# Supplementary material for: Multipolar electric and magnetic contributions to sum-frequency generation spectra reveal biaxial interfacial water structure
Source: Nat Commun. 2026 May 13;17:4333. doi: 10.1038/s41467-026-72345-4 (PMC13172427; doi:10.1038/s41467-026-72345-4)
Supplement: Supplementary file 3 — Source data [file 41467_2026_72345_MOESM3_ESM.zip]

Archive with 135 entries (134 files):
- SourceData/
- SourceData/Fig4(g,h).txt
- __MACOSX/SourceData/._Fig4(g,h).txt
- SourceData/SuppFig9(d).txt
- __MACOSX/SourceData/._SuppFig9(d).txt
- SourceData/Fig2(a).txt
- __MACOSX/SourceData/._Fig2(a).txt
- SourceData/SuppFig3(b).txt
- __MACOSX/SourceData/._SuppFig3(b).txt
- SourceData/SuppFig15(b).txt
- __MACOSX/SourceData/._SuppFig15(b).txt
- SourceData/Fig4(m,n).txt
- __MACOSX/SourceData/._Fig4(m,n).txt
- SourceData/SuppFig7(e).txt
- __MACOSX/SourceData/._SuppFig7(e).txt
- SourceData/SuppFig11(a,b).txt
- __MACOSX/SourceData/._SuppFig11(a,b).txt
- SourceData/Fig3(e).txt
- __MACOSX/SourceData/._Fig3(e).txt
- SourceData/SuppFig9(h).txt
- __MACOSX/SourceData/._SuppFig9(h).txt
- SourceData/SuppFig4(f,h).txt
- __MACOSX/SourceData/._SuppFig4(f,h).txt
- SourceData/Fig1(c-k).txt
- __MACOSX/SourceData/._Fig1(c-k).txt
- SourceData/Fig3(i).txt
- __MACOSX/SourceData/._Fig3(i).txt
- SourceData/Fig3(h).txt
- __MACOSX/SourceData/._Fig3(h).txt
- SourceData/.DS_Store
- __MACOSX/SourceData/._.DS_Store
- SourceData/SuppFig9(i).txt
- __MACOSX/SourceData/._SuppFig9(i).txt
- SourceData/SuppFig7(d).txt
- __MACOSX/SourceData/._SuppFig7(d).txt
- SourceData/Fig5(b).txt
- __MACOSX/SourceData/._Fig5(b).txt
- SourceData/SuppFig12(a).txt
- __MACOSX/SourceData/._SuppFig12(a).txt
- SourceData/SuppFig9(e).txt
- __MACOSX/SourceData/._SuppFig9(e).txt
- SourceData/SuppFig4(i,k).txt
- __MACOSX/SourceData/._SuppFig4(i,k).txt
- SourceData/SuppFig17(a,c).txt
- __MACOSX/SourceData/._SuppFig17(a,c).txt
- SourceData/SuppFig5(b).txt
- __MACOSX/SourceData/._SuppFig5(b).txt
- SourceData/SuppFig4(e,g).txt
- __MACOSX/SourceData/._SuppFig4(e,g).txt
- SourceData/SuppFig7(c).txt
- __MACOSX/SourceData/._SuppFig7(c).txt
- SourceData/Fig3(c).txt
- __MACOSX/SourceData/._Fig3(c).txt
- SourceData/SuppFig14_CCSDT.txt
- __MACOSX/SourceData/._SuppFig14_CCSDT.txt
- SourceData/Fig3(b).txt
- __MACOSX/SourceData/._Fig3(b).txt
- SourceData/SuppFig18(a).txt
- __MACOSX/SourceData/._SuppFig18(a).txt
- SourceData/SuppFig7(b).txt
- __MACOSX/SourceData/._SuppFig7(b).txt
- SourceData/SuppFig4(b,d).txt
- __MACOSX/SourceData/._SuppFig4(b,d).txt
- SourceData/SuppFig11(c,d).txt
- __MACOSX/SourceData/._SuppFig11(c,d).txt
- SourceData/SuppFig9(c).txt
- __MACOSX/SourceData/._SuppFig9(c).txt
- SourceData/SuppFig5(c).txt
- __MACOSX/SourceData/._SuppFig5(c).txt
- SourceData/SuppFig4(j,l).txt
- __MACOSX/SourceData/._SuppFig4(j,l).txt
- SourceData/Fig3(a).txt
- __MACOSX/SourceData/._Fig3(a).txt
- SourceData/SuppFig17(b,d).txt
- __MACOSX/SourceData/._SuppFig17(b,d).txt
- SourceData/SuppFig18(b).txt
- __MACOSX/SourceData/._SuppFig18(b).txt
- SourceData/SuppFig7(a).txt
- __MACOSX/SourceData/._SuppFig7(a).txt
- SourceData/SuppFig13.txt
- __MACOSX/SourceData/._SuppFig13.txt
- SourceData/SuppFig12(d).txt
- __MACOSX/SourceData/._SuppFig12(d).txt
- SourceData/Fig4(k,l).txt
- __MACOSX/SourceData/._Fig4(k,l).txt
- SourceData/Fig4(b).txt
- __MACOSX/SourceData/._Fig4(b).txt
- SourceData/SuppFig5(a).txt
- __MACOSX/SourceData/._SuppFig5(a).txt
- SourceData/SuppFig4(a,c).txt
- __MACOSX/SourceData/._SuppFig4(a,c).txt
- SourceData/SuppFig18(c).txt
- __MACOSX/SourceData/._SuppFig18(c).txt
- SourceData/Fig3(g).txt
- __MACOSX/SourceData/._Fig3(g).txt
- SourceData/SuppFig18(d).txt
- __MACOSX/SourceData/._SuppFig18(d).txt
- SourceData/SuppFig14_TTM.txt
- __MACOSX/SourceData/._SuppFig14_TTM.txt
- SourceData/SuppFig14_B3LYP.txt
- __MACOSX/SourceData/._SuppFig14_B3LYP.txt
- SourceData/Fig2(c).txt
- __MACOSX/SourceData/._Fig2(c).txt
- SourceData/SuppFig12(b).txt
- __MACOSX/SourceData/._SuppFig12(b).txt
- SourceData/SuppFig9(f).txt
- __MACOSX/SourceData/._SuppFig9(f).txt
- SourceData/Fig5(g,j).txt
- __MACOSX/SourceData/._Fig5(g,j).txt
- SourceData/Fig3(j).txt
- __MACOSX/SourceData/._Fig3(j).txt
- SourceData/Fig5(c-j).txt
- __MACOSX/SourceData/._Fig5(c-j).txt
- SourceData/SuppFig9(g).txt
- __MACOSX/SourceData/._SuppFig9(g).txt
- SourceData/SuppFig12(c).txt
- __MACOSX/SourceData/._SuppFig12(c).txt
- SourceData/Fig2(e,f,g).txt
- __MACOSX/SourceData/._Fig2(e,f,g).txt
- SourceData/SuppFig3(a).txt
- __MACOSX/SourceData/._SuppFig3(a).txt
- SourceData/Fig2(b).txt
- __MACOSX/SourceData/._Fig2(b).txt
- SourceData/SuppFig15(a).txt
- __MACOSX/SourceData/._SuppFig15(a).txt
- SourceData/SuppFig7(f).txt
- __MACOSX/SourceData/._SuppFig7(f).txt
- SourceData/SuppFig18(e).txt
- __MACOSX/SourceData/._SuppFig18(e).txt
- SourceData/Fig4(i,j).txt
- __MACOSX/SourceData/._Fig4(i,j).txt
- SourceData/Fig3(f).txt
- __MACOSX/SourceData/._Fig3(f).txt
- SourceData/SuppFig11(e,f).txt
- __MACOSX/SourceData/._SuppFig11(e,f).txt
