# Supplementary material for: Multipolar electric and magnetic contributions to sum-frequency generation spectra reveal biaxial interfacial water structure
Source: Nat Commun. 2026 May 13;17:4333. doi: 10.1038/s41467-026-72345-4 (PMC13172427; doi:10.1038/s41467-026-72345-4)
Supplement: Supplementary file 3 — Source data [file 41467_2026_72345_MOESM3_ESM.zip › SourceData/Fig4(g,h).txt]

# z f yyz zzz
-1.29264e+01 3.24052e+03 -4.65593e-01 -8.08994e-01
-1.24264e+01 3.24052e+03 -3.77119e-01 -3.63243e-01
-1.19264e+01 3.24052e+03 2.54972e-01 2.00259e-01
-1.14264e+01 3.24052e+03 -4.85197e-02 -6.20559e-02
-1.09264e+01 3.24052e+03 -8.88939e-02 4.68554e-02
-1.04264e+01 3.24052e+03 3.52184e-01 3.34877e-01
-9.92645e+00 3.24052e+03 -1.94360e-01 -2.21027e-03
-9.42645e+00 3.24052e+03 3.24783e-01 -3.80632e-02
-8.92645e+00 3.24052e+03 -3.51500e-01 -5.09660e-01
-8.42645e+00 3.24052e+03 -1.42027e-01 1.39711e-01
-7.92645e+00 3.24052e+03 1.30172e-01 3.22301e-01
-7.42645e+00 3.24052e+03 -1.68196e-01 -2.82920e-02
-6.92645e+00 3.24052e+03 -5.12908e-01 -1.40969e-01
-6.42645e+00 3.24052e+03 -4.28345e-02 -1.38072e-01
-5.92645e+00 3.24052e+03 1.14968e-01 -2.71915e-02
-5.42645e+00 3.24052e+03 1.11802e-02 -1.17071e-01
-4.92645e+00 3.24052e+03 -5.96167e-01 -6.61558e-01
-4.42645e+00 3.24052e+03 -2.18805e-01 4.20604e-01
-3.92645e+00 3.24052e+03 7.15768e-01 1.41532e+00
-3.42645e+00 3.24052e+03 2.07130e-01 7.48064e-01
-2.92645e+00 3.24052e+03 -5.49120e-01 -5.33434e-01
-2.42645e+00 3.24052e+03 -1.17003e+00 -1.44043e+00
-1.92645e+00 3.24052e+03 -1.74265e+00 -9.13348e-01
-1.42645e+00 3.24052e+03 -1.56783e+00 6.62109e-02
-9.26447e-01 3.24052e+03 -1.50936e+00 -2.40499e-01
-4.26447e-01 3.24052e+03 -1.27983e+00 -4.76563e-01
7.35532e-02 3.24052e+03 -3.89880e-02 2.38809e-01
5.73553e-01 3.24052e+03 7.68587e-02 1.78611e-01
1.07355e+00 3.24052e+03 3.36963e-02 1.00396e-01
1.57355e+00 3.24052e+03 5.69601e-03 5.75122e-03
2.07355e+00 3.24052e+03 1.25243e-03 8.56159e-05
2.57355e+00 3.24052e+03 4.85125e-04 1.60616e-03
3.07355e+00 3.24052e+03 6.32976e-04 3.45167e-04
3.57355e+00 3.24052e+03 -4.11885e-04 1.24754e-03
4.07355e+00 3.24052e+03 1.25162e-03 1.34117e-04
4.57355e+00 3.24052e+03 -6.15636e-04 4.10127e-04
5.07355e+00 3.24052e+03 2.94361e-04 5.17091e-04
5.57355e+00 3.24052e+03 2.86267e-04 7.14650e-04
6.07355e+00 3.24052e+03 -2.35752e-04 -9.50042e-04
6.57355e+00 3.24052e+03 -6.84410e-04 -6.66458e-04
7.07355e+00 3.24052e+03 4.89565e-05 1.46533e-05
7.57355e+00 3.24052e+03 5.62290e-04 3.61727e-04
8.07355e+00 3.24052e+03 -3.37550e-04 7.68361e-05
8.57355e+00 3.24052e+03 -2.87895e-05 3.00520e-05
9.07355e+00 3.24052e+03 5.65123e-05 2.04494e-04
9.57355e+00 3.24052e+03 -4.00868e-05 -2.03723e-04
1.00736e+01 3.24052e+03 -1.27833e-04 -9.80636e-05
1.05736e+01 3.24052e+03 5.90314e-04 1.00502e-03
1.10736e+01 3.24052e+03 -4.89097e-04 -4.09766e-04
1.15736e+01 3.24052e+03 -9.75169e-05 -4.49397e-04
1.20736e+01 3.24052e+03 3.76227e-04 6.44455e-04
1.25736e+01 3.24052e+03 -4.75445e-04 -3.69677e-04
1.30736e+01 3.24052e+03 5.38361e-05 3.25573e-04
1.35736e+01 3.24052e+03 2.38985e-04 2.71093e-04
1.40736e+01 3.24052e+03 -5.54477e-04 -6.07954e-04
1.45736e+01 3.24052e+03 2.03992e-04 3.66753e-04
1.50736e+01 3.24052e+03 -1.13860e-04 1.24266e-04
1.55736e+01 3.24052e+03 -1.24684e-04 -3.12649e-04
1.60736e+01 3.24052e+03 2.18904e-04 -1.52671e-04
1.65736e+01 3.24052e+03 3.54267e-04 1.80641e-04
-1.29264e+01 3.24157e+03 -4.48222e-01 -7.79945e-01
-1.24264e+01 3.24157e+03 -3.51815e-01 -3.53311e-01
-1.19264e+01 3.24157e+03 2.68446e-01 2.05824e-01
-1.14264e+01 3.24157e+03 -7.73183e-02 -7.57162e-02
-1.09264e+01 3.24157e+03 -9.30287e-02 3.38806e-02
-1.04264e+01 3.24157e+03 3.48093e-01 3.38197e-01
-9.92645e+00 3.24157e+03 -1.90519e-01 1.09977e-02
-9.42645e+00 3.24157e+03 2.83768e-01 -3.61086e-02
-8.92645e+00 3.24157e+03 -3.59167e-01 -5.43888e-01
-8.42645e+00 3.24157e+03 -1.31906e-01 1.49913e-01
-7.92645e+00 3.24157e+03 1.77618e-01 3.74673e-01
-7.42645e+00 3.24157e+03 -1.90372e-01 -5.45201e-02
-6.92645e+00 3.24157e+03 -5.43133e-01 -1.68025e-01
-6.42645e+00 3.24157e+03 -8.00665e-02 -1.52575e-01
-5.92645e+00 3.24157e+03 1.34820e-01 -5.42909e-03
-5.42645e+00 3.24157e+03 -3.18874e-03 -1.31930e-01
-4.92645e+00 3.24157e+03 -6.07580e-01 -6.72970e-01
-4.42645e+00 3.24157e+03 -2.36335e-01 4.02826e-01
-3.92645e+00 3.24157e+03 7.27998e-01 1.43854e+00
-3.42645e+00 3.24157e+03 2.26379e-01 7.71708e-01
-2.92645e+00 3.24157e+03 -5.59227e-01 -5.41610e-01
-2.42645e+00 3.24157e+03 -1.17368e+00 -1.45965e+00
-1.92645e+00 3.24157e+03 -1.75665e+00 -9.09788e-01
-1.42645e+00 3.24157e+03 -1.57621e+00 7.11430e-02
-9.26447e-01 3.24157e+03 -1.50528e+00 -2.41441e-01
-4.26447e-01 3.24157e+03 -1.29229e+00 -4.89868e-01
7.35532e-02 3.24157e+03 -3.75401e-02 2.43803e-01
5.73553e-01 3.24157e+03 7.61694e-02 1.81468e-01
1.07355e+00 3.24157e+03 3.40102e-02 9.92848e-02
1.57355e+00 3.24157e+03 5.85124e-03 6.24682e-03
2.07355e+00 3.24157e+03 1.42081e-03 5.44761e-04
2.57355e+00 3.24157e+03 2.96317e-04 1.24368e-03
3.07355e+00 3.24157e+03 4.96144e-04 2.76910e-04
3.57355e+00 3.24157e+03 -4.55172e-04 1.29426e-03
4.07355e+00 3.24157e+03 1.30080e-03 1.87497e-04
4.57355e+00 3.24157e+03 -5.33385e-04 4.34307e-04
5.07355e+00 3.24157e+03 2.52921e-04 4.26871e-04
5.57355e+00 3.24157e+03 3.07979e-04 7.74627e-04
6.07355e+00 3.24157e+03 -2.29457e-04 -9.78371e-04
6.57355e+00 3.24157e+03 -7.27242e-04 -6.96298e-04
7.07355e+00 3.24157e+03 3.83996e-05 5.21239e-05
7.57355e+00 3.24157e+03 5.95919e-04 3.77744e-04
8.07355e+00 3.24157e+03 -3.72966e-04 4.82620e-05
8.57355e+00 3.24157e+03 3.60463e-06 5.53422e-05
9.07355e+00 3.24157e+03 5.38023e-05 1.76654e-04
9.57355e+00 3.24157e+03 -4.67824e-05 -1.76203e-04
1.00736e+01 3.24157e+03 -1.09516e-04 -7.27678e-05
1.05736e+01 3.24157e+03 5.69161e-04 9.91271e-04
1.10736e+01 3.24157e+03 -4.65645e-04 -3.85620e-04
1.15736e+01 3.24157e+03 -1.00947e-04 -3.89763e-04
1.20736e+01 3.24157e+03 3.79323e-04 6.85303e-04
1.25736e+01 3.24157e+03 -4.88059e-04 -4.18161e-04
1.30736e+01 3.24157e+03 5.68737e-05 3.35031e-04
1.35736e+01 3.24157e+03 2.42326e-04 2.76580e-04
1.40736e+01 3.24157e+03 -5.36029e-04 -5.93545e-04
1.45736e+01 3.24157e+03 1.46696e-04 3.45546e-04
1.50736e+01 3.24157e+03 -1.32902e-04 1.28002e-04
1.55736e+01 3.24157e+03 -1.19867e-04 -3.62596e-04
1.60736e+01 3.24157e+03 2.63120e-04 -7.54312e-05
1.65736e+01 3.24157e+03 3.75735e-04 2.15859e-04
-1.29264e+01 3.24261e+03 -4.31448e-01 -7.48832e-01
-1.24264e+01 3.24261e+03 -3.26488e-01 -3.43351e-01
-1.19264e+01 3.24261e+03 2.81513e-01 2.11477e-01
-1.14264e+01 3.24261e+03 -1.04674e-01 -9.15909e-02
-1.09264e+01 3.24261e+03 -9.44602e-02 2.34807e-02
-1.04264e+01 3.24261e+03 3.42316e-01 3.42124e-01
-9.92645e+00 3.24261e+03 -1.93662e-01 1.70850e-02
-9.42645e+00 3.24261e+03 2.41906e-01 -3.33144e-02
-8.92645e+00 3.24261e+03 -3.60917e-01 -5.72256e-01
-8.42645e+00 3.24261e+03 -1.23233e-01 1.58298e-01
-7.92645e+00 3.24261e+03 2.20601e-01 4.23338e-01
-7.42645e+00 3.24261e+03 -2.15388e-01 -8.29391e-02
-6.92645e+00 3.24261e+03 -5.70494e-01 -1.94621e-01
-6.42645e+00 3.24261e+03 -1.18250e-01 -1.66910e-01
-5.92645e+00 3.24261e+03 1.56767e-01 1.45988e-02
-5.42645e+00 3.24261e+03 -1.49703e-02 -1.47218e-01
-4.92645e+00 3.24261e+03 -6.15313e-01 -6.79300e-01
-4.42645e+00 3.24261e+03 -2.51357e-01 3.86577e-01
-3.92645e+00 3.24261e+03 7.35887e-01 1.46007e+00
-3.42645e+00 3.24261e+03 2.46774e-01 7.96957e-01
-2.92645e+00 3.24261e+03 -5.72929e-01 -5.49633e-01
-2.42645e+00 3.24261e+03 -1.17986e+00 -1.48091e+00
-1.92645e+00 3.24261e+03 -1.77342e+00 -9.09010e-01
-1.42645e+00 3.24261e+03 -1.58323e+00 7.93854e-02
-9.26447e-01 3.24261e+03 -1.50607e+00 -2.44569e-01
-4.26447e-01 3.24261e+03 -1.30664e+00 -5.04184e-01
7.35532e-02 3.24261e+03 -3.55844e-02 2.48164e-01
5.73553e-01 3.24261e+03 7.62691e-02 1.85412e-01
1.07355e+00 3.24261e+03 3.38670e-02 9.77857e-02
1.57355e+00 3.24261e+03 6.25350e-03 7.03250e-03
2.07355e+00 3.24261e+03 1.53731e-03 7.69032e-04
2.57355e+00 3.24261e+03 5.86710e-05 8.01456e-04
3.07355e+00 3.24261e+03 3.63019e-04 2.33719e-04
3.57355e+00 3.24261e+03 -4.99276e-04 1.32808e-03
4.07355e+00 3.24261e+03 1.34124e-03 2.49959e-04
4.57355e+00 3.24261e+03 -4.41328e-04 4.51260e-04
5.07355e+00 3.24261e+03 2.15865e-04 3.40212e-04
5.57355e+00 3.24261e+03 3.28579e-04 8.30562e-04
6.07355e+00 3.24261e+03 -2.25190e-04 -1.00691e-03
6.57355e+00 3.24261e+03 -7.63539e-04 -7.24376e-04
7.07355e+00 3.24261e+03 2.32589e-05 8.92128e-05
7.57355e+00 3.24261e+03 6.26329e-04 3.95092e-04
8.07355e+00 3.24261e+03 -4.06322e-04 1.87260e-05
8.57355e+00 3.24261e+03 3.32370e-05 7.87851e-05
9.07355e+00 3.24261e+03 5.61526e-05 1.58610e-04
9.57355e+00 3.24261e+03 -5.29966e-05 -1.50769e-04
1.00736e+01 3.24261e+03 -9.79618e-05 -5.76467e-05
1.05736e+01 3.24261e+03 5.45350e-04 9.75364e-04
1.10736e+01 3.24261e+03 -4.37920e-04 -3.59470e-04
1.15736e+01 3.24261e+03 -9.91906e-05 -3.16727e-04
1.20736e+01 3.24261e+03 3.76151e-04 7.18124e-04
1.25736e+01 3.24261e+03 -4.95809e-04 -4.73287e-04
1.30736e+01 3.24261e+03 5.90071e-05 3.46645e-04
1.35736e+01 3.24261e+03 2.48089e-04 2.86169e-04
1.40736e+01 3.24261e+03 -5.16967e-04 -5.75842e-04
1.45736e+01 3.24261e+03 8.06722e-05 3.06987e-04
1.50736e+01 3.24261e+03 -1.47854e-04 1.31421e-04
1.55736e+01 3.24261e+03 -1.15580e-04 -4.06453e-04
1.60736e+01 3.24261e+03 3.11538e-04 5.99551e-06
1.65736e+01 3.24261e+03 3.98440e-04 2.45632e-04
-1.29264e+01 3.24365e+03 -4.15319e-01 -7.17021e-01
-1.24264e+01 3.24365e+03 -3.01260e-01 -3.33560e-01
-1.19264e+01 3.24365e+03 2.95010e-01 2.18311e-01
-1.14264e+01 3.24365e+03 -1.30108e-01 -1.10221e-01
-1.09264e+01 3.24365e+03 -9.25249e-02 1.62058e-02
-1.04264e+01 3.24365e+03 3.36363e-01 3.47348e-01
-9.92645e+00 3.24365e+03 -2.04702e-01 1.56051e-02
-9.42645e+00 3.24365e+03 1.99974e-01 -2.93161e-02
-8.92645e+00 3.24365e+03 -3.57205e-01 -5.94582e-01
-8.42645e+00 3.24365e+03 -1.15950e-01 1.64268e-01
-7.92645e+00 3.24365e+03 2.59262e-01 4.68026e-01
-7.42645e+00 3.24365e+03 -2.43918e-01 -1.13775e-01
-6.92645e+00 3.24365e+03 -5.93934e-01 -2.19833e-01
-6.42645e+00 3.24365e+03 -1.56017e-01 -1.80728e-01
-5.92645e+00 3.24365e+03 1.80650e-01 3.21461e-02
-5.42645e+00 3.24365e+03 -2.47322e-02 -1.63040e-01
-4.92645e+00 3.24365e+03 -6.18399e-01 -6.79950e-01
-4.42645e+00 3.24365e+03 -2.62655e-01 3.72615e-01
-3.92645e+00 3.24365e+03 7.39222e-01 1.47947e+00
-3.42645e+00 3.24365e+03 2.67234e-01 8.22883e-01
-2.92645e+00 3.24365e+03 -5.91018e-01 -5.57019e-01
-2.42645e+00 3.24365e+03 -1.18962e+00 -1.50416e+00
-1.92645e+00 3.24365e+03 -1.79273e+00 -9.11265e-01
-1.42645e+00 3.24365e+03 -1.58932e+00 9.06249e-02
-9.26447e-01 3.24365e+03 -1.51163e+00 -2.49386e-01
-4.26447e-01 3.24365e+03 -1.32270e+00 -5.19551e-01
7.35532e-02 3.24365e+03 -3.32600e-02 2.51822e-01
5.73553e-01 3.24365e+03 7.72041e-02 1.90441e-01
1.07355e+00 3.24365e+03 3.32800e-02 9.60274e-02
1.57355e+00 3.24365e+03 6.84835e-03 8.00158e-03
2.07355e+00 3.24365e+03 1.60877e-03 8.01229e-04
2.57355e+00 3.24365e+03 -2.18317e-04 2.90304e-04
3.07355e+00 3.24365e+03 2.33083e-04 2.09656e-04
3.57355e+00 3.24365e+03 -5.40049e-04 1.34745e-03
4.07355e+00 3.24365e+03 1.37001e-03 3.17184e-04
4.57355e+00 3.24365e+03 -3.42165e-04 4.60468e-04
5.07355e+00 3.24365e+03 1.85581e-04 2.59696e-04
5.57355e+00 3.24365e+03 3.46540e-04 8.79864e-04
6.07355e+00 3.24365e+03 -2.20980e-04 -1.03191e-03
6.57355e+00 3.24365e+03 -7.92537e-04 -7.51016e-04
7.07355e+00 3.24365e+03 4.46018e-06 1.26583e-04
7.57355e+00 3.24365e+03 6.52589e-04 4.12927e-04
8.07355e+00 3.24365e+03 -4.37528e-04 -1.33979e-05
8.57355e+00 3.24365e+03 5.95393e-05 1.00531e-04
9.07355e+00 3.24365e+03 6.33642e-05 1.50798e-04
9.57355e+00 3.24365e+03 -5.87737e-05 -1.28550e-04
1.00736e+01 3.24365e+03 -9.31395e-05 -5.39089e-05
1.05736e+01 3.24365e+03 5.18702e-04 9.57351e-04
1.10736e+01 3.24365e+03 -4.05145e-04 -3.28469e-04
1.15736e+01 3.24365e+03 -9.35831e-05 -2.34388e-04
1.20736e+01 3.24365e+03 3.67228e-04 7.40684e-04
1.25736e+01 3.24365e+03 -4.98660e-04 -5.33401e-04
1.30736e+01 3.24365e+03 5.98804e-05 3.59618e-04
1.35736e+01 3.24365e+03 2.57058e-04 3.00410e-04
1.40736e+01 3.24365e+03 -4.97610e-04 -5.54746e-04
1.45736e+01 3.24365e+03 7.81628e-06 2.51989e-04
1.50736e+01 3.24365e+03 -1.58151e-04 1.35742e-04
1.55736e+01 3.24365e+03 -1.11628e-04 -4.43651e-04
1.60736e+01 3.24365e+03 3.62208e-04 8.79012e-05
1.65736e+01 3.24365e+03 4.20967e-04 2.69862e-04
-1.29264e+01 3.24469e+03 -4.00272e-01 -6.86185e-01
-1.24264e+01 3.24469e+03 -2.75618e-01 -3.24152e-01
-1.19264e+01 3.24469e+03 3.08648e-01 2.26392e-01
-1.14264e+01 3.24469e+03 -1.53420e-01 -1.31805e-01
-1.09264e+01 3.24469e+03 -8.66641e-02 1.20326e-02
-1.04264e+01 3.24469e+03 3.32121e-01 3.54948e-01
-9.92645e+00 3.24469e+03 -2.23528e-01 7.13684e-03
-9.42645e+00 3.24469e+03 1.58883e-01 -2.43033e-02
-8.92645e+00 3.24469e+03 -3.48153e-01 -6.10882e-01
-8.42645e+00 3.24469e+03 -1.10139e-01 1.67381e-01
-7.92645e+00 3.24469e+03 2.92549e-01 5.07878e-01
-7.42645e+00 3.24469e+03 -2.75134e-01 -1.46149e-01
-6.92645e+00 3.24469e+03 -6.13692e-01 -2.43625e-01
-6.42645e+00 3.24469e+03 -1.92712e-01 -1.93502e-01
-5.92645e+00 3.24469e+03 2.06086e-01 4.65405e-02
-5.42645e+00 3.24469e+03 -3.35172e-02 -1.79654e-01
-4.92645e+00 3.24469e+03 -6.16373e-01 -6.74523e-01
-4.42645e+00 3.24469e+03 -2.69814e-01 3.61358e-01
-3.92645e+00 3.24469e+03 7.37705e-01 1.49641e+00
-3.42645e+00 3.24469e+03 2.86728e-01 8.48504e-01
-2.92645e+00 3.24469e+03 -6.14450e-01 -5.63986e-01
-2.42645e+00 3.24469e+03 -1.20392e+00 -1.52907e+00
-1.92645e+00 3.24469e+03 -1.81302e+00 -9.16207e-01
-1.42645e+00 3.24469e+03 -1.59505e+00 1.04474e-01
-9.26447e-01 3.24469e+03 -1.52146e+00 -2.55485e-01
-4.26447e-01 3.24469e+03 -1.34021e+00 -5.35753e-01
7.35532e-02 3.24469e+03 -3.10214e-02 2.54735e-01
5.73553e-01 3.24469e+03 7.92049e-02 1.96519e-01
1.07355e+00 3.24469e+03 3.22659e-02 9.41259e-02
1.57355e+00 3.24469e+03 7.55695e-03 9.03168e-03
2.07355e+00 3.24469e+03 1.65109e-03 6.81831e-04
2.57355e+00 3.24469e+03 -5.31202e-04 -2.91304e-04
3.07355e+00 3.24469e+03 1.07058e-04 1.99897e-04
3.57355e+00 3.24469e+03 -5.73220e-04 1.35299e-03
4.07355e+00 3.24469e+03 1.38554e-03 3.84745e-04
4.57355e+00 3.24469e+03 -2.40154e-04 4.61168e-04
5.07355e+00 3.24469e+03 1.63329e-04 1.86238e-04
5.57355e+00 3.24469e+03 3.61867e-04 9.20396e-04
6.07355e+00 3.24469e+03 -2.16662e-04 -1.05010e-03
6.57355e+00 3.24469e+03 -8.14087e-04 -7.76416e-04
7.07355e+00 3.24469e+03 -1.56342e-05 1.65341e-04
7.57355e+00 3.24469e+03 6.74111e-04 4.30696e-04
8.07355e+00 3.24469e+03 -4.66758e-04 -4.94311e-05
8.57355e+00 3.24469e+03 8.29361e-05 1.21285e-04
9.07355e+00 3.24469e+03 7.46280e-05 1.52068e-04
9.57355e+00 3.24469e+03 -6.38382e-05 -1.08059e-04
1.00736e+01 3.24469e+03 -9.41728e-05 -6.12982e-05
1.05736e+01 3.24469e+03 4.88904e-04 9.37208e-04
1.10736e+01 3.24469e+03 -3.67472e-04 -2.92503e-04
1.15736e+01 3.24469e+03 -8.54726e-05 -1.47904e-04
1.20736e+01 3.24469e+03 3.53492e-04 7.53164e-04
1.25736e+01 3.24469e+03 -4.96077e-04 -5.95823e-04
1.30736e+01 3.24469e+03 5.85236e-05 3.72641e-04
1.35736e+01 3.24469e+03 2.69075e-04 3.19010e-04
1.40736e+01 3.24469e+03 -4.77023e-04 -5.28919e-04
1.45736e+01 3.24469e+03 -7.04208e-05 1.80218e-04
1.50736e+01 3.24469e+03 -1.63647e-04 1.40159e-04
1.55736e+01 3.24469e+03 -1.07930e-04 -4.73504e-04
1.60736e+01 3.24469e+03 4.14029e-04 1.67501e-04
1.65736e+01 3.24469e+03 4.42752e-04 2.91712e-04
-1.29264e+01 3.24574e+03 -3.86476e-01 -6.57114e-01
-1.24264e+01 3.24574e+03 -2.49239e-01 -3.15645e-01
-1.19264e+01 3.24574e+03 3.21910e-01 2.35455e-01
-1.14264e+01 3.24574e+03 -1.73421e-01 -1.55804e-01
-1.09264e+01 3.24574e+03 -7.65281e-02 1.04760e-02
-1.04264e+01 3.24574e+03 3.30696e-01 3.65241e-01
-9.92645e+00 3.24574e+03 -2.48507e-01 -6.48528e-03
-9.42645e+00 3.24574e+03 1.19288e-01 -1.87591e-02
-8.92645e+00 3.24574e+03 -3.34024e-01 -6.21495e-01
-8.42645e+00 3.24574e+03 -1.06637e-01 1.67379e-01
-7.92645e+00 3.24574e+03 3.19547e-01 5.42087e-01
-7.42645e+00 3.24574e+03 -3.08117e-01 -1.79043e-01
-6.92645e+00 3.24574e+03 -6.29770e-01 -2.65919e-01
-6.42645e+00 3.24574e+03 -2.26616e-01 -2.03976e-01
-5.92645e+00 3.24574e+03 2.32468e-01 5.71483e-02
-5.42645e+00 3.24574e+03 -4.17248e-02 -1.97217e-01
-4.92645e+00 3.24574e+03 -6.08830e-01 -6.62662e-01
-4.42645e+00 3.24574e+03 -2.73524e-01 3.52476e-01
-3.92645e+00 3.24574e+03 7.31833e-01 1.51134e+00
-3.42645e+00 3.24574e+03 3.03611e-01 8.72470e-01
-2.92645e+00 3.24574e+03 -6.43665e-01 -5.71409e-01
-2.42645e+00 3.24574e+03 -1.22347e+00 -1.55472e+00
-1.92645e+00 3.24574e+03 -1.83359e+00 -9.23963e-01
-1.42645e+00 3.24574e+03 -1.60117e+00 1.20342e-01
-9.26447e-01 3.24574e+03 -1.53568e+00 -2.62342e-01
-4.26447e-01 3.24574e+03 -1.35918e+00 -5.53160e-01
7.35532e-02 3.24574e+03 -2.91660e-02 2.56945e-01
5.73553e-01 3.24574e+03 8.23582e-02 2.03644e-01
1.07355e+00 3.24574e+03 3.08490e-02 9.21406e-02
1.57355e+00 3.24574e+03 8.33054e-03 1.00575e-02
2.07355e+00 3.24574e+03 1.65827e-03 4.09613e-04
2.57355e+00 3.24574e+03 -8.74872e-04 -9.35444e-04
3.07355e+00 3.24574e+03 -7.93344e-06 2.14357e-04
3.57355e+00 3.24574e+03 -5.95377e-04 1.34949e-03
4.07355e+00 3.24574e+03 1.38749e-03 4.46865e-04
4.57355e+00 3.24574e+03 -1.38734e-04 4.51036e-04
5.07355e+00 3.24574e+03 1.50376e-04 1.21758e-04
5.57355e+00 3.24574e+03 3.74408e-04 9.50693e-04
6.07355e+00 3.24574e+03 -2.12043e-04 -1.05996e-03
6.57355e+00 3.24574e+03 -8.28948e-04 -8.00061e-04
7.07355e+00 3.24574e+03 -3.42812e-05 2.05690e-04
7.57355e+00 3.24574e+03 6.90490e-04 4.47491e-04
8.07355e+00 3.24574e+03 -4.94662e-04 -8.84569e-05
8.57355e+00 3.24574e+03 1.04105e-04 1.42522e-04
9.07355e+00 3.24574e+03 8.83415e-05 1.59640e-04
9.57355e+00 3.24574e+03 -6.76955e-05 -8.73006e-05
1.00736e+01 3.24574e+03 -1.00075e-04 -7.79471e-05
1.05736e+01 3.24574e+03 4.55222e-04 9.15320e-04
1.10736e+01 3.24574e+03 -3.26556e-04 -2.54013e-04
1.15736e+01 3.24574e+03 -7.42104e-05 -5.97173e-05
1.20736e+01 3.24574e+03 3.35050e-04 7.55492e-04
1.25736e+01 3.24574e+03 -4.87615e-04 -6.57097e-04
1.30736e+01 3.24574e+03 5.41152e-05 3.86614e-04
1.35736e+01 3.24574e+03 2.83752e-04 3.39827e-04
1.40736e+01 3.24574e+03 -4.53836e-04 -4.98255e-04
1.45736e+01 3.24574e+03 -1.52642e-04 9.16584e-05
1.50736e+01 3.24574e+03 -1.65048e-04 1.43827e-04
1.55736e+01 3.24574e+03 -1.04326e-04 -4.95357e-04
1.60736e+01 3.24574e+03 4.65872e-04 2.41812e-04
1.65736e+01 3.24574e+03 4.64768e-04 3.13029e-04
-1.29264e+01 3.24678e+03 -3.74002e-01 -6.30056e-01
-1.24264e+01 3.24678e+03 -2.22856e-01 -3.09103e-01
-1.19264e+01 3.24678e+03 3.33768e-01 2.44781e-01
-1.14264e+01 3.24678e+03 -1.88361e-01 -1.80334e-01
-1.09264e+01 3.24678e+03 -6.28480e-02 1.03357e-02
-1.04264e+01 3.24678e+03 3.32051e-01 3.77351e-01
-9.92645e+00 3.24678e+03 -2.77508e-01 -2.31154e-02
-9.42645e+00 3.24678e+03 8.29255e-02 -1.23778e-02
-8.92645e+00 3.24678e+03 -3.15827e-01 -6.27068e-01
-8.42645e+00 3.24678e+03 -1.05364e-01 1.64598e-01
-7.92645e+00 3.24678e+03 3.39802e-01 5.70113e-01
-7.42645e+00 3.24678e+03 -3.42229e-01 -2.11326e-01
-6.92645e+00 3.24678e+03 -6.41617e-01 -2.86072e-01
-6.42645e+00 3.24678e+03 -2.56187e-01 -2.11229e-01
-5.92645e+00 3.24678e+03 2.58397e-01 6.26426e-02
-5.42645e+00 3.24678e+03 -4.84434e-02 -2.15149e-01
-4.92645e+00 3.24678e+03 -5.95600e-01 -6.44023e-01
-4.42645e+00 3.24678e+03 -2.73957e-01 3.45950e-01
-3.92645e+00 3.24678e+03 7.22750e-01 1.52485e+00
-3.42645e+00 3.24678e+03 3.16624e-01 8.93367e-01
-2.92645e+00 3.24678e+03 -6.78180e-01 -5.79958e-01
-2.42645e+00 3.24678e+03 -1.24843e+00 -1.58035e+00
-1.92645e+00 3.24678e+03 -1.85302e+00 -9.34399e-01
-1.42645e+00 3.24678e+03 -1.60797e+00 1.37503e-01
-9.26447e-01 3.24678e+03 -1.55418e+00 -2.69179e-01
-4.26447e-01 3.24678e+03 -1.37990e+00 -5.72331e-01
7.35532e-02 3.24678e+03 -2.78007e-02 2.58617e-01
5.73553e-01 3.24678e+03 8.65738e-02 2.11633e-01
1.07355e+00 3.24678e+03 2.90940e-02 9.01053e-02
1.57355e+00 3.24678e+03 9.14814e-03 1.10271e-02
2.07355e+00 3.24678e+03 1.62301e-03 -2.06943e-05
2.57355e+00 3.24678e+03 -1.23399e-03 -1.62906e-03
3.07355e+00 3.24678e+03 -1.11424e-04 2.57052e-04
3.57355e+00 3.24678e+03 -5.98590e-04 1.34709e-03
4.07355e+00 3.24678e+03 1.37115e-03 4.98748e-04
4.57355e+00 3.24678e+03 -3.88767e-05 4.28474e-04
5.07355e+00 3.24678e+03 1.48173e-04 6.96629e-05
5.57355e+00 3.24678e+03 3.82339e-04 9.68528e-04
6.07355e+00 3.24678e+03 -2.06792e-04 -1.05909e-03
6.57355e+00 3.24678e+03 -8.36789e-04 -8.18574e-04
7.07355e+00 3.24678e+03 -5.03186e-05 2.47382e-04
7.57355e+00 3.24678e+03 7.01366e-04 4.61519e-04
8.07355e+00 3.24678e+03 -5.21345e-04 -1.30651e-04
8.57355e+00 3.24678e+03 1.22771e-04 1.65078e-04
9.07355e+00 3.24678e+03 1.03508e-04 1.73791e-04
9.57355e+00 3.24678e+03 -7.10027e-05 -6.67753e-05
1.00736e+01 3.24678e+03 -1.10263e-04 -1.04035e-04
1.05736e+01 3.24678e+03 4.17921e-04 8.94219e-04
1.10736e+01 3.24678e+03 -2.84345e-04 -2.15286e-04
1.15736e+01 3.24678e+03 -5.88176e-05 2.89339e-05
1.20736e+01 3.24678e+03 3.10782e-04 7.47301e-04
1.25736e+01 3.24678e+03 -4.73327e-04 -7.13450e-04
1.30736e+01 3.24678e+03 4.65708e-05 4.04072e-04
1.35736e+01 3.24678e+03 2.99356e-04 3.58333e-04
1.40736e+01 3.24678e+03 -4.26930e-04 -4.63182e-04
1.45736e+01 3.24678e+03 -2.35838e-04 -1.10549e-05
1.50736e+01 3.24678e+03 -1.63617e-04 1.45596e-04
1.55736e+01 3.24678e+03 -9.97341e-05 -5.09317e-04
1.60736e+01 3.24678e+03 5.15388e-04 3.07337e-04
1.65736e+01 3.24678e+03 4.87229e-04 3.35467e-04
-1.29264e+01 3.24782e+03 -3.63869e-01 -6.06287e-01
-1.24264e+01 3.24782e+03 -1.96501e-01 -3.04567e-01
-1.19264e+01 3.24782e+03 3.43039e-01 2.53438e-01
-1.14264e+01 3.24782e+03 -1.97188e-01 -2.03754e-01
-1.09264e+01 3.24782e+03 -4.62085e-02 1.07699e-02
-1.04264e+01 3.24782e+03 3.36212e-01 3.90727e-01
-9.92645e+00 3.24782e+03 -3.08531e-01 -4.14126e-02
-9.42645e+00 3.24782e+03 5.21588e-02 -4.65991e-03
-8.92645e+00 3.24782e+03 -2.94218e-01 -6.28225e-01
-8.42645e+00 3.24782e+03 -1.05284e-01 1.59660e-01
-7.92645e+00 3.24782e+03 3.52284e-01 5.91517e-01
-7.42645e+00 3.24782e+03 -3.75731e-01 -2.41781e-01
-6.92645e+00 3.24782e+03 -6.48502e-01 -3.02900e-01
-6.42645e+00 3.24782e+03 -2.81671e-01 -2.15542e-01
-5.92645e+00 3.24782e+03 2.82878e-01 6.20183e-02
-5.42645e+00 3.24782e+03 -5.23942e-02 -2.32308e-01
-4.92645e+00 3.24782e+03 -5.77498e-01 -6.18709e-01
-4.42645e+00 3.24782e+03 -2.71095e-01 3.42071e-01
-3.92645e+00 3.24782e+03 7.10285e-01 1.53648e+00
-3.42645e+00 3.24782e+03 3.24508e-01 9.10187e-01
-2.92645e+00 3.24782e+03 -7.17186e-01 -5.89911e-01
-2.42645e+00 3.24782e+03 -1.27843e+00 -1.60569e+00
-1.92645e+00 3.24782e+03 -1.86881e+00 -9.46342e-01
-1.42645e+00 3.24782e+03 -1.61643e+00 1.54307e-01
-9.26447e-01 3.24782e+03 -1.57659e+00 -2.74916e-01
-4.26447e-01 3.24782e+03 -1.40222e+00 -5.93099e-01
7.35532e-02 3.24782e+03 -2.71273e-02 2.59622e-01
5.73553e-01 3.24782e+03 9.16952e-02 2.20367e-01
1.07355e+00 3.24782e+03 2.71393e-02 8.81180e-02
1.57355e+00 3.24782e+03 9.96004e-03 1.18461e-02
2.07355e+00 3.24782e+03 1.55190e-03 -5.69472e-04
2.57355e+00 3.24782e+03 -1.59388e-03 -2.35864e-03
3.07355e+00 3.24782e+03 -2.06960e-04 3.21018e-04
3.57355e+00 3.24782e+03 -5.77824e-04 1.34799e-03
4.07355e+00 3.24782e+03 1.33274e-03 5.41204e-04
4.57355e+00 3.24782e+03 5.72019e-05 3.91744e-04
5.07355e+00 3.24782e+03 1.57380e-04 3.20373e-05
5.57355e+00 3.24782e+03 3.85900e-04 9.74030e-04
6.07355e+00 3.24782e+03 -2.01594e-04 -1.04738e-03
6.57355e+00 3.24782e+03 -8.36424e-04 -8.27697e-04
7.07355e+00 3.24782e+03 -6.40580e-05 2.89517e-04
7.57355e+00 3.24782e+03 7.07909e-04 4.72014e-04
8.07355e+00 3.24782e+03 -5.46840e-04 -1.77478e-04
8.57355e+00 3.24782e+03 1.37713e-04 1.86685e-04
9.07355e+00 3.24782e+03 1.18675e-04 1.95203e-04
9.57355e+00 3.24782e+03 -7.42910e-05 -4.56439e-05
1.00736e+01 3.24782e+03 -1.24742e-04 -1.40126e-04
1.05736e+01 3.24782e+03 3.78035e-04 8.75104e-04
1.10736e+01 3.24782e+03 -2.40168e-04 -1.75377e-04
1.15736e+01 3.24782e+03 -4.04526e-05 1.15803e-04
1.20736e+01 3.24782e+03 2.80147e-04 7.27784e-04
1.25736e+01 3.24782e+03 -4.53937e-04 -7.62167e-04
1.30736e+01 3.24782e+03 3.63805e-05 4.26445e-04
1.35736e+01 3.24782e+03 3.13491e-04 3.71899e-04
1.40736e+01 3.24782e+03 -3.96011e-04 -4.24146e-04
1.45736e+01 3.24782e+03 -3.16579e-04 -1.22750e-04
1.50736e+01 3.24782e+03 -1.60609e-04 1.42871e-04
1.55736e+01 3.24782e+03 -9.31383e-05 -5.15214e-04
1.60736e+01 3.24782e+03 5.62200e-04 3.63869e-04
1.65736e+01 3.24782e+03 5.09442e-04 3.57872e-04
-1.29264e+01 3.24886e+03 -3.56972e-01 -5.86241e-01
-1.24264e+01 3.24886e+03 -1.69247e-01 -3.00698e-01
-1.19264e+01 3.24886e+03 3.48425e-01 2.60277e-01
-1.14264e+01 3.24886e+03 -1.99677e-01 -2.25152e-01
-1.09264e+01 3.24886e+03 -2.80638e-02 1.10187e-02
-1.04264e+01 3.24886e+03 3.42834e-01 4.05239e-01
-9.92645e+00 3.24886e+03 -3.40637e-01 -6.07791e-02
-9.42645e+00 3.24886e+03 2.78315e-02 4.44007e-03
-8.92645e+00 3.24886e+03 -2.70871e-01 -6.25623e-01
-8.42645e+00 3.24886e+03 -1.07092e-01 1.52334e-01
-7.92645e+00 3.24886e+03 3.56784e-01 6.06393e-01
-7.42645e+00 3.24886e+03 -4.06412e-01 -2.68655e-01
-6.92645e+00 3.24886e+03 -6.50024e-01 -3.16165e-01
-6.42645e+00 3.24886e+03 -3.03560e-01 -2.17522e-01
-5.92645e+00 3.24886e+03 3.04836e-01 5.44474e-02
-5.42645e+00 3.24886e+03 -5.33597e-02 -2.47784e-01
-4.92645e+00 3.24886e+03 -5.56129e-01 -5.87498e-01
-4.42645e+00 3.24886e+03 -2.65603e-01 3.40501e-01
-3.92645e+00 3.24886e+03 6.93335e-01 1.54552e+00
-3.42645e+00 3.24886e+03 3.26276e-01 9.22508e-01
-2.92645e+00 3.24886e+03 -7.59910e-01 -6.01415e-01
-2.42645e+00 3.24886e+03 -1.31292e+00 -1.62975e+00
-1.92645e+00 3.24886e+03 -1.87858e+00 -9.58524e-01
-1.42645e+00 3.24886e+03 -1.62706e+00 1.69592e-01
-9.26447e-01 3.24886e+03 -1.60229e+00 -2.78651e-01
-4.26447e-01 3.24886e+03 -1.42568e+00 -6.15049e-01
7.35532e-02 3.24886e+03 -2.72729e-02 2.59824e-01
5.73553e-01 3.24886e+03 9.74296e-02 2.29629e-01
1.07355e+00 3.24886e+03 2.51637e-02 8.63138e-02
1.57355e+00 3.24886e+03 1.07186e-02 1.24414e-02
2.07355e+00 3.24886e+03 1.43525e-03 -1.20349e-03
2.57355e+00 3.24886e+03 -1.93920e-03 -3.09529e-03
3.07355e+00 3.24886e+03 -2.92105e-04 4.00091e-04
3.57355e+00 3.24886e+03 -5.32354e-04 1.34906e-03
4.07355e+00 3.24886e+03 1.27291e-03 5.79360e-04
4.57355e+00 3.24886e+03 1.43961e-04 3.36943e-04
5.07355e+00 3.24886e+03 1.80004e-04 1.07499e-05
5.57355e+00 3.24886e+03 3.84932e-04 9.67577e-04
6.07355e+00 3.24886e+03 -1.96947e-04 -1.02689e-03
6.57355e+00 3.24886e+03 -8.26998e-04 -8.27022e-04
7.07355e+00 3.24886e+03 -7.57567e-05 3.30644e-04
7.57355e+00 3.24886e+03 7.11702e-04 4.81297e-04
8.07355e+00 3.24886e+03 -5.71297e-04 -2.29930e-04
8.57355e+00 3.24886e+03 1.47751e-04 2.05784e-04
9.07355e+00 3.24886e+03 1.32807e-04 2.23109e-04
9.57355e+00 3.24886e+03 -7.71145e-05 -2.29012e-05
1.00736e+01 3.24886e+03 -1.43585e-04 -1.85942e-04
1.05736e+01 3.24886e+03 3.36620e-04 8.59299e-04
1.10736e+01 3.24886e+03 -1.92553e-04 -1.33418e-04
1.15736e+01 3.24886e+03 -2.26877e-05 1.96769e-04
1.20736e+01 3.24886e+03 2.44435e-04 6.98204e-04
1.25736e+01 3.24886e+03 -4.30518e-04 -8.00254e-04
1.30736e+01 3.24886e+03 2.44885e-05 4.52253e-04
1.35736e+01 3.24886e+03 3.25639e-04 3.80599e-04
1.40736e+01 3.24886e+03 -3.62572e-04 -3.81983e-04
1.45736e+01 3.24886e+03 -3.92140e-04 -2.38640e-04
1.50736e+01 3.24886e+03 -1.57213e-04 1.34414e-04
1.55736e+01 3.24886e+03 -8.38592e-05 -5.12800e-04
1.60736e+01 3.24886e+03 6.06024e-04 4.11744e-04
1.65736e+01 3.24886e+03 5.30884e-04 3.78564e-04
-1.29264e+01 3.24990e+03 -3.53458e-01 -5.69613e-01
-1.24264e+01 3.24990e+03 -1.40465e-01 -2.96343e-01
-1.19264e+01 3.24990e+03 3.49122e-01 2.64401e-01
-1.14264e+01 3.24990e+03 -1.95164e-01 -2.43339e-01
-1.09264e+01 3.24990e+03 -1.07562e-02 1.00918e-02
-1.04264e+01 3.24990e+03 3.50722e-01 4.20513e-01
-9.92645e+00 3.24990e+03 -3.73743e-01 -8.13224e-02
-9.42645e+00 3.24990e+03 9.85058e-03 1.43290e-02
-8.92645e+00 3.24990e+03 -2.47141e-01 -6.19301e-01
-8.42645e+00 3.24990e+03 -1.11944e-01 1.42182e-01
-7.92645e+00 3.24990e+03 3.53520e-01 6.14613e-01
-7.42645e+00 3.24990e+03 -4.32366e-01 -2.89977e-01
-6.92645e+00 3.24990e+03 -6.46231e-01 -3.26301e-01
-6.42645e+00 3.24990e+03 -3.22510e-01 -2.17776e-01
-5.92645e+00 3.24990e+03 3.22459e-01 3.94193e-02
-5.42645e+00 3.24990e+03 -5.19563e-02 -2.60915e-01
-4.92645e+00 3.24990e+03 -5.32473e-01 -5.51342e-01
-4.42645e+00 3.24990e+03 -2.58560e-01 3.40586e-01
-3.92645e+00 3.24990e+03 6.72038e-01 1.55228e+00
-3.42645e+00 3.24990e+03 3.21675e-01 9.30077e-01
-2.92645e+00 3.24990e+03 -8.05150e-01 -6.14944e-01
-2.42645e+00 3.24990e+03 -1.35096e+00 -1.65149e+00
-1.92645e+00 3.24990e+03 -1.87961e+00 -9.69355e-01
-1.42645e+00 3.24990e+03 -1.63966e+00 1.82807e-01
-9.26447e-01 3.24990e+03 -1.62992e+00 -2.79564e-01
-4.26447e-01 3.24990e+03 -1.45010e+00 -6.38165e-01
7.35532e-02 3.24990e+03 -2.81786e-02 2.59227e-01
5.73553e-01 3.24990e+03 1.03513e-01 2.39102e-01
1.07355e+00 3.24990e+03 2.33604e-02 8.49023e-02
1.57355e+00 3.24990e+03 1.13583e-02 1.27691e-02
2.07355e+00 3.24990e+03 1.27715e-03 -1.89553e-03
2.57355e+00 3.24990e+03 -2.25583e-03 -3.81285e-03
3.07355e+00 3.24990e+03 -3.64848e-04 4.98855e-04
3.57355e+00 3.24990e+03 -4.64995e-04 1.34621e-03
4.07355e+00 3.24990e+03 1.19438e-03 6.14889e-04
4.57355e+00 3.24990e+03 2.18371e-04 2.64240e-04
5.07355e+00 3.24990e+03 2.15577e-04 4.76640e-06
5.57355e+00 3.24990e+03 3.77833e-04 9.47782e-04
6.07355e+00 3.24990e+03 -1.91873e-04 -9.96567e-04
6.57355e+00 3.24990e+03 -8.08167e-04 -8.18001e-04
7.07355e+00 3.24990e+03 -8.54431e-05 3.69310e-04
7.57355e+00 3.24990e+03 7.12336e-04 4.90360e-04
8.07355e+00 3.24990e+03 -5.93347e-04 -2.87208e-04
8.57355e+00 3.24990e+03 1.52663e-04 2.22352e-04
9.07355e+00 3.24990e+03 1.46024e-04 2.57142e-04
9.57355e+00 3.24990e+03 -7.95218e-05 8.10950e-07
1.00736e+01 3.24990e+03 -1.66206e-04 -2.41750e-04
1.05736e+01 3.24990e+03 2.94129e-04 8.49252e-04
1.10736e+01 3.24990e+03 -1.41774e-04 -9.05772e-05
1.15736e+01 3.24990e+03 -8.35999e-06 2.69820e-04
1.20736e+01 3.24990e+03 2.05346e-04 6.61709e-04
1.25736e+01 3.24990e+03 -4.04327e-04 -8.25746e-04
1.30736e+01 3.24990e+03 1.27800e-05 4.79943e-04
1.35736e+01 3.24990e+03 3.36222e-04 3.85866e-04
1.40736e+01 3.24990e+03 -3.29696e-04 -3.38514e-04
1.45736e+01 3.24990e+03 -4.60470e-04 -3.56038e-04
1.50736e+01 3.24990e+03 -1.53593e-04 1.21453e-04
1.55736e+01 3.24990e+03 -7.21132e-05 -5.02419e-04
1.60736e+01 3.24990e+03 6.45002e-04 4.48266e-04
1.65736e+01 3.24990e+03 5.50917e-04 3.98885e-04
-1.29264e+01 3.25095e+03 -3.52991e-01 -5.56202e-01
-1.24264e+01 3.25095e+03 -1.10987e-01 -2.91772e-01
-1.19264e+01 3.25095e+03 3.45669e-01 2.65482e-01
-1.14264e+01 3.25095e+03 -1.82009e-01 -2.56981e-01
-1.09264e+01 3.25095e+03 4.27385e-03 7.60091e-03
-1.04264e+01 3.25095e+03 3.58575e-01 4.35875e-01
-9.92645e+00 3.25095e+03 -4.07138e-01 -1.03221e-01
-9.42645e+00 3.25095e+03 -2.11415e-03 2.40411e-02
-8.92645e+00 3.25095e+03 -2.24198e-01 -6.09427e-01
-8.42645e+00 3.25095e+03 -1.18804e-01 1.29580e-01
-7.92645e+00 3.25095e+03 3.43216e-01 6.16320e-01
-7.42645e+00 3.25095e+03 -4.52413e-01 -3.04405e-01
-6.92645e+00 3.25095e+03 -6.37361e-01 -3.33669e-01
-6.42645e+00 3.25095e+03 -3.39542e-01 -2.17151e-01
-5.92645e+00 3.25095e+03 3.35124e-01 1.74123e-02
-5.42645e+00 3.25095e+03 -4.91616e-02 -2.71230e-01
-4.92645e+00 3.25095e+03 -5.07162e-01 -5.10958e-01
-4.42645e+00 3.25095e+03 -2.49770e-01 3.42485e-01
-3.92645e+00 3.25095e+03 6.46941e-01 1.55671e+00
-3.42645e+00 3.25095e+03 3.10225e-01 9.32044e-01
-2.92645e+00 3.25095e+03 -8.51668e-01 -6.30368e-01
-2.42645e+00 3.25095e+03 -1.39142e+00 -1.67049e+00
-1.92645e+00 3.25095e+03 -1.87062e+00 -9.77521e-01
-1.42645e+00 3.25095e+03 -1.65498e+00 1.92882e-01
-9.26447e-01 3.25095e+03 -1.65885e+00 -2.77353e-01
-4.26447e-01 3.25095e+03 -1.47558e+00 -6.62202e-01
7.35532e-02 3.25095e+03 -3.01033e-02 2.57850e-01
5.73553e-01 3.25095e+03 1.09760e-01 2.48464e-01
1.07355e+00 3.25095e+03 2.18808e-02 8.39913e-02
1.57355e+00 3.25095e+03 1.18125e-02 1.27889e-02
2.07355e+00 3.25095e+03 1.10881e-03 -2.57616e-03
2.57355e+00 3.25095e+03 -2.53782e-03 -4.49420e-03
3.07355e+00 3.25095e+03 -4.25114e-04 6.19585e-04
3.57355e+00 3.25095e+03 -3.79851e-04 1.33690e-03
4.07355e+00 3.25095e+03 1.09946e-03 6.45259e-04
4.57355e+00 3.25095e+03 2.78327e-04 1.77717e-04
5.07355e+00 3.25095e+03 2.62949e-04 1.20798e-05
5.57355e+00 3.25095e+03 3.62710e-04 9.11978e-04
6.07355e+00 3.25095e+03 -1.83719e-04 -9.52411e-04
6.57355e+00 3.25095e+03 -7.82106e-04 -8.03895e-04
7.07355e+00 3.25095e+03 -9.19233e-05 4.05847e-04
7.57355e+00 3.25095e+03 7.08478e-04 4.98222e-04
8.07355e+00 3.25095e+03 -6.11324e-04 -3.47816e-04
8.57355e+00 3.25095e+03 1.53273e-04 2.37174e-04
9.07355e+00 3.25095e+03 1.57949e-04 2.95456e-04
9.57355e+00 3.25095e+03 -8.17758e-05 2.53285e-05
1.00736e+01 3.25095e+03 -1.91230e-04 -3.06189e-04
1.05736e+01 3.25095e+03 2.49610e-04 8.43912e-04
1.10736e+01 3.25095e+03 -8.83631e-05 -4.68642e-05
1.15736e+01 3.25095e+03 1.64791e-06 3.35373e-04
1.20736e+01 3.25095e+03 1.63791e-04 6.19938e-04
1.25736e+01 3.25095e+03 -3.76129e-04 -8.37213e-04
1.30736e+01 3.25095e+03 3.17397e-06 5.10028e-04
1.35736e+01 3.25095e+03 3.43537e-04 3.87024e-04
1.40736e+01 3.25095e+03 -2.98601e-04 -2.94408e-04
1.45736e+01 3.25095e+03 -5.20377e-04 -4.72718e-04
1.50736e+01 3.25095e+03 -1.47934e-04 1.06303e-04
1.55736e+01 3.25095e+03 -5.96080e-05 -4.85060e-04
1.60736e+01 3.25095e+03 6.77472e-04 4.70516e-04
1.65736e+01 3.25095e+03 5.68651e-04 4.17525e-04
-1.29264e+01 3.25199e+03 -3.55519e-01 -5.45761e-01
-1.24264e+01 3.25199e+03 -8.38653e-02 -2.88239e-01
-1.19264e+01 3.25199e+03 3.38340e-01 2.63138e-01
-1.14264e+01 3.25199e+03 -1.60816e-01 -2.65849e-01
-1.09264e+01 3.25199e+03 1.64394e-02 3.63023e-03
-1.04264e+01 3.25199e+03 3.64643e-01 4.50449e-01
-9.92645e+00 3.25199e+03 -4.39876e-01 -1.26022e-01
-9.42645e+00 3.25199e+03 -8.79510e-03 3.29710e-02
-8.92645e+00 3.25199e+03 -2.04024e-01 -5.96461e-01
-8.42645e+00 3.25199e+03 -1.26526e-01 1.14863e-01
-7.92645e+00 3.25199e+03 3.26385e-01 6.12138e-01
-7.42645e+00 3.25199e+03 -4.67378e-01 -3.11941e-01
-6.92645e+00 3.25199e+03 -6.23511e-01 -3.38137e-01
-6.42645e+00 3.25199e+03 -3.53748e-01 -2.15794e-01
-5.92645e+00 3.25199e+03 3.43562e-01 -1.03216e-02
-5.42645e+00 3.25199e+03 -4.53630e-02 -2.79026e-01
-4.92645e+00 3.25199e+03 -4.80885e-01 -4.67099e-01
-4.42645e+00 3.25199e+03 -2.38050e-01 3.46986e-01
-3.92645e+00 3.25199e+03 6.18337e-01 1.55871e+00
-3.42645e+00 3.25199e+03 2.91660e-01 9.27348e-01
-2.92645e+00 3.25199e+03 -8.97979e-01 -6.46975e-01
-2.42645e+00 3.25199e+03 -1.43272e+00 -1.68598e+00
-1.92645e+00 3.25199e+03 -1.85238e+00 -9.82757e-01
-1.42645e+00 3.25199e+03 -1.67282e+00 1.99497e-01
-9.26447e-01 3.25199e+03 -1.68899e+00 -2.72434e-01
-4.26447e-01 3.25199e+03 -1.50210e+00 -6.86727e-01
7.35532e-02 3.25199e+03 -3.35133e-02 2.55681e-01
5.73553e-01 3.25199e+03 1.16101e-01 2.57493e-01
1.07355e+00 3.25199e+03 2.07623e-02 8.34898e-02
1.57355e+00 3.25199e+03 1.20773e-02 1.24718e-02
2.07355e+00 3.25199e+03 9.57474e-04 -3.18605e-03
2.57355e+00 3.25199e+03 -2.78571e-03 -5.12564e-03
3.07355e+00 3.25199e+03 -4.71752e-04 7.52029e-04
3.57355e+00 3.25199e+03 -2.78286e-04 1.32635e-03
4.07355e+00 3.25199e+03 9.88230e-04 6.66565e-04
4.57355e+00 3.25199e+03 3.20144e-04 8.03063e-05
5.07355e+00 3.25199e+03 3.22837e-04 3.09658e-05
5.57355e+00 3.25199e+03 3.38716e-04 8.59437e-04
6.07355e+00 3.25199e+03 -1.70838e-04 -8.92564e-04
6.57355e+00 3.25199e+03 -7.51642e-04 -7.87641e-04
7.07355e+00 3.25199e+03 -9.46924e-05 4.39615e-04
7.57355e+00 3.25199e+03 7.00439e-04 5.06067e-04
8.07355e+00 3.25199e+03 -6.24417e-04 -4.10796e-04
8.57355e+00 3.25199e+03 1.49954e-04 2.49779e-04
9.07355e+00 3.25199e+03 1.68946e-04 3.37468e-04
9.57355e+00 3.25199e+03 -8.38264e-05 5.03394e-05
1.00736e+01 3.25199e+03 -2.17835e-04 -3.77939e-04
1.05736e+01 3.25199e+03 2.02642e-04 8.42536e-04
1.10736e+01 3.25199e+03 -3.29955e-05 -2.05561e-06
1.15736e+01 3.25199e+03 7.10138e-06 3.92031e-04
1.20736e+01 3.25199e+03 1.20910e-04 5.74489e-04
1.25736e+01 3.25199e+03 -3.47251e-04 -8.33289e-04
1.30736e+01 3.25199e+03 -3.85486e-06 5.41993e-04
1.35736e+01 3.25199e+03 3.46078e-04 3.83917e-04
1.40736e+01 3.25199e+03 -2.70075e-04 -2.50244e-04
1.45736e+01 3.25199e+03 -5.70422e-04 -5.85569e-04
1.50736e+01 3.25199e+03 -1.38467e-04 9.15060e-05
1.55736e+01 3.25199e+03 -4.87315e-05 -4.63590e-04
1.60736e+01 3.25199e+03 7.02955e-04 4.79656e-04
1.65736e+01 3.25199e+03 5.84593e-04 4.34401e-04
-1.29264e+01 3.25303e+03 -3.62166e-01 -5.38685e-01
-1.24264e+01 3.25303e+03 -6.25851e-02 -2.86780e-01
-1.19264e+01 3.25303e+03 3.27097e-01 2.57367e-01
-1.14264e+01 3.25303e+03 -1.32624e-01 -2.69890e-01
-1.09264e+01 3.25303e+03 2.46146e-02 -2.15392e-03
-1.04264e+01 3.25303e+03 3.67919e-01 4.63862e-01
-9.92645e+00 3.25303e+03 -4.72052e-01 -1.49749e-01
-9.42645e+00 3.25303e+03 -1.01907e-02 4.12066e-02
-8.92645e+00 3.25303e+03 -1.87503e-01 -5.80445e-01
-8.42645e+00 3.25303e+03 -1.33835e-01 9.88524e-02
-7.92645e+00 3.25303e+03 3.02017e-01 6.01681e-01
-7.42645e+00 3.25303e+03 -4.78487e-01 -3.13153e-01
-6.92645e+00 3.25303e+03 -6.04263e-01 -3.38765e-01
-6.42645e+00 3.25303e+03 -3.64028e-01 -2.13702e-01
-5.92645e+00 3.25303e+03 3.47875e-01 -4.28173e-02
-5.42645e+00 3.25303e+03 -4.06259e-02 -2.84741e-01
-4.92645e+00 3.25303e+03 -4.53546e-01 -4.20515e-01
-4.42645e+00 3.25303e+03 -2.24075e-01 3.54346e-01
-3.92645e+00 3.25303e+03 5.86881e-01 1.55852e+00
-3.42645e+00 3.25303e+03 2.66473e-01 9.15417e-01
-2.92645e+00 3.25303e+03 -9.42705e-01 -6.64549e-01
-2.42645e+00 3.25303e+03 -1.47320e+00 -1.69701e+00
-1.92645e+00 3.25303e+03 -1.82504e+00 -9.84139e-01
-1.42645e+00 3.25303e+03 -1.69271e+00 2.02448e-01
-9.26447e-01 3.25303e+03 -1.71953e+00 -2.65080e-01
-4.26447e-01 3.25303e+03 -1.52980e+00 -7.11978e-01
7.35532e-02 3.25303e+03 -3.84898e-02 2.52746e-01
5.73553e-01 3.25303e+03 1.22592e-01 2.66272e-01
1.07355e+00 3.25303e+03 1.99492e-02 8.32757e-02
1.57355e+00 3.25303e+03 1.21779e-02 1.17971e-02
2.07355e+00 3.25303e+03 8.38757e-04 -3.69866e-03
2.57355e+00 3.25303e+03 -2.99554e-03 -5.68864e-03
3.07355e+00 3.25303e+03 -5.04291e-04 8.86387e-04
3.57355e+00 3.25303e+03 -1.59482e-04 1.32494e-03
4.07355e+00 3.25303e+03 8.60039e-04 6.74833e-04
4.57355e+00 3.25303e+03 3.42107e-04 -2.50618e-05
5.07355e+00 3.25303e+03 3.95975e-04 5.99244e-05
5.57355e+00 3.25303e+03 3.06367e-04 7.91252e-04
6.07355e+00 3.25303e+03 -1.53611e-04 -8.16810e-04
6.57355e+00 3.25303e+03 -7.17825e-04 -7.71484e-04
7.07355e+00 3.25303e+03 -9.53237e-05 4.68412e-04
7.57355e+00 3.25303e+03 6.89634e-04 5.14880e-04
8.07355e+00 3.25303e+03 -6.31068e-04 -4.74569e-04
8.57355e+00 3.25303e+03 1.42446e-04 2.59466e-04
9.07355e+00 3.25303e+03 1.79340e-04 3.82042e-04
9.57355e+00 3.25303e+03 -8.51598e-05 7.57762e-05
1.00736e+01 3.25303e+03 -2.45895e-04 -4.55982e-04
1.05736e+01 3.25303e+03 1.54516e-04 8.45882e-04
1.10736e+01 3.25303e+03 2.21558e-05 4.19705e-05
1.15736e+01 3.25303e+03 8.26602e-06 4.38100e-04
1.20736e+01 3.25303e+03 7.83019e-05 5.27328e-04
1.25736e+01 3.25303e+03 -3.20822e-04 -8.16395e-04
1.30736e+01 3.25303e+03 -6.55784e-06 5.77298e-04
1.35736e+01 3.25303e+03 3.43761e-04 3.78220e-04
1.40736e+01 3.25303e+03 -2.46259e-04 -2.08905e-04
1.45736e+01 3.25303e+03 -6.08664e-04 -6.89969e-04
1.50736e+01 3.25303e+03 -1.24921e-04 7.88101e-05
1.55736e+01 3.25303e+03 -4.08625e-05 -4.41124e-04
1.60736e+01 3.25303e+03 7.21558e-04 4.79048e-04
1.65736e+01 3.25303e+03 5.99891e-04 4.51770e-04
-1.29264e+01 3.25407e+03 -3.73422e-01 -5.34565e-01
-1.24264e+01 3.25407e+03 -4.69286e-02 -2.86003e-01
-1.19264e+01 3.25407e+03 3.11712e-01 2.47984e-01
-1.14264e+01 3.25407e+03 -9.76442e-02 -2.68794e-01
-1.09264e+01 3.25407e+03 2.71994e-02 -1.01558e-02
-1.04264e+01 3.25407e+03 3.68245e-01 4.75602e-01
-9.92645e+00 3.25407e+03 -5.04010e-01 -1.74595e-01
-9.42645e+00 3.25407e+03 -6.29018e-03 4.95528e-02
-8.92645e+00 3.25407e+03 -1.74617e-01 -5.61534e-01
-8.42645e+00 3.25407e+03 -1.39028e-01 8.24336e-02
-7.92645e+00 3.25407e+03 2.69887e-01 5.84909e-01
-7.42645e+00 3.25407e+03 -4.85404e-01 -3.08190e-01
-6.92645e+00 3.25407e+03 -5.80305e-01 -3.35688e-01
-6.42645e+00 3.25407e+03 -3.69808e-01 -2.10479e-01
-5.92645e+00 3.25407e+03 3.48028e-01 -7.90710e-02
-5.42645e+00 3.25407e+03 -3.49192e-02 -2.88375e-01
-4.92645e+00 3.25407e+03 -4.25506e-01 -3.72486e-01
-4.42645e+00 3.25407e+03 -2.08041e-01 3.64963e-01
-3.92645e+00 3.25407e+03 5.53023e-01 1.55630e+00
-3.42645e+00 3.25407e+03 2.36150e-01 8.96878e-01
-2.92645e+00 3.25407e+03 -9.84975e-01 -6.83085e-01
-2.42645e+00 3.25407e+03 -1.51231e+00 -1.70335e+00
-1.92645e+00 3.25407e+03 -1.78892e+00 -9.80963e-01
-1.42645e+00 3.25407e+03 -1.71443e+00 2.01275e-01
-9.26447e-01 3.25407e+03 -1.74911e+00 -2.54974e-01
-4.26447e-01 3.25407e+03 -1.55855e+00 -7.38108e-01
7.35532e-02 3.25407e+03 -4.49258e-02 2.48893e-01
5.73553e-01 3.25407e+03 1.29122e-01 2.74817e-01
1.07355e+00 3.25407e+03 1.94889e-02 8.33213e-02
1.57355e+00 3.25407e+03 1.21057e-02 1.07526e-02
2.07355e+00 3.25407e+03 7.53088e-04 -4.08701e-03
2.57355e+00 3.25407e+03 -3.15477e-03 -6.16679e-03
3.07355e+00 3.25407e+03 -5.21540e-04 1.01750e-03
3.57355e+00 3.25407e+03 -2.46808e-05 1.34320e-03
4.07355e+00 3.25407e+03 7.17293e-04 6.67536e-04
4.57355e+00 3.25407e+03 3.44984e-04 -1.35692e-04
5.07355e+00 3.25407e+03 4.80429e-04 9.65627e-05
5.57355e+00 3.25407e+03 2.66289e-04 7.09642e-04
6.07355e+00 3.25407e+03 -1.31854e-04 -7.24497e-04
6.57355e+00 3.25407e+03 -6.81794e-04 -7.58255e-04
7.07355e+00 3.25407e+03 -9.43371e-05 4.91238e-04
7.57355e+00 3.25407e+03 6.76179e-04 5.23003e-04
8.07355e+00 3.25407e+03 -6.29920e-04 -5.37617e-04
8.57355e+00 3.25407e+03 1.31809e-04 2.67050e-04
9.07355e+00 3.25407e+03 1.86524e-04 4.25024e-04
9.57355e+00 3.25407e+03 -8.43533e-05 1.02481e-04
1.00736e+01 3.25407e+03 -2.75103e-04 -5.38809e-04
1.05736e+01 3.25407e+03 1.08315e-04 8.54497e-04
1.10736e+01 3.25407e+03 7.51587e-05 8.27336e-05
1.15736e+01 3.25407e+03 5.23247e-06 4.69930e-04
1.20736e+01 3.25407e+03 3.82104e-05 4.80691e-04
1.25736e+01 3.25407e+03 -2.99404e-04 -7.89143e-04
1.30736e+01 3.25407e+03 -3.62087e-06 6.16696e-04
1.35736e+01 3.25407e+03 3.36617e-04 3.70260e-04
1.40736e+01 3.25407e+03 -2.28149e-04 -1.72535e-04
1.45736e+01 3.25407e+03 -6.34351e-04 -7.82374e-04
1.50736e+01 3.25407e+03 -1.06450e-04 6.94292e-05
1.55736e+01 3.25407e+03 -3.63843e-05 -4.20133e-04
1.60736e+01 3.25407e+03 7.33249e-04 4.70885e-04
1.65736e+01 3.25407e+03 6.14289e-04 4.67963e-04
-1.29264e+01 3.25512e+03 -3.88819e-01 -5.31931e-01
-1.24264e+01 3.25512e+03 -3.67289e-02 -2.84720e-01
-1.19264e+01 3.25512e+03 2.92411e-01 2.34501e-01
-1.14264e+01 3.25512e+03 -5.79841e-02 -2.62641e-01
-1.09264e+01 3.25512e+03 2.28098e-02 -2.01925e-02
-1.04264e+01 3.25512e+03 3.64525e-01 4.84301e-01
-9.92645e+00 3.25512e+03 -5.36167e-01 -2.00802e-01
-9.42645e+00 3.25512e+03 2.07217e-03 5.84434e-02
-8.92645e+00 3.25512e+03 -1.64194e-01 -5.39239e-01
-8.42645e+00 3.25512e+03 -1.41282e-01 6.59751e-02
-7.92645e+00 3.25512e+03 2.30583e-01 5.62356e-01
-7.42645e+00 3.25512e+03 -4.87782e-01 -2.97327e-01
-6.92645e+00 3.25512e+03 -5.52165e-01 -3.29635e-01
-6.42645e+00 3.25512e+03 -3.70783e-01 -2.06131e-01
-5.92645e+00 3.25512e+03 3.45276e-01 -1.16605e-01
-5.42645e+00 3.25512e+03 -2.80165e-02 -2.89734e-01
-4.92645e+00 3.25512e+03 -3.97396e-01 -3.24824e-01
-4.42645e+00 3.25512e+03 -1.88629e-01 3.79593e-01
-3.92645e+00 3.25512e+03 5.17192e-01 1.55260e+00
-3.42645e+00 3.25512e+03 2.02094e-01 8.72733e-01
-2.92645e+00 3.25512e+03 -1.02495e+00 -7.03092e-01
-2.42645e+00 3.25512e+03 -1.54967e+00 -1.70518e+00
-1.92645e+00 3.25512e+03 -1.74552e+00 -9.73481e-01
-1.42645e+00 3.25512e+03 -1.73726e+00 1.96136e-01
-9.26447e-01 3.25512e+03 -1.77681e+00 -2.42034e-01
-4.26447e-01 3.25512e+03 -1.58736e+00 -7.64155e-01
7.35532e-02 3.25512e+03 -5.28551e-02 2.43745e-01
5.73553e-01 3.25512e+03 1.35588e-01 2.82964e-01
1.07355e+00 3.25512e+03 1.94646e-02 8.36797e-02
1.57355e+00 3.25512e+03 1.18316e-02 9.37320e-03
2.07355e+00 3.25512e+03 6.89837e-04 -4.33310e-03
2.57355e+00 3.25512e+03 -3.25563e-03 -6.54820e-03
3.07355e+00 3.25512e+03 -5.19992e-04 1.14942e-03
3.57355e+00 3.25512e+03 1.20643e-04 1.38433e-03
4.07355e+00 3.25512e+03 5.63838e-04 6.41114e-04
4.57355e+00 3.25512e+03 3.33124e-04 -2.47824e-04
5.07355e+00 3.25512e+03 5.69824e-04 1.33688e-04
5.57355e+00 3.25512e+03 2.20556e-04 6.18199e-04
6.07355e+00 3.25512e+03 -1.05333e-04 -6.16676e-04
6.57355e+00 3.25512e+03 -6.45640e-04 -7.50356e-04
7.07355e+00 3.25512e+03 -9.11797e-05 5.08906e-04
7.57355e+00 3.25512e+03 6.59778e-04 5.29459e-04
8.07355e+00 3.25512e+03 -6.21373e-04 -5.99147e-04
8.57355e+00 3.25512e+03 1.19777e-04 2.73577e-04
9.07355e+00 3.25512e+03 1.87386e-04 4.62860e-04
9.57355e+00 3.25512e+03 -8.05103e-05 1.31181e-04
1.00736e+01 3.25512e+03 -3.04990e-04 -6.24142e-04
1.05736e+01 3.25512e+03 6.74888e-05 8.69271e-04
1.10736e+01 3.25512e+03 1.24673e-04 1.16744e-04
1.15736e+01 3.25512e+03 -2.26337e-06 4.83150e-04
1.20736e+01 3.25512e+03 3.37615e-06 4.38257e-04
1.25736e+01 3.25512e+03 -2.83971e-04 -7.52972e-04
1.30736e+01 3.25512e+03 4.28756e-06 6.58423e-04
1.35736e+01 3.25512e+03 3.24947e-04 3.60227e-04
1.40736e+01 3.25512e+03 -2.15270e-04 -1.40968e-04
1.45736e+01 3.25512e+03 -6.47518e-04 -8.61111e-04
1.50736e+01 3.25512e+03 -8.28081e-05 6.24400e-05
1.55736e+01 3.25512e+03 -3.52745e-05 -4.02146e-04
1.60736e+01 3.25512e+03 7.38709e-04 4.56603e-04
1.65736e+01 3.25512e+03 6.26584e-04 4.77724e-04
-1.29264e+01 3.25616e+03 -4.06773e-01 -5.28489e-01
-1.24264e+01 3.25616e+03 -3.30594e-02 -2.83235e-01
-1.19264e+01 3.25616e+03 2.70151e-01 2.16829e-01
-1.14264e+01 3.25616e+03 -1.48193e-02 -2.51138e-01
-1.09264e+01 3.25616e+03 1.11543e-02 -3.22512e-02
-1.04264e+01 3.25616e+03 3.56789e-01 4.88935e-01
-9.92645e+00 3.25616e+03 -5.66825e-01 -2.27102e-01
-9.42645e+00 3.25616e+03 1.43663e-02 6.77255e-02
-8.92645e+00 3.25616e+03 -1.55369e-01 -5.13690e-01
-8.42645e+00 3.25616e+03 -1.39232e-01 5.06176e-02
-7.92645e+00 3.25616e+03 1.85520e-01 5.34632e-01
-7.42645e+00 3.25616e+03 -4.85528e-01 -2.81148e-01
-6.92645e+00 3.25616e+03 -5.19326e-01 -3.20573e-01
-6.42645e+00 3.25616e+03 -3.66767e-01 -2.00986e-01
-5.92645e+00 3.25616e+03 3.40332e-01 -1.53797e-01
-5.42645e+00 3.25616e+03 -2.03385e-02 -2.88680e-01
-4.92645e+00 3.25616e+03 -3.69555e-01 -2.78790e-01
-4.42645e+00 3.25616e+03 -1.64477e-01 3.98933e-01
-3.92645e+00 3.25616e+03 4.79528e-01 1.54771e+00
-3.42645e+00 3.25616e+03 1.65807e-01 8.44169e-01
-2.92645e+00 3.25616e+03 -1.06309e+00 -7.25300e-01
-2.42645e+00 3.25616e+03 -1.58425e+00 -1.70267e+00
-1.92645e+00 3.25616e+03 -1.69552e+00 -9.61433e-01
-1.42645e+00 3.25616e+03 -1.76067e+00 1.87088e-01
-9.26447e-01 3.25616e+03 -1.80282e+00 -2.27345e-01
-4.26447e-01 3.25616e+03 -1.61523e+00 -7.88864e-01
7.35532e-02 3.25616e+03 -6.23134e-02 2.37268e-01
5.73553e-01 3.25616e+03 1.41966e-01 2.90498e-01
1.07355e+00 3.25616e+03 1.98651e-02 8.43511e-02
1.57355e+00 3.25616e+03 1.13760e-02 7.78229e-03
2.07355e+00 3.25616e+03 6.41398e-04 -4.44448e-03
2.57355e+00 3.25616e+03 -3.29733e-03 -6.81885e-03
3.07355e+00 3.25616e+03 -4.99094e-04 1.27977e-03
3.57355e+00 3.25616e+03 2.67860e-04 1.44340e-03
4.07355e+00 3.25616e+03 4.04791e-04 5.95745e-04
4.57355e+00 3.25616e+03 3.09742e-04 -3.58560e-04
5.07355e+00 3.25616e+03 6.59440e-04 1.67118e-04
5.57355e+00 3.25616e+03 1.71289e-04 5.19344e-04
6.07355e+00 3.25616e+03 -7.48452e-05 -4.95820e-04
6.57355e+00 3.25616e+03 -6.11225e-04 -7.50686e-04
7.07355e+00 3.25616e+03 -8.45602e-05 5.24094e-04
7.57355e+00 3.25616e+03 6.40083e-04 5.34712e-04
8.07355e+00 3.25616e+03 -6.05386e-04 -6.58636e-04
8.57355e+00 3.25616e+03 1.07582e-04 2.79855e-04
9.07355e+00 3.25616e+03 1.79636e-04 4.93138e-04
9.57355e+00 3.25616e+03 -7.28263e-05 1.62422e-04
1.00736e+01 3.25616e+03 -3.35007e-04 -7.08464e-04
1.05736e+01 3.25616e+03 3.40957e-05 8.90669e-04
1.10736e+01 3.25616e+03 1.70043e-04 1.41985e-04
1.15736e+01 3.25616e+03 -1.65697e-05 4.73648e-04
1.20736e+01 3.25616e+03 -2.45476e-05 4.03223e-04
1.25736e+01 3.25616e+03 -2.74887e-04 -7.08923e-04
1.30736e+01 3.25616e+03 1.80601e-05 7.03005e-04
1.35736e+01 3.25616e+03 3.08324e-04 3.48120e-04
1.40736e+01 3.25616e+03 -2.07606e-04 -1.15045e-04
1.45736e+01 3.25616e+03 -6.47943e-04 -9.24543e-04
1.50736e+01 3.25616e+03 -5.47456e-05 5.62311e-05
1.55736e+01 3.25616e+03 -3.76183e-05 -3.87281e-04
1.60736e+01 3.25616e+03 7.38513e-04 4.37049e-04
1.65736e+01 3.25616e+03 6.36735e-04 4.78229e-04
-1.29264e+01 3.25720e+03 -4.25083e-01 -5.22574e-01
-1.24264e+01 3.25720e+03 -3.63528e-02 -2.82357e-01
-1.19264e+01 3.25720e+03 2.47204e-01 1.95811e-01
-1.14264e+01 3.25720e+03 3.09742e-02 -2.34261e-01
-1.09264e+01 3.25720e+03 -7.31224e-03 -4.68017e-02
-1.04264e+01 3.25720e+03 3.46884e-01 4.89824e-01
-9.92645e+00 3.25720e+03 -5.93375e-01 -2.51378e-01
-9.42645e+00 3.25720e+03 2.85063e-02 7.70734e-02
-8.92645e+00 3.25720e+03 -1.48974e-01 -4.86500e-01
-8.42645e+00 3.25720e+03 -1.32451e-01 3.66838e-02
-7.92645e+00 3.25720e+03 1.36749e-01 5.02741e-01
-7.42645e+00 3.25720e+03 -4.77873e-01 -2.59693e-01
-6.92645e+00 3.25720e+03 -4.82394e-01 -3.08423e-01
-6.42645e+00 3.25720e+03 -3.57764e-01 -1.95251e-01
-5.92645e+00 3.25720e+03 3.33878e-01 -1.90185e-01
-5.42645e+00 3.25720e+03 -1.22538e-02 -2.85543e-01
-4.92645e+00 3.25720e+03 -3.42883e-01 -2.35516e-01
-4.42645e+00 3.25720e+03 -1.34425e-01 4.24206e-01
-3.92645e+00 3.25720e+03 4.40150e-01 1.54165e+00
-3.42645e+00 3.25720e+03 1.29563e-01 8.12861e-01
-2.92645e+00 3.25720e+03 -1.09819e+00 -7.49471e-01
-2.42645e+00 3.25720e+03 -1.61410e+00 -1.69577e+00
-1.92645e+00 3.25720e+03 -1.63958e+00 -9.44864e-01
-1.42645e+00 3.25720e+03 -1.78309e+00 1.74225e-01
-9.26447e-01 3.25720e+03 -1.82752e+00 -2.11675e-01
-4.26447e-01 3.25720e+03 -1.64173e+00 -8.11939e-01
7.35532e-02 3.25720e+03 -7.34460e-02 2.29751e-01
5.73553e-01 3.25720e+03 1.48246e-01 2.97336e-01
1.07355e+00 3.25720e+03 2.06321e-02 8.51619e-02
1.57355e+00 3.25720e+03 1.07978e-02 6.10573e-03
2.07355e+00 3.25720e+03 6.05423e-04 -4.41442e-03
2.57355e+00 3.25720e+03 -3.28212e-03 -6.97853e-03
3.07355e+00 3.25720e+03 -4.63370e-04 1.39237e-03
3.57355e+00 3.25720e+03 4.10755e-04 1.51736e-03
4.07355e+00 3.25720e+03 2.44421e-04 5.33174e-04
4.57355e+00 3.25720e+03 2.77187e-04 -4.66218e-04
5.07355e+00 3.25720e+03 7.47284e-04 1.97880e-04
5.57355e+00 3.25720e+03 1.19474e-04 4.15425e-04
6.07355e+00 3.25720e+03 -4.06583e-05 -3.64943e-04
6.57355e+00 3.25720e+03 -5.80053e-04 -7.61307e-04
7.07355e+00 3.25720e+03 -7.39331e-05 5.38231e-04
7.57355e+00 3.25720e+03 6.15815e-04 5.37039e-04
8.07355e+00 3.25720e+03 -5.80116e-04 -7.13385e-04
8.57355e+00 3.25720e+03 9.65122e-05 2.86798e-04
9.07355e+00 3.25720e+03 1.61676e-04 5.11972e-04
9.57355e+00 3.25720e+03 -6.02910e-05 1.97272e-04
1.00736e+01 3.25720e+03 -3.64546e-04 -7.88593e-04
1.05736e+01 3.25720e+03 8.90431e-06 9.15657e-04
1.10736e+01 3.25720e+03 2.11869e-04 1.59110e-04
1.15736e+01 3.25720e+03 -3.97990e-05 4.40423e-04
1.20736e+01 3.25720e+03 -4.45615e-05 3.77620e-04
1.25736e+01 3.25720e+03 -2.73176e-04 -6.59504e-04
1.30736e+01 3.25720e+03 3.89735e-05 7.52090e-04
1.35736e+01 3.25720e+03 2.87298e-04 3.34445e-04
1.40736e+01 3.25720e+03 -2.06043e-04 -9.78819e-05
1.45736e+01 3.25720e+03 -6.35898e-04 -9.69640e-04
1.50736e+01 3.25720e+03 -2.35953e-05 5.04591e-05
1.55736e+01 3.25720e+03 -4.35982e-05 -3.76076e-04
1.60736e+01 3.25720e+03 7.33352e-04 4.13797e-04
1.65736e+01 3.25720e+03 6.46531e-04 4.72301e-04
-1.29264e+01 3.25824e+03 -4.42733e-01 -5.13340e-01
-1.24264e+01 3.25824e+03 -4.73711e-02 -2.83578e-01
-1.19264e+01 3.25824e+03 2.25879e-01 1.72148e-01
-1.14264e+01 3.25824e+03 7.75033e-02 -2.12200e-01
-1.09264e+01 3.25824e+03 -3.28348e-02 -6.41713e-02
-1.04264e+01 3.25824e+03 3.35924e-01 4.87212e-01
-9.92645e+00 3.25824e+03 -6.13403e-01 -2.72525e-01
-9.42645e+00 3.25824e+03 4.30984e-02 8.67051e-02
-8.92645e+00 3.25824e+03 -1.46003e-01 -4.59189e-01
-8.42645e+00 3.25824e+03 -1.21065e-01 2.38452e-02
-7.92645e+00 3.25824e+03 8.62297e-02 4.68010e-01
-7.42645e+00 3.25824e+03 -4.63582e-01 -2.32215e-01
-6.92645e+00 3.25824e+03 -4.42285e-01 -2.93663e-01
-6.42645e+00 3.25824e+03 -3.44844e-01 -1.89791e-01
-5.92645e+00 3.25824e+03 3.27549e-01 -2.24586e-01
-5.42645e+00 3.25824e+03 -3.94400e-03 -2.80730e-01
-4.92645e+00 3.25824e+03 -3.18219e-01 -1.96710e-01
-4.42645e+00 3.25824e+03 -9.91726e-02 4.55992e-01
-3.92645e+00 3.25824e+03 4.00332e-01 1.53519e+00
-3.42645e+00 3.25824e+03 9.38145e-02 7.79412e-01
-2.92645e+00 3.25824e+03 -1.12927e+00 -7.75218e-01
-2.42645e+00 3.25824e+03 -1.63808e+00 -1.68507e+00
-1.92645e+00 3.25824e+03 -1.57948e+00 -9.24034e-01
-1.42645e+00 3.25824e+03 -1.80286e+00 1.58221e-01
-9.26447e-01 3.25824e+03 -1.85108e+00 -1.95836e-01
-4.26447e-01 3.25824e+03 -1.66690e+00 -8.33460e-01
7.35532e-02 3.25824e+03 -8.61235e-02 2.21524e-01
5.73553e-01 3.25824e+03 1.54490e-01 3.03466e-01
1.07355e+00 3.25824e+03 2.16765e-02 8.58980e-02
1.57355e+00 3.25824e+03 1.01689e-02 4.47041e-03
2.07355e+00 3.25824e+03 5.78457e-04 -4.23342e-03
2.57355e+00 3.25824e+03 -3.21208e-03 -7.03645e-03
3.07355e+00 3.25824e+03 -4.19113e-04 1.47920e-03
3.57355e+00 3.25824e+03 5.46878e-04 1.60573e-03
4.07355e+00 3.25824e+03 8.74663e-05 4.58592e-04
4.57355e+00 3.25824e+03 2.36743e-04 -5.71201e-04
5.07355e+00 3.25824e+03 8.32076e-04 2.24456e-04
5.57355e+00 3.25824e+03 6.62484e-05 3.08456e-04
6.07355e+00 3.25824e+03 -2.59751e-06 -2.26555e-04
6.57355e+00 3.25824e+03 -5.53307e-04 -7.83522e-04
7.07355e+00 3.25824e+03 -5.99596e-05 5.50463e-04
7.57355e+00 3.25824e+03 5.86107e-04 5.34678e-04
8.07355e+00 3.25824e+03 -5.44748e-04 -7.58887e-04
8.57355e+00 3.25824e+03 8.79149e-05 2.94256e-04
9.07355e+00 3.25824e+03 1.33784e-04 5.16658e-04
9.57355e+00 3.25824e+03 -4.25337e-05 2.36813e-04
1.00736e+01 3.25824e+03 -3.92999e-04 -8.63585e-04
1.05736e+01 3.25824e+03 -8.63155e-06 9.39018e-04
1.10736e+01 3.25824e+03 2.50907e-04 1.68740e-04
1.15736e+01 3.25824e+03 -7.10473e-05 3.85306e-04
1.20736e+01 3.25824e+03 -5.60932e-05 3.62835e-04
1.25736e+01 3.25824e+03 -2.79054e-04 -6.06818e-04
1.30736e+01 3.25824e+03 6.61066e-05 8.04554e-04
1.35736e+01 3.25824e+03 2.63425e-04 3.19321e-04
1.40736e+01 3.25824e+03 -2.10639e-04 -9.05682e-05
1.45736e+01 3.25824e+03 -6.12926e-04 -9.94437e-04
1.50736e+01 3.25824e+03 9.50954e-06 4.71515e-05
1.55736e+01 3.25824e+03 -5.30375e-05 -3.70114e-04
1.60736e+01 3.25824e+03 7.23441e-04 3.87120e-04
1.65736e+01 3.25824e+03 6.57647e-04 4.66661e-04
-1.29264e+01 3.25929e+03 -4.59948e-01 -5.00300e-01
-1.24264e+01 3.25929e+03 -6.59992e-02 -2.87189e-01
-1.19264e+01 3.25929e+03 2.06473e-01 1.45540e-01
-1.14264e+01 3.25929e+03 1.23782e-01 -1.84848e-01
-1.09264e+01 3.25929e+03 -6.47953e-02 -8.37740e-02
-1.04264e+01 3.25929e+03 3.23427e-01 4.80529e-01
-9.92645e+00 3.25929e+03 -6.24870e-01 -2.89722e-01
-9.42645e+00 3.25929e+03 5.78335e-02 9.65206e-02
-8.92645e+00 3.25929e+03 -1.47247e-01 -4.32559e-01
-8.42645e+00 3.25929e+03 -1.05531e-01 1.21453e-02
-7.92645e+00 3.25929e+03 3.51815e-02 4.31477e-01
-7.42645e+00 3.25929e+03 -4.41802e-01 -1.98524e-01
-6.92645e+00 3.25929e+03 -3.98742e-01 -2.77078e-01
-6.42645e+00 3.25929e+03 -3.29557e-01 -1.84947e-01
-5.92645e+00 3.25929e+03 3.22269e-01 -2.55703e-01
-5.42645e+00 3.25929e+03 4.99763e-03 -2.74546e-01
-4.92645e+00 3.25929e+03 -2.95686e-01 -1.63987e-01
-4.42645e+00 3.25929e+03 -5.96464e-02 4.94078e-01
-3.92645e+00 3.25929e+03 3.61364e-01 1.53011e+00
-3.42645e+00 3.25929e+03 5.81199e-02 7.43920e-01
-2.92645e+00 3.25929e+03 -1.15728e+00 -8.02705e-01
-2.42645e+00 3.25929e+03 -1.65608e+00 -1.67134e+00
-1.92645e+00 3.25929e+03 -1.51780e+00 -8.99607e-01
-1.42645e+00 3.25929e+03 -1.81980e+00 1.39299e-01
-9.26447e-01 3.25929e+03 -1.87315e+00 -1.80595e-01
-4.26447e-01 3.25929e+03 -1.69102e+00 -8.53453e-01
7.35532e-02 3.25929e+03 -9.97309e-02 2.13094e-01
5.73553e-01 3.25929e+03 1.60666e-01 3.08876e-01
1.07355e+00 3.25929e+03 2.28828e-02 8.64123e-02
1.57355e+00 3.25929e+03 9.54348e-03 2.96573e-03
2.07355e+00 3.25929e+03 5.58684e-04 -3.90198e-03
2.57355e+00 3.25929e+03 -3.08677e-03 -7.00899e-03
3.07355e+00 3.25929e+03 -3.71354e-04 1.54060e-03
3.57355e+00 3.25929e+03 6.74774e-04 1.70530e-03
4.07355e+00 3.25929e+03 -6.24531e-05 3.78408e-04
4.57355e+00 3.25929e+03 1.91165e-04 -6.71685e-04
5.07355e+00 3.25929e+03 9.10394e-04 2.41957e-04
5.57355e+00 3.25929e+03 1.44192e-05 2.01270e-04
6.07355e+00 3.25929e+03 3.86740e-05 -8.42101e-05
6.57355e+00 3.25929e+03 -5.30441e-04 -8.16018e-04
7.07355e+00 3.25929e+03 -4.29150e-05 5.61955e-04
7.57355e+00 3.25929e+03 5.50555e-04 5.27036e-04
8.07355e+00 3.25929e+03 -5.01192e-04 -7.94518e-04
8.57355e+00 3.25929e+03 8.29037e-05 3.02231e-04
9.07355e+00 3.25929e+03 9.77924e-05 5.07794e-04
9.57355e+00 3.25929e+03 -2.04527e-05 2.80367e-04
1.00736e+01 3.25929e+03 -4.19175e-04 -9.33876e-04
1.05736e+01 3.25929e+03 -1.87224e-05 9.58154e-04
1.10736e+01 3.25929e+03 2.86641e-04 1.70820e-04
1.15736e+01 3.25929e+03 -1.08034e-04 3.11134e-04
1.20736e+01 3.25929e+03 -6.00856e-05 3.59158e-04
1.25736e+01 3.25929e+03 -2.91355e-04 -5.52033e-04
1.30736e+01 3.25929e+03 9.70143e-05 8.56179e-04
1.35736e+01 3.25929e+03 2.38769e-04 3.02259e-04
1.40736e+01 3.25929e+03 -2.19768e-04 -9.01922e-05
1.45736e+01 3.25929e+03 -5.82331e-04 -9.99567e-04
1.50736e+01 3.25929e+03 4.56263e-05 4.98002e-05
1.55736e+01 3.25929e+03 -6.70609e-05 -3.72395e-04
1.60736e+01 3.25929e+03 7.08880e-04 3.56221e-04
1.65736e+01 3.25929e+03 6.70695e-04 4.66882e-04
-1.29264e+01 3.26033e+03 -4.77034e-01 -4.83613e-01
-1.24264e+01 3.26033e+03 -9.09787e-02 -2.92232e-01
-1.19264e+01 3.26033e+03 1.88383e-01 1.15769e-01
-1.14264e+01 3.26033e+03 1.68643e-01 -1.52371e-01
-1.09264e+01 3.26033e+03 -1.02870e-01 -1.04760e-01
-1.04264e+01 3.26033e+03 3.08759e-01 4.69243e-01
-9.92645e+00 3.26033e+03 -6.28264e-01 -3.02475e-01
-9.42645e+00 3.26033e+03 7.11071e-02 1.05526e-01
-8.92645e+00 3.26033e+03 -1.53069e-01 -4.07149e-01
-8.42645e+00 3.26033e+03 -8.84291e-02 6.34963e-04
-7.92645e+00 3.26033e+03 -1.57876e-02 3.94646e-01
-7.42645e+00 3.26033e+03 -4.13182e-01 -1.59188e-01
-6.92645e+00 3.26033e+03 -3.52897e-01 -2.60313e-01
-6.42645e+00 3.26033e+03 -3.13892e-01 -1.80815e-01
-5.92645e+00 3.26033e+03 3.18711e-01 -2.82451e-01
-5.42645e+00 3.26033e+03 1.58696e-02 -2.67264e-01
-4.92645e+00 3.26033e+03 -2.75851e-01 -1.38526e-01
-4.42645e+00 3.26033e+03 -1.63878e-02 5.38144e-01
-3.92645e+00 3.26033e+03 3.23983e-01 1.52756e+00
-3.42645e+00 3.26033e+03 2.32443e-02 7.07438e-01
-2.92645e+00 3.26033e+03 -1.18229e+00 -8.31712e-01
-2.42645e+00 3.26033e+03 -1.66642e+00 -1.65466e+00
-1.92645e+00 3.26033e+03 -1.45624e+00 -8.72321e-01
-1.42645e+00 3.26033e+03 -1.83414e+00 1.17627e-01
-9.26447e-01 3.26033e+03 -1.89277e+00 -1.66000e-01
-4.26447e-01 3.26033e+03 -1.71450e+00 -8.72064e-01
7.35532e-02 3.26033e+03 -1.14005e-01 2.04644e-01
5.73553e-01 3.26033e+03 1.66645e-01 3.13747e-01
1.07355e+00 3.26033e+03 2.41803e-02 8.66470e-02
1.57355e+00 3.26033e+03 8.93756e-03 1.64265e-03
2.07355e+00 3.26033e+03 5.38700e-04 -3.41125e-03
2.57355e+00 3.26033e+03 -2.91467e-03 -6.91807e-03
3.07355e+00 3.26033e+03 -3.22814e-04 1.56937e-03
3.57355e+00 3.26033e+03 7.94734e-04 1.81246e-03
4.07355e+00 3.26033e+03 -2.02521e-04 2.96853e-04
4.57355e+00 3.26033e+03 1.46405e-04 -7.62312e-04
5.07355e+00 3.26033e+03 9.75674e-04 2.45654e-04
5.57355e+00 3.26033e+03 -3.35075e-05 9.63053e-05
6.07355e+00 3.26033e+03 8.17837e-05 5.84803e-05
6.57355e+00 3.26033e+03 -5.10226e-04 -8.56626e-04
7.07355e+00 3.26033e+03 -2.31349e-05 5.75035e-04
7.57355e+00 3.26033e+03 5.08208e-04 5.11728e-04
8.07355e+00 3.26033e+03 -4.50989e-04 -8.20755e-04
8.57355e+00 3.26033e+03 8.23248e-05 3.13201e-04
9.07355e+00 3.26033e+03 5.52758e-05 4.86523e-04
9.57355e+00 3.26033e+03 4.39408e-06 3.26047e-04
1.00736e+01 3.26033e+03 -4.41160e-04 -9.97372e-04
1.05736e+01 3.26033e+03 -2.09407e-05 9.69747e-04
1.10736e+01 3.26033e+03 3.17123e-04 1.65288e-04
1.15736e+01 3.26033e+03 -1.48090e-04 2.20844e-04
1.20736e+01 3.26033e+03 -5.86775e-05 3.66443e-04
1.25736e+01 3.26033e+03 -3.08028e-04 -4.94020e-04
1.30736e+01 3.26033e+03 1.28634e-04 9.02615e-04
1.35736e+01 3.26033e+03 2.15307e-04 2.82315e-04
1.40736e+01 3.26033e+03 -2.32053e-04 -9.43462e-05
1.45736e+01 3.26033e+03 -5.47443e-04 -9.85846e-04
1.50736e+01 3.26033e+03 8.66448e-05 6.24010e-05
1.55736e+01 3.26033e+03 -8.70799e-05 -3.84946e-04
1.60736e+01 3.26033e+03 6.90100e-04 3.21570e-04
1.65736e+01 3.26033e+03 6.84848e-04 4.74727e-04
-1.29264e+01 3.26137e+03 -4.93866e-01 -4.62535e-01
-1.24264e+01 3.26137e+03 -1.21418e-01 -2.98131e-01
-1.19264e+01 3.26137e+03 1.71068e-01 8.31270e-02
-1.14264e+01 3.26137e+03 2.11344e-01 -1.15309e-01
-1.09264e+01 3.26137e+03 -1.47430e-01 -1.26541e-01
-1.04264e+01 3.26137e+03 2.91733e-01 4.53536e-01
-9.92645e+00 3.26137e+03 -6.25213e-01 -3.11307e-01
-9.42645e+00 3.26137e+03 8.12581e-02 1.13146e-01
-8.92645e+00 3.26137e+03 -1.62445e-01 -3.82832e-01
-8.42645e+00 3.26137e+03 -7.20107e-02 -1.20916e-02
-7.92645e+00 3.26137e+03 -6.64845e-02 3.59192e-01
-7.42645e+00 3.26137e+03 -3.79698e-01 -1.14960e-01
-6.92645e+00 3.26137e+03 -3.07278e-01 -2.45457e-01
-6.42645e+00 3.26137e+03 -2.98581e-01 -1.77373e-01
-5.92645e+00 3.26137e+03 3.16815e-01 -3.04523e-01
-5.42645e+00 3.26137e+03 2.93653e-02 -2.59534e-01
-4.92645e+00 3.26137e+03 -2.59801e-01 -1.21259e-01
-4.42645e+00 3.26137e+03 3.04096e-02 5.87782e-01
-3.92645e+00 3.26137e+03 2.88844e-01 1.52759e+00
-3.42645e+00 3.26137e+03 -9.65387e-03 6.71318e-01
-2.92645e+00 3.26137e+03 -1.20320e+00 -8.61353e-01
-2.42645e+00 3.26137e+03 -1.66790e+00 -1.63524e+00
-1.92645e+00 3.26137e+03 -1.39716e+00 -8.43453e-01
-1.42645e+00 3.26137e+03 -1.84591e+00 9.40217e-02
-9.26447e-01 3.26137e+03 -1.90960e+00 -1.52109e-01
-4.26447e-01 3.26137e+03 -1.73762e+00 -8.89377e-01
7.35532e-02 3.26137e+03 -1.29006e-01 1.96114e-01
5.73553e-01 3.26137e+03 1.72374e-01 3.18452e-01
1.07355e+00 3.26137e+03 2.55632e-02 8.65347e-02
1.57355e+00 3.26137e+03 8.35179e-03 5.54257e-04
2.07355e+00 3.26137e+03 5.17653e-04 -2.77000e-03
2.57355e+00 3.26137e+03 -2.70870e-03 -6.77452e-03
3.07355e+00 3.26137e+03 -2.78886e-04 1.55204e-03
3.57355e+00 3.26137e+03 9.06032e-04 1.92677e-03
4.07355e+00 3.26137e+03 -3.28518e-04 2.19720e-04
4.57355e+00 3.26137e+03 1.06362e-04 -8.37806e-04
5.07355e+00 3.26137e+03 1.02501e-03 2.32612e-04
5.57355e+00 3.26137e+03 -7.75051e-05 -6.89866e-06
6.07355e+00 3.26137e+03 1.25716e-04 2.00651e-04
6.57355e+00 3.26137e+03 -4.90971e-04 -9.02313e-04
7.07355e+00 3.26137e+03 -2.50436e-06 5.87586e-04
7.57355e+00 3.26137e+03 4.58542e-04 4.87202e-04
8.07355e+00 3.26137e+03 -3.92932e-04 -8.35464e-04
8.57355e+00 3.26137e+03 8.62205e-05 3.28992e-04
9.07355e+00 3.26137e+03 6.97280e-06 4.52534e-04
9.57355e+00 3.26137e+03 3.07304e-05 3.72022e-04
1.00736e+01 3.26137e+03 -4.57645e-04 -1.05093e-03
1.05736e+01 3.26137e+03 -1.49534e-05 9.70846e-04
1.10736e+01 3.26137e+03 3.40409e-04 1.51695e-04
1.15736e+01 3.26137e+03 -1.88313e-04 1.15804e-04
1.20736e+01 3.26137e+03 -5.34175e-05 3.85232e-04
1.25736e+01 3.26137e+03 -3.27897e-04 -4.32039e-04
1.30736e+01 3.26137e+03 1.59088e-04 9.41341e-04
1.35736e+01 3.26137e+03 1.94700e-04 2.61258e-04
1.40736e+01 3.26137e+03 -2.46328e-04 -1.02139e-04
1.45736e+01 3.26137e+03 -5.11988e-04 -9.56186e-04
1.50736e+01 3.26137e+03 1.33061e-04 8.66001e-05
1.55736e+01 3.26137e+03 -1.12134e-04 -4.05497e-04
1.60736e+01 3.26137e+03 6.66646e-04 2.84026e-04
1.65736e+01 3.26137e+03 6.99622e-04 4.88145e-04
-1.29264e+01 3.26241e+03 -5.09512e-01 -4.36048e-01
-1.24264e+01 3.26241e+03 -1.57318e-01 -3.04740e-01
-1.19264e+01 3.26241e+03 1.52674e-01 4.69869e-02
-1.14264e+01 3.26241e+03 2.50492e-01 -7.46146e-02
-1.09264e+01 3.26241e+03 -1.97654e-01 -1.47762e-01
-1.04264e+01 3.26241e+03 2.71837e-01 4.33943e-01
-9.92645e+00 3.26241e+03 -6.17300e-01 -3.17170e-01
-9.42645e+00 3.26241e+03 8.78805e-02 1.19308e-01
-8.92645e+00 3.26241e+03 -1.74613e-01 -3.59407e-01
-8.42645e+00 3.26241e+03 -5.85381e-02 -2.77009e-02
-7.92645e+00 3.26241e+03 -1.16740e-01 3.25629e-01
-7.42645e+00 3.26241e+03 -3.42455e-01 -6.63091e-02
-6.92645e+00 3.26241e+03 -2.64272e-01 -2.33935e-01
-6.42645e+00 3.26241e+03 -2.84303e-01 -1.74337e-01
-5.92645e+00 3.26241e+03 3.15214e-01 -3.22170e-01
-5.42645e+00 3.26241e+03 4.38140e-02 -2.53108e-01
-4.92645e+00 3.26241e+03 -2.48608e-01 -1.12643e-01
-4.42645e+00 3.26241e+03 8.08688e-02 6.42980e-01
-3.92645e+00 3.26241e+03 2.56102e-01 1.53010e+00
-3.42645e+00 3.26241e+03 -3.91368e-02 6.36499e-01
-2.92645e+00 3.26241e+03 -1.22106e+00 -8.91717e-01
-2.42645e+00 3.26241e+03 -1.66116e+00 -1.61315e+00
-1.92645e+00 3.26241e+03 -1.34334e+00 -8.14832e-01
-1.42645e+00 3.26241e+03 -1.85553e+00 6.93906e-02
-9.26447e-01 3.26241e+03 -1.92337e+00 -1.38946e-01
-4.26447e-01 3.26241e+03 -1.76081e+00 -9.05300e-01
7.35532e-02 3.26241e+03 -1.44511e-01 1.87838e-01
5.73553e-01 3.26241e+03 1.77839e-01 3.23104e-01
1.07355e+00 3.26241e+03 2.69963e-02 8.59951e-02
1.57355e+00 3.26241e+03 7.80631e-03 -2.04254e-04
2.07355e+00 3.26241e+03 4.91025e-04 -2.00898e-03
2.57355e+00 3.26241e+03 -2.46839e-03 -6.57731e-03
3.07355e+00 3.26241e+03 -2.43712e-04 1.48533e-03
3.57355e+00 3.26241e+03 1.00716e-03 2.05203e-03
4.07355e+00 3.26241e+03 -4.39721e-04 1.53497e-04
4.57355e+00 3.26241e+03 7.38739e-05 -8.93971e-04
5.07355e+00 3.26241e+03 1.05855e-03 2.02672e-04
5.57355e+00 3.26241e+03 -1.17535e-04 -1.08531e-04
6.07355e+00 3.26241e+03 1.69559e-04 3.40726e-04
6.57355e+00 3.26241e+03 -4.72527e-04 -9.49539e-04
7.07355e+00 3.26241e+03 1.81216e-05 5.97944e-04
7.57355e+00 3.26241e+03 4.01690e-04 4.53549e-04
8.07355e+00 3.26241e+03 -3.27233e-04 -8.37868e-04
8.57355e+00 3.26241e+03 9.50562e-05 3.50680e-04
9.07355e+00 3.26241e+03 -4.70164e-05 4.05981e-04
9.57355e+00 3.26241e+03 5.77373e-05 4.16299e-04
1.00736e+01 3.26241e+03 -4.67878e-04 -1.09338e-03
1.05736e+01 3.26241e+03 -1.40088e-06 9.60380e-04
1.10736e+01 3.26241e+03 3.55958e-04 1.30973e-04
1.15736e+01 3.26241e+03 -2.26235e-04 -2.18080e-06
1.20736e+01 3.26241e+03 -4.42338e-05 4.15674e-04
1.25736e+01 3.26241e+03 -3.51442e-04 -3.68571e-04
1.30736e+01 3.26241e+03 1.88878e-04 9.72704e-04
1.35736e+01 3.26241e+03 1.76734e-04 2.39612e-04
1.40736e+01 3.26241e+03 -2.60171e-04 -1.12228e-04
1.45736e+01 3.26241e+03 -4.79353e-04 -9.13663e-04
1.50736e+01 3.26241e+03 1.83558e-04 1.20888e-04
1.55736e+01 3.26241e+03 -1.40380e-04 -4.30781e-04
1.60736e+01 3.26241e+03 6.37477e-04 2.44134e-04
1.65736e+01 3.26241e+03 7.15332e-04 5.05998e-04
-1.29264e+01 3.26346e+03 -5.23147e-01 -4.04430e-01
-1.24264e+01 3.26346e+03 -1.97802e-01 -3.11950e-01
-1.19264e+01 3.26346e+03 1.33144e-01 7.60175e-03
-1.14264e+01 3.26346e+03 2.84634e-01 -3.11746e-02
-1.09264e+01 3.26346e+03 -2.52442e-01 -1.66703e-01
-1.04264e+01 3.26346e+03 2.48668e-01 4.10721e-01
-9.92645e+00 3.26346e+03 -6.05948e-01 -3.20973e-01
-9.42645e+00 3.26346e+03 9.15042e-02 1.24215e-01
-8.92645e+00 3.26346e+03 -1.89523e-01 -3.36962e-01
-8.42645e+00 3.26346e+03 -4.99719e-02 -4.68648e-02
-7.92645e+00 3.26346e+03 -1.64698e-01 2.94574e-01
-7.42645e+00 3.26346e+03 -3.01285e-01 -1.36657e-02
-6.92645e+00 3.26346e+03 -2.24868e-01 -2.26920e-01
-6.42645e+00 3.26346e+03 -2.70190e-01 -1.70620e-01
-5.92645e+00 3.26346e+03 3.14034e-01 -3.35288e-01
-5.42645e+00 3.26346e+03 5.77230e-02 -2.49701e-01
-4.92645e+00 3.26346e+03 -2.42528e-01 -1.12687e-01
-4.42645e+00 3.26346e+03 1.35013e-01 7.03503e-01
-3.92645e+00 3.26346e+03 2.26519e-01 1.53565e+00
-3.42645e+00 3.26346e+03 -6.40020e-02 6.03561e-01
-2.92645e+00 3.26346e+03 -1.23798e+00 -9.23525e-01
-2.42645e+00 3.26346e+03 -1.64695e+00 -1.58854e+00
-1.92645e+00 3.26346e+03 -1.29804e+00 -7.88182e-01
-1.42645e+00 3.26346e+03 -1.86345e+00 4.49031e-02
-9.26447e-01 3.26346e+03 -1.93445e+00 -1.27163e-01
-4.26447e-01 3.26346e+03 -1.78448e+00 -9.19533e-01
7.35532e-02 3.26346e+03 -1.60326e-01 1.79799e-01
5.73553e-01 3.26346e+03 1.82972e-01 3.27514e-01
1.07355e+00 3.26346e+03 2.84122e-02 8.51108e-02
1.57355e+00 3.26346e+03 7.35479e-03 -5.09803e-04
2.07355e+00 3.26346e+03 4.22723e-04 -1.20223e-03
2.57355e+00 3.26346e+03 -2.19141e-03 -6.32683e-03
3.07355e+00 3.26346e+03 -2.12107e-04 1.38415e-03
3.57355e+00 3.26346e+03 1.09720e-03 2.18775e-03
4.07355e+00 3.26346e+03 -5.37628e-04 1.00762e-04
4.57355e+00 3.26346e+03 5.20636e-05 -9.26749e-04
5.07355e+00 3.26346e+03 1.07523e-03 1.55951e-04
5.57355e+00 3.26346e+03 -1.52070e-04 -2.07660e-04
6.07355e+00 3.26346e+03 2.12137e-04 4.74162e-04
6.57355e+00 3.26346e+03 -4.55513e-04 -9.95982e-04
7.07355e+00 3.26346e+03 3.94172e-05 6.06646e-04
7.57355e+00 3.26346e+03 3.38022e-04 4.12207e-04
8.07355e+00 3.26346e+03 -2.56479e-04 -8.30146e-04
8.57355e+00 3.26346e+03 1.09171e-04 3.78825e-04
9.07355e+00 3.26346e+03 -1.05483e-04 3.49429e-04
9.57355e+00 3.26346e+03 8.45621e-05 4.57291e-04
1.00736e+01 3.26346e+03 -4.70765e-04 -1.12401e-03
1.05736e+01 3.26346e+03 1.85897e-05 9.37772e-04
1.10736e+01 3.26346e+03 3.64088e-04 1.05343e-04
1.15736e+01 3.26346e+03 -2.61885e-04 -1.31146e-04
1.20736e+01 3.26346e+03 -3.06425e-05 4.57534e-04
1.25736e+01 3.26346e+03 -3.79173e-04 -3.04857e-04
1.30736e+01 3.26346e+03 2.19421e-04 9.99192e-04
1.35736e+01 3.26346e+03 1.59873e-04 2.13500e-04
1.40736e+01 3.26346e+03 -2.70891e-04 -1.24604e-04
1.45736e+01 3.26346e+03 -4.51410e-04 -8.58821e-04
1.50736e+01 3.26346e+03 2.36447e-04 1.64142e-04
1.55736e+01 3.26346e+03 -1.71127e-04 -4.61382e-04
1.60736e+01 3.26346e+03 6.01882e-04 2.03028e-04
1.65736e+01 3.26346e+03 7.33288e-04 5.29995e-04
-1.29264e+01 3.26450e+03 -5.34585e-01 -3.69477e-01
-1.24264e+01 3.26450e+03 -2.40166e-01 -3.19125e-01
-1.19264e+01 3.26450e+03 1.13582e-01 -3.36436e-02
-1.14264e+01 3.26450e+03 3.13802e-01 1.42103e-02
-1.09264e+01 3.26450e+03 -3.10283e-01 -1.81808e-01
-1.04264e+01 3.26450e+03 2.22565e-01 3.83633e-01
-9.92645e+00 3.26450e+03 -5.90679e-01 -3.22600e-01
-9.42645e+00 3.26450e+03 9.23141e-02 1.28324e-01
-8.92645e+00 3.26450e+03 -2.06119e-01 -3.15227e-01
-8.42645e+00 3.26450e+03 -4.65791e-02 -6.92597e-02
-7.92645e+00 3.26450e+03 -2.07668e-01 2.66898e-01
-7.42645e+00 3.26450e+03 -2.54612e-01 4.30135e-02
-6.92645e+00 3.26450e+03 -1.88163e-01 -2.24646e-01
-6.42645e+00 3.26450e+03 -2.53242e-01 -1.65142e-01
-5.92645e+00 3.26450e+03 3.15056e-01 -3.43303e-01
-5.42645e+00 3.26450e+03 7.11263e-02 -2.49883e-01
-4.92645e+00 3.26450e+03 -2.41206e-01 -1.20477e-01
-4.42645e+00 3.26450e+03 1.92768e-01 7.68234e-01
-3.92645e+00 3.26450e+03 2.00990e-01 1.54474e+00
-3.42645e+00 3.26450e+03 -8.42269e-02 5.73051e-01
-2.92645e+00 3.26450e+03 -1.25470e+00 -9.56751e-01
-2.42645e+00 3.26450e+03 -1.62515e+00 -1.56144e+00
-1.92645e+00 3.26450e+03 -1.26427e+00 -7.65013e-01
-1.42645e+00 3.26450e+03 -1.86975e+00 2.13544e-02
-9.26447e-01 3.26450e+03 -1.94337e+00 -1.16997e-01
-4.26447e-01 3.26450e+03 -1.80884e+00 -9.31660e-01
7.35532e-02 3.26450e+03 -1.76735e-01 1.71517e-01
5.73553e-01 3.26450e+03 1.87814e-01 3.31576e-01
1.07355e+00 3.26450e+03 2.97156e-02 8.40243e-02
1.57355e+00 3.26450e+03 7.04682e-03 -3.10733e-04
2.07355e+00 3.26450e+03 2.87934e-04 -4.28412e-04
2.57355e+00 3.26450e+03 -1.88114e-03 -6.02252e-03
3.07355e+00 3.26450e+03 -1.76639e-04 1.26728e-03
3.57355e+00 3.26450e+03 1.17477e-03 2.32751e-03
4.07355e+00 3.26450e+03 -6.25527e-04 5.65977e-05
4.57355e+00 3.26450e+03 4.31214e-05 -9.33129e-04
5.07355e+00 3.26450e+03 1.07633e-03 9.48592e-05
5.57355e+00 3.26450e+03 -1.81379e-04 -3.05378e-04
6.07355e+00 3.26450e+03 2.52075e-04 5.99269e-04
6.57355e+00 3.26450e+03 -4.38772e-04 -1.03846e-03
7.07355e+00 3.26450e+03 6.02025e-05 6.12316e-04
7.57355e+00 3.26450e+03 2.68911e-04 3.65415e-04
8.07355e+00 3.26450e+03 -1.82545e-04 -8.15610e-04
8.57355e+00 3.26450e+03 1.27869e-04 4.12958e-04
9.07355e+00 3.26450e+03 -1.65571e-04 2.85807e-04
9.57355e+00 3.26450e+03 1.09502e-04 4.93892e-04
1.00736e+01 3.26450e+03 -4.65723e-04 -1.14146e-03
1.05736e+01 3.26450e+03 4.54721e-05 9.05245e-04
1.10736e+01 3.26450e+03 3.63788e-04 7.33903e-05
1.15736e+01 3.26450e+03 -2.95955e-04 -2.67137e-04
1.20736e+01 3.26450e+03 -1.21487e-05 5.11928e-04
1.25736e+01 3.26450e+03 -4.09936e-04 -2.42959e-04
1.30736e+01 3.26450e+03 2.50348e-04 1.01909e-03
1.35736e+01 3.26450e+03 1.43396e-04 1.81549e-04
1.40736e+01 3.26450e+03 -2.76632e-04 -1.39213e-04
1.45736e+01 3.26450e+03 -4.30239e-04 -7.93082e-04
1.50736e+01 3.26450e+03 2.91720e-04 2.18274e-04
1.55736e+01 3.26450e+03 -2.04344e-04 -4.99156e-04
1.60736e+01 3.26450e+03 5.59273e-04 1.61466e-04
1.65736e+01 3.26450e+03 7.55855e-04 5.61351e-04
-1.29264e+01 3.26554e+03 -5.43340e-01 -3.33313e-01
-1.24264e+01 3.26554e+03 -2.82612e-01 -3.25403e-01
-1.19264e+01 3.26554e+03 9.41279e-02 -7.52963e-02
-1.14264e+01 3.26554e+03 3.37088e-01 6.02181e-02
-1.09264e+01 3.26554e+03 -3.69591e-01 -1.92577e-01
-1.04264e+01 3.26554e+03 1.93838e-01 3.52555e-01
-9.92645e+00 3.26554e+03 -5.70236e-01 -3.20838e-01
-9.42645e+00 3.26554e+03 8.97688e-02 1.31478e-01
-8.92645e+00 3.26554e+03 -2.22989e-01 -2.94209e-01
-8.42645e+00 3.26554e+03 -4.85384e-02 -9.45087e-02
-7.92645e+00 3.26554e+03 -2.43882e-01 2.43167e-01
-7.42645e+00 3.26554e+03 -2.00600e-01 1.03656e-01
-6.92645e+00 3.26554e+03 -1.53619e-01 -2.26383e-01
-6.42645e+00 3.26554e+03 -2.32452e-01 -1.58215e-01
-5.92645e+00 3.26554e+03 3.19130e-01 -3.45829e-01
-5.42645e+00 3.26554e+03 8.37070e-02 -2.53877e-01
-4.92645e+00 3.26554e+03 -2.44593e-01 -1.34556e-01
-4.42645e+00 3.26554e+03 2.53387e-01 8.35297e-01
-3.92645e+00 3.26554e+03 1.80146e-01 1.55732e+00
-3.42645e+00 3.26554e+03 -9.95742e-02 5.45656e-01
-2.92645e+00 3.26554e+03 -1.27129e+00 -9.91104e-01
-2.42645e+00 3.26554e+03 -1.59452e+00 -1.53141e+00
-1.92645e+00 3.26554e+03 -1.24326e+00 -7.46431e-01
-1.42645e+00 3.26554e+03 -1.87460e+00 -5.36515e-04
-9.26447e-01 3.26554e+03 -1.95039e+00 -1.08552e-01
-4.26447e-01 3.26554e+03 -1.83469e+00 -9.42155e-01
7.35532e-02 3.26554e+03 -1.93757e-01 1.63162e-01
5.73553e-01 3.26554e+03 1.92400e-01 3.35160e-01
1.07355e+00 3.26554e+03 3.08088e-02 8.28773e-02
1.57355e+00 3.26554e+03 6.92073e-03 4.13939e-04
2.07355e+00 3.26554e+03 9.50968e-05 2.95350e-04
2.57355e+00 3.26554e+03 -1.54734e-03 -5.67206e-03
3.07355e+00 3.26554e+03 -1.37177e-04 1.13661e-03
3.57355e+00 3.26554e+03 1.24017e-03 2.46342e-03
4.07355e+00 3.26554e+03 -7.04230e-04 1.79869e-05
4.57355e+00 3.26554e+03 4.71919e-05 -9.15711e-04
5.07355e+00 3.26554e+03 1.06367e-03 2.30774e-05
5.57355e+00 3.26554e+03 -2.06360e-04 -4.01387e-04
6.07355e+00 3.26554e+03 2.89135e-04 7.17024e-04
6.57355e+00 3.26554e+03 -4.22670e-04 -1.07539e-03
7.07355e+00 3.26554e+03 7.96480e-05 6.14760e-04
7.57355e+00 3.26554e+03 1.96497e-04 3.14380e-04
8.07355e+00 3.26554e+03 -1.08390e-04 -7.95993e-04
8.57355e+00 3.26554e+03 1.50460e-04 4.52136e-04
9.07355e+00 3.26554e+03 -2.25033e-04 2.17171e-04
9.57355e+00 3.26554e+03 1.30240e-04 5.25329e-04
1.00736e+01 3.26554e+03 -4.52788e-04 -1.14458e-03
1.05736e+01 3.26554e+03 8.06170e-05 8.64483e-04
1.10736e+01 3.26554e+03 3.54207e-04 3.16995e-05
1.15736e+01 3.26554e+03 -3.26885e-04 -4.03664e-04
1.20736e+01 3.26554e+03 9.17399e-06 5.78394e-04
1.25736e+01 3.26554e+03 -4.40799e-04 -1.86644e-04
1.30736e+01 3.26554e+03 2.80816e-04 1.03070e-03
1.35736e+01 3.26554e+03 1.26269e-04 1.44360e-04
1.40736e+01 3.26554e+03 -2.76992e-04 -1.55489e-04
1.45736e+01 3.26554e+03 -4.16974e-04 -7.18373e-04
1.50736e+01 3.26554e+03 3.50422e-04 2.86541e-04
1.55736e+01 3.26554e+03 -2.39891e-04 -5.43636e-04
1.60736e+01 3.26554e+03 5.08930e-04 1.18535e-04
1.65736e+01 3.26554e+03 7.82554e-04 6.00331e-04
-1.29264e+01 3.26658e+03 -5.48743e-01 -2.97538e-01
-1.24264e+01 3.26658e+03 -3.23683e-01 -3.30350e-01
-1.19264e+01 3.26658e+03 7.50924e-02 -1.15669e-01
-1.14264e+01 3.26658e+03 3.52828e-01 1.05119e-01
-1.09264e+01 3.26658e+03 -4.29234e-01 -1.99296e-01
-1.04264e+01 3.26658e+03 1.63362e-01 3.19186e-01
-9.92645e+00 3.26658e+03 -5.47425e-01 -3.16544e-01
-9.42645e+00 3.26658e+03 8.34622e-02 1.33296e-01
-8.92645e+00 3.26658e+03 -2.38509e-01 -2.73875e-01
-8.42645e+00 3.26658e+03 -5.65257e-02 -1.22140e-01
-7.92645e+00 3.26658e+03 -2.73441e-01 2.22934e-01
-7.42645e+00 3.26658e+03 -1.39932e-01 1.67340e-01
-6.92645e+00 3.26658e+03 -1.21610e-01 -2.31333e-01
-6.42645e+00 3.26658e+03 -2.09285e-01 -1.51013e-01
-5.92645e+00 3.26658e+03 3.25141e-01 -3.43593e-01
-5.42645e+00 3.26658e+03 9.44067e-02 -2.62084e-01
-4.92645e+00 3.26658e+03 -2.53466e-01 -1.54589e-01
-4.42645e+00 3.26658e+03 3.15309e-01 9.02841e-01
-3.92645e+00 3.26658e+03 1.63077e-01 1.57256e+00
-3.42645e+00 3.26658e+03 -1.10110e-01 5.21722e-01
-2.92645e+00 3.26658e+03 -1.28755e+00 -1.02568e+00
-2.42645e+00 3.26658e+03 -1.55328e+00 -1.49837e+00
-1.92645e+00 3.26658e+03 -1.23558e+00 -7.33039e-01
-1.42645e+00 3.26658e+03 -1.87830e+00 -1.97527e-02
-9.26447e-01 3.26658e+03 -1.95662e+00 -1.02749e-01
-4.26447e-01 3.26658e+03 -1.86212e+00 -9.51724e-01
7.35532e-02 3.26658e+03 -2.11059e-01 1.55231e-01
5.73553e-01 3.26658e+03 1.96668e-01 3.38094e-01
1.07355e+00 3.26658e+03 3.16279e-02 8.17348e-02
1.57355e+00 3.26658e+03 7.01531e-03 1.71646e-03
2.07355e+00 3.26658e+03 -1.48596e-04 9.71025e-04
2.57355e+00 3.26658e+03 -1.21655e-03 -5.30461e-03
3.07355e+00 3.26658e+03 -9.06586e-05 9.91987e-04
3.57355e+00 3.26658e+03 1.29405e-03 2.58820e-03
4.07355e+00 3.26658e+03 -7.70976e-04 -1.21615e-05
4.57355e+00 3.26658e+03 6.31952e-05 -8.78287e-04
5.07355e+00 3.26658e+03 1.03462e-03 -6.02937e-05
5.57355e+00 3.26658e+03 -2.25528e-04 -4.92800e-04
6.07355e+00 3.26658e+03 3.24782e-04 8.28604e-04
6.57355e+00 3.26658e+03 -4.06903e-04 -1.10559e-03
7.07355e+00 3.26658e+03 9.70471e-05 6.13194e-04
7.57355e+00 3.26658e+03 1.21759e-04 2.59762e-04
8.07355e+00 3.26658e+03 -3.68940e-05 -7.71263e-04
8.57355e+00 3.26658e+03 1.75511e-04 4.94036e-04
9.07355e+00 3.26658e+03 -2.81838e-04 1.44699e-04
9.57355e+00 3.26658e+03 1.44870e-04 5.50056e-04
1.00736e+01 3.26658e+03 -4.31027e-04 -1.13049e-03
1.05736e+01 3.26658e+03 1.23917e-04 8.17119e-04
1.10736e+01 3.26658e+03 3.36728e-04 -2.15072e-05
1.15736e+01 3.26658e+03 -3.54002e-04 -5.36777e-04
1.20736e+01 3.26658e+03 3.13601e-05 6.55845e-04
1.25736e+01 3.26658e+03 -4.70699e-04 -1.38876e-04
1.30736e+01 3.26658e+03 3.11235e-04 1.03661e-03
1.35736e+01 3.26658e+03 1.06364e-04 1.01032e-04
1.40736e+01 3.26658e+03 -2.71785e-04 -1.74111e-04
1.45736e+01 3.26658e+03 -4.11972e-04 -6.36946e-04
1.50736e+01 3.26658e+03 4.12641e-04 3.69434e-04
1.55736e+01 3.26658e+03 -2.76394e-04 -5.92494e-04
1.60736e+01 3.26658e+03 4.50572e-04 7.32472e-05
1.65736e+01 3.26658e+03 8.08999e-04 6.45672e-04
-1.29264e+01 3.26763e+03 -5.50811e-01 -2.63203e-01
-1.24264e+01 3.26763e+03 -3.61526e-01 -3.33625e-01
-1.19264e+01 3.26763e+03 5.69030e-02 -1.53150e-01
-1.14264e+01 3.26763e+03 3.60322e-01 1.47345e-01
-1.09264e+01 3.26763e+03 -4.87042e-01 -2.01576e-01
-1.04264e+01 3.26763e+03 1.31640e-01 2.85153e-01
-9.92645e+00 3.26763e+03 -5.24945e-01 -3.11110e-01
-9.42645e+00 3.26763e+03 7.27304e-02 1.33550e-01
-8.92645e+00 3.26763e+03 -2.51830e-01 -2.54368e-01
-8.42645e+00 3.26763e+03 -6.97532e-02 -1.51520e-01
-7.92645e+00 3.26763e+03 -2.96746e-01 2.06113e-01
-7.42645e+00 3.26763e+03 -7.37737e-02 2.33148e-01
-6.92645e+00 3.26763e+03 -9.27497e-02 -2.38957e-01
-6.42645e+00 3.26763e+03 -1.85257e-01 -1.44805e-01
-5.92645e+00 3.26763e+03 3.31035e-01 -3.37741e-01
-5.42645e+00 3.26763e+03 1.01420e-01 -2.74391e-01
-4.92645e+00 3.26763e+03 -2.68881e-01 -1.80681e-01
-4.42645e+00 3.26763e+03 3.76386e-01 9.69325e-01
-3.92645e+00 3.26763e+03 1.48498e-01 1.58964e+00
-3.42645e+00 3.26763e+03 -1.17208e-01 5.01175e-01
-2.92645e+00 3.26763e+03 -1.30367e+00 -1.05987e+00
-2.42645e+00 3.26763e+03 -1.50096e+00 -1.46306e+00
-1.92645e+00 3.26763e+03 -1.24178e+00 -7.24663e-01
-1.42645e+00 3.26763e+03 -1.88279e+00 -3.62354e-02
-9.26447e-01 3.26763e+03 -1.96366e+00 -1.00467e-01
-4.26447e-01 3.26763e+03 -1.89046e+00 -9.60243e-01
7.35532e-02 3.26763e+03 -2.28391e-01 1.47849e-01
5.73553e-01 3.26763e+03 2.00477e-01 3.40266e-01
1.07355e+00 3.26763e+03 3.21811e-02 8.06814e-02
1.57355e+00 3.26763e+03 7.28824e-03 3.54135e-03
2.07355e+00 3.26763e+03 -4.49894e-04 1.58159e-03
2.57355e+00 3.26763e+03 -9.13933e-04 -4.93744e-03
3.07355e+00 3.26763e+03 -2.52767e-05 8.39759e-04
3.57355e+00 3.26763e+03 1.33243e-03 2.69340e-03
4.07355e+00 3.26763e+03 -8.21554e-04 -2.94666e-05
4.57355e+00 3.26763e+03 8.86729e-05 -8.22954e-04
5.07355e+00 3.26763e+03 9.88003e-04 -1.54361e-04
5.57355e+00 3.26763e+03 -2.38259e-04 -5.78732e-04
6.07355e+00 3.26763e+03 3.59456e-04 9.35276e-04
6.57355e+00 3.26763e+03 -3.90687e-04 -1.12872e-03
7.07355e+00 3.26763e+03 1.11126e-04 6.05986e-04
7.57355e+00 3.26763e+03 4.45813e-05 2.00464e-04
8.07355e+00 3.26763e+03 3.21718e-05 -7.39436e-04
8.57355e+00 3.26763e+03 2.01955e-04 5.35991e-04
9.07355e+00 3.26763e+03 -3.34508e-04 6.92560e-05
9.57355e+00 3.26763e+03 1.53266e-04 5.66936e-04
1.00736e+01 3.26763e+03 -4.01437e-04 -1.09758e-03
1.05736e+01 3.26763e+03 1.74092e-04 7.65434e-04
1.10736e+01 3.26763e+03 3.14326e-04 -8.37805e-05
1.15736e+01 3.26763e+03 -3.78190e-04 -6.65786e-04
1.20736e+01 3.26763e+03 5.43428e-05 7.42043e-04
1.25736e+01 3.26763e+03 -4.99416e-04 -9.96123e-05
1.30736e+01 3.26763e+03 3.41447e-04 1.03946e-03
1.35736e+01 3.26763e+03 8.21238e-05 4.98803e-05
1.40736e+01 3.26763e+03 -2.61302e-04 -1.96051e-04
1.45736e+01 3.26763e+03 -4.14149e-04 -5.49825e-04
1.50736e+01 3.26763e+03 4.76627e-04 4.64079e-04
1.55736e+01 3.26763e+03 -3.12482e-04 -6.44395e-04
1.60736e+01 3.26763e+03 3.85727e-04 2.71589e-05
1.65736e+01 3.26763e+03 8.28963e-04 6.93704e-04
-1.29264e+01 3.26867e+03 -5.48415e-01 -2.29731e-01
-1.24264e+01 3.26867e+03 -3.95042e-01 -3.34915e-01
-1.19264e+01 3.26867e+03 4.12758e-02 -1.86239e-01
-1.14264e+01 3.26867e+03 3.59662e-01 1.85449e-01
-1.09264e+01 3.26867e+03 -5.40953e-01 -1.99776e-01
-1.04264e+01 3.26867e+03 9.85996e-02 2.50984e-01
-9.92645e+00 3.26867e+03 -5.03207e-01 -3.04292e-01
-9.42645e+00 3.26867e+03 5.69726e-02 1.31988e-01
-8.92645e+00 3.26867e+03 -2.63858e-01 -2.36075e-01
-8.42645e+00 3.26867e+03 -8.57968e-02 -1.81055e-01
-7.92645e+00 3.26867e+03 -3.14337e-01 1.92896e-01
-7.42645e+00 3.26867e+03 -2.63372e-03 2.99848e-01
-6.92645e+00 3.26867e+03 -6.72506e-02 -2.49182e-01
-6.42645e+00 3.26867e+03 -1.60602e-01 -1.40205e-01
-5.92645e+00 3.26867e+03 3.35884e-01 -3.28673e-01
-5.42645e+00 3.26867e+03 1.04573e-01 -2.89856e-01
-4.92645e+00 3.26867e+03 -2.90636e-01 -2.12659e-01
-4.42645e+00 3.26867e+03 4.34675e-01 1.03347e+00
-3.92645e+00 3.26867e+03 1.37635e-01 1.60904e+00
-3.42645e+00 3.26867e+03 -1.21559e-01 4.83947e-01
-2.92645e+00 3.26867e+03 -1.31987e+00 -1.09336e+00
-2.42645e+00 3.26867e+03 -1.43930e+00 -1.42745e+00
-1.92645e+00 3.26867e+03 -1.26138e+00 -7.20464e-01
-1.42645e+00 3.26867e+03 -1.89057e+00 -5.00281e-02
-9.26447e-01 3.26867e+03 -1.97315e+00 -1.02687e-01
-4.26447e-01 3.26867e+03 -1.91948e+00 -9.67256e-01
7.35532e-02 3.26867e+03 -2.45583e-01 1.41301e-01
5.73553e-01 3.26867e+03 2.03566e-01 3.41423e-01
1.07355e+00 3.26867e+03 3.24940e-02 7.98253e-02
1.57355e+00 3.26867e+03 7.68913e-03 5.79321e-03
2.07355e+00 3.26867e+03 -8.00432e-04 2.11685e-03
2.57355e+00 3.26867e+03 -6.49811e-04 -4.57367e-03
3.07355e+00 3.26867e+03 6.26777e-05 6.86417e-04
3.57355e+00 3.26867e+03 1.35130e-03 2.77127e-03
4.07355e+00 3.26867e+03 -8.52498e-04 -3.34163e-05
4.57355e+00 3.26867e+03 1.22215e-04 -7.49864e-04
5.07355e+00 3.26867e+03 9.26049e-04 -2.56161e-04
5.57355e+00 3.26867e+03 -2.46018e-04 -6.59978e-04
6.07355e+00 3.26867e+03 3.92821e-04 1.03634e-03
6.57355e+00 3.26867e+03 -3.75732e-04 -1.14582e-03
7.07355e+00 3.26867e+03 1.21583e-04 5.94020e-04
7.57355e+00 3.26867e+03 -3.29781e-05 1.36677e-04
8.07355e+00 3.26867e+03 9.92556e-05 -6.99583e-04
8.57355e+00 3.26867e+03 2.29363e-04 5.76187e-04
9.07355e+00 3.26867e+03 -3.82543e-04 -7.49270e-06
9.57355e+00 3.26867e+03 1.55825e-04 5.74672e-04
1.00736e+01 3.26867e+03 -3.66232e-04 -1.04746e-03
1.05736e+01 3.26867e+03 2.29334e-04 7.11142e-04
1.10736e+01 3.26867e+03 2.89760e-04 -1.51210e-04
1.15736e+01 3.26867e+03 -3.98937e-04 -7.88576e-04
1.20736e+01 3.26867e+03 7.65720e-05 8.32627e-04
1.25736e+01 3.26867e+03 -5.25289e-04 -6.94828e-05
1.30736e+01 3.26867e+03 3.70565e-04 1.04192e-03
1.35736e+01 3.26867e+03 5.38013e-05 -8.81629e-06
1.40736e+01 3.26867e+03 -2.46648e-04 -2.23022e-04
1.45736e+01 3.26867e+03 -4.21091e-04 -4.56039e-04
1.50736e+01 3.26867e+03 5.40776e-04 5.65994e-04
1.55736e+01 3.26867e+03 -3.46886e-04 -6.98309e-04
1.60736e+01 3.26867e+03 3.15728e-04 -1.80276e-05
1.65736e+01 3.26867e+03 8.37158e-04 7.40754e-04
-1.29264e+01 3.26971e+03 -5.39802e-01 -1.97071e-01
-1.24264e+01 3.26971e+03 -4.23780e-01 -3.34317e-01
-1.19264e+01 3.26971e+03 2.97962e-02 -2.14091e-01
-1.14264e+01 3.26971e+03 3.51314e-01 2.18671e-01
-1.09264e+01 3.26971e+03 -5.90295e-01 -1.94601e-01
-1.04264e+01 3.26971e+03 6.41906e-02 2.17021e-01
-9.92645e+00 3.26971e+03 -4.83152e-01 -2.96374e-01
-9.42645e+00 3.26971e+03 3.77823e-02 1.29343e-01
-8.92645e+00 3.26971e+03 -2.76003e-01 -2.19537e-01
-8.42645e+00 3.26971e+03 -1.02450e-01 -2.08756e-01
-7.92645e+00 3.26971e+03 -3.26985e-01 1.82564e-01
-7.42645e+00 3.26971e+03 7.22664e-02 3.66102e-01
-6.92645e+00 3.26971e+03 -4.45978e-02 -2.61221e-01
-6.42645e+00 3.26971e+03 -1.35778e-01 -1.37689e-01
-5.92645e+00 3.26971e+03 3.39213e-01 -3.17292e-01
-5.42645e+00 3.26971e+03 1.03829e-01 -3.07858e-01
-4.92645e+00 3.26971e+03 -3.17811e-01 -2.49612e-01
-4.42645e+00 3.26971e+03 4.88627e-01 1.09437e+00
-3.92645e+00 3.26971e+03 1.31998e-01 1.63089e+00
-3.42645e+00 3.26971e+03 -1.23702e-01 4.70074e-01
-2.92645e+00 3.26971e+03 -1.33510e+00 -1.12446e+00
-2.42645e+00 3.26971e+03 -1.37050e+00 -1.39382e+00
-1.92645e+00 3.26971e+03 -1.29355e+00 -7.20295e-01
-1.42645e+00 3.26971e+03 -1.90251e+00 -6.01260e-02
-9.26447e-01 3.26971e+03 -1.98562e+00 -1.09923e-01
-4.26447e-01 3.26971e+03 -1.94903e+00 -9.72382e-01
7.35532e-02 3.26971e+03 -2.62910e-01 1.35437e-01
5.73553e-01 3.26971e+03 2.05922e-01 3.41455e-01
1.07355e+00 3.26971e+03 3.25468e-02 7.91758e-02
1.57355e+00 3.26971e+03 8.22640e-03 8.40358e-03
2.07355e+00 3.26971e+03 -1.18513e-03 2.57622e-03
2.57355e+00 3.26971e+03 -4.28924e-04 -4.20757e-03
3.07355e+00 3.26971e+03 1.69894e-04 5.37354e-04
3.57355e+00 3.26971e+03 1.35475e-03 2.81992e-03
4.07355e+00 3.26971e+03 -8.67538e-04 -2.97650e-05
4.57355e+00 3.26971e+03 1.63400e-04 -6.60353e-04
5.07355e+00 3.26971e+03 8.51947e-04 -3.62327e-04
5.57355e+00 3.26971e+03 -2.50031e-04 -7.35718e-04
6.07355e+00 3.26971e+03 4.23422e-04 1.12934e-03
6.57355e+00 3.26971e+03 -3.61609e-04 -1.15666e-03
7.07355e+00 3.26971e+03 1.27538e-04 5.78878e-04
7.57355e+00 3.26971e+03 -1.08254e-04 7.18938e-05
8.07355e+00 3.26971e+03 1.62693e-04 -6.54359e-04
8.57355e+00 3.26971e+03 2.56804e-04 6.12059e-04
9.07355e+00 3.26971e+03 -4.24768e-04 -8.25702e-05
9.57355e+00 3.26971e+03 1.53787e-04 5.73802e-04
1.00736e+01 3.26971e+03 -3.27390e-04 -9.83627e-04
1.05736e+01 3.26971e+03 2.87351e-04 6.56317e-04
1.10736e+01 3.26971e+03 2.63511e-04 -2.21795e-04
1.15736e+01 3.26971e+03 -4.15213e-04 -9.02121e-04
1.20736e+01 3.26971e+03 9.73116e-05 9.24986e-04
1.25736e+01 3.26971e+03 -5.46886e-04 -4.72901e-05
1.30736e+01 3.26971e+03 3.97165e-04 1.04610e-03
1.35736e+01 3.26971e+03 2.19977e-05 -7.51850e-05
1.40736e+01 3.26971e+03 -2.27782e-04 -2.55140e-04
1.45736e+01 3.26971e+03 -4.31545e-04 -3.57277e-04
1.50736e+01 3.26971e+03 6.02843e-04 6.69590e-04
1.55736e+01 3.26971e+03 -3.77498e-04 -7.50844e-04
1.60736e+01 3.26971e+03 2.42491e-04 -6.17973e-05
1.65736e+01 3.26971e+03 8.29026e-04 7.82193e-04
-1.29264e+01 3.27075e+03 -5.23877e-01 -1.65677e-01
-1.24264e+01 3.27075e+03 -4.47085e-01 -3.31849e-01
-1.19264e+01 3.27075e+03 2.21396e-02 -2.37350e-01
-1.14264e+01 3.27075e+03 3.36546e-01 2.47548e-01
-1.09264e+01 3.27075e+03 -6.34195e-01 -1.85768e-01
-1.04264e+01 3.27075e+03 2.85987e-02 1.83554e-01
-9.92645e+00 3.27075e+03 -4.65160e-01 -2.88064e-01
-9.42645e+00 3.27075e+03 1.55333e-02 1.25775e-01
-8.92645e+00 3.27075e+03 -2.89195e-01 -2.05350e-01
-8.42645e+00 3.27075e+03 -1.18262e-01 -2.33355e-01
-7.92645e+00 3.27075e+03 -3.34878e-01 1.74381e-01
-7.42645e+00 3.27075e+03 1.49284e-01 4.30748e-01
-6.92645e+00 3.27075e+03 -2.39707e-02 -2.73800e-01
-6.42645e+00 3.27075e+03 -1.12221e-01 -1.37489e-01
-5.92645e+00 3.27075e+03 3.40916e-01 -3.04542e-01
-5.42645e+00 3.27075e+03 9.75140e-02 -3.28459e-01
-4.92645e+00 3.27075e+03 -3.48919e-01 -2.90116e-01
-4.42645e+00 3.27075e+03 5.36554e-01 1.15095e+00
-3.92645e+00 3.27075e+03 1.32704e-01 1.65481e+00
-3.42645e+00 3.27075e+03 -1.23335e-01 4.60090e-01
-2.92645e+00 3.27075e+03 -1.34769e+00 -1.15181e+00
-2.42645e+00 3.27075e+03 -1.29603e+00 -1.36365e+00
-1.92645e+00 3.27075e+03 -1.33653e+00 -7.24197e-01
-1.42645e+00 3.27075e+03 -1.91937e+00 -6.58011e-02
-9.26447e-01 3.27075e+03 -2.00167e+00 -1.22305e-01
-4.26447e-01 3.27075e+03 -1.97931e+00 -9.75722e-01
7.35532e-02 3.27075e+03 -2.80565e-01 1.29760e-01
5.73553e-01 3.27075e+03 2.07800e-01 3.40468e-01
1.07355e+00 3.27075e+03 3.22857e-02 7.87648e-02
1.57355e+00 3.27075e+03 8.88203e-03 1.12902e-02
2.07355e+00 3.27075e+03 -1.59017e-03 2.94765e-03
2.57355e+00 3.27075e+03 -2.48178e-04 -3.82433e-03
3.07355e+00 3.27075e+03 2.94163e-04 3.97630e-04
3.57355e+00 3.27075e+03 1.34805e-03 2.83666e-03
4.07355e+00 3.27075e+03 -8.72541e-04 -2.79788e-05
4.57355e+00 3.27075e+03 2.09869e-04 -5.58750e-04
5.07355e+00 3.27075e+03 7.71170e-04 -4.65122e-04
5.57355e+00 3.27075e+03 -2.51487e-04 -8.03648e-04
6.07355e+00 3.27075e+03 4.49761e-04 1.21002e-03
6.57355e+00 3.27075e+03 -3.46125e-04 -1.15976e-03
7.07355e+00 3.27075e+03 1.28232e-04 5.60079e-04
7.57355e+00 3.27075e+03 -1.80969e-04 9.09852e-06
8.07355e+00 3.27075e+03 2.20117e-04 -6.06417e-04
8.57355e+00 3.27075e+03 2.83810e-04 6.42520e-04
9.07355e+00 3.27075e+03 -4.59906e-04 -1.52304e-04
9.57355e+00 3.27075e+03 1.47868e-04 5.65807e-04
1.00736e+01 3.27075e+03 -2.86790e-04 -9.10005e-04
1.05736e+01 3.27075e+03 3.46240e-04 6.02424e-04
1.10736e+01 3.27075e+03 2.36251e-04 -2.93228e-04
1.15736e+01 3.27075e+03 -4.27477e-04 -1.00584e-03
1.20736e+01 3.27075e+03 1.17189e-04 1.01784e-03
1.25736e+01 3.27075e+03 -5.62568e-04 -2.90266e-05
1.30736e+01 3.27075e+03 4.18958e-04 1.05071e-03
1.35736e+01 3.27075e+03 -1.21062e-05 -1.48518e-04
1.40736e+01 3.27075e+03 -2.05326e-04 -2.90538e-04
1.45736e+01 3.27075e+03 -4.44636e-04 -2.58430e-04
1.50736e+01 3.27075e+03 6.59983e-04 7.70806e-04
1.55736e+01 3.27075e+03 -4.02335e-04 -7.97701e-04
1.60736e+01 3.27075e+03 1.69699e-04 -1.03981e-04
1.65736e+01 3.27075e+03 8.02464e-04 8.12276e-04
-1.29264e+01 3.27180e+03 -5.00428e-01 -1.36240e-01
-1.24264e+01 3.27180e+03 -4.64546e-01 -3.27944e-01
-1.19264e+01 3.27180e+03 1.74253e-02 -2.56800e-01
-1.14264e+01 3.27180e+03 3.15767e-01 2.72155e-01
-1.09264e+01 3.27180e+03 -6.71136e-01 -1.72615e-01
-1.04264e+01 3.27180e+03 -8.22374e-03 1.50614e-01
-9.92645e+00 3.27180e+03 -4.49247e-01 -2.79671e-01
-9.42645e+00 3.27180e+03 -9.33580e-03 1.21238e-01
-8.92645e+00 3.27180e+03 -3.02999e-01 -1.93736e-01
-8.42645e+00 3.27180e+03 -1.31673e-01 -2.53858e-01
-7.92645e+00 3.27180e+03 -3.38444e-01 1.67809e-01
-7.42645e+00 3.27180e+03 2.26030e-01 4.92306e-01
-6.92645e+00 3.27180e+03 -4.80640e-03 -2.85967e-01
-6.42645e+00 3.27180e+03 -9.19253e-02 -1.40169e-01
-5.92645e+00 3.27180e+03 3.42158e-01 -2.90142e-01
-5.42645e+00 3.27180e+03 8.46758e-02 -3.51342e-01
-4.92645e+00 3.27180e+03 -3.81748e-01 -3.32833e-01
-4.42645e+00 3.27180e+03 5.77271e-01 1.20209e+00
-3.92645e+00 3.27180e+03 1.40555e-01 1.68059e+00
-3.42645e+00 3.27180e+03 -1.19435e-01 4.54439e-01
-2.92645e+00 3.27180e+03 -1.35698e+00 -1.17530e+00
-2.42645e+00 3.27180e+03 -1.21740e+00 -1.33790e+00
-1.92645e+00 3.27180e+03 -1.38763e+00 -7.31620e-01
-1.42645e+00 3.27180e+03 -1.94130e+00 -6.71192e-02
-9.26447e-01 3.27180e+03 -2.02201e+00 -1.39899e-01
-4.26447e-01 3.27180e+03 -2.01100e+00 -9.77750e-01
7.35532e-02 3.27180e+03 -2.98610e-01 1.24152e-01
5.73553e-01 3.27180e+03 2.09303e-01 3.38565e-01
1.07355e+00 3.27180e+03 3.17887e-02 7.86735e-02
1.57355e+00 3.27180e+03 9.62065e-03 1.44034e-02
2.07355e+00 3.27180e+03 -2.01788e-03 3.19190e-03
2.57355e+00 3.27180e+03 -9.88188e-05 -3.41946e-03
3.07355e+00 3.27180e+03 4.31396e-04 2.74841e-04
3.57355e+00 3.27180e+03 1.33267e-03 2.81789e-03
4.07355e+00 3.27180e+03 -8.70619e-04 -3.12897e-05
4.57355e+00 3.27180e+03 2.60656e-04 -4.49434e-04
5.07355e+00 3.27180e+03 6.86631e-04 -5.58920e-04
5.57355e+00 3.27180e+03 -2.50854e-04 -8.60901e-04
6.07355e+00 3.27180e+03 4.71430e-04 1.27508e-03
6.57355e+00 3.27180e+03 -3.28396e-04 -1.15278e-03
7.07355e+00 3.27180e+03 1.24715e-04 5.36321e-04
7.57355e+00 3.27180e+03 -2.50952e-04 -4.98580e-05
8.07355e+00 3.27180e+03 2.69500e-04 -5.58402e-04
8.57355e+00 3.27180e+03 3.09676e-04 6.67202e-04
9.07355e+00 3.27180e+03 -4.86133e-04 -2.12304e-04
9.57355e+00 3.27180e+03 1.36942e-04 5.49489e-04
1.00736e+01 3.27180e+03 -2.45182e-04 -8.28682e-04
1.05736e+01 3.27180e+03 4.03648e-04 5.49694e-04
1.10736e+01 3.27180e+03 2.09901e-04 -3.61951e-04
1.15736e+01 3.27180e+03 -4.35917e-04 -1.09881e-03
1.20736e+01 3.27180e+03 1.36115e-04 1.10718e-03
1.25736e+01 3.27180e+03 -5.70348e-04 -1.11414e-05
1.30736e+01 3.27180e+03 4.33315e-04 1.05257e-03
1.35736e+01 3.27180e+03 -4.82667e-05 -2.27915e-04
1.40736e+01 3.27180e+03 -1.79783e-04 -3.26078e-04
1.45736e+01 3.27180e+03 -4.58863e-04 -1.64337e-04
1.50736e+01 3.27180e+03 7.10337e-04 8.67614e-04
1.55736e+01 3.27180e+03 -4.19295e-04 -8.34000e-04
1.60736e+01 3.27180e+03 9.90525e-05 -1.45977e-04
1.65736e+01 3.27180e+03 7.59444e-04 8.29527e-04
-1.29264e+01 3.27284e+03 -4.70661e-01 -1.10342e-01
-1.24264e+01 3.27284e+03 -4.76489e-01 -3.23571e-01
-1.19264e+01 3.27284e+03 1.62771e-02 -2.71551e-01
-1.14264e+01 3.27284e+03 2.88513e-01 2.91675e-01
-1.09264e+01 3.27284e+03 -6.99374e-01 -1.54162e-01
-1.04264e+01 3.27284e+03 -4.61802e-02 1.18574e-01
-9.92645e+00 3.27284e+03 -4.36649e-01 -2.72711e-01
-9.42645e+00 3.27284e+03 -3.58706e-02 1.16157e-01
-8.92645e+00 3.27284e+03 -3.16627e-01 -1.84472e-01
-8.42645e+00 3.27284e+03 -1.41970e-01 -2.69413e-01
-7.92645e+00 3.27284e+03 -3.38852e-01 1.62328e-01
-7.42645e+00 3.27284e+03 2.99199e-01 5.48916e-01
-6.92645e+00 3.27284e+03 1.33915e-02 -2.96823e-01
-6.42645e+00 3.27284e+03 -7.58067e-02 -1.46114e-01
-5.92645e+00 3.27284e+03 3.43504e-01 -2.73784e-01
-5.42645e+00 3.27284e+03 6.54028e-02 -3.76042e-01
-4.92645e+00 3.27284e+03 -4.14212e-01 -3.75883e-01
-4.42645e+00 3.27284e+03 6.10181e-01 1.24677e+00
-3.92645e+00 3.27284e+03 1.54991e-01 1.70797e+00
-3.42645e+00 3.27284e+03 -1.12068e-01 4.52748e-01
-2.92645e+00 3.27284e+03 -1.36294e+00 -1.19494e+00
-2.42645e+00 3.27284e+03 -1.13667e+00 -1.31709e+00
-1.92645e+00 3.27284e+03 -1.44622e+00 -7.42646e-01
-1.42645e+00 3.27284e+03 -1.96774e+00 -6.41440e-02
-9.26447e-01 3.27284e+03 -2.04685e+00 -1.62749e-01
-4.26447e-01 3.27284e+03 -2.04502e+00 -9.79038e-01
7.35532e-02 3.27284e+03 -3.17074e-01 1.18437e-01
5.73553e-01 3.27284e+03 2.10312e-01 3.35862e-01
1.07355e+00 3.27284e+03 3.12527e-02 7.89883e-02
1.57355e+00 3.27284e+03 1.03841e-02 1.76614e-02
2.07355e+00 3.27284e+03 -2.45602e-03 3.29184e-03
2.57355e+00 3.27284e+03 2.20110e-05 -2.99373e-03
3.07355e+00 3.27284e+03 5.76237e-04 1.74730e-04
3.57355e+00 3.27284e+03 1.30888e-03 2.76112e-03
4.07355e+00 3.27284e+03 -8.63952e-04 -3.70311e-05
4.57355e+00 3.27284e+03 3.16325e-04 -3.32136e-04
5.07355e+00 3.27284e+03 5.99052e-04 -6.43064e-04
5.57355e+00 3.27284e+03 -2.47434e-04 -9.05988e-04
6.07355e+00 3.27284e+03 4.86443e-04 1.32266e-03
6.57355e+00 3.27284e+03 -3.07565e-04 -1.13290e-03
7.07355e+00 3.27284e+03 1.18893e-04 5.08296e-04
7.57355e+00 3.27284e+03 -3.18165e-04 -1.05163e-04
8.07355e+00 3.27284e+03 3.08719e-04 -5.12271e-04
8.57355e+00 3.27284e+03 3.34653e-04 6.86596e-04
9.07355e+00 3.27284e+03 -5.01910e-04 -2.59146e-04
9.57355e+00 3.27284e+03 1.19449e-04 5.23187e-04
1.00736e+01 3.27284e+03 -2.02434e-04 -7.41608e-04
1.05736e+01 3.27284e+03 4.57213e-04 4.97169e-04
1.10736e+01 3.27284e+03 1.85267e-04 -4.25289e-04
1.15736e+01 3.27284e+03 -4.39349e-04 -1.17791e-03
1.20736e+01 3.27284e+03 1.52288e-04 1.18681e-03
1.25736e+01 3.27284e+03 -5.68764e-04 9.15192e-06
1.30736e+01 3.27284e+03 4.39691e-04 1.05059e-03
1.35736e+01 3.27284e+03 -8.77419e-05 -3.13867e-04
1.40736e+01 3.27284e+03 -1.49847e-04 -3.58520e-04
1.45736e+01 3.27284e+03 -4.73193e-04 -7.91561e-05
1.50736e+01 3.27284e+03 7.53657e-04 9.59160e-04
1.55736e+01 3.27284e+03 -4.27285e-04 -8.56068e-04
1.60736e+01 3.27284e+03 3.09952e-05 -1.90213e-04
1.65736e+01 3.27284e+03 7.03239e-04 8.35658e-04
-1.29264e+01 3.27388e+03 -4.35947e-01 -9.02016e-02
-1.24264e+01 3.27388e+03 -4.81129e-01 -3.18183e-01
-1.19264e+01 3.27388e+03 2.09140e-02 -2.79946e-01
-1.14264e+01 3.27388e+03 2.55629e-01 3.04957e-01
-1.09264e+01 3.27388e+03 -7.16823e-01 -1.29474e-01
-1.04264e+01 3.27388e+03 -8.33073e-02 8.84951e-02
-9.92645e+00 3.27388e+03 -4.27339e-01 -2.67966e-01
-9.42645e+00 3.27388e+03 -6.37646e-02 1.11289e-01
-8.92645e+00 3.27388e+03 -3.29712e-01 -1.77592e-01
-8.42645e+00 3.27388e+03 -1.49042e-01 -2.79769e-01
-7.92645e+00 3.27388e+03 -3.37064e-01 1.57019e-01
-7.42645e+00 3.27388e+03 3.67364e-01 5.99553e-01
-6.92645e+00 3.27388e+03 2.99963e-02 -3.05875e-01
-6.42645e+00 3.27388e+03 -6.42507e-02 -1.55082e-01
-5.92645e+00 3.27388e+03 3.44212e-01 -2.56199e-01
-5.42645e+00 3.27388e+03 3.96520e-02 -4.02599e-01
-4.92645e+00 3.27388e+03 -4.44524e-01 -4.17583e-01
-4.42645e+00 3.27388e+03 6.35149e-01 1.28464e+00
-3.92645e+00 3.27388e+03 1.76368e-01 1.73718e+00
-3.42645e+00 3.27388e+03 -1.02363e-01 4.53914e-01
-2.92645e+00 3.27388e+03 -1.36425e+00 -1.21038e+00
-2.42645e+00 3.27388e+03 -1.05624e+00 -1.30135e+00
-1.92645e+00 3.27388e+03 -1.51135e+00 -7.57692e-01
-1.42645e+00 3.27388e+03 -1.99752e+00 -5.66782e-02
-9.26447e-01 3.27388e+03 -2.07607e+00 -1.90206e-01
-4.26447e-01 3.27388e+03 -2.08171e+00 -9.80364e-01
7.35532e-02 3.27388e+03 -3.35391e-01 1.12773e-01
5.73553e-01 3.27388e+03 2.10760e-01 3.32417e-01
1.07355e+00 3.27388e+03 3.07595e-02 7.97430e-02
1.57355e+00 3.27388e+03 1.10989e-02 2.09312e-02
2.07355e+00 3.27388e+03 -2.87406e-03 3.27100e-03
2.57355e+00 3.27388e+03 1.26126e-04 -2.53213e-03
3.07355e+00 3.27388e+03 7.26653e-04 9.44907e-05
3.57355e+00 3.27388e+03 1.27582e-03 2.66534e-03
4.07355e+00 3.27388e+03 -8.51033e-04 -4.00753e-05
4.57355e+00 3.27388e+03 3.75246e-04 -2.09323e-04
5.07355e+00 3.27388e+03 5.08875e-04 -7.17689e-04
5.57355e+00 3.27388e+03 -2.41174e-04 -9.37878e-04
6.07355e+00 3.27388e+03 4.93865e-04 1.35096e-03
6.57355e+00 3.27388e+03 -2.83935e-04 -1.09737e-03
7.07355e+00 3.27388e+03 1.13515e-04 4.78456e-04
7.57355e+00 3.27388e+03 -3.83285e-04 -1.59732e-04
8.07355e+00 3.27388e+03 3.36239e-04 -4.67427e-04
8.57355e+00 3.27388e+03 3.59377e-04 7.01393e-04
9.07355e+00 3.27388e+03 -5.07845e-04 -2.91261e-04
9.57355e+00 3.27388e+03 9.43855e-05 4.85584e-04
1.00736e+01 3.27388e+03 -1.58078e-04 -6.51383e-04
1.05736e+01 3.27388e+03 5.05701e-04 4.44427e-04
1.10736e+01 3.27388e+03 1.62699e-04 -4.81623e-04
1.15736e+01 3.27388e+03 -4.36979e-04 -1.23985e-03
1.20736e+01 3.27388e+03 1.63060e-04 1.25365e-03
1.25736e+01 3.27388e+03 -5.57215e-04 3.18253e-05
1.30736e+01 3.27388e+03 4.39757e-04 1.04532e-03
1.35736e+01 3.27388e+03 -1.32289e-04 -4.04618e-04
1.40736e+01 3.27388e+03 -1.14949e-04 -3.88086e-04
1.45736e+01 3.27388e+03 -4.86143e-04 -6.20922e-06
1.50736e+01 3.27388e+03 7.90143e-04 1.04518e-03
1.55736e+01 3.27388e+03 -4.26507e-04 -8.62359e-04
1.60736e+01 3.27388e+03 -3.34663e-05 -2.38193e-04
1.65736e+01 3.27388e+03 6.36324e-04 8.29764e-04
-1.29264e+01 3.27492e+03 -3.97105e-01 -7.86644e-02
-1.24264e+01 3.27492e+03 -4.77163e-01 -3.10847e-01
-1.19264e+01 3.27492e+03 3.45371e-02 -2.79926e-01
-1.14264e+01 3.27492e+03 2.18828e-01 3.11465e-01
-1.09264e+01 3.27492e+03 -7.22023e-01 -9.91656e-02
-1.04264e+01 3.27492e+03 -1.17592e-01 6.12047e-02
-9.92645e+00 3.27492e+03 -4.19637e-01 -2.64558e-01
-9.42645e+00 3.27492e+03 -9.20336e-02 1.07187e-01
-8.92645e+00 3.27492e+03 -3.42308e-01 -1.73960e-01
-8.42645e+00 3.27492e+03 -1.52661e-01 -2.85242e-01
-7.92645e+00 3.27492e+03 -3.33528e-01 1.51763e-01
-7.42645e+00 3.27492e+03 4.31368e-01 6.44792e-01
-6.92645e+00 3.27492e+03 4.43926e-02 -3.13509e-01
-6.42645e+00 3.27492e+03 -5.72696e-02 -1.66861e-01
-5.92645e+00 3.27492e+03 3.44779e-01 -2.37215e-01
-5.42645e+00 3.27492e+03 8.80684e-03 -4.30751e-01
-4.92645e+00 3.27492e+03 -4.72300e-01 -4.57794e-01
-4.42645e+00 3.27492e+03 6.53393e-01 1.31605e+00
-3.92645e+00 3.27492e+03 2.05320e-01 1.76823e+00
-3.42645e+00 3.27492e+03 -9.17869e-02 4.56824e-01
-2.92645e+00 3.27492e+03 -1.35883e+00 -1.22037e+00
-2.42645e+00 3.27492e+03 -9.78059e-01 -1.29134e+00
-1.92645e+00 3.27492e+03 -1.58091e+00 -7.77243e-01
-1.42645e+00 3.27492e+03 -2.02933e+00 -4.44549e-02
-9.26447e-01 3.27492e+03 -2.10958e+00 -2.21101e-01
-4.26447e-01 3.27492e+03 -2.12131e+00 -9.82334e-01
7.35532e-02 3.27492e+03 -3.52870e-01 1.07285e-01
5.73553e-01 3.27492e+03 2.10461e-01 3.28164e-01
1.07355e+00 3.27492e+03 3.04581e-02 8.11208e-02
1.57355e+00 3.27492e+03 1.16989e-02 2.40407e-02
2.07355e+00 3.27492e+03 -3.25457e-03 3.15771e-03
2.57355e+00 3.27492e+03 2.24950e-04 -2.02079e-03
3.07355e+00 3.27492e+03 8.85242e-04 3.02021e-05
3.57355e+00 3.27492e+03 1.23121e-03 2.52833e-03
4.07355e+00 3.27492e+03 -8.27465e-04 -2.97093e-05
4.57355e+00 3.27492e+03 4.35575e-04 -8.80959e-05
5.07355e+00 3.27492e+03 4.16044e-04 -7.85850e-04
5.57355e+00 3.27492e+03 -2.30599e-04 -9.52012e-04
6.07355e+00 3.27492e+03 4.93579e-04 1.35752e-03
6.57355e+00 3.27492e+03 -2.57682e-04 -1.04507e-03
7.07355e+00 3.27492e+03 1.09452e-04 4.47632e-04
7.57355e+00 3.27492e+03 -4.45284e-04 -2.13401e-04
8.07355e+00 3.27492e+03 3.51444e-04 -4.23795e-04
8.57355e+00 3.27492e+03 3.82658e-04 7.10028e-04
9.07355e+00 3.27492e+03 -5.06101e-04 -3.07937e-04
9.57355e+00 3.27492e+03 6.21947e-05 4.37671e-04
1.00736e+01 3.27492e+03 -1.12583e-04 -5.60742e-04
1.05736e+01 3.27492e+03 5.47895e-04 3.92335e-04
1.10736e+01 3.27492e+03 1.43292e-04 -5.28497e-04
1.15736e+01 3.27492e+03 -4.28204e-04 -1.28241e-03
1.20736e+01 3.27492e+03 1.67536e-04 1.30652e-03
1.25736e+01 3.27492e+03 -5.37222e-04 5.44522e-05
1.30736e+01 3.27492e+03 4.35823e-04 1.03836e-03
1.35736e+01 3.27492e+03 -1.83466e-04 -4.98441e-04
1.40736e+01 3.27492e+03 -7.52602e-05 -4.15855e-04
1.45736e+01 3.27492e+03 -4.95822e-04 5.38642e-05
1.50736e+01 3.27492e+03 8.18328e-04 1.12431e-03
1.55736e+01 3.27492e+03 -4.16715e-04 -8.51527e-04
1.60736e+01 3.27492e+03 -9.38697e-05 -2.90244e-04
1.65736e+01 3.27492e+03 5.59961e-04 8.13411e-04
-1.29264e+01 3.27596e+03 -3.54586e-01 -7.82289e-02
-1.24264e+01 3.27596e+03 -4.64839e-01 -3.01144e-01
-1.19264e+01 3.27596e+03 5.79239e-02 -2.70982e-01
-1.14264e+01 3.27596e+03 1.79270e-01 3.10813e-01
-1.09264e+01 3.27596e+03 -7.13359e-01 -6.39719e-02
-1.04264e+01 3.27596e+03 -1.48698e-01 3.73742e-02
-9.92645e+00 3.27596e+03 -4.12004e-01 -2.62100e-01
-9.42645e+00 3.27596e+03 -1.20288e-01 1.03640e-01
-8.92645e+00 3.27596e+03 -3.54534e-01 -1.73887e-01
-8.42645e+00 3.27596e+03 -1.52492e-01 -2.86351e-01
-7.92645e+00 3.27596e+03 -3.28395e-01 1.47953e-01
-7.42645e+00 3.27596e+03 4.90265e-01 6.83867e-01
-6.92645e+00 3.27596e+03 5.77464e-02 -3.19883e-01
-6.42645e+00 3.27596e+03 -5.53559e-02 -1.81900e-01
-5.92645e+00 3.27596e+03 3.46239e-01 -2.15786e-01
-5.42645e+00 3.27596e+03 -2.51381e-02 -4.59186e-01
-4.92645e+00 3.27596e+03 -4.97470e-01 -4.96709e-01
-4.42645e+00 3.27596e+03 6.65393e-01 1.34079e+00
-3.92645e+00 3.27596e+03 2.41727e-01 1.80050e+00
-3.42645e+00 3.27596e+03 -8.18960e-02 4.60624e-01
-2.92645e+00 3.27596e+03 -1.34549e+00 -1.22405e+00
-2.42645e+00 3.27596e+03 -9.04328e-01 -1.28857e+00
-1.92645e+00 3.27596e+03 -1.65366e+00 -8.01738e-01
-1.42645e+00 3.27596e+03 -2.06213e+00 -2.70024e-02
-9.26447e-01 3.27596e+03 -2.14785e+00 -2.55186e-01
-4.26447e-01 3.27596e+03 -2.16347e+00 -9.85003e-01
7.35532e-02 3.27596e+03 -3.69270e-01 1.01715e-01
5.73553e-01 3.27596e+03 2.09262e-01 3.23115e-01
1.07355e+00 3.27596e+03 3.04690e-02 8.33078e-02
1.57355e+00 3.27596e+03 1.21371e-02 2.68439e-02
2.07355e+00 3.27596e+03 -3.56846e-03 2.97699e-03
2.57355e+00 3.27596e+03 3.13384e-04 -1.46746e-03
3.07355e+00 3.27596e+03 1.05382e-03 -8.86514e-06
3.57355e+00 3.27596e+03 1.17513e-03 2.35310e-03
4.07355e+00 3.27596e+03 -7.91853e-04 -3.92440e-06
4.57355e+00 3.27596e+03 4.95625e-04 2.65840e-05
5.07355e+00 3.27596e+03 3.23049e-04 -8.47607e-04
5.57355e+00 3.27596e+03 -2.14619e-04 -9.44381e-04
6.07355e+00 3.27596e+03 4.84346e-04 1.34043e-03
6.57355e+00 3.27596e+03 -2.27718e-04 -9.76706e-04
7.07355e+00 3.27596e+03 1.06068e-04 4.14800e-04
7.57355e+00 3.27596e+03 -5.02173e-04 -2.64073e-04
8.07355e+00 3.27596e+03 3.54124e-04 -3.82314e-04
8.57355e+00 3.27596e+03 4.02721e-04 7.10648e-04
9.07355e+00 3.27596e+03 -4.98986e-04 -3.09579e-04
9.57355e+00 3.27596e+03 2.42263e-05 3.82072e-04
1.00736e+01 3.27596e+03 -6.58569e-05 -4.71868e-04
1.05736e+01 3.27596e+03 5.82154e-04 3.40567e-04
1.10736e+01 3.27596e+03 1.28628e-04 -5.63346e-04
1.15736e+01 3.27596e+03 -4.13573e-04 -1.30611e-03
1.20736e+01 3.27596e+03 1.65391e-04 1.34438e-03
1.25736e+01 3.27596e+03 -5.09574e-04 7.55323e-05
1.30736e+01 3.27596e+03 4.29350e-04 1.02859e-03
1.35736e+01 3.27596e+03 -2.41294e-04 -5.93620e-04
1.40736e+01 3.27596e+03 -3.21359e-05 -4.41903e-04
1.45736e+01 3.27596e+03 -4.99516e-04 1.02072e-04
1.50736e+01 3.27596e+03 8.36519e-04 1.19523e-03
1.55736e+01 3.27596e+03 -3.98100e-04 -8.22745e-04
1.60736e+01 3.27596e+03 -1.49486e-04 -3.46858e-04
1.65736e+01 3.27596e+03 4.74949e-04 7.92777e-04
-1.29264e+01 3.27701e+03 -3.09551e-01 -9.02190e-02
-1.24264e+01 3.27701e+03 -4.44462e-01 -2.89029e-01
-1.19264e+01 3.27701e+03 8.95178e-02 -2.53592e-01
-1.14264e+01 3.27701e+03 1.37484e-01 3.02548e-01
-1.09264e+01 3.27701e+03 -6.90359e-01 -2.45100e-02
-1.04264e+01 3.27701e+03 -1.76146e-01 1.74595e-02
-9.92645e+00 3.27701e+03 -4.03202e-01 -2.60582e-01
-9.42645e+00 3.27701e+03 -1.48393e-01 1.00512e-01
-8.92645e+00 3.27701e+03 -3.66300e-01 -1.76754e-01
-8.42645e+00 3.27701e+03 -1.48106e-01 -2.83935e-01
-7.92645e+00 3.27701e+03 -3.21976e-01 1.46387e-01
-7.42645e+00 3.27701e+03 5.43410e-01 7.16600e-01
-6.92645e+00 3.27701e+03 6.99867e-02 -3.25037e-01
-6.42645e+00 3.27701e+03 -5.94458e-02 -2.00545e-01
-5.92645e+00 3.27701e+03 3.47947e-01 -1.92099e-01
-5.42645e+00 3.27701e+03 -6.17798e-02 -4.86940e-01
-4.92645e+00 3.27701e+03 -5.18376e-01 -5.33142e-01
-4.42645e+00 3.27701e+03 6.70131e-01 1.35812e+00
-3.92645e+00 3.27701e+03 2.86028e-01 1.83370e+00
-3.42645e+00 3.27701e+03 -7.32754e-02 4.65110e-01
-2.92645e+00 3.27701e+03 -1.32377e+00 -1.22133e+00
-2.42645e+00 3.27701e+03 -8.38227e-01 -1.29419e+00
-1.92645e+00 3.27701e+03 -1.72805e+00 -8.31436e-01
-1.42645e+00 3.27701e+03 -2.09474e+00 -3.96858e-03
-9.26447e-01 3.27701e+03 -2.19109e+00 -2.91950e-01
-4.26447e-01 3.27701e+03 -2.20744e+00 -9.88581e-01
7.35532e-02 3.27701e+03 -3.84408e-01 9.59535e-02
5.73553e-01 3.27701e+03 2.07404e-01 3.17546e-01
1.07355e+00 3.27701e+03 3.07532e-02 8.62331e-02
1.57355e+00 3.27701e+03 1.24003e-02 2.91849e-02
2.07355e+00 3.27701e+03 -3.81196e-03 2.73182e-03
2.57355e+00 3.27701e+03 3.96689e-04 -8.80357e-04
3.07355e+00 3.27701e+03 1.23256e-03 -4.75595e-06
3.57355e+00 3.27701e+03 1.10806e-03 2.14735e-03
4.07355e+00 3.27701e+03 -7.46545e-04 2.88510e-05
4.57355e+00 3.27701e+03 5.56114e-04 1.33633e-04
5.07355e+00 3.27701e+03 2.31136e-04 -9.00766e-04
5.57355e+00 3.27701e+03 -1.93521e-04 -9.14209e-04
6.07355e+00 3.27701e+03 4.65318e-04 1.29982e-03
6.57355e+00 3.27701e+03 -1.94073e-04 -8.93038e-04
7.07355e+00 3.27701e+03 1.04883e-04 3.81062e-04
7.57355e+00 3.27701e+03 -5.53696e-04 -3.12895e-04
8.07355e+00 3.27701e+03 3.45410e-04 -3.43379e-04
8.57355e+00 3.27701e+03 4.18042e-04 7.01691e-04
9.07355e+00 3.27701e+03 -4.87928e-04 -2.97682e-04
9.57355e+00 3.27701e+03 -1.81698e-05 3.21490e-04
1.00736e+01 3.27701e+03 -1.76149e-05 -3.87154e-04
1.05736e+01 3.27701e+03 6.07608e-04 2.88971e-04
1.10736e+01 3.27701e+03 1.18950e-04 -5.84930e-04
1.15736e+01 3.27701e+03 -3.94444e-04 -1.31409e-03
1.20736e+01 3.27701e+03 1.56404e-04 1.36655e-03
1.25736e+01 3.27701e+03 -4.73613e-04 9.60036e-05
1.30736e+01 3.27701e+03 4.21950e-04 1.01526e-03
1.35736e+01 3.27701e+03 -3.05230e-04 -6.88170e-04
1.40736e+01 3.27701e+03 1.26972e-05 -4.65300e-04
1.45736e+01 3.27701e+03 -4.95664e-04 1.37486e-04
1.50736e+01 3.27701e+03 8.43792e-04 1.25516e-03
1.55736e+01 3.27701e+03 -3.70401e-04 -7.74113e-04
1.60736e+01 3.27701e+03 -1.98620e-04 -4.07760e-04
1.65736e+01 3.27701e+03 3.82272e-04 7.69331e-04
-1.29264e+01 3.27805e+03 -2.62238e-01 -1.13783e-01
-1.24264e+01 3.27805e+03 -4.16453e-01 -2.74882e-01
-1.19264e+01 3.27805e+03 1.28118e-01 -2.28257e-01
-1.14264e+01 3.27805e+03 9.58191e-02 2.87523e-01
-1.09264e+01 3.27805e+03 -6.53285e-01 1.84472e-02
-1.04264e+01 3.27805e+03 -1.98511e-01 1.98340e-03
-9.92645e+00 3.27805e+03 -3.92911e-01 -2.59708e-01
-9.42645e+00 3.27805e+03 -1.75866e-01 9.78024e-02
-8.92645e+00 3.27805e+03 -3.77469e-01 -1.82414e-01
-8.42645e+00 3.27805e+03 -1.39244e-01 -2.78624e-01
-7.92645e+00 3.27805e+03 -3.14033e-01 1.46447e-01
-7.42645e+00 3.27805e+03 5.92232e-01 7.44940e-01
-6.92645e+00 3.27805e+03 8.13478e-02 -3.28921e-01
-6.42645e+00 3.27805e+03 -6.84716e-02 -2.22138e-01
-5.92645e+00 3.27805e+03 3.49108e-01 -1.67095e-01
-5.42645e+00 3.27805e+03 -9.97262e-02 -5.13518e-01
-4.92645e+00 3.27805e+03 -5.32925e-01 -5.65396e-01
-4.42645e+00 3.27805e+03 6.66907e-01 1.36760e+00
-3.92645e+00 3.27805e+03 3.38093e-01 1.86770e+00
-3.42645e+00 3.27805e+03 -6.62965e-02 4.70441e-01
-2.92645e+00 3.27805e+03 -1.29480e+00 -1.21276e+00
-2.42645e+00 3.27805e+03 -7.83184e-01 -1.30858e+00
-1.92645e+00 3.27805e+03 -1.80223e+00 -8.65830e-01
-1.42645e+00 3.27805e+03 -2.12723e+00 2.36812e-02
-9.26447e-01 3.27805e+03 -2.23890e+00 -3.30136e-01
-4.26447e-01 3.27805e+03 -2.25236e+00 -9.93154e-01
7.35532e-02 3.27805e+03 -3.98053e-01 9.00031e-02
5.73553e-01 3.27805e+03 2.05105e-01 3.11652e-01
1.07355e+00 3.27805e+03 3.12752e-02 8.97547e-02
1.57355e+00 3.27805e+03 1.24876e-02 3.09576e-02
2.07355e+00 3.27805e+03 -4.00274e-03 2.43815e-03
2.57355e+00 3.27805e+03 4.88030e-04 -2.65901e-04
3.07355e+00 3.27805e+03 1.41753e-03 5.41175e-05
3.57355e+00 3.27805e+03 1.03060e-03 1.91716e-03
4.07355e+00 3.27805e+03 -6.94938e-04 6.20574e-05
4.57355e+00 3.27805e+03 6.18849e-04 2.34996e-04
5.07355e+00 3.27805e+03 1.40797e-04 -9.44640e-04
5.57355e+00 3.27805e+03 -1.67858e-04 -8.62612e-04
6.07355e+00 3.27805e+03 4.37246e-04 1.23707e-03
6.57355e+00 3.27805e+03 -1.56212e-04 -7.94413e-04
7.07355e+00 3.27805e+03 1.05575e-04 3.48557e-04
7.57355e+00 3.27805e+03 -6.00187e-04 -3.61045e-04
8.07355e+00 3.27805e+03 3.27258e-04 -3.08001e-04
8.57355e+00 3.27805e+03 4.28172e-04 6.83667e-04
9.07355e+00 3.27805e+03 -4.73721e-04 -2.73572e-04
9.57355e+00 3.27805e+03 -6.45146e-05 2.56935e-04
1.00736e+01 3.27805e+03 3.12060e-05 -3.08021e-04
1.05736e+01 3.27805e+03 6.24267e-04 2.38669e-04
1.10736e+01 3.27805e+03 1.14246e-04 -5.92913e-04
1.15736e+01 3.27805e+03 -3.72331e-04 -1.30993e-03
1.20736e+01 3.27805e+03 1.41579e-04 1.37270e-03
1.25736e+01 3.27805e+03 -4.30228e-04 1.17641e-04
1.30736e+01 3.27805e+03 4.15331e-04 9.99211e-04
1.35736e+01 3.27805e+03 -3.73075e-04 -7.79794e-04
1.40736e+01 3.27805e+03 5.77668e-05 -4.84531e-04
1.45736e+01 3.27805e+03 -4.84880e-04 1.58180e-04
1.50736e+01 3.27805e+03 8.39860e-04 1.30107e-03
1.55736e+01 3.27805e+03 -3.32816e-04 -7.04673e-04
1.60736e+01 3.27805e+03 -2.41378e-04 -4.72582e-04
1.65736e+01 3.27805e+03 2.86045e-04 7.45647e-04
-1.29264e+01 3.27909e+03 -2.12329e-01 -1.46645e-01
-1.24264e+01 3.27909e+03 -3.80985e-01 -2.58206e-01
-1.19264e+01 3.27909e+03 1.72370e-01 -1.96364e-01
-1.14264e+01 3.27909e+03 5.63811e-02 2.66193e-01
-1.09264e+01 3.27909e+03 -6.02856e-01 6.41152e-02
-1.04264e+01 3.27909e+03 -2.14267e-01 -7.97143e-03
-9.92645e+00 3.27909e+03 -3.82033e-01 -2.59331e-01
-9.42645e+00 3.27909e+03 -2.02287e-01 9.51488e-02
-8.92645e+00 3.27909e+03 -3.88155e-01 -1.90606e-01
-8.42645e+00 3.27909e+03 -1.25422e-01 -2.70672e-01
-7.92645e+00 3.27909e+03 -3.03435e-01 1.47586e-01
-7.42645e+00 3.27909e+03 6.37574e-01 7.70024e-01
-6.92645e+00 3.27909e+03 9.30008e-02 -3.31131e-01
-6.42645e+00 3.27909e+03 -8.07683e-02 -2.45747e-01
-5.92645e+00 3.27909e+03 3.49974e-01 -1.41312e-01
-5.42645e+00 3.27909e+03 -1.37817e-01 -5.38568e-01
-4.92645e+00 3.27909e+03 -5.40901e-01 -5.92868e-01
-4.42645e+00 3.27909e+03 6.55589e-01 1.36928e+00
-3.92645e+00 3.27909e+03 3.96690e-01 1.90256e+00
-3.42645e+00 3.27909e+03 -6.23187e-02 4.76382e-01
-2.92645e+00 3.27909e+03 -1.26220e+00 -1.20031e+00
-2.42645e+00 3.27909e+03 -7.43158e-01 -1.33224e+00
-1.92645e+00 3.27909e+03 -1.87447e+00 -9.03619e-01
-1.42645e+00 3.27909e+03 -2.15954e+00 5.48966e-02
-9.26447e-01 3.27909e+03 -2.29053e+00 -3.68517e-01
-4.26447e-01 3.27909e+03 -2.29726e+00 -9.98924e-01
7.35532e-02 3.27909e+03 -4.10484e-01 8.34019e-02
5.73553e-01 3.27909e+03 2.02604e-01 3.05798e-01
1.07355e+00 3.27909e+03 3.19657e-02 9.36966e-02
1.57355e+00 3.27909e+03 1.24168e-02 3.21854e-02
2.07355e+00 3.27909e+03 -4.15378e-03 2.13911e-03
2.57355e+00 3.27909e+03 5.90705e-04 3.70891e-04
3.07355e+00 3.27909e+03 1.60148e-03 1.63595e-04
3.57355e+00 3.27909e+03 9.44210e-04 1.66627e-03
4.07355e+00 3.27909e+03 -6.36800e-04 9.48271e-05
4.57355e+00 3.27909e+03 6.80471e-04 3.28850e-04
5.07355e+00 3.27909e+03 5.44813e-05 -9.77457e-04
5.57355e+00 3.27909e+03 -1.40743e-04 -7.92582e-04
6.07355e+00 3.27909e+03 4.02914e-04 1.15605e-03
6.57355e+00 3.27909e+03 -1.13765e-04 -6.82421e-04
7.07355e+00 3.27909e+03 1.06817e-04 3.16629e-04
7.57355e+00 3.27909e+03 -6.39974e-04 -4.07846e-04
8.07355e+00 3.27909e+03 3.00735e-04 -2.76802e-04
8.57355e+00 3.27909e+03 4.33520e-04 6.59257e-04
9.07355e+00 3.27909e+03 -4.57622e-04 -2.39611e-04
9.57355e+00 3.27909e+03 -1.15354e-04 1.87571e-04
1.00736e+01 3.27909e+03 8.06585e-05 -2.32601e-04
1.05736e+01 3.27909e+03 6.31210e-04 1.88658e-04
1.10736e+01 3.27909e+03 1.15647e-04 -5.86045e-04
1.15736e+01 3.27909e+03 -3.48901e-04 -1.29623e-03
1.20736e+01 3.27909e+03 1.22151e-04 1.36241e-03
1.25736e+01 3.27909e+03 -3.80848e-04 1.41396e-04
1.30736e+01 3.27909e+03 4.09834e-04 9.81464e-04
1.35736e+01 3.27909e+03 -4.41691e-04 -8.65122e-04
1.40736e+01 3.27909e+03 1.01379e-04 -4.99464e-04
1.45736e+01 3.27909e+03 -4.67341e-04 1.63543e-04
1.50736e+01 3.27909e+03 8.23902e-04 1.33104e-03
1.55736e+01 3.27909e+03 -2.85733e-04 -6.17824e-04
1.60736e+01 3.27909e+03 -2.78482e-04 -5.39068e-04
1.65736e+01 3.27909e+03 1.89832e-04 7.26672e-04
-1.29264e+01 3.28013e+03 -1.60579e-01 -1.86669e-01
-1.24264e+01 3.28013e+03 -3.38925e-01 -2.38861e-01
-1.19264e+01 3.28013e+03 2.19748e-01 -1.59473e-01
-1.14264e+01 3.28013e+03 1.92573e-02 2.38813e-01
-1.09264e+01 3.28013e+03 -5.41385e-01 1.10966e-01
-1.04264e+01 3.28013e+03 -2.21933e-01 -1.14794e-02
-9.92645e+00 3.28013e+03 -3.71397e-01 -2.59874e-01
-9.42645e+00 3.28013e+03 -2.27225e-01 9.22040e-02
-8.92645e+00 3.28013e+03 -3.97923e-01 -2.00181e-01
-8.42645e+00 3.28013e+03 -1.07584e-01 -2.61533e-01
-7.92645e+00 3.28013e+03 -2.89679e-01 1.49649e-01
-7.42645e+00 3.28013e+03 6.80449e-01 7.92970e-01
-6.92645e+00 3.28013e+03 1.04400e-01 -3.32124e-01
-6.42645e+00 3.28013e+03 -9.68405e-02 -2.70918e-01
-5.92645e+00 3.28013e+03 3.50066e-01 -1.15340e-01
-5.42645e+00 3.28013e+03 -1.76340e-01 -5.62153e-01
-4.92645e+00 3.28013e+03 -5.42675e-01 -6.14721e-01
-4.42645e+00 3.28013e+03 6.36959e-01 1.36400e+00
-3.92645e+00 3.28013e+03 4.60337e-01 1.93802e+00
-3.42645e+00 3.28013e+03 -6.12687e-02 4.82527e-01
-2.92645e+00 3.28013e+03 -1.22774e+00 -1.18521e+00
-2.42645e+00 3.28013e+03 -7.19758e-01 -1.36457e+00
-1.92645e+00 3.28013e+03 -1.94262e+00 -9.43672e-01
-1.42645e+00 3.28013e+03 -2.19021e+00 8.87329e-02
-9.26447e-01 3.28013e+03 -2.34496e+00 -4.05594e-01
-4.26447e-01 3.28013e+03 -2.34142e+00 -1.00575e+00
7.35532e-02 3.28013e+03 -4.22238e-01 7.52183e-02
5.73553e-01 3.28013e+03 2.00195e-01 3.00304e-01
1.07355e+00 3.28013e+03 3.28201e-02 9.80295e-02
1.57355e+00 3.28013e+03 1.21722e-02 3.28296e-02
2.07355e+00 3.28013e+03 -4.26092e-03 1.89197e-03
2.57355e+00 3.28013e+03 7.12078e-04 1.03580e-03
3.07355e+00 3.28013e+03 1.77898e-03 3.06936e-04
3.57355e+00 3.28013e+03 8.50905e-04 1.40315e-03
4.07355e+00 3.28013e+03 -5.69788e-04 1.31767e-04
4.57355e+00 3.28013e+03 7.33781e-04 4.08850e-04
5.07355e+00 3.28013e+03 -2.55975e-05 -9.98075e-04
5.57355e+00 3.28013e+03 -1.15342e-04 -7.05800e-04
6.07355e+00 3.28013e+03 3.63806e-04 1.06015e-03
6.57355e+00 3.28013e+03 -6.74873e-05 -5.58507e-04
7.07355e+00 3.28013e+03 1.09848e-04 2.84459e-04
7.57355e+00 3.28013e+03 -6.70974e-04 -4.52751e-04
8.07355e+00 3.28013e+03 2.66060e-04 -2.50490e-04
8.57355e+00 3.28013e+03 4.34403e-04 6.30333e-04
9.07355e+00 3.28013e+03 -4.40739e-04 -1.98904e-04
9.57355e+00 3.28013e+03 -1.70916e-04 1.13291e-04
1.00736e+01 3.28013e+03 1.31319e-04 -1.58622e-04
1.05736e+01 3.28013e+03 6.26140e-04 1.37011e-04
1.10736e+01 3.28013e+03 1.25060e-04 -5.62667e-04
1.15736e+01 3.28013e+03 -3.26290e-04 -1.27506e-03
1.20736e+01 3.28013e+03 9.91781e-05 1.33558e-03
1.25736e+01 3.28013e+03 -3.24727e-04 1.69249e-04
1.30736e+01 3.28013e+03 4.03990e-04 9.62194e-04
1.35736e+01 3.28013e+03 -5.09389e-04 -9.42532e-04
1.40736e+01 3.28013e+03 1.42873e-04 -5.11010e-04
1.45736e+01 3.28013e+03 -4.43510e-04 1.56139e-04
1.50736e+01 3.28013e+03 7.93991e-04 1.34177e-03
1.55736e+01 3.28013e+03 -2.29600e-04 -5.17184e-04
1.60736e+01 3.28013e+03 -3.08317e-04 -6.03035e-04
1.65736e+01 3.28013e+03 9.56941e-05 7.12850e-04
-1.29264e+01 3.28118e+03 -1.08350e-01 -2.32991e-01
-1.24264e+01 3.28118e+03 -2.91188e-01 -2.17087e-01
-1.19264e+01 3.28118e+03 2.67716e-01 -1.18881e-01
-1.14264e+01 3.28118e+03 -1.59372e-02 2.05818e-01
-1.09264e+01 3.28118e+03 -4.70469e-01 1.58106e-01
-1.04264e+01 3.28118e+03 -2.20943e-01 -8.43486e-03
-9.92645e+00 3.28118e+03 -3.59851e-01 -2.61412e-01
-9.42645e+00 3.28118e+03 -2.50238e-01 8.84067e-02
-8.92645e+00 3.28118e+03 -4.06012e-01 -2.10108e-01
-8.42645e+00 3.28118e+03 -8.70405e-02 -2.52391e-01
-7.92645e+00 3.28118e+03 -2.71174e-01 1.53429e-01
-7.42645e+00 3.28118e+03 7.20829e-01 8.14444e-01
-6.92645e+00 3.28118e+03 1.13992e-01 -3.33563e-01
-6.42645e+00 3.28118e+03 -1.17227e-01 -2.97320e-01
-5.92645e+00 3.28118e+03 3.49159e-01 -8.94485e-02
-5.42645e+00 3.28118e+03 -2.14152e-01 -5.83803e-01
-4.92645e+00 3.28118e+03 -5.36710e-01 -6.29805e-01
-4.42645e+00 3.28118e+03 6.12733e-01 1.35282e+00
-3.92645e+00 3.28118e+03 5.28679e-01 1.97407e+00
-3.42645e+00 3.28118e+03 -6.26888e-02 4.88459e-01
-2.92645e+00 3.28118e+03 -1.19121e+00 -1.16824e+00
-2.42645e+00 3.28118e+03 -7.11687e-01 -1.40436e+00
-1.92645e+00 3.28118e+03 -2.00366e+00 -9.84432e-01
-1.42645e+00 3.28118e+03 -2.21831e+00 1.23277e-01
-9.26447e-01 3.28118e+03 -2.40056e+00 -4.39792e-01
-4.26447e-01 3.28118e+03 -2.38393e+00 -1.01316e+00
7.35532e-02 3.28118e+03 -4.33758e-01 6.49192e-02
5.73553e-01 3.28118e+03 1.97817e-01 2.95065e-01
1.07355e+00 3.28118e+03 3.39447e-02 1.02869e-01
1.57355e+00 3.28118e+03 1.16915e-02 3.28058e-02
2.07355e+00 3.28118e+03 -4.32050e-03 1.71985e-03
2.57355e+00 3.28118e+03 8.69833e-04 1.74386e-03
3.07355e+00 3.28118e+03 1.94570e-03 4.70960e-04
3.57355e+00 3.28118e+03 7.53469e-04 1.13996e-03
4.07355e+00 3.28118e+03 -4.95031e-04 1.72851e-04
4.57355e+00 3.28118e+03 7.72966e-04 4.70614e-04
5.07355e+00 3.28118e+03 -9.63668e-05 -1.00498e-03
5.57355e+00 3.28118e+03 -9.38199e-05 -6.04434e-04
6.07355e+00 3.28118e+03 3.19658e-04 9.50960e-04
6.57355e+00 3.28118e+03 -1.80795e-05 -4.23428e-04
7.07355e+00 3.28118e+03 1.16048e-04 2.54744e-04
7.57355e+00 3.28118e+03 -6.91478e-04 -4.95280e-04
8.07355e+00 3.28118e+03 2.24403e-04 -2.31493e-04
8.57355e+00 3.28118e+03 4.29978e-04 5.96854e-04
9.07355e+00 3.28118e+03 -4.23054e-04 -1.53880e-04
9.57355e+00 3.28118e+03 -2.30941e-04 3.55495e-05
1.00736e+01 3.28118e+03 1.82747e-04 -8.41761e-05
1.05736e+01 3.28118e+03 6.08047e-04 8.37552e-05
1.10736e+01 3.28118e+03 1.42854e-04 -5.24453e-04
1.15736e+01 3.28118e+03 -3.06307e-04 -1.24731e-03
1.20736e+01 3.28118e+03 7.42633e-05 1.29392e-03
1.25736e+01 3.28118e+03 -2.61426e-04 2.03343e-04
1.30736e+01 3.28118e+03 3.96559e-04 9.40779e-04
1.35736e+01 3.28118e+03 -5.75643e-04 -1.01119e-03
1.40736e+01 3.28118e+03 1.81345e-04 -5.19976e-04
1.45736e+01 3.28118e+03 -4.13565e-04 1.39686e-04
1.50736e+01 3.28118e+03 7.49577e-04 1.32985e-03
1.55736e+01 3.28118e+03 -1.65277e-04 -4.04561e-04
1.60736e+01 3.28118e+03 -3.29563e-04 -6.61542e-04
1.65736e+01 3.28118e+03 4.83224e-06 7.01074e-04
-1.29264e+01 3.28222e+03 -5.76160e-02 -2.85584e-01
-1.24264e+01 3.28222e+03 -2.38375e-01 -1.92446e-01
-1.19264e+01 3.28222e+03 3.14872e-01 -7.55085e-02
-1.14264e+01 3.28222e+03 -4.96943e-02 1.67296e-01
-1.09264e+01 3.28222e+03 -3.91639e-01 2.04968e-01
-1.04264e+01 3.28222e+03 -2.11077e-01 9.90904e-04
-9.92645e+00 3.28222e+03 -3.45948e-01 -2.63554e-01
-9.42645e+00 3.28222e+03 -2.72449e-01 8.23058e-02
-8.92645e+00 3.28222e+03 -4.12470e-01 -2.19403e-01
-8.42645e+00 3.28222e+03 -6.42512e-02 -2.42921e-01
-7.92645e+00 3.28222e+03 -2.47963e-01 1.59055e-01
-7.42645e+00 3.28222e+03 7.55072e-01 8.33022e-01
-6.92645e+00 3.28222e+03 1.20288e-01 -3.35910e-01
-6.42645e+00 3.28222e+03 -1.41127e-01 -3.23679e-01
-5.92645e+00 3.28222e+03 3.46957e-01 -6.44622e-02
-5.42645e+00 3.28222e+03 -2.50563e-01 -6.03640e-01
-4.92645e+00 3.28222e+03 -5.22034e-01 -6.37566e-01
-4.42645e+00 3.28222e+03 5.85363e-01 1.33718e+00
-3.92645e+00 3.28222e+03 6.01434e-01 2.01087e+00
-3.42645e+00 3.28222e+03 -6.65983e-02 4.93808e-01
-2.92645e+00 3.28222e+03 -1.15305e+00 -1.15045e+00
-2.42645e+00 3.28222e+03 -7.16574e-01 -1.45027e+00
-1.92645e+00 3.28222e+03 -2.05406e+00 -1.02375e+00
-1.42645e+00 3.28222e+03 -2.24304e+00 1.56525e-01
-9.26447e-01 3.28222e+03 -2.45547e+00 -4.69540e-01
-4.26447e-01 3.28222e+03 -2.42464e+00 -1.02150e+00
7.35532e-02 3.28222e+03 -4.45670e-01 5.22414e-02
5.73553e-01 3.28222e+03 1.95291e-01 2.89891e-01
1.07355e+00 3.28222e+03 3.53707e-02 1.08211e-01
1.57355e+00 3.28222e+03 1.09446e-02 3.21062e-02
2.07355e+00 3.28222e+03 -4.32062e-03 1.63230e-03
2.57355e+00 3.28222e+03 1.06864e-03 2.48861e-03
3.07355e+00 3.28222e+03 2.10320e-03 6.54193e-04
3.57355e+00 3.28222e+03 6.55556e-04 8.86941e-04
4.07355e+00 3.28222e+03 -4.19246e-04 2.09589e-04
4.57355e+00 3.28222e+03 7.98108e-04 5.16788e-04
5.07355e+00 3.28222e+03 -1.55266e-04 -9.96404e-04
5.57355e+00 3.28222e+03 -7.88915e-05 -4.93256e-04
6.07355e+00 3.28222e+03 2.70476e-04 8.30735e-04
6.57355e+00 3.28222e+03 3.40457e-05 -2.76228e-04
7.07355e+00 3.28222e+03 1.26674e-04 2.30271e-04
7.57355e+00 3.28222e+03 -7.01884e-04 -5.36829e-04
8.07355e+00 3.28222e+03 1.76960e-04 -2.20709e-04
8.57355e+00 3.28222e+03 4.20003e-04 5.59875e-04
9.07355e+00 3.28222e+03 -4.05178e-04 -1.08227e-04
9.57355e+00 3.28222e+03 -2.94431e-04 -4.28133e-05
1.00736e+01 3.28222e+03 2.35117e-04 -7.95445e-06
1.05736e+01 3.28222e+03 5.77266e-04 3.01242e-05
1.10736e+01 3.28222e+03 1.67192e-04 -4.74631e-04
1.15736e+01 3.28222e+03 -2.88777e-04 -1.21309e-03
1.20736e+01 3.28222e+03 4.81317e-05 1.23789e-03
1.25736e+01 3.28222e+03 -1.92200e-04 2.43893e-04
1.30736e+01 3.28222e+03 3.88475e-04 9.18437e-04
1.35736e+01 3.28222e+03 -6.41476e-04 -1.07173e-03
1.40736e+01 3.28222e+03 2.16938e-04 -5.23645e-04
1.45736e+01 3.28222e+03 -3.77251e-04 1.17462e-04
1.50736e+01 3.28222e+03 6.91604e-04 1.29268e-03
1.55736e+01 3.28222e+03 -9.42634e-05 -2.82846e-04
1.60736e+01 3.28222e+03 -3.43040e-04 -7.12704e-04
1.65736e+01 3.28222e+03 -8.31797e-05 6.89629e-04
-1.29264e+01 3.28326e+03 -1.06822e-02 -3.44176e-01
-1.24264e+01 3.28326e+03 -1.81011e-01 -1.64698e-01
-1.19264e+01 3.28326e+03 3.59687e-01 -3.11765e-02
-1.14264e+01 3.28326e+03 -8.10553e-02 1.24570e-01
-1.09264e+01 3.28326e+03 -3.07606e-01 2.50175e-01
-1.04264e+01 3.28326e+03 -1.93189e-01 1.66329e-02
-9.92645e+00 3.28326e+03 -3.29396e-01 -2.65781e-01
-9.42645e+00 3.28326e+03 -2.96031e-01 7.25221e-02
-8.92645e+00 3.28326e+03 -4.16214e-01 -2.26793e-01
-8.42645e+00 3.28326e+03 -4.03418e-02 -2.32699e-01
-7.92645e+00 3.28326e+03 -2.24375e-01 1.64666e-01
-7.42645e+00 3.28326e+03 7.79597e-01 8.47234e-01
-6.92645e+00 3.28326e+03 1.22265e-01 -3.38250e-01
-6.42645e+00 3.28326e+03 -1.69269e-01 -3.49247e-01
-5.92645e+00 3.28326e+03 3.41074e-01 -4.24096e-02
-5.42645e+00 3.28326e+03 -2.86478e-01 -6.22583e-01
-4.92645e+00 3.28326e+03 -5.00004e-01 -6.37872e-01
-4.42645e+00 3.28326e+03 5.56236e-01 1.31810e+00
-3.92645e+00 3.28326e+03 6.77737e-01 2.04855e+00
-3.42645e+00 3.28326e+03 -7.19311e-02 4.98979e-01
-2.92645e+00 3.28326e+03 -1.11305e+00 -1.13293e+00
-2.42645e+00 3.28326e+03 -7.32426e-01 -1.50109e+00
-1.92645e+00 3.28326e+03 -2.09189e+00 -1.06016e+00
-1.42645e+00 3.28326e+03 -2.26300e+00 1.87829e-01
-9.26447e-01 3.28326e+03 -2.50835e+00 -4.93899e-01
-4.26447e-01 3.28326e+03 -2.46391e+00 -1.03086e+00
7.35532e-02 3.28326e+03 -4.58668e-01 3.68928e-02
5.73553e-01 3.28326e+03 1.92834e-01 2.84816e-01
1.07355e+00 3.28326e+03 3.70564e-02 1.13878e-01
1.57355e+00 3.28326e+03 9.92897e-03 3.07003e-02
2.07355e+00 3.28326e+03 -4.23731e-03 1.66388e-03
2.57355e+00 3.28326e+03 1.31042e-03 3.25177e-03
3.07355e+00 3.28326e+03 2.24975e-03 8.46975e-04
3.57355e+00 3.28326e+03 5.60559e-04 6.51905e-04
4.07355e+00 3.28326e+03 -3.46942e-04 2.36581e-04
4.57355e+00 3.28326e+03 8.12483e-04 5.53695e-04
5.07355e+00 3.28326e+03 -2.02960e-04 -9.73003e-04
5.57355e+00 3.28326e+03 -7.20973e-05 -3.77727e-04
6.07355e+00 3.28326e+03 2.16666e-04 7.02809e-04
6.57355e+00 3.28326e+03 8.85068e-05 -1.15796e-04
7.07355e+00 3.28326e+03 1.42037e-04 2.11408e-04
7.57355e+00 3.28326e+03 -7.03987e-04 -5.80163e-04
8.07355e+00 3.28326e+03 1.25506e-04 -2.15946e-04
8.57355e+00 3.28326e+03 4.05552e-04 5.20735e-04
9.07355e+00 3.28326e+03 -3.87869e-04 -6.54803e-05
9.57355e+00 3.28326e+03 -3.58822e-04 -1.16625e-04
1.00736e+01 3.28326e+03 2.87162e-04 6.83888e-05
1.05736e+01 3.28326e+03 5.34116e-04 -2.32716e-05
1.10736e+01 3.28326e+03 1.95871e-04 -4.14483e-04
1.15736e+01 3.28326e+03 -2.71775e-04 -1.17318e-03
1.20736e+01 3.28326e+03 2.06386e-05 1.16832e-03
1.25736e+01 3.28326e+03 -1.18627e-04 2.89696e-04
1.30736e+01 3.28326e+03 3.81126e-04 8.97048e-04
1.35736e+01 3.28326e+03 -7.07751e-04 -1.12601e-03
1.40736e+01 3.28326e+03 2.50124e-04 -5.19956e-04
1.45736e+01 3.28326e+03 -3.34422e-04 9.33239e-05
1.50736e+01 3.28326e+03 6.20431e-04 1.22709e-03
1.55736e+01 3.28326e+03 -1.79409e-05 -1.55554e-04
1.60736e+01 3.28326e+03 -3.49090e-04 -7.53283e-04
1.65736e+01 3.28326e+03 -1.67254e-04 6.80732e-04
-1.29264e+01 3.28430e+03 3.00087e-02 -4.07825e-01
-1.24264e+01 3.28430e+03 -1.19504e-01 -1.34489e-01
-1.19264e+01 3.28430e+03 4.00238e-01 1.11109e-02
-1.14264e+01 3.28430e+03 -1.07814e-01 8.03655e-02
-1.09264e+01 3.28430e+03 -2.19914e-01 2.92600e-01
-1.04264e+01 3.28430e+03 -1.69334e-01 3.76839e-02
-9.92645e+00 3.28430e+03 -3.09158e-01 -2.67246e-01
-9.42645e+00 3.28430e+03 -3.21213e-01 5.91685e-02
-8.92645e+00 3.28430e+03 -4.15862e-01 -2.31578e-01
-8.42645e+00 3.28430e+03 -1.59034e-02 -2.21957e-01
-7.92645e+00 3.28430e+03 -2.04342e-01 1.68316e-01
-7.42645e+00 3.28430e+03 7.93695e-01 8.57108e-01
-6.92645e+00 3.28430e+03 1.19378e-01 -3.40348e-01
-6.42645e+00 3.28430e+03 -2.02701e-01 -3.73714e-01
-5.92645e+00 3.28430e+03 3.29385e-01 -2.44332e-02
-5.42645e+00 3.28430e+03 -3.20702e-01 -6.40379e-01
-4.92645e+00 3.28430e+03 -4.72092e-01 -6.31229e-01
-4.42645e+00 3.28430e+03 5.26049e-01 1.29634e+00
-3.92645e+00 3.28430e+03 7.56141e-01 2.08709e+00
-3.42645e+00 3.28430e+03 -7.75021e-02 5.04826e-01
-2.92645e+00 3.28430e+03 -1.07090e+00 -1.11657e+00
-2.42645e+00 3.28430e+03 -7.56606e-01 -1.55549e+00
-1.92645e+00 3.28430e+03 -2.11546e+00 -1.09223e+00
-1.42645e+00 3.28430e+03 -2.27669e+00 2.16564e-01
-9.26447e-01 3.28430e+03 -2.55826e+00 -5.12664e-01
-4.26447e-01 3.28430e+03 -2.50196e+00 -1.04097e+00
7.35532e-02 3.28430e+03 -4.72949e-01 1.88753e-02
5.73553e-01 3.28430e+03 1.90687e-01 2.80023e-01
1.07355e+00 3.28430e+03 3.90281e-02 1.19772e-01
1.57355e+00 3.28430e+03 8.68513e-03 2.86197e-02
2.07355e+00 3.28430e+03 -4.07389e-03 1.80897e-03
2.57355e+00 3.28430e+03 1.59781e-03 4.01138e-03
3.07355e+00 3.28430e+03 2.37855e-03 1.04394e-03
3.57355e+00 3.28430e+03 4.68626e-04 4.40758e-04
4.07355e+00 3.28430e+03 -2.76186e-04 2.56442e-04
4.57355e+00 3.28430e+03 8.16382e-04 5.82840e-04
5.07355e+00 3.28430e+03 -2.42437e-04 -9.38248e-04
5.57355e+00 3.28430e+03 -7.21842e-05 -2.61876e-04
6.07355e+00 3.28430e+03 1.58136e-04 5.69973e-04
6.57355e+00 3.28430e+03 1.44242e-04 5.68599e-05
7.07355e+00 3.28430e+03 1.60699e-04 1.95740e-04
7.57355e+00 3.28430e+03 -6.96329e-04 -6.23806e-04
8.07355e+00 3.28430e+03 7.18231e-05 -2.15760e-04
8.57355e+00 3.28430e+03 3.86578e-04 4.77681e-04
9.07355e+00 3.28430e+03 -3.70629e-04 -2.60249e-05
9.57355e+00 3.28430e+03 -4.21750e-04 -1.81263e-04
1.00736e+01 3.28430e+03 3.35700e-04 1.42105e-04
1.05736e+01 3.28430e+03 4.80520e-04 -7.41676e-05
1.10736e+01 3.28430e+03 2.26160e-04 -3.46149e-04
1.15736e+01 3.28430e+03 -2.52375e-04 -1.12761e-03
1.20736e+01 3.28430e+03 -7.84046e-06 1.08626e-03
1.25736e+01 3.28430e+03 -4.34917e-05 3.37574e-04
1.30736e+01 3.28430e+03 3.75532e-04 8.78552e-04
1.35736e+01 3.28430e+03 -7.72791e-04 -1.17264e-03
1.40736e+01 3.28430e+03 2.77780e-04 -5.13103e-04
1.45736e+01 3.28430e+03 -2.84352e-04 7.16389e-05
1.50736e+01 3.28430e+03 5.38309e-04 1.13364e-03
1.55736e+01 3.28430e+03 6.09686e-05 -2.77883e-05
1.60736e+01 3.28430e+03 -3.47256e-04 -7.79015e-04
1.65736e+01 3.28430e+03 -2.44775e-04 6.73996e-04
-1.29264e+01 3.28535e+03 6.28344e-02 -4.74791e-01
-1.24264e+01 3.28535e+03 -5.54959e-02 -1.03281e-01
-1.19264e+01 3.28535e+03 4.35133e-01 4.89389e-02
-1.14264e+01 3.28535e+03 -1.26906e-01 3.79534e-02
-1.09264e+01 3.28535e+03 -1.29443e-01 3.31738e-01
-1.04264e+01 3.28535e+03 -1.41654e-01 6.23474e-02
-9.92645e+00 3.28535e+03 -2.84940e-01 -2.67876e-01
-9.42645e+00 3.28535e+03 -3.47165e-01 4.31163e-02
-8.92645e+00 3.28535e+03 -4.11028e-01 -2.32952e-01
-8.42645e+00 3.28535e+03 1.03504e-02 -2.10648e-01
-7.92645e+00 3.28535e+03 -1.90073e-01 1.68567e-01
-7.42645e+00 3.28535e+03 7.97025e-01 8.62924e-01
-6.92645e+00 3.28535e+03 1.12859e-01 -3.40959e-01
-6.42645e+00 3.28535e+03 -2.40663e-01 -3.96308e-01
-5.92645e+00 3.28535e+03 3.11660e-01 -1.14718e-02
-5.42645e+00 3.28535e+03 -3.50956e-01 -6.56121e-01
-4.92645e+00 3.28535e+03 -4.38479e-01 -6.18020e-01
-4.42645e+00 3.28535e+03 4.96973e-01 1.27377e+00
-3.92645e+00 3.28535e+03 8.34969e-01 2.12608e+00
-3.42645e+00 3.28535e+03 -8.22292e-02 5.12307e-01
-2.92645e+00 3.28535e+03 -1.02667e+00 -1.10145e+00
-2.42645e+00 3.28535e+03 -7.86964e-01 -1.61259e+00
-1.92645e+00 3.28535e+03 -2.12348e+00 -1.11846e+00
-1.42645e+00 3.28535e+03 -2.28332e+00 2.41837e-01
-9.26447e-01 3.28535e+03 -2.60519e+00 -5.25985e-01
-4.26447e-01 3.28535e+03 -2.53933e+00 -1.05208e+00
7.35532e-02 3.28535e+03 -4.88208e-01 -1.30297e-03
5.73553e-01 3.28535e+03 1.88741e-01 2.75477e-01
1.07355e+00 3.28535e+03 4.12876e-02 1.25822e-01
1.57355e+00 3.28535e+03 7.30670e-03 2.60184e-02
2.07355e+00 3.28535e+03 -3.83090e-03 2.04453e-03
2.57355e+00 3.28535e+03 1.92821e-03 4.74786e-03
3.07355e+00 3.28535e+03 2.48795e-03 1.25027e-03
3.57355e+00 3.28535e+03 3.80690e-04 2.55806e-04
4.07355e+00 3.28535e+03 -2.08911e-04 2.72026e-04
4.57355e+00 3.28535e+03 8.11253e-04 6.04733e-04
5.07355e+00 3.28535e+03 -2.75456e-04 -8.92885e-04
5.57355e+00 3.28535e+03 -7.88428e-05 -1.51156e-04
6.07355e+00 3.28535e+03 9.52454e-05 4.33761e-04
6.57355e+00 3.28535e+03 2.00898e-04 2.39030e-04
7.07355e+00 3.28535e+03 1.80711e-04 1.80887e-04
7.57355e+00 3.28535e+03 -6.78053e-04 -6.65298e-04
8.07355e+00 3.28535e+03 1.89481e-05 -2.18368e-04
8.57355e+00 3.28535e+03 3.61170e-04 4.28166e-04
9.07355e+00 3.28535e+03 -3.52262e-04 1.22890e-05
9.57355e+00 3.28535e+03 -4.82389e-04 -2.35682e-04
1.00736e+01 3.28535e+03 3.79183e-04 2.10126e-04
1.05736e+01 3.28535e+03 4.19279e-04 -1.20659e-04
1.10736e+01 3.28535e+03 2.56510e-04 -2.72482e-04
1.15736e+01 3.28535e+03 -2.29874e-04 -1.07590e-03
1.20736e+01 3.28535e+03 -3.78113e-05 9.92366e-04
1.25736e+01 3.28535e+03 3.01905e-05 3.86473e-04
1.30736e+01 3.28535e+03 3.73271e-04 8.64316e-04
1.35736e+01 3.28535e+03 -8.34636e-04 -1.21184e-03
1.40736e+01 3.28535e+03 2.97084e-04 -5.05123e-04
1.45736e+01 3.28535e+03 -2.26802e-04 5.53540e-05
1.50736e+01 3.28535e+03 4.47663e-04 1.01521e-03
1.55736e+01 3.28535e+03 1.40717e-04 9.69424e-05
1.60736e+01 3.28535e+03 -3.38749e-04 -7.89172e-04
1.65736e+01 3.28535e+03 -3.14558e-04 6.63466e-04
-1.29264e+01 3.28639e+03 8.82174e-02 -5.41725e-01
-1.24264e+01 3.28639e+03 1.00713e-02 -7.11760e-02
-1.19264e+01 3.28639e+03 4.63739e-01 8.06245e-02
-1.14264e+01 3.28639e+03 -1.36326e-01 -1.28956e-04
-1.09264e+01 3.28639e+03 -3.90024e-02 3.66847e-01
-1.04264e+01 3.28639e+03 -1.12256e-01 8.90371e-02
-9.92645e+00 3.28639e+03 -2.58232e-01 -2.68400e-01
-9.42645e+00 3.28639e+03 -3.74961e-01 2.38265e-02
-8.92645e+00 3.28639e+03 -4.01110e-01 -2.29832e-01
-8.42645e+00 3.28639e+03 3.91632e-02 -1.98802e-01
-7.92645e+00 3.28639e+03 -1.82877e-01 1.64904e-01
-7.42645e+00 3.28639e+03 7.88497e-01 8.64829e-01
-6.92645e+00 3.28639e+03 1.03342e-01 -3.39258e-01
-6.42645e+00 3.28639e+03 -2.82334e-01 -4.16059e-01
-5.92645e+00 3.28639e+03 2.87640e-01 -4.21905e-03
-5.42645e+00 3.28639e+03 -3.76513e-01 -6.69656e-01
-4.92645e+00 3.28639e+03 -3.99675e-01 -5.99020e-01
-4.42645e+00 3.28639e+03 4.71471e-01 1.25195e+00
-3.92645e+00 3.28639e+03 9.12609e-01 2.16524e+00
-3.42645e+00 3.28639e+03 -8.39149e-02 5.23172e-01
-2.92645e+00 3.28639e+03 -9.80333e-01 -1.08729e+00
-2.42645e+00 3.28639e+03 -8.23919e-01 -1.67318e+00
-1.92645e+00 3.28639e+03 -2.11655e+00 -1.13744e+00
-1.42645e+00 3.28639e+03 -2.28260e+00 2.63618e-01
-9.26447e-01 3.28639e+03 -2.64973e+00 -5.34489e-01
-4.26447e-01 3.28639e+03 -2.57628e+00 -1.06375e+00
7.35532e-02 3.28639e+03 -5.04515e-01 -2.34068e-02
5.73553e-01 3.28639e+03 1.86958e-01 2.71179e-01
1.07355e+00 3.28639e+03 4.37967e-02 1.31907e-01
1.57355e+00 3.28639e+03 5.85449e-03 2.30126e-02
2.07355e+00 3.28639e+03 -3.50119e-03 2.38085e-03
2.57355e+00 3.28639e+03 2.29453e-03 5.45683e-03
3.07355e+00 3.28639e+03 2.57980e-03 1.46412e-03
3.57355e+00 3.28639e+03 2.95780e-04 9.15538e-05
4.07355e+00 3.28639e+03 -1.49937e-04 2.85237e-04
4.57355e+00 3.28639e+03 7.99812e-04 6.21587e-04
5.07355e+00 3.28639e+03 -3.02252e-04 -8.37322e-04
5.57355e+00 3.28639e+03 -9.09436e-05 -5.05669e-05
6.07355e+00 3.28639e+03 2.80475e-05 2.95362e-04
6.57355e+00 3.28639e+03 2.58868e-04 4.26812e-04
7.07355e+00 3.28639e+03 1.99238e-04 1.65261e-04
7.57355e+00 3.28639e+03 -6.49859e-04 -7.03591e-04
8.07355e+00 3.28639e+03 -2.97876e-05 -2.20907e-04
8.57355e+00 3.28639e+03 3.28846e-04 3.72069e-04
9.07355e+00 3.28639e+03 -3.32438e-04 4.98072e-05
9.57355e+00 3.28639e+03 -5.39083e-04 -2.79628e-04
1.00736e+01 3.28639e+03 4.16534e-04 2.68664e-04
1.05736e+01 3.28639e+03 3.52797e-04 -1.63042e-04
1.10736e+01 3.28639e+03 2.87880e-04 -1.93834e-04
1.15736e+01 3.28639e+03 -2.06292e-04 -1.01936e-03
1.20736e+01 3.28639e+03 -6.96407e-05 8.87773e-04
1.25736e+01 3.28639e+03 1.00265e-04 4.36912e-04
1.30736e+01 3.28639e+03 3.75539e-04 8.52927e-04
1.35736e+01 3.28639e+03 -8.92394e-04 -1.24452e-03
1.40736e+01 3.28639e+03 3.08212e-04 -4.92703e-04
1.45736e+01 3.28639e+03 -1.63486e-04 4.54795e-05
1.50736e+01 3.28639e+03 3.49301e-04 8.72881e-04
1.55736e+01 3.28639e+03 2.22140e-04 2.19704e-04
1.60736e+01 3.28639e+03 -3.25701e-04 -7.84785e-04
1.65736e+01 3.28639e+03 -3.77313e-04 6.43720e-04
-1.29264e+01 3.28743e+03 1.07564e-01 -6.04875e-01
-1.24264e+01 3.28743e+03 7.74615e-02 -3.72496e-02
-1.19264e+01 3.28743e+03 4.85712e-01 1.04931e-01
-1.14264e+01 3.28743e+03 -1.36597e-01 -3.37490e-02
-1.09264e+01 3.28743e+03 4.89619e-02 3.98311e-01
-1.04264e+01 3.28743e+03 -8.27529e-02 1.16880e-01
-9.92645e+00 3.28743e+03 -2.30550e-01 -2.69942e-01
-9.42645e+00 3.28743e+03 -4.06290e-01 1.59362e-03
-8.92645e+00 3.28743e+03 -3.85516e-01 -2.21726e-01
-8.42645e+00 3.28743e+03 6.93087e-02 -1.88089e-01
-7.92645e+00 3.28743e+03 -1.82407e-01 1.58309e-01
-7.42645e+00 3.28743e+03 7.67745e-01 8.62743e-01
-6.92645e+00 3.28743e+03 8.93373e-02 -3.35653e-01
-6.42645e+00 3.28743e+03 -3.27584e-01 -4.32710e-01
-5.92645e+00 3.28743e+03 2.57356e-01 -2.23553e-03
-5.42645e+00 3.28743e+03 -3.97993e-01 -6.81452e-01
-4.92645e+00 3.28743e+03 -3.56648e-01 -5.75360e-01
-4.42645e+00 3.28743e+03 4.50568e-01 1.23163e+00
-3.92645e+00 3.28743e+03 9.87215e-01 2.20405e+00
-3.42645e+00 3.28743e+03 -8.14938e-02 5.38384e-01
-2.92645e+00 3.28743e+03 -9.33307e-01 -1.07439e+00
-2.42645e+00 3.28743e+03 -8.66899e-01 -1.73710e+00
-1.92645e+00 3.28743e+03 -2.09692e+00 -1.14882e+00
-1.42645e+00 3.28743e+03 -2.27571e+00 2.81746e-01
-9.26447e-01 3.28743e+03 -2.69106e+00 -5.37836e-01
-4.26447e-01 3.28743e+03 -2.61322e+00 -1.07588e+00
7.35532e-02 3.28743e+03 -5.22420e-01 -4.77108e-02
5.73553e-01 3.28743e+03 1.85495e-01 2.67571e-01
1.07355e+00 3.28743e+03 4.65896e-02 1.38037e-01
1.57355e+00 3.28743e+03 4.34755e-03 1.96163e-02
2.07355e+00 3.28743e+03 -3.09423e-03 2.82459e-03
2.57355e+00 3.28743e+03 2.68346e-03 6.14036e-03
3.07355e+00 3.28743e+03 2.66337e-03 1.68459e-03
3.57355e+00 3.28743e+03 2.09490e-04 -5.85429e-05
4.07355e+00 3.28743e+03 -1.03772e-04 2.94242e-04
4.57355e+00 3.28743e+03 7.84430e-04 6.34351e-04
5.07355e+00 3.28743e+03 -3.23266e-04 -7.75997e-04
5.57355e+00 3.28743e+03 -1.04690e-04 4.03832e-05
6.07355e+00 3.28743e+03 -4.32296e-05 1.55471e-04
6.57355e+00 3.28743e+03 3.16541e-04 6.13142e-04
7.07355e+00 3.28743e+03 2.15034e-04 1.49279e-04
7.57355e+00 3.28743e+03 -6.12074e-04 -7.36652e-04
8.07355e+00 3.28743e+03 -7.29703e-05 -2.21658e-04
8.57355e+00 3.28743e+03 2.91193e-04 3.11223e-04
9.07355e+00 3.28743e+03 -3.12135e-04 8.23427e-05
9.57355e+00 3.28743e+03 -5.88936e-04 -3.11939e-04
1.00736e+01 3.28743e+03 4.47250e-04 3.16680e-04
1.05736e+01 3.28743e+03 2.82863e-04 -2.01267e-04
1.10736e+01 3.28743e+03 3.20988e-04 -1.10346e-04
1.15736e+01 3.28743e+03 -1.83654e-04 -9.60951e-04
1.20736e+01 3.28743e+03 -1.02834e-04 7.73895e-04
1.25736e+01 3.28743e+03 1.66853e-04 4.88700e-04
1.30736e+01 3.28743e+03 3.80897e-04 8.40002e-04
1.35736e+01 3.28743e+03 -9.44625e-04 -1.26659e-03
1.40736e+01 3.28743e+03 3.11832e-04 -4.75249e-04
1.45736e+01 3.28743e+03 -9.66706e-05 4.18182e-05
1.50736e+01 3.28743e+03 2.46087e-04 7.10536e-04
1.55736e+01 3.28743e+03 3.03198e-04 3.40400e-04
1.60736e+01 3.28743e+03 -3.08547e-04 -7.65488e-04
1.65736e+01 3.28743e+03 -4.33224e-04 6.10544e-04
-1.29264e+01 3.28847e+03 1.21476e-01 -6.61864e-01
-1.24264e+01 3.28847e+03 1.44202e-01 -2.03728e-03
-1.19264e+01 3.28847e+03 5.00618e-01 1.20894e-01
-1.14264e+01 3.28847e+03 -1.28987e-01 -6.36537e-02
-1.09264e+01 3.28847e+03 1.32411e-01 4.26947e-01
-1.04264e+01 3.28847e+03 -5.51283e-02 1.44743e-01
-9.92645e+00 3.28847e+03 -2.03919e-01 -2.73616e-01
-9.42645e+00 3.28847e+03 -4.42861e-01 -2.26107e-02
-8.92645e+00 3.28847e+03 -3.65530e-01 -2.08519e-01
-8.42645e+00 3.28847e+03 9.95584e-02 -1.80230e-01
-7.92645e+00 3.28847e+03 -1.88142e-01 1.49234e-01
-7.42645e+00 3.28847e+03 7.33928e-01 8.56231e-01
-6.92645e+00 3.28847e+03 6.96194e-02 -3.30102e-01
-6.42645e+00 3.28847e+03 -3.74189e-01 -4.46319e-01
-5.92645e+00 3.28847e+03 2.22954e-01 -4.36034e-03
-5.42645e+00 3.28847e+03 -4.16511e-01 -6.91812e-01
-4.92645e+00 3.28847e+03 -3.09212e-01 -5.47231e-01
-4.42645e+00 3.28847e+03 4.34149e-01 1.21308e+00
-3.92645e+00 3.28847e+03 1.05745e+00 2.24226e+00
-3.42645e+00 3.28847e+03 -7.61935e-02 5.57259e-01
-2.92645e+00 3.28847e+03 -8.87311e-01 -1.06304e+00
-2.42645e+00 3.28847e+03 -9.14039e-01 -1.80327e+00
-1.92645e+00 3.28847e+03 -2.06678e+00 -1.15327e+00
-1.42645e+00 3.28847e+03 -2.26302e+00 2.96826e-01
-9.26447e-01 3.28847e+03 -2.72846e+00 -5.35492e-01
-4.26447e-01 3.28847e+03 -2.65105e+00 -1.08928e+00
7.35532e-02 3.28847e+03 -5.42549e-01 -7.44943e-02
5.73553e-01 3.28847e+03 1.84570e-01 2.65085e-01
1.07355e+00 3.28847e+03 4.96962e-02 1.44336e-01
1.57355e+00 3.28847e+03 2.85245e-03 1.58788e-02
2.07355e+00 3.28847e+03 -2.62102e-03 3.34152e-03
2.57355e+00 3.28847e+03 3.08070e-03 6.79536e-03
3.07355e+00 3.28847e+03 2.74013e-03 1.90405e-03
3.57355e+00 3.28847e+03 1.19735e-04 -1.90948e-04
4.07355e+00 3.28847e+03 -7.21055e-05 2.95265e-04
4.57355e+00 3.28847e+03 7.67619e-04 6.43608e-04
5.07355e+00 3.28847e+03 -3.38644e-04 -7.11227e-04
5.57355e+00 3.28847e+03 -1.18244e-04 1.21479e-04
6.07355e+00 3.28847e+03 -1.18447e-04 1.51519e-05
6.57355e+00 3.28847e+03 3.73228e-04 7.91318e-04
7.07355e+00 3.28847e+03 2.28332e-04 1.34349e-04
7.57355e+00 3.28847e+03 -5.67191e-04 -7.62568e-04
8.07355e+00 3.28847e+03 -1.08739e-04 -2.19326e-04
8.57355e+00 3.28847e+03 2.50462e-04 2.48762e-04
9.07355e+00 3.28847e+03 -2.92231e-04 1.05986e-04
9.57355e+00 3.28847e+03 -6.30657e-04 -3.33673e-04
1.00736e+01 3.28847e+03 4.72870e-04 3.56165e-04
1.05736e+01 3.28847e+03 2.11347e-04 -2.34165e-04
1.10736e+01 3.28847e+03 3.54882e-04 -2.39073e-05
1.15736e+01 3.28847e+03 -1.64024e-04 -9.05642e-04
1.20736e+01 3.28847e+03 -1.36590e-04 6.52121e-04
1.25736e+01 3.28847e+03 2.30885e-04 5.42644e-04
1.30736e+01 3.28847e+03 3.87079e-04 8.23013e-04
1.35736e+01 3.28847e+03 -9.88536e-04 -1.27400e-03
1.40736e+01 3.28847e+03 3.07540e-04 -4.56452e-04
1.45736e+01 3.28847e+03 -2.94137e-05 4.14972e-05
1.50736e+01 3.28847e+03 1.42504e-04 5.36686e-04
1.55736e+01 3.28847e+03 3.81010e-04 4.56882e-04
1.60736e+01 3.28847e+03 -2.87839e-04 -7.32047e-04
1.65736e+01 3.28847e+03 -4.83848e-04 5.61248e-04
-1.29264e+01 3.28952e+03 1.30892e-01 -7.10595e-01
-1.24264e+01 3.28952e+03 2.06487e-01 3.29727e-02
-1.19264e+01 3.28952e+03 5.06972e-01 1.27385e-01
-1.14264e+01 3.28952e+03 -1.14268e-01 -8.93572e-02
-1.09264e+01 3.28952e+03 2.09556e-01 4.52524e-01
-1.04264e+01 3.28952e+03 -3.18855e-02 1.70831e-01
-9.92645e+00 3.28952e+03 -1.78625e-01 -2.78866e-01
-9.42645e+00 3.28952e+03 -4.86020e-01 -4.86139e-02
-8.92645e+00 3.28952e+03 -3.41936e-01 -1.89735e-01
-8.42645e+00 3.28952e+03 1.30140e-01 -1.75670e-01
-7.92645e+00 3.28952e+03 -1.99992e-01 1.36621e-01
-7.42645e+00 3.28952e+03 6.85699e-01 8.44597e-01
-6.92645e+00 3.28952e+03 4.28569e-02 -3.22737e-01
-6.42645e+00 3.28952e+03 -4.19572e-01 -4.56557e-01
-5.92645e+00 3.28952e+03 1.85735e-01 -9.70908e-03
-5.42645e+00 3.28952e+03 -4.32326e-01 -7.01138e-01
-4.92645e+00 3.28952e+03 -2.58189e-01 -5.15062e-01
-4.42645e+00 3.28952e+03 4.22885e-01 1.19661e+00
-3.92645e+00 3.28952e+03 1.12250e+00 2.27972e+00
-3.42645e+00 3.28952e+03 -6.79897e-02 5.79521e-01
-2.92645e+00 3.28952e+03 -8.43700e-01 -1.05296e+00
-2.42645e+00 3.28952e+03 -9.64426e-01 -1.87153e+00
-1.92645e+00 3.28952e+03 -2.02823e+00 -1.15189e+00
-1.42645e+00 3.28952e+03 -2.24476e+00 3.09398e-01
-9.26447e-01 3.28952e+03 -2.76184e+00 -5.27437e-01
-4.26447e-01 3.28952e+03 -2.69065e+00 -1.10418e+00
7.35532e-02 3.28952e+03 -5.65484e-01 -1.03807e-01
5.73553e-01 3.28952e+03 1.84387e-01 2.63929e-01
1.07355e+00 3.28952e+03 5.30163e-02 1.50810e-01
1.57355e+00 3.28952e+03 1.45244e-03 1.19311e-02
2.07355e+00 3.28952e+03 -2.07784e-03 3.88172e-03
2.57355e+00 3.28952e+03 3.47460e-03 7.42656e-03
3.07355e+00 3.28952e+03 2.80040e-03 2.10849e-03
3.57355e+00 3.28952e+03 2.92651e-05 -2.98479e-04
4.07355e+00 3.28952e+03 -5.51239e-05 2.85530e-04
4.57355e+00 3.28952e+03 7.50073e-04 6.47709e-04
5.07355e+00 3.28952e+03 -3.48708e-04 -6.42271e-04
5.57355e+00 3.28952e+03 -1.29951e-04 1.90698e-04
6.07355e+00 3.28952e+03 -1.98978e-04 -1.22609e-04
6.57355e+00 3.28952e+03 4.31030e-04 9.58503e-04
7.07355e+00 3.28952e+03 2.37438e-04 1.18705e-04
7.57355e+00 3.28952e+03 -5.18182e-04 -7.80546e-04
8.07355e+00 3.28952e+03 -1.36094e-04 -2.14396e-04
8.57355e+00 3.28952e+03 2.09231e-04 1.90142e-04
9.07355e+00 3.28952e+03 -2.72874e-04 1.20447e-04
9.57355e+00 3.28952e+03 -6.63217e-04 -3.47836e-04
1.00736e+01 3.28952e+03 4.94507e-04 3.87574e-04
1.05736e+01 3.28952e+03 1.38529e-04 -2.62261e-04
1.10736e+01 3.28952e+03 3.90032e-04 6.37891e-05
1.15736e+01 3.28952e+03 -1.48238e-04 -8.56101e-04
1.20736e+01 3.28952e+03 -1.70579e-04 5.22785e-04
1.25736e+01 3.28952e+03 2.91757e-04 5.97053e-04
1.30736e+01 3.28952e+03 3.92894e-04 8.03100e-04
1.35736e+01 3.28952e+03 -1.02258e-03 -1.26711e-03
1.40736e+01 3.28952e+03 2.96924e-04 -4.36860e-04
1.45736e+01 3.28952e+03 3.59748e-05 4.19418e-05
1.50736e+01 3.28952e+03 4.07285e-05 3.56253e-04
1.55736e+01 3.28952e+03 4.55431e-04 5.67683e-04
1.60736e+01 3.28952e+03 -2.64471e-04 -6.87014e-04
1.65736e+01 3.28952e+03 -5.30357e-04 4.97080e-04
-1.29264e+01 3.29056e+03 1.37335e-01 -7.48326e-01
-1.24264e+01 3.29056e+03 2.62173e-01 6.60758e-02
-1.19264e+01 3.29056e+03 5.03858e-01 1.23840e-01
-1.14264e+01 3.29056e+03 -9.39901e-02 -1.10436e-01
-1.09264e+01 3.29056e+03 2.78697e-01 4.74202e-01
-1.04264e+01 3.29056e+03 -1.31024e-02 1.93938e-01
-9.92645e+00 3.29056e+03 -1.53503e-01 -2.84664e-01
-9.42645e+00 3.29056e+03 -5.36111e-01 -7.59295e-02
-8.92645e+00 3.29056e+03 -3.14864e-01 -1.65209e-01
-8.42645e+00 3.29056e+03 1.60604e-01 -1.74537e-01
-7.92645e+00 3.29056e+03 -2.17321e-01 1.20012e-01
-7.42645e+00 3.29056e+03 6.24113e-01 8.27660e-01
-6.92645e+00 3.29056e+03 8.35004e-03 -3.13602e-01
-6.42645e+00 3.29056e+03 -4.63449e-01 -4.63512e-01
-5.92645e+00 3.29056e+03 1.46617e-01 -1.74528e-02
-5.42645e+00 3.29056e+03 -4.44221e-01 -7.09791e-01
-4.92645e+00 3.29056e+03 -2.05456e-01 -4.80679e-01
-4.42645e+00 3.29056e+03 4.17515e-01 1.18306e+00
-3.92645e+00 3.29056e+03 1.18113e+00 2.31601e+00
-3.42645e+00 3.29056e+03 -5.46917e-02 6.06116e-01
-2.92645e+00 3.29056e+03 -8.04237e-01 -1.04370e+00
-2.42645e+00 3.29056e+03 -1.01720e+00 -1.94195e+00
-1.92645e+00 3.29056e+03 -1.98473e+00 -1.14638e+00
-1.42645e+00 3.29056e+03 -2.22185e+00 3.19662e-01
-9.26447e-01 3.29056e+03 -2.79178e+00 -5.14417e-01
-4.26447e-01 3.29056e+03 -2.73239e+00 -1.12049e+00
7.35532e-02 3.29056e+03 -5.90925e-01 -1.34973e-01
5.73553e-01 3.29056e+03 1.85010e-01 2.64368e-01
1.07355e+00 3.29056e+03 5.63202e-02 1.57085e-01
1.57355e+00 3.29056e+03 2.32080e-04 7.94436e-03
2.07355e+00 3.29056e+03 -1.46799e-03 4.42584e-03
2.57355e+00 3.29056e+03 3.86909e-03 8.04142e-03
3.07355e+00 3.29056e+03 2.84021e-03 2.27994e-03
3.57355e+00 3.29056e+03 -6.12358e-05 -3.86837e-04
4.07355e+00 3.29056e+03 -5.18163e-05 2.64271e-04
4.57355e+00 3.29056e+03 7.29458e-04 6.43316e-04
5.07355e+00 3.29056e+03 -3.51850e-04 -5.68459e-04
5.57355e+00 3.29056e+03 -1.38119e-04 2.47136e-04
6.07355e+00 3.29056e+03 -2.85163e-04 -2.55163e-04
6.57355e+00 3.29056e+03 4.90401e-04 1.11254e-03
7.07355e+00 3.29056e+03 2.43032e-04 1.02056e-04
7.57355e+00 3.29056e+03 -4.66691e-04 -7.89750e-04
8.07355e+00 3.29056e+03 -1.55627e-04 -2.08141e-04
8.57355e+00 3.29056e+03 1.67801e-04 1.39001e-04
9.07355e+00 3.29056e+03 -2.54441e-04 1.25977e-04
9.57355e+00 3.29056e+03 -6.83942e-04 -3.54335e-04
1.00736e+01 3.29056e+03 5.11679e-04 4.10597e-04
1.05736e+01 3.29056e+03 6.34569e-05 -2.90427e-04
1.10736e+01 3.29056e+03 4.28104e-04 1.51875e-04
1.15736e+01 3.29056e+03 -1.35468e-04 -8.11997e-04
1.20736e+01 3.29056e+03 -2.03914e-04 3.86546e-04
1.25736e+01 3.29056e+03 3.47869e-04 6.48893e-04
1.30736e+01 3.29056e+03 3.96271e-04 7.81446e-04
1.35736e+01 3.29056e+03 -1.04639e-03 -1.24800e-03
1.40736e+01 3.29056e+03 2.83065e-04 -4.17085e-04
1.45736e+01 3.29056e+03 9.91468e-05 4.32054e-05
1.50736e+01 3.29056e+03 -5.88227e-05 1.69711e-04
1.55736e+01 3.29056e+03 5.26296e-04 6.70308e-04
1.60736e+01 3.29056e+03 -2.36031e-04 -6.26976e-04
1.65736e+01 3.29056e+03 -5.73932e-04 4.20885e-04
-1.29264e+01 3.29160e+03 1.41761e-01 -7.72750e-01
-1.24264e+01 3.29160e+03 3.10555e-01 9.61161e-02
-1.19264e+01 3.29160e+03 4.91573e-01 1.10319e-01
-1.14264e+01 3.29160e+03 -7.10077e-02 -1.26677e-01
-1.09264e+01 3.29160e+03 3.37112e-01 4.91050e-01
-1.04264e+01 3.29160e+03 2.84835e-03 2.13803e-01
-9.92645e+00 3.29160e+03 -1.29671e-01 -2.91178e-01
-9.42645e+00 3.29160e+03 -5.92273e-01 -1.03648e-01
-8.92645e+00 3.29160e+03 -2.84991e-01 -1.35110e-01
-8.42645e+00 3.29160e+03 1.88114e-01 -1.77740e-01
-7.92645e+00 3.29160e+03 -2.39295e-01 9.98031e-02
-7.42645e+00 3.29160e+03 5.50533e-01 8.05270e-01
-6.92645e+00 3.29160e+03 -3.31468e-02 -3.02143e-01
-6.42645e+00 3.29160e+03 -5.05056e-01 -4.67401e-01
-5.92645e+00 3.29160e+03 1.07550e-01 -2.68303e-02
-5.42645e+00 3.29160e+03 -4.49660e-01 -7.17036e-01
-4.92645e+00 3.29160e+03 -1.50653e-01 -4.44682e-01
-4.42645e+00 3.29160e+03 4.17796e-01 1.17321e+00
-3.92645e+00 3.29160e+03 1.23267e+00 2.35056e+00
-3.42645e+00 3.29160e+03 -3.40283e-02 6.37853e-01
-2.92645e+00 3.29160e+03 -7.69578e-01 -1.03474e+00
-2.42645e+00 3.29160e+03 -1.07089e+00 -2.01340e+00
-1.92645e+00 3.29160e+03 -1.93764e+00 -1.13796e+00
-1.42645e+00 3.29160e+03 -2.19384e+00 3.28540e-01
-9.26447e-01 3.29160e+03 -2.81931e+00 -4.97949e-01
-4.26447e-01 3.29160e+03 -2.77622e+00 -1.13848e+00
7.35532e-02 3.29160e+03 -6.17884e-01 -1.66870e-01
5.73553e-01 3.29160e+03 1.86517e-01 2.66639e-01
1.07355e+00 3.29160e+03 5.94143e-02 1.62803e-01
1.57355e+00 3.29160e+03 -6.92732e-04 4.16914e-03
2.07355e+00 3.29160e+03 -8.23531e-04 4.94515e-03
2.57355e+00 3.29160e+03 4.27502e-03 8.63097e-03
3.07355e+00 3.29160e+03 2.85441e-03 2.40531e-03
3.57355e+00 3.29160e+03 -1.53384e-04 -4.67419e-04
4.07355e+00 3.29160e+03 -6.11014e-05 2.32176e-04
4.57355e+00 3.29160e+03 7.06461e-04 6.30633e-04
5.07355e+00 3.29160e+03 -3.47115e-04 -4.89624e-04
5.57355e+00 3.29160e+03 -1.42062e-04 2.91114e-04
6.07355e+00 3.29160e+03 -3.75762e-04 -3.82203e-04
6.57355e+00 3.29160e+03 5.51023e-04 1.25068e-03
7.07355e+00 3.29160e+03 2.46635e-04 8.61967e-05
7.57355e+00 3.29160e+03 -4.13511e-04 -7.90096e-04
8.07355e+00 3.29160e+03 -1.69690e-04 -2.01477e-04
8.57355e+00 3.29160e+03 1.26509e-04 9.81802e-05
9.07355e+00 3.29160e+03 -2.37166e-04 1.23319e-04
9.57355e+00 3.29160e+03 -6.91805e-04 -3.52467e-04
1.00736e+01 3.29160e+03 5.23699e-04 4.23850e-04
1.05736e+01 3.29160e+03 -1.07259e-05 -3.18845e-04
1.10736e+01 3.29160e+03 4.68242e-04 2.38362e-04
1.15736e+01 3.29160e+03 -1.25258e-04 -7.74898e-04
1.20736e+01 3.29160e+03 -2.35612e-04 2.46659e-04
1.25736e+01 3.29160e+03 3.96216e-04 6.96601e-04
1.30736e+01 3.29160e+03 3.94824e-04 7.57899e-04
1.35736e+01 3.29160e+03 -1.05756e-03 -1.21622e-03
1.40736e+01 3.29160e+03 2.66176e-04 -4.00993e-04
1.45736e+01 3.29160e+03 1.58926e-04 4.60969e-05
1.50736e+01 3.29160e+03 -1.55264e-04 -1.94645e-05
1.55736e+01 3.29160e+03 5.92313e-04 7.59103e-04
1.60736e+01 3.29160e+03 -1.99272e-04 -5.46643e-04
1.65736e+01 3.29160e+03 -6.15302e-04 3.38710e-04
-1.29264e+01 3.29264e+03 1.44801e-01 -7.81769e-01
-1.24264e+01 3.29264e+03 3.52785e-01 1.23572e-01
-1.19264e+01 3.29264e+03 4.70086e-01 8.69152e-02
-1.14264e+01 3.29264e+03 -4.75987e-02 -1.37614e-01
-1.09264e+01 3.29264e+03 3.83310e-01 5.02567e-01
-1.04264e+01 3.29264e+03 1.79363e-02 2.30644e-01
-9.92645e+00 3.29264e+03 -1.09558e-01 -2.99101e-01
-9.42645e+00 3.29264e+03 -6.51984e-01 -1.30725e-01
-8.92645e+00 3.29264e+03 -2.52461e-01 -9.97278e-02
-8.42645e+00 3.29264e+03 2.09208e-01 -1.86442e-01
-7.92645e+00 3.29264e+03 -2.64943e-01 7.63449e-02
-7.42645e+00 3.29264e+03 4.67052e-01 7.77935e-01
-6.92645e+00 3.29264e+03 -8.15039e-02 -2.88677e-01
-6.42645e+00 3.29264e+03 -5.41368e-01 -4.67656e-01
-5.92645e+00 3.29264e+03 6.92615e-02 -3.80711e-02
-5.42645e+00 3.29264e+03 -4.46563e-01 -7.21517e-01
-4.92645e+00 3.29264e+03 -9.33100e-02 -4.07113e-01
-4.42645e+00 3.29264e+03 4.23062e-01 1.16760e+00
-3.92645e+00 3.29264e+03 1.27749e+00 2.38308e+00
-3.42645e+00 3.29264e+03 -4.70434e-03 6.75461e-01
-2.92645e+00 3.29264e+03 -7.42646e-01 -1.02746e+00
-2.42645e+00 3.29264e+03 -1.12501e+00 -2.08485e+00
-1.92645e+00 3.29264e+03 -1.88626e+00 -1.12661e+00
-1.42645e+00 3.29264e+03 -2.16204e+00 3.36243e-01
-9.26447e-01 3.29264e+03 -2.84561e+00 -4.79463e-01
-4.26447e-01 3.29264e+03 -2.82207e+00 -1.15841e+00
7.35532e-02 3.29264e+03 -6.45510e-01 -1.98350e-01
5.73553e-01 3.29264e+03 1.88688e-01 2.70457e-01
1.07355e+00 3.29264e+03 6.22534e-02 1.67915e-01
1.57355e+00 3.29264e+03 -1.30748e-03 8.01472e-04
2.07355e+00 3.29264e+03 -1.88034e-04 5.39036e-03
2.57355e+00 3.29264e+03 4.70200e-03 9.20011e-03
3.07355e+00 3.29264e+03 2.83668e-03 2.48087e-03
3.57355e+00 3.29264e+03 -2.49646e-04 -5.50142e-04
4.07355e+00 3.29264e+03 -8.03555e-05 1.90899e-04
4.57355e+00 3.29264e+03 6.85301e-04 6.11761e-04
5.07355e+00 3.29264e+03 -3.36399e-04 -4.06462e-04
5.57355e+00 3.29264e+03 -1.42445e-04 3.21638e-04
6.07355e+00 3.29264e+03 -4.68310e-04 -5.02134e-04
6.57355e+00 3.29264e+03 6.13115e-04 1.36916e-03
7.07355e+00 3.29264e+03 2.47890e-04 7.32736e-05
7.57355e+00 3.29264e+03 -3.58987e-04 -7.82959e-04
8.07355e+00 3.29264e+03 -1.82116e-04 -1.95780e-04
8.57355e+00 3.29264e+03 8.90337e-05 7.31165e-05
9.07355e+00 3.29264e+03 -2.22204e-04 1.10663e-04
9.57355e+00 3.29264e+03 -6.88541e-04 -3.42861e-04
1.00736e+01 3.29264e+03 5.31202e-04 4.27705e-04
1.05736e+01 3.29264e+03 -7.87213e-05 -3.45246e-04
1.10736e+01 3.29264e+03 5.07557e-04 3.18494e-04
1.15736e+01 3.29264e+03 -1.16746e-04 -7.44551e-04
1.20736e+01 3.29264e+03 -2.64736e-04 1.08723e-04
1.25736e+01 3.29264e+03 4.33568e-04 7.37710e-04
1.30736e+01 3.29264e+03 3.88313e-04 7.30359e-04
1.35736e+01 3.29264e+03 -1.05475e-03 -1.17272e-03
1.40736e+01 3.29264e+03 2.46387e-04 -3.88893e-04
1.45736e+01 3.29264e+03 2.14241e-04 5.16992e-05
1.50736e+01 3.29264e+03 -2.47316e-04 -2.07879e-04
1.55736e+01 3.29264e+03 6.52805e-04 8.30506e-04
1.60736e+01 3.29264e+03 -1.55462e-04 -4.48595e-04
1.65736e+01 3.29264e+03 -6.51034e-04 2.58393e-04
-1.29264e+01 3.29369e+03 1.46709e-01 -7.74957e-01
-1.24264e+01 3.29369e+03 3.89604e-01 1.48195e-01
-1.19264e+01 3.29369e+03 4.40622e-01 5.44822e-02
-1.14264e+01 3.29369e+03 -2.55213e-02 -1.43144e-01
-1.09264e+01 3.29369e+03 4.17224e-01 5.08841e-01
-1.04264e+01 3.29369e+03 3.37044e-02 2.44898e-01
-9.92645e+00 3.29369e+03 -9.39370e-02 -3.08608e-01
-9.42645e+00 3.29369e+03 -7.13751e-01 -1.56782e-01
-8.92645e+00 3.29369e+03 -2.17174e-01 -6.00622e-02
-8.42645e+00 3.29369e+03 2.22229e-01 -2.00983e-01
-7.92645e+00 3.29369e+03 -2.92202e-01 5.07650e-02
-7.42645e+00 3.29369e+03 3.78183e-01 7.47804e-01
-6.92645e+00 3.29369e+03 -1.36561e-01 -2.74927e-01
-6.42645e+00 3.29369e+03 -5.69887e-01 -4.64430e-01
-5.92645e+00 3.29369e+03 3.22010e-02 -5.15020e-02
-5.42645e+00 3.29369e+03 -4.34101e-01 -7.22010e-01
-4.92645e+00 3.29369e+03 -3.49355e-02 -3.69353e-01
-4.42645e+00 3.29369e+03 4.34652e-01 1.16768e+00
-3.92645e+00 3.29369e+03 1.31539e+00 2.41320e+00
-3.42645e+00 3.29369e+03 3.33420e-02 7.19272e-01
-2.92645e+00 3.29369e+03 -7.27763e-01 -1.02407e+00
-2.42645e+00 3.29369e+03 -1.17956e+00 -2.15593e+00
-1.92645e+00 3.29369e+03 -1.83250e+00 -1.11280e+00
-1.42645e+00 3.29369e+03 -2.12818e+00 3.43033e-01
-9.26447e-01 3.29369e+03 -2.87265e+00 -4.60217e-01
-4.26447e-01 3.29369e+03 -2.86918e+00 -1.17972e+00
7.35532e-02 3.29369e+03 -6.73264e-01 -2.28268e-01
5.73553e-01 3.29369e+03 1.91095e-01 2.75200e-01
1.07355e+00 3.29369e+03 6.47861e-02 1.72350e-01
1.57355e+00 3.29369e+03 -1.63491e-03 -2.01998e-03
2.07355e+00 3.29369e+03 4.16642e-04 5.73019e-03
2.57355e+00 3.29369e+03 5.14678e-03 9.74246e-03
3.07355e+00 3.29369e+03 2.78564e-03 2.50713e-03
3.57355e+00 3.29369e+03 -3.56422e-04 -6.42267e-04
4.07355e+00 3.29369e+03 -1.07199e-04 1.41334e-04
4.57355e+00 3.29369e+03 6.69540e-04 5.88516e-04
5.07355e+00 3.29369e+03 -3.23711e-04 -3.20729e-04
5.57355e+00 3.29369e+03 -1.39363e-04 3.38852e-04
6.07355e+00 3.29369e+03 -5.58499e-04 -6.12706e-04
6.57355e+00 3.29369e+03 6.74820e-04 1.46501e-03
7.07355e+00 3.29369e+03 2.46882e-04 6.52073e-05
7.57355e+00 3.29369e+03 -3.04044e-04 -7.67915e-04
8.07355e+00 3.29369e+03 -1.96106e-04 -1.92606e-04
8.57355e+00 3.29369e+03 5.99459e-05 6.75256e-05
9.07355e+00 3.29369e+03 -2.10910e-04 8.58123e-05
9.57355e+00 3.29369e+03 -6.75953e-04 -3.25438e-04
1.00736e+01 3.29369e+03 5.35309e-04 4.26535e-04
1.05736e+01 3.29369e+03 -1.38836e-04 -3.72519e-04
1.10736e+01 3.29369e+03 5.44447e-04 3.87719e-04
1.15736e+01 3.29369e+03 -1.09242e-04 -7.18931e-04
1.20736e+01 3.29369e+03 -2.90284e-04 -2.23677e-05
1.25736e+01 3.29369e+03 4.59012e-04 7.71904e-04
1.30736e+01 3.29369e+03 3.76063e-04 6.92854e-04
1.35736e+01 3.29369e+03 -1.03714e-03 -1.11930e-03
1.40736e+01 3.29369e+03 2.26320e-04 -3.75428e-04
1.45736e+01 3.29369e+03 2.62631e-04 5.88149e-05
1.50736e+01 3.29369e+03 -3.33352e-04 -3.92381e-04
1.55736e+01 3.29369e+03 7.07076e-04 8.82376e-04
1.60736e+01 3.29369e+03 -1.07449e-04 -3.38060e-04
1.65736e+01 3.29369e+03 -6.78129e-04 1.83895e-04
-1.29264e+01 3.29473e+03 1.46963e-01 -7.54351e-01
-1.24264e+01 3.29473e+03 4.19433e-01 1.67964e-01
-1.19264e+01 3.29473e+03 4.04618e-01 1.45250e-02
-1.14264e+01 3.29473e+03 -5.98659e-03 -1.43403e-01
-1.09264e+01 3.29473e+03 4.40098e-01 5.10484e-01
-1.04264e+01 3.29473e+03 4.98700e-02 2.57043e-01
-9.92645e+00 3.29473e+03 -8.28260e-02 -3.19479e-01
-9.42645e+00 3.29473e+03 -7.76362e-01 -1.81923e-01
-8.92645e+00 3.29473e+03 -1.79800e-01 -1.71455e-02
-8.42645e+00 3.29473e+03 2.26801e-01 -2.20866e-01
-7.92645e+00 3.29473e+03 -3.19420e-01 2.43553e-02
-7.42645e+00 3.29473e+03 2.86169e-01 7.16065e-01
-6.92645e+00 3.29473e+03 -1.95491e-01 -2.60616e-01
-6.42645e+00 3.29473e+03 -5.91718e-01 -4.59859e-01
-5.92645e+00 3.29473e+03 -2.60569e-03 -6.73344e-02
-5.42645e+00 3.29473e+03 -4.12056e-01 -7.17922e-01
-4.92645e+00 3.29473e+03 2.21577e-02 -3.32475e-01
-4.42645e+00 3.29473e+03 4.52246e-01 1.17346e+00
-3.92645e+00 3.29473e+03 1.34614e+00 2.44040e+00
-3.42645e+00 3.29473e+03 7.95392e-02 7.69363e-01
-2.92645e+00 3.29473e+03 -7.27332e-01 -1.02511e+00
-2.42645e+00 3.29473e+03 -1.23374e+00 -2.22604e+00
-1.92645e+00 3.29473e+03 -1.78027e+00 -1.09812e+00
-1.42645e+00 3.29473e+03 -2.09358e+00 3.49371e-01
-9.26447e-01 3.29473e+03 -2.90119e+00 -4.41331e-01
-4.26447e-01 3.29473e+03 -2.91664e+00 -1.20171e+00
7.35532e-02 3.29473e+03 -7.01201e-01 -2.55922e-01
5.73553e-01 3.29473e+03 1.93679e-01 2.80517e-01
1.07355e+00 3.29473e+03 6.69112e-02 1.75974e-01
1.57355e+00 3.29473e+03 -1.62948e-03 -4.13906e-03
2.07355e+00 3.29473e+03 9.70623e-04 5.93728e-03
2.57355e+00 3.29473e+03 5.59126e-03 1.02297e-02
3.07355e+00 3.29473e+03 2.69430e-03 2.48308e-03
3.57355e+00 3.29473e+03 -4.71345e-04 -7.44004e-04
4.07355e+00 3.29473e+03 -1.43374e-04 8.44885e-05
4.57355e+00 3.29473e+03 6.62470e-04 5.64933e-04
5.07355e+00 3.29473e+03 -3.12183e-04 -2.32650e-04
5.57355e+00 3.29473e+03 -1.33337e-04 3.42243e-04
6.07355e+00 3.29473e+03 -6.42318e-04 -7.12924e-04
6.57355e+00 3.29473e+03 7.33583e-04 1.53583e-03
7.07355e+00 3.29473e+03 2.43744e-04 6.26568e-05
7.57355e+00 3.29473e+03 -2.49305e-04 -7.43355e-04
8.07355e+00 3.29473e+03 -2.12908e-04 -1.92818e-04
8.57355e+00 3.29473e+03 4.01480e-05 8.14192e-05
9.07355e+00 3.29473e+03 -2.01206e-04 5.25676e-05
9.57355e+00 3.29473e+03 -6.54625e-04 -3.00682e-04
1.00736e+01 3.29473e+03 5.36078e-04 4.21491e-04
1.05736e+01 3.29473e+03 -1.92084e-04 -4.03991e-04
1.10736e+01 3.29473e+03 5.77962e-04 4.45005e-04
1.15736e+01 3.29473e+03 -1.02749e-04 -6.97507e-04
1.20736e+01 3.29473e+03 -3.12502e-04 -1.42484e-04
1.25736e+01 3.29473e+03 4.73376e-04 8.02320e-04
1.30736e+01 3.29473e+03 3.56123e-04 6.40796e-04
1.35736e+01 3.29473e+03 -1.00423e-03 -1.05672e-03
1.40736e+01 3.29473e+03 2.08259e-04 -3.56068e-04
1.45736e+01 3.29473e+03 3.02027e-04 6.53255e-05
1.50736e+01 3.29473e+03 -4.11997e-04 -5.68368e-04
1.55736e+01 3.29473e+03 7.53261e-04 9.12065e-04
1.60736e+01 3.29473e+03 -5.66650e-05 -2.18940e-04
1.65736e+01 3.29473e+03 -6.97381e-04 1.16992e-04
-1.29264e+01 3.29577e+03 1.43409e-01 -7.23834e-01
-1.24264e+01 3.29577e+03 4.41069e-01 1.81212e-01
-1.19264e+01 3.29577e+03 3.61811e-01 -3.16720e-02
-1.14264e+01 3.29577e+03 1.13974e-02 -1.38667e-01
-1.09264e+01 3.29577e+03 4.54396e-01 5.08600e-01
-1.04264e+01 3.29577e+03 6.57894e-02 2.67578e-01
-9.92645e+00 3.29577e+03 -7.57312e-02 -3.30508e-01
-9.42645e+00 3.29577e+03 -8.38054e-01 -2.06893e-01
-8.92645e+00 3.29577e+03 -1.42884e-01 2.67674e-02
-8.42645e+00 3.29577e+03 2.22931e-01 -2.44735e-01
-7.92645e+00 3.29577e+03 -3.46591e-01 -2.50432e-03
-7.42645e+00 3.29577e+03 1.92399e-01 6.83376e-01
-6.92645e+00 3.29577e+03 -2.54729e-01 -2.44418e-01
-6.42645e+00 3.29577e+03 -6.08607e-01 -4.55699e-01
-5.92645e+00 3.29577e+03 -3.39937e-02 -8.52725e-02
-5.42645e+00 3.29577e+03 -3.81336e-01 -7.09861e-01
-4.92645e+00 3.29577e+03 7.56457e-02 -2.97149e-01
-4.42645e+00 3.29577e+03 4.73167e-01 1.18377e+00
-3.92645e+00 3.29577e+03 1.36947e+00 2.46406e+00
-3.42645e+00 3.29577e+03 1.32976e-01 8.25581e-01
-2.92645e+00 3.29577e+03 -7.41176e-01 -1.03015e+00
-2.42645e+00 3.29577e+03 -1.28496e+00 -2.29454e+00
-1.92645e+00 3.29577e+03 -1.73264e+00 -1.08382e+00
-1.42645e+00 3.29577e+03 -2.05917e+00 3.55840e-01
-9.26447e-01 3.29577e+03 -2.93104e+00 -4.24258e-01
-4.26447e-01 3.29577e+03 -2.96506e+00 -1.22468e+00
7.35532e-02 3.29577e+03 -7.29032e-01 -2.80522e-01
5.73553e-01 3.29577e+03 1.96221e-01 2.86289e-01
1.07355e+00 3.29577e+03 6.86434e-02 1.78737e-01
1.57355e+00 3.29577e+03 -1.30701e-03 -5.49304e-03
2.07355e+00 3.29577e+03 1.46415e-03 5.99605e-03
2.57355e+00 3.29577e+03 6.02359e-03 1.06456e-02
3.07355e+00 3.29577e+03 2.55104e-03 2.39586e-03
3.57355e+00 3.29577e+03 -5.84900e-04 -8.51360e-04
4.07355e+00 3.29577e+03 -1.86460e-04 2.91957e-05
4.57355e+00 3.29577e+03 6.61408e-04 5.39970e-04
5.07355e+00 3.29577e+03 -2.99410e-04 -1.35096e-04
5.57355e+00 3.29577e+03 -1.27832e-04 3.28807e-04
6.07355e+00 3.29577e+03 -7.18960e-04 -8.03984e-04
6.57355e+00 3.29577e+03 7.89565e-04 1.58086e-03
7.07355e+00 3.29577e+03 2.39244e-04 6.46291e-05
7.57355e+00 3.29577e+03 -1.95314e-04 -7.09151e-04
8.07355e+00 3.29577e+03 -2.32526e-04 -1.97338e-04
8.57355e+00 3.29577e+03 2.90465e-05 1.14553e-04
9.07355e+00 3.29577e+03 -1.90251e-04 1.48768e-05
9.57355e+00 3.29577e+03 -6.22971e-04 -2.69631e-04
1.00736e+01 3.29577e+03 5.30497e-04 4.10111e-04
1.05736e+01 3.29577e+03 -2.38306e-04 -4.40593e-04
1.10736e+01 3.29577e+03 6.07391e-04 4.93262e-04
1.15736e+01 3.29577e+03 -9.81817e-05 -6.78314e-04
1.20736e+01 3.29577e+03 -3.31793e-04 -2.50858e-04
1.25736e+01 3.29577e+03 4.77455e-04 8.30494e-04
1.30736e+01 3.29577e+03 3.27021e-04 5.73018e-04
1.35736e+01 3.29577e+03 -9.56848e-04 -9.85366e-04
1.40736e+01 3.29577e+03 1.92428e-04 -3.29796e-04
1.45736e+01 3.29577e+03 3.31391e-04 7.08882e-05
1.50736e+01 3.29577e+03 -4.80952e-04 -7.30365e-04
1.55736e+01 3.29577e+03 7.89342e-04 9.19055e-04
1.60736e+01 3.29577e+03 -3.52256e-06 -9.34145e-05
1.65736e+01 3.29577e+03 -7.09997e-04 6.20664e-05
-1.29264e+01 3.29681e+03 1.31763e-01 -6.88775e-01
-1.24264e+01 3.29681e+03 4.52736e-01 1.85887e-01
-1.19264e+01 3.29681e+03 3.11109e-01 -8.30076e-02
-1.14264e+01 3.29681e+03 2.54673e-02 -1.29897e-01
-1.09264e+01 3.29681e+03 4.60924e-01 5.04216e-01
-1.04264e+01 3.29681e+03 8.04423e-02 2.76685e-01
-9.92645e+00 3.29681e+03 -7.29297e-02 -3.41535e-01
-9.42645e+00 3.29681e+03 -8.96278e-01 -2.31322e-01
-8.92645e+00 3.29681e+03 -1.08136e-01 6.97202e-02
-8.42645e+00 3.29681e+03 2.10755e-01 -2.71883e-01
-7.92645e+00 3.29681e+03 -3.72586e-01 -2.89214e-02
-7.42645e+00 3.29681e+03 9.96693e-02 6.51112e-01
-6.92645e+00 3.29681e+03 -3.12097e-01 -2.26125e-01
-6.42645e+00 3.29681e+03 -6.21148e-01 -4.52877e-01
-5.92645e+00 3.29681e+03 -6.06420e-02 -1.04372e-01
-5.42645e+00 3.29681e+03 -3.43222e-01 -6.98999e-01
-4.92645e+00 3.29681e+03 1.24062e-01 -2.63474e-01
-4.42645e+00 3.29681e+03 4.95453e-01 1.19841e+00
-3.92645e+00 3.29681e+03 1.38381e+00 2.48299e+00
-3.42645e+00 3.29681e+03 1.92027e-01 8.86392e-01
-2.92645e+00 3.29681e+03 -7.68128e-01 -1.03906e+00
-2.42645e+00 3.29681e+03 -1.33148e+00 -2.36060e+00
-1.92645e+00 3.29681e+03 -1.69149e+00 -1.07010e+00
-1.42645e+00 3.29681e+03 -2.02453e+00 3.63996e-01
-9.26447e-01 3.29681e+03 -2.96287e+00 -4.10886e-01
-4.26447e-01 3.29681e+03 -3.01530e+00 -1.24899e+00
7.35532e-02 3.29681e+03 -7.56270e-01 -3.01310e-01
5.73553e-01 3.29681e+03 1.98520e-01 2.92614e-01
1.07355e+00 3.29681e+03 7.00021e-02 1.80559e-01
1.57355e+00 3.29681e+03 -7.44724e-04 -6.09791e-03
2.07355e+00 3.29681e+03 1.91421e-03 5.92302e-03
2.57355e+00 3.29681e+03 6.42801e-03 1.09709e-02
3.07355e+00 3.29681e+03 2.35426e-03 2.24387e-03
3.57355e+00 3.29681e+03 -6.91221e-04 -9.66511e-04
4.07355e+00 3.29681e+03 -2.35779e-04 -1.68947e-05
4.57355e+00 3.29681e+03 6.64182e-04 5.14149e-04
5.07355e+00 3.29681e+03 -2.82843e-04 -2.31435e-05
5.57355e+00 3.29681e+03 -1.24122e-04 2.99375e-04
6.07355e+00 3.29681e+03 -7.89823e-04 -8.88464e-04
6.57355e+00 3.29681e+03 8.44976e-04 1.60299e-03
7.07355e+00 3.29681e+03 2.32663e-04 6.82400e-05
7.57355e+00 3.29681e+03 -1.42655e-04 -6.66880e-04
8.07355e+00 3.29681e+03 -2.55941e-04 -2.06028e-04
8.57355e+00 3.29681e+03 2.85506e-05 1.68399e-04
9.07355e+00 3.29681e+03 -1.79216e-04 -2.85306e-05
9.57355e+00 3.29681e+03 -5.78681e-04 -2.32515e-04
1.00736e+01 3.29681e+03 5.15276e-04 3.90096e-04
1.05736e+01 3.29681e+03 -2.77010e-04 -4.81782e-04
1.10736e+01 3.29681e+03 6.32311e-04 5.34422e-04
1.15736e+01 3.29681e+03 -9.41658e-05 -6.58759e-04
1.20736e+01 3.29681e+03 -3.48627e-04 -3.48279e-04
1.25736e+01 3.29681e+03 4.72126e-04 8.56960e-04
1.30736e+01 3.29681e+03 2.87102e-04 4.88905e-04
1.35736e+01 3.29681e+03 -8.94854e-04 -9.05571e-04
1.40736e+01 3.29681e+03 1.78352e-04 -2.97001e-04
1.45736e+01 3.29681e+03 3.48687e-04 7.48360e-05
1.50736e+01 3.29681e+03 -5.37260e-04 -8.73555e-04
1.55736e+01 3.29681e+03 8.13929e-04 9.03749e-04
1.60736e+01 3.29681e+03 5.35614e-05 3.90372e-05
1.65736e+01 3.29681e+03 -7.18214e-04 1.96557e-05
-1.29264e+01 3.29785e+03 1.07984e-01 -6.53139e-01
-1.24264e+01 3.29785e+03 4.53882e-01 1.80858e-01
-1.19264e+01 3.29785e+03 2.51717e-01 -1.37628e-01
-1.14264e+01 3.29785e+03 3.38481e-02 -1.19174e-01
-1.09264e+01 3.29785e+03 4.59300e-01 4.97734e-01
-1.04264e+01 3.29785e+03 9.28591e-02 2.84400e-01
-9.92645e+00 3.29785e+03 -7.66752e-02 -3.53976e-01
-9.42645e+00 3.29785e+03 -9.47610e-01 -2.53838e-01
-8.92645e+00 3.29785e+03 -7.42378e-02 1.11585e-01
-8.42645e+00 3.29785e+03 1.91777e-01 -3.01440e-01
-7.92645e+00 3.29785e+03 -3.95291e-01 -5.30319e-02
-7.42645e+00 3.29785e+03 1.03653e-02 6.19903e-01
-6.92645e+00 3.29785e+03 -3.65837e-01 -2.06046e-01
-6.42645e+00 3.29785e+03 -6.28349e-01 -4.51735e-01
-5.92645e+00 3.29785e+03 -8.27638e-02 -1.24518e-01
-5.42645e+00 3.29785e+03 -2.98225e-01 -6.85824e-01
-4.92645e+00 3.29785e+03 1.66080e-01 -2.31124e-01
-4.42645e+00 3.29785e+03 5.17888e-01 1.21694e+00
-3.92645e+00 3.29785e+03 1.38794e+00 2.49611e+00
-3.42645e+00 3.29785e+03 2.55894e-01 9.50210e-01
-2.92645e+00 3.29785e+03 -8.08442e-01 -1.05233e+00
-2.42645e+00 3.29785e+03 -1.37416e+00 -2.42423e+00
-1.92645e+00 3.29785e+03 -1.65708e+00 -1.05585e+00
-1.42645e+00 3.29785e+03 -1.99029e+00 3.74982e-01
-9.26447e-01 3.29785e+03 -2.99736e+00 -4.03066e-01
-4.26447e-01 3.29785e+03 -3.06767e+00 -1.27492e+00
7.35532e-02 3.29785e+03 -7.82531e-01 -3.17998e-01
5.73553e-01 3.29785e+03 2.00571e-01 2.99464e-01
1.07355e+00 3.29785e+03 7.09951e-02 1.81445e-01
1.57355e+00 3.29785e+03 -1.32368e-06 -5.95182e-03
2.07355e+00 3.29785e+03 2.33343e-03 5.71805e-03
2.57355e+00 3.29785e+03 6.77729e-03 1.11797e-02
3.07355e+00 3.29785e+03 2.11861e-03 2.04909e-03
3.57355e+00 3.29785e+03 -7.89821e-04 -1.09351e-03
4.07355e+00 3.29785e+03 -2.90233e-04 -5.01091e-05
4.57355e+00 3.29785e+03 6.69984e-04 4.89806e-04
5.07355e+00 3.29785e+03 -2.61286e-04 1.02361e-04
5.57355e+00 3.29785e+03 -1.23140e-04 2.54633e-04
6.07355e+00 3.29785e+03 -8.55556e-04 -9.66929e-04
6.57355e+00 3.29785e+03 9.01782e-04 1.60559e-03
7.07355e+00 3.29785e+03 2.22854e-04 7.10106e-05
7.57355e+00 3.29785e+03 -9.03078e-05 -6.16855e-04
8.07355e+00 3.29785e+03 -2.85070e-04 -2.19178e-04
8.57355e+00 3.29785e+03 3.88411e-05 2.42298e-04
9.07355e+00 3.29785e+03 -1.68698e-04 -7.75314e-05
9.57355e+00 3.29785e+03 -5.21179e-04 -1.89615e-04
1.00736e+01 3.29785e+03 4.89002e-04 3.58992e-04
1.05736e+01 3.29785e+03 -3.07676e-04 -5.25689e-04
1.10736e+01 3.29785e+03 6.50328e-04 5.67916e-04
1.15736e+01 3.29785e+03 -8.71485e-05 -6.37840e-04
1.20736e+01 3.29785e+03 -3.63506e-04 -4.33336e-04
1.25736e+01 3.29785e+03 4.58973e-04 8.84582e-04
1.30736e+01 3.29785e+03 2.34961e-04 3.88627e-04
1.35736e+01 3.29785e+03 -8.19024e-04 -8.19893e-04
1.40736e+01 3.29785e+03 1.65824e-04 -2.58451e-04
1.45736e+01 3.29785e+03 3.53609e-04 7.48240e-05
1.50736e+01 3.29785e+03 -5.78968e-04 -9.95173e-04
1.55736e+01 3.29785e+03 8.26920e-04 8.68223e-04
1.60736e+01 3.29785e+03 1.14858e-04 1.76739e-04
1.65736e+01 3.29785e+03 -7.25648e-04 -1.41754e-05
-1.29264e+01 3.29890e+03 7.18965e-02 -6.18635e-01
-1.24264e+01 3.29890e+03 4.47328e-01 1.68300e-01
-1.19264e+01 3.29890e+03 1.84144e-01 -1.93400e-01
-1.14264e+01 3.29890e+03 3.59823e-02 -1.08235e-01
-1.09264e+01 3.29890e+03 4.49986e-01 4.89835e-01
-1.04264e+01 3.29890e+03 1.01963e-01 2.89969e-01
-9.92645e+00 3.29890e+03 -9.04436e-02 -3.68048e-01
-9.42645e+00 3.29890e+03 -9.91332e-01 -2.74152e-01
-8.92645e+00 3.29890e+03 -4.11410e-02 1.51898e-01
-8.42645e+00 3.29890e+03 1.66724e-01 -3.31840e-01
-7.92645e+00 3.29890e+03 -4.15283e-01 -7.44872e-02
-7.42645e+00 3.29890e+03 -7.54157e-02 5.88589e-01
-6.92645e+00 3.29890e+03 -4.15193e-01 -1.84925e-01
-6.42645e+00 3.29890e+03 -6.28431e-01 -4.51373e-01
-5.92645e+00 3.29890e+03 -1.00780e-01 -1.45531e-01
-5.42645e+00 3.29890e+03 -2.48538e-01 -6.71217e-01
-4.92645e+00 3.29890e+03 1.99448e-01 -2.00295e-01
-4.42645e+00 3.29890e+03 5.40751e-01 1.23859e+00
-3.92645e+00 3.29890e+03 1.38135e+00 2.50325e+00
-3.42645e+00 3.29890e+03 3.24440e-01 1.01605e+00
-2.92645e+00 3.29890e+03 -8.61386e-01 -1.06992e+00
-2.42645e+00 3.29890e+03 -1.41213e+00 -2.48493e+00
-1.92645e+00 3.29890e+03 -1.62862e+00 -1.04041e+00
-1.42645e+00 3.29890e+03 -1.95717e+00 3.89411e-01
-9.26447e-01 3.29890e+03 -3.03450e+00 -4.01821e-01
-4.26447e-01 3.29890e+03 -3.12206e+00 -1.30270e+00
7.35532e-02 3.29890e+03 -8.07414e-01 -3.30446e-01
5.73553e-01 3.29890e+03 2.02289e-01 3.06631e-01
1.07355e+00 3.29890e+03 7.17332e-02 1.81553e-01
1.57355e+00 3.29890e+03 8.17363e-04 -5.14103e-03
2.07355e+00 3.29890e+03 2.73753e-03 5.37458e-03
2.57355e+00 3.29890e+03 7.04549e-03 1.12611e-02
3.07355e+00 3.29890e+03 1.86795e-03 1.84101e-03
3.57355e+00 3.29890e+03 -8.85758e-04 -1.23455e-03
4.07355e+00 3.29890e+03 -3.44822e-04 -7.17674e-05
4.57355e+00 3.29890e+03 6.79358e-04 4.69964e-04
5.07355e+00 3.29890e+03 -2.36697e-04 2.37944e-04
5.57355e+00 3.29890e+03 -1.25934e-04 1.93816e-04
6.07355e+00 3.29890e+03 -9.15491e-04 -1.03884e-03
6.57355e+00 3.29890e+03 9.59548e-04 1.59033e-03
7.07355e+00 3.29890e+03 2.10096e-04 7.28305e-05
7.57355e+00 3.29890e+03 -3.74235e-05 -5.59341e-04
8.07355e+00 3.29890e+03 -3.19941e-04 -2.37866e-04
8.57355e+00 3.29890e+03 5.82304e-05 3.34213e-04
9.07355e+00 3.29890e+03 -1.57403e-04 -1.27719e-04
9.57355e+00 3.29890e+03 -4.51593e-04 -1.44045e-04
1.00736e+01 3.29890e+03 4.49985e-04 3.15104e-04
1.05736e+01 3.29890e+03 -3.29581e-04 -5.68925e-04
1.10736e+01 3.29890e+03 6.58685e-04 5.94300e-04
1.15736e+01 3.29890e+03 -7.66434e-05 -6.15357e-04
1.20736e+01 3.29890e+03 -3.75623e-04 -5.02659e-04
1.25736e+01 3.29890e+03 4.38662e-04 9.14729e-04
1.30736e+01 3.29890e+03 1.72175e-04 2.74112e-04
1.35736e+01 3.29890e+03 -7.32671e-04 -7.33186e-04
1.40736e+01 3.29890e+03 1.55131e-04 -2.14136e-04
1.45736e+01 3.29890e+03 3.47348e-04 6.99263e-05
1.50736e+01 3.29890e+03 -6.04898e-04 -1.09343e-03
1.55736e+01 3.29890e+03 8.28624e-04 8.15825e-04
1.60736e+01 3.29890e+03 1.78367e-04 3.13885e-04
1.65736e+01 3.29890e+03 -7.32504e-04 -4.21882e-05
-1.29264e+01 3.29994e+03 2.64468e-02 -5.85038e-01
-1.24264e+01 3.29994e+03 4.34646e-01 1.50212e-01
-1.19264e+01 3.29994e+03 1.10045e-01 -2.48304e-01
-1.14264e+01 3.29994e+03 3.18712e-02 -9.88390e-02
-1.09264e+01 3.29994e+03 4.33280e-01 4.80702e-01
-1.04264e+01 3.29994e+03 1.08650e-01 2.94074e-01
-9.92645e+00 3.29994e+03 -1.15862e-01 -3.83098e-01
-9.42645e+00 3.29994e+03 -1.02760e+00 -2.92201e-01
-8.92645e+00 3.29994e+03 -1.13301e-02 1.88600e-01
-8.42645e+00 3.29994e+03 1.34925e-01 -3.62602e-01
-7.92645e+00 3.29994e+03 -4.32761e-01 -9.26984e-02
-7.42645e+00 3.29994e+03 -1.56863e-01 5.56357e-01
-6.92645e+00 3.29994e+03 -4.61248e-01 -1.63898e-01
-6.42645e+00 3.29994e+03 -6.20139e-01 -4.50710e-01
-5.92645e+00 3.29994e+03 -1.14710e-01 -1.67118e-01
-5.42645e+00 3.29994e+03 -1.96950e-01 -6.56077e-01
-4.92645e+00 3.29994e+03 2.22141e-01 -1.71890e-01
-4.42645e+00 3.29994e+03 5.64917e-01 1.26346e+00
-3.92645e+00 3.29994e+03 1.36348e+00 2.50443e+00
-3.42645e+00 3.29994e+03 3.97275e-01 1.08309e+00
-2.92645e+00 3.29994e+03 -9.23901e-01 -1.09102e+00
-2.42645e+00 3.29994e+03 -1.44361e+00 -2.54192e+00
-1.92645e+00 3.29994e+03 -1.60630e+00 -1.02391e+00
-1.42645e+00 3.29994e+03 -1.92594e+00 4.07961e-01
-9.26447e-01 3.29994e+03 -3.07509e+00 -4.08431e-01
-4.26447e-01 3.29994e+03 -3.17780e+00 -1.33171e+00
7.35532e-02 3.29994e+03 -8.31001e-01 -3.38905e-01
5.73553e-01 3.29994e+03 2.03852e-01 3.13978e-01
1.07355e+00 3.29994e+03 7.22568e-02 1.80977e-01
1.57355e+00 3.29994e+03 1.61111e-03 -3.75327e-03
2.07355e+00 3.29994e+03 3.14340e-03 4.91225e-03
2.57355e+00 3.29994e+03 7.22464e-03 1.12158e-02
3.07355e+00 3.29994e+03 1.62056e-03 1.63800e-03
3.57355e+00 3.29994e+03 -9.87097e-04 -1.39610e-03
4.07355e+00 3.29994e+03 -3.94767e-04 -8.29279e-05
4.57355e+00 3.29994e+03 6.93045e-04 4.57496e-04
5.07355e+00 3.29994e+03 -2.11425e-04 3.78277e-04
5.57355e+00 3.29994e+03 -1.32489e-04 1.16057e-04
6.07355e+00 3.29994e+03 -9.69096e-04 -1.09959e-03
6.57355e+00 3.29994e+03 1.01607e-03 1.55871e-03
7.07355e+00 3.29994e+03 1.93226e-04 7.05599e-05
7.57355e+00 3.29994e+03 1.75782e-05 -4.95153e-04
8.07355e+00 3.29994e+03 -3.59176e-04 -2.59560e-04
8.57355e+00 3.29994e+03 8.60829e-05 4.41573e-04
9.07355e+00 3.29994e+03 -1.47063e-04 -1.77631e-04
9.57355e+00 3.29994e+03 -3.70655e-04 -9.88404e-05
1.00736e+01 3.29994e+03 3.96998e-04 2.58455e-04
1.05736e+01 3.29994e+03 -3.42204e-04 -6.06697e-04
1.10736e+01 3.29994e+03 6.57273e-04 6.15136e-04
1.15736e+01 3.29994e+03 -6.50117e-05 -5.93753e-04
1.20736e+01 3.29994e+03 -3.83256e-04 -5.52076e-04
1.25736e+01 3.29994e+03 4.11307e-04 9.46696e-04
1.30736e+01 3.29994e+03 1.02656e-04 1.49808e-04
1.35736e+01 3.29994e+03 -6.40519e-04 -6.50087e-04
1.40736e+01 3.29994e+03 1.47734e-04 -1.64624e-04
1.45736e+01 3.29994e+03 3.30971e-04 5.98845e-05
1.50736e+01 3.29994e+03 -6.16709e-04 -1.16980e-03
1.55736e+01 3.29994e+03 8.22175e-04 7.52792e-04
1.60736e+01 3.29994e+03 2.41981e-04 4.45909e-04
1.65736e+01 3.29994e+03 -7.38326e-04 -6.92496e-05
-1.29264e+01 3.30098e+03 -2.59256e-02 -5.53231e-01
-1.24264e+01 3.30098e+03 4.15771e-01 1.26824e-01
-1.19264e+01 3.30098e+03 3.17770e-02 -2.99743e-01
-1.14264e+01 3.30098e+03 2.11666e-02 -9.30356e-02
-1.09264e+01 3.30098e+03 4.09959e-01 4.70502e-01
-1.04264e+01 3.30098e+03 1.15025e-01 2.98102e-01
-9.92645e+00 3.30098e+03 -1.52215e-01 -3.98770e-01
-9.42645e+00 3.30098e+03 -1.05576e+00 -3.07754e-01
-8.92645e+00 3.30098e+03 1.33789e-02 2.19230e-01
-8.42645e+00 3.30098e+03 9.67427e-02 -3.93216e-01
-7.92645e+00 3.30098e+03 -4.45507e-01 -1.06081e-01
-7.42645e+00 3.30098e+03 -2.31348e-01 5.23608e-01
-6.92645e+00 3.30098e+03 -5.04262e-01 -1.44024e-01
-6.42645e+00 3.30098e+03 -6.03511e-01 -4.49855e-01
-5.92645e+00 3.30098e+03 -1.25956e-01 -1.89773e-01
-5.42645e+00 3.30098e+03 -1.46364e-01 -6.40919e-01
-4.92645e+00 3.30098e+03 2.31520e-01 -1.47573e-01
-4.42645e+00 3.30098e+03 5.91916e-01 1.29237e+00
-3.92645e+00 3.30098e+03 1.33456e+00 2.49950e+00
-3.42645e+00 3.30098e+03 4.73366e-01 1.14992e+00
-2.92645e+00 3.30098e+03 -9.93716e-01 -1.11522e+00
-2.42645e+00 3.30098e+03 -1.46839e+00 -2.59487e+00
-1.92645e+00 3.30098e+03 -1.59131e+00 -1.00656e+00
-1.42645e+00 3.30098e+03 -1.89754e+00 4.31185e-01
-9.26447e-01 3.30098e+03 -3.11988e+00 -4.23628e-01
-4.26447e-01 3.30098e+03 -3.23425e+00 -1.36119e+00
7.35532e-02 3.30098e+03 -8.53590e-01 -3.43778e-01
5.73553e-01 3.30098e+03 2.05343e-01 3.21266e-01
1.07355e+00 3.30098e+03 7.25896e-02 1.79692e-01
1.57355e+00 3.30098e+03 2.34077e-03 -1.82850e-03
2.07355e+00 3.30098e+03 3.57171e-03 4.33950e-03
2.57355e+00 3.30098e+03 7.31927e-03 1.10450e-02
3.07355e+00 3.30098e+03 1.38594e-03 1.45231e-03
3.57355e+00 3.30098e+03 -1.09656e-03 -1.57772e-03
4.07355e+00 3.30098e+03 -4.38473e-04 -8.32245e-05
4.57355e+00 3.30098e+03 7.08783e-04 4.51160e-04
5.07355e+00 3.30098e+03 -1.84993e-04 5.18919e-04
5.57355e+00 3.30098e+03 -1.43051e-04 2.40914e-05
6.07355e+00 3.30098e+03 -1.01675e-03 -1.14519e-03
6.57355e+00 3.30098e+03 1.07131e-03 1.51365e-03
7.07355e+00 3.30098e+03 1.69715e-04 5.94296e-05
7.57355e+00 3.30098e+03 7.62765e-05 -4.24473e-04
8.07355e+00 3.30098e+03 -4.01871e-04 -2.81604e-04
8.57355e+00 3.30098e+03 1.21523e-04 5.58660e-04
9.07355e+00 3.30098e+03 -1.38799e-04 -2.26545e-04
9.57355e+00 3.30098e+03 -2.79457e-04 -5.35628e-05
1.00736e+01 3.30098e+03 3.29216e-04 1.87962e-04
1.05736e+01 3.30098e+03 -3.45452e-04 -6.34666e-04
1.10736e+01 3.30098e+03 6.47649e-04 6.33731e-04
1.15736e+01 3.30098e+03 -5.39592e-05 -5.74919e-04
1.20736e+01 3.30098e+03 -3.86961e-04 -5.81237e-04
1.25736e+01 3.30098e+03 3.79291e-04 9.79769e-04
1.30736e+01 3.30098e+03 3.06432e-05 2.10124e-05
1.35736e+01 3.30098e+03 -5.46372e-04 -5.71215e-04
1.40736e+01 3.30098e+03 1.44550e-04 -1.11129e-04
1.45736e+01 3.30098e+03 3.04406e-04 4.10641e-05
1.50736e+01 3.30098e+03 -6.17193e-04 -1.22716e-03
1.55736e+01 3.30098e+03 8.12874e-04 6.87688e-04
1.60736e+01 3.30098e+03 3.02479e-04 5.66948e-04
1.65736e+01 3.30098e+03 -7.43624e-04 -1.00315e-04
-1.29264e+01 3.30202e+03 -8.28694e-02 -5.26126e-01
-1.24264e+01 3.30202e+03 3.91772e-01 9.86336e-02
-1.19264e+01 3.30202e+03 -4.68655e-02 -3.44970e-01
-1.14264e+01 3.30202e+03 3.42583e-03 -9.23394e-02
-1.09264e+01 3.30202e+03 3.82913e-01 4.60538e-01
-1.04264e+01 3.30202e+03 1.22945e-01 3.02776e-01
-9.92645e+00 3.30202e+03 -1.98353e-01 -4.14616e-01
-9.42645e+00 3.30202e+03 -1.07523e+00 -3.20899e-01
-8.92645e+00 3.30202e+03 3.11091e-02 2.42111e-01
-8.42645e+00 3.30202e+03 5.24408e-02 -4.21917e-01
-7.92645e+00 3.30202e+03 -4.51734e-01 -1.15036e-01
-7.42645e+00 3.30202e+03 -2.95966e-01 4.91235e-01
-6.92645e+00 3.30202e+03 -5.43859e-01 -1.25724e-01
-6.42645e+00 3.30202e+03 -5.79557e-01 -4.49674e-01
-5.92645e+00 3.30202e+03 -1.35449e-01 -2.13856e-01
-5.42645e+00 3.30202e+03 -1.01207e-01 -6.27082e-01
-4.92645e+00 3.30202e+03 2.25705e-01 -1.28056e-01
-4.42645e+00 3.30202e+03 6.23586e-01 1.32630e+00
-3.92645e+00 3.30202e+03 1.29481e+00 2.48882e+00
-3.42645e+00 3.30202e+03 5.50966e-01 1.21429e+00
-2.92645e+00 3.30202e+03 -1.07088e+00 -1.14235e+00
-2.42645e+00 3.30202e+03 -1.48690e+00 -2.64363e+00
-1.92645e+00 3.30202e+03 -1.58441e+00 -9.88787e-01
-1.42645e+00 3.30202e+03 -1.87315e+00 4.58698e-01
-9.26447e-01 3.30202e+03 -3.16864e+00 -4.47080e-01
-4.26447e-01 3.30202e+03 -3.29071e+00 -1.39024e+00
7.35532e-02 3.30202e+03 -8.75172e-01 -3.45500e-01
5.73553e-01 3.30202e+03 2.06756e-01 3.28163e-01
1.07355e+00 3.30202e+03 7.27761e-02 1.77785e-01
1.57355e+00 3.30202e+03 2.99333e-03 5.72447e-04
2.07355e+00 3.30202e+03 4.03021e-03 3.63923e-03
2.57355e+00 3.30202e+03 7.32525e-03 1.07449e-02
3.07355e+00 3.30202e+03 1.16787e-03 1.29052e-03
3.57355e+00 3.30202e+03 -1.21091e-03 -1.77513e-03
4.07355e+00 3.30202e+03 -4.77050e-04 -7.33895e-05
4.57355e+00 3.30202e+03 7.26022e-04 4.51853e-04
5.07355e+00 3.30202e+03 -1.60042e-04 6.56412e-04
5.57355e+00 3.30202e+03 -1.56614e-04 -7.61221e-05
6.07355e+00 3.30202e+03 -1.05829e-03 -1.17826e-03
6.57355e+00 3.30202e+03 1.12456e-03 1.45690e-03
7.07355e+00 3.30202e+03 1.39526e-04 4.18848e-05
7.57355e+00 3.30202e+03 1.38337e-04 -3.47827e-04
8.07355e+00 3.30202e+03 -4.48315e-04 -3.06304e-04
8.57355e+00 3.30202e+03 1.62873e-04 6.80509e-04
9.07355e+00 3.30202e+03 -1.32053e-04 -2.70026e-04
9.57355e+00 3.30202e+03 -1.79753e-04 -9.92723e-06
1.00736e+01 3.30202e+03 2.47745e-04 1.04259e-04
1.05736e+01 3.30202e+03 -3.40850e-04 -6.50298e-04
1.10736e+01 3.30202e+03 6.31004e-04 6.52079e-04
1.15736e+01 3.30202e+03 -4.45407e-05 -5.58698e-04
1.20736e+01 3.30202e+03 -3.87591e-04 -5.89747e-04
1.25736e+01 3.30202e+03 3.46683e-04 1.01399e-03
1.30736e+01 3.30202e+03 -4.11713e-05 -1.07649e-04
1.35736e+01 3.30202e+03 -4.53040e-04 -4.96992e-04
1.40736e+01 3.30202e+03 1.44056e-04 -5.83640e-05
1.45736e+01 3.30202e+03 2.68180e-04 1.19148e-05
1.50736e+01 3.30202e+03 -6.07984e-04 -1.26696e-03
1.55736e+01 3.30202e+03 8.04386e-04 6.27530e-04
1.60736e+01 3.30202e+03 3.56669e-04 6.70636e-04
1.65736e+01 3.30202e+03 -7.51320e-04 -1.43275e-04
-1.29264e+01 3.30307e+03 -1.42694e-01 -5.06378e-01
-1.24264e+01 3.30307e+03 3.65024e-01 6.62373e-02
-1.19264e+01 3.30307e+03 -1.21302e-01 -3.80886e-01
-1.14264e+01 3.30307e+03 -2.15085e-02 -9.78079e-02
-1.09264e+01 3.30307e+03 3.54670e-01 4.51180e-01
-1.04264e+01 3.30307e+03 1.34030e-01 3.09303e-01
-9.92645e+00 3.30307e+03 -2.52078e-01 -4.29483e-01
-9.42645e+00 3.30307e+03 -1.08632e+00 -3.31965e-01
-8.92645e+00 3.30307e+03 4.10999e-02 2.55704e-01
-8.42645e+00 3.30307e+03 4.58735e-03 -4.46038e-01
-7.92645e+00 3.30307e+03 -4.50617e-01 -1.20589e-01
-7.42645e+00 3.30307e+03 -3.47527e-01 4.60439e-01
-6.92645e+00 3.30307e+03 -5.80049e-01 -1.09240e-01
-6.42645e+00 3.30307e+03 -5.48593e-01 -4.50791e-01
-5.92645e+00 3.30307e+03 -1.42189e-01 -2.38328e-01
-5.42645e+00 3.30307e+03 -6.36820e-02 -6.14874e-01
-4.92645e+00 3.30307e+03 2.04880e-01 -1.13592e-01
-4.42645e+00 3.30307e+03 6.59342e-01 1.36469e+00
-3.92645e+00 3.30307e+03 1.24540e+00 2.47302e+00
-3.42645e+00 3.30307e+03 6.28251e-01 1.27454e+00
-2.92645e+00 3.30307e+03 -1.15300e+00 -1.17098e+00
-2.42645e+00 3.30307e+03 -1.49914e+00 -2.68864e+00
-1.92645e+00 3.30307e+03 -1.58553e+00 -9.70897e-01
-1.42645e+00 3.30307e+03 -1.85417e+00 4.89421e-01
-9.26447e-01 3.30307e+03 -3.22218e+00 -4.79187e-01
-4.26447e-01 3.30307e+03 -3.34714e+00 -1.41848e+00
7.35532e-02 3.30307e+03 -8.95705e-01 -3.44659e-01
5.73553e-01 3.30307e+03 2.08250e-01 3.34601e-01
1.07355e+00 3.30307e+03 7.28156e-02 1.75489e-01
1.57355e+00 3.30307e+03 3.55688e-03 3.36448e-03
2.07355e+00 3.30307e+03 4.52296e-03 2.80900e-03
2.57355e+00 3.30307e+03 7.23167e-03 1.03072e-02
3.07355e+00 3.30307e+03 9.69822e-04 1.15156e-03
3.57355e+00 3.30307e+03 -1.32623e-03 -1.98993e-03
4.07355e+00 3.30307e+03 -5.11008e-04 -5.43052e-05
4.57355e+00 3.30307e+03 7.45621e-04 4.62048e-04
5.07355e+00 3.30307e+03 -1.38890e-04 7.88440e-04
5.57355e+00 3.30307e+03 -1.72063e-04 -1.80210e-04
6.07355e+00 3.30307e+03 -1.09287e-03 -1.20134e-03
6.57355e+00 3.30307e+03 1.17468e-03 1.39037e-03
7.07355e+00 3.30307e+03 1.03137e-04 2.08585e-05
7.57355e+00 3.30307e+03 2.02659e-04 -2.67651e-04
8.07355e+00 3.30307e+03 -4.97478e-04 -3.35723e-04
8.57355e+00 3.30307e+03 2.07753e-04 8.03564e-04
9.07355e+00 3.30307e+03 -1.25360e-04 -3.03884e-04
9.57355e+00 3.30307e+03 -7.33940e-05 2.98946e-05
1.00736e+01 3.30307e+03 1.54260e-04 9.14929e-06
1.05736e+01 3.30307e+03 -3.29820e-04 -6.52221e-04
1.10736e+01 3.30307e+03 6.09565e-04 6.69463e-04
1.15736e+01 3.30307e+03 -3.72263e-05 -5.43670e-04
1.20736e+01 3.30307e+03 -3.86566e-04 -5.77624e-04
1.25736e+01 3.30307e+03 3.17313e-04 1.05031e-03
1.30736e+01 3.30307e+03 -1.12859e-04 -2.33398e-04
1.35736e+01 3.30307e+03 -3.60912e-04 -4.26436e-04
1.40736e+01 3.30307e+03 1.43805e-04 -1.24595e-05
1.45736e+01 3.30307e+03 2.21983e-04 -2.89160e-05
1.50736e+01 3.30307e+03 -5.89091e-04 -1.28848e-03
1.55736e+01 3.30307e+03 7.97559e-04 5.77823e-04
1.60736e+01 3.30307e+03 4.04041e-04 7.53547e-04
1.65736e+01 3.30307e+03 -7.65716e-04 -2.08150e-04
-1.29264e+01 3.30411e+03 -2.04129e-01 -4.94981e-01
-1.24264e+01 3.30411e+03 3.36609e-01 2.95365e-02
-1.19264e+01 3.30411e+03 -1.89948e-01 -4.06427e-01
-1.14264e+01 3.30411e+03 -5.39285e-02 -1.09747e-01
-1.09264e+01 3.30411e+03 3.26104e-01 4.42070e-01
-1.04264e+01 3.30411e+03 1.47182e-01 3.18230e-01
-9.92645e+00 3.30411e+03 -3.10178e-01 -4.41272e-01
-9.42645e+00 3.30411e+03 -1.09132e+00 -3.42243e-01
-8.92645e+00 3.30411e+03 4.33153e-02 2.58576e-01
-8.42645e+00 3.30411e+03 -4.51606e-02 -4.64213e-01
-7.92645e+00 3.30411e+03 -4.42090e-01 -1.22743e-01
-7.42645e+00 3.30411e+03 -3.84898e-01 4.31623e-01
-6.92645e+00 3.30411e+03 -6.12302e-01 -9.43340e-02
-6.42645e+00 3.30411e+03 -5.14731e-01 -4.55593e-01
-5.92645e+00 3.30411e+03 -1.46217e-01 -2.61823e-01
-5.42645e+00 3.30411e+03 -3.46573e-02 -6.03398e-01
-4.92645e+00 3.30411e+03 1.67948e-01 -1.04896e-01
-4.42645e+00 3.30411e+03 6.96227e-01 1.40571e+00
-3.92645e+00 3.30411e+03 1.18785e+00 2.45293e+00
-3.42645e+00 3.30411e+03 7.02795e-01 1.32925e+00
-2.92645e+00 3.30411e+03 -1.23746e+00 -1.20031e+00
-2.42645e+00 3.30411e+03 -1.50561e+00 -2.73023e+00
-1.92645e+00 3.30411e+03 -1.59378e+00 -9.52684e-01
-1.42645e+00 3.30411e+03 -1.84070e+00 5.22372e-01
-9.26447e-01 3.30411e+03 -3.28182e+00 -5.19997e-01
-4.26447e-01 3.30411e+03 -3.40419e+00 -1.44617e+00
7.35532e-02 3.30411e+03 -9.15544e-01 -3.41665e-01
5.73553e-01 3.30411e+03 2.09917e-01 3.40521e-01
1.07355e+00 3.30411e+03 7.28631e-02 1.73022e-01
1.57355e+00 3.30411e+03 3.94179e-03 6.33276e-03
2.07355e+00 3.30411e+03 5.07807e-03 1.89042e-03
2.57355e+00 3.30411e+03 7.03671e-03 9.71984e-03
3.07355e+00 3.30411e+03 7.92758e-04 1.02850e-03
3.57355e+00 3.30411e+03 -1.44091e-03 -2.21902e-03
4.07355e+00 3.30411e+03 -5.39133e-04 -2.93455e-05
4.57355e+00 3.30411e+03 7.68679e-04 4.82647e-04
5.07355e+00 3.30411e+03 -1.20343e-04 9.13923e-04
5.57355e+00 3.30411e+03 -1.89185e-04 -2.83806e-04
6.07355e+00 3.30411e+03 -1.12096e-03 -1.21516e-03
6.57355e+00 3.30411e+03 1.22215e-03 1.31918e-03
7.07355e+00 3.30411e+03 6.04129e-05 -3.58572e-06
7.57355e+00 3.30411e+03 2.68024e-04 -1.90663e-04
8.07355e+00 3.30411e+03 -5.47830e-04 -3.67528e-04
8.57355e+00 3.30411e+03 2.54757e-04 9.24386e-04
9.07355e+00 3.30411e+03 -1.16732e-04 -3.27306e-04
9.57355e+00 3.30411e+03 3.74346e-05 6.54745e-05
1.00736e+01 3.30411e+03 5.04897e-05 -9.50449e-05
1.05736e+01 3.30411e+03 -3.13960e-04 -6.42466e-04
1.10736e+01 3.30411e+03 5.86479e-04 6.84113e-04
1.15736e+01 3.30411e+03 -3.26334e-05 -5.29279e-04
1.20736e+01 3.30411e+03 -3.84715e-04 -5.44684e-04
1.25736e+01 3.30411e+03 2.93646e-04 1.08841e-03
1.30736e+01 3.30411e+03 -1.85043e-04 -3.55262e-04
1.35736e+01 3.30411e+03 -2.68960e-04 -3.55426e-04
1.40736e+01 3.30411e+03 1.41726e-04 2.29490e-05
1.45736e+01 3.30411e+03 1.64381e-04 -8.45905e-05
1.50736e+01 3.30411e+03 -5.59346e-04 -1.28927e-03
1.55736e+01 3.30411e+03 7.92861e-04 5.44609e-04
1.60736e+01 3.30411e+03 4.45505e-04 8.12062e-04
1.65736e+01 3.30411e+03 -7.91550e-04 -3.03278e-04
-1.29264e+01 3.30515e+03 -2.64873e-01 -4.91594e-01
-1.24264e+01 3.30515e+03 3.06138e-01 -1.13471e-02
-1.19264e+01 3.30515e+03 -2.50940e-01 -4.21154e-01
-1.14264e+01 3.30515e+03 -9.37202e-02 -1.27541e-01
-1.09264e+01 3.30515e+03 2.97401e-01 4.32880e-01
-1.04264e+01 3.30515e+03 1.61219e-01 3.29602e-01
-9.92645e+00 3.30515e+03 -3.71776e-01 -4.49059e-01
-9.42645e+00 3.30515e+03 -1.09232e+00 -3.53399e-01
-8.92645e+00 3.30515e+03 3.75983e-02 2.50187e-01
-8.42645e+00 3.30515e+03 -9.89060e-02 -4.76245e-01
-7.92645e+00 3.30515e+03 -4.28117e-01 -1.21552e-01
-7.42645e+00 3.30515e+03 -4.09025e-01 4.04167e-01
-6.92645e+00 3.30515e+03 -6.40446e-01 -8.07695e-02
-6.42645e+00 3.30515e+03 -4.83412e-01 -4.66135e-01
-5.92645e+00 3.30515e+03 -1.49356e-01 -2.84504e-01
-5.42645e+00 3.30515e+03 -1.60301e-02 -5.93394e-01
-4.92645e+00 3.30515e+03 1.13598e-01 -1.02157e-01
-4.42645e+00 3.30515e+03 7.32554e-01 1.44853e+00
-3.92645e+00 3.30515e+03 1.12233e+00 2.42856e+00
-3.42645e+00 3.30515e+03 7.72636e-01 1.37755e+00
-2.92645e+00 3.30515e+03 -1.32202e+00 -1.22974e+00
-2.42645e+00 3.30515e+03 -1.50980e+00 -2.76942e+00
-1.92645e+00 3.30515e+03 -1.60980e+00 -9.34480e-01
-1.42645e+00 3.30515e+03 -1.83267e+00 5.57018e-01
-9.26447e-01 3.30515e+03 -3.34750e+00 -5.68666e-01
-4.26447e-01 3.30515e+03 -3.46166e+00 -1.47314e+00
7.35532e-02 3.30515e+03 -9.34436e-01 -3.36585e-01
5.73553e-01 3.30515e+03 2.11718e-01 3.45653e-01
1.07355e+00 3.30515e+03 7.31089e-02 1.70596e-01
1.57355e+00 3.30515e+03 4.07736e-03 9.30958e-03
2.07355e+00 3.30515e+03 5.68937e-03 9.17860e-04
2.57355e+00 3.30515e+03 6.74940e-03 8.98661e-03
3.07355e+00 3.30515e+03 6.33796e-04 9.20808e-04
3.57355e+00 3.30515e+03 -1.55628e-03 -2.45860e-03
4.07355e+00 3.30515e+03 -5.59072e-04 -3.94895e-07
4.57355e+00 3.30515e+03 7.96955e-04 5.16965e-04
5.07355e+00 3.30515e+03 -1.04986e-04 1.03058e-03
5.57355e+00 3.30515e+03 -2.07297e-04 -3.84007e-04
6.07355e+00 3.30515e+03 -1.14189e-03 -1.22160e-03
6.57355e+00 3.30515e+03 1.26550e-03 1.24648e-03
7.07355e+00 3.30515e+03 1.30152e-05 -2.97393e-05
7.57355e+00 3.30515e+03 3.33844e-04 -1.21691e-04
8.07355e+00 3.30515e+03 -6.00910e-04 -4.00032e-04
8.57355e+00 3.30515e+03 3.04183e-04 1.04196e-03
9.07355e+00 3.30515e+03 -1.06919e-04 -3.41154e-04
9.57355e+00 3.30515e+03 1.51340e-04 9.56295e-05
1.00736e+01 3.30515e+03 -6.10163e-05 -2.04357e-04
1.05736e+01 3.30515e+03 -2.95118e-04 -6.24662e-04
1.10736e+01 3.30515e+03 5.63876e-04 6.94700e-04
1.15736e+01 3.30515e+03 -3.23726e-05 -5.19208e-04
1.20736e+01 3.30515e+03 -3.82074e-04 -4.88274e-04
1.25736e+01 3.30515e+03 2.76337e-04 1.12837e-03
1.30736e+01 3.30515e+03 -2.56410e-04 -4.70737e-04
1.35736e+01 3.30515e+03 -1.78166e-04 -2.82749e-04
1.40736e+01 3.30515e+03 1.37329e-04 4.70502e-05
1.45736e+01 3.30515e+03 9.59999e-05 -1.56360e-04
1.50736e+01 3.30515e+03 -5.19648e-04 -1.26922e-03
1.55736e+01 3.30515e+03 7.92716e-04 5.35107e-04
1.60736e+01 3.30515e+03 4.81311e-04 8.41152e-04
1.65736e+01 3.30515e+03 -8.34184e-04 -4.38540e-04
-1.29264e+01 3.30619e+03 -3.24709e-01 -4.97355e-01
-1.24264e+01 3.30619e+03 2.74167e-01 -5.54543e-02
-1.19264e+01 3.30619e+03 -3.01738e-01 -4.24123e-01
-1.14264e+01 3.30619e+03 -1.40195e-01 -1.51127e-01
-1.09264e+01 3.30619e+03 2.68441e-01 4.23668e-01
-1.04264e+01 3.30619e+03 1.76234e-01 3.43395e-01
-9.92645e+00 3.30619e+03 -4.36517e-01 -4.53008e-01
-9.42645e+00 3.30619e+03 -1.08985e+00 -3.66180e-01
-8.92645e+00 3.30619e+03 2.41427e-02 2.31065e-01
-8.42645e+00 3.30619e+03 -1.55743e-01 -4.80764e-01
-7.92645e+00 3.30619e+03 -4.12316e-01 -1.17911e-01
-7.42645e+00 3.30619e+03 -4.22349e-01 3.76358e-01
-6.92645e+00 3.30619e+03 -6.65199e-01 -6.88232e-02
-6.42645e+00 3.30619e+03 -4.55801e-01 -4.81448e-01
-5.92645e+00 3.30619e+03 -1.54171e-01 -3.07491e-01
-5.42645e+00 3.30619e+03 -9.60826e-03 -5.86198e-01
-4.92645e+00 3.30619e+03 4.12697e-02 -1.06020e-01
-4.42645e+00 3.30619e+03 7.66140e-01 1.49239e+00
-3.92645e+00 3.30619e+03 1.04924e+00 2.39956e+00
-3.42645e+00 3.30619e+03 8.36082e-01 1.41954e+00
-2.92645e+00 3.30619e+03 -1.40441e+00 -1.25809e+00
-2.42645e+00 3.30619e+03 -1.51725e+00 -2.80847e+00
-1.92645e+00 3.30619e+03 -1.63414e+00 -9.16626e-01
-1.42645e+00 3.30619e+03 -1.83005e+00 5.93100e-01
-9.26447e-01 3.30619e+03 -3.41821e+00 -6.24423e-01
-4.26447e-01 3.30619e+03 -3.51839e+00 -1.49875e+00
7.35532e-02 3.30619e+03 -9.51636e-01 -3.29606e-01
5.73553e-01 3.30619e+03 2.13449e-01 3.49951e-01
1.07355e+00 3.30619e+03 7.36314e-02 1.68365e-01
1.57355e+00 3.30619e+03 3.91708e-03 1.21700e-02
2.07355e+00 3.30619e+03 6.33353e-03 -8.05011e-05
2.57355e+00 3.30619e+03 6.38588e-03 8.14401e-03
3.07355e+00 3.30619e+03 4.87017e-04 8.31497e-04
3.57355e+00 3.30619e+03 -1.66842e-03 -2.69798e-03
4.07355e+00 3.30619e+03 -5.69631e-04 2.96189e-05
4.57355e+00 3.30619e+03 8.32216e-04 5.68987e-04
5.07355e+00 3.30619e+03 -9.52537e-05 1.13297e-03
5.57355e+00 3.30619e+03 -2.26782e-04 -4.78010e-04
6.07355e+00 3.30619e+03 -1.15394e-03 -1.21984e-03
6.57355e+00 3.30619e+03 1.30295e-03 1.17263e-03
7.07355e+00 3.30619e+03 -3.80764e-05 -5.74053e-05
7.57355e+00 3.30619e+03 3.99256e-04 -6.07386e-05
8.07355e+00 3.30619e+03 -6.57040e-04 -4.31563e-04
8.57355e+00 3.30619e+03 3.54575e-04 1.15420e-03
9.07355e+00 3.30619e+03 -9.68029e-05 -3.45778e-04
9.57355e+00 3.30619e+03 2.67122e-04 1.19269e-04
1.00736e+01 3.30619e+03 -1.78466e-04 -3.16399e-04
1.05736e+01 3.30619e+03 -2.73970e-04 -5.99676e-04
1.10736e+01 3.30619e+03 5.43207e-04 7.03073e-04
1.15736e+01 3.30619e+03 -3.82251e-05 -5.15745e-04
1.20736e+01 3.30619e+03 -3.77514e-04 -4.11178e-04
1.25736e+01 3.30619e+03 2.65121e-04 1.17132e-03
1.30736e+01 3.30619e+03 -3.25710e-04 -5.77757e-04
1.35736e+01 3.30619e+03 -8.94255e-05 -2.10476e-04
1.40736e+01 3.30619e+03 1.31485e-04 6.17232e-05
1.45736e+01 3.30619e+03 1.91716e-05 -2.42332e-04
1.50736e+01 3.30619e+03 -4.73576e-04 -1.23223e-03
1.55736e+01 3.30619e+03 7.98746e-04 5.52214e-04
1.60736e+01 3.30619e+03 5.12399e-04 8.38883e-04
1.65736e+01 3.30619e+03 -8.94548e-04 -6.16662e-04
-1.29264e+01 3.30724e+03 -3.83401e-01 -5.12634e-01
-1.24264e+01 3.30724e+03 2.40250e-01 -1.02418e-01
-1.19264e+01 3.30724e+03 -3.41399e-01 -4.15547e-01
-1.14264e+01 3.30724e+03 -1.91542e-01 -1.79900e-01
-1.09264e+01 3.30724e+03 2.39238e-01 4.14899e-01
-1.04264e+01 3.30724e+03 1.92523e-01 3.59819e-01
-9.92645e+00 3.30724e+03 -4.99001e-01 -4.51253e-01
-9.42645e+00 3.30724e+03 -1.08461e+00 -3.81527e-01
-8.92645e+00 3.30724e+03 2.90248e-03 2.02124e-01
-8.42645e+00 3.30724e+03 -2.10923e-01 -4.75824e-01
-7.92645e+00 3.30724e+03 -3.94694e-01 -1.10896e-01
-7.42645e+00 3.30724e+03 -4.25628e-01 3.47108e-01
-6.92645e+00 3.30724e+03 -6.86615e-01 -5.96641e-02
-6.42645e+00 3.30724e+03 -4.28887e-01 -4.98667e-01
-5.92645e+00 3.30724e+03 -1.61509e-01 -3.30771e-01
-5.42645e+00 3.30724e+03 -1.53119e-02 -5.81620e-01
-4.92645e+00 3.30724e+03 -4.71273e-02 -1.16630e-01
-4.42645e+00 3.30724e+03 7.95037e-01 1.53595e+00
-3.92645e+00 3.30724e+03 9.69955e-01 2.36697e+00
-3.42645e+00 3.30724e+03 8.91339e-01 1.45567e+00
-2.92645e+00 3.30724e+03 -1.48363e+00 -1.28495e+00
-2.42645e+00 3.30724e+03 -1.53268e+00 -2.84959e+00
-1.92645e+00 3.30724e+03 -1.66721e+00 -9.00090e-01
-1.42645e+00 3.30724e+03 -1.83332e+00 6.29782e-01
-9.26447e-01 3.30724e+03 -3.49222e+00 -6.85887e-01
-4.26447e-01 3.30724e+03 -3.57399e+00 -1.52275e+00
7.35532e-02 3.30724e+03 -9.66718e-01 -3.21163e-01
5.73553e-01 3.30724e+03 2.14869e-01 3.53522e-01
1.07355e+00 3.30724e+03 7.44825e-02 1.66488e-01
1.57355e+00 3.30724e+03 3.39984e-03 1.47432e-02
2.07355e+00 3.30724e+03 7.00729e-03 -1.07815e-03
2.57355e+00 3.30724e+03 5.96931e-03 7.23683e-03
3.07355e+00 3.30724e+03 3.41535e-04 7.53362e-04
3.57355e+00 3.30724e+03 -1.76879e-03 -2.92407e-03
4.07355e+00 3.30724e+03 -5.71630e-04 5.48230e-05
4.57355e+00 3.30724e+03 8.74254e-04 6.39016e-04
5.07355e+00 3.30724e+03 -9.06342e-05 1.21931e-03
5.57355e+00 3.30724e+03 -2.47369e-04 -5.61168e-04
6.07355e+00 3.30724e+03 -1.15765e-03 -1.20899e-03
6.57355e+00 3.30724e+03 1.33207e-03 1.09830e-03
7.07355e+00 3.30724e+03 -9.26526e-05 -8.81020e-05
7.57355e+00 3.30724e+03 4.63436e-04 -7.30185e-06
8.07355e+00 3.30724e+03 -7.13294e-04 -4.60078e-04
8.57355e+00 3.30724e+03 4.03750e-04 1.25905e-03
9.07355e+00 3.30724e+03 -8.62360e-05 -3.42484e-04
9.57355e+00 3.30724e+03 3.83571e-04 1.37405e-04
1.00736e+01 3.30724e+03 -3.00468e-04 -4.30821e-04
1.05736e+01 3.30724e+03 -2.52501e-04 -5.69677e-04
1.10736e+01 3.30724e+03 5.24047e-04 7.11511e-04
1.15736e+01 3.30724e+03 -4.99278e-05 -5.15340e-04
1.20736e+01 3.30724e+03 -3.69132e-04 -3.19282e-04
1.25736e+01 3.30724e+03 2.60939e-04 1.21738e-03
1.30736e+01 3.30724e+03 -3.91299e-04 -6.75015e-04
1.35736e+01 3.30724e+03 -4.62164e-06 -1.40137e-04
1.40736e+01 3.30724e+03 1.25223e-04 7.05065e-05
1.45736e+01 3.30724e+03 -6.29539e-05 -3.39699e-04
1.50736e+01 3.30724e+03 -4.24984e-04 -1.18108e-03
1.55736e+01 3.30724e+03 8.10232e-04 5.93507e-04
1.60736e+01 3.30724e+03 5.40234e-04 8.06945e-04
1.65736e+01 3.30724e+03 -9.69833e-04 -8.31541e-04
-1.29264e+01 3.30828e+03 -4.39744e-01 -5.37688e-01
-1.24264e+01 3.30828e+03 2.04752e-01 -1.51345e-01
-1.19264e+01 3.30828e+03 -3.69601e-01 -3.96056e-01
-1.14264e+01 3.30828e+03 -2.45268e-01 -2.12368e-01
-1.09264e+01 3.30828e+03 2.08946e-01 4.06175e-01
-1.04264e+01 3.30828e+03 2.11199e-01 3.79701e-01
-9.92645e+00 3.30828e+03 -5.55797e-01 -4.42347e-01
-9.42645e+00 3.30828e+03 -1.07723e+00 -3.99715e-01
-8.92645e+00 3.30828e+03 -2.54358e-02 1.63941e-01
-8.42645e+00 3.30828e+03 -2.61783e-01 -4.60491e-01
-7.92645e+00 3.30828e+03 -3.74113e-01 -9.98319e-02
-7.42645e+00 3.30828e+03 -4.18694e-01 3.16566e-01
-6.92645e+00 3.30828e+03 -7.03815e-01 -5.44931e-02
-6.42645e+00 3.30828e+03 -4.00149e-01 -5.15071e-01
-5.92645e+00 3.30828e+03 -1.70675e-01 -3.53160e-01
-5.42645e+00 3.30828e+03 -3.25316e-02 -5.80035e-01
-4.92645e+00 3.30828e+03 -1.45712e-01 -1.32151e-01
-4.42645e+00 3.30828e+03 8.18597e-01 1.57796e+00
-3.92645e+00 3.30828e+03 8.86468e-01 2.33211e+00
-3.42645e+00 3.30828e+03 9.37689e-01 1.48541e+00
-2.92645e+00 3.30828e+03 -1.55822e+00 -1.30976e+00
-2.42645e+00 3.30828e+03 -1.55896e+00 -2.89392e+00
-1.92645e+00 3.30828e+03 -1.71042e+00 -8.86879e-01
-1.42645e+00 3.30828e+03 -1.84115e+00 6.67099e-01
-9.26447e-01 3.30828e+03 -3.56809e+00 -7.51355e-01
-4.26447e-01 3.30828e+03 -3.62921e+00 -1.54593e+00
7.35532e-02 3.30828e+03 -9.79599e-01 -3.11837e-01
5.73553e-01 3.30828e+03 2.15962e-01 3.56501e-01
1.07355e+00 3.30828e+03 7.57298e-02 1.65114e-01
1.57355e+00 3.30828e+03 2.51720e-03 1.68966e-02
2.07355e+00 3.30828e+03 7.70276e-03 -2.04413e-03
2.57355e+00 3.30828e+03 5.52961e-03 6.30072e-03
3.07355e+00 3.30828e+03 1.88719e-04 6.80339e-04
3.57355e+00 3.30828e+03 -1.85163e-03 -3.13174e-03
4.07355e+00 3.30828e+03 -5.65883e-04 7.44915e-05
4.57355e+00 3.30828e+03 9.18803e-04 7.24256e-04
5.07355e+00 3.30828e+03 -9.06053e-05 1.28843e-03
5.57355e+00 3.30828e+03 -2.65234e-04 -6.28155e-04
6.07355e+00 3.30828e+03 -1.15409e-03 -1.19060e-03
6.57355e+00 3.30828e+03 1.35129e-03 1.02584e-03
7.07355e+00 3.30828e+03 -1.50108e-04 -1.22962e-04
7.57355e+00 3.30828e+03 5.25582e-04 3.93025e-05
8.07355e+00 3.30828e+03 -7.68265e-04 -4.85680e-04
8.57355e+00 3.30828e+03 4.50701e-04 1.35590e-03
9.07355e+00 3.30828e+03 -7.53519e-05 -3.33349e-04
9.57355e+00 3.30828e+03 4.99115e-04 1.51415e-04
1.00736e+01 3.30828e+03 -4.24161e-04 -5.46533e-04
1.05736e+01 3.30828e+03 -2.32902e-04 -5.37177e-04
1.10736e+01 3.30828e+03 5.04757e-04 7.19111e-04
1.15736e+01 3.30828e+03 -6.42642e-05 -5.13969e-04
1.20736e+01 3.30828e+03 -3.57564e-04 -2.16271e-04
1.25736e+01 3.30828e+03 2.63898e-04 1.26477e-03
1.30736e+01 3.30828e+03 -4.50083e-04 -7.61181e-04
1.35736e+01 3.30828e+03 7.26256e-05 -7.20061e-05
1.40736e+01 3.30828e+03 1.20432e-04 7.67232e-05
1.45736e+01 3.30828e+03 -1.49019e-04 -4.49075e-04
1.50736e+01 3.30828e+03 -3.75510e-04 -1.11404e-03
1.55736e+01 3.30828e+03 8.26250e-04 6.55863e-04
1.60736e+01 3.30828e+03 5.64653e-04 7.44668e-04
1.65736e+01 3.30828e+03 -1.05433e-03 -1.07462e-03
-1.29264e+01 3.30932e+03 -4.96806e-01 -5.76378e-01
-1.24264e+01 3.30932e+03 1.67915e-01 -2.01736e-01
-1.19264e+01 3.30932e+03 -3.86841e-01 -3.66308e-01
-1.14264e+01 3.30932e+03 -3.00690e-01 -2.47542e-01
-1.09264e+01 3.30932e+03 1.76652e-01 3.97663e-01
-1.04264e+01 3.30932e+03 2.31955e-01 4.02281e-01
-9.92645e+00 3.30932e+03 -6.06801e-01 -4.26761e-01
-9.42645e+00 3.30932e+03 -1.06715e+00 -4.20522e-01
-8.92645e+00 3.30932e+03 -5.83221e-02 1.18540e-01
-8.42645e+00 3.30932e+03 -3.09105e-01 -4.36681e-01
-7.92645e+00 3.30932e+03 -3.50850e-01 -8.58464e-02
-7.42645e+00 3.30932e+03 -4.02665e-01 2.85579e-01
-6.92645e+00 3.30932e+03 -7.16625e-01 -5.42461e-02
-6.42645e+00 3.30932e+03 -3.69659e-01 -5.29345e-01
-5.92645e+00 3.30932e+03 -1.81848e-01 -3.73806e-01
-5.42645e+00 3.30932e+03 -6.02150e-02 -5.82064e-01
-4.92645e+00 3.30932e+03 -2.49670e-01 -1.50897e-01
-4.42645e+00 3.30932e+03 8.37517e-01 1.61778e+00
-3.92645e+00 3.30932e+03 8.00453e-01 2.29621e+00
-3.42645e+00 3.30932e+03 9.77665e-01 1.50909e+00
-2.92645e+00 3.30932e+03 -1.62585e+00 -1.33204e+00
-2.42645e+00 3.30932e+03 -1.59511e+00 -2.94080e+00
-1.92645e+00 3.30932e+03 -1.76386e+00 -8.78532e-01
-1.42645e+00 3.30932e+03 -1.85131e+00 7.05072e-01
-9.26447e-01 3.30932e+03 -3.64469e+00 -8.19403e-01
-4.26447e-01 3.30932e+03 -3.68471e+00 -1.56895e+00
7.35532e-02 3.30932e+03 -9.90293e-01 -3.02376e-01
5.73553e-01 3.30932e+03 2.16788e-01 3.59101e-01
1.07355e+00 3.30932e+03 7.74563e-02 1.64365e-01
1.57355e+00 3.30932e+03 1.33718e-03 1.85967e-02
2.07355e+00 3.30932e+03 8.38028e-03 -2.96804e-03
2.57355e+00 3.30932e+03 5.09223e-03 5.36550e-03
3.07355e+00 3.30932e+03 3.73064e-05 6.19739e-04
3.57355e+00 3.30932e+03 -1.91591e-03 -3.32046e-03
4.07355e+00 3.30932e+03 -5.51475e-04 9.40855e-05
4.57355e+00 3.30932e+03 9.59998e-04 8.16281e-04
5.07355e+00 3.30932e+03 -9.64095e-05 1.33829e-03
5.57355e+00 3.30932e+03 -2.74315e-04 -6.69843e-04
6.07355e+00 3.30932e+03 -1.14527e-03 -1.16610e-03
6.57355e+00 3.30932e+03 1.36082e-03 9.57106e-04
7.07355e+00 3.30932e+03 -2.08867e-04 -1.61641e-04
7.57355e+00 3.30932e+03 5.81924e-04 7.76206e-05
8.07355e+00 3.30932e+03 -8.22107e-04 -5.08679e-04
8.57355e+00 3.30932e+03 4.94940e-04 1.44454e-03
9.07355e+00 3.30932e+03 -6.42171e-05 -3.20384e-04
9.57355e+00 3.30932e+03 6.12318e-04 1.61484e-04
1.00736e+01 3.30932e+03 -5.45525e-04 -6.59557e-04
1.05736e+01 3.30932e+03 -2.15728e-04 -5.04771e-04
1.10736e+01 3.30932e+03 4.84850e-04 7.23977e-04
1.15736e+01 3.30932e+03 -7.89557e-05 -5.09751e-04
1.20736e+01 3.30932e+03 -3.42817e-04 -1.02821e-04
1.25736e+01 3.30932e+03 2.71557e-04 1.31070e-03
1.30736e+01 3.30932e+03 -5.00486e-04 -8.37169e-04
1.35736e+01 3.30932e+03 1.38367e-04 -6.90425e-06
1.40736e+01 3.30932e+03 1.20305e-04 8.30336e-05
1.45736e+01 3.30932e+03 -2.38894e-04 -5.70927e-04
1.50736e+01 3.30932e+03 -3.27049e-04 -1.02953e-03
1.55736e+01 3.30932e+03 8.47222e-04 7.37103e-04
1.60736e+01 3.30932e+03 5.85631e-04 6.52422e-04
1.65736e+01 3.30932e+03 -1.14219e-03 -1.33710e-03
-1.29264e+01 3.31036e+03 -5.58327e-01 -6.31688e-01
-1.24264e+01 3.31036e+03 1.28131e-01 -2.53824e-01
-1.19264e+01 3.31036e+03 -3.93453e-01 -3.26957e-01
-1.14264e+01 3.31036e+03 -3.58047e-01 -2.84791e-01
-1.09264e+01 3.31036e+03 1.42377e-01 3.90354e-01
-1.04264e+01 3.31036e+03 2.52410e-01 4.25132e-01
-9.92645e+00 3.31036e+03 -6.50061e-01 -4.04479e-01
-9.42645e+00 3.31036e+03 -1.05528e+00 -4.44515e-01
-8.92645e+00 3.31036e+03 -9.35052e-02 6.86693e-02
-8.42645e+00 3.31036e+03 -3.53837e-01 -4.07736e-01
-7.92645e+00 3.31036e+03 -3.25534e-01 -6.91188e-02
-7.42645e+00 3.31036e+03 -3.79316e-01 2.54945e-01
-6.92645e+00 3.31036e+03 -7.25961e-01 -6.10113e-02
-6.42645e+00 3.31036e+03 -3.37109e-01 -5.39896e-01
-5.92645e+00 3.31036e+03 -1.94972e-01 -3.91927e-01
-5.42645e+00 3.31036e+03 -9.58214e-02 -5.87145e-01
-4.92645e+00 3.31036e+03 -3.57136e-01 -1.73081e-01
-4.42645e+00 3.31036e+03 8.52799e-01 1.65459e+00
-3.92645e+00 3.31036e+03 7.13237e-01 2.26088e+00
-3.42645e+00 3.31036e+03 1.01294e+00 1.52800e+00
-2.92645e+00 3.31036e+03 -1.68517e+00 -1.35255e+00
-2.42645e+00 3.31036e+03 -1.63931e+00 -2.98902e+00
-1.92645e+00 3.31036e+03 -1.82623e+00 -8.75031e-01
-1.42645e+00 3.31036e+03 -1.86417e+00 7.41898e-01
-9.26447e-01 3.31036e+03 -3.72194e+00 -8.89181e-01
-4.26447e-01 3.31036e+03 -3.74120e+00 -1.59217e+00
7.35532e-02 3.31036e+03 -9.98588e-01 -2.93008e-01
5.73553e-01 3.31036e+03 2.17065e-01 3.61272e-01
1.07355e+00 3.31036e+03 7.97525e-02 1.64398e-01
1.57355e+00 3.31036e+03 -4.31662e-05 1.99299e-02
2.07355e+00 3.31036e+03 9.00235e-03 -3.82357e-03
2.57355e+00 3.31036e+03 4.66886e-03 4.42866e-03
3.07355e+00 3.31036e+03 -1.03249e-04 5.81957e-04
3.57355e+00 3.31036e+03 -1.95833e-03 -3.48473e-03
4.07355e+00 3.31036e+03 -5.30612e-04 1.13513e-04
4.57355e+00 3.31036e+03 9.95612e-04 9.10078e-04
5.07355e+00 3.31036e+03 -1.09483e-04 1.36782e-03
5.57355e+00 3.31036e+03 -2.72277e-04 -6.81688e-04
6.07355e+00 3.31036e+03 -1.13038e-03 -1.13288e-03
6.57355e+00 3.31036e+03 1.35875e-03 8.91041e-04
7.07355e+00 3.31036e+03 -2.66812e-04 -2.04940e-04
7.57355e+00 3.31036e+03 6.30783e-04 1.05773e-04
8.07355e+00 3.31036e+03 -8.74504e-04 -5.28545e-04
8.57355e+00 3.31036e+03 5.36378e-04 1.52408e-03
9.07355e+00 3.31036e+03 -5.28473e-05 -3.04644e-04
9.57355e+00 3.31036e+03 7.21043e-04 1.67566e-04
1.00736e+01 3.31036e+03 -6.61214e-04 -7.65611e-04
1.05736e+01 3.31036e+03 -2.00299e-04 -4.76668e-04
1.10736e+01 3.31036e+03 4.63758e-04 7.23523e-04
1.15736e+01 3.31036e+03 -9.35845e-05 -5.02496e-04
1.20736e+01 3.31036e+03 -3.23595e-04 2.32813e-05
1.25736e+01 3.31036e+03 2.82105e-04 1.35183e-03
1.30736e+01 3.31036e+03 -5.42349e-04 -9.05826e-04
1.35736e+01 3.31036e+03 1.90824e-04 5.52043e-05
1.40736e+01 3.31036e+03 1.27278e-04 9.12301e-05
1.45736e+01 3.31036e+03 -3.32093e-04 -7.04584e-04
1.50736e+01 3.31036e+03 -2.80974e-04 -9.26576e-04
1.55736e+01 3.31036e+03 8.74090e-04 8.35503e-04
1.60736e+01 3.31036e+03 6.00917e-04 5.34118e-04
1.65736e+01 3.31036e+03 -1.22811e-03 -1.60603e-03
-1.29264e+01 3.31141e+03 -6.26598e-01 -7.03804e-01
-1.24264e+01 3.31141e+03 8.52894e-02 -3.06598e-01
-1.19264e+01 3.31141e+03 -3.88534e-01 -2.77530e-01
-1.14264e+01 3.31141e+03 -4.18401e-01 -3.24527e-01
-1.09264e+01 3.31141e+03 1.04130e-01 3.83343e-01
-1.04264e+01 3.31141e+03 2.69016e-01 4.46188e-01
-9.92645e+00 3.31141e+03 -6.83055e-01 -3.74669e-01
-9.42645e+00 3.31141e+03 -1.04242e+00 -4.71599e-01
-8.92645e+00 3.31141e+03 -1.31341e-01 1.54270e-02
-8.42645e+00 3.31141e+03 -3.95675e-01 -3.75453e-01
-7.92645e+00 3.31141e+03 -2.98816e-01 -4.96599e-02
-7.42645e+00 3.31141e+03 -3.51007e-01 2.24751e-01
-6.92645e+00 3.31141e+03 -7.33851e-01 -7.66127e-02
-6.42645e+00 3.31141e+03 -3.02389e-01 -5.45952e-01
-5.92645e+00 3.31141e+03 -2.10810e-01 -4.07282e-01
-5.42645e+00 3.31141e+03 -1.37136e-01 -5.94037e-01
-4.92645e+00 3.31141e+03 -4.66741e-01 -1.98306e-01
-4.42645e+00 3.31141e+03 8.63163e-01 1.68669e+00
-3.92645e+00 3.31141e+03 6.25134e-01 2.22702e+00
-3.42645e+00 3.31141e+03 1.04193e+00 1.54199e+00
-2.92645e+00 3.31141e+03 -1.73697e+00 -1.37240e+00
-2.42645e+00 3.31141e+03 -1.69190e+00 -3.03786e+00
-1.92645e+00 3.31141e+03 -1.89697e+00 -8.75925e-01
-1.42645e+00 3.31141e+03 -1.87947e+00 7.76818e-01
-9.26447e-01 3.31141e+03 -3.79890e+00 -9.59334e-01
-4.26447e-01 3.31141e+03 -3.79958e+00 -1.61640e+00
7.35532e-02 3.31141e+03 -1.00424e+00 -2.83612e-01
5.73553e-01 3.31141e+03 2.16577e-01 3.63090e-01
1.07355e+00 3.31141e+03 8.26539e-02 1.65205e-01
1.57355e+00 3.31141e+03 -1.55491e-03 2.09558e-02
2.07355e+00 3.31141e+03 9.55146e-03 -4.57069e-03
2.57355e+00 3.31141e+03 4.27081e-03 3.48655e-03
3.07355e+00 3.31141e+03 -2.36532e-04 5.66236e-04
3.57355e+00 3.31141e+03 -1.97770e-03 -3.61441e-03
4.07355e+00 3.31141e+03 -5.05960e-04 1.30912e-04
4.57355e+00 3.31141e+03 1.02532e-03 1.00447e-03
5.07355e+00 3.31141e+03 -1.31043e-04 1.37658e-03
5.57355e+00 3.31141e+03 -2.59947e-04 -6.65337e-04
6.07355e+00 3.31141e+03 -1.10745e-03 -1.08638e-03
6.57355e+00 3.31141e+03 1.34268e-03 8.25653e-04
7.07355e+00 3.31141e+03 -3.21894e-04 -2.53149e-04
7.57355e+00 3.31141e+03 6.74190e-04 1.24605e-04
8.07355e+00 3.31141e+03 -9.24201e-04 -5.42585e-04
8.57355e+00 3.31141e+03 5.72265e-04 1.58944e-03
9.07355e+00 3.31141e+03 -4.05740e-05 -2.87058e-04
9.57355e+00 3.31141e+03 8.23472e-04 1.70301e-04
1.00736e+01 3.31141e+03 -7.68250e-04 -8.59126e-04
1.05736e+01 3.31141e+03 -1.87309e-04 -4.55453e-04
1.10736e+01 3.31141e+03 4.41058e-04 7.16406e-04
1.15736e+01 3.31141e+03 -1.08698e-04 -4.91858e-04
1.20736e+01 3.31141e+03 -2.98974e-04 1.62166e-04
1.25736e+01 3.31141e+03 2.94801e-04 1.38589e-03
1.30736e+01 3.31141e+03 -5.74623e-04 -9.68267e-04
1.35736e+01 3.31141e+03 2.29899e-04 1.14561e-04
1.40736e+01 3.31141e+03 1.42508e-04 1.01587e-04
1.45736e+01 3.31141e+03 -4.27946e-04 -8.48819e-04
1.50736e+01 3.31141e+03 -2.37473e-04 -8.05795e-04
1.55736e+01 3.31141e+03 9.05243e-04 9.47153e-04
1.60736e+01 3.31141e+03 6.07349e-04 3.94603e-04
1.65736e+01 3.31141e+03 -1.30664e-03 -1.86765e-03
-1.29264e+01 3.31245e+03 -7.02906e-01 -7.90551e-01
-1.24264e+01 3.31245e+03 3.98557e-02 -3.58786e-01
-1.19264e+01 3.31245e+03 -3.70767e-01 -2.17983e-01
-1.14264e+01 3.31245e+03 -4.82440e-01 -3.66616e-01
-1.09264e+01 3.31245e+03 5.93931e-02 3.74748e-01
-1.04264e+01 3.31245e+03 2.79609e-01 4.64714e-01
-9.92645e+00 3.31245e+03 -7.04036e-01 -3.36694e-01
-9.42645e+00 3.31245e+03 -1.02865e+00 -5.00979e-01
-8.92645e+00 3.31245e+03 -1.72902e-01 -4.10499e-02
-8.42645e+00 3.31245e+03 -4.34171e-01 -3.41053e-01
-7.92645e+00 3.31245e+03 -2.68440e-01 -2.71173e-02
-7.42645e+00 3.31245e+03 -3.17220e-01 1.95920e-01
-6.92645e+00 3.31245e+03 -7.40426e-01 -1.00972e-01
-6.42645e+00 3.31245e+03 -2.65192e-01 -5.47506e-01
-5.92645e+00 3.31245e+03 -2.30078e-01 -4.20595e-01
-5.42645e+00 3.31245e+03 -1.82936e-01 -6.02085e-01
-4.92645e+00 3.31245e+03 -5.77720e-01 -2.26101e-01
-4.42645e+00 3.31245e+03 8.67055e-01 1.71265e+00
-3.92645e+00 3.31245e+03 5.35887e-01 2.19542e+00
-3.42645e+00 3.31245e+03 1.06262e+00 1.55074e+00
-2.92645e+00 3.31245e+03 -1.78128e+00 -1.39242e+00
-2.42645e+00 3.31245e+03 -1.75496e+00 -3.08819e+00
-1.92645e+00 3.31245e+03 -1.97555e+00 -8.81472e-01
-1.42645e+00 3.31245e+03 -1.89713e+00 8.10008e-01
-9.26447e-01 3.31245e+03 -3.87399e+00 -1.02781e+00
-4.26447e-01 3.31245e+03 -3.85966e+00 -1.64217e+00
7.35532e-02 3.31245e+03 -1.00742e+00 -2.74468e-01
5.73553e-01 3.31245e+03 2.15458e-01 3.64950e-01
1.07355e+00 3.31245e+03 8.59377e-02 1.66566e-01
1.57355e+00 3.31245e+03 -3.14916e-03 2.16378e-02
2.07355e+00 3.31245e+03 1.00203e-02 -5.17958e-03
2.57355e+00 3.31245e+03 3.91551e-03 2.55658e-03
3.07355e+00 3.31245e+03 -3.60780e-04 5.67903e-04
3.57355e+00 3.31245e+03 -1.98149e-03 -3.71133e-03
4.07355e+00 3.31245e+03 -4.75052e-04 1.51703e-04
4.57355e+00 3.31245e+03 1.04907e-03 1.09758e-03
5.07355e+00 3.31245e+03 -1.63160e-04 1.36365e-03
5.57355e+00 3.31245e+03 -2.34975e-04 -6.19491e-04
6.07355e+00 3.31245e+03 -1.07898e-03 -1.02794e-03
6.57355e+00 3.31245e+03 1.31405e-03 7.61138e-04
7.07355e+00 3.31245e+03 -3.73965e-04 -3.04273e-04
7.57355e+00 3.31245e+03 7.11671e-04 1.33766e-04
8.07355e+00 3.31245e+03 -9.68747e-04 -5.47277e-04
8.57355e+00 3.31245e+03 6.01119e-04 1.63647e-03
9.07355e+00 3.31245e+03 -2.78845e-05 -2.70206e-04
9.57355e+00 3.31245e+03 9.18767e-04 1.72223e-04
1.00736e+01 3.31245e+03 -8.64641e-04 -9.36178e-04
1.05736e+01 3.31245e+03 -1.77957e-04 -4.41598e-04
1.10736e+01 3.31245e+03 4.17513e-04 7.03680e-04
1.15736e+01 3.31245e+03 -1.24916e-04 -4.77353e-04
1.20736e+01 3.31245e+03 -2.69799e-04 3.11165e-04
1.25736e+01 3.31245e+03 3.09633e-04 1.41189e-03
1.30736e+01 3.31245e+03 -5.95725e-04 -1.02348e-03
1.35736e+01 3.31245e+03 2.56390e-04 1.71854e-04
1.40736e+01 3.31245e+03 1.65497e-04 1.12985e-04
1.45736e+01 3.31245e+03 -5.24970e-04 -1.00050e-03
1.50736e+01 3.31245e+03 -1.97773e-04 -6.71914e-04
1.55736e+01 3.31245e+03 9.38112e-04 1.06585e-03
1.60736e+01 3.31245e+03 6.03924e-04 2.39499e-04
1.65736e+01 3.31245e+03 -1.37474e-03 -2.11358e-03
-1.29264e+01 3.31349e+03 -7.86865e-01 -8.88509e-01
-1.24264e+01 3.31349e+03 -6.97455e-03 -4.09328e-01
-1.19264e+01 3.31349e+03 -3.40688e-01 -1.50205e-01
-1.14264e+01 3.31349e+03 -5.50805e-01 -4.11174e-01
-1.09264e+01 3.31349e+03 6.02726e-03 3.62458e-01
-1.04264e+01 3.31349e+03 2.84644e-01 4.81509e-01
-9.92645e+00 3.31349e+03 -7.11996e-01 -2.90072e-01
-9.42645e+00 3.31349e+03 -1.01526e+00 -5.31967e-01
-8.92645e+00 3.31349e+03 -2.20030e-01 -1.01882e-01
-8.42645e+00 3.31349e+03 -4.68570e-01 -3.05925e-01
-7.92645e+00 3.31349e+03 -2.32480e-01 -1.42550e-03
-7.42645e+00 3.31349e+03 -2.76101e-01 1.70641e-01
-6.92645e+00 3.31349e+03 -7.45301e-01 -1.33190e-01
-6.42645e+00 3.31349e+03 -2.25220e-01 -5.44594e-01
-5.92645e+00 3.31349e+03 -2.51102e-01 -4.31859e-01
-5.42645e+00 3.31349e+03 -2.32890e-01 -6.12185e-01
-4.92645e+00 3.31349e+03 -6.87654e-01 -2.56431e-01
-4.42645e+00 3.31349e+03 8.65064e-01 1.73315e+00
-3.92645e+00 3.31349e+03 4.45670e-01 2.16755e+00
-3.42645e+00 3.31349e+03 1.07459e+00 1.55435e+00
-2.92645e+00 3.31349e+03 -1.81735e+00 -1.41364e+00
-2.42645e+00 3.31349e+03 -1.83061e+00 -3.14191e+00
-1.92645e+00 3.31349e+03 -2.05803e+00 -8.90401e-01
-1.42645e+00 3.31349e+03 -1.91661e+00 8.41197e-01
-9.26447e-01 3.31349e+03 -3.94669e+00 -1.09328e+00
-4.26447e-01 3.31349e+03 -3.91968e+00 -1.66913e+00
7.35532e-02 3.31349e+03 -1.00825e+00 -2.65668e-01
5.73553e-01 3.31349e+03 2.13918e-01 3.67093e-01
1.07355e+00 3.31349e+03 8.92979e-02 1.68211e-01
1.57355e+00 3.31349e+03 -4.80401e-03 2.18982e-02
2.07355e+00 3.31349e+03 1.03930e-02 -5.60760e-03
2.57355e+00 3.31349e+03 3.63422e-03 1.66809e-03
3.07355e+00 3.31349e+03 -4.71432e-04 5.78591e-04
3.57355e+00 3.31349e+03 -1.97515e-03 -3.77627e-03
4.07355e+00 3.31349e+03 -4.35738e-04 1.77720e-04
4.57355e+00 3.31349e+03 1.06596e-03 1.18434e-03
5.07355e+00 3.31349e+03 -2.08264e-04 1.32771e-03
5.57355e+00 3.31349e+03 -1.95383e-04 -5.41290e-04
6.07355e+00 3.31349e+03 -1.04611e-03 -9.60136e-04
6.57355e+00 3.31349e+03 1.27481e-03 6.96088e-04
7.07355e+00 3.31349e+03 -4.23979e-04 -3.56993e-04
7.57355e+00 3.31349e+03 7.41650e-04 1.33881e-04
8.07355e+00 3.31349e+03 -1.00534e-03 -5.41149e-04
8.57355e+00 3.31349e+03 6.21683e-04 1.66107e-03
9.07355e+00 3.31349e+03 -1.47380e-05 -2.54293e-04
9.57355e+00 3.31349e+03 1.00594e-03 1.76452e-04
1.00736e+01 3.31349e+03 -9.48828e-04 -9.95491e-04
1.05736e+01 3.31349e+03 -1.72061e-04 -4.33215e-04
1.10736e+01 3.31349e+03 3.93046e-04 6.84087e-04
1.15736e+01 3.31349e+03 -1.44089e-04 -4.59651e-04
1.20736e+01 3.31349e+03 -2.35064e-04 4.70550e-04
1.25736e+01 3.31349e+03 3.24664e-04 1.42709e-03
1.30736e+01 3.31349e+03 -6.04439e-04 -1.06935e-03
1.35736e+01 3.31349e+03 2.72232e-04 2.28655e-04
1.40736e+01 3.31349e+03 1.93826e-04 1.22775e-04
1.45736e+01 3.31349e+03 -6.20655e-04 -1.15713e-03
1.50736e+01 3.31349e+03 -1.64191e-04 -5.31479e-04
1.55736e+01 3.31349e+03 9.70949e-04 1.18696e-03
1.60736e+01 3.31349e+03 5.91802e-04 7.75338e-05
1.65736e+01 3.31349e+03 -1.43235e-03 -2.33883e-03
-1.29264e+01 3.31453e+03 -8.76790e-01 -9.93787e-01
-1.24264e+01 3.31453e+03 -5.48625e-02 -4.57664e-01
-1.19264e+01 3.31453e+03 -3.01217e-01 -7.64254e-02
-1.14264e+01 3.31453e+03 -6.24208e-01 -4.58672e-01
-1.09264e+01 3.31453e+03 -5.75663e-02 3.44914e-01
-1.04264e+01 3.31453e+03 2.83827e-01 4.97082e-01
-9.92645e+00 3.31453e+03 -7.08156e-01 -2.36110e-01
-9.42645e+00 3.31453e+03 -1.00344e+00 -5.64549e-01
-8.92645e+00 3.31453e+03 -2.74299e-01 -1.67591e-01
-8.42645e+00 3.31453e+03 -4.97848e-01 -2.70556e-01
-7.92645e+00 3.31453e+03 -1.90791e-01 2.75710e-02
-7.42645e+00 3.31453e+03 -2.29026e-01 1.49662e-01
-6.92645e+00 3.31453e+03 -7.47588e-01 -1.71626e-01
-6.42645e+00 3.31453e+03 -1.82065e-01 -5.37586e-01
-5.92645e+00 3.31453e+03 -2.69960e-01 -4.39551e-01
-5.42645e+00 3.31453e+03 -2.85374e-01 -6.24823e-01
-4.92645e+00 3.31453e+03 -7.92479e-01 -2.88412e-01
-4.42645e+00 3.31453e+03 8.59544e-01 1.74964e+00
-3.92645e+00 3.31453e+03 3.56962e-01 2.14562e+00
-3.42645e+00 3.31453e+03 1.07926e+00 1.55319e+00
-2.92645e+00 3.31453e+03 -1.84584e+00 -1.43728e+00
-2.42645e+00 3.31453e+03 -1.91836e+00 -3.19931e+00
-1.92645e+00 3.31453e+03 -2.14052e+00 -9.01441e-01
-1.42645e+00 3.31453e+03 -1.93745e+00 8.70306e-01
-9.26447e-01 3.31453e+03 -4.01749e+00 -1.15518e+00
-4.26447e-01 3.31453e+03 -3.97889e+00 -1.69705e+00
7.35532e-02 3.31453e+03 -1.00695e+00 -2.57253e-01
5.73553e-01 3.31453e+03 2.12161e-01 3.69649e-01
1.07355e+00 3.31453e+03 9.26342e-02 1.70067e-01
1.57355e+00 3.31453e+03 -6.48261e-03 2.16775e-02
2.07355e+00 3.31453e+03 1.06535e-02 -5.82436e-03
2.57355e+00 3.31453e+03 3.44171e-03 8.35150e-04
3.07355e+00 3.31453e+03 -5.61863e-04 6.00536e-04
3.57355e+00 3.31453e+03 -1.95729e-03 -3.80085e-03
4.07355e+00 3.31453e+03 -3.93238e-04 1.98495e-04
4.57355e+00 3.31453e+03 1.07590e-03 1.26377e-03
5.07355e+00 3.31453e+03 -2.65915e-04 1.26845e-03
5.57355e+00 3.31453e+03 -1.41814e-04 -4.32323e-04
6.07355e+00 3.31453e+03 -1.00579e-03 -8.80122e-04
6.57355e+00 3.31453e+03 1.22494e-03 6.24029e-04
7.07355e+00 3.31453e+03 -4.73611e-04 -4.11304e-04
7.57355e+00 3.31453e+03 7.65714e-04 1.30831e-04
8.07355e+00 3.31453e+03 -1.03236e-03 -5.27070e-04
8.57355e+00 3.31453e+03 6.31476e-04 1.65848e-03
9.07355e+00 3.31453e+03 9.91585e-07 -2.37226e-04
9.57355e+00 3.31453e+03 1.08484e-03 1.86248e-04
1.00736e+01 3.31453e+03 -1.01950e-03 -1.03523e-03
1.05736e+01 3.31453e+03 -1.70744e-04 -4.30381e-04
1.10736e+01 3.31453e+03 3.67631e-04 6.56624e-04
1.15736e+01 3.31453e+03 -1.68661e-04 -4.40804e-04
1.20736e+01 3.31453e+03 -1.91511e-04 6.39603e-04
1.25736e+01 3.31453e+03 3.37541e-04 1.42935e-03
1.30736e+01 3.31453e+03 -6.01823e-04 -1.10305e-03
1.35736e+01 3.31453e+03 2.80277e-04 2.86973e-04
1.40736e+01 3.31453e+03 2.24910e-04 1.28282e-04
1.45736e+01 3.31453e+03 -7.13042e-04 -1.31773e-03
1.50736e+01 3.31453e+03 -1.38480e-04 -3.89743e-04
1.55736e+01 3.31453e+03 1.00214e-03 1.30867e-03
1.60736e+01 3.31453e+03 5.71040e-04 -8.45489e-05
1.65736e+01 3.31453e+03 -1.47910e-03 -2.53766e-03
-1.29264e+01 3.31558e+03 -9.71001e-01 -1.10360e+00
-1.24264e+01 3.31558e+03 -1.02837e-01 -5.02710e-01
-1.19264e+01 3.31558e+03 -2.56385e-01 7.05377e-04
-1.14264e+01 3.31558e+03 -7.02238e-01 -5.08640e-01
-1.09264e+01 3.31558e+03 -1.29991e-01 3.22903e-01
-1.04264e+01 3.31558e+03 2.75655e-01 5.11143e-01
-9.92645e+00 3.31558e+03 -6.92862e-01 -1.76208e-01
-9.42645e+00 3.31558e+03 -9.92497e-01 -5.98353e-01
-8.92645e+00 3.31558e+03 -3.34165e-01 -2.35986e-01
-8.42645e+00 3.31558e+03 -5.21468e-01 -2.35342e-01
-7.92645e+00 3.31558e+03 -1.42646e-01 6.03117e-02
-7.42645e+00 3.31558e+03 -1.77426e-01 1.32813e-01
-6.92645e+00 3.31558e+03 -7.45045e-01 -2.12911e-01
-6.42645e+00 3.31558e+03 -1.35104e-01 -5.26609e-01
-5.92645e+00 3.31558e+03 -2.85043e-01 -4.43926e-01
-5.42645e+00 3.31558e+03 -3.40323e-01 -6.40772e-01
-4.92645e+00 3.31558e+03 -8.88600e-01 -3.20740e-01
-4.42645e+00 3.31558e+03 8.51425e-01 1.76266e+00
-3.92645e+00 3.31558e+03 2.75104e-01 2.13315e+00
-3.42645e+00 3.31558e+03 1.07747e+00 1.54778e+00
-2.92645e+00 3.31558e+03 -1.86861e+00 -1.46548e+00
-2.42645e+00 3.31558e+03 -2.01670e+00 -3.25975e+00
-1.92645e+00 3.31558e+03 -2.22086e+00 -9.14531e-01
-1.42645e+00 3.31558e+03 -1.95959e+00 8.96977e-01
-9.26447e-01 3.31558e+03 -4.08710e+00 -1.21312e+00
-4.26447e-01 3.31558e+03 -4.03734e+00 -1.72604e+00
7.35532e-02 3.31558e+03 -1.00442e+00 -2.49514e-01
5.73553e-01 3.31558e+03 2.10634e-01 3.72859e-01
1.07355e+00 3.31558e+03 9.58627e-02 1.72104e-01
1.57355e+00 3.31558e+03 -8.16469e-03 2.09534e-02
2.07355e+00 3.31558e+03 1.08186e-02 -5.81191e-03
2.57355e+00 3.31558e+03 3.33415e-03 6.08939e-05
3.07355e+00 3.31558e+03 -6.23593e-04 6.44427e-04
3.57355e+00 3.31558e+03 -1.92589e-03 -3.77779e-03
4.07355e+00 3.31558e+03 -3.58378e-04 1.95993e-04
4.57355e+00 3.31558e+03 1.08126e-03 1.33908e-03
5.07355e+00 3.31558e+03 -3.33198e-04 1.19225e-03
5.57355e+00 3.31558e+03 -7.72495e-05 -2.99914e-04
6.07355e+00 3.31558e+03 -9.52700e-04 -7.82636e-04
6.57355e+00 3.31558e+03 1.16225e-03 5.38638e-04
7.07355e+00 3.31558e+03 -5.24751e-04 -4.69337e-04
7.57355e+00 3.31558e+03 7.85407e-04 1.28540e-04
8.07355e+00 3.31558e+03 -1.04716e-03 -5.07141e-04
8.57355e+00 3.31558e+03 6.29399e-04 1.62692e-03
9.07355e+00 3.31558e+03 2.32588e-05 -2.15455e-04
9.57355e+00 3.31558e+03 1.15334e-03 2.01347e-04
1.00736e+01 3.31558e+03 -1.07497e-03 -1.05508e-03
1.05736e+01 3.31558e+03 -1.75170e-04 -4.36825e-04
1.10736e+01 3.31558e+03 3.41692e-04 6.22014e-04
1.15736e+01 3.31558e+03 -1.99255e-04 -4.20999e-04
1.20736e+01 3.31558e+03 -1.38956e-04 8.13368e-04
1.25736e+01 3.31558e+03 3.48312e-04 1.41814e-03
1.30736e+01 3.31558e+03 -5.90595e-04 -1.12358e-03
1.35736e+01 3.31558e+03 2.85033e-04 3.49495e-04
1.40736e+01 3.31558e+03 2.55861e-04 1.26508e-04
1.45736e+01 3.31558e+03 -8.00120e-04 -1.47988e-03
1.50736e+01 3.31558e+03 -1.21297e-04 -2.51528e-04
1.55736e+01 3.31558e+03 1.03010e-03 1.42673e-03
1.60736e+01 3.31558e+03 5.40874e-04 -2.43289e-04
1.65736e+01 3.31558e+03 -1.51333e-03 -2.70415e-03
-1.29264e+01 3.31662e+03 -1.06750e+00 -1.21433e+00
-1.24264e+01 3.31662e+03 -1.49665e-01 -5.43810e-01
-1.19264e+01 3.31662e+03 -2.09020e-01 7.89573e-02
-1.14264e+01 3.31662e+03 -7.83656e-01 -5.58838e-01
-1.09264e+01 3.31662e+03 -2.10205e-01 2.96817e-01
-1.04264e+01 3.31662e+03 2.59652e-01 5.23031e-01
-9.92645e+00 3.31662e+03 -6.64913e-01 -1.10685e-01
-9.42645e+00 3.31662e+03 -9.79908e-01 -6.31893e-01
-8.92645e+00 3.31662e+03 -3.95948e-01 -3.03668e-01
-8.42645e+00 3.31662e+03 -5.40905e-01 -2.01780e-01
-7.92645e+00 3.31662e+03 -8.71490e-02 9.59457e-02
-7.42645e+00 3.31662e+03 -1.24080e-01 1.20194e-01
-6.92645e+00 3.31662e+03 -7.37799e-01 -2.54262e-01
-6.42645e+00 3.31662e+03 -8.42314e-02 -5.11001e-01
-5.92645e+00 3.31662e+03 -2.97415e-01 -4.46342e-01
-5.42645e+00 3.31662e+03 -4.00428e-01 -6.62269e-01
-4.92645e+00 3.31662e+03 -9.73157e-01 -3.51716e-01
-4.42645e+00 3.31662e+03 8.40056e-01 1.77265e+00
-3.92645e+00 3.31662e+03 2.01657e-01 2.13187e+00
-3.42645e+00 3.31662e+03 1.06808e+00 1.53769e+00
-2.92645e+00 3.31662e+03 -1.88632e+00 -1.49881e+00
-2.42645e+00 3.31662e+03 -2.12324e+00 -3.32128e+00
-1.92645e+00 3.31662e+03 -2.29883e+00 -9.30628e-01
-1.42645e+00 3.31662e+03 -1.98333e+00 9.19335e-01
-9.26447e-01 3.31662e+03 -4.15361e+00 -1.26539e+00
-4.26447e-01 3.31662e+03 -4.09475e+00 -1.75563e+00
7.35532e-02 3.31662e+03 -1.00128e+00 -2.42724e-01
5.73553e-01 3.31662e+03 2.09897e-01 3.77264e-01
1.07355e+00 3.31662e+03 9.87764e-02 1.74095e-01
1.57355e+00 3.31662e+03 -9.81846e-03 1.97575e-02
2.07355e+00 3.31662e+03 1.08692e-02 -5.58536e-03
2.57355e+00 3.31662e+03 3.32310e-03 -6.10756e-04
3.07355e+00 3.31662e+03 -6.52274e-04 7.08286e-04
3.57355e+00 3.31662e+03 -1.87676e-03 -3.70086e-03
4.07355e+00 3.31662e+03 -3.40675e-04 1.61512e-04
4.57355e+00 3.31662e+03 1.08222e-03 1.40910e-03
5.07355e+00 3.31662e+03 -4.05597e-04 1.10574e-03
5.57355e+00 3.31662e+03 -5.74992e-06 -1.51168e-04
6.07355e+00 3.31662e+03 -8.85002e-04 -6.67716e-04
6.57355e+00 3.31662e+03 1.08683e-03 4.41206e-04
7.07355e+00 3.31662e+03 -5.77407e-04 -5.32890e-04
7.57355e+00 3.31662e+03 8.00491e-04 1.26579e-04
8.07355e+00 3.31662e+03 -1.04816e-03 -4.82329e-04
8.57355e+00 3.31662e+03 6.14953e-04 1.56611e-03
9.07355e+00 3.31662e+03 5.59129e-05 -1.86221e-04
9.57355e+00 3.31662e+03 1.20671e-03 2.17859e-04
1.00736e+01 3.31662e+03 -1.11340e-03 -1.05453e-03
1.05736e+01 3.31662e+03 -1.82931e-04 -4.51161e-04
1.10736e+01 3.31662e+03 3.13259e-04 5.77680e-04
1.15736e+01 3.31662e+03 -2.33875e-04 -3.97756e-04
1.20736e+01 3.31662e+03 -7.85297e-05 9.86579e-04
1.25736e+01 3.31662e+03 3.55380e-04 1.39147e-03
1.30736e+01 3.31662e+03 -5.70391e-04 -1.12768e-03
1.35736e+01 3.31662e+03 2.88020e-04 4.15949e-04
1.40736e+01 3.31662e+03 2.84992e-04 1.16410e-04
1.45736e+01 3.31662e+03 -8.80138e-04 -1.64064e-03
1.50736e+01 3.31662e+03 -1.12517e-04 -1.21934e-04
1.55736e+01 3.31662e+03 1.05466e-03 1.53564e-03
1.60736e+01 3.31662e+03 5.01024e-04 -3.95348e-04
1.65736e+01 3.31662e+03 -1.53406e-03 -2.83531e-03
-1.29264e+01 3.31766e+03 -1.16216e+00 -1.32129e+00
-1.24264e+01 3.31766e+03 -1.97103e-01 -5.81480e-01
-1.19264e+01 3.31766e+03 -1.61192e-01 1.55993e-01
-1.14264e+01 3.31766e+03 -8.65351e-01 -6.05901e-01
-1.09264e+01 3.31766e+03 -2.98144e-01 2.66389e-01
-1.04264e+01 3.31766e+03 2.35308e-01 5.31326e-01
-9.92645e+00 3.31766e+03 -6.25474e-01 -4.09145e-02
-9.42645e+00 3.31766e+03 -9.63170e-01 -6.63864e-01
-8.92645e+00 3.31766e+03 -4.55934e-01 -3.67905e-01
-8.42645e+00 3.31766e+03 -5.56724e-01 -1.70786e-01
-7.92645e+00 3.31766e+03 -2.51226e-02 1.33245e-01
-7.42645e+00 3.31766e+03 -7.36991e-02 1.10341e-01
-6.92645e+00 3.31766e+03 -7.26795e-01 -2.93963e-01
-6.42645e+00 3.31766e+03 -3.11828e-02 -4.91088e-01
-5.92645e+00 3.31766e+03 -3.07909e-01 -4.47018e-01
-5.42645e+00 3.31766e+03 -4.66499e-01 -6.89654e-01
-4.92645e+00 3.31766e+03 -1.04412e+00 -3.80086e-01
-4.42645e+00 3.31766e+03 8.24485e-01 1.77943e+00
-3.92645e+00 3.31766e+03 1.34455e-01 2.14162e+00
-3.42645e+00 3.31766e+03 1.04733e+00 1.52112e+00
-2.92645e+00 3.31766e+03 -1.89981e+00 -1.53653e+00
-2.42645e+00 3.31766e+03 -2.23510e+00 -3.38165e+00
-1.92645e+00 3.31766e+03 -2.37464e+00 -9.50326e-01
-1.42645e+00 3.31766e+03 -2.01015e+00 9.35297e-01
-9.26447e-01 3.31766e+03 -4.21552e+00 -1.31107e+00
-4.26447e-01 3.31766e+03 -4.15131e+00 -1.78502e+00
7.35532e-02 3.31766e+03 -9.97948e-01 -2.37010e-01
5.73553e-01 3.31766e+03 2.09801e-01 3.82753e-01
1.07355e+00 3.31766e+03 1.01396e-01 1.75896e-01
1.57355e+00 3.31766e+03 -1.13862e-02 1.81814e-02
2.07355e+00 3.31766e+03 1.07855e-02 -5.19356e-03
2.57355e+00 3.31766e+03 3.40536e-03 -1.14296e-03
3.07355e+00 3.31766e+03 -6.49440e-04 7.79504e-04
3.57355e+00 3.31766e+03 -1.80462e-03 -3.56351e-03
4.07355e+00 3.31766e+03 -3.43236e-04 1.00152e-04
4.57355e+00 3.31766e+03 1.07417e-03 1.46936e-03
5.07355e+00 3.31766e+03 -4.79818e-04 1.00948e-03
5.57355e+00 3.31766e+03 6.99322e-05 9.06737e-06
6.07355e+00 3.31766e+03 -8.01645e-04 -5.35379e-04
6.57355e+00 3.31766e+03 9.99846e-04 3.33648e-04
7.07355e+00 3.31766e+03 -6.30862e-04 -6.02148e-04
7.57355e+00 3.31766e+03 8.11403e-04 1.24528e-04
8.07355e+00 3.31766e+03 -1.03445e-03 -4.54016e-04
8.57355e+00 3.31766e+03 5.88768e-04 1.47616e-03
9.07355e+00 3.31766e+03 9.96229e-05 -1.51512e-04
9.57355e+00 3.31766e+03 1.24173e-03 2.35467e-04
1.00736e+01 3.31766e+03 -1.13426e-03 -1.03064e-03
1.05736e+01 3.31766e+03 -1.90220e-04 -4.68158e-04
1.10736e+01 3.31766e+03 2.80083e-04 5.20017e-04
1.15736e+01 3.31766e+03 -2.70833e-04 -3.70185e-04
1.20736e+01 3.31766e+03 -1.20177e-05 1.15304e-03
1.25736e+01 3.31766e+03 3.56329e-04 1.34793e-03
1.30736e+01 3.31766e+03 -5.40364e-04 -1.11099e-03
1.35736e+01 3.31766e+03 2.90115e-04 4.85592e-04
1.40736e+01 3.31766e+03 3.11607e-04 9.55253e-05
1.45736e+01 3.31766e+03 -9.50585e-04 -1.79480e-03
1.50736e+01 3.31766e+03 -1.12684e-04 -4.53892e-06
1.55736e+01 3.31766e+03 1.07556e-03 1.62876e-03
1.60736e+01 3.31766e+03 4.50663e-04 -5.37631e-04
1.65736e+01 3.31766e+03 -1.53765e-03 -2.92496e-03
-1.29264e+01 3.31870e+03 -1.25143e+00 -1.42152e+00
-1.24264e+01 3.31870e+03 -2.47037e-01 -6.15459e-01
-1.19264e+01 3.31870e+03 -1.14581e-01 2.29500e-01
-1.14264e+01 3.31870e+03 -9.45955e-01 -6.49203e-01
-1.09264e+01 3.31870e+03 -3.93694e-01 2.31690e-01
-1.04264e+01 3.31870e+03 2.02426e-01 5.35272e-01
-9.92645e+00 3.31870e+03 -5.77098e-01 3.12063e-02
-9.42645e+00 3.31870e+03 -9.41986e-01 -6.94078e-01
-8.92645e+00 3.31870e+03 -5.11184e-01 -4.26433e-01
-8.42645e+00 3.31870e+03 -5.69065e-01 -1.42495e-01
-7.92645e+00 3.31870e+03 3.94838e-02 1.71627e-01
-7.42645e+00 3.31870e+03 -2.96708e-02 1.01247e-01
-6.92645e+00 3.31870e+03 -7.14034e-01 -3.31744e-01
-6.42645e+00 3.31870e+03 2.26420e-02 -4.67392e-01
-5.92645e+00 3.31870e+03 -3.16889e-01 -4.46364e-01
-5.42645e+00 3.31870e+03 -5.37748e-01 -7.21657e-01
-4.92645e+00 3.31870e+03 -1.09908e+00 -4.04259e-01
-4.42645e+00 3.31870e+03 8.04663e-01 1.78265e+00
-3.92645e+00 3.31870e+03 7.48853e-02 2.16338e+00
-3.42645e+00 3.31870e+03 1.01416e+00 1.49798e+00
-2.92645e+00 3.31870e+03 -1.90914e+00 -1.57804e+00
-2.42645e+00 3.31870e+03 -2.34726e+00 -3.43968e+00
-1.92645e+00 3.31870e+03 -2.44625e+00 -9.73066e-01
-1.42645e+00 3.31870e+03 -2.03967e+00 9.44666e-01
-9.26447e-01 3.31870e+03 -4.27257e+00 -1.34995e+00
-4.26447e-01 3.31870e+03 -4.20678e+00 -1.81350e+00
7.35532e-02 3.31870e+03 -9.95876e-01 -2.32974e-01
5.73553e-01 3.31870e+03 2.10293e-01 3.89179e-01
1.07355e+00 3.31870e+03 1.03851e-01 1.77466e-01
1.57355e+00 3.31870e+03 -1.28109e-02 1.63184e-02
2.07355e+00 3.31870e+03 1.05762e-02 -4.70634e-03
2.57355e+00 3.31870e+03 3.56078e-03 -1.51586e-03
3.07355e+00 3.31870e+03 -6.14144e-04 8.45825e-04
3.57355e+00 3.31870e+03 -1.71125e-03 -3.37063e-03
4.07355e+00 3.31870e+03 -3.64723e-04 1.50866e-05
4.57355e+00 3.31870e+03 1.05344e-03 1.51136e-03
5.07355e+00 3.31870e+03 -5.54499e-04 9.06835e-04
5.57355e+00 3.31870e+03 1.48385e-04 1.77253e-04
6.07355e+00 3.31870e+03 -7.01033e-04 -3.86484e-04
6.57355e+00 3.31870e+03 8.99547e-04 2.14876e-04
7.07355e+00 3.31870e+03 -6.80383e-04 -6.74539e-04
7.57355e+00 3.31870e+03 8.17274e-04 1.22530e-04
8.07355e+00 3.31870e+03 -1.00508e-03 -4.21415e-04
8.57355e+00 3.31870e+03 5.50174e-04 1.35387e-03
9.07355e+00 3.31870e+03 1.54083e-04 -1.13058e-04
9.57355e+00 3.31870e+03 1.25743e-03 2.58045e-04
1.00736e+01 3.31870e+03 -1.13668e-03 -9.79978e-04
1.05736e+01 3.31870e+03 -1.96600e-04 -4.85603e-04
1.10736e+01 3.31870e+03 2.41284e-04 4.48419e-04
1.15736e+01 3.31870e+03 -3.09309e-04 -3.38356e-04
1.20736e+01 3.31870e+03 5.93911e-05 1.30800e-03
1.25736e+01 3.31870e+03 3.50180e-04 1.28856e-03
1.30736e+01 3.31870e+03 -5.01049e-04 -1.07294e-03
1.35736e+01 3.31870e+03 2.90086e-04 5.55021e-04
1.40736e+01 3.31870e+03 3.34204e-04 6.14593e-05
1.45736e+01 3.31870e+03 -1.00765e-03 -1.93540e-03
1.50736e+01 3.31870e+03 -1.22088e-04 9.77248e-05
1.55736e+01 3.31870e+03 1.09301e-03 1.70208e-03
1.60736e+01 3.31870e+03 3.90920e-04 -6.66199e-04
1.65736e+01 3.31870e+03 -1.52299e-03 -2.97259e-03
-1.29264e+01 3.31974e+03 -1.33200e+00 -1.51274e+00
-1.24264e+01 3.31974e+03 -2.99722e-01 -6.46164e-01
-1.19264e+01 3.31974e+03 -7.00023e-02 2.98804e-01
-1.14264e+01 3.31974e+03 -1.02533e+00 -6.88446e-01
-1.09264e+01 3.31974e+03 -4.95903e-01 1.93022e-01
-1.04264e+01 3.31974e+03 1.61440e-01 5.34203e-01
-9.92645e+00 3.31974e+03 -5.20841e-01 1.04589e-01
-9.42645e+00 3.31974e+03 -9.16465e-01 -7.21173e-01
-8.92645e+00 3.31974e+03 -5.59151e-01 -4.77251e-01
-8.42645e+00 3.31974e+03 -5.78679e-01 -1.16549e-01
-7.92645e+00 3.31974e+03 1.01871e-01 2.09577e-01
-7.42645e+00 3.31974e+03 5.63872e-03 9.15679e-02
-6.92645e+00 3.31974e+03 -7.01652e-01 -3.67471e-01
-6.42645e+00 3.31974e+03 7.72597e-02 -4.39722e-01
-5.92645e+00 3.31974e+03 -3.24311e-01 -4.45491e-01
-5.42645e+00 3.31974e+03 -6.12172e-01 -7.57475e-01
-4.92645e+00 3.31974e+03 -1.13561e+00 -4.22240e-01
-4.42645e+00 3.31974e+03 7.82170e-01 1.78352e+00
-3.92645e+00 3.31974e+03 2.69895e-02 2.19852e+00
-3.42645e+00 3.31974e+03 9.70809e-01 1.46962e+00
-2.92645e+00 3.31974e+03 -1.91165e+00 -1.62218e+00
-2.42645e+00 3.31974e+03 -2.45293e+00 -3.49375e+00
-1.92645e+00 3.31974e+03 -2.51227e+00 -9.99075e-01
-1.42645e+00 3.31974e+03 -2.07319e+00 9.47211e-01
-9.26447e-01 3.31974e+03 -4.32387e+00 -1.38098e+00
-4.26447e-01 3.31974e+03 -4.26036e+00 -1.84058e+00
7.35532e-02 3.31974e+03 -9.96284e-01 -2.30952e-01
5.73553e-01 3.31974e+03 2.11682e-01 3.96661e-01
1.07355e+00 3.31974e+03 1.06222e-01 1.78842e-01
1.57355e+00 3.31974e+03 -1.40778e-02 1.41964e-02
2.07355e+00 3.31974e+03 1.02519e-02 -4.19356e-03
2.57355e+00 3.31974e+03 3.78333e-03 -1.70657e-03
3.07355e+00 3.31974e+03 -5.43071e-04 9.03005e-04
3.57355e+00 3.31974e+03 -1.60149e-03 -3.13216e-03
4.07355e+00 3.31974e+03 -4.06069e-04 -9.54384e-05
4.57355e+00 3.31974e+03 1.02153e-03 1.52993e-03
5.07355e+00 3.31974e+03 -6.28020e-04 8.00046e-04
5.57355e+00 3.31974e+03 2.28741e-04 3.50694e-04
6.07355e+00 3.31974e+03 -5.84621e-04 -2.26374e-04
6.57355e+00 3.31974e+03 7.86995e-04 8.59021e-05
7.07355e+00 3.31974e+03 -7.21889e-04 -7.45867e-04
7.57355e+00 3.31974e+03 8.17709e-04 1.22838e-04
8.07355e+00 3.31974e+03 -9.62202e-04 -3.87965e-04
8.57355e+00 3.31974e+03 4.98870e-04 1.19720e-03
9.07355e+00 3.31974e+03 2.19602e-04 -6.96564e-05
9.57355e+00 3.31974e+03 1.25354e-03 2.86528e-04
1.00736e+01 3.31974e+03 -1.11980e-03 -9.02489e-04
1.05736e+01 3.31974e+03 -2.01809e-04 -5.02919e-04
1.10736e+01 3.31974e+03 1.96584e-04 3.61871e-04
1.15736e+01 3.31974e+03 -3.47856e-04 -3.02609e-04
1.20736e+01 3.31974e+03 1.34871e-04 1.45063e-03
1.25736e+01 3.31974e+03 3.38195e-04 1.21657e-03
1.30736e+01 3.31974e+03 -4.54387e-04 -1.01659e-03
1.35736e+01 3.31974e+03 2.84837e-04 6.18064e-04
1.40736e+01 3.31974e+03 3.52146e-04 1.62151e-05
1.45736e+01 3.31974e+03 -1.04941e-03 -2.05579e-03
1.50736e+01 3.31974e+03 -1.38977e-04 1.81876e-04
1.55736e+01 3.31974e+03 1.10790e-03 1.75581e-03
1.60736e+01 3.31974e+03 3.22231e-04 -7.78726e-04
1.65736e+01 3.31974e+03 -1.49022e-03 -2.98001e-03
-1.29264e+01 3.32079e+03 -1.40045e+00 -1.59355e+00
-1.24264e+01 3.32079e+03 -3.54767e-01 -6.74845e-01
-1.19264e+01 3.32079e+03 -2.75079e-02 3.63866e-01
-1.14264e+01 3.32079e+03 -1.10139e+00 -7.21884e-01
-1.09264e+01 3.32079e+03 -6.03438e-01 1.51034e-01
-1.04264e+01 3.32079e+03 1.11412e-01 5.26088e-01
-9.92645e+00 3.32079e+03 -4.56492e-01 1.79281e-01
-9.42645e+00 3.32079e+03 -8.86319e-01 -7.42194e-01
-8.92645e+00 3.32079e+03 -5.99749e-01 -5.20176e-01
-8.42645e+00 3.32079e+03 -5.84988e-01 -9.19436e-02
-7.92645e+00 3.32079e+03 1.60653e-01 2.46032e-01
-7.42645e+00 3.32079e+03 2.95365e-02 7.93389e-02
-6.92645e+00 3.32079e+03 -6.90414e-01 -3.99291e-01
-6.42645e+00 3.32079e+03 1.32846e-01 -4.08480e-01
-5.92645e+00 3.32079e+03 -3.29379e-01 -4.45436e-01
-5.42645e+00 3.32079e+03 -6.86154e-01 -7.95666e-01
-4.92645e+00 3.32079e+03 -1.15234e+00 -4.33160e-01
-4.42645e+00 3.32079e+03 7.58680e-01 1.78375e+00
-3.92645e+00 3.32079e+03 -5.41537e-03 2.24731e+00
-3.42645e+00 3.32079e+03 9.18595e-01 1.43670e+00
-2.92645e+00 3.32079e+03 -1.90554e+00 -1.66830e+00
-2.42645e+00 3.32079e+03 -2.54783e+00 -3.54240e+00
-1.92645e+00 3.32079e+03 -2.57268e+00 -1.02873e+00
-1.42645e+00 3.32079e+03 -2.11499e+00 9.41621e-01
-9.26447e-01 3.32079e+03 -4.36869e+00 -1.40331e+00
-4.26447e-01 3.32079e+03 -4.31230e+00 -1.86708e+00
7.35532e-02 3.32079e+03 -9.99190e-01 -2.30127e-01
5.73553e-01 3.32079e+03 2.13824e-01 4.04890e-01
1.07355e+00 3.32079e+03 1.08630e-01 1.80101e-01
1.57355e+00 3.32079e+03 -1.51702e-02 1.19147e-02
2.07355e+00 3.32079e+03 9.83648e-03 -3.70426e-03
2.57355e+00 3.32079e+03 4.06427e-03 -1.71285e-03
3.07355e+00 3.32079e+03 -4.40847e-04 9.50985e-04
3.57355e+00 3.32079e+03 -1.47644e-03 -2.85636e-03
4.07355e+00 3.32079e+03 -4.72603e-04 -2.33361e-04
4.57355e+00 3.32079e+03 9.81866e-04 1.52625e-03
5.07355e+00 3.32079e+03 -6.96344e-04 6.91774e-04
5.57355e+00 3.32079e+03 3.10377e-04 5.27024e-04
6.07355e+00 3.32079e+03 -4.56334e-04 -6.21580e-05
6.57355e+00 3.32079e+03 6.65666e-04 -5.12001e-05
7.07355e+00 3.32079e+03 -7.55333e-04 -8.14008e-04
7.57355e+00 3.32079e+03 8.13537e-04 1.29187e-04
8.07355e+00 3.32079e+03 -9.08571e-04 -3.58769e-04
8.57355e+00 3.32079e+03 4.35195e-04 1.01123e-03
9.07355e+00 3.32079e+03 2.97015e-04 -1.92384e-05
9.57355e+00 3.32079e+03 1.23036e-03 3.18051e-04
1.00736e+01 3.32079e+03 -1.08570e-03 -8.02982e-04
1.05736e+01 3.32079e+03 -2.02580e-04 -5.17580e-04
1.10736e+01 3.32079e+03 1.45131e-04 2.60154e-04
1.15736e+01 3.32079e+03 -3.85432e-04 -2.64169e-04
1.20736e+01 3.32079e+03 2.13512e-04 1.58091e-03
1.25736e+01 3.32079e+03 3.20903e-04 1.13442e-03
1.30736e+01 3.32079e+03 -4.01749e-04 -9.45275e-04
1.35736e+01 3.32079e+03 2.73771e-04 6.71605e-04
1.40736e+01 3.32079e+03 3.64573e-04 -3.92140e-05
1.45736e+01 3.32079e+03 -1.07284e-03 -2.15027e-03
1.50736e+01 3.32079e+03 -1.61062e-04 2.47116e-04
1.55736e+01 3.32079e+03 1.11760e-03 1.78684e-03
1.60736e+01 3.32079e+03 2.45049e-04 -8.72507e-04
1.65736e+01 3.32079e+03 -1.43814e-03 -2.94498e-03
-1.29264e+01 3.32183e+03 -1.45381e+00 -1.66217e+00
-1.24264e+01 3.32183e+03 -4.11213e-01 -7.02384e-01
-1.19264e+01 3.32183e+03 1.11615e-02 4.23644e-01
-1.14264e+01 3.32183e+03 -1.17200e+00 -7.47960e-01
-1.09264e+01 3.32183e+03 -7.16058e-01 1.05711e-01
-1.04264e+01 3.32183e+03 5.29172e-02 5.09947e-01
-9.92645e+00 3.32183e+03 -3.85873e-01 2.54238e-01
-9.42645e+00 3.32183e+03 -8.51253e-01 -7.54217e-01
-8.92645e+00 3.32183e+03 -6.32864e-01 -5.54939e-01
-8.42645e+00 3.32183e+03 -5.89762e-01 -6.99662e-02
-7.92645e+00 3.32183e+03 2.14129e-01 2.80050e-01
-7.42645e+00 3.32183e+03 3.93761e-02 6.33554e-02
-6.92645e+00 3.32183e+03 -6.80175e-01 -4.25426e-01
-6.42645e+00 3.32183e+03 1.88054e-01 -3.73950e-01
-5.92645e+00 3.32183e+03 -3.29638e-01 -4.46293e-01
-5.42645e+00 3.32183e+03 -7.56321e-01 -8.34470e-01
-4.92645e+00 3.32183e+03 -1.15020e+00 -4.37466e-01
-4.42645e+00 3.32183e+03 7.36826e-01 1.78461e+00
-3.92645e+00 3.32183e+03 -1.95603e-02 2.30966e+00
-3.42645e+00 3.32183e+03 8.58695e-01 1.40026e+00
-2.92645e+00 3.32183e+03 -1.89071e+00 -1.71553e+00
-2.42645e+00 3.32183e+03 -2.63086e+00 -3.58526e+00
-1.92645e+00 3.32183e+03 -2.62672e+00 -1.06206e+00
-1.42645e+00 3.32183e+03 -2.16800e+00 9.27401e-01
-9.26447e-01 3.32183e+03 -4.40736e+00 -1.41681e+00
-4.26447e-01 3.32183e+03 -4.36362e+00 -1.89395e+00
7.35532e-02 3.32183e+03 -1.00473e+00 -2.30050e-01
5.73553e-01 3.32183e+03 2.16636e-01 4.13822e-01
1.07355e+00 3.32183e+03 1.11125e-01 1.81244e-01
1.57355e+00 3.32183e+03 -1.60183e-02 9.65801e-03
2.07355e+00 3.32183e+03 9.35614e-03 -3.25734e-03
2.57355e+00 3.32183e+03 4.37445e-03 -1.56256e-03
3.07355e+00 3.32183e+03 -3.09733e-04 9.97703e-04
3.57355e+00 3.32183e+03 -1.33860e-03 -2.55322e-03
4.07355e+00 3.32183e+03 -5.68747e-04 -3.97780e-04
4.57355e+00 3.32183e+03 9.40583e-04 1.50469e-03
5.07355e+00 3.32183e+03 -7.55861e-04 5.87105e-04
5.57355e+00 3.32183e+03 3.92332e-04 7.04234e-04
6.07355e+00 3.32183e+03 -3.20693e-04 9.87124e-05
6.57355e+00 3.32183e+03 5.39305e-04 -1.92116e-04
7.07355e+00 3.32183e+03 -7.81966e-04 -8.81439e-04
7.57355e+00 3.32183e+03 8.03840e-04 1.42923e-04
8.07355e+00 3.32183e+03 -8.45015e-04 -3.33488e-04
8.57355e+00 3.32183e+03 3.59297e-04 8.01399e-04
9.07355e+00 3.32183e+03 3.86113e-04 4.17993e-05
9.57355e+00 3.32183e+03 1.18947e-03 3.50037e-04
1.00736e+01 3.32183e+03 -1.03628e-03 -6.87336e-04
1.05736e+01 3.32183e+03 -1.97696e-04 -5.28179e-04
1.10736e+01 3.32183e+03 8.54121e-05 1.44678e-04
1.15736e+01 3.32183e+03 -4.18908e-04 -2.24317e-04
1.20736e+01 3.32183e+03 2.93245e-04 1.69694e-03
1.25736e+01 3.32183e+03 2.98167e-04 1.04455e-03
1.30736e+01 3.32183e+03 -3.44743e-04 -8.62880e-04
1.35736e+01 3.32183e+03 2.58390e-04 7.15567e-04
1.40736e+01 3.32183e+03 3.69775e-04 -1.04119e-04
1.45736e+01 3.32183e+03 -1.07511e-03 -2.21717e-03
1.50736e+01 3.32183e+03 -1.85858e-04 2.97321e-04
1.55736e+01 3.32183e+03 1.12026e-03 1.79268e-03
1.60736e+01 3.32183e+03 1.59535e-04 -9.46539e-04
1.65736e+01 3.32183e+03 -1.36795e-03 -2.86759e-03
-1.29264e+01 3.32287e+03 -1.49027e+00 -1.71786e+00
-1.24264e+01 3.32287e+03 -4.65301e-01 -7.29644e-01
-1.19264e+01 3.32287e+03 4.60101e-02 4.77776e-01
-1.14264e+01 3.32287e+03 -1.23277e+00 -7.64773e-01
-1.09264e+01 3.32287e+03 -8.30697e-01 5.76577e-02
-1.04264e+01 3.32287e+03 -8.79695e-03 4.87944e-01
-9.92645e+00 3.32287e+03 -3.09769e-01 3.27837e-01
-9.42645e+00 3.32287e+03 -8.08218e-01 -7.55014e-01
-8.92645e+00 3.32287e+03 -6.55198e-01 -5.80091e-01
-8.42645e+00 3.32287e+03 -5.94207e-01 -5.21244e-02
-7.92645e+00 3.32287e+03 2.61962e-01 3.10870e-01
-7.42645e+00 3.32287e+03 3.73480e-02 4.48577e-02
-6.92645e+00 3.32287e+03 -6.69737e-01 -4.45429e-01
-6.42645e+00 3.32287e+03 2.39578e-01 -3.37475e-01
-5.92645e+00 3.32287e+03 -3.23100e-01 -4.47725e-01
-5.42645e+00 3.32287e+03 -8.21020e-01 -8.73079e-01
-4.92645e+00 3.32287e+03 -1.13081e+00 -4.35917e-01
-4.42645e+00 3.32287e+03 7.17624e-01 1.78658e+00
-3.92645e+00 3.32287e+03 -1.67097e-02 2.38473e+00
-3.42645e+00 3.32287e+03 7.93190e-01 1.36160e+00
-2.92645e+00 3.32287e+03 -1.86773e+00 -1.76377e+00
-2.42645e+00 3.32287e+03 -2.70272e+00 -3.62186e+00
-1.92645e+00 3.32287e+03 -2.67413e+00 -1.09889e+00
-1.42645e+00 3.32287e+03 -2.23410e+00 9.05159e-01
-9.26447e-01 3.32287e+03 -4.44114e+00 -1.42222e+00
-4.26447e-01 3.32287e+03 -4.41406e+00 -1.92118e+00
7.35532e-02 3.32287e+03 -1.01302e+00 -2.30570e-01
5.73553e-01 3.32287e+03 2.20192e-01 4.23460e-01
1.07355e+00 3.32287e+03 1.13748e-01 1.82215e-01
1.57355e+00 3.32287e+03 -1.65701e-02 7.59591e-03
2.07355e+00 3.32287e+03 8.81669e-03 -2.86597e-03
2.57355e+00 3.32287e+03 4.68804e-03 -1.27651e-03
3.07355e+00 3.32287e+03 -1.49983e-04 1.05042e-03
3.57355e+00 3.32287e+03 -1.19310e-03 -2.23243e-03
4.07355e+00 3.32287e+03 -6.93734e-04 -5.83075e-04
4.57355e+00 3.32287e+03 9.01295e-04 1.46623e-03
5.07355e+00 3.32287e+03 -8.06688e-04 4.85540e-04
5.57355e+00 3.32287e+03 4.75091e-04 8.81494e-04
6.07355e+00 3.32287e+03 -1.80956e-04 2.51227e-04
6.57355e+00 3.32287e+03 4.11084e-04 -3.33244e-04
7.07355e+00 3.32287e+03 -8.03805e-04 -9.50847e-04
7.57355e+00 3.32287e+03 7.88508e-04 1.65335e-04
8.07355e+00 3.32287e+03 -7.71919e-04 -3.12311e-04
8.57355e+00 3.32287e+03 2.71635e-04 5.71753e-04
9.07355e+00 3.32287e+03 4.86739e-04 1.15709e-04
9.57355e+00 3.32287e+03 1.13258e-03 3.80056e-04
1.00736e+01 3.32287e+03 -9.73907e-04 -5.60335e-04
1.05736e+01 3.32287e+03 -1.88444e-04 -5.36267e-04
1.10736e+01 3.32287e+03 2.00856e-05 2.13185e-05
1.15736e+01 3.32287e+03 -4.45534e-04 -1.84756e-04
1.20736e+01 3.32287e+03 3.68840e-04 1.79448e-03
1.25736e+01 3.32287e+03 2.73208e-04 9.53955e-04
1.30736e+01 3.32287e+03 -2.87169e-04 -7.75048e-04
1.35736e+01 3.32287e+03 2.41110e-04 7.49461e-04
1.40736e+01 3.32287e+03 3.65523e-04 -1.77633e-04
1.45736e+01 3.32287e+03 -1.05598e-03 -2.25510e-03
1.50736e+01 3.32287e+03 -2.12407e-04 3.35502e-04
1.55736e+01 3.32287e+03 1.11582e-03 1.77339e-03
1.60736e+01 3.32287e+03 6.62780e-05 -1.00156e-03
1.65736e+01 3.32287e+03 -1.27888e-03 -2.75044e-03
-1.29264e+01 3.32391e+03 -1.51067e+00 -1.76040e+00
-1.24264e+01 3.32391e+03 -5.13822e-01 -7.56245e-01
-1.19264e+01 3.32391e+03 7.82196e-02 5.27001e-01
-1.14264e+01 3.32391e+03 -1.28013e+00 -7.72088e-01
-1.09264e+01 3.32391e+03 -9.42605e-01 7.68158e-03
-1.04264e+01 3.32391e+03 -6.81868e-02 4.62317e-01
-9.92645e+00 3.32391e+03 -2.26779e-01 3.99758e-01
-9.42645e+00 3.32391e+03 -7.54280e-01 -7.43488e-01
-8.92645e+00 3.32391e+03 -6.65010e-01 -5.95593e-01
-8.42645e+00 3.32391e+03 -5.97421e-01 -3.82127e-02
-7.92645e+00 3.32391e+03 3.07538e-01 3.39582e-01
-7.42645e+00 3.32391e+03 2.80486e-02 2.59153e-02
-6.92645e+00 3.32391e+03 -6.57934e-01 -4.60353e-01
-6.42645e+00 3.32391e+03 2.84601e-01 -3.01583e-01
-5.92645e+00 3.32391e+03 -3.08934e-01 -4.48829e-01
-5.42645e+00 3.32391e+03 -8.78611e-01 -9.10287e-01
-4.92645e+00 3.32391e+03 -1.09487e+00 -4.28558e-01
-4.42645e+00 3.32391e+03 6.99092e-01 1.78850e+00
-3.92645e+00 3.32391e+03 9.20499e-04 2.47068e+00
-3.42645e+00 3.32391e+03 7.24627e-01 1.32204e+00
-2.92645e+00 3.32391e+03 -1.83781e+00 -1.81265e+00
-2.42645e+00 3.32391e+03 -2.76423e+00 -3.65116e+00
-1.92645e+00 3.32391e+03 -2.71462e+00 -1.13799e+00
-1.42645e+00 3.32391e+03 -2.31437e+00 8.74650e-01
-9.26447e-01 3.32391e+03 -4.47119e+00 -1.42051e+00
-4.26447e-01 3.32391e+03 -4.46376e+00 -1.94980e+00
7.35532e-02 3.32391e+03 -1.02361e+00 -2.30935e-01
5.73553e-01 3.32391e+03 2.24394e-01 4.33697e-01
1.07355e+00 3.32391e+03 1.16549e-01 1.83010e-01
1.57355e+00 3.32391e+03 -1.67925e-02 5.87691e-03
2.07355e+00 3.32391e+03 8.23191e-03 -2.54331e-03
2.57355e+00 3.32391e+03 4.97850e-03 -8.64203e-04
3.07355e+00 3.32391e+03 4.26119e-05 1.11535e-03
3.57355e+00 3.32391e+03 -1.04455e-03 -1.89929e-03
4.07355e+00 3.32391e+03 -8.49098e-04 -7.83784e-04
4.57355e+00 3.32391e+03 8.61974e-04 1.40725e-03
5.07355e+00 3.32391e+03 -8.47897e-04 3.83822e-04
5.57355e+00 3.32391e+03 5.61419e-04 1.05896e-03
6.07355e+00 3.32391e+03 -4.25135e-05 3.91469e-04
6.57355e+00 3.32391e+03 2.83400e-04 -4.74123e-04
7.07355e+00 3.32391e+03 -8.20305e-04 -1.01851e-03
7.57355e+00 3.32391e+03 7.69667e-04 2.00606e-04
8.07355e+00 3.32391e+03 -6.93313e-04 -3.02081e-04
8.57355e+00 3.32391e+03 1.73284e-04 3.29168e-04
9.07355e+00 3.32391e+03 5.98166e-04 2.02674e-04
9.57355e+00 3.32391e+03 1.06185e-03 4.05776e-04
1.00736e+01 3.32391e+03 -9.02152e-04 -4.25038e-04
1.05736e+01 3.32391e+03 -1.75516e-04 -5.43085e-04
1.10736e+01 3.32391e+03 -4.55215e-05 -1.02071e-04
1.15736e+01 3.32391e+03 -4.67055e-04 -1.48105e-04
1.20736e+01 3.32391e+03 4.36730e-04 1.86785e-03
1.25736e+01 3.32391e+03 2.50004e-04 8.70937e-04
1.30736e+01 3.32391e+03 -2.32220e-04 -6.84668e-04
1.35736e+01 3.32391e+03 2.22279e-04 7.69085e-04
1.40736e+01 3.32391e+03 3.50733e-04 -2.57971e-04
1.45736e+01 3.32391e+03 -1.01637e-03 -2.26392e-03
1.50736e+01 3.32391e+03 -2.41014e-04 3.61173e-04
1.55736e+01 3.32391e+03 1.10410e-03 1.73024e-03
1.60736e+01 3.32391e+03 -3.28622e-05 -1.03753e-03
1.65736e+01 3.32391e+03 -1.17058e-03 -2.59860e-03
-1.29264e+01 3.32496e+03 -1.51448e+00 -1.78779e+00
-1.24264e+01 3.32496e+03 -5.56006e-01 -7.80763e-01
-1.19264e+01 3.32496e+03 1.07386e-01 5.71926e-01
-1.14264e+01 3.32496e+03 -1.31656e+00 -7.73037e-01
-1.09264e+01 3.32496e+03 -1.04966e+00 -4.36741e-02
-1.04264e+01 3.32496e+03 -1.25516e-01 4.32521e-01
-9.92645e+00 3.32496e+03 -1.39812e-01 4.69212e-01
-9.42645e+00 3.32496e+03 -6.91159e-01 -7.21103e-01
-8.92645e+00 3.32496e+03 -6.62888e-01 -6.01857e-01
-8.42645e+00 3.32496e+03 -6.00396e-01 -2.76437e-02
-7.92645e+00 3.32496e+03 3.51014e-01 3.65599e-01
-7.42645e+00 3.32496e+03 1.26994e-02 7.58049e-03
-6.92645e+00 3.32496e+03 -6.44616e-01 -4.71462e-01
-6.42645e+00 3.32496e+03 3.20245e-01 -2.68610e-01
-5.92645e+00 3.32496e+03 -2.87149e-01 -4.48089e-01
-5.42645e+00 3.32496e+03 -9.29170e-01 -9.46005e-01
-4.92645e+00 3.32496e+03 -1.04306e+00 -4.14917e-01
-4.42645e+00 3.32496e+03 6.79498e-01 1.78934e+00
-3.92645e+00 3.32496e+03 3.23426e-02 2.56564e+00
-3.42645e+00 3.32496e+03 6.55104e-01 1.28320e+00
-2.92645e+00 3.32496e+03 -1.80122e+00 -1.86074e+00
-2.42645e+00 3.32496e+03 -2.81733e+00 -3.67443e+00
-1.92645e+00 3.32496e+03 -2.74806e+00 -1.17821e+00
-1.42645e+00 3.32496e+03 -2.40856e+00 8.36430e-01
-9.26447e-01 3.32496e+03 -4.49998e+00 -1.41328e+00
-4.26447e-01 3.32496e+03 -4.51241e+00 -1.98030e+00
7.35532e-02 3.32496e+03 -1.03632e+00 -2.30704e-01
5.73553e-01 3.32496e+03 2.29081e-01 4.44527e-01
1.07355e+00 3.32496e+03 1.19595e-01 1.83688e-01
1.57355e+00 3.32496e+03 -1.67337e-02 4.56121e-03
2.07355e+00 3.32496e+03 7.61700e-03 -2.31059e-03
2.57355e+00 3.32496e+03 5.23422e-03 -3.10196e-04
3.07355e+00 3.32496e+03 2.70034e-04 1.18669e-03
3.57355e+00 3.32496e+03 -8.99462e-04 -1.55041e-03
4.07355e+00 3.32496e+03 -1.03581e-03 -9.95847e-04
4.57355e+00 3.32496e+03 8.23502e-04 1.32495e-03
5.07355e+00 3.32496e+03 -8.76949e-04 2.84137e-04
5.57355e+00 3.32496e+03 6.52558e-04 1.23670e-03
6.07355e+00 3.32496e+03 8.89344e-05 5.14025e-04
6.57355e+00 3.32496e+03 1.58654e-04 -6.15184e-04
7.07355e+00 3.32496e+03 -8.29030e-04 -1.07729e-03
7.57355e+00 3.32496e+03 7.46503e-04 2.46475e-04
8.07355e+00 3.32496e+03 -6.13223e-04 -3.06763e-04
8.57355e+00 3.32496e+03 6.74622e-05 8.35320e-05
9.07355e+00 3.32496e+03 7.17328e-04 3.00902e-04
9.57355e+00 3.32496e+03 9.80170e-04 4.26778e-04
1.00736e+01 3.32496e+03 -8.23477e-04 -2.84471e-04
1.05736e+01 3.32496e+03 -1.60326e-04 -5.51212e-04
1.10736e+01 3.32496e+03 -1.07871e-04 -2.20616e-04
1.15736e+01 3.32496e+03 -4.85908e-04 -1.16011e-04
1.20736e+01 3.32496e+03 4.96177e-04 1.91572e-03
1.25736e+01 3.32496e+03 2.30483e-04 8.02234e-04
1.30736e+01 3.32496e+03 -1.81887e-04 -5.94581e-04
1.35736e+01 3.32496e+03 2.01270e-04 7.69859e-04
1.40736e+01 3.32496e+03 3.27442e-04 -3.39198e-04
1.45736e+01 3.32496e+03 -9.58480e-04 -2.24714e-03
1.50736e+01 3.32496e+03 -2.72856e-04 3.71636e-04
1.55736e+01 3.32496e+03 1.08640e-03 1.66816e-03
1.60736e+01 3.32496e+03 -1.34497e-04 -1.05602e-03
1.65736e+01 3.32496e+03 -1.04795e-03 -2.41894e-03
-1.29264e+01 3.32600e+03 -1.50032e+00 -1.79917e+00
-1.24264e+01 3.32600e+03 -5.90052e-01 -8.01210e-01
-1.19264e+01 3.32600e+03 1.36072e-01 6.13481e-01
-1.14264e+01 3.32600e+03 -1.34499e+00 -7.71127e-01
-1.09264e+01 3.32600e+03 -1.15098e+00 -9.55467e-02
-1.04264e+01 3.32600e+03 -1.82489e-01 3.98446e-01
-9.92645e+00 3.32600e+03 -5.26592e-02 5.35554e-01
-9.42645e+00 3.32600e+03 -6.21439e-01 -6.89940e-01
-8.92645e+00 3.32600e+03 -6.49772e-01 -5.99781e-01
-8.42645e+00 3.32600e+03 -6.06484e-01 -2.04880e-02
-7.92645e+00 3.32600e+03 3.92301e-01 3.89530e-01
-7.42645e+00 3.32600e+03 -1.01298e-02 -1.06909e-02
-6.92645e+00 3.32600e+03 -6.32517e-01 -4.81247e-01
-6.42645e+00 3.32600e+03 3.45191e-01 -2.40624e-01
-5.92645e+00 3.32600e+03 -2.58567e-01 -4.43618e-01
-5.42645e+00 3.32600e+03 -9.73413e-01 -9.80678e-01
-4.92645e+00 3.32600e+03 -9.76169e-01 -3.94667e-01
-4.42645e+00 3.32600e+03 6.58684e-01 1.78936e+00
-3.92645e+00 3.32600e+03 7.75064e-02 2.66816e+00
-3.42645e+00 3.32600e+03 5.87914e-01 1.24710e+00
-2.92645e+00 3.32600e+03 -1.75816e+00 -1.90738e+00
-2.42645e+00 3.32600e+03 -2.86228e+00 -3.69323e+00
-1.92645e+00 3.32600e+03 -2.77350e+00 -1.21849e+00
-1.42645e+00 3.32600e+03 -2.51390e+00 7.93625e-01
-9.26447e-01 3.32600e+03 -4.53000e+00 -1.40279e+00
-4.26447e-01 3.32600e+03 -4.55842e+00 -2.01176e+00
7.35532e-02 3.32600e+03 -1.05184e+00 -2.30519e-01
5.73553e-01 3.32600e+03 2.34388e-01 4.56134e-01
1.07355e+00 3.32600e+03 1.22894e-01 1.84289e-01
1.57355e+00 3.32600e+03 -1.64273e-02 3.70988e-03
2.07355e+00 3.32600e+03 6.94919e-03 -2.21624e-03
2.57355e+00 3.32600e+03 5.44837e-03 3.73295e-04
3.07355e+00 3.32600e+03 5.25849e-04 1.24691e-03
3.57355e+00 3.32600e+03 -7.63441e-04 -1.17884e-03
4.07355e+00 3.32600e+03 -1.24920e-03 -1.21426e-03
4.57355e+00 3.32600e+03 7.86472e-04 1.21534e-03
5.07355e+00 3.32600e+03 -8.91249e-04 1.91799e-04
5.57355e+00 3.32600e+03 7.46852e-04 1.41274e-03
6.07355e+00 3.32600e+03 2.09266e-04 6.14412e-04
6.57355e+00 3.32600e+03 4.00525e-05 -7.53133e-04
7.07355e+00 3.32600e+03 -8.30731e-04 -1.12427e-03
7.57355e+00 3.32600e+03 7.19029e-04 2.98286e-04
8.07355e+00 3.32600e+03 -5.33367e-04 -3.24150e-04
8.57355e+00 3.32600e+03 -4.24395e-05 -1.56868e-04
9.07355e+00 3.32600e+03 8.41523e-04 4.06033e-04
9.57355e+00 3.32600e+03 8.89948e-04 4.41973e-04
1.00736e+01 3.32600e+03 -7.39599e-04 -1.38940e-04
1.05736e+01 3.32600e+03 -1.45041e-04 -5.61912e-04
1.10736e+01 3.32600e+03 -1.65945e-04 -3.31430e-04
1.15736e+01 3.32600e+03 -5.03267e-04 -9.03709e-05
1.20736e+01 3.32600e+03 5.45986e-04 1.93807e-03
1.25736e+01 3.32600e+03 2.16934e-04 7.52630e-04
1.30736e+01 3.32600e+03 -1.38123e-04 -5.08560e-04
1.35736e+01 3.32600e+03 1.77650e-04 7.52071e-04
1.40736e+01 3.32600e+03 2.98206e-04 -4.16560e-04
1.45736e+01 3.32600e+03 -8.85688e-04 -2.20861e-03
1.50736e+01 3.32600e+03 -3.07963e-04 3.65941e-04
1.55736e+01 3.32600e+03 1.06363e-03 1.59103e-03
1.60736e+01 3.32600e+03 -2.33168e-04 -1.05654e-03
1.65736e+01 3.32600e+03 -9.15474e-04 -2.21451e-03
-1.29264e+01 3.32704e+03 -1.46974e+00 -1.79680e+00
-1.24264e+01 3.32704e+03 -6.16112e-01 -8.17790e-01
-1.19264e+01 3.32704e+03 1.67978e-01 6.53273e-01
-1.14264e+01 3.32704e+03 -1.36560e+00 -7.67229e-01
-1.09264e+01 3.32704e+03 -1.24473e+00 -1.47214e-01
-1.04264e+01 3.32704e+03 -2.36301e-01 3.61690e-01
-9.92645e+00 3.32704e+03 3.40414e-02 5.98095e-01
-9.42645e+00 3.32704e+03 -5.43311e-01 -6.48843e-01
-8.92645e+00 3.32704e+03 -6.26688e-01 -5.90741e-01
-8.42645e+00 3.32704e+03 -6.17493e-01 -1.73448e-02
-7.92645e+00 3.32704e+03 4.32495e-01 4.12739e-01
-7.42645e+00 3.32704e+03 -3.94525e-02 -2.85454e-02
-6.92645e+00 3.32704e+03 -6.22131e-01 -4.90470e-01
-6.42645e+00 3.32704e+03 3.60040e-01 -2.19534e-01
-5.92645e+00 3.32704e+03 -2.22465e-01 -4.34723e-01
-5.42645e+00 3.32704e+03 -1.00626e+00 -1.01068e+00
-4.92645e+00 3.32704e+03 -8.93913e-01 -3.66701e-01
-4.42645e+00 3.32704e+03 6.35977e-01 1.78799e+00
-3.92645e+00 3.32704e+03 1.36366e-01 2.77605e+00
-3.42645e+00 3.32704e+03 5.25312e-01 1.21439e+00
-2.92645e+00 3.32704e+03 -1.70868e+00 -1.95091e+00
-2.42645e+00 3.32704e+03 -2.89551e+00 -3.70563e+00
-1.92645e+00 3.32704e+03 -2.78744e+00 -1.25770e+00
-1.42645e+00 3.32704e+03 -2.62540e+00 7.48990e-01
-9.26447e-01 3.32704e+03 -4.56173e+00 -1.39068e+00
-4.26447e-01 3.32704e+03 -4.60031e+00 -2.04334e+00
7.35532e-02 3.32704e+03 -1.07020e+00 -2.30643e-01
5.73553e-01 3.32704e+03 2.40441e-01 4.68538e-01
1.07355e+00 3.32704e+03 1.26283e-01 1.84750e-01
1.57355e+00 3.32704e+03 -1.58591e-02 3.43310e-03
2.07355e+00 3.32704e+03 6.20926e-03 -2.31157e-03
2.57355e+00 3.32704e+03 5.61233e-03 1.11667e-03
3.07355e+00 3.32704e+03 8.04947e-04 1.27445e-03
3.57355e+00 3.32704e+03 -6.37267e-04 -7.77123e-04
4.07355e+00 3.32704e+03 -1.48464e-03 -1.43328e-03
4.57355e+00 3.32704e+03 7.51324e-04 1.07682e-03
5.07355e+00 3.32704e+03 -8.88968e-04 1.13195e-04
5.57355e+00 3.32704e+03 8.40628e-04 1.58113e-03
6.07355e+00 3.32704e+03 3.15166e-04 6.90252e-04
6.57355e+00 3.32704e+03 -6.77630e-05 -8.81779e-04
7.07355e+00 3.32704e+03 -8.28429e-04 -1.16108e-03
7.57355e+00 3.32704e+03 6.89417e-04 3.56897e-04
8.07355e+00 3.32704e+03 -4.52940e-04 -3.51424e-04
8.57355e+00 3.32704e+03 -1.58257e-04 -3.93036e-04
9.07355e+00 3.32704e+03 9.71214e-04 5.16322e-04
9.57355e+00 3.32704e+03 7.93703e-04 4.52083e-04
1.00736e+01 3.32704e+03 -6.51551e-04 1.27762e-05
1.05736e+01 3.32704e+03 -1.31571e-04 -5.75196e-04
1.10736e+01 3.32704e+03 -2.20912e-04 -4.34197e-04
1.15736e+01 3.32704e+03 -5.18949e-04 -7.15467e-05
1.20736e+01 3.32704e+03 5.85670e-04 1.93578e-03
1.25736e+01 3.32704e+03 2.11494e-04 7.23734e-04
1.30736e+01 3.32704e+03 -1.02749e-04 -4.30197e-04
1.35736e+01 3.32704e+03 1.50857e-04 7.17844e-04
1.40736e+01 3.32704e+03 2.63699e-04 -4.90345e-04
1.45736e+01 3.32704e+03 -7.99774e-04 -2.14881e-03
1.50736e+01 3.32704e+03 -3.44989e-04 3.46905e-04
1.55736e+01 3.32704e+03 1.03438e-03 1.49884e-03
1.60736e+01 3.32704e+03 -3.24667e-04 -1.03725e-03
1.65736e+01 3.32704e+03 -7.74319e-04 -1.98514e-03
-1.29264e+01 3.32808e+03 -1.42588e+00 -1.78300e+00
-1.24264e+01 3.32808e+03 -6.36026e-01 -8.32103e-01
-1.19264e+01 3.32808e+03 2.04448e-01 6.92311e-01
-1.14264e+01 3.32808e+03 -1.37754e+00 -7.60925e-01
-1.09264e+01 3.32808e+03 -1.32933e+00 -1.97856e-01
-1.04264e+01 3.32808e+03 -2.84542e-01 3.23685e-01
-9.92645e+00 3.32808e+03 1.16298e-01 6.54501e-01
-9.42645e+00 3.32808e+03 -4.56456e-01 -5.98297e-01
-8.92645e+00 3.32808e+03 -5.94978e-01 -5.75698e-01
-8.42645e+00 3.32808e+03 -6.31659e-01 -1.69039e-02
-7.92645e+00 3.32808e+03 4.71352e-01 4.34922e-01
-7.42645e+00 3.32808e+03 -7.26054e-02 -4.43904e-02
-6.92645e+00 3.32808e+03 -6.11307e-01 -4.98393e-01
-6.42645e+00 3.32808e+03 3.64443e-01 -2.06951e-01
-5.92645e+00 3.32808e+03 -1.79924e-01 -4.22239e-01
-5.42645e+00 3.32808e+03 -1.02460e+00 -1.03334e+00
-4.92645e+00 3.32808e+03 -7.97350e-01 -3.30620e-01
-4.42645e+00 3.32808e+03 6.10055e-01 1.78524e+00
-3.92645e+00 3.32808e+03 2.06400e-01 2.88588e+00
-3.42645e+00 3.32808e+03 4.66898e-01 1.18461e+00
-2.92645e+00 3.32808e+03 -1.65267e+00 -1.98909e+00
-2.42645e+00 3.32808e+03 -2.91432e+00 -3.71030e+00
-1.92645e+00 3.32808e+03 -2.78851e+00 -1.29544e+00
-1.42645e+00 3.32808e+03 -2.73881e+00 7.04421e-01
-9.26447e-01 3.32808e+03 -4.59591e+00 -1.37842e+00
-4.26447e-01 3.32808e+03 -4.63664e+00 -2.07390e+00
7.35532e-02 3.32808e+03 -1.09088e+00 -2.30744e-01
5.73553e-01 3.32808e+03 2.47207e-01 4.81561e-01
1.07355e+00 3.32808e+03 1.29419e-01 1.84792e-01
1.57355e+00 3.32808e+03 -1.50305e-02 3.84220e-03
2.07355e+00 3.32808e+03 5.39881e-03 -2.63235e-03
2.57355e+00 3.32808e+03 5.72265e-03 1.87154e-03
3.07355e+00 3.32808e+03 1.09963e-03 1.24423e-03
3.57355e+00 3.32808e+03 -5.22655e-04 -3.40293e-04
4.07355e+00 3.32808e+03 -1.73433e-03 -1.64081e-03
4.57355e+00 3.32808e+03 7.18414e-04 9.13833e-04
5.07355e+00 3.32808e+03 -8.71088e-04 5.05949e-05
5.57355e+00 3.32808e+03 9.29468e-04 1.73445e-03
6.07355e+00 3.32808e+03 4.03707e-04 7.40296e-04
6.57355e+00 3.32808e+03 -1.59752e-04 -9.96750e-04
7.07355e+00 3.32808e+03 -8.24585e-04 -1.18927e-03
7.57355e+00 3.32808e+03 6.60680e-04 4.25262e-04
8.07355e+00 3.32808e+03 -3.71913e-04 -3.88078e-04
8.57355e+00 3.32808e+03 -2.82272e-04 -6.25994e-04
9.07355e+00 3.32808e+03 1.10627e-03 6.31405e-04
9.57355e+00 3.32808e+03 6.94494e-04 4.60625e-04
1.00736e+01 3.32808e+03 -5.61979e-04 1.66805e-04
1.05736e+01 3.32808e+03 -1.19700e-04 -5.90767e-04
1.10736e+01 3.32808e+03 -2.72934e-04 -5.28293e-04
1.15736e+01 3.32808e+03 -5.34295e-04 -6.03853e-05
1.20736e+01 3.32808e+03 6.17654e-04 1.91370e-03
1.25736e+01 3.32808e+03 2.13110e-04 7.13901e-04
1.30736e+01 3.32808e+03 -7.58839e-05 -3.62073e-04
1.35736e+01 3.32808e+03 1.21960e-04 6.66867e-04
1.40736e+01 3.32808e+03 2.24040e-04 -5.58638e-04
1.45736e+01 3.32808e+03 -7.03042e-04 -2.06907e-03
1.50736e+01 3.32808e+03 -3.85204e-04 3.14796e-04
1.55736e+01 3.32808e+03 1.00062e-03 1.39560e-03
1.60736e+01 3.32808e+03 -4.07438e-04 -9.98731e-04
1.65736e+01 3.32808e+03 -6.25984e-04 -1.73618e-03
-1.29264e+01 3.32913e+03 -1.37179e+00 -1.75873e+00
-1.24264e+01 3.32913e+03 -6.50282e-01 -8.44559e-01
-1.19264e+01 3.32913e+03 2.43793e-01 7.29314e-01
-1.14264e+01 3.32913e+03 -1.38119e+00 -7.51560e-01
-1.09264e+01 3.32913e+03 -1.40323e+00 -2.45965e-01
-1.04264e+01 3.32913e+03 -3.26270e-01 2.85184e-01
-9.92645e+00 3.32913e+03 1.88185e-01 7.02136e-01
-9.42645e+00 3.32913e+03 -3.63769e-01 -5.40531e-01
-8.92645e+00 3.32913e+03 -5.58290e-01 -5.56697e-01
-8.42645e+00 3.32913e+03 -6.48217e-01 -1.75739e-02
-7.92645e+00 3.32913e+03 5.07914e-01 4.55399e-01
-7.42645e+00 3.32913e+03 -1.09677e-01 -5.76632e-02
-6.92645e+00 3.32913e+03 -6.00524e-01 -5.05684e-01
-6.42645e+00 3.32913e+03 3.56503e-01 -2.03359e-01
-5.92645e+00 3.32913e+03 -1.36407e-01 -4.08039e-01
-5.42645e+00 3.32913e+03 -1.03100e+00 -1.05010e+00
-4.92645e+00 3.32913e+03 -6.91898e-01 -2.88651e-01
-4.42645e+00 3.32913e+03 5.80150e-01 1.78218e+00
-3.92645e+00 3.32913e+03 2.85090e-01 2.99504e+00
-3.42645e+00 3.32913e+03 4.13963e-01 1.15877e+00
-2.92645e+00 3.32913e+03 -1.59319e+00 -2.02151e+00
-2.42645e+00 3.32913e+03 -2.91598e+00 -3.70632e+00
-1.92645e+00 3.32913e+03 -2.77692e+00 -1.33161e+00
-1.42645e+00 3.32913e+03 -2.85104e+00 6.60416e-01
-9.26447e-01 3.32913e+03 -4.63367e+00 -1.36773e+00
-4.26447e-01 3.32913e+03 -4.66672e+00 -2.10292e+00
7.35532e-02 3.32913e+03 -1.11354e+00 -2.30351e-01
5.73553e-01 3.32913e+03 2.54423e-01 4.94758e-01
1.07355e+00 3.32913e+03 1.31956e-01 1.84068e-01
1.57355e+00 3.32913e+03 -1.39955e-02 4.99229e-03
2.07355e+00 3.32913e+03 4.55783e-03 -3.14808e-03
2.57355e+00 3.32913e+03 5.76629e-03 2.59984e-03
3.07355e+00 3.32913e+03 1.40673e-03 1.16152e-03
3.57355e+00 3.32913e+03 -4.24745e-04 1.24125e-04
4.07355e+00 3.32913e+03 -1.99030e-03 -1.82397e-03
4.57355e+00 3.32913e+03 6.83384e-04 7.31390e-04
5.07355e+00 3.32913e+03 -8.38902e-04 3.03541e-06
5.57355e+00 3.32913e+03 1.01067e-03 1.86905e-03
6.07355e+00 3.32913e+03 4.73614e-04 7.65679e-04
6.57355e+00 3.32913e+03 -2.33821e-04 -1.09562e-03
7.07355e+00 3.32913e+03 -8.19606e-04 -1.20900e-03
7.57355e+00 3.32913e+03 6.36789e-04 5.04505e-04
8.07355e+00 3.32913e+03 -2.93799e-04 -4.33993e-04
8.57355e+00 3.32913e+03 -4.14178e-04 -8.52906e-04
9.07355e+00 3.32913e+03 1.24411e-03 7.50956e-04
9.57355e+00 3.32913e+03 5.96893e-04 4.71233e-04
1.00736e+01 3.32913e+03 -4.74713e-04 3.15013e-04
1.05736e+01 3.32913e+03 -1.09671e-04 -6.09698e-04
1.10736e+01 3.32913e+03 -3.19857e-04 -6.11495e-04
1.15736e+01 3.32913e+03 -5.50717e-04 -5.85251e-05
1.20736e+01 3.32913e+03 6.43939e-04 1.87725e-03
1.25736e+01 3.32913e+03 2.19020e-04 7.19786e-04
1.30736e+01 3.32913e+03 -5.76098e-05 -3.06072e-04
1.35736e+01 3.32913e+03 9.51753e-05 5.99686e-04
1.40736e+01 3.32913e+03 1.79399e-04 -6.16346e-04
1.45736e+01 3.32913e+03 -5.98234e-04 -1.97046e-03
1.50736e+01 3.32913e+03 -4.30541e-04 2.63148e-04
1.55736e+01 3.32913e+03 9.65053e-04 1.28492e-03
1.60736e+01 3.32913e+03 -4.80887e-04 -9.39492e-04
1.65736e+01 3.32913e+03 -4.71511e-04 -1.46948e-03
-1.29264e+01 3.33017e+03 -1.31044e+00 -1.72570e+00
-1.24264e+01 3.33017e+03 -6.59768e-01 -8.56579e-01
-1.19264e+01 3.33017e+03 2.85258e-01 7.63674e-01
-1.14264e+01 3.33017e+03 -1.37839e+00 -7.39756e-01
-1.09264e+01 3.33017e+03 -1.46315e+00 -2.89067e-01
-1.04264e+01 3.33017e+03 -3.58231e-01 2.48252e-01
-9.92645e+00 3.33017e+03 2.46611e-01 7.39123e-01
-9.42645e+00 3.33017e+03 -2.68391e-01 -4.76978e-01
-8.92645e+00 3.33017e+03 -5.21288e-01 -5.36899e-01
-8.42645e+00 3.33017e+03 -6.68517e-01 -1.84547e-02
-7.92645e+00 3.33017e+03 5.40075e-01 4.74179e-01
-7.42645e+00 3.33017e+03 -1.49993e-01 -6.80776e-02
-6.92645e+00 3.33017e+03 -5.91606e-01 -5.13767e-01
-6.42645e+00 3.33017e+03 3.34245e-01 -2.08896e-01
-5.92645e+00 3.33017e+03 -9.58098e-02 -3.92941e-01
-5.42645e+00 3.33017e+03 -1.02868e+00 -1.06278e+00
-4.92645e+00 3.33017e+03 -5.83299e-01 -2.43104e-01
-4.42645e+00 3.33017e+03 5.44385e-01 1.77890e+00
-3.92645e+00 3.33017e+03 3.71121e-01 3.10220e+00
-3.42645e+00 3.33017e+03 3.67464e-01 1.13746e+00
-2.92645e+00 3.33017e+03 -1.53340e+00 -2.04854e+00
-2.42645e+00 3.33017e+03 -2.89796e+00 -3.69182e+00
-1.92645e+00 3.33017e+03 -2.75230e+00 -1.36558e+00
-1.42645e+00 3.33017e+03 -2.95973e+00 6.16521e-01
-9.26447e-01 3.33017e+03 -4.67658e+00 -1.36021e+00
-4.26447e-01 3.33017e+03 -4.69050e+00 -2.13049e+00
7.35532e-02 3.33017e+03 -1.13790e+00 -2.29417e-01
5.73553e-01 3.33017e+03 2.61543e-01 5.07522e-01
1.07355e+00 3.33017e+03 1.33727e-01 1.82371e-01
1.57355e+00 3.33017e+03 -1.27980e-02 6.86352e-03
2.07355e+00 3.33017e+03 3.71663e-03 -3.76898e-03
2.57355e+00 3.33017e+03 5.73221e-03 3.23992e-03
3.07355e+00 3.33017e+03 1.72528e-03 1.04804e-03
3.57355e+00 3.33017e+03 -3.48006e-04 6.03119e-04
4.07355e+00 3.33017e+03 -2.24614e-03 -1.98053e-03
4.57355e+00 3.33017e+03 6.42289e-04 5.38288e-04
5.07355e+00 3.33017e+03 -7.93996e-04 -3.10164e-05
5.57355e+00 3.33017e+03 1.08429e-03 1.98618e-03
6.07355e+00 3.33017e+03 5.26207e-04 7.69374e-04
6.57355e+00 3.33017e+03 -2.92853e-04 -1.17932e-03
7.07355e+00 3.33017e+03 -8.11196e-04 -1.21904e-03
7.57355e+00 3.33017e+03 6.19415e-04 5.91207e-04
8.07355e+00 3.33017e+03 -2.21943e-04 -4.84834e-04
8.57355e+00 3.33017e+03 -5.52393e-04 -1.07241e-03
9.07355e+00 3.33017e+03 1.38273e-03 8.72032e-04
9.57355e+00 3.33017e+03 5.04341e-04 4.88172e-04
1.00736e+01 3.33017e+03 -3.93174e-04 4.50980e-04
1.05736e+01 3.33017e+03 -1.01765e-04 -6.35276e-04
1.10736e+01 3.33017e+03 -3.62711e-04 -6.81711e-04
1.15736e+01 3.33017e+03 -5.65493e-04 -6.46741e-05
1.20736e+01 3.33017e+03 6.64695e-04 1.82913e-03
1.25736e+01 3.33017e+03 2.26750e-04 7.39897e-04
1.30736e+01 3.33017e+03 -4.70215e-05 -2.64700e-04
1.35736e+01 3.33017e+03 7.31329e-05 5.19195e-04
1.40736e+01 3.33017e+03 1.30368e-04 -6.60752e-04
1.45736e+01 3.33017e+03 -4.87111e-04 -1.85141e-03
1.50736e+01 3.33017e+03 -4.80993e-04 1.86982e-04
1.55736e+01 3.33017e+03 9.23873e-04 1.16540e-03
1.60736e+01 3.33017e+03 -5.40556e-04 -8.54189e-04
1.65736e+01 3.33017e+03 -3.15092e-04 -1.19190e-03
-1.29264e+01 3.33121e+03 -1.24542e+00 -1.68682e+00
-1.24264e+01 3.33121e+03 -6.66277e-01 -8.69417e-01
-1.19264e+01 3.33121e+03 3.27589e-01 7.94020e-01
-1.14264e+01 3.33121e+03 -1.37101e+00 -7.27677e-01
-1.09264e+01 3.33121e+03 -1.50549e+00 -3.24787e-01
-1.04264e+01 3.33121e+03 -3.78029e-01 2.15285e-01
-9.92645e+00 3.33121e+03 2.89439e-01 7.64545e-01
-9.42645e+00 3.33121e+03 -1.73065e-01 -4.09716e-01
-8.92645e+00 3.33121e+03 -4.86486e-01 -5.19043e-01
-8.42645e+00 3.33121e+03 -6.91761e-01 -1.92375e-02
-7.92645e+00 3.33121e+03 5.67875e-01 4.92687e-01
-7.42645e+00 3.33121e+03 -1.91813e-01 -7.49262e-02
-6.92645e+00 3.33121e+03 -5.84090e-01 -5.23165e-01
-6.42645e+00 3.33121e+03 2.97957e-01 -2.23853e-01
-5.92645e+00 3.33121e+03 -6.09538e-02 -3.77429e-01
-5.42645e+00 3.33121e+03 -1.02077e+00 -1.07280e+00
-4.92645e+00 3.33121e+03 -4.75403e-01 -1.94879e-01
-4.42645e+00 3.33121e+03 5.01098e-01 1.77544e+00
-3.92645e+00 3.33121e+03 4.63521e-01 3.20630e+00
-3.42645e+00 3.33121e+03 3.26535e-01 1.11969e+00
-2.92645e+00 3.33121e+03 -1.47373e+00 -2.07093e+00
-2.42645e+00 3.33121e+03 -2.86114e+00 -3.66663e+00
-1.92645e+00 3.33121e+03 -2.71632e+00 -1.39636e+00
-1.42645e+00 3.33121e+03 -3.06231e+00 5.73683e-01
-9.26447e-01 3.33121e+03 -4.72585e+00 -1.35727e+00
-4.26447e-01 3.33121e+03 -4.70851e+00 -2.15618e+00
7.35532e-02 3.33121e+03 -1.16427e+00 -2.28429e-01
5.73553e-01 3.33121e+03 2.67816e-01 5.19049e-01
1.07355e+00 3.33121e+03 1.34757e-01 1.79793e-01
1.57355e+00 3.33121e+03 -1.14565e-02 9.36537e-03
2.07355e+00 3.33121e+03 2.86954e-03 -4.43796e-03
2.57355e+00 3.33121e+03 5.61141e-03 3.76277e-03
3.07355e+00 3.33121e+03 2.04043e-03 9.10295e-04
3.57355e+00 3.33121e+03 -2.88819e-04 1.09087e-03
4.07355e+00 3.33121e+03 -2.49694e-03 -2.11184e-03
4.57355e+00 3.33121e+03 5.92283e-04 3.45341e-04
5.07355e+00 3.33121e+03 -7.38873e-04 -5.20561e-05
5.57355e+00 3.33121e+03 1.15030e-03 2.08839e-03
6.07355e+00 3.33121e+03 5.61928e-04 7.56607e-04
6.57355e+00 3.33121e+03 -3.37713e-04 -1.24929e-03
7.07355e+00 3.33121e+03 -8.00671e-04 -1.22113e-03
7.57355e+00 3.33121e+03 6.10225e-04 6.82074e-04
8.07355e+00 3.33121e+03 -1.59964e-04 -5.38653e-04
8.57355e+00 3.33121e+03 -6.90958e-04 -1.27853e-03
9.07355e+00 3.33121e+03 1.51975e-03 9.90537e-04
9.57355e+00 3.33121e+03 4.17208e-04 5.10919e-04
1.00736e+01 3.33121e+03 -3.19579e-04 5.72822e-04
1.05736e+01 3.33121e+03 -9.36571e-05 -6.66339e-04
1.10736e+01 3.33121e+03 -4.05563e-04 -7.38630e-04
1.15736e+01 3.33121e+03 -5.76313e-04 -7.79391e-05
1.20736e+01 3.33121e+03 6.78597e-04 1.76901e-03
1.25736e+01 3.33121e+03 2.35093e-04 7.74262e-04
1.30736e+01 3.33121e+03 -4.12409e-05 -2.40597e-04
1.35736e+01 3.33121e+03 5.70098e-05 4.30507e-04
1.40736e+01 3.33121e+03 7.78634e-05 -6.89243e-04
1.45736e+01 3.33121e+03 -3.72565e-04 -1.71289e-03
1.50736e+01 3.33121e+03 -5.36383e-04 8.54862e-05
1.55736e+01 3.33121e+03 8.73853e-04 1.03800e-03
1.60736e+01 3.33121e+03 -5.83271e-04 -7.43109e-04
1.65736e+01 3.33121e+03 -1.62080e-04 -9.15166e-04
-1.29264e+01 3.33225e+03 -1.17892e+00 -1.64457e+00
-1.24264e+01 3.33225e+03 -6.71001e-01 -8.83084e-01
-1.19264e+01 3.33225e+03 3.68007e-01 8.18166e-01
-1.14264e+01 3.33225e+03 -1.35893e+00 -7.16972e-01
-1.09264e+01 3.33225e+03 -1.52840e+00 -3.51927e-01
-1.04264e+01 3.33225e+03 -3.85726e-01 1.87640e-01
-9.92645e+00 3.33225e+03 3.14935e-01 7.78401e-01
-9.42645e+00 3.33225e+03 -8.36022e-02 -3.42677e-01
-8.92645e+00 3.33225e+03 -4.56234e-01 -5.04724e-01
-8.42645e+00 3.33225e+03 -7.14978e-01 -1.91136e-02
-7.92645e+00 3.33225e+03 5.92241e-01 5.11501e-01
-7.42645e+00 3.33225e+03 -2.34043e-01 -7.82638e-02
-6.92645e+00 3.33225e+03 -5.77795e-01 -5.33934e-01
-6.42645e+00 3.33225e+03 2.48857e-01 -2.47838e-01
-5.92645e+00 3.33225e+03 -3.44313e-02 -3.62789e-01
-5.42645e+00 3.33225e+03 -1.01034e+00 -1.08197e+00
-4.92645e+00 3.33225e+03 -3.73352e-01 -1.45632e-01
-4.42645e+00 3.33225e+03 4.49241e-01 1.77121e+00
-3.92645e+00 3.33225e+03 5.60689e-01 3.30690e+00
-3.42645e+00 3.33225e+03 2.89456e-01 1.10506e+00
-2.92645e+00 3.33225e+03 -1.41625e+00 -2.09033e+00
-2.42645e+00 3.33225e+03 -2.80750e+00 -3.63237e+00
-1.92645e+00 3.33225e+03 -2.67441e+00 -1.42426e+00
-1.42645e+00 3.33225e+03 -3.15670e+00 5.33248e-01
-9.26447e-01 3.33225e+03 -4.78162e+00 -1.35920e+00
-4.26447e-01 3.33225e+03 -4.72182e+00 -2.17980e+00
7.35532e-02 3.33225e+03 -1.19290e+00 -2.27749e-01
5.73553e-01 3.33225e+03 2.72128e-01 5.28386e-01
1.07355e+00 3.33225e+03 1.35190e-01 1.76580e-01
1.57355e+00 3.33225e+03 -1.00111e-02 1.24044e-02
2.07355e+00 3.33225e+03 2.05082e-03 -5.11378e-03
2.57355e+00 3.33225e+03 5.39328e-03 4.16205e-03
3.07355e+00 3.33225e+03 2.34143e-03 7.50006e-04
3.57355e+00 3.33225e+03 -2.42274e-04 1.58444e-03
4.07355e+00 3.33225e+03 -2.73784e-03 -2.21712e-03
4.57355e+00 3.33225e+03 5.28032e-04 1.54304e-04
5.07355e+00 3.33225e+03 -6.73944e-04 -5.68866e-05
5.57355e+00 3.33225e+03 1.20809e-03 2.17664e-03
6.07355e+00 3.33225e+03 5.77647e-04 7.28241e-04
6.57355e+00 3.33225e+03 -3.65154e-04 -1.30406e-03
7.07355e+00 3.33225e+03 -7.90622e-04 -1.21631e-03
7.57355e+00 3.33225e+03 6.09795e-04 7.76055e-04
8.07355e+00 3.33225e+03 -1.08215e-04 -5.93916e-04
8.57355e+00 3.33225e+03 -8.25325e-04 -1.46711e-03
9.07355e+00 3.33225e+03 1.65284e-03 1.10540e-03
9.57355e+00 3.33225e+03 3.35882e-04 5.34179e-04
1.00736e+01 3.33225e+03 -2.56130e-04 6.78970e-04
1.05736e+01 3.33225e+03 -8.40980e-05 -6.98433e-04
1.10736e+01 3.33225e+03 -4.50793e-04 -7.83452e-04
1.15736e+01 3.33225e+03 -5.82653e-04 -9.80387e-05
1.20736e+01 3.33225e+03 6.88145e-04 1.69892e-03
1.25736e+01 3.33225e+03 2.43046e-04 8.19587e-04
1.30736e+01 3.33225e+03 -3.95668e-05 -2.35865e-04
1.35736e+01 3.33225e+03 4.83596e-05 3.38967e-04
1.40736e+01 3.33225e+03 2.33003e-05 -6.98602e-04
1.45736e+01 3.33225e+03 -2.57474e-04 -1.55833e-03
1.50736e+01 3.33225e+03 -5.96521e-04 -4.32030e-05
1.55736e+01 3.33225e+03 8.17951e-04 9.10248e-04
1.60736e+01 3.33225e+03 -6.11256e-04 -6.12997e-04
1.65736e+01 3.33225e+03 -1.63027e-05 -6.48694e-04
-1.29264e+01 3.33330e+03 -1.11209e+00 -1.60170e+00
-1.24264e+01 3.33330e+03 -6.74646e-01 -8.97646e-01
-1.19264e+01 3.33330e+03 4.04917e-01 8.35557e-01
-1.14264e+01 3.33330e+03 -1.34013e+00 -7.08551e-01
-1.09264e+01 3.33330e+03 -1.53142e+00 -3.69370e-01
-1.04264e+01 3.33330e+03 -3.83706e-01 1.65613e-01
-9.92645e+00 3.33330e+03 3.23107e-01 7.80832e-01
-9.42645e+00 3.33330e+03 -7.17756e-03 -2.78887e-01
-8.92645e+00 3.33330e+03 -4.34097e-01 -4.95369e-01
-8.42645e+00 3.33330e+03 -7.35315e-01 -1.67591e-02
-7.92645e+00 3.33330e+03 6.12208e-01 5.30312e-01
-7.42645e+00 3.33330e+03 -2.76893e-01 -7.90627e-02
-6.92645e+00 3.33330e+03 -5.73481e-01 -5.46429e-01
-6.42645e+00 3.33330e+03 1.85803e-01 -2.81065e-01
-5.92645e+00 3.33330e+03 -1.66955e-02 -3.48843e-01
-5.42645e+00 3.33330e+03 -1.00088e+00 -1.09229e+00
-4.92645e+00 3.33330e+03 -2.83252e-01 -9.82773e-02
-4.42645e+00 3.33330e+03 3.86012e-01 1.76441e+00
-3.92645e+00 3.33330e+03 6.59482e-01 3.40331e+00
-3.42645e+00 3.33330e+03 2.54105e-01 1.09340e+00
-2.92645e+00 3.33330e+03 -1.36327e+00 -2.10711e+00
-2.42645e+00 3.33330e+03 -2.73887e+00 -3.59116e+00
-1.92645e+00 3.33330e+03 -2.63125e+00 -1.44950e+00
-1.42645e+00 3.33330e+03 -3.24105e+00 4.96563e-01
-9.26447e-01 3.33330e+03 -4.84404e+00 -1.36566e+00
-4.26447e-01 3.33330e+03 -4.73118e+00 -2.20160e+00
7.35532e-02 3.33330e+03 -1.22433e+00 -2.28474e-01
5.73553e-01 3.33330e+03 2.73960e-01 5.35375e-01
1.07355e+00 3.33330e+03 1.35186e-01 1.72897e-01
1.57355e+00 3.33330e+03 -8.46219e-03 1.59313e-02
2.07355e+00 3.33330e+03 1.31011e-03 -5.74732e-03
2.57355e+00 3.33330e+03 5.06866e-03 4.41029e-03
3.07355e+00 3.33330e+03 2.62807e-03 5.71713e-04
3.57355e+00 3.33330e+03 -2.09939e-04 2.08069e-03
4.07355e+00 3.33330e+03 -2.96217e-03 -2.29165e-03
4.57355e+00 3.33330e+03 4.45603e-04 -3.95606e-05
5.07355e+00 3.33330e+03 -5.97088e-04 -4.10893e-05
5.57355e+00 3.33330e+03 1.25645e-03 2.24917e-03
6.07355e+00 3.33330e+03 5.71306e-04 6.79984e-04
6.57355e+00 3.33330e+03 -3.74361e-04 -1.34063e-03
7.07355e+00 3.33330e+03 -7.81898e-04 -1.20383e-03
7.57355e+00 3.33330e+03 6.16413e-04 8.71166e-04
8.07355e+00 3.33330e+03 -6.30611e-05 -6.46569e-04
8.57355e+00 3.33330e+03 -9.55455e-04 -1.63791e-03
9.07355e+00 3.33330e+03 1.78085e-03 1.21673e-03
9.57355e+00 3.33330e+03 2.63573e-04 5.54171e-04
1.00736e+01 3.33330e+03 -2.04718e-04 7.68008e-04
1.05736e+01 3.33330e+03 -7.69080e-05 -7.30789e-04
1.10736e+01 3.33330e+03 -4.97534e-04 -8.15249e-04
1.15736e+01 3.33330e+03 -5.83302e-04 -1.24574e-04
1.20736e+01 3.33330e+03 6.95047e-04 1.61998e-03
1.25736e+01 3.33330e+03 2.51517e-04 8.73632e-04
1.30736e+01 3.33330e+03 -4.46400e-05 -2.51243e-04
1.35736e+01 3.33330e+03 4.81428e-05 2.50407e-04
1.40736e+01 3.33330e+03 -2.90410e-05 -6.86354e-04
1.45736e+01 3.33330e+03 -1.45758e-04 -1.39495e-03
1.50736e+01 3.33330e+03 -6.61813e-04 -1.97635e-04
1.55736e+01 3.33330e+03 7.58865e-04 7.89402e-04
1.60736e+01 3.33330e+03 -6.23396e-04 -4.68199e-04
1.65736e+01 3.33330e+03 1.16715e-04 -4.03742e-04
-1.29264e+01 3.33434e+03 -1.04676e+00 -1.56029e+00
-1.24264e+01 3.33434e+03 -6.80033e-01 -9.13719e-01
-1.19264e+01 3.33434e+03 4.35355e-01 8.44504e-01
-1.14264e+01 3.33434e+03 -1.31449e+00 -7.03223e-01
-1.09264e+01 3.33434e+03 -1.51349e+00 -3.75415e-01
-1.04264e+01 3.33434e+03 -3.74082e-01 1.48216e-01
-9.92645e+00 3.33434e+03 3.14353e-01 7.72211e-01
-9.42645e+00 3.33434e+03 5.30109e-02 -2.18849e-01
-8.92645e+00 3.33434e+03 -4.23250e-01 -4.92190e-01
-8.42645e+00 3.33434e+03 -7.52304e-01 -1.28236e-02
-7.92645e+00 3.33434e+03 6.27216e-01 5.48411e-01
-7.42645e+00 3.33434e+03 -3.23240e-01 -7.93064e-02
-6.92645e+00 3.33434e+03 -5.71244e-01 -5.59721e-01
-6.42645e+00 3.33434e+03 1.07024e-01 -3.23586e-01
-5.92645e+00 3.33434e+03 -7.76490e-03 -3.35148e-01
-5.42645e+00 3.33434e+03 -9.94701e-01 -1.10528e+00
-4.92645e+00 3.33434e+03 -2.10080e-01 -5.59941e-02
-4.42645e+00 3.33434e+03 3.07253e-01 1.75268e+00
-3.92645e+00 3.33434e+03 7.56670e-01 3.49494e+00
-3.42645e+00 3.33434e+03 2.18990e-01 1.08463e+00
-2.92645e+00 3.33434e+03 -1.31519e+00 -2.12064e+00
-2.42645e+00 3.33434e+03 -2.65751e+00 -3.54536e+00
-1.92645e+00 3.33434e+03 -2.58830e+00 -1.47313e+00
-1.42645e+00 3.33434e+03 -3.31440e+00 4.65033e-01
-9.26447e-01 3.33434e+03 -4.91230e+00 -1.37596e+00
-4.26447e-01 3.33434e+03 -4.73807e+00 -2.22272e+00
7.35532e-02 3.33434e+03 -1.25936e+00 -2.31962e-01
5.73553e-01 3.33434e+03 2.73644e-01 5.40838e-01
1.07355e+00 3.33434e+03 1.34754e-01 1.68762e-01
1.57355e+00 3.33434e+03 -6.84433e-03 1.98419e-02
2.07355e+00 3.33434e+03 6.62230e-04 -6.30895e-03
2.57355e+00 3.33434e+03 4.64204e-03 4.48551e-03
3.07355e+00 3.33434e+03 2.89777e-03 3.92504e-04
3.57355e+00 3.33434e+03 -1.87824e-04 2.57316e-03
4.07355e+00 3.33434e+03 -3.16143e-03 -2.32590e-03
4.57355e+00 3.33434e+03 3.42108e-04 -2.40229e-04
5.07355e+00 3.33434e+03 -5.08958e-04 -5.87768e-06
5.57355e+00 3.33434e+03 1.29453e-03 2.30180e-03
6.07355e+00 3.33434e+03 5.42826e-04 6.08976e-04
6.57355e+00 3.33434e+03 -3.65275e-04 -1.35380e-03
7.07355e+00 3.33434e+03 -7.74826e-04 -1.18481e-03
7.57355e+00 3.33434e+03 6.29537e-04 9.62303e-04
8.07355e+00 3.33434e+03 -2.26673e-05 -6.94583e-04
8.57355e+00 3.33434e+03 -1.08148e-03 -1.78795e-03
9.07355e+00 3.33434e+03 1.90102e-03 1.32049e-03
9.57355e+00 3.33434e+03 2.05036e-04 5.72058e-04
1.00736e+01 3.33434e+03 -1.65575e-04 8.38593e-04
1.05736e+01 3.33434e+03 -7.60159e-05 -7.65568e-04
1.10736e+01 3.33434e+03 -5.43019e-04 -8.30315e-04
1.15736e+01 3.33434e+03 -5.76804e-04 -1.59917e-04
1.20736e+01 3.33434e+03 6.97141e-04 1.53339e-03
1.25736e+01 3.33434e+03 2.62394e-04 9.36482e-04
1.30736e+01 3.33434e+03 -5.84967e-05 -2.86244e-04
1.35736e+01 3.33434e+03 5.43061e-05 1.68210e-04
1.40736e+01 3.33434e+03 -7.49886e-05 -6.51154e-04
1.45736e+01 3.33434e+03 -3.96807e-05 -1.22963e-03
1.50736e+01 3.33434e+03 -7.33317e-04 -3.74554e-04
1.55736e+01 3.33434e+03 6.98311e-04 6.81397e-04
1.60736e+01 3.33434e+03 -6.16723e-04 -3.10201e-04
1.65736e+01 3.33434e+03 2.31912e-04 -1.87799e-04
-1.29264e+01 3.33538e+03 -9.85007e-01 -1.52192e+00
-1.24264e+01 3.33538e+03 -6.89048e-01 -9.31402e-01
-1.19264e+01 3.33538e+03 4.58181e-01 8.43755e-01
-1.14264e+01 3.33538e+03 -1.28422e+00 -7.02275e-01
-1.09264e+01 3.33538e+03 -1.47367e+00 -3.68547e-01
-1.04264e+01 3.33538e+03 -3.56950e-01 1.35101e-01
-9.92645e+00 3.33538e+03 2.90935e-01 7.54146e-01
-9.42645e+00 3.33538e+03 9.56066e-02 -1.63416e-01
-8.92645e+00 3.33538e+03 -4.25120e-01 -4.95543e-01
-8.42645e+00 3.33538e+03 -7.66379e-01 -8.09108e-03
-7.92645e+00 3.33538e+03 6.39415e-01 5.65591e-01
-7.42645e+00 3.33538e+03 -3.73617e-01 -8.02085e-02
-6.92645e+00 3.33538e+03 -5.72122e-01 -5.72047e-01
-6.42645e+00 3.33538e+03 1.33840e-02 -3.74420e-01
-5.92645e+00 3.33538e+03 -7.62043e-03 -3.22928e-01
-5.42645e+00 3.33538e+03 -9.94036e-01 -1.12245e+00
-4.92645e+00 3.33538e+03 -1.56186e-01 -2.06800e-02
-4.42645e+00 3.33538e+03 2.12177e-01 1.73574e+00
-3.92645e+00 3.33538e+03 8.50090e-01 3.58200e+00
-3.42645e+00 3.33538e+03 1.81493e-01 1.07764e+00
-2.92645e+00 3.33538e+03 -1.27296e+00 -2.13202e+00
-2.42645e+00 3.33538e+03 -2.56845e+00 -3.49874e+00
-1.92645e+00 3.33538e+03 -2.54555e+00 -1.49504e+00
-1.42645e+00 3.33538e+03 -3.37646e+00 4.40103e-01
-9.26447e-01 3.33538e+03 -4.98633e+00 -1.38944e+00
-4.26447e-01 3.33538e+03 -4.74437e+00 -2.24429e+00
7.35532e-02 3.33538e+03 -1.29794e+00 -2.38595e-01
5.73553e-01 3.33538e+03 2.71510e-01 5.45605e-01
1.07355e+00 3.33538e+03 1.33790e-01 1.64098e-01
1.57355e+00 3.33538e+03 -5.18307e-03 2.40040e-02
2.07355e+00 3.33538e+03 1.30864e-04 -6.74739e-03
2.57355e+00 3.33538e+03 4.11530e-03 4.36631e-03
3.07355e+00 3.33538e+03 3.14624e-03 2.33793e-04
3.57355e+00 3.33538e+03 -1.73443e-04 3.05098e-03
4.07355e+00 3.33538e+03 -3.32771e-03 -2.31298e-03
4.57355e+00 3.33538e+03 2.15320e-04 -4.52756e-04
5.07355e+00 3.33538e+03 -4.12541e-04 4.21320e-05
5.57355e+00 3.33538e+03 1.32522e-03 2.33411e-03
6.07355e+00 3.33538e+03 4.90434e-04 5.14058e-04
6.57355e+00 3.33538e+03 -3.36420e-04 -1.33863e-03
7.07355e+00 3.33538e+03 -7.70275e-04 -1.16092e-03
7.57355e+00 3.33538e+03 6.47197e-04 1.04460e-03
8.07355e+00 3.33538e+03 1.41982e-05 -7.35823e-04
8.57355e+00 3.33538e+03 -1.20138e-03 -1.91352e-03
9.07355e+00 3.33538e+03 2.01037e-03 1.41135e-03
9.57355e+00 3.33538e+03 1.60163e-04 5.88669e-04
1.00736e+01 3.33538e+03 -1.37332e-04 8.91129e-04
1.05736e+01 3.33538e+03 -8.18219e-05 -8.01724e-04
1.10736e+01 3.33538e+03 -5.86156e-04 -8.29149e-04
1.15736e+01 3.33538e+03 -5.62313e-04 -2.03085e-04
1.20736e+01 3.33538e+03 6.94336e-04 1.44368e-03
1.25736e+01 3.33538e+03 2.75172e-04 1.00304e-03
1.30736e+01 3.33538e+03 -7.99554e-05 -3.40762e-04
1.35736e+01 3.33538e+03 6.37073e-05 9.35230e-05
1.40736e+01 3.33538e+03 -1.13854e-04 -5.92491e-04
1.45736e+01 3.33538e+03 6.02545e-05 -1.06496e-03
1.50736e+01 3.33538e+03 -8.11826e-04 -5.71367e-04
1.55736e+01 3.33538e+03 6.41009e-04 5.95086e-04
1.60736e+01 3.33538e+03 -5.91951e-04 -1.41682e-04
1.65736e+01 3.33538e+03 3.25940e-04 -6.17622e-06
-1.29264e+01 3.33642e+03 -9.28118e-01 -1.48779e+00
-1.24264e+01 3.33642e+03 -7.02660e-01 -9.50926e-01
-1.19264e+01 3.33642e+03 4.74751e-01 8.32668e-01
-1.14264e+01 3.33642e+03 -1.25330e+00 -7.07986e-01
-1.09264e+01 3.33642e+03 -1.41484e+00 -3.48781e-01
-1.04264e+01 3.33642e+03 -3.29314e-01 1.28143e-01
-9.92645e+00 3.33642e+03 2.56179e-01 7.27579e-01
-9.42645e+00 3.33642e+03 1.17989e-01 -1.14262e-01
-8.92645e+00 3.33642e+03 -4.38934e-01 -5.05124e-01
-8.42645e+00 3.33642e+03 -7.77072e-01 -3.20588e-03
-7.92645e+00 3.33642e+03 6.51421e-01 5.82170e-01
-7.42645e+00 3.33642e+03 -4.26848e-01 -8.22066e-02
-6.92645e+00 3.33642e+03 -5.78165e-01 -5.82027e-01
-6.42645e+00 3.33642e+03 -9.25305e-02 -4.31949e-01
-5.92645e+00 3.33642e+03 -1.83860e-02 -3.15367e-01
-5.42645e+00 3.33642e+03 -1.00102e+00 -1.14464e+00
-4.92645e+00 3.33642e+03 -1.22280e-01 7.21212e-03
-4.42645e+00 3.33642e+03 1.03243e-01 1.71535e+00
-3.92645e+00 3.33642e+03 9.39837e-01 3.66494e+00
-3.42645e+00 3.33642e+03 1.38578e-01 1.07048e+00
-2.92645e+00 3.33642e+03 -1.23891e+00 -2.14353e+00
-2.42645e+00 3.33642e+03 -2.47850e+00 -3.45473e+00
-1.92645e+00 3.33642e+03 -2.50560e+00 -1.51439e+00
-1.42645e+00 3.33642e+03 -3.42561e+00 4.22890e-01
-9.26447e-01 3.33642e+03 -5.06776e+00 -1.40583e+00
-4.26447e-01 3.33642e+03 -4.75070e+00 -2.26649e+00
7.35532e-02 3.33642e+03 -1.34001e+00 -2.48944e-01
5.73553e-01 3.33642e+03 2.67751e-01 5.49967e-01
1.07355e+00 3.33642e+03 1.32273e-01 1.58991e-01
1.57355e+00 3.33642e+03 -3.43097e-03 2.83440e-02
2.07355e+00 3.33642e+03 -2.87058e-04 -7.02511e-03
2.57355e+00 3.33642e+03 3.49077e-03 4.05082e-03
3.07355e+00 3.33642e+03 3.37586e-03 1.05993e-04
3.57355e+00 3.33642e+03 -1.72093e-04 3.49911e-03
4.07355e+00 3.33642e+03 -3.46129e-03 -2.25581e-03
4.57355e+00 3.33642e+03 7.03023e-05 -6.76729e-04
5.07355e+00 3.33642e+03 -3.11669e-04 9.61616e-05
5.57355e+00 3.33642e+03 1.35328e-03 2.34974e-03
6.07355e+00 3.33642e+03 4.12997e-04 3.97136e-04
6.57355e+00 3.33642e+03 -2.88137e-04 -1.29575e-03
7.07355e+00 3.33642e+03 -7.69846e-04 -1.13332e-03
7.57355e+00 3.33642e+03 6.67930e-04 1.11814e-03
8.07355e+00 3.33642e+03 4.63348e-05 -7.70296e-04
8.57355e+00 3.33642e+03 -1.31238e-03 -2.01069e-03
9.07355e+00 3.33642e+03 2.10694e-03 1.48845e-03
9.57355e+00 3.33642e+03 1.25650e-04 6.01464e-04
1.00736e+01 3.33642e+03 -1.17177e-04 9.27148e-04
1.05736e+01 3.33642e+03 -9.44631e-05 -8.38808e-04
1.10736e+01 3.33642e+03 -6.25590e-04 -8.13453e-04
1.15736e+01 3.33642e+03 -5.39076e-04 -2.49246e-04
1.20736e+01 3.33642e+03 6.86563e-04 1.35548e-03
1.25736e+01 3.33642e+03 2.88358e-04 1.06743e-03
1.30736e+01 3.33642e+03 -1.06845e-04 -4.15186e-04
1.35736e+01 3.33642e+03 7.60482e-05 2.68669e-05
1.40736e+01 3.33642e+03 -1.45315e-04 -5.11359e-04
1.45736e+01 3.33642e+03 1.54536e-04 -9.01048e-04
1.50736e+01 3.33642e+03 -8.99156e-04 -7.86459e-04
1.55736e+01 3.33642e+03 5.91107e-04 5.36086e-04
1.60736e+01 3.33642e+03 -5.50441e-04 3.35463e-05
1.65736e+01 3.33642e+03 3.96199e-04 1.35202e-04
-1.29264e+01 3.33747e+03 -8.76218e-01 -1.45872e+00
-1.24264e+01 3.33747e+03 -7.21892e-01 -9.71809e-01
-1.19264e+01 3.33747e+03 4.86148e-01 8.11090e-01
-1.14264e+01 3.33747e+03 -1.22619e+00 -7.21819e-01
-1.09264e+01 3.33747e+03 -1.34085e+00 -3.17357e-01
-1.04264e+01 3.33747e+03 -2.88977e-01 1.27956e-01
-9.92645e+00 3.33747e+03 2.12517e-01 6.94395e-01
-9.42645e+00 3.33747e+03 1.16036e-01 -7.37987e-02
-8.92645e+00 3.33747e+03 -4.64274e-01 -5.21398e-01
-8.42645e+00 3.33747e+03 -7.85228e-01 5.90802e-04
-7.92645e+00 3.33747e+03 6.62849e-01 5.97875e-01
-7.42645e+00 3.33747e+03 -4.80273e-01 -8.48698e-02
-6.92645e+00 3.33747e+03 -5.91822e-01 -5.90442e-01
-6.42645e+00 3.33747e+03 -2.06234e-01 -4.93161e-01
-5.92645e+00 3.33747e+03 -4.13504e-02 -3.13932e-01
-5.42645e+00 3.33747e+03 -1.01711e+00 -1.17283e+00
-4.92645e+00 3.33747e+03 -1.09883e-01 2.65344e-02
-4.42645e+00 3.33747e+03 -1.78024e-02 1.69223e+00
-3.92645e+00 3.33747e+03 1.03092e+00 3.74667e+00
-3.42645e+00 3.33747e+03 9.02407e-02 1.06256e+00
-2.92645e+00 3.33747e+03 -1.21438e+00 -2.15633e+00
-2.42645e+00 3.33747e+03 -2.39055e+00 -3.41460e+00
-1.92645e+00 3.33747e+03 -2.47506e+00 -1.53455e+00
-1.42645e+00 3.33747e+03 -3.46086e+00 4.13839e-01
-9.26447e-01 3.33747e+03 -5.15584e+00 -1.42295e+00
-4.26447e-01 3.33747e+03 -4.75908e+00 -2.29093e+00
7.35532e-02 3.33747e+03 -1.38613e+00 -2.64306e-01
5.73553e-01 3.33747e+03 2.62687e-01 5.54253e-01
1.07355e+00 3.33747e+03 1.30271e-01 1.53679e-01
1.57355e+00 3.33747e+03 -1.56147e-03 3.27803e-02
2.07355e+00 3.33747e+03 -6.24956e-04 -7.14081e-03
2.57355e+00 3.33747e+03 2.77899e-03 3.56162e-03
3.07355e+00 3.33747e+03 3.58485e-03 7.00136e-06
3.57355e+00 3.33747e+03 -1.79504e-04 3.91248e-03
4.07355e+00 3.33747e+03 -3.56073e-03 -2.16147e-03
4.57355e+00 3.33747e+03 -8.82750e-05 -9.13953e-04
5.07355e+00 3.33747e+03 -2.11024e-04 1.52274e-04
5.57355e+00 3.33747e+03 1.37924e-03 2.34925e-03
6.07355e+00 3.33747e+03 3.14261e-04 2.65410e-04
6.57355e+00 3.33747e+03 -2.23552e-04 -1.22902e-03
7.07355e+00 3.33747e+03 -7.74251e-04 -1.10212e-03
7.57355e+00 3.33747e+03 6.91317e-04 1.18357e-03
8.07355e+00 3.33747e+03 7.32664e-05 -8.00443e-04
8.57355e+00 3.33747e+03 -1.41219e-03 -2.07530e-03
9.07355e+00 3.33747e+03 2.18926e-03 1.55049e-03
9.57355e+00 3.33747e+03 9.95845e-05 6.08609e-04
1.00736e+01 3.33747e+03 -1.03603e-04 9.48243e-04
1.05736e+01 3.33747e+03 -1.12202e-04 -8.77146e-04
1.10736e+01 3.33747e+03 -6.60533e-04 -7.83631e-04
1.15736e+01 3.33747e+03 -5.07635e-04 -2.97403e-04
1.20736e+01 3.33747e+03 6.73503e-04 1.27270e-03
1.25736e+01 3.33747e+03 2.98117e-04 1.12316e-03
1.30736e+01 3.33747e+03 -1.34888e-04 -5.05786e-04
1.35736e+01 3.33747e+03 9.12999e-05 -3.09098e-05
1.40736e+01 3.33747e+03 -1.67990e-04 -4.08776e-04
1.45736e+01 3.33747e+03 2.43574e-04 -7.39128e-04
1.50736e+01 3.33747e+03 -9.97286e-04 -1.01793e-03
1.55736e+01 3.33747e+03 5.52935e-04 5.07445e-04
1.60736e+01 3.33747e+03 -4.96411e-04 2.08297e-04
1.65736e+01 3.33747e+03 4.44880e-04 2.38180e-04
-1.29264e+01 3.33851e+03 -8.28286e-01 -1.43669e+00
-1.24264e+01 3.33851e+03 -7.47140e-01 -9.92959e-01
-1.19264e+01 3.33851e+03 4.93949e-01 7.80158e-01
-1.14264e+01 3.33851e+03 -1.20439e+00 -7.42912e-01
-1.09264e+01 3.33851e+03 -1.25450e+00 -2.75417e-01
-1.04264e+01 3.33851e+03 -2.38958e-01 1.32397e-01
-9.92645e+00 3.33851e+03 1.64647e-01 6.59004e-01
-9.42645e+00 3.33851e+03 8.70647e-02 -4.41814e-02
-8.92645e+00 3.33851e+03 -5.02977e-01 -5.45299e-01
-8.42645e+00 3.33851e+03 -7.92575e-01 2.15524e-03
-7.92645e+00 3.33851e+03 6.72085e-01 6.11392e-01
-7.42645e+00 3.33851e+03 -5.28628e-01 -8.60640e-02
-6.92645e+00 3.33851e+03 -6.12245e-01 -5.97320e-01
-6.42645e+00 3.33851e+03 -3.23831e-01 -5.55474e-01
-5.92645e+00 3.33851e+03 -7.38575e-02 -3.17744e-01
-5.42645e+00 3.33851e+03 -1.04400e+00 -1.20778e+00
-4.92645e+00 3.33851e+03 -1.20062e-01 3.58726e-02
-4.42645e+00 3.33851e+03 -1.49232e-01 1.66698e+00
-3.92645e+00 3.33851e+03 1.12565e+00 3.82927e+00
-3.42645e+00 3.33851e+03 3.71034e-02 1.05449e+00
-2.92645e+00 3.33851e+03 -1.20059e+00 -2.17124e+00
-2.42645e+00 3.33851e+03 -2.30635e+00 -3.37988e+00
-1.92645e+00 3.33851e+03 -2.45986e+00 -1.55827e+00
-1.42645e+00 3.33851e+03 -3.48308e+00 4.12551e-01
-9.26447e-01 3.33851e+03 -5.24810e+00 -1.43893e+00
-4.26447e-01 3.33851e+03 -4.77164e+00 -2.31856e+00
7.35532e-02 3.33851e+03 -1.43689e+00 -2.85364e-01
5.73553e-01 3.33851e+03 2.56607e-01 5.58774e-01
1.07355e+00 3.33851e+03 1.27874e-01 1.48461e-01
1.57355e+00 3.33851e+03 4.31324e-04 3.72436e-02
2.07355e+00 3.33851e+03 -9.28251e-04 -7.10848e-03
2.57355e+00 3.33851e+03 2.00665e-03 2.93578e-03
3.07355e+00 3.33851e+03 3.75910e-03 -7.97871e-05
3.57355e+00 3.33851e+03 -1.91600e-04 4.28209e-03
4.07355e+00 3.33851e+03 -3.62292e-03 -2.03630e-03
4.57355e+00 3.33851e+03 -2.51645e-04 -1.15765e-03
5.07355e+00 3.33851e+03 -1.17069e-04 2.06317e-04
5.57355e+00 3.33851e+03 1.40129e-03 2.33177e-03
6.07355e+00 3.33851e+03 1.99359e-04 1.25990e-04
6.57355e+00 3.33851e+03 -1.45329e-04 -1.13826e-03
7.07355e+00 3.33851e+03 -7.83646e-04 -1.06780e-03
7.57355e+00 3.33851e+03 7.14702e-04 1.23845e-03
8.07355e+00 3.33851e+03 9.68550e-05 -8.27589e-04
8.57355e+00 3.33851e+03 -1.49860e-03 -2.10613e-03
9.07355e+00 3.33851e+03 2.25617e-03 1.59692e-03
9.57355e+00 3.33851e+03 8.04574e-05 6.09153e-04
1.00736e+01 3.33851e+03 -9.65943e-05 9.55071e-04
1.05736e+01 3.33851e+03 -1.32925e-04 -9.13815e-04
1.10736e+01 3.33851e+03 -6.88703e-04 -7.39953e-04
1.15736e+01 3.33851e+03 -4.70611e-04 -3.49498e-04
1.20736e+01 3.33851e+03 6.55066e-04 1.19652e-03
1.25736e+01 3.33851e+03 3.00307e-04 1.16256e-03
1.30736e+01 3.33851e+03 -1.59118e-04 -6.05441e-04
1.35736e+01 3.33851e+03 1.08528e-04 -7.84801e-05
1.40736e+01 3.33851e+03 -1.78468e-04 -2.83587e-04
1.45736e+01 3.33851e+03 3.24504e-04 -5.84129e-04
1.50736e+01 3.33851e+03 -1.10583e-03 -1.26372e-03
1.55736e+01 3.33851e+03 5.30549e-04 5.12235e-04
1.60736e+01 3.33851e+03 -4.33669e-04 3.78355e-04
1.65736e+01 3.33851e+03 4.71990e-04 3.05616e-04
-1.29264e+01 3.33955e+03 -7.84343e-01 -1.42363e+00
-1.24264e+01 3.33955e+03 -7.82166e-01 -1.01547e+00
-1.19264e+01 3.33955e+03 4.96693e-01 7.39349e-01
-1.14264e+01 3.33955e+03 -1.18962e+00 -7.70869e-01
-1.09264e+01 3.33955e+03 -1.15827e+00 -2.23465e-01
-1.04264e+01 3.33955e+03 -1.80901e-01 1.41998e-01
-9.92645e+00 3.33955e+03 1.18119e-01 6.23609e-01
-9.42645e+00 3.33955e+03 2.94436e-02 -2.74838e-02
-8.92645e+00 3.33955e+03 -5.54969e-01 -5.76700e-01
-8.42645e+00 3.33955e+03 -7.97890e-01 1.06684e-03
-7.92645e+00 3.33955e+03 6.80939e-01 6.23214e-01
-7.42645e+00 3.33955e+03 -5.68172e-01 -8.40172e-02
-6.92645e+00 3.33955e+03 -6.35710e-01 -6.01174e-01
-6.42645e+00 3.33955e+03 -4.43100e-01 -6.17849e-01
-5.92645e+00 3.33955e+03 -1.13861e-01 -3.26602e-01
-5.42645e+00 3.33955e+03 -1.08096e+00 -1.24933e+00
-4.92645e+00 3.33955e+03 -1.51289e-01 3.42318e-02
-4.42645e+00 3.33955e+03 -2.86229e-01 1.64215e+00
-3.92645e+00 3.33955e+03 1.22277e+00 3.91258e+00
-3.42645e+00 3.33955e+03 -2.10141e-02 1.04714e+00
-2.92645e+00 3.33955e+03 -1.19872e+00 -2.18962e+00
-2.42645e+00 3.33955e+03 -2.22858e+00 -3.35311e+00
-1.92645e+00 3.33955e+03 -2.46468e+00 -1.58558e+00
-1.42645e+00 3.33955e+03 -3.49153e+00 4.18922e-01
-9.26447e-01 3.33955e+03 -5.34261e+00 -1.45315e+00
-4.26447e-01 3.33955e+03 -4.78995e+00 -2.34907e+00
7.35532e-02 3.33955e+03 -1.49192e+00 -3.11963e-01
5.73553e-01 3.33955e+03 2.49572e-01 5.63456e-01
1.07355e+00 3.33955e+03 1.25295e-01 1.43824e-01
1.57355e+00 3.33955e+03 2.54477e-03 4.16513e-02
2.07355e+00 3.33955e+03 -1.22903e-03 -6.94203e-03
2.57355e+00 3.33955e+03 1.20809e-03 2.21365e-03
3.07355e+00 3.33955e+03 3.88386e-03 -1.65593e-04
3.57355e+00 3.33955e+03 -2.05815e-04 4.58892e-03
4.07355e+00 3.33955e+03 -3.65115e-03 -1.88633e-03
4.57355e+00 3.33955e+03 -4.08630e-04 -1.39440e-03
5.07355e+00 3.33955e+03 -3.34312e-05 2.55489e-04
5.57355e+00 3.33955e+03 1.41865e-03 2.30153e-03
6.07355e+00 3.33955e+03 7.07938e-05 -1.88250e-05
6.57355e+00 3.33955e+03 -5.57185e-05 -1.02419e-03
7.07355e+00 3.33955e+03 -7.97398e-04 -1.03023e-03
7.57355e+00 3.33955e+03 7.36599e-04 1.28097e-03
8.07355e+00 3.33955e+03 1.15801e-04 -8.54894e-04
8.57355e+00 3.33955e+03 -1.56942e-03 -2.10191e-03
9.07355e+00 3.33955e+03 2.30534e-03 1.62778e-03
9.57355e+00 3.33955e+03 6.81480e-05 6.03634e-04
1.00736e+01 3.33955e+03 -9.52564e-05 9.47240e-04
1.05736e+01 3.33955e+03 -1.55998e-04 -9.46958e-04
1.10736e+01 3.33955e+03 -7.05449e-04 -6.81213e-04
1.15736e+01 3.33955e+03 -4.29310e-04 -4.03880e-04
1.20736e+01 3.33955e+03 6.29199e-04 1.12273e-03
1.25736e+01 3.33955e+03 2.95103e-04 1.18191e-03
1.30736e+01 3.33955e+03 -1.79561e-04 -7.07924e-04
1.35736e+01 3.33955e+03 1.27537e-04 -1.14539e-04
1.40736e+01 3.33955e+03 -1.73955e-04 -1.35768e-04
1.45736e+01 3.33955e+03 3.94169e-04 -4.42960e-04
1.50736e+01 3.33955e+03 -1.22240e-03 -1.52036e-03
1.55736e+01 3.33955e+03 5.23881e-04 5.52869e-04
1.60736e+01 3.33955e+03 -3.61775e-04 5.43877e-04
1.65736e+01 3.33955e+03 4.69983e-04 3.26304e-04
-1.29264e+01 3.34059e+03 -7.47367e-01 -1.42161e+00
-1.24264e+01 3.34059e+03 -8.29336e-01 -1.04051e+00
-1.19264e+01 3.34059e+03 4.92775e-01 6.87397e-01
-1.14264e+01 3.34059e+03 -1.18359e+00 -8.04597e-01
-1.09264e+01 3.34059e+03 -1.05224e+00 -1.60726e-01
-1.04264e+01 3.34059e+03 -1.14580e-01 1.57746e-01
-9.92645e+00 3.34059e+03 7.55229e-02 5.88912e-01
-9.42645e+00 3.34059e+03 -5.48238e-02 -2.47985e-02
-8.92645e+00 3.34059e+03 -6.17979e-01 -6.15011e-01
-8.42645e+00 3.34059e+03 -7.96581e-01 -1.94929e-04
-7.92645e+00 3.34059e+03 6.93743e-01 6.35200e-01
-7.42645e+00 3.34059e+03 -5.98501e-01 -7.85445e-02
-6.92645e+00 3.34059e+03 -6.58798e-01 -6.00788e-01
-6.42645e+00 3.34059e+03 -5.60904e-01 -6.80590e-01
-5.92645e+00 3.34059e+03 -1.57997e-01 -3.39116e-01
-5.42645e+00 3.34059e+03 -1.12680e+00 -1.29719e+00
-4.92645e+00 3.34059e+03 -2.01202e-01 2.16093e-02
-4.42645e+00 3.34059e+03 -4.23992e-01 1.61910e+00
-3.92645e+00 3.34059e+03 1.32442e+00 3.99773e+00
-3.42645e+00 3.34059e+03 -8.45399e-02 1.04007e+00
-2.92645e+00 3.34059e+03 -1.20856e+00 -2.21247e+00
-2.42645e+00 3.34059e+03 -2.15972e+00 -3.33581e+00
-1.92645e+00 3.34059e+03 -2.49143e+00 -1.61607e+00
-1.42645e+00 3.34059e+03 -3.48489e+00 4.33373e-01
-9.26447e-01 3.34059e+03 -5.43875e+00 -1.46523e+00
-4.26447e-01 3.34059e+03 -4.81585e+00 -2.38314e+00
7.35532e-02 3.34059e+03 -1.55058e+00 -3.43922e-01
5.73553e-01 3.34059e+03 2.41715e-01 5.68192e-01
1.07355e+00 3.34059e+03 1.22840e-01 1.40186e-01
1.57355e+00 3.34059e+03 4.72494e-03 4.58439e-02
2.07355e+00 3.34059e+03 -1.55727e-03 -6.69409e-03
2.57355e+00 3.34059e+03 3.97589e-04 1.44023e-03
3.07355e+00 3.34059e+03 3.95843e-03 -2.44029e-04
3.57355e+00 3.34059e+03 -2.15991e-04 4.82157e-03
4.07355e+00 3.34059e+03 -3.64946e-03 -1.72223e-03
4.57355e+00 3.34059e+03 -5.55432e-04 -1.62191e-03
5.07355e+00 3.34059e+03 4.06105e-05 3.03367e-04
5.57355e+00 3.34059e+03 1.43021e-03 2.26611e-03
6.07355e+00 3.34059e+03 -6.73244e-05 -1.70903e-04
6.57355e+00 3.34059e+03 4.08802e-05 -8.93767e-04
7.07355e+00 3.34059e+03 -8.11556e-04 -9.86010e-04
7.57355e+00 3.34059e+03 7.53091e-04 1.31030e-03
8.07355e+00 3.34059e+03 1.28632e-04 -8.88029e-04
8.57355e+00 3.34059e+03 -1.62371e-03 -2.06245e-03
9.07355e+00 3.34059e+03 2.33625e-03 1.64629e-03
9.57355e+00 3.34059e+03 6.32647e-05 5.92644e-04
1.00736e+01 3.34059e+03 -9.69323e-05 9.26082e-04
1.05736e+01 3.34059e+03 -1.81463e-04 -9.76610e-04
1.10736e+01 3.34059e+03 -7.10563e-04 -6.09016e-04
1.15736e+01 3.34059e+03 -3.84192e-04 -4.57653e-04
1.20736e+01 3.34059e+03 5.95130e-04 1.04717e-03
1.25736e+01 3.34059e+03 2.85534e-04 1.18397e-03
1.30736e+01 3.34059e+03 -1.99745e-04 -8.12844e-04
1.35736e+01 3.34059e+03 1.49924e-04 -1.37421e-04
1.40736e+01 3.34059e+03 -1.56677e-04 3.03855e-05
1.45736e+01 3.34059e+03 4.52011e-04 -3.19031e-04
1.50736e+01 3.34059e+03 -1.34342e-03 -1.77846e-03
1.55736e+01 3.34059e+03 5.30348e-04 6.28331e-04
1.60736e+01 3.34059e+03 -2.80680e-04 7.02359e-04
1.65736e+01 3.34059e+03 4.34310e-04 2.97372e-04
-1.29264e+01 3.34163e+03 -7.18168e-01 -1.43135e+00
-1.24264e+01 3.34163e+03 -8.88741e-01 -1.06878e+00
-1.19264e+01 3.34163e+03 4.82732e-01 6.24104e-01
-1.14264e+01 3.34163e+03 -1.18538e+00 -8.42077e-01
-1.09264e+01 3.34163e+03 -9.37097e-01 -8.89896e-02
-1.04264e+01 3.34163e+03 -4.04593e-02 1.80367e-01
-9.92645e+00 3.34163e+03 3.75991e-02 5.56157e-01
-9.42645e+00 3.34163e+03 -1.60846e-01 -3.48170e-02
-8.92645e+00 3.34163e+03 -6.92726e-01 -6.59594e-01
-8.42645e+00 3.34163e+03 -7.86373e-01 7.87498e-04
-7.92645e+00 3.34163e+03 7.11050e-01 6.47623e-01
-7.42645e+00 3.34163e+03 -6.22624e-01 -7.16387e-02
-6.92645e+00 3.34163e+03 -6.80411e-01 -5.96015e-01
-6.42645e+00 3.34163e+03 -6.72507e-01 -7.43503e-01
-5.92645e+00 3.34163e+03 -2.02261e-01 -3.53423e-01
-5.42645e+00 3.34163e+03 -1.17952e+00 -1.34975e+00
-4.92645e+00 3.34163e+03 -2.66904e-01 -4.11409e-04
-4.42645e+00 3.34163e+03 -5.59766e-01 1.59773e+00
-3.92645e+00 3.34163e+03 1.43138e+00 4.08575e+00
-3.42645e+00 3.34163e+03 -1.53780e-01 1.03201e+00
-2.92645e+00 3.34163e+03 -1.23044e+00 -2.24124e+00
-2.42645e+00 3.34163e+03 -2.10329e+00 -3.32875e+00
-1.92645e+00 3.34163e+03 -2.53820e+00 -1.64913e+00
-1.42645e+00 3.34163e+03 -3.46420e+00 4.55813e-01
-9.26447e-01 3.34163e+03 -5.53647e+00 -1.47629e+00
-4.26447e-01 3.34163e+03 -4.85023e+00 -2.42132e+00
7.35532e-02 3.34163e+03 -1.61184e+00 -3.80366e-01
5.73553e-01 3.34163e+03 2.33153e-01 5.72766e-01
1.07355e+00 3.34163e+03 1.20750e-01 1.37794e-01
1.57355e+00 3.34163e+03 6.93724e-03 4.97266e-02
2.07355e+00 3.34163e+03 -1.95476e-03 -6.43044e-03
2.57355e+00 3.34163e+03 -4.06970e-04 6.72403e-04
3.07355e+00 3.34163e+03 3.98443e-03 -3.22466e-04
3.57355e+00 3.34163e+03 -2.23644e-04 4.96525e-03
4.07355e+00 3.34163e+03 -3.61790e-03 -1.55081e-03
4.57355e+00 3.34163e+03 -6.88443e-04 -1.83473e-03
5.07355e+00 3.34163e+03 1.07312e-04 3.51228e-04
5.57355e+00 3.34163e+03 1.43691e-03 2.22761e-03
6.07355e+00 3.34163e+03 -2.11302e-04 -3.30993e-04
6.57355e+00 3.34163e+03 1.40839e-04 -7.51793e-04
7.07355e+00 3.34163e+03 -8.22055e-04 -9.32059e-04
7.57355e+00 3.34163e+03 7.59662e-04 1.32544e-03
8.07355e+00 3.34163e+03 1.35643e-04 -9.28470e-04
8.57355e+00 3.34163e+03 -1.66151e-03 -1.98961e-03
9.07355e+00 3.34163e+03 2.34916e-03 1.65565e-03
9.57355e+00 3.34163e+03 6.62978e-05 5.75809e-04
1.00736e+01 3.34163e+03 -9.87719e-05 8.92252e-04
1.05736e+01 3.34163e+03 -2.09385e-04 -1.00005e-03
1.10736e+01 3.34163e+03 -7.06627e-04 -5.27934e-04
1.15736e+01 3.34163e+03 -3.36925e-04 -5.11391e-04
1.20736e+01 3.34163e+03 5.55773e-04 9.69178e-04
1.25736e+01 3.34163e+03 2.71491e-04 1.17132e-03
1.30736e+01 3.34163e+03 -2.21502e-04 -9.16075e-04
1.35736e+01 3.34163e+03 1.75107e-04 -1.50615e-04
1.40736e+01 3.34163e+03 -1.27247e-04 2.09726e-04
1.45736e+01 3.34163e+03 4.97881e-04 -2.10750e-04
1.50736e+01 3.34163e+03 -1.46466e-03 -2.02769e-03
1.55736e+01 3.34163e+03 5.47424e-04 7.35536e-04
1.60736e+01 3.34163e+03 -1.92440e-04 8.48035e-04
1.65736e+01 3.34163e+03 3.65180e-04 2.25487e-04
-1.29264e+01 3.34268e+03 -6.97678e-01 -1.45354e+00
-1.24264e+01 3.34268e+03 -9.61759e-01 -1.10077e+00
-1.19264e+01 3.34268e+03 4.64529e-01 5.49294e-01
-1.14264e+01 3.34268e+03 -1.19449e+00 -8.82247e-01
-1.09264e+01 3.34268e+03 -8.15502e-01 -1.17722e-02
-1.04264e+01 3.34268e+03 3.89987e-02 2.10800e-01
-9.92645e+00 3.34268e+03 4.83595e-03 5.26239e-01
-9.42645e+00 3.34268e+03 -2.84976e-01 -5.68127e-02
-8.92645e+00 3.34268e+03 -7.79895e-01 -7.09756e-01
-8.42645e+00 3.34268e+03 -7.66614e-01 4.20561e-03
-7.92645e+00 3.34268e+03 7.32899e-01 6.61756e-01
-7.42645e+00 3.34268e+03 -6.44288e-01 -6.57077e-02
-6.92645e+00 3.34268e+03 -7.01435e-01 -5.87908e-01
-6.42645e+00 3.34268e+03 -7.74131e-01 -8.04655e-01
-5.92645e+00 3.34268e+03 -2.43948e-01 -3.67804e-01
-5.42645e+00 3.34268e+03 -1.23539e+00 -1.40514e+00
-4.92645e+00 3.34268e+03 -3.46078e-01 -3.10677e-02
-4.42645e+00 3.34268e+03 -6.92237e-01 1.57809e+00
-3.92645e+00 3.34268e+03 1.54227e+00 4.17668e+00
-3.42645e+00 3.34268e+03 -2.27856e-01 1.02232e+00
-2.92645e+00 3.34268e+03 -1.26451e+00 -2.27768e+00
-2.42645e+00 3.34268e+03 -2.06248e+00 -3.33338e+00
-1.92645e+00 3.34268e+03 -2.60315e+00 -1.68457e+00
-1.42645e+00 3.34268e+03 -3.43197e+00 4.85518e-01
-9.26447e-01 3.34268e+03 -5.63583e+00 -1.48751e+00
-4.26447e-01 3.34268e+03 -4.89387e+00 -2.46398e+00
7.35532e-02 3.34268e+03 -1.67459e+00 -4.19845e-01
5.73553e-01 3.34268e+03 2.23803e-01 5.76874e-01
1.07355e+00 3.34268e+03 1.19161e-01 1.36790e-01
1.57355e+00 3.34268e+03 9.16653e-03 5.32791e-02
2.07355e+00 3.34268e+03 -2.43978e-03 -6.14849e-03
2.57355e+00 3.34268e+03 -1.17597e-03 -4.38681e-05
3.07355e+00 3.34268e+03 3.96972e-03 -4.07010e-04
3.57355e+00 3.34268e+03 -2.36367e-04 5.00591e-03
4.07355e+00 3.34268e+03 -3.55408e-03 -1.37471e-03
4.57355e+00 3.34268e+03 -8.01284e-04 -2.02307e-03
5.07355e+00 3.34268e+03 1.70207e-04 3.96563e-04
5.57355e+00 3.34268e+03 1.44047e-03 2.18640e-03
6.07355e+00 3.34268e+03 -3.60190e-04 -4.98042e-04
6.57355e+00 3.34268e+03 2.42376e-04 -6.00723e-04
7.07355e+00 3.34268e+03 -8.29456e-04 -8.69883e-04
7.57355e+00 3.34268e+03 7.56333e-04 1.32768e-03
8.07355e+00 3.34268e+03 1.37945e-04 -9.73545e-04
8.57355e+00 3.34268e+03 -1.68268e-03 -1.88666e-03
9.07355e+00 3.34268e+03 2.34100e-03 1.65200e-03
9.57355e+00 3.34268e+03 7.81382e-05 5.55871e-04
1.00736e+01 3.34268e+03 -9.77688e-05 8.49016e-04
1.05736e+01 3.34268e+03 -2.39130e-04 -1.01824e-03
1.10736e+01 3.34268e+03 -6.95983e-04 -4.42738e-04
1.15736e+01 3.34268e+03 -2.86912e-04 -5.60324e-04
1.20736e+01 3.34268e+03 5.13982e-04 8.86712e-04
1.25736e+01 3.34268e+03 2.49831e-04 1.14268e-03
1.30736e+01 3.34268e+03 -2.45063e-04 -1.00853e-03
1.35736e+01 3.34268e+03 2.01182e-04 -1.59461e-04
1.40736e+01 3.34268e+03 -8.35714e-05 4.00167e-04
1.45736e+01 3.34268e+03 5.31137e-04 -1.16470e-04
1.50736e+01 3.34268e+03 -1.58077e-03 -2.25967e-03
1.55736e+01 3.34268e+03 5.71243e-04 8.69245e-04
1.60736e+01 3.34268e+03 -9.86643e-05 9.76201e-04
1.65736e+01 3.34268e+03 2.66710e-04 1.20509e-04
-1.29264e+01 3.34372e+03 -6.87215e-01 -1.48894e+00
-1.24264e+01 3.34372e+03 -1.04735e+00 -1.13594e+00
-1.19264e+01 3.34372e+03 4.38945e-01 4.64916e-01
-1.14264e+01 3.34372e+03 -1.20924e+00 -9.23022e-01
-1.09264e+01 3.34372e+03 -6.88974e-01 6.86752e-02
-1.04264e+01 3.34372e+03 1.21095e-01 2.47501e-01
-9.92645e+00 3.34372e+03 -2.18977e-02 5.00286e-01
-9.42645e+00 3.34372e+03 -4.23706e-01 -9.12667e-02
-8.92645e+00 3.34372e+03 -8.75838e-01 -7.63540e-01
-8.42645e+00 3.34372e+03 -7.36296e-01 9.98266e-03
-7.92645e+00 3.34372e+03 7.61110e-01 6.80244e-01
-7.42645e+00 3.34372e+03 -6.65581e-01 -6.20290e-02
-6.92645e+00 3.34372e+03 -7.21640e-01 -5.77678e-01
-6.42645e+00 3.34372e+03 -8.64682e-01 -8.63535e-01
-5.92645e+00 3.34372e+03 -2.83316e-01 -3.81760e-01
-5.42645e+00 3.34372e+03 -1.29084e+00 -1.46165e+00
-4.92645e+00 3.34372e+03 -4.39692e-01 -7.00472e-02
-4.42645e+00 3.34372e+03 -8.19522e-01 1.56113e+00
-3.92645e+00 3.34372e+03 1.65527e+00 4.26907e+00
-3.42645e+00 3.34372e+03 -3.05099e-01 1.01159e+00
-2.92645e+00 3.34372e+03 -1.31106e+00 -2.32240e+00
-2.42645e+00 3.34372e+03 -2.04022e+00 -3.35118e+00
-1.92645e+00 3.34372e+03 -2.68836e+00 -1.72272e+00
-1.42645e+00 3.34372e+03 -3.39335e+00 5.19453e-01
-9.26447e-01 3.34372e+03 -5.73729e+00 -1.49856e+00
-4.26447e-01 3.34372e+03 -4.94719e+00 -2.51121e+00
7.35532e-02 3.34372e+03 -1.73868e+00 -4.61459e-01
5.73553e-01 3.34372e+03 2.13710e-01 5.80337e-01
1.07355e+00 3.34372e+03 1.18107e-01 1.37274e-01
1.57355e+00 3.34372e+03 1.14021e-02 5.64987e-02
2.07355e+00 3.34372e+03 -3.01206e-03 -5.82378e-03
2.57355e+00 3.34372e+03 -1.88946e-03 -6.72311e-04
3.07355e+00 3.34372e+03 3.92282e-03 -4.93218e-04
3.57355e+00 3.34372e+03 -2.60238e-04 4.94090e-03
4.07355e+00 3.34372e+03 -3.45680e-03 -1.20317e-03
4.57355e+00 3.34372e+03 -8.88516e-04 -2.17828e-03
5.07355e+00 3.34372e+03 2.29599e-04 4.36202e-04
5.57355e+00 3.34372e+03 1.43944e-03 2.14045e-03
6.07355e+00 3.34372e+03 -5.12307e-04 -6.69366e-04
6.57355e+00 3.34372e+03 3.44117e-04 -4.43991e-04
7.07355e+00 3.34372e+03 -8.33172e-04 -8.00061e-04
7.57355e+00 3.34372e+03 7.45699e-04 1.31860e-03
8.07355e+00 3.34372e+03 1.34079e-04 -1.02300e-03
8.57355e+00 3.34372e+03 -1.68682e-03 -1.75953e-03
9.07355e+00 3.34372e+03 2.31100e-03 1.63347e-03
9.57355e+00 3.34372e+03 9.61518e-05 5.34575e-04
1.00736e+01 3.34372e+03 -9.09669e-05 8.01679e-04
1.05736e+01 3.34372e+03 -2.68224e-04 -1.03280e-03
1.10736e+01 3.34372e+03 -6.82697e-04 -3.60034e-04
1.15736e+01 3.34372e+03 -2.33412e-04 -6.02578e-04
1.20736e+01 3.34372e+03 4.72336e-04 8.01069e-04
1.25736e+01 3.34372e+03 2.18423e-04 1.09877e-03
1.30736e+01 3.34372e+03 -2.68204e-04 -1.08480e-03
1.35736e+01 3.34372e+03 2.26140e-04 -1.65741e-04
1.40736e+01 3.34372e+03 -2.55810e-05 6.00631e-04
1.45736e+01 3.34372e+03 5.54336e-04 -3.60456e-05
1.50736e+01 3.34372e+03 -1.68789e-03 -2.46911e-03
1.55736e+01 3.34372e+03 5.97362e-04 1.02059e-03
1.60736e+01 3.34372e+03 -1.96317e-06 1.08516e-03
1.65736e+01 3.34372e+03 1.46138e-04 -5.97406e-06
-1.29264e+01 3.34476e+03 -6.87642e-01 -1.53917e+00
-1.24264e+01 3.34476e+03 -1.14466e+00 -1.17465e+00
-1.19264e+01 3.34476e+03 4.07218e-01 3.75522e-01
-1.14264e+01 3.34476e+03 -1.22802e+00 -9.61888e-01
-1.09264e+01 3.34476e+03 -5.62136e-01 1.47723e-01
-1.04264e+01 3.34476e+03 2.05552e-01 2.89186e-01
-9.92645e+00 3.34476e+03 -4.14416e-02 4.78961e-01
-9.42645e+00 3.34476e+03 -5.71019e-01 -1.36019e-01
-8.92645e+00 3.34476e+03 -9.75434e-01 -8.18440e-01
-8.42645e+00 3.34476e+03 -6.94664e-01 1.77093e-02
-7.92645e+00 3.34476e+03 7.92689e-01 7.02586e-01
-7.42645e+00 3.34476e+03 -6.88507e-01 -6.15532e-02
-6.92645e+00 3.34476e+03 -7.41245e-01 -5.65990e-01
-6.42645e+00 3.34476e+03 -9.41712e-01 -9.18371e-01
-5.92645e+00 3.34476e+03 -3.23461e-01 -3.97160e-01
-5.42645e+00 3.34476e+03 -1.34313e+00 -1.51817e+00
-4.92645e+00 3.34476e+03 -5.47267e-01 -1.16310e-01
-4.42645e+00 3.34476e+03 -9.38373e-01 1.54783e+00
-3.92645e+00 3.34476e+03 1.76766e+00 4.36077e+00
-3.42645e+00 3.34476e+03 -3.82575e-01 1.00133e+00
-2.92645e+00 3.34476e+03 -1.37090e+00 -2.37564e+00
-2.42645e+00 3.34476e+03 -2.03782e+00 -3.38317e+00
-1.92645e+00 3.34476e+03 -2.79379e+00 -1.76300e+00
-1.42645e+00 3.34476e+03 -3.35306e+00 5.55475e-01
-9.26447e-01 3.34476e+03 -5.83927e+00 -1.50915e+00
-4.26447e-01 3.34476e+03 -5.01005e+00 -2.56273e+00
7.35532e-02 3.34476e+03 -1.80320e+00 -5.04101e-01
5.73553e-01 3.34476e+03 2.03147e-01 5.83177e-01
1.07355e+00 3.34476e+03 1.17595e-01 1.39262e-01
1.57355e+00 3.34476e+03 1.36713e-02 5.93889e-02
2.07355e+00 3.34476e+03 -3.64356e-03 -5.41862e-03
2.57355e+00 3.34476e+03 -2.53691e-03 -1.16448e-03
3.07355e+00 3.34476e+03 3.83495e-03 -5.83347e-04
3.57355e+00 3.34476e+03 -2.94404e-04 4.77248e-03
4.07355e+00 3.34476e+03 -3.32476e-03 -1.03692e-03
4.57355e+00 3.34476e+03 -9.48757e-04 -2.29725e-03
5.07355e+00 3.34476e+03 2.81692e-04 4.65646e-04
5.57355e+00 3.34476e+03 1.43100e-03 2.08225e-03
6.07355e+00 3.34476e+03 -6.62665e-04 -8.38011e-04
6.57355e+00 3.34476e+03 4.44624e-04 -2.87018e-04
7.07355e+00 3.34476e+03 -8.32524e-04 -7.22901e-04
7.57355e+00 3.34476e+03 7.30368e-04 1.30106e-03
8.07355e+00 3.34476e+03 1.22232e-04 -1.08012e-03
8.57355e+00 3.34476e+03 -1.67271e-03 -1.61119e-03
9.07355e+00 3.34476e+03 2.25989e-03 1.60394e-03
9.57355e+00 3.34476e+03 1.15424e-04 5.11318e-04
1.00736e+01 3.34476e+03 -7.72387e-05 7.51800e-04
1.05736e+01 3.34476e+03 -2.93850e-04 -1.03994e-03
1.10736e+01 3.34476e+03 -6.70920e-04 -2.84302e-04
1.15736e+01 3.34476e+03 -1.75865e-04 -6.40822e-04
1.20736e+01 3.34476e+03 4.32037e-04 7.12978e-04
1.25736e+01 3.34476e+03 1.75549e-04 1.04063e-03
1.30736e+01 3.34476e+03 -2.85587e-04 -1.13811e-03
1.35736e+01 3.34476e+03 2.45711e-04 -1.70896e-04
1.40736e+01 3.34476e+03 4.61364e-05 8.11031e-04
1.45736e+01 3.34476e+03 5.70484e-04 3.04904e-05
1.50736e+01 3.34476e+03 -1.78559e-03 -2.65375e-03
1.55736e+01 3.34476e+03 6.23931e-04 1.18032e-03
1.60736e+01 3.34476e+03 9.23133e-05 1.17244e-03
1.65736e+01 3.34476e+03 1.22695e-05 -1.42151e-04
-1.29264e+01 3.34580e+03 -7.00992e-01 -1.60692e+00
-1.24264e+01 3.34580e+03 -1.25245e+00 -1.21780e+00
-1.19264e+01 3.34580e+03 3.68427e-01 2.85312e-01
-1.14264e+01 3.34580e+03 -1.25132e+00 -9.97675e-01
-1.09264e+01 3.34580e+03 -4.39767e-01 2.20297e-01
-1.04264e+01 3.34580e+03 2.91637e-01 3.35684e-01
-9.92645e+00 3.34580e+03 -5.21289e-02 4.62883e-01
-9.42645e+00 3.34580e+03 -7.20309e-01 -1.87875e-01
-8.92645e+00 3.34580e+03 -1.07531e+00 -8.73459e-01
-8.42645e+00 3.34580e+03 -6.39140e-01 2.72274e-02
-7.92645e+00 3.34580e+03 8.23024e-01 7.25347e-01
-7.42645e+00 3.34580e+03 -7.16371e-01 -6.59746e-02
-6.92645e+00 3.34580e+03 -7.61432e-01 -5.52551e-01
-6.42645e+00 3.34580e+03 -1.00153e+00 -9.66078e-01
-5.92645e+00 3.34580e+03 -3.64815e-01 -4.14843e-01
-5.42645e+00 3.34580e+03 -1.39028e+00 -1.57306e+00
-4.92645e+00 3.34580e+03 -6.65144e-01 -1.68821e-01
-4.42645e+00 3.34580e+03 -1.04825e+00 1.53656e+00
-3.92645e+00 3.34580e+03 1.87518e+00 4.45067e+00
-3.42645e+00 3.34580e+03 -4.58699e-01 9.91954e-01
-2.92645e+00 3.34580e+03 -1.44593e+00 -2.43822e+00
-2.42645e+00 3.34580e+03 -2.05590e+00 -3.43077e+00
-1.92645e+00 3.34580e+03 -2.91620e+00 -1.80492e+00
-1.42645e+00 3.34580e+03 -3.31528e+00 5.92909e-01
-9.26447e-01 3.34580e+03 -5.94167e+00 -1.52078e+00
-4.26447e-01 3.34580e+03 -5.08168e+00 -2.61727e+00
7.35532e-02 3.34580e+03 -1.86702e+00 -5.46743e-01
5.73553e-01 3.34580e+03 1.92115e-01 5.85253e-01
1.07355e+00 3.34580e+03 1.17707e-01 1.42663e-01
1.57355e+00 3.34580e+03 1.60057e-02 6.19817e-02
2.07355e+00 3.34580e+03 -4.28930e-03 -4.88576e-03
2.57355e+00 3.34580e+03 -3.12777e-03 -1.51864e-03
3.07355e+00 3.34580e+03 3.70677e-03 -6.87501e-04
3.57355e+00 3.34580e+03 -3.36985e-04 4.50676e-03
4.07355e+00 3.34580e+03 -3.15505e-03 -8.64680e-04
4.57355e+00 3.34580e+03 -9.84990e-04 -2.37970e-03
5.07355e+00 3.34580e+03 3.25857e-04 4.83739e-04
5.57355e+00 3.34580e+03 1.41311e-03 2.00855e-03
6.07355e+00 3.34580e+03 -8.06888e-04 -9.99676e-04
6.57355e+00 3.34580e+03 5.41491e-04 -1.37108e-04
7.07355e+00 3.34580e+03 -8.27066e-04 -6.40377e-04
7.57355e+00 3.34580e+03 7.09451e-04 1.27871e-03
8.07355e+00 3.34580e+03 1.04970e-04 -1.14596e-03
8.57355e+00 3.34580e+03 -1.63933e-03 -1.44505e-03
9.07355e+00 3.34580e+03 2.18684e-03 1.56512e-03
9.57355e+00 3.34580e+03 1.33476e-04 4.85754e-04
1.00736e+01 3.34580e+03 -5.55938e-05 6.99645e-04
1.05736e+01 3.34580e+03 -3.16494e-04 -1.03798e-03
1.10736e+01 3.34580e+03 -6.61383e-04 -2.14655e-04
1.15736e+01 3.34580e+03 -1.12592e-04 -6.72325e-04
1.20736e+01 3.34580e+03 3.94142e-04 6.19958e-04
1.25736e+01 3.34580e+03 1.18659e-04 9.66335e-04
1.30736e+01 3.34580e+03 -2.91550e-04 -1.16127e-03
1.35736e+01 3.34580e+03 2.57143e-04 -1.76597e-04
1.40736e+01 3.34580e+03 1.30259e-04 1.02824e-03
1.45736e+01 3.34580e+03 5.79193e-04 8.28191e-05
1.50736e+01 3.34580e+03 -1.87301e-03 -2.81095e-03
1.55736e+01 3.34580e+03 6.50205e-04 1.34180e-03
1.60736e+01 3.34580e+03 1.79593e-04 1.23690e-03
1.65736e+01 3.34580e+03 -1.28926e-04 -2.77254e-04
-1.29264e+01 3.34685e+03 -7.26513e-01 -1.69188e+00
-1.24264e+01 3.34685e+03 -1.36631e+00 -1.26479e+00
-1.19264e+01 3.34685e+03 3.24600e-01 1.97767e-01
-1.14264e+01 3.34685e+03 -1.27503e+00 -1.02779e+00
-1.09264e+01 3.34685e+03 -3.21753e-01 2.83635e-01
-1.04264e+01 3.34685e+03 3.79430e-01 3.87395e-01
-9.92645e+00 3.34685e+03 -5.07724e-02 4.53083e-01
-9.42645e+00 3.34685e+03 -8.65802e-01 -2.44803e-01
-8.92645e+00 3.34685e+03 -1.17187e+00 -9.27529e-01
-8.42645e+00 3.34685e+03 -5.70259e-01 3.79268e-02
-7.92645e+00 3.34685e+03 8.50670e-01 7.46186e-01
-7.42645e+00 3.34685e+03 -7.49881e-01 -7.54706e-02
-6.92645e+00 3.34685e+03 -7.81184e-01 -5.36794e-01
-6.42645e+00 3.34685e+03 -1.04263e+00 -1.00552e+00
-5.92645e+00 3.34685e+03 -4.04323e-01 -4.33841e-01
-5.42645e+00 3.34685e+03 -1.43180e+00 -1.62518e+00
-4.92645e+00 3.34685e+03 -7.89522e-01 -2.26826e-01
-4.42645e+00 3.34685e+03 -1.14527e+00 1.52747e+00
-3.92645e+00 3.34685e+03 1.97485e+00 4.53807e+00
-3.42645e+00 3.34685e+03 -5.32291e-01 9.83683e-01
-2.92645e+00 3.34685e+03 -1.53639e+00 -2.51069e+00
-2.42645e+00 3.34685e+03 -2.09672e+00 -3.49571e+00
-1.92645e+00 3.34685e+03 -3.05437e+00 -1.84898e+00
-1.42645e+00 3.34685e+03 -3.28437e+00 6.30834e-01
-9.26447e-01 3.34685e+03 -6.04759e+00 -1.53545e+00
-4.26447e-01 3.34685e+03 -5.16172e+00 -2.67359e+00
7.35532e-02 3.34685e+03 -1.92930e+00 -5.88370e-01
5.73553e-01 3.34685e+03 1.80526e-01 5.86283e-01
1.07355e+00 3.34685e+03 1.18516e-01 1.47408e-01
1.57355e+00 3.34685e+03 1.84181e-02 6.43415e-02
2.07355e+00 3.34685e+03 -4.93427e-03 -4.21894e-03
2.57355e+00 3.34685e+03 -3.67195e-03 -1.77494e-03
3.07355e+00 3.34685e+03 3.54838e-03 -8.00990e-04
3.57355e+00 3.34685e+03 -3.86898e-04 4.15011e-03
4.07355e+00 3.34685e+03 -2.95163e-03 -6.83202e-04
4.57355e+00 3.34685e+03 -9.97308e-04 -2.41782e-03
5.07355e+00 3.34685e+03 3.64700e-04 4.91548e-04
5.57355e+00 3.34685e+03 1.38713e-03 1.91955e-03
6.07355e+00 3.34685e+03 -9.43038e-04 -1.15464e-03
6.57355e+00 3.34685e+03 6.32098e-04 2.46082e-06
7.07355e+00 3.34685e+03 -8.15811e-04 -5.53077e-04
7.57355e+00 3.34685e+03 6.81736e-04 1.25388e-03
8.07355e+00 3.34685e+03 8.50776e-05 -1.22124e-03
8.57355e+00 3.34685e+03 -1.58573e-03 -1.26457e-03
9.07355e+00 3.34685e+03 2.09292e-03 1.51635e-03
9.57355e+00 3.34685e+03 1.48856e-04 4.54181e-04
1.00736e+01 3.34685e+03 -2.54979e-05 6.45293e-04
1.05736e+01 3.34685e+03 -3.35726e-04 -1.02423e-03
1.10736e+01 3.34685e+03 -6.54036e-04 -1.52060e-04
1.15736e+01 3.34685e+03 -4.48131e-05 -6.96045e-04
1.20736e+01 3.34685e+03 3.59295e-04 5.24442e-04
1.25736e+01 3.34685e+03 4.82176e-05 8.76515e-04
1.30736e+01 3.34685e+03 -2.83293e-04 -1.15120e-03
1.35736e+01 3.34685e+03 2.60066e-04 -1.82708e-04
1.40736e+01 3.34685e+03 2.23764e-04 1.24514e-03
1.45736e+01 3.34685e+03 5.79631e-04 1.18631e-04
1.50736e+01 3.34685e+03 -1.94551e-03 -2.93652e-03
1.55736e+01 3.34685e+03 6.74388e-04 1.50117e-03
1.60736e+01 3.34685e+03 2.55591e-04 1.27681e-03
1.65736e+01 3.34685e+03 -2.73895e-04 -4.04192e-04
-1.29264e+01 3.34789e+03 -7.63064e-01 -1.79213e+00
-1.24264e+01 3.34789e+03 -1.48045e+00 -1.31368e+00
-1.19264e+01 3.34789e+03 2.76240e-01 1.14115e-01
-1.14264e+01 3.34789e+03 -1.29350e+00 -1.05036e+00
-1.09264e+01 3.34789e+03 -2.09713e-01 3.35489e-01
-1.04264e+01 3.34789e+03 4.68403e-01 4.43760e-01
-9.92645e+00 3.34789e+03 -3.68404e-02 4.49567e-01
-9.42645e+00 3.34789e+03 -1.00182e+00 -3.04779e-01
-8.92645e+00 3.34789e+03 -1.26306e+00 -9.78927e-01
-8.42645e+00 3.34789e+03 -4.95161e-01 4.59582e-02
-7.92645e+00 3.34789e+03 8.73568e-01 7.63677e-01
-7.42645e+00 3.34789e+03 -7.86662e-01 -8.75270e-02
-6.92645e+00 3.34789e+03 -7.99597e-01 -5.18543e-01
-6.42645e+00 3.34789e+03 -1.06510e+00 -1.03519e+00
-5.92645e+00 3.34789e+03 -4.37590e-01 -4.53067e-01
-5.42645e+00 3.34789e+03 -1.46891e+00 -1.67547e+00
-4.92645e+00 3.34789e+03 -9.15459e-01 -2.88457e-01
-4.42645e+00 3.34789e+03 -1.22264e+00 1.52266e+00
-3.92645e+00 3.34789e+03 2.06658e+00 4.62285e+00
-3.42645e+00 3.34789e+03 -6.00852e-01 9.77136e-01
-2.92645e+00 3.34789e+03 -1.64085e+00 -2.59338e+00
-2.42645e+00 3.34789e+03 -2.16160e+00 -3.57784e+00
-1.92645e+00 3.34789e+03 -3.20465e+00 -1.89375e+00
-1.42645e+00 3.34789e+03 -3.26060e+00 6.70043e-01
-9.26447e-01 3.34789e+03 -6.15887e+00 -1.55493e+00
-4.26447e-01 3.34789e+03 -5.24999e+00 -2.73144e+00
7.35532e-02 3.34789e+03 -1.98857e+00 -6.27496e-01
5.73553e-01 3.34789e+03 1.68485e-01 5.85996e-01
1.07355e+00 3.34789e+03 1.20039e-01 1.53445e-01
1.57355e+00 3.34789e+03 2.08714e-02 6.65088e-02
2.07355e+00 3.34789e+03 -5.59999e-03 -3.45755e-03
2.57355e+00 3.34789e+03 -4.15107e-03 -1.94726e-03
3.07355e+00 3.34789e+03 3.36528e-03 -9.06467e-04
3.57355e+00 3.34789e+03 -4.49078e-04 3.71450e-03
4.07355e+00 3.34789e+03 -2.72156e-03 -4.99765e-04
4.57355e+00 3.34789e+03 -9.80102e-04 -2.40201e-03
5.07355e+00 3.34789e+03 3.97274e-04 4.86902e-04
5.57355e+00 3.34789e+03 1.35603e-03 1.81895e-03
6.07355e+00 3.34789e+03 -1.06950e-03 -1.30160e-03
6.57355e+00 3.34789e+03 7.14978e-04 1.30003e-04
7.07355e+00 3.34789e+03 -7.98799e-04 -4.62452e-04
7.57355e+00 3.34789e+03 6.48989e-04 1.22906e-03
8.07355e+00 3.34789e+03 6.09677e-05 -1.30737e-03
8.57355e+00 3.34789e+03 -1.51217e-03 -1.07213e-03
9.07355e+00 3.34789e+03 1.98266e-03 1.46293e-03
9.57355e+00 3.34789e+03 1.58550e-04 4.10967e-04
1.00736e+01 3.34789e+03 1.15977e-05 5.86617e-04
1.05736e+01 3.34789e+03 -3.46589e-04 -9.92332e-04
1.10736e+01 3.34789e+03 -6.49747e-04 -9.90082e-05
1.15736e+01 3.34789e+03 2.21797e-05 -7.14353e-04
1.20736e+01 3.34789e+03 3.29090e-04 4.29625e-04
1.25736e+01 3.34789e+03 -3.33757e-05 7.76440e-04
1.30736e+01 3.34789e+03 -2.62227e-04 -1.10902e-03
1.35736e+01 3.34789e+03 2.56167e-04 -1.90280e-04
1.40736e+01 3.34789e+03 3.22481e-04 1.45398e-03
1.45736e+01 3.34789e+03 5.72654e-04 1.35736e-04
1.50736e+01 3.34789e+03 -1.99906e-03 -3.02772e-03
1.55736e+01 3.34789e+03 6.94768e-04 1.65622e-03
1.60736e+01 3.34789e+03 3.16683e-04 1.28989e-03
1.65736e+01 3.34789e+03 -4.18609e-04 -5.19808e-04
-1.29264e+01 3.34893e+03 -8.09327e-01 -1.90471e+00
-1.24264e+01 3.34893e+03 -1.58848e+00 -1.36301e+00
-1.19264e+01 3.34893e+03 2.23254e-01 3.45660e-02
-1.14264e+01 3.34893e+03 -1.30592e+00 -1.06558e+00
-1.09264e+01 3.34893e+03 -1.06819e-01 3.74206e-01
-1.04264e+01 3.34893e+03 5.55759e-01 5.03421e-01
-9.92645e+00 3.34893e+03 -1.18858e-02 4.51173e-01
-9.42645e+00 3.34893e+03 -1.12354e+00 -3.66725e-01
-8.92645e+00 3.34893e+03 -1.34687e+00 -1.02486e+00
-8.42645e+00 3.34893e+03 -4.18277e-01 4.83728e-02
-7.92645e+00 3.34893e+03 8.91437e-01 7.78045e-01
-7.42645e+00 3.34893e+03 -8.23958e-01 -9.94891e-02
-6.92645e+00 3.34893e+03 -8.18267e-01 -5.00120e-01
-6.42645e+00 3.34893e+03 -1.06968e+00 -1.05474e+00
-5.92645e+00 3.34893e+03 -4.57990e-01 -4.70711e-01
-5.42645e+00 3.34893e+03 -1.49790e+00 -1.72216e+00
-4.92645e+00 3.34893e+03 -1.03633e+00 -3.51303e-01
-4.42645e+00 3.34893e+03 -1.27496e+00 1.52366e+00
-3.92645e+00 3.34893e+03 2.15030e+00 4.70558e+00
-3.42645e+00 3.34893e+03 -6.61828e-01 9.73516e-01
-2.92645e+00 3.34893e+03 -1.75570e+00 -2.68558e+00
-2.42645e+00 3.34893e+03 -2.24972e+00 -3.67558e+00
-1.92645e+00 3.34893e+03 -3.36246e+00 -1.93642e+00
-1.42645e+00 3.34893e+03 -3.24257e+00 7.11587e-01
-9.26447e-01 3.34893e+03 -6.27486e+00 -1.58029e+00
-4.26447e-01 3.34893e+03 -5.34550e+00 -2.79075e+00
7.35532e-02 3.34893e+03 -2.04374e+00 -6.63060e-01
5.73553e-01 3.34893e+03 1.56395e-01 5.84406e-01
1.07355e+00 3.34893e+03 1.22293e-01 1.60826e-01
1.57355e+00 3.34893e+03 2.33199e-02 6.85125e-02
2.07355e+00 3.34893e+03 -6.31595e-03 -2.65365e-03
2.57355e+00 3.34893e+03 -4.54566e-03 -2.03435e-03
3.07355e+00 3.34893e+03 3.15798e-03 -1.00491e-03
3.57355e+00 3.34893e+03 -5.23447e-04 3.22959e-03
4.07355e+00 3.34893e+03 -2.47201e-03 -3.33285e-04
4.57355e+00 3.34893e+03 -9.28672e-04 -2.32693e-03
5.07355e+00 3.34893e+03 4.23435e-04 4.72760e-04
5.57355e+00 3.34893e+03 1.32048e-03 1.71182e-03
6.07355e+00 3.34893e+03 -1.18361e-03 -1.43790e-03
6.57355e+00 3.34893e+03 7.88224e-04 2.40543e-04
7.07355e+00 3.34893e+03 -7.75606e-04 -3.69770e-04
7.57355e+00 3.34893e+03 6.13409e-04 1.20609e-03
8.07355e+00 3.34893e+03 3.21825e-05 -1.40224e-03
8.57355e+00 3.34893e+03 -1.42144e-03 -8.75393e-04
9.07355e+00 3.34893e+03 1.86367e-03 1.41158e-03
9.57355e+00 3.34893e+03 1.56257e-04 3.53289e-04
1.00736e+01 3.34893e+03 5.38103e-05 5.21476e-04
1.05736e+01 3.34893e+03 -3.45034e-04 -9.38130e-04
1.10736e+01 3.34893e+03 -6.50972e-04 -5.74938e-05
1.15736e+01 3.34893e+03 8.37541e-05 -7.23424e-04
1.20736e+01 3.34893e+03 3.06709e-04 3.37944e-04
1.25736e+01 3.34893e+03 -1.25249e-04 6.68489e-04
1.30736e+01 3.34893e+03 -2.29497e-04 -1.03823e-03
1.35736e+01 3.34893e+03 2.48291e-04 -2.02696e-04
1.40736e+01 3.34893e+03 4.21890e-04 1.64874e-03
1.45736e+01 3.34893e+03 5.62096e-04 1.39416e-04
1.50736e+01 3.34893e+03 -2.03264e-03 -3.08798e-03
1.55736e+01 3.34893e+03 7.09862e-04 1.80286e-03
1.60736e+01 3.34893e+03 3.58663e-04 1.27411e-03
1.65736e+01 3.34893e+03 -5.57925e-04 -6.26128e-04
-1.29264e+01 3.34997e+03 -8.61621e-01 -2.02435e+00
-1.24264e+01 3.34997e+03 -1.68357e+00 -1.41119e+00
-1.19264e+01 3.34997e+03 1.68036e-01 -3.98599e-02
-1.14264e+01 3.34997e+03 -1.31063e+00 -1.07156e+00
-1.09264e+01 3.34997e+03 -1.47852e-02 3.98773e-01
-1.04264e+01 3.34997e+03 6.40013e-01 5.66656e-01
-9.92645e+00 3.34997e+03 2.26359e-02 4.57247e-01
-9.42645e+00 3.34997e+03 -1.22954e+00 -4.30188e-01
-8.92645e+00 3.34997e+03 -1.42148e+00 -1.06459e+00
-8.42645e+00 3.34997e+03 -3.37507e-01 4.68310e-02
-7.92645e+00 3.34997e+03 9.06237e-01 7.90565e-01
-7.42645e+00 3.34997e+03 -8.60012e-01 -1.09998e-01
-6.92645e+00 3.34997e+03 -8.37828e-01 -4.82745e-01
-6.42645e+00 3.34997e+03 -1.05933e+00 -1.06520e+00
-5.92645e+00 3.34997e+03 -4.60989e-01 -4.85569e-01
-5.42645e+00 3.34997e+03 -1.51640e+00 -1.76345e+00
-4.92645e+00 3.34997e+03 -1.14472e+00 -4.12946e-01
-4.42645e+00 3.34997e+03 -1.29680e+00 1.53260e+00
-3.92645e+00 3.34997e+03 2.22492e+00 4.78601e+00
-3.42645e+00 3.34997e+03 -7.15602e-01 9.72885e-01
-2.92645e+00 3.34997e+03 -1.87880e+00 -2.78654e+00
-2.42645e+00 3.34997e+03 -2.36008e+00 -3.78733e+00
-1.92645e+00 3.34997e+03 -3.52608e+00 -1.97583e+00
-1.42645e+00 3.34997e+03 -3.23046e+00 7.55174e-01
-9.26447e-01 3.34997e+03 -6.39395e+00 -1.61147e+00
-4.26447e-01 3.34997e+03 -5.44670e+00 -2.85108e+00
7.35532e-02 3.34997e+03 -2.09445e+00 -6.94934e-01
5.73553e-01 3.34997e+03 1.44905e-01 5.81913e-01
1.07355e+00 3.34997e+03 1.25196e-01 1.69515e-01
1.57355e+00 3.34997e+03 2.56515e-02 7.02436e-02
2.07355e+00 3.34997e+03 -7.08149e-03 -1.80689e-03
2.57355e+00 3.34997e+03 -4.84920e-03 -2.02821e-03
3.07355e+00 3.34997e+03 2.92037e-03 -1.09981e-03
3.57355e+00 3.34997e+03 -6.02087e-04 2.72136e-03
4.07355e+00 3.34997e+03 -2.20967e-03 -1.96231e-04
4.57355e+00 3.34997e+03 -8.43465e-04 -2.18887e-03
5.07355e+00 3.34997e+03 4.44401e-04 4.50832e-04
5.57355e+00 3.34997e+03 1.28130e-03 1.59625e-03
6.07355e+00 3.34997e+03 -1.28048e-03 -1.56140e-03
6.57355e+00 3.34997e+03 8.49777e-04 3.33125e-04
7.07355e+00 3.34997e+03 -7.47997e-04 -2.76832e-04
7.57355e+00 3.34997e+03 5.78174e-04 1.18685e-03
8.07355e+00 3.34997e+03 -4.05309e-07 -1.50414e-03
8.57355e+00 3.34997e+03 -1.31664e-03 -6.82819e-04
9.07355e+00 3.34997e+03 1.74345e-03 1.36746e-03
9.57355e+00 3.34997e+03 1.36791e-04 2.82561e-04
1.00736e+01 3.34997e+03 9.88725e-05 4.46902e-04
1.05736e+01 3.34997e+03 -3.29569e-04 -8.63102e-04
1.10736e+01 3.34997e+03 -6.60859e-04 -2.83592e-05
1.15736e+01 3.34997e+03 1.36636e-04 -7.16885e-04
1.20736e+01 3.34997e+03 2.93998e-04 2.50719e-04
1.25736e+01 3.34997e+03 -2.24316e-04 5.54800e-04
1.30736e+01 3.34997e+03 -1.85036e-04 -9.40613e-04
1.35736e+01 3.34997e+03 2.38794e-04 -2.22196e-04
1.40736e+01 3.34997e+03 5.16167e-04 1.82622e-03
1.45736e+01 3.34997e+03 5.53141e-04 1.38146e-04
1.50736e+01 3.34997e+03 -2.04631e-03 -3.12094e-03
1.55736e+01 3.34997e+03 7.15513e-04 1.93129e-03
1.60736e+01 3.34997e+03 3.77696e-04 1.22829e-03
1.65736e+01 3.34997e+03 -6.82879e-04 -7.13836e-04
-1.29264e+01 3.35102e+03 -9.17957e-01 -2.14699e+00
-1.24264e+01 3.35102e+03 -1.75901e+00 -1.45482e+00
-1.19264e+01 3.35102e+03 1.11829e-01 -1.08439e-01
-1.14264e+01 3.35102e+03 -1.30726e+00 -1.06756e+00
-1.09264e+01 3.35102e+03 6.57979e-02 4.08473e-01
-1.04264e+01 3.35102e+03 7.22474e-01 6.35079e-01
-9.92645e+00 3.35102e+03 6.57301e-02 4.69168e-01
-9.42645e+00 3.35102e+03 -1.31830e+00 -4.94778e-01
-8.92645e+00 3.35102e+03 -1.48466e+00 -1.09855e+00
-8.42645e+00 3.35102e+03 -2.50400e-01 4.40756e-02
-7.92645e+00 3.35102e+03 9.21118e-01 8.02955e-01
-7.42645e+00 3.35102e+03 -8.92106e-01 -1.17796e-01
-6.92645e+00 3.35102e+03 -8.57240e-01 -4.65711e-01
-6.42645e+00 3.35102e+03 -1.03777e+00 -1.06754e+00
-5.92645e+00 3.35102e+03 -4.49177e-01 -5.00276e-01
-5.42645e+00 3.35102e+03 -1.52644e+00 -1.79964e+00
-4.92645e+00 3.35102e+03 -1.23523e+00 -4.70762e-01
-4.42645e+00 3.35102e+03 -1.28668e+00 1.55134e+00
-3.92645e+00 3.35102e+03 2.28928e+00 4.86375e+00
-3.42645e+00 3.35102e+03 -7.61256e-01 9.75059e-01
-2.92645e+00 3.35102e+03 -2.00911e+00 -2.89503e+00
-2.42645e+00 3.35102e+03 -2.49192e+00 -3.91228e+00
-1.92645e+00 3.35102e+03 -3.69482e+00 -2.01263e+00
-1.42645e+00 3.35102e+03 -3.22482e+00 8.00325e-01
-9.26447e-01 3.35102e+03 -6.51293e+00 -1.64700e+00
-4.26447e-01 3.35102e+03 -5.55109e+00 -2.91144e+00
7.35532e-02 3.35102e+03 -2.14007e+00 -7.23240e-01
5.73553e-01 3.35102e+03 1.34173e-01 5.78639e-01
1.07355e+00 3.35102e+03 1.28535e-01 1.79306e-01
1.57355e+00 3.35102e+03 2.77499e-02 7.15304e-02
2.07355e+00 3.35102e+03 -7.86592e-03 -9.33629e-04
2.57355e+00 3.35102e+03 -5.06397e-03 -1.91939e-03
3.07355e+00 3.35102e+03 2.65706e-03 -1.18622e-03
3.57355e+00 3.35102e+03 -6.86733e-04 2.19854e-03
4.07355e+00 3.35102e+03 -1.93777e-03 -8.84167e-05
4.57355e+00 3.35102e+03 -7.28097e-04 -1.99220e-03
5.07355e+00 3.35102e+03 4.61151e-04 4.20223e-04
5.57355e+00 3.35102e+03 1.24109e-03 1.47254e-03
6.07355e+00 3.35102e+03 -1.35969e-03 -1.67164e-03
6.57355e+00 3.35102e+03 8.99824e-04 4.08240e-04
7.07355e+00 3.35102e+03 -7.16611e-04 -1.86416e-04
7.57355e+00 3.35102e+03 5.43014e-04 1.16916e-03
8.07355e+00 3.35102e+03 -3.58347e-05 -1.61015e-03
8.57355e+00 3.35102e+03 -1.20066e-03 -4.97405e-04
9.07355e+00 3.35102e+03 1.62815e-03 1.33613e-03
9.57355e+00 3.35102e+03 9.92279e-05 1.98406e-04
1.00736e+01 3.35102e+03 1.42230e-04 3.60051e-04
1.05736e+01 3.35102e+03 -2.97299e-04 -7.64061e-04
1.10736e+01 3.35102e+03 -6.79697e-04 -1.18888e-05
1.15736e+01 3.35102e+03 1.77052e-04 -6.92925e-04
1.20736e+01 3.35102e+03 2.91866e-04 1.66438e-04
1.25736e+01 3.35102e+03 -3.26919e-04 4.36860e-04
1.30736e+01 3.35102e+03 -1.29782e-04 -8.16776e-04
1.35736e+01 3.35102e+03 2.29352e-04 -2.48268e-04
1.40736e+01 3.35102e+03 5.99480e-04 1.98198e-03
1.45736e+01 3.35102e+03 5.49686e-04 1.36299e-04
1.50736e+01 3.35102e+03 -2.03948e-03 -3.12580e-03
1.55736e+01 3.35102e+03 7.04123e-04 2.02984e-03
1.60736e+01 3.35102e+03 3.75395e-04 1.15540e-03
1.65736e+01 3.35102e+03 -7.85387e-04 -7.74697e-04
-1.29264e+01 3.35206e+03 -9.76468e-01 -2.27048e+00
-1.24264e+01 3.35206e+03 -1.81095e+00 -1.49118e+00
-1.19264e+01 3.35206e+03 5.47977e-02 -1.70727e-01
-1.14264e+01 3.35206e+03 -1.29680e+00 -1.05357e+00
-1.09264e+01 3.35206e+03 1.34566e-01 4.02534e-01
-1.04264e+01 3.35206e+03 8.03615e-01 7.08276e-01
-9.92645e+00 3.35206e+03 1.15840e-01 4.88185e-01
-9.42645e+00 3.35206e+03 -1.38866e+00 -5.60560e-01
-8.92645e+00 3.35206e+03 -1.53024e+00 -1.12455e+00
-8.42645e+00 3.35206e+03 -1.58020e-01 4.07062e-02
-7.92645e+00 3.35206e+03 9.39544e-01 8.17364e-01
-7.42645e+00 3.35206e+03 -9.16570e-01 -1.21081e-01
-6.92645e+00 3.35206e+03 -8.73711e-01 -4.48974e-01
-6.42645e+00 3.35206e+03 -1.00711e+00 -1.06307e+00
-5.92645e+00 3.35206e+03 -4.23451e-01 -5.15929e-01
-5.42645e+00 3.35206e+03 -1.52898e+00 -1.83061e+00
-4.92645e+00 3.35206e+03 -1.30419e+00 -5.23844e-01
-4.42645e+00 3.35206e+03 -1.24344e+00 1.58173e+00
-3.92645e+00 3.35206e+03 2.34318e+00 4.93900e+00
-3.42645e+00 3.35206e+03 -7.96440e-01 9.80505e-01
-2.92645e+00 3.35206e+03 -2.14224e+00 -3.00810e+00
-2.42645e+00 3.35206e+03 -2.64468e+00 -4.05007e+00
-1.92645e+00 3.35206e+03 -3.86545e+00 -2.04699e+00
-1.42645e+00 3.35206e+03 -3.22837e+00 8.44512e-01
-9.26447e-01 3.35206e+03 -6.63045e+00 -1.68611e+00
-4.26447e-01 3.35206e+03 -5.65633e+00 -2.97018e+00
7.35532e-02 3.35206e+03 -2.17977e+00 -7.48015e-01
5.73553e-01 3.35206e+03 1.24176e-01 5.74525e-01
1.07355e+00 3.35206e+03 1.32153e-01 1.90131e-01
1.57355e+00 3.35206e+03 2.95832e-02 7.22696e-02
2.07355e+00 3.35206e+03 -8.65028e-03 -1.17498e-04
2.57355e+00 3.35206e+03 -5.20667e-03 -1.73691e-03
3.07355e+00 3.35206e+03 2.39052e-03 -1.24767e-03
3.57355e+00 3.35206e+03 -7.76966e-04 1.67250e-03
4.07355e+00 3.35206e+03 -1.66256e-03 -1.21685e-05
4.57355e+00 3.35206e+03 -5.83507e-04 -1.73992e-03
5.07355e+00 3.35206e+03 4.70305e-04 3.75850e-04
5.57355e+00 3.35206e+03 1.20340e-03 1.34662e-03
6.07355e+00 3.35206e+03 -1.41990e-03 -1.76923e-03
6.57355e+00 3.35206e+03 9.37776e-04 4.63013e-04
7.07355e+00 3.35206e+03 -6.81924e-04 -9.91750e-05
7.57355e+00 3.35206e+03 5.06730e-04 1.14820e-03
8.07355e+00 3.35206e+03 -7.31039e-05 -1.71859e-03
8.57355e+00 3.35206e+03 -1.07390e-03 -3.18704e-04
9.07355e+00 3.35206e+03 1.52023e-03 1.31960e-03
9.57355e+00 3.35206e+03 4.56311e-05 1.00800e-04
1.00736e+01 3.35206e+03 1.80891e-04 2.59545e-04
1.05736e+01 3.35206e+03 -2.47276e-04 -6.40181e-04
1.10736e+01 3.35206e+03 -7.06869e-04 -7.33716e-06
1.15736e+01 3.35206e+03 2.04886e-04 -6.51920e-04
1.20736e+01 3.35206e+03 2.99914e-04 8.22072e-05
1.25736e+01 3.35206e+03 -4.31326e-04 3.13529e-04
1.30736e+01 3.35206e+03 -6.52615e-05 -6.68071e-04
1.35736e+01 3.35206e+03 2.19483e-04 -2.81252e-04
1.40736e+01 3.35206e+03 6.68862e-04 2.11166e-03
1.45736e+01 3.35206e+03 5.56412e-04 1.38654e-04
1.50736e+01 3.35206e+03 -2.01245e-03 -3.10126e-03
1.55736e+01 3.35206e+03 6.71321e-04 2.09201e-03
1.60736e+01 3.35206e+03 3.54782e-04 1.05833e-03
1.65736e+01 3.35206e+03 -8.63344e-04 -8.11344e-04
-1.29264e+01 3.35310e+03 -1.03254e+00 -2.39116e+00
-1.24264e+01 3.35310e+03 -1.83718e+00 -1.51908e+00
-1.19264e+01 3.35310e+03 -2.78118e-03 -2.26416e-01
-1.14264e+01 3.35310e+03 -1.27720e+00 -1.02848e+00
-1.09264e+01 3.35310e+03 1.92674e-01 3.80856e-01
-1.04264e+01 3.35310e+03 8.81863e-01 7.84421e-01
-9.92645e+00 3.35310e+03 1.70359e-01 5.13691e-01
-9.42645e+00 3.35310e+03 -1.44006e+00 -6.26224e-01
-8.92645e+00 3.35310e+03 -1.55459e+00 -1.14060e+00
-8.42645e+00 3.35310e+03 -6.22430e-02 3.58710e-02
-7.92645e+00 3.35310e+03 9.62300e-01 8.35541e-01
-7.42645e+00 3.35310e+03 -9.32675e-01 -1.18936e-01
-6.92645e+00 3.35310e+03 -8.85160e-01 -4.33122e-01
-6.42645e+00 3.35310e+03 -9.67136e-01 -1.05256e+00
-5.92645e+00 3.35310e+03 -3.83655e-01 -5.30794e-01
-5.42645e+00 3.35310e+03 -1.52499e+00 -1.85640e+00
-4.92645e+00 3.35310e+03 -1.34899e+00 -5.71042e-01
-4.42645e+00 3.35310e+03 -1.16713e+00 1.62436e+00
-3.92645e+00 3.35310e+03 2.38618e+00 5.01056e+00
-3.42645e+00 3.35310e+03 -8.20306e-01 9.88779e-01
-2.92645e+00 3.35310e+03 -2.27483e+00 -3.12286e+00
-2.42645e+00 3.35310e+03 -2.81568e+00 -4.19715e+00
-1.92645e+00 3.35310e+03 -4.03359e+00 -2.07858e+00
-1.42645e+00 3.35310e+03 -3.24640e+00 8.83540e-01
-9.26447e-01 3.35310e+03 -6.74545e+00 -1.72688e+00
-4.26447e-01 3.35310e+03 -5.76163e+00 -3.02599e+00
7.35532e-02 3.35310e+03 -2.21291e+00 -7.69350e-01
5.73553e-01 3.35310e+03 1.15214e-01 5.69383e-01
1.07355e+00 3.35310e+03 1.36097e-01 2.01955e-01
1.57355e+00 3.35310e+03 3.10477e-02 7.23788e-02
2.07355e+00 3.35310e+03 -9.37840e-03 6.04339e-04
2.57355e+00 3.35310e+03 -5.28594e-03 -1.48234e-03
3.07355e+00 3.35310e+03 2.13557e-03 -1.27443e-03
3.57355e+00 3.35310e+03 -8.63338e-04 1.15865e-03
4.07355e+00 3.35310e+03 -1.39105e-03 3.04403e-05
4.57355e+00 3.35310e+03 -4.11405e-04 -1.43445e-03
5.07355e+00 3.35310e+03 4.67635e-04 3.11976e-04
5.57355e+00 3.35310e+03 1.16778e-03 1.21818e-03
6.07355e+00 3.35310e+03 -1.45483e-03 -1.85252e-03
6.57355e+00 3.35310e+03 9.60225e-04 4.95580e-04
7.07355e+00 3.35310e+03 -6.44601e-04 -1.60134e-05
7.57355e+00 3.35310e+03 4.71945e-04 1.12225e-03
8.07355e+00 3.35310e+03 -1.15716e-04 -1.83052e-03
8.57355e+00 3.35310e+03 -9.36250e-04 -1.47136e-04
9.07355e+00 3.35310e+03 1.42315e-03 1.31988e-03
9.57355e+00 3.35310e+03 -2.31328e-05 -6.99495e-06
1.00736e+01 3.35310e+03 2.14158e-04 1.46579e-04
1.05736e+01 3.35310e+03 -1.79956e-04 -4.98284e-04
1.10736e+01 3.35310e+03 -7.43191e-04 -1.23985e-05
1.15736e+01 3.35310e+03 2.22066e-04 -5.95342e-04
1.20736e+01 3.35310e+03 3.17337e-04 -2.01972e-06
1.25736e+01 3.35310e+03 -5.35749e-04 1.85638e-04
1.30736e+01 3.35310e+03 5.36393e-06 -4.97970e-04
1.35736e+01 3.35310e+03 2.07510e-04 -3.21284e-04
1.40736e+01 3.35310e+03 7.23539e-04 2.21185e-03
1.45736e+01 3.35310e+03 5.76354e-04 1.49960e-04
1.50736e+01 3.35310e+03 -1.96800e-03 -3.04909e-03
1.55736e+01 3.35310e+03 6.19068e-04 2.11885e-03
1.60736e+01 3.35310e+03 3.16546e-04 9.37563e-04
1.65736e+01 3.35310e+03 -9.17414e-04 -8.28247e-04
-1.29264e+01 3.35414e+03 -1.08089e+00 -2.50381e+00
-1.24264e+01 3.35414e+03 -1.83823e+00 -1.53977e+00
-1.19264e+01 3.35414e+03 -6.19087e-02 -2.76551e-01
-1.14264e+01 3.35414e+03 -1.24453e+00 -9.89352e-01
-1.09264e+01 3.35414e+03 2.41204e-01 3.45023e-01
-1.04264e+01 3.35414e+03 9.54053e-01 8.59746e-01
-9.92645e+00 3.35414e+03 2.24725e-01 5.43430e-01
-9.42645e+00 3.35414e+03 -1.46772e+00 -6.88904e-01
-8.92645e+00 3.35414e+03 -1.55538e+00 -1.14425e+00
-8.42645e+00 3.35414e+03 3.79305e-02 3.02347e-02
-7.92645e+00 3.35414e+03 9.89510e-01 8.58116e-01
-7.42645e+00 3.35414e+03 -9.38858e-01 -1.10313e-01
-6.92645e+00 3.35414e+03 -8.90568e-01 -4.18794e-01
-6.42645e+00 3.35414e+03 -9.16577e-01 -1.03657e+00
-5.92645e+00 3.35414e+03 -3.31768e-01 -5.44002e-01
-5.42645e+00 3.35414e+03 -1.51372e+00 -1.87530e+00
-4.92645e+00 3.35414e+03 -1.37025e+00 -6.10715e-01
-4.42645e+00 3.35414e+03 -1.06198e+00 1.67637e+00
-3.92645e+00 3.35414e+03 2.41788e+00 5.07586e+00
-3.42645e+00 3.35414e+03 -8.34122e-01 9.98937e-01
-2.92645e+00 3.35414e+03 -2.40615e+00 -3.23684e+00
-2.42645e+00 3.35414e+03 -3.00079e+00 -4.34901e+00
-1.92645e+00 3.35414e+03 -4.19971e+00 -2.10854e+00
-1.42645e+00 3.35414e+03 -3.28559e+00 9.14219e-01
-9.26447e-01 3.35414e+03 -6.85617e+00 -1.76651e+00
-4.26447e-01 3.35414e+03 -5.86777e+00 -3.07847e+00
7.35532e-02 3.35414e+03 -2.23957e+00 -7.87726e-01
5.73553e-01 3.35414e+03 1.07363e-01 5.62999e-01
1.07355e+00 3.35414e+03 1.40499e-01 2.14746e-01
1.57355e+00 3.35414e+03 3.21181e-02 7.19090e-02
2.07355e+00 3.35414e+03 -9.99580e-03 1.22240e-03
2.57355e+00 3.35414e+03 -5.31748e-03 -1.14609e-03
3.07355e+00 3.35414e+03 1.89177e-03 -1.25858e-03
3.57355e+00 3.35414e+03 -9.35305e-04 6.70973e-04
4.07355e+00 3.35414e+03 -1.13040e-03 3.35227e-05
4.57355e+00 3.35414e+03 -2.15071e-04 -1.08365e-03
5.07355e+00 3.35414e+03 4.53661e-04 2.32101e-04
5.57355e+00 3.35414e+03 1.13210e-03 1.08438e-03
6.07355e+00 3.35414e+03 -1.46098e-03 -1.92034e-03
6.57355e+00 3.35414e+03 9.64291e-04 5.05589e-04
7.07355e+00 3.35414e+03 -6.05748e-04 6.01810e-05
7.57355e+00 3.35414e+03 4.42756e-04 1.09422e-03
8.07355e+00 3.35414e+03 -1.65430e-04 -1.94463e-03
8.57355e+00 3.35414e+03 -7.91605e-04 1.50314e-05
9.07355e+00 3.35414e+03 1.34086e-03 1.34034e-03
9.57355e+00 3.35414e+03 -1.07762e-04 -1.21996e-04
1.00736e+01 3.35414e+03 2.39470e-04 2.28276e-05
1.05736e+01 3.35414e+03 -9.40453e-05 -3.43316e-04
1.10736e+01 3.35414e+03 -7.87996e-04 -2.59024e-05
1.15736e+01 3.35414e+03 2.30998e-04 -5.24799e-04
1.20736e+01 3.35414e+03 3.42129e-04 -8.51282e-05
1.25736e+01 3.35414e+03 -6.36280e-04 5.87145e-05
1.30736e+01 3.35414e+03 7.71288e-05 -3.14829e-04
1.35736e+01 3.35414e+03 1.93183e-04 -3.66967e-04
1.40736e+01 3.35414e+03 7.63453e-04 2.28193e-03
1.45736e+01 3.35414e+03 6.08391e-04 1.71659e-04
1.50736e+01 3.35414e+03 -1.90831e-03 -2.97196e-03
1.55736e+01 3.35414e+03 5.51258e-04 2.11152e-03
1.60736e+01 3.35414e+03 2.61107e-04 7.94966e-04
1.65736e+01 3.35414e+03 -9.46275e-04 -8.28635e-04
-1.29264e+01 3.35519e+03 -1.11859e+00 -2.60479e+00
-1.24264e+01 3.35519e+03 -1.81644e+00 -1.55603e+00
-1.19264e+01 3.35519e+03 -1.22292e-01 -3.22152e-01
-1.14264e+01 3.35519e+03 -1.19459e+00 -9.32227e-01
-1.09264e+01 3.35519e+03 2.79691e-01 2.97435e-01
-1.04264e+01 3.35519e+03 1.01535e+00 9.28001e-01
-9.92645e+00 3.35519e+03 2.74827e-01 5.75382e-01
-9.42645e+00 3.35519e+03 -1.46776e+00 -7.44952e-01
-8.92645e+00 3.35519e+03 -1.53134e+00 -1.13437e+00
-8.42645e+00 3.35519e+03 1.41276e-01 2.34948e-02
-7.92645e+00 3.35519e+03 1.02107e+00 8.84802e-01
-7.42645e+00 3.35519e+03 -9.32866e-01 -9.45557e-02
-6.92645e+00 3.35519e+03 -8.91489e-01 -4.06861e-01
-6.42645e+00 3.35519e+03 -8.55639e-01 -1.01539e+00
-5.92645e+00 3.35519e+03 -2.71577e-01 -5.56543e-01
-5.42645e+00 3.35519e+03 -1.49486e+00 -1.88545e+00
-4.92645e+00 3.35519e+03 -1.37069e+00 -6.42078e-01
-4.42645e+00 3.35519e+03 -9.32051e-01 1.73553e+00
-3.92645e+00 3.35519e+03 2.43224e+00 5.13103e+00
-3.42645e+00 3.35519e+03 -8.40562e-01 1.01065e+00
-2.92645e+00 3.35519e+03 -2.53448e+00 -3.34604e+00
-2.42645e+00 3.35519e+03 -3.19871e+00 -4.50331e+00
-1.92645e+00 3.35519e+03 -4.36426e+00 -2.13769e+00
-1.42645e+00 3.35519e+03 -3.35074e+00 9.33369e-01
-9.26447e-01 3.35519e+03 -6.96261e+00 -1.80434e+00
-4.26447e-01 3.35519e+03 -5.97478e+00 -3.12694e+00
7.35532e-02 3.35519e+03 -2.26091e+00 -8.03943e-01
5.73553e-01 3.35519e+03 1.00386e-01 5.55812e-01
1.07355e+00 3.35519e+03 1.45261e-01 2.28229e-01
1.57355e+00 3.35519e+03 3.28317e-02 7.10224e-02
2.07355e+00 3.35519e+03 -1.04794e-02 1.71804e-03
2.57355e+00 3.35519e+03 -5.33456e-03 -7.76781e-04
3.07355e+00 3.35519e+03 1.66332e-03 -1.17582e-03
3.57355e+00 3.35519e+03 -9.86842e-04 2.24685e-04
4.07355e+00 3.35519e+03 -8.81512e-04 -1.99549e-06
4.57355e+00 3.35519e+03 -2.44263e-07 -6.97767e-04
5.07355e+00 3.35519e+03 4.28969e-04 1.39020e-04
5.57355e+00 3.35519e+03 1.09833e-03 9.50019e-04
6.07355e+00 3.35519e+03 -1.44110e-03 -1.97743e-03
6.57355e+00 3.35519e+03 9.49846e-04 4.97554e-04
7.07355e+00 3.35519e+03 -5.66909e-04 1.26213e-04
7.57355e+00 3.35519e+03 4.21063e-04 1.06734e-03
8.07355e+00 3.35519e+03 -2.20047e-04 -2.05840e-03
8.57355e+00 3.35519e+03 -6.46339e-04 1.65504e-04
9.07355e+00 3.35519e+03 1.27542e-03 1.38077e-03
9.57355e+00 3.35519e+03 -2.07126e-04 -2.44089e-04
1.00736e+01 3.35519e+03 2.54319e-04 -1.11133e-04
1.05736e+01 3.35519e+03 1.19057e-05 -1.76728e-04
1.10736e+01 3.35519e+03 -8.40442e-04 -5.03253e-05
1.15736e+01 3.35519e+03 2.34671e-04 -4.42226e-04
1.20736e+01 3.35519e+03 3.72372e-04 -1.66210e-04
1.25736e+01 3.35519e+03 -7.30705e-04 -6.21058e-05
1.30736e+01 3.35519e+03 1.50580e-04 -1.23865e-04
1.35736e+01 3.35519e+03 1.72447e-04 -4.23025e-04
1.40736e+01 3.35519e+03 7.88967e-04 2.32489e-03
1.45736e+01 3.35519e+03 6.53048e-04 2.09889e-04
1.50736e+01 3.35519e+03 -1.83751e-03 -2.87340e-03
1.55736e+01 3.35519e+03 4.71175e-04 2.06929e-03
1.60736e+01 3.35519e+03 1.90620e-04 6.35710e-04
1.65736e+01 3.35519e+03 -9.50151e-04 -8.17327e-04
-1.29264e+01 3.35623e+03 -1.14605e+00 -2.69176e+00
-1.24264e+01 3.35623e+03 -1.77364e+00 -1.56932e+00
-1.19264e+01 3.35623e+03 -1.82566e-01 -3.62408e-01
-1.14264e+01 3.35623e+03 -1.12613e+00 -8.56061e-01
-1.09264e+01 3.35623e+03 3.08133e-01 2.41091e-01
-1.04264e+01 3.35623e+03 1.06380e+00 9.84787e-01
-9.92645e+00 3.35623e+03 3.19047e-01 6.08084e-01
-9.42645e+00 3.35623e+03 -1.43838e+00 -7.90884e-01
-8.92645e+00 3.35623e+03 -1.48373e+00 -1.11225e+00
-8.42645e+00 3.35623e+03 2.42124e-01 1.39764e-02
-7.92645e+00 3.35623e+03 1.05663e+00 9.15587e-01
-7.42645e+00 3.35623e+03 -9.15384e-01 -7.26398e-02
-6.92645e+00 3.35623e+03 -8.93185e-01 -4.00656e-01
-6.42645e+00 3.35623e+03 -7.86437e-01 -9.89102e-01
-5.92645e+00 3.35623e+03 -2.06275e-01 -5.68320e-01
-5.42645e+00 3.35623e+03 -1.46924e+00 -1.88581e+00
-4.92645e+00 3.35623e+03 -1.35327e+00 -6.65109e-01
-4.42645e+00 3.35623e+03 -7.80814e-01 1.80142e+00
-3.92645e+00 3.35623e+03 2.42239e+00 5.17345e+00
-3.42645e+00 3.35623e+03 -8.40923e-01 1.02480e+00
-2.92645e+00 3.35623e+03 -2.65716e+00 -3.44658e+00
-2.42645e+00 3.35623e+03 -3.40833e+00 -4.65806e+00
-1.92645e+00 3.35623e+03 -4.52508e+00 -2.16554e+00
-1.42645e+00 3.35623e+03 -3.44404e+00 9.38184e-01
-9.26447e-01 3.35623e+03 -7.06484e+00 -1.83954e+00
-4.26447e-01 3.35623e+03 -6.08085e+00 -3.17027e+00
7.35532e-02 3.35623e+03 -2.27858e+00 -8.19558e-01
5.73553e-01 3.35623e+03 9.38351e-02 5.48401e-01
1.07355e+00 3.35623e+03 1.50176e-01 2.41997e-01
1.57355e+00 3.35623e+03 3.31654e-02 6.97906e-02
2.07355e+00 3.35623e+03 -1.08186e-02 2.08706e-03
2.57355e+00 3.35623e+03 -5.34441e-03 -3.94691e-04
3.07355e+00 3.35623e+03 1.45588e-03 -1.02210e-03
3.57355e+00 3.35623e+03 -1.01006e-03 -1.58818e-04
4.07355e+00 3.35623e+03 -6.48722e-04 -6.63779e-05
4.57355e+00 3.35623e+03 2.27296e-04 -2.87056e-04
5.07355e+00 3.35623e+03 3.94509e-04 3.28462e-05
5.57355e+00 3.35623e+03 1.06836e-03 8.21373e-04
6.07355e+00 3.35623e+03 -1.39977e-03 -2.02855e-03
6.57355e+00 3.35623e+03 9.16816e-04 4.77501e-04
7.07355e+00 3.35623e+03 -5.27414e-04 1.81619e-04
7.57355e+00 3.35623e+03 4.07574e-04 1.04153e-03
8.07355e+00 3.35623e+03 -2.80750e-04 -2.16868e-03
8.57355e+00 3.35623e+03 -5.02243e-04 3.03677e-04
9.07355e+00 3.35623e+03 1.22609e-03 1.43547e-03
9.57355e+00 3.35623e+03 -3.18550e-04 -3.69782e-04
1.00736e+01 3.35623e+03 2.56558e-04 -2.50340e-04
1.05736e+01 3.35623e+03 1.38689e-04 5.30729e-07
1.10736e+01 3.35623e+03 -8.99513e-04 -8.64308e-05
1.15736e+01 3.35623e+03 2.32009e-04 -3.53794e-04
1.20736e+01 3.35623e+03 4.07816e-04 -2.41584e-04
1.25736e+01 3.35623e+03 -8.16952e-04 -1.73575e-04
1.30736e+01 3.35623e+03 2.28283e-04 7.18017e-05
1.35736e+01 3.35623e+03 1.38895e-04 -4.93942e-04
1.40736e+01 3.35623e+03 8.00597e-04 2.34297e-03
1.45736e+01 3.35623e+03 7.11529e-04 2.68743e-04
1.50736e+01 3.35623e+03 -1.76073e-03 -2.76006e-03
1.55736e+01 3.35623e+03 3.81829e-04 1.99426e-03
1.60736e+01 3.35623e+03 1.09252e-04 4.67428e-04
1.65736e+01 3.35623e+03 -9.32212e-04 -8.00942e-04
-1.29264e+01 3.35727e+03 -1.16269e+00 -2.76305e+00
-1.24264e+01 3.35727e+03 -1.71266e+00 -1.57983e+00
-1.19264e+01 3.35727e+03 -2.42082e-01 -3.96671e-01
-1.14264e+01 3.35727e+03 -1.03895e+00 -7.62524e-01
-1.09264e+01 3.35727e+03 3.26941e-01 1.78746e-01
-1.04264e+01 3.35727e+03 1.09917e+00 1.02715e+00
-9.92645e+00 3.35727e+03 3.54381e-01 6.40169e-01
-9.42645e+00 3.35727e+03 -1.37912e+00 -8.25254e-01
-8.92645e+00 3.35727e+03 -1.41412e+00 -1.07901e+00
-8.42645e+00 3.35727e+03 3.38006e-01 2.39423e-03
-7.92645e+00 3.35727e+03 1.09451e+00 9.48826e-01
-7.42645e+00 3.35727e+03 -8.83924e-01 -4.45286e-02
-6.92645e+00 3.35727e+03 -9.00124e-01 -4.02969e-01
-6.42645e+00 3.35727e+03 -7.10742e-01 -9.57688e-01
-5.92645e+00 3.35727e+03 -1.35951e-01 -5.77875e-01
-5.42645e+00 3.35727e+03 -1.43753e+00 -1.87621e+00
-4.92645e+00 3.35727e+03 -1.31944e+00 -6.79904e-01
-4.42645e+00 3.35727e+03 -6.10822e-01 1.87342e+00
-3.92645e+00 3.35727e+03 2.38960e+00 5.20352e+00
-3.42645e+00 3.35727e+03 -8.33565e-01 1.04371e+00
-2.92645e+00 3.35727e+03 -2.77473e+00 -3.53837e+00
-2.42645e+00 3.35727e+03 -3.62376e+00 -4.81026e+00
-1.92645e+00 3.35727e+03 -4.67529e+00 -2.18898e+00
-1.42645e+00 3.35727e+03 -3.56668e+00 9.27681e-01
-9.26447e-01 3.35727e+03 -7.16468e+00 -1.87168e+00
-4.26447e-01 3.35727e+03 -6.18487e+00 -3.20748e+00
7.35532e-02 3.35727e+03 -2.29447e+00 -8.36464e-01
5.73553e-01 3.35727e+03 8.67613e-02 5.40187e-01
1.07355e+00 3.35727e+03 1.55373e-01 2.56116e-01
1.57355e+00 3.35727e+03 3.31607e-02 6.82620e-02
2.07355e+00 3.35727e+03 -1.10060e-02 2.32672e-03
2.57355e+00 3.35727e+03 -5.34947e-03 -1.44828e-05
3.07355e+00 3.35727e+03 1.26939e-03 -8.07251e-04
3.57355e+00 3.35727e+03 -1.00490e-03 -4.66313e-04
4.07355e+00 3.35727e+03 -4.37696e-04 -1.55411e-04
4.57355e+00 3.35727e+03 4.65074e-04 1.46183e-04
5.07355e+00 3.35727e+03 3.48630e-04 -8.73496e-05
5.57355e+00 3.35727e+03 1.04619e-03 7.03871e-04
6.07355e+00 3.35727e+03 -1.33804e-03 -2.07328e-03
6.57355e+00 3.35727e+03 8.60766e-04 4.42828e-04
7.07355e+00 3.35727e+03 -4.85418e-04 2.29313e-04
7.57355e+00 3.35727e+03 4.03134e-04 1.01645e-03
8.07355e+00 3.35727e+03 -3.47741e-04 -2.27037e-03
8.57355e+00 3.35727e+03 -3.58737e-04 4.27201e-04
9.07355e+00 3.35727e+03 1.18921e-03 1.49806e-03
9.57355e+00 3.35727e+03 -4.35507e-04 -4.90009e-04
1.00736e+01 3.35727e+03 2.46757e-04 -3.87522e-04
1.05736e+01 3.35727e+03 2.82061e-04 1.80346e-04
1.10736e+01 3.35727e+03 -9.61836e-04 -1.32279e-04
1.15736e+01 3.35727e+03 2.19993e-04 -2.66145e-04
1.20736e+01 3.35727e+03 4.47956e-04 -3.06018e-04
1.25736e+01 3.35727e+03 -8.92178e-04 -2.74810e-04
1.30736e+01 3.35727e+03 3.10469e-04 2.69192e-04
1.35736e+01 3.35727e+03 9.04491e-05 -5.78344e-04
1.40736e+01 3.35727e+03 7.97713e-04 2.33557e-03
1.45736e+01 3.35727e+03 7.82709e-04 3.45952e-04
1.50736e+01 3.35727e+03 -1.68228e-03 -2.63551e-03
1.55736e+01 3.35727e+03 2.85966e-04 1.88708e-03
1.60736e+01 3.35727e+03 2.01952e-05 2.97844e-04
1.65736e+01 3.35727e+03 -8.95351e-04 -7.78126e-04
-1.29264e+01 3.35831e+03 -1.16670e+00 -2.81835e+00
-1.24264e+01 3.35831e+03 -1.63340e+00 -1.58698e+00
-1.19264e+01 3.35831e+03 -2.98182e-01 -4.23865e-01
-1.14264e+01 3.35831e+03 -9.33897e-01 -6.54621e-01
-1.09264e+01 3.35831e+03 3.38097e-01 1.13616e-01
-1.04264e+01 3.35831e+03 1.11940e+00 1.05276e+00
-9.92645e+00 3.35831e+03 3.79840e-01 6.71546e-01
-9.42645e+00 3.35831e+03 -1.29097e+00 -8.47483e-01
-8.92645e+00 3.35831e+03 -1.32482e+00 -1.03619e+00
-8.42645e+00 3.35831e+03 4.29331e-01 -8.25834e-03
-7.92645e+00 3.35831e+03 1.13034e+00 9.81973e-01
-7.42645e+00 3.35831e+03 -8.35600e-01 -9.55150e-03
-6.92645e+00 3.35831e+03 -9.14271e-01 -4.14041e-01
-6.42645e+00 3.35831e+03 -6.28997e-01 -9.21164e-01
-5.92645e+00 3.35831e+03 -6.00513e-02 -5.84953e-01
-5.42645e+00 3.35831e+03 -1.39883e+00 -1.85819e+00
-4.92645e+00 3.35831e+03 -1.26963e+00 -6.85747e-01
-4.42645e+00 3.35831e+03 -4.22715e-01 1.95197e+00
-3.92645e+00 3.35831e+03 2.33897e+00 5.22304e+00
-3.42645e+00 3.35831e+03 -8.14736e-01 1.07041e+00
-2.92645e+00 3.35831e+03 -2.88660e+00 -3.62172e+00
-2.42645e+00 3.35831e+03 -3.83730e+00 -4.95781e+00
-1.92645e+00 3.35831e+03 -4.80692e+00 -2.20542e+00
-1.42645e+00 3.35831e+03 -3.71727e+00 9.03419e-01
-9.26447e-01 3.35831e+03 -7.26333e+00 -1.89984e+00
-4.26447e-01 3.35831e+03 -6.28649e+00 -3.23844e+00
7.35532e-02 3.35831e+03 -2.31024e+00 -8.56503e-01
5.73553e-01 3.35831e+03 7.92638e-02 5.31494e-01
1.07355e+00 3.35831e+03 1.60938e-01 2.70815e-01
1.57355e+00 3.35831e+03 3.28918e-02 6.64982e-02
2.07355e+00 3.35831e+03 -1.10410e-02 2.44945e-03
2.57355e+00 3.35831e+03 -5.35870e-03 3.19928e-04
3.07355e+00 3.35831e+03 1.10567e-03 -5.31184e-04
3.57355e+00 3.35831e+03 -9.81193e-04 -7.00953e-04
4.07355e+00 3.35831e+03 -2.48184e-04 -2.64190e-04
4.57355e+00 3.35831e+03 7.08737e-04 5.94501e-04
5.07355e+00 3.35831e+03 2.93904e-04 -2.17138e-04
5.57355e+00 3.35831e+03 1.03427e-03 6.00146e-04
6.07355e+00 3.35831e+03 -1.26043e-03 -2.11326e-03
6.57355e+00 3.35831e+03 7.81796e-04 3.89988e-04
7.07355e+00 3.35831e+03 -4.40628e-04 2.73911e-04
7.57355e+00 3.35831e+03 4.07096e-04 9.95076e-04
8.07355e+00 3.35831e+03 -4.18736e-04 -2.35949e-03
8.57355e+00 3.35831e+03 -2.20179e-04 5.30782e-04
9.07355e+00 3.35831e+03 1.16362e-03 1.56533e-03
9.57355e+00 3.35831e+03 -5.50571e-04 -6.00957e-04
1.00736e+01 3.35831e+03 2.26909e-04 -5.17461e-04
1.05736e+01 3.35831e+03 4.34721e-04 3.51579e-04
1.10736e+01 3.35831e+03 -1.02396e-03 -1.86466e-04
1.15736e+01 3.35831e+03 1.99395e-04 -1.81201e-04
1.20736e+01 3.35831e+03 4.92042e-04 -3.55073e-04
1.25736e+01 3.35831e+03 -9.55293e-04 -3.65350e-04
1.30736e+01 3.35831e+03 3.96469e-04 4.66143e-04
1.35736e+01 3.35831e+03 2.82179e-05 -6.77530e-04
1.40736e+01 3.35831e+03 7.79197e-04 2.30371e-03
1.45736e+01 3.35831e+03 8.64773e-04 4.40593e-04
1.50736e+01 3.35831e+03 -1.60481e-03 -2.49794e-03
1.55736e+01 3.35831e+03 1.85524e-04 1.74944e-03
1.60736e+01 3.35831e+03 -7.45278e-05 1.32388e-04
1.65736e+01 3.35831e+03 -8.45153e-04 -7.48626e-04
-1.29264e+01 3.35936e+03 -1.15716e+00 -2.85619e+00
-1.24264e+01 3.35936e+03 -1.53403e+00 -1.59059e+00
-1.19264e+01 3.35936e+03 -3.50339e-01 -4.44222e-01
-1.14264e+01 3.35936e+03 -8.13194e-01 -5.34252e-01
-1.09264e+01 3.35936e+03 3.43917e-01 5.00486e-02
-1.04264e+01 3.35936e+03 1.12159e+00 1.05975e+00
-9.92645e+00 3.35936e+03 3.95914e-01 7.00691e-01
-9.42645e+00 3.35936e+03 -1.17485e+00 -8.56151e-01
-8.92645e+00 3.35936e+03 -1.21694e+00 -9.84174e-01
-8.42645e+00 3.35936e+03 5.12315e-01 -1.77878e-02
-7.92645e+00 3.35936e+03 1.16086e+00 1.01335e+00
-7.42645e+00 3.35936e+03 -7.72473e-01 3.21265e-02
-6.92645e+00 3.35936e+03 -9.36262e-01 -4.32733e-01
-6.42645e+00 3.35936e+03 -5.45746e-01 -8.82470e-01
-5.92645e+00 3.35936e+03 2.11936e-02 -5.89599e-01
-5.42645e+00 3.35936e+03 -1.35237e+00 -1.83280e+00
-4.92645e+00 3.35936e+03 -1.20474e+00 -6.83654e-01
-4.42645e+00 3.35936e+03 -2.15513e-01 2.03991e+00
-3.92645e+00 3.35936e+03 2.27252e+00 5.23233e+00
-3.42645e+00 3.35936e+03 -7.84995e-01 1.10426e+00
-2.92645e+00 3.35936e+03 -2.98999e+00 -3.69509e+00
-2.42645e+00 3.35936e+03 -4.04592e+00 -5.10041e+00
-1.92645e+00 3.35936e+03 -4.91685e+00 -2.21507e+00
-1.42645e+00 3.35936e+03 -3.89372e+00 8.67137e-01
-9.26447e-01 3.35936e+03 -7.36098e+00 -1.92332e+00
-4.26447e-01 3.35936e+03 -6.38525e+00 -3.26345e+00
7.35532e-02 3.35936e+03 -2.32656e+00 -8.80649e-01
5.73553e-01 3.35936e+03 7.20490e-02 5.23421e-01
1.07355e+00 3.35936e+03 1.66759e-01 2.86137e-01
1.57355e+00 3.35936e+03 3.24230e-02 6.45596e-02
2.07355e+00 3.35936e+03 -1.09217e-02 2.50382e-03
2.57355e+00 3.35936e+03 -5.38181e-03 5.80615e-04
3.07355e+00 3.35936e+03 9.53902e-04 -2.16093e-04
3.57355e+00 3.35936e+03 -9.38953e-04 -8.65152e-04
4.07355e+00 3.35936e+03 -7.97392e-05 -3.76236e-04
4.57355e+00 3.35936e+03 9.50169e-04 1.04885e-03
5.07355e+00 3.35936e+03 2.37088e-04 -3.53069e-04
5.57355e+00 3.35936e+03 1.02648e-03 5.08779e-04
6.07355e+00 3.35936e+03 -1.17237e-03 -2.14634e-03
6.57355e+00 3.35936e+03 6.85032e-04 3.20436e-04
7.07355e+00 3.35936e+03 -3.96888e-04 3.17577e-04
7.57355e+00 3.35936e+03 4.21564e-04 9.84307e-04
8.07355e+00 3.35936e+03 -4.93823e-04 -2.43943e-03
8.57355e+00 3.35936e+03 -9.03789e-05 6.16256e-04
9.07355e+00 3.35936e+03 1.14917e-03 1.63489e-03
9.57355e+00 3.35936e+03 -6.62528e-04 -7.07208e-04
1.00736e+01 3.35936e+03 2.00392e-04 -6.35080e-04
1.05736e+01 3.35936e+03 5.89617e-04 5.05846e-04
1.10736e+01 3.35936e+03 -1.08152e-03 -2.45915e-04
1.15736e+01 3.35936e+03 1.72697e-04 -9.87252e-05
1.20736e+01 3.35936e+03 5.37060e-04 -3.87003e-04
1.25736e+01 3.35936e+03 -1.00663e-03 -4.44215e-04
1.30736e+01 3.35936e+03 4.85578e-04 6.62029e-04
1.35736e+01 3.35936e+03 -4.28343e-05 -7.88072e-04
1.40736e+01 3.35936e+03 7.43603e-04 2.24792e-03
1.45736e+01 3.35936e+03 9.54704e-04 5.50353e-04
1.50736e+01 3.35936e+03 -1.52936e-03 -2.34639e-03
1.55736e+01 3.35936e+03 8.00718e-05 1.58217e-03
1.60736e+01 3.35936e+03 -1.72101e-04 -2.37569e-05
1.65736e+01 3.35936e+03 -7.84558e-04 -7.04279e-04
-1.29264e+01 3.36040e+03 -1.13589e+00 -2.87588e+00
-1.24264e+01 3.36040e+03 -1.41486e+00 -1.59006e+00
-1.19264e+01 3.36040e+03 -3.98816e-01 -4.59164e-01
-1.14264e+01 3.36040e+03 -6.78244e-01 -4.03731e-01
-1.09264e+01 3.36040e+03 3.46143e-01 -7.38378e-03
-1.04264e+01 3.36040e+03 1.10417e+00 1.04755e+00
-9.92645e+00 3.36040e+03 4.03949e-01 7.25926e-01
-9.42645e+00 3.36040e+03 -1.03445e+00 -8.50709e-01
-8.92645e+00 3.36040e+03 -1.09481e+00 -9.25653e-01
-8.42645e+00 3.36040e+03 5.80822e-01 -2.87595e-02
-7.92645e+00 3.36040e+03 1.18393e+00 1.04239e+00
-7.42645e+00 3.36040e+03 -6.95993e-01 8.14823e-02
-6.92645e+00 3.36040e+03 -9.68198e-01 -4.57964e-01
-6.42645e+00 3.36040e+03 -4.67062e-01 -8.46194e-01
-5.92645e+00 3.36040e+03 1.05631e-01 -5.92677e-01
-5.42645e+00 3.36040e+03 -1.29878e+00 -1.80037e+00
-4.92645e+00 3.36040e+03 -1.12847e+00 -6.76533e-01
-4.42645e+00 3.36040e+03 6.56130e-03 2.13665e+00
-3.92645e+00 3.36040e+03 2.18956e+00 5.23151e+00
-3.42645e+00 3.36040e+03 -7.47116e-01 1.14384e+00
-2.92645e+00 3.36040e+03 -3.08230e+00 -3.75649e+00
-2.42645e+00 3.36040e+03 -4.24896e+00 -5.23855e+00
-1.92645e+00 3.36040e+03 -5.00626e+00 -2.22018e+00
-1.42645e+00 3.36040e+03 -4.09314e+00 8.21536e-01
-9.26447e-01 3.36040e+03 -7.45869e+00 -1.94154e+00
-4.26447e-01 3.36040e+03 -6.48124e+00 -3.28345e+00
7.35532e-02 3.36040e+03 -2.34331e+00 -9.08807e-01
5.73553e-01 3.36040e+03 6.49364e-02 5.16213e-01
1.07355e+00 3.36040e+03 1.72707e-01 3.01796e-01
1.57355e+00 3.36040e+03 3.18583e-02 6.26042e-02
2.07355e+00 3.36040e+03 -1.06752e-02 2.49950e-03
2.57355e+00 3.36040e+03 -5.44068e-03 7.46364e-04
3.07355e+00 3.36040e+03 8.04937e-04 1.19704e-04
3.57355e+00 3.36040e+03 -8.74941e-04 -9.58835e-04
4.07355e+00 3.36040e+03 6.99668e-05 -4.73655e-04
4.57355e+00 3.36040e+03 1.17862e-03 1.49953e-03
5.07355e+00 3.36040e+03 1.79786e-04 -4.94600e-04
5.57355e+00 3.36040e+03 1.01979e-03 4.34118e-04
6.07355e+00 3.36040e+03 -1.07860e-03 -2.17072e-03
6.57355e+00 3.36040e+03 5.75061e-04 2.37533e-04
7.07355e+00 3.36040e+03 -3.57690e-04 3.60682e-04
7.57355e+00 3.36040e+03 4.47710e-04 9.86039e-04
8.07355e+00 3.36040e+03 -5.70920e-04 -2.51141e-03
8.57355e+00 3.36040e+03 2.72368e-05 6.87414e-04
9.07355e+00 3.36040e+03 1.14350e-03 1.70225e-03
9.57355e+00 3.36040e+03 -7.70262e-04 -8.11238e-04
1.00736e+01 3.36040e+03 1.70846e-04 -7.34132e-04
1.05736e+01 3.36040e+03 7.38884e-04 6.36631e-04
1.10736e+01 3.36040e+03 -1.13096e-03 -3.07457e-04
1.15736e+01 3.36040e+03 1.43435e-04 -1.57318e-05
1.20736e+01 3.36040e+03 5.79445e-04 -4.05089e-04
1.25736e+01 3.36040e+03 -1.04978e-03 -5.16088e-04
1.30736e+01 3.36040e+03 5.79045e-04 8.58614e-04
1.35736e+01 3.36040e+03 -1.16366e-04 -8.99905e-04
1.40736e+01 3.36040e+03 6.90113e-04 2.16566e-03
1.45736e+01 3.36040e+03 1.04925e-03 6.71344e-04
1.50736e+01 3.36040e+03 -1.45672e-03 -2.18188e-03
1.55736e+01 3.36040e+03 -3.24150e-05 1.38350e-03
1.60736e+01 3.36040e+03 -2.68207e-04 -1.66544e-04
1.65736e+01 3.36040e+03 -7.13065e-04 -6.37888e-04
-1.29264e+01 3.36144e+03 -1.10604e+00 -2.87862e+00
-1.24264e+01 3.36144e+03 -1.27519e+00 -1.58303e+00
-1.19264e+01 3.36144e+03 -4.41286e-01 -4.69051e-01
-1.14264e+01 3.36144e+03 -5.31069e-01 -2.67026e-01
-1.09264e+01 3.36144e+03 3.49464e-01 -5.42190e-02
-1.04264e+01 3.36144e+03 1.06689e+00 1.01688e+00
-9.92645e+00 3.36144e+03 4.05034e-01 7.47337e-01
-9.42645e+00 3.36144e+03 -8.71396e-01 -8.30714e-01
-8.92645e+00 3.36144e+03 -9.64349e-01 -8.65459e-01
-8.42645e+00 3.36144e+03 6.32727e-01 -4.08012e-02
-7.92645e+00 3.36144e+03 1.19674e+00 1.06861e+00
-7.42645e+00 3.36144e+03 -6.05618e-01 1.40090e-01
-6.92645e+00 3.36144e+03 -1.00958e+00 -4.89870e-01
-6.42645e+00 3.36144e+03 -3.95112e-01 -8.14755e-01
-5.92645e+00 3.36144e+03 1.91600e-01 -5.95536e-01
-5.42645e+00 3.36144e+03 -1.23674e+00 -1.76103e+00
-4.92645e+00 3.36144e+03 -1.04561e+00 -6.65546e-01
-4.42645e+00 3.36144e+03 2.34775e-01 2.23816e+00
-3.92645e+00 3.36144e+03 2.09034e+00 5.22117e+00
-3.42645e+00 3.36144e+03 -7.02212e-01 1.19039e+00
-2.92645e+00 3.36144e+03 -3.16246e+00 -3.80375e+00
-2.42645e+00 3.36144e+03 -4.44581e+00 -5.37205e+00
-1.92645e+00 3.36144e+03 -5.07646e+00 -2.22399e+00
-1.42645e+00 3.36144e+03 -4.31072e+00 7.69689e-01
-9.26447e-01 3.36144e+03 -7.55737e+00 -1.95372e+00
-4.26447e-01 3.36144e+03 -6.57362e+00 -3.29906e+00
7.35532e-02 3.36144e+03 -2.36137e+00 -9.41336e-01
5.73553e-01 3.36144e+03 5.83471e-02 5.10609e-01
1.07355e+00 3.36144e+03 1.78567e-01 3.17391e-01
1.57355e+00 3.36144e+03 3.12712e-02 6.06733e-02
2.07355e+00 3.36144e+03 -1.03533e-02 2.43237e-03
2.57355e+00 3.36144e+03 -5.55765e-03 7.86805e-04
3.07355e+00 3.36144e+03 6.64451e-04 4.75435e-04
3.57355e+00 3.36144e+03 -7.92353e-04 -9.81411e-04
4.07355e+00 3.36144e+03 2.01466e-04 -5.48957e-04
4.57355e+00 3.36144e+03 1.38787e-03 1.93118e-03
5.07355e+00 3.36144e+03 1.19995e-04 -6.39981e-04
5.57355e+00 3.36144e+03 1.01305e-03 3.77360e-04
6.07355e+00 3.36144e+03 -9.79953e-04 -2.18495e-03
6.57355e+00 3.36144e+03 4.54977e-04 1.45838e-04
7.07355e+00 3.36144e+03 -3.24377e-04 4.04075e-04
7.57355e+00 3.36144e+03 4.82534e-04 9.94450e-04
8.07355e+00 3.36144e+03 -6.45626e-04 -2.56368e-03
8.57355e+00 3.36144e+03 1.29868e-04 7.41209e-04
9.07355e+00 3.36144e+03 1.14408e-03 1.75930e-03
9.57355e+00 3.36144e+03 -8.70807e-04 -9.09593e-04
1.00736e+01 3.36144e+03 1.38837e-04 -8.11452e-04
1.05736e+01 3.36144e+03 8.76655e-04 7.38947e-04
1.10736e+01 3.36144e+03 -1.17049e-03 -3.67217e-04
1.15736e+01 3.36144e+03 1.14210e-04 6.88398e-05
1.20736e+01 3.36144e+03 6.17111e-04 -4.13651e-04
1.25736e+01 3.36144e+03 -1.08587e-03 -5.82613e-04
1.30736e+01 3.36144e+03 6.74231e-04 1.05396e-03
1.35736e+01 3.36144e+03 -1.86647e-04 -1.00502e-03
1.40736e+01 3.36144e+03 6.21492e-04 2.05772e-03
1.45736e+01 3.36144e+03 1.14368e-03 7.99136e-04
1.50736e+01 3.36144e+03 -1.38859e-03 -2.00972e-03
1.55736e+01 3.36144e+03 -1.49296e-04 1.15762e-03
1.60736e+01 3.36144e+03 -3.60253e-04 -2.93065e-04
1.65736e+01 3.36144e+03 -6.31230e-04 -5.50650e-04
-1.29264e+01 3.36248e+03 -1.07115e+00 -2.86648e+00
-1.24264e+01 3.36248e+03 -1.11772e+00 -1.56823e+00
-1.19264e+01 3.36248e+03 -4.73591e-01 -4.73557e-01
-1.14264e+01 3.36248e+03 -3.73978e-01 -1.26900e-01
-1.09264e+01 3.36248e+03 3.59638e-01 -8.78794e-02
-1.04264e+01 3.36248e+03 1.00791e+00 9.66877e-01
-9.92645e+00 3.36248e+03 3.99727e-01 7.67055e-01
-9.42645e+00 3.36248e+03 -6.85562e-01 -7.95631e-01
-8.92645e+00 3.36248e+03 -8.28458e-01 -8.06352e-01
-8.42645e+00 3.36248e+03 6.69388e-01 -5.11822e-02
-7.92645e+00 3.36248e+03 1.19926e+00 1.09158e+00
-7.42645e+00 3.36248e+03 -5.00505e-01 2.08107e-01
-6.92645e+00 3.36248e+03 -1.05577e+00 -5.27157e-01
-6.42645e+00 3.36248e+03 -3.30160e-01 -7.90151e-01
-5.92645e+00 3.36248e+03 2.77761e-01 -5.98536e-01
-5.42645e+00 3.36248e+03 -1.16583e+00 -1.71605e+00
-4.92645e+00 3.36248e+03 -9.58475e-01 -6.50382e-01
-4.42645e+00 3.36248e+03 4.59556e-01 2.34057e+00
-3.92645e+00 3.36248e+03 1.97608e+00 5.20113e+00
-3.42645e+00 3.36248e+03 -6.49870e-01 1.24543e+00
-2.92645e+00 3.36248e+03 -3.22862e+00 -3.83527e+00
-2.42645e+00 3.36248e+03 -4.63322e+00 -5.49882e+00
-1.92645e+00 3.36248e+03 -5.12687e+00 -2.22798e+00
-1.42645e+00 3.36248e+03 -4.54192e+00 7.12849e-01
-9.26447e-01 3.36248e+03 -7.65640e+00 -1.96001e+00
-4.26447e-01 3.36248e+03 -6.66056e+00 -3.31017e+00
7.35532e-02 3.36248e+03 -2.38115e+00 -9.77831e-01
5.73553e-01 3.36248e+03 5.28042e-02 5.07119e-01
1.07355e+00 3.36248e+03 1.84051e-01 3.32652e-01
1.57355e+00 3.36248e+03 3.06491e-02 5.86522e-02
2.07355e+00 3.36248e+03 -9.96296e-03 2.33984e-03
2.57355e+00 3.36248e+03 -5.73991e-03 6.93607e-04
3.07355e+00 3.36248e+03 5.45034e-04 8.40227e-04
3.57355e+00 3.36248e+03 -6.90813e-04 -9.22711e-04
4.07355e+00 3.36248e+03 3.06022e-04 -6.05909e-04
4.57355e+00 3.36248e+03 1.57227e-03 2.33235e-03
5.07355e+00 3.36248e+03 5.42449e-05 -7.91273e-04
5.57355e+00 3.36248e+03 1.00252e-03 3.35546e-04
6.07355e+00 3.36248e+03 -8.72598e-04 -2.18120e-03
6.57355e+00 3.36248e+03 3.23552e-04 4.51072e-05
7.07355e+00 3.36248e+03 -2.95566e-04 4.52148e-04
7.57355e+00 3.36248e+03 5.23132e-04 1.00505e-03
8.07355e+00 3.36248e+03 -7.17230e-04 -2.58810e-03
8.57355e+00 3.36248e+03 2.18056e-04 7.76244e-04
9.07355e+00 3.36248e+03 1.15073e-03 1.79882e-03
9.57355e+00 3.36248e+03 -9.63866e-04 -1.00039e-03
1.00736e+01 3.36248e+03 1.05689e-04 -8.65954e-04
1.05736e+01 3.36248e+03 1.00011e-03 8.11984e-04
1.10736e+01 3.36248e+03 -1.19892e-03 -4.20904e-04
1.15736e+01 3.36248e+03 8.39310e-05 1.51618e-04
1.20736e+01 3.36248e+03 6.49592e-04 -4.12520e-04
1.25736e+01 3.36248e+03 -1.11496e-03 -6.43041e-04
1.30736e+01 3.36248e+03 7.68503e-04 1.24404e-03
1.35736e+01 3.36248e+03 -2.49578e-04 -1.09814e-03
1.40736e+01 3.36248e+03 5.43123e-04 1.92960e-03
1.45736e+01 3.36248e+03 1.23254e-03 9.30416e-04
1.50736e+01 3.36248e+03 -1.32911e-03 -1.84060e-03
1.55736e+01 3.36248e+03 -2.66814e-04 9.10602e-04
1.60736e+01 3.36248e+03 -4.45899e-04 -3.97806e-04
1.65736e+01 3.36248e+03 -5.39585e-04 -4.36228e-04
-1.29264e+01 3.36353e+03 -1.03387e+00 -2.84094e+00
-1.24264e+01 3.36353e+03 -9.51189e-01 -1.54667e+00
-1.19264e+01 3.36353e+03 -4.93349e-01 -4.73669e-01
-1.14264e+01 3.36353e+03 -2.09748e-01 1.54233e-02
-1.09264e+01 3.36353e+03 3.78845e-01 -1.07549e-01
-1.04264e+01 3.36353e+03 9.26655e-01 8.96183e-01
-9.92645e+00 3.36353e+03 3.89056e-01 7.86954e-01
-9.42645e+00 3.36353e+03 -4.79680e-01 -7.44614e-01
-8.92645e+00 3.36353e+03 -6.89071e-01 -7.49646e-01
-8.42645e+00 3.36353e+03 6.91497e-01 -5.86339e-02
-7.92645e+00 3.36353e+03 1.19129e+00 1.11140e+00
-7.42645e+00 3.36353e+03 -3.80408e-01 2.85229e-01
-6.92645e+00 3.36353e+03 -1.10265e+00 -5.67374e-01
-6.42645e+00 3.36353e+03 -2.70368e-01 -7.72909e-01
-5.92645e+00 3.36353e+03 3.60319e-01 -6.02709e-01
-5.42645e+00 3.36353e+03 -1.08646e+00 -1.66587e+00
-4.92645e+00 3.36353e+03 -8.68869e-01 -6.31315e-01
-4.42645e+00 3.36353e+03 6.74415e-01 2.44129e+00
-3.92645e+00 3.36353e+03 1.84901e+00 5.17165e+00
-3.42645e+00 3.36353e+03 -5.91107e-01 1.30825e+00
-2.92645e+00 3.36353e+03 -3.27764e+00 -3.84970e+00
-2.42645e+00 3.36353e+03 -4.80509e+00 -5.61646e+00
-1.92645e+00 3.36353e+03 -5.15783e+00 -2.23178e+00
-1.42645e+00 3.36353e+03 -4.78258e+00 6.51928e-01
-9.26447e-01 3.36353e+03 -7.75494e+00 -1.96096e+00
-4.26447e-01 3.36353e+03 -6.74114e+00 -3.31702e+00
7.35532e-02 3.36353e+03 -2.40182e+00 -1.01746e+00
5.73553e-01 3.36353e+03 4.81126e-02 5.05994e-01
1.07355e+00 3.36353e+03 1.88876e-01 3.47545e-01
1.57355e+00 3.36353e+03 2.99440e-02 5.64384e-02
2.07355e+00 3.36353e+03 -9.47881e-03 2.32284e-03
2.57355e+00 3.36353e+03 -5.98115e-03 4.87909e-04
3.07355e+00 3.36353e+03 4.43994e-04 1.18332e-03
3.57355e+00 3.36353e+03 -5.65863e-04 -7.71287e-04
4.07355e+00 3.36353e+03 3.74708e-04 -6.45659e-04
4.57355e+00 3.36353e+03 1.72190e-03 2.69272e-03
5.07355e+00 3.36353e+03 -1.52485e-05 -9.47936e-04
5.57355e+00 3.36353e+03 9.85153e-04 3.06940e-04
6.07355e+00 3.36353e+03 -7.57531e-04 -2.15423e-03
6.57355e+00 3.36353e+03 1.83476e-04 -6.57906e-05
7.07355e+00 3.36353e+03 -2.68442e-04 5.09078e-04
7.57355e+00 3.36353e+03 5.66787e-04 1.01789e-03
8.07355e+00 3.36353e+03 -7.84418e-04 -2.58371e-03
8.57355e+00 3.36353e+03 2.90328e-04 7.89419e-04
9.07355e+00 3.36353e+03 1.16215e-03 1.82089e-03
9.57355e+00 3.36353e+03 -1.04898e-03 -1.08079e-03
1.00736e+01 3.36353e+03 7.51985e-05 -8.95259e-04
1.05736e+01 3.36353e+03 1.10739e-03 8.54886e-04
1.10736e+01 3.36353e+03 -1.21751e-03 -4.68697e-04
1.15736e+01 3.36353e+03 5.11103e-05 2.30047e-04
1.20736e+01 3.36353e+03 6.79709e-04 -3.99236e-04
1.25736e+01 3.36353e+03 -1.14077e-03 -7.01701e-04
1.30736e+01 3.36353e+03 8.62109e-04 1.42327e-03
1.35736e+01 3.36353e+03 -3.01313e-04 -1.17183e-03
1.40736e+01 3.36353e+03 4.57610e-04 1.78491e-03
1.45736e+01 3.36353e+03 1.31288e-03 1.06082e-03
1.50736e+01 3.36353e+03 -1.27980e-03 -1.67914e-03
1.55736e+01 3.36353e+03 -3.83062e-04 6.45464e-04
1.60736e+01 3.36353e+03 -5.21870e-04 -4.76906e-04
1.65736e+01 3.36353e+03 -4.40513e-04 -2.89514e-04
-1.29264e+01 3.36457e+03 -9.93165e-01 -2.80127e+00
-1.24264e+01 3.36457e+03 -7.83506e-01 -1.51885e+00
-1.19264e+01 3.36457e+03 -5.02417e-01 -4.71846e-01
-1.14264e+01 3.36457e+03 -4.45116e-02 1.56265e-01
-1.09264e+01 3.36457e+03 4.07403e-01 -1.11243e-01
-1.04264e+01 3.36457e+03 8.24345e-01 8.05202e-01
-9.92645e+00 3.36457e+03 3.70021e-01 8.04383e-01
-9.42645e+00 3.36457e+03 -2.60630e-01 -6.78075e-01
-8.92645e+00 3.36457e+03 -5.49449e-01 -6.96026e-01
-8.42645e+00 3.36457e+03 7.00140e-01 -6.27856e-02
-7.92645e+00 3.36457e+03 1.17050e+00 1.12766e+00
-7.42645e+00 3.36457e+03 -2.46051e-01 3.70769e-01
-6.92645e+00 3.36457e+03 -1.14973e+00 -6.08511e-01
-6.42645e+00 3.36457e+03 -2.15123e-01 -7.62483e-01
-5.92645e+00 3.36457e+03 4.35014e-01 -6.11124e-01
-5.42645e+00 3.36457e+03 -9.99623e-01 -1.60994e+00
-4.92645e+00 3.36457e+03 -7.80808e-01 -6.09277e-01
-4.42645e+00 3.36457e+03 8.76617e-01 2.53999e+00
-3.92645e+00 3.36457e+03 1.70907e+00 5.13163e+00
-3.42645e+00 3.36457e+03 -5.28229e-01 1.37799e+00
-2.92645e+00 3.36457e+03 -3.30997e+00 -3.84702e+00
-2.42645e+00 3.36457e+03 -4.96014e+00 -5.72573e+00
-1.92645e+00 3.36457e+03 -5.17025e+00 -2.23534e+00
-1.42645e+00 3.36457e+03 -5.02971e+00 5.88604e-01
-9.26447e-01 3.36457e+03 -7.85274e+00 -1.95725e+00
-4.26447e-01 3.36457e+03 -6.81672e+00 -3.32041e+00
7.35532e-02 3.36457e+03 -2.42396e+00 -1.06056e+00
5.73553e-01 3.36457e+03 4.43601e-02 5.08025e-01
1.07355e+00 3.36457e+03 1.92850e-01 3.62002e-01
1.57355e+00 3.36457e+03 2.91760e-02 5.40398e-02
2.07355e+00 3.36457e+03 -8.90545e-03 2.43426e-03
2.57355e+00 3.36457e+03 -6.27688e-03 1.81263e-04
3.07355e+00 3.36457e+03 3.53995e-04 1.49064e-03
3.57355e+00 3.36457e+03 -4.25704e-04 -5.40715e-04
4.07355e+00 3.36457e+03 4.12121e-04 -6.60791e-04
4.57355e+00 3.36457e+03 1.82835e-03 3.00062e-03
5.07355e+00 3.36457e+03 -8.50837e-05 -1.10492e-03
5.57355e+00 3.36457e+03 9.59341e-04 2.91463e-04
6.07355e+00 3.36457e+03 -6.36924e-04 -2.10620e-03
6.57355e+00 3.36457e+03 3.84999e-05 -1.83300e-04
7.07355e+00 3.36457e+03 -2.44394e-04 5.71537e-04
7.57355e+00 3.36457e+03 6.11950e-04 1.03136e-03
8.07355e+00 3.36457e+03 -8.40876e-04 -2.53927e-03
8.57355e+00 3.36457e+03 3.42924e-04 7.74499e-04
9.07355e+00 3.36457e+03 1.17759e-03 1.82571e-03
9.57355e+00 3.36457e+03 -1.12707e-03 -1.15090e-03
1.00736e+01 3.36457e+03 5.17192e-05 -8.99302e-04
1.05736e+01 3.36457e+03 1.19779e-03 8.69376e-04
1.10736e+01 3.36457e+03 -1.22818e-03 -5.14442e-04
1.15736e+01 3.36457e+03 1.68313e-05 3.02093e-04
1.20736e+01 3.36457e+03 7.08435e-04 -3.70816e-04
1.25736e+01 3.36457e+03 -1.16667e-03 -7.61492e-04
1.30736e+01 3.36457e+03 9.52669e-04 1.58247e-03
1.35736e+01 3.36457e+03 -3.36718e-04 -1.21849e-03
1.40736e+01 3.36457e+03 3.68336e-04 1.62854e-03
1.45736e+01 3.36457e+03 1.38034e-03 1.18119e-03
1.50736e+01 3.36457e+03 -1.23691e-03 -1.52477e-03
1.55736e+01 3.36457e+03 -4.95430e-04 3.66011e-04
1.60736e+01 3.36457e+03 -5.87635e-04 -5.30336e-04
1.65736e+01 3.36457e+03 -3.36304e-04 -1.10109e-04
-1.29264e+01 3.36561e+03 -9.48451e-01 -2.74799e+00
-1.24264e+01 3.36561e+03 -6.18213e-01 -1.48515e+00
-1.19264e+01 3.36561e+03 -5.01854e-01 -4.68474e-01
-1.14264e+01 3.36561e+03 1.19916e-01 2.94161e-01
-1.09264e+01 3.36561e+03 4.46739e-01 -9.66731e-02
-1.04264e+01 3.36561e+03 7.06048e-01 6.96927e-01
-9.92645e+00 3.36561e+03 3.41207e-01 8.15169e-01
-9.42645e+00 3.36561e+03 -3.72137e-02 -5.97311e-01
-8.92645e+00 3.36561e+03 -4.16596e-01 -6.47015e-01
-8.42645e+00 3.36561e+03 6.96483e-01 -6.45387e-02
-7.92645e+00 3.36561e+03 1.13787e+00 1.14140e+00
-7.42645e+00 3.36561e+03 -9.66797e-02 4.64280e-01
-6.92645e+00 3.36561e+03 -1.19804e+00 -6.48849e-01
-6.42645e+00 3.36561e+03 -1.65464e-01 -7.59537e-01
-5.92645e+00 3.36561e+03 4.98695e-01 -6.26432e-01
-5.42645e+00 3.36561e+03 -9.06798e-01 -1.54814e+00
-4.92645e+00 3.36561e+03 -7.00121e-01 -5.87083e-01
-4.42645e+00 3.36561e+03 1.06402e+00 2.63604e+00
-3.92645e+00 3.36561e+03 1.55805e+00 5.08228e+00
-3.42645e+00 3.36561e+03 -4.62981e-01 1.45411e+00
-2.92645e+00 3.36561e+03 -3.32710e+00 -3.82890e+00
-2.42645e+00 3.36561e+03 -5.09787e+00 -5.82752e+00
-1.92645e+00 3.36561e+03 -5.16857e+00 -2.24148e+00
-1.42645e+00 3.36561e+03 -5.28183e+00 5.24369e-01
-9.26447e-01 3.36561e+03 -7.94716e+00 -1.94702e+00
-4.26447e-01 3.36561e+03 -6.89056e+00 -3.32277e+00
7.35532e-02 3.36561e+03 -2.44774e+00 -1.10657e+00
5.73553e-01 3.36561e+03 4.17756e-02 5.13647e-01
1.07355e+00 3.36561e+03 1.95821e-01 3.75654e-01
1.57355e+00 3.36561e+03 2.85295e-02 5.16241e-02
2.07355e+00 3.36561e+03 -8.27022e-03 2.63953e-03
2.57355e+00 3.36561e+03 -6.61747e-03 -2.26558e-04
3.07355e+00 3.36561e+03 2.83561e-04 1.77966e-03
3.57355e+00 3.36561e+03 -2.78870e-04 -2.58328e-04
4.07355e+00 3.36561e+03 4.20631e-04 -6.44058e-04
4.57355e+00 3.36561e+03 1.88633e-03 3.24611e-03
5.07355e+00 3.36561e+03 -1.52862e-04 -1.26044e-03
5.57355e+00 3.36561e+03 9.24929e-04 2.91614e-04
6.07355e+00 3.36561e+03 -5.14476e-04 -2.04326e-03
6.57355e+00 3.36561e+03 -1.07867e-04 -2.99228e-04
7.07355e+00 3.36561e+03 -2.27947e-04 6.32802e-04
7.57355e+00 3.36561e+03 6.59927e-04 1.04649e-03
8.07355e+00 3.36561e+03 -8.83567e-04 -2.44812e-03
8.57355e+00 3.36561e+03 3.73131e-04 7.27928e-04
9.07355e+00 3.36561e+03 1.20023e-03 1.81634e-03
9.57355e+00 3.36561e+03 -1.19943e-03 -1.21857e-03
1.00736e+01 3.36561e+03 3.84390e-05 -8.76195e-04
1.05736e+01 3.36561e+03 1.27102e-03 8.60431e-04
1.10736e+01 3.36561e+03 -1.23174e-03 -5.61167e-04
1.15736e+01 3.36561e+03 -1.89601e-05 3.62513e-04
1.20736e+01 3.36561e+03 7.34434e-04 -3.24283e-04
1.25736e+01 3.36561e+03 -1.19288e-03 -8.23490e-04
1.30736e+01 3.36561e+03 1.03818e-03 1.71566e-03
1.35736e+01 3.36561e+03 -3.54844e-04 -1.23554e-03
1.40736e+01 3.36561e+03 2.80781e-04 1.46795e-03
1.45736e+01 3.36561e+03 1.43132e-03 1.28395e-03
1.50736e+01 3.36561e+03 -1.19828e-03 -1.38066e-03
1.55736e+01 3.36561e+03 -6.01096e-04 7.86472e-05
1.60736e+01 3.36561e+03 -6.44299e-04 -5.57037e-04
1.65736e+01 3.36561e+03 -2.26385e-04 1.04381e-04
-1.29264e+01 3.36665e+03 -9.00194e-01 -2.68171e+00
-1.24264e+01 3.36665e+03 -4.59740e-01 -1.44738e+00
-1.19264e+01 3.36665e+03 -4.94874e-01 -4.63819e-01
-1.14264e+01 3.36665e+03 2.81987e-01 4.28026e-01
-1.09264e+01 3.36665e+03 4.96729e-01 -6.41090e-02
-1.04264e+01 3.36665e+03 5.78875e-01 5.75776e-01
-9.92645e+00 3.36665e+03 3.04135e-01 8.17581e-01
-9.42645e+00 3.36665e+03 1.86214e-01 -5.01901e-01
-8.92645e+00 3.36665e+03 -2.95969e-01 -6.03858e-01
-8.42645e+00 3.36665e+03 6.81146e-01 -6.50822e-02
-7.92645e+00 3.36665e+03 1.09418e+00 1.15201e+00
-7.42645e+00 3.36665e+03 6.70143e-02 5.64441e-01
-6.92645e+00 3.36665e+03 -1.24623e+00 -6.85330e-01
-6.42645e+00 3.36665e+03 -1.23130e-01 -7.62813e-01
-5.92645e+00 3.36665e+03 5.45785e-01 -6.52051e-01
-5.42645e+00 3.36665e+03 -8.10366e-01 -1.48210e+00
-4.92645e+00 3.36665e+03 -6.31633e-01 -5.66673e-01
-4.42645e+00 3.36665e+03 1.23170e+00 2.72626e+00
-3.92645e+00 3.36665e+03 1.39989e+00 5.02681e+00
-3.42645e+00 3.36665e+03 -4.00059e-01 1.53437e+00
-2.92645e+00 3.36665e+03 -3.33032e+00 -3.79655e+00
-2.42645e+00 3.36665e+03 -5.21730e+00 -5.92008e+00
-1.92645e+00 3.36665e+03 -5.15987e+00 -2.25484e+00
-1.42645e+00 3.36665e+03 -5.54044e+00 4.56915e-01
-9.26447e-01 3.36665e+03 -8.03526e+00 -1.92702e+00
-4.26447e-01 3.36665e+03 -6.96543e+00 -3.32700e+00
7.35532e-02 3.36665e+03 -2.47290e+00 -1.15473e+00
5.73553e-01 3.36665e+03 4.01604e-02 5.22908e-01
1.07355e+00 3.36665e+03 1.97702e-01 3.87983e-01
1.57355e+00 3.36665e+03 2.80928e-02 4.92669e-02
2.07355e+00 3.36665e+03 -7.57475e-03 2.99302e-03
2.57355e+00 3.36665e+03 -6.98282e-03 -7.10867e-04
3.07355e+00 3.36665e+03 2.37882e-04 2.05495e-03
3.57355e+00 3.36665e+03 -1.32327e-04 5.70533e-05
4.07355e+00 3.36665e+03 4.00203e-04 -5.91305e-04
4.57355e+00 3.36665e+03 1.89377e-03 3.42753e-03
5.07355e+00 3.36665e+03 -2.16285e-04 -1.41679e-03
5.57355e+00 3.36665e+03 8.81212e-04 3.09720e-04
6.07355e+00 3.36665e+03 -3.98109e-04 -1.96940e-03
6.57355e+00 3.36665e+03 -2.46897e-04 -4.02954e-04
7.07355e+00 3.36665e+03 -2.20195e-04 6.92515e-04
7.57355e+00 3.36665e+03 7.10672e-04 1.06612e-03
8.07355e+00 3.36665e+03 -9.15342e-04 -2.31856e-03
8.57355e+00 3.36665e+03 3.80400e-04 6.48527e-04
9.07355e+00 3.36665e+03 1.23195e-03 1.79925e-03
9.57355e+00 3.36665e+03 -1.26536e-03 -1.28982e-03
1.00736e+01 3.36665e+03 3.58539e-05 -8.25546e-04
1.05736e+01 3.36665e+03 1.32671e-03 8.30691e-04
1.10736e+01 3.36665e+03 -1.22734e-03 -6.07129e-04
1.15736e+01 3.36665e+03 -5.69032e-05 4.07918e-04
1.20736e+01 3.36665e+03 7.57955e-04 -2.58087e-04
1.25736e+01 3.36665e+03 -1.21989e-03 -8.90539e-04
1.30736e+01 3.36665e+03 1.11859e-03 1.82591e-03
1.35736e+01 3.36665e+03 -3.58516e-04 -1.22418e-03
1.40736e+01 3.36665e+03 1.96950e-04 1.30577e-03
1.45736e+01 3.36665e+03 1.46547e-03 1.36734e-03
1.50736e+01 3.36665e+03 -1.16461e-03 -1.25312e-03
1.55736e+01 3.36665e+03 -6.96916e-04 -2.11344e-04
1.60736e+01 3.36665e+03 -6.92403e-04 -5.53974e-04
1.65736e+01 3.36665e+03 -1.13502e-04 3.52838e-04
-1.29264e+01 3.36769e+03 -8.46596e-01 -2.59959e+00
-1.24264e+01 3.36769e+03 -3.12883e-01 -1.40652e+00
-1.19264e+01 3.36769e+03 -4.85319e-01 -4.59505e-01
-1.14264e+01 3.36769e+03 4.35198e-01 5.51256e-01
-1.09264e+01 3.36769e+03 5.57970e-01 -1.33126e-02
-1.04264e+01 3.36769e+03 4.49169e-01 4.47975e-01
-9.92645e+00 3.36769e+03 2.58053e-01 8.10490e-01
-9.42645e+00 3.36769e+03 4.04688e-01 -3.94386e-01
-8.92645e+00 3.36769e+03 -1.87483e-01 -5.64278e-01
-8.42645e+00 3.36769e+03 6.55222e-01 -6.40017e-02
-7.92645e+00 3.36769e+03 1.03750e+00 1.15646e+00
-7.42645e+00 3.36769e+03 2.40515e-01 6.67575e-01
-6.92645e+00 3.36769e+03 -1.29204e+00 -7.14372e-01
-6.42645e+00 3.36769e+03 -9.11405e-02 -7.71064e-01
-5.92645e+00 3.36769e+03 5.70384e-01 -6.90225e-01
-5.42645e+00 3.36769e+03 -7.19142e-01 -1.41822e+00
-4.92645e+00 3.36769e+03 -5.80057e-01 -5.48071e-01
-4.42645e+00 3.36769e+03 1.37335e+00 2.80829e+00
-3.92645e+00 3.36769e+03 1.23791e+00 4.96701e+00
-3.42645e+00 3.36769e+03 -3.46048e-01 1.61600e+00
-2.92645e+00 3.36769e+03 -3.32295e+00 -3.75189e+00
-2.42645e+00 3.36769e+03 -5.32194e+00 -6.00381e+00
-1.92645e+00 3.36769e+03 -5.15012e+00 -2.27862e+00
-1.42645e+00 3.36769e+03 -5.80929e+00 3.82687e-01
-9.26447e-01 3.36769e+03 -8.11685e+00 -1.89634e+00
-4.26447e-01 3.36769e+03 -7.04320e+00 -3.33459e+00
7.35532e-02 3.36769e+03 -2.50000e+00 -1.20491e+00
5.73553e-01 3.36769e+03 3.89866e-02 5.35840e-01
1.07355e+00 3.36769e+03 1.98649e-01 3.98716e-01
1.57355e+00 3.36769e+03 2.78319e-02 4.68877e-02
2.07355e+00 3.36769e+03 -6.82357e-03 3.52719e-03
2.57355e+00 3.36769e+03 -7.35945e-03 -1.24131e-03
3.07355e+00 3.36769e+03 2.04092e-04 2.32428e-03
3.57355e+00 3.36769e+03 7.02553e-06 3.94686e-04
4.07355e+00 3.36769e+03 3.56967e-04 -5.06103e-04
4.57355e+00 3.36769e+03 1.84927e-03 3.54777e-03
5.07355e+00 3.36769e+03 -2.75265e-04 -1.57515e-03
5.57355e+00 3.36769e+03 8.27250e-04 3.47805e-04
6.07355e+00 3.36769e+03 -2.90465e-04 -1.88464e-03
6.57355e+00 3.36769e+03 -3.74127e-04 -4.92016e-04
7.07355e+00 3.36769e+03 -2.17693e-04 7.56862e-04
7.57355e+00 3.36769e+03 7.62384e-04 1.08642e-03
8.07355e+00 3.36769e+03 -9.39216e-04 -2.15919e-03
8.57355e+00 3.36769e+03 3.68680e-04 5.43176e-04
9.07355e+00 3.36769e+03 1.26803e-03 1.77273e-03
9.57355e+00 3.36769e+03 -1.32455e-03 -1.36590e-03
1.00736e+01 3.36769e+03 4.36101e-05 -7.52319e-04
1.05736e+01 3.36769e+03 1.36419e-03 7.81662e-04
1.10736e+01 3.36769e+03 -1.20943e-03 -6.44130e-04
1.15736e+01 3.36769e+03 -9.85017e-05 4.34446e-04
1.20736e+01 3.36769e+03 7.79523e-04 -1.74417e-04
1.25736e+01 3.36769e+03 -1.25040e-03 -9.62547e-04
1.30736e+01 3.36769e+03 1.19427e-03 1.91583e-03
1.35736e+01 3.36769e+03 -3.49177e-04 -1.18743e-03
1.40736e+01 3.36769e+03 1.17933e-04 1.14647e-03
1.45736e+01 3.36769e+03 1.48160e-03 1.42816e-03
1.50736e+01 3.36769e+03 -1.13516e-03 -1.14836e-03
1.55736e+01 3.36769e+03 -7.81479e-04 -5.01513e-04
1.60736e+01 3.36769e+03 -7.29617e-04 -5.15818e-04
1.65736e+01 3.36769e+03 -5.47244e-06 6.27000e-04
-1.29264e+01 3.36874e+03 -7.85537e-01 -2.49915e+00
-1.24264e+01 3.36874e+03 -1.82044e-01 -1.36366e+00
-1.19264e+01 3.36874e+03 -4.74249e-01 -4.56493e-01
-1.14264e+01 3.36874e+03 5.74311e-01 6.58262e-01
-1.09264e+01 3.36874e+03 6.33788e-01 5.63064e-02
-1.04264e+01 3.36874e+03 3.24700e-01 3.19972e-01
-9.92645e+00 3.36874e+03 2.06783e-01 7.95478e-01
-9.42645e+00 3.36874e+03 6.11339e-01 -2.79774e-01
-8.92645e+00 3.36874e+03 -9.12365e-02 -5.25860e-01
-8.42645e+00 3.36874e+03 6.19486e-01 -6.10817e-02
-7.92645e+00 3.36874e+03 9.67771e-01 1.15236e+00
-7.42645e+00 3.36874e+03 4.18607e-01 7.71055e-01
-6.92645e+00 3.36874e+03 -1.33335e+00 -7.34359e-01
-6.42645e+00 3.36874e+03 -6.90847e-02 -7.82854e-01
-5.92645e+00 3.36874e+03 5.69562e-01 -7.42421e-01
-5.42645e+00 3.36874e+03 -6.40086e-01 -1.36196e+00
-4.92645e+00 3.36874e+03 -5.48374e-01 -5.30544e-01
-4.42645e+00 3.36874e+03 1.48748e+00 2.88352e+00
-3.92645e+00 3.36874e+03 1.07723e+00 4.90573e+00
-3.42645e+00 3.36874e+03 -3.06143e-01 1.69561e+00
-2.92645e+00 3.36874e+03 -3.30969e+00 -3.69928e+00
-2.42645e+00 3.36874e+03 -5.41462e+00 -6.07916e+00
-1.92645e+00 3.36874e+03 -5.14137e+00 -2.31271e+00
-1.42645e+00 3.36874e+03 -6.08941e+00 3.00075e-01
-9.26447e-01 3.36874e+03 -8.19197e+00 -1.85518e+00
-4.26447e-01 3.36874e+03 -7.12524e+00 -3.34679e+00
7.35532e-02 3.36874e+03 -2.52919e+00 -1.25632e+00
5.73553e-01 3.36874e+03 3.76901e-02 5.52092e-01
1.07355e+00 3.36874e+03 1.98936e-01 4.07953e-01
1.57355e+00 3.36874e+03 2.77383e-02 4.44072e-02
2.07355e+00 3.36874e+03 -5.99980e-03 4.26829e-03
2.57355e+00 3.36874e+03 -7.73488e-03 -1.78945e-03
3.07355e+00 3.36874e+03 1.59736e-04 2.59901e-03
3.57355e+00 3.36874e+03 1.41639e-04 7.45590e-04
4.07355e+00 3.36874e+03 2.92783e-04 -4.02276e-04
4.57355e+00 3.36874e+03 1.75384e-03 3.60562e-03
5.07355e+00 3.36874e+03 -3.25434e-04 -1.72686e-03
5.57355e+00 3.36874e+03 7.61806e-04 4.06014e-04
6.07355e+00 3.36874e+03 -1.90291e-04 -1.78791e-03
6.57355e+00 3.36874e+03 -4.89358e-04 -5.69535e-04
7.07355e+00 3.36874e+03 -2.14809e-04 8.27997e-04
7.57355e+00 3.36874e+03 8.09729e-04 1.10067e-03
8.07355e+00 3.36874e+03 -9.55572e-04 -1.97814e-03
8.57355e+00 3.36874e+03 3.42515e-04 4.20096e-04
9.07355e+00 3.36874e+03 1.30480e-03 1.73613e-03
9.57355e+00 3.36874e+03 -1.37845e-03 -1.44709e-03
1.00736e+01 3.36874e+03 6.32804e-05 -6.58918e-04
1.05736e+01 3.36874e+03 1.38017e-03 7.11591e-04
1.10736e+01 3.36874e+03 -1.17406e-03 -6.65344e-04
1.15736e+01 3.36874e+03 -1.43874e-04 4.39573e-04
1.20736e+01 3.36874e+03 7.99072e-04 -7.51118e-05
1.25736e+01 3.36874e+03 -1.28624e-03 -1.03943e-03
1.30736e+01 3.36874e+03 1.26482e-03 1.98353e-03
1.35736e+01 3.36874e+03 -3.26914e-04 -1.12381e-03
1.40736e+01 3.36874e+03 4.65602e-05 9.96089e-04
1.45736e+01 3.36874e+03 1.47903e-03 1.46384e-03
1.50736e+01 3.36874e+03 -1.10923e-03 -1.06999e-03
1.55736e+01 3.36874e+03 -8.55119e-04 -7.91172e-04
1.60736e+01 3.36874e+03 -7.52455e-04 -4.38901e-04
1.65736e+01 3.36874e+03 9.19651e-05 9.21979e-04
-1.29264e+01 3.36978e+03 -7.14826e-01 -2.37979e+00
-1.24264e+01 3.36978e+03 -6.97381e-02 -1.31929e+00
-1.19264e+01 3.36978e+03 -4.64559e-01 -4.56405e-01
-1.14264e+01 3.36978e+03 6.95501e-01 7.44671e-01
-1.09264e+01 3.36978e+03 7.23532e-01 1.43413e-01
-1.04264e+01 3.36978e+03 2.12327e-01 1.97237e-01
-9.92645e+00 3.36978e+03 1.59867e-01 7.76437e-01
-9.42645e+00 3.36978e+03 8.00448e-01 -1.62677e-01
-8.92645e+00 3.36978e+03 -5.67338e-03 -4.87574e-01
-8.42645e+00 3.36978e+03 5.74866e-01 -5.68551e-02
-7.92645e+00 3.36978e+03 8.86683e-01 1.13855e+00
-7.42645e+00 3.36978e+03 5.97462e-01 8.72514e-01
-6.92645e+00 3.36978e+03 -1.36638e+00 -7.43354e-01
-6.42645e+00 3.36978e+03 -5.26357e-02 -7.96030e-01
-5.92645e+00 3.36978e+03 5.44167e-01 -8.09328e-01
-5.42645e+00 3.36978e+03 -5.72235e-01 -1.31431e+00
-4.92645e+00 3.36978e+03 -5.38484e-01 -5.15149e-01
-4.42645e+00 3.36978e+03 1.57498e+00 2.95348e+00
-3.92645e+00 3.36978e+03 9.24198e-01 4.84672e+00
-3.42645e+00 3.36978e+03 -2.83039e-01 1.76974e+00
-2.92645e+00 3.36978e+03 -3.29261e+00 -3.64282e+00
-2.42645e+00 3.36978e+03 -5.49713e+00 -6.14614e+00
-1.92645e+00 3.36978e+03 -5.13742e+00 -2.35660e+00
-1.42645e+00 3.36978e+03 -6.37826e+00 2.10080e-01
-9.26447e-01 3.36978e+03 -8.26204e+00 -1.80499e+00
-4.26447e-01 3.36978e+03 -7.21251e+00 -3.36405e+00
7.35532e-02 3.36978e+03 -2.56064e+00 -1.30843e+00
5.73553e-01 3.36978e+03 3.57984e-02 5.71032e-01
1.07355e+00 3.36978e+03 1.98553e-01 4.15655e-01
1.57355e+00 3.36978e+03 2.78617e-02 4.18561e-02
2.07355e+00 3.36978e+03 -5.07877e-03 5.27027e-03
2.57355e+00 3.36978e+03 -8.10548e-03 -2.32262e-03
3.07355e+00 3.36978e+03 9.28168e-05 2.85331e-03
3.57355e+00 3.36978e+03 2.73466e-04 1.10574e-03
4.07355e+00 3.36978e+03 2.04370e-04 -2.91086e-04
4.57355e+00 3.36978e+03 1.61612e-03 3.59523e-03
5.07355e+00 3.36978e+03 -3.60389e-04 -1.86087e-03
5.57355e+00 3.36978e+03 6.83778e-04 4.85478e-04
6.07355e+00 3.36978e+03 -1.02575e-04 -1.68883e-03
6.57355e+00 3.36978e+03 -5.88948e-04 -6.36843e-04
7.07355e+00 3.36978e+03 -2.06988e-04 9.07254e-04
7.57355e+00 3.36978e+03 8.48735e-04 1.10425e-03
8.07355e+00 3.36978e+03 -9.63615e-04 -1.78377e-03
8.57355e+00 3.36978e+03 3.04023e-04 2.85320e-04
9.07355e+00 3.36978e+03 1.33996e-03 1.68952e-03
9.57355e+00 3.36978e+03 -1.42689e-03 -1.53277e-03
1.00736e+01 3.36978e+03 9.74263e-05 -5.46150e-04
1.05736e+01 3.36978e+03 1.37225e-03 6.19850e-04
1.10736e+01 3.36978e+03 -1.12775e-03 -6.69486e-04
1.15736e+01 3.36978e+03 -1.86631e-04 4.29766e-04
1.20736e+01 3.36978e+03 8.14828e-04 3.70190e-05
1.25736e+01 3.36978e+03 -1.32358e-03 -1.12106e-03
1.30736e+01 3.36978e+03 1.32660e-03 2.02689e-03
1.35736e+01 3.36978e+03 -2.95196e-04 -1.03224e-03
1.40736e+01 3.36978e+03 -1.30905e-05 8.58952e-04
1.45736e+01 3.36978e+03 1.46070e-03 1.47344e-03
1.50736e+01 3.36978e+03 -1.08827e-03 -1.01982e-03
1.55736e+01 3.36978e+03 -9.19234e-04 -1.07484e-03
1.60736e+01 3.36978e+03 -7.59540e-04 -3.25986e-04
1.65736e+01 3.36978e+03 1.77752e-04 1.23572e-03
-1.29264e+01 3.37082e+03 -6.34565e-01 -2.24206e+00
-1.24264e+01 3.37082e+03 2.32289e-02 -1.27300e+00
-1.19264e+01 3.37082e+03 -4.60198e-01 -4.62230e-01
-1.14264e+01 3.37082e+03 7.98703e-01 8.08765e-01
-1.09264e+01 3.37082e+03 8.21520e-01 2.45030e-01
-1.04264e+01 3.37082e+03 1.15090e-01 8.31049e-02
-9.92645e+00 3.37082e+03 1.20804e-01 7.53802e-01
-9.42645e+00 3.37082e+03 9.70077e-01 -4.55910e-02
-8.92645e+00 3.37082e+03 7.33901e-02 -4.47530e-01
-8.42645e+00 3.37082e+03 5.25143e-01 -5.12362e-02
-7.92645e+00 3.37082e+03 8.00199e-01 1.11561e+00
-7.42645e+00 3.37082e+03 7.75274e-01 9.69074e-01
-6.92645e+00 3.37082e+03 -1.38862e+00 -7.39852e-01
-6.42645e+00 3.37082e+03 -3.88438e-02 -8.09619e-01
-5.92645e+00 3.37082e+03 4.94069e-01 -8.91036e-01
-5.42645e+00 3.37082e+03 -5.16332e-01 -1.27625e+00
-4.92645e+00 3.37082e+03 -5.54064e-01 -5.05353e-01
-4.42645e+00 3.37082e+03 1.63765e+00 3.01978e+00
-3.92645e+00 3.37082e+03 7.83907e-01 4.79292e+00
-3.42645e+00 3.37082e+03 -2.75428e-01 1.83775e+00
-2.92645e+00 3.37082e+03 -3.27039e+00 -3.58522e+00
-2.42645e+00 3.37082e+03 -5.57175e+00 -6.20678e+00
-1.92645e+00 3.37082e+03 -5.14456e+00 -2.41110e+00
-1.42645e+00 3.37082e+03 -6.66882e+00 1.16812e-01
-9.26447e-01 3.37082e+03 -8.32978e+00 -1.74847e+00
-4.26447e-01 3.37082e+03 -7.30487e+00 -3.38609e+00
7.35532e-02 3.37082e+03 -2.59465e+00 -1.36096e+00
5.73553e-01 3.37082e+03 3.33396e-02 5.92450e-01
1.07355e+00 3.37082e+03 1.97415e-01 4.21649e-01
1.57355e+00 3.37082e+03 2.82594e-02 3.92914e-02
2.07355e+00 3.37082e+03 -4.06701e-03 6.50468e-03
2.57355e+00 3.37082e+03 -8.48775e-03 -2.82084e-03
3.07355e+00 3.37082e+03 7.55098e-06 3.05509e-03
3.57355e+00 3.37082e+03 3.98695e-04 1.47455e-03
4.07355e+00 3.37082e+03 9.62804e-05 -1.65250e-04
4.57355e+00 3.37082e+03 1.44513e-03 3.50912e-03
5.07355e+00 3.37082e+03 -3.75354e-04 -1.96830e-03
5.57355e+00 3.37082e+03 5.89668e-04 5.79431e-04
6.07355e+00 3.37082e+03 -3.20499e-05 -1.60022e-03
6.57355e+00 3.37082e+03 -6.63999e-04 -6.91568e-04
7.07355e+00 3.37082e+03 -1.94985e-04 9.94540e-04
7.57355e+00 3.37082e+03 8.80482e-04 1.09734e-03
8.07355e+00 3.37082e+03 -9.61603e-04 -1.58273e-03
8.57355e+00 3.37082e+03 2.52275e-04 1.45418e-04
9.07355e+00 3.37082e+03 1.36802e-03 1.63329e-03
9.57355e+00 3.37082e+03 -1.46735e-03 -1.62341e-03
1.00736e+01 3.37082e+03 1.50834e-04 -4.12175e-04
1.05736e+01 3.37082e+03 1.33938e-03 5.07384e-04
1.10736e+01 3.37082e+03 -1.07931e-03 -6.60682e-04
1.15736e+01 3.37082e+03 -2.21183e-04 4.12198e-04
1.20736e+01 3.37082e+03 8.27074e-04 1.60536e-04
1.25736e+01 3.37082e+03 -1.35958e-03 -1.20739e-03
1.30736e+01 3.37082e+03 1.37521e-03 2.04744e-03
1.35736e+01 3.37082e+03 -2.57543e-04 -9.16056e-04
1.40736e+01 3.37082e+03 -5.68612e-05 7.41562e-04
1.45736e+01 3.37082e+03 1.42764e-03 1.45140e-03
1.50736e+01 3.37082e+03 -1.07323e-03 -9.98837e-04
1.55736e+01 3.37082e+03 -9.69936e-04 -1.34181e-03
1.60736e+01 3.37082e+03 -7.55697e-04 -1.84635e-04
1.65736e+01 3.37082e+03 2.55740e-04 1.57093e-03
-1.29264e+01 3.37186e+03 -5.49540e-01 -2.09184e+00
-1.24264e+01 3.37186e+03 9.44442e-02 -1.22522e+00
-1.19264e+01 3.37186e+03 -4.59850e-01 -4.72444e-01
-1.14264e+01 3.37186e+03 8.86825e-01 8.53257e-01
-1.09264e+01 3.37186e+03 9.21439e-01 3.56329e-01
-1.04264e+01 3.37186e+03 3.26080e-02 -2.13014e-02
-9.92645e+00 3.37186e+03 8.94598e-02 7.28171e-01
-9.42645e+00 3.37186e+03 1.11977e+00 7.02384e-02
-8.92645e+00 3.37186e+03 1.47897e-01 -4.04327e-01
-8.42645e+00 3.37186e+03 4.74581e-01 -4.31899e-02
-7.92645e+00 3.37186e+03 7.13733e-01 1.08398e+00
-7.42645e+00 3.37186e+03 9.49791e-01 1.05948e+00
-6.92645e+00 3.37186e+03 -1.40031e+00 -7.24088e-01
-6.42645e+00 3.37186e+03 -2.53562e-02 -8.22597e-01
-5.92645e+00 3.37186e+03 4.21684e-01 -9.86533e-01
-5.42645e+00 3.37186e+03 -4.72534e-01 -1.24834e+00
-4.92645e+00 3.37186e+03 -5.96523e-01 -5.03219e-01
-4.42645e+00 3.37186e+03 1.67755e+00 3.08392e+00
-3.92645e+00 3.37186e+03 6.61133e-01 4.74700e+00
-3.42645e+00 3.37186e+03 -2.83004e-01 1.89935e+00
-2.92645e+00 3.37186e+03 -3.24547e+00 -3.52959e+00
-2.42645e+00 3.37186e+03 -5.64138e+00 -6.26326e+00
-1.92645e+00 3.37186e+03 -5.16548e+00 -2.47620e+00
-1.42645e+00 3.37186e+03 -6.95189e+00 2.44924e-02
-9.26447e-01 3.37186e+03 -8.39699e+00 -1.68864e+00
-4.26447e-01 3.37186e+03 -7.40019e+00 -3.41250e+00
7.35532e-02 3.37186e+03 -2.63252e+00 -1.41445e+00
5.73553e-01 3.37186e+03 3.07799e-02 6.16202e-01
1.07355e+00 3.37186e+03 1.95555e-01 4.25913e-01
1.57355e+00 3.37186e+03 2.89175e-02 3.68034e-02
2.07355e+00 3.37186e+03 -2.97287e-03 7.94124e-03
2.57355e+00 3.37186e+03 -8.89958e-03 -3.30688e-03
3.07355e+00 3.37186e+03 -8.55195e-05 3.19945e-03
3.57355e+00 3.37186e+03 5.12959e-04 1.85300e-03
4.07355e+00 3.37186e+03 -2.55018e-05 -2.17972e-05
4.57355e+00 3.37186e+03 1.25004e-03 3.34668e-03
5.07355e+00 3.37186e+03 -3.67777e-04 -2.04427e-03
5.57355e+00 3.37186e+03 4.77487e-04 6.79327e-04
6.07355e+00 3.37186e+03 1.57412e-05 -1.53568e-03
6.57355e+00 3.37186e+03 -7.05158e-04 -7.24335e-04
7.07355e+00 3.37186e+03 -1.80456e-04 1.08732e-03
7.57355e+00 3.37186e+03 9.04017e-04 1.07982e-03
8.07355e+00 3.37186e+03 -9.46888e-04 -1.37783e-03
8.57355e+00 3.37186e+03 1.85605e-04 4.81486e-06
9.07355e+00 3.37186e+03 1.38559e-03 1.56455e-03
9.57355e+00 3.37186e+03 -1.49839e-03 -1.71805e-03
1.00736e+01 3.37186e+03 2.26876e-04 -2.52951e-04
1.05736e+01 3.37186e+03 1.27905e-03 3.73519e-04
1.10736e+01 3.37186e+03 -1.03144e-03 -6.42794e-04
1.15736e+01 3.37186e+03 -2.42937e-04 3.91841e-04
1.20736e+01 3.37186e+03 8.37536e-04 2.93461e-04
1.25736e+01 3.37186e+03 -1.39371e-03 -1.29933e-03
1.30736e+01 3.37186e+03 1.40560e-03 2.05012e-03
1.35736e+01 3.37186e+03 -2.14022e-04 -7.82901e-04
1.40736e+01 3.37186e+03 -8.25753e-05 6.49922e-04
1.45736e+01 3.37186e+03 1.37845e-03 1.39454e-03
1.50736e+01 3.37186e+03 -1.06304e-03 -1.00404e-03
1.55736e+01 3.37186e+03 -1.00187e-03 -1.58493e-03
1.60736e+01 3.37186e+03 -7.47963e-04 -2.55342e-05
1.65736e+01 3.37186e+03 3.29487e-04 1.92509e-03
-1.29264e+01 3.37291e+03 -4.64865e-01 -1.93703e+00
-1.24264e+01 3.37291e+03 1.41911e-01 -1.17774e+00
-1.19264e+01 3.37291e+03 -4.58592e-01 -4.82763e-01
-1.14264e+01 3.37291e+03 9.58877e-01 8.79374e-01
-1.09264e+01 3.37291e+03 1.01948e+00 4.73891e-01
-1.04264e+01 3.37291e+03 -3.27165e-02 -1.13319e-01
-9.92645e+00 3.37291e+03 6.78880e-02 7.00790e-01
-9.42645e+00 3.37291e+03 1.24864e+00 1.82622e-01
-8.92645e+00 3.37291e+03 2.19550e-01 -3.58253e-01
-8.42645e+00 3.37291e+03 4.25158e-01 -3.18590e-02
-7.92645e+00 3.37291e+03 6.32324e-01 1.04521e+00
-7.42645e+00 3.37291e+03 1.11963e+00 1.14443e+00
-6.92645e+00 3.37291e+03 -1.40028e+00 -6.95000e-01
-6.42645e+00 3.37291e+03 -1.09956e-02 -8.34757e-01
-5.92645e+00 3.37291e+03 3.32107e-01 -1.09344e+00
-5.42645e+00 3.37291e+03 -4.41674e-01 -1.23136e+00
-4.92645e+00 3.37291e+03 -6.68187e-01 -5.11505e-01
-4.42645e+00 3.37291e+03 1.69508e+00 3.14625e+00
-3.92645e+00 3.37291e+03 5.58608e-01 4.71179e+00
-3.42645e+00 3.37291e+03 -3.06964e-01 1.95237e+00
-2.92645e+00 3.37291e+03 -3.22240e+00 -3.47970e+00
-2.42645e+00 3.37291e+03 -5.71059e+00 -6.31885e+00
-1.92645e+00 3.37291e+03 -5.20152e+00 -2.55155e+00
-1.42645e+00 3.37291e+03 -7.22010e+00 -6.32079e-02
-9.26447e-01 3.37291e+03 -8.46509e+00 -1.62926e+00
-4.26447e-01 3.37291e+03 -7.49748e+00 -3.44326e+00
7.35532e-02 3.37291e+03 -2.67478e+00 -1.46927e+00
5.73553e-01 3.37291e+03 2.86240e-02 6.42039e-01
1.07355e+00 3.37291e+03 1.92835e-01 4.28270e-01
1.57355e+00 3.37291e+03 2.97864e-02 3.44725e-02
2.07355e+00 3.37291e+03 -1.82429e-03 9.56411e-03
2.57355e+00 3.37291e+03 -9.34815e-03 -3.80931e-03
3.07355e+00 3.37291e+03 -1.86062e-04 3.27077e-03
3.57355e+00 3.37291e+03 6.15172e-04 2.24230e-03
4.07355e+00 3.37291e+03 -1.61001e-04 1.35925e-04
4.57355e+00 3.37291e+03 1.04543e-03 3.12159e-03
5.07355e+00 3.37291e+03 -3.39615e-04 -2.09059e-03
5.57355e+00 3.37291e+03 3.49423e-04 7.83863e-04
6.07355e+00 3.37291e+03 3.35658e-05 -1.50768e-03
6.57355e+00 3.37291e+03 -7.07531e-04 -7.27181e-04
7.07355e+00 3.37291e+03 -1.61992e-04 1.18300e-03
7.57355e+00 3.37291e+03 9.17566e-04 1.05027e-03
8.07355e+00 3.37291e+03 -9.20068e-04 -1.17153e-03
8.57355e+00 3.37291e+03 1.03613e-04 -1.33808e-04
9.07355e+00 3.37291e+03 1.39244e-03 1.48150e-03
9.57355e+00 3.37291e+03 -1.51800e-03 -1.81193e-03
1.00736e+01 3.37291e+03 3.25195e-04 -7.07735e-05
1.05736e+01 3.37291e+03 1.19147e-03 2.17448e-04
1.10736e+01 3.37291e+03 -9.84243e-04 -6.16372e-04
1.15736e+01 3.37291e+03 -2.47433e-04 3.72868e-04
1.20736e+01 3.37291e+03 8.44039e-04 4.26588e-04
1.25736e+01 3.37291e+03 -1.42415e-03 -1.39866e-03
1.30736e+01 3.37291e+03 1.41661e-03 2.03996e-03
1.35736e+01 3.37291e+03 -1.66078e-04 -6.38097e-04
1.40736e+01 3.37291e+03 -8.96075e-05 5.86542e-04
1.45736e+01 3.37291e+03 1.31466e-03 1.30453e-03
1.50736e+01 3.37291e+03 -1.05945e-03 -1.03343e-03
1.55736e+01 3.37291e+03 -1.01563e-03 -1.79915e-03
1.60736e+01 3.37291e+03 -7.38406e-04 1.45554e-04
1.65736e+01 3.37291e+03 3.99504e-04 2.28917e-03
-1.29264e+01 3.37395e+03 -3.84519e-01 -1.78456e+00
-1.24264e+01 3.37395e+03 1.64313e-01 -1.13296e+00
-1.19264e+01 3.37395e+03 -4.55696e-01 -4.92290e-01
-1.14264e+01 3.37395e+03 1.01199e+00 8.87271e-01
-1.09264e+01 3.37395e+03 1.11316e+00 5.95340e-01
-1.04264e+01 3.37395e+03 -7.59316e-02 -1.89493e-01
-9.92645e+00 3.37395e+03 5.75714e-02 6.71994e-01
-9.42645e+00 3.37395e+03 1.35752e+00 2.88975e-01
-8.92645e+00 3.37395e+03 2.90560e-01 -3.09958e-01
-8.42645e+00 3.37395e+03 3.80303e-01 -1.60482e-02
-7.92645e+00 3.37395e+03 5.61649e-01 1.00062e+00
-7.42645e+00 3.37395e+03 1.28375e+00 1.22418e+00
-6.92645e+00 3.37395e+03 -1.38870e+00 -6.51144e-01
-6.42645e+00 3.37395e+03 2.51362e-03 -8.46375e-01
-5.92645e+00 3.37395e+03 2.27476e-01 -1.21091e+00
-5.42645e+00 3.37395e+03 -4.27094e-01 -1.22738e+00
-4.92645e+00 3.37395e+03 -7.73265e-01 -5.32652e-01
-4.42645e+00 3.37395e+03 1.68910e+00 3.20535e+00
-3.92645e+00 3.37395e+03 4.78955e-01 4.68964e+00
-3.42645e+00 3.37395e+03 -3.45516e-01 1.99559e+00
-2.92645e+00 3.37395e+03 -3.19994e+00 -3.43677e+00
-2.42645e+00 3.37395e+03 -5.78138e+00 -6.37560e+00
-1.92645e+00 3.37395e+03 -5.25388e+00 -2.63746e+00
-1.42645e+00 3.37395e+03 -7.46726e+00 -1.43802e-01
-9.26447e-01 3.37395e+03 -8.53272e+00 -1.57201e+00
-4.26447e-01 3.37395e+03 -7.59689e+00 -3.47882e+00
7.35532e-02 3.37395e+03 -2.71999e+00 -1.52364e+00
5.73553e-01 3.37395e+03 2.70809e-02 6.69414e-01
1.07355e+00 3.37395e+03 1.89001e-01 4.28607e-01
1.57355e+00 3.37395e+03 3.07935e-02 3.22679e-02
2.07355e+00 3.37395e+03 -6.76202e-04 1.13226e-02
2.57355e+00 3.37395e+03 -9.81960e-03 -4.29964e-03
3.07355e+00 3.37395e+03 -2.89893e-04 3.24819e-03
3.57355e+00 3.37395e+03 7.02672e-04 2.63929e-03
4.07355e+00 3.37395e+03 -3.09406e-04 2.97475e-04
4.57355e+00 3.37395e+03 8.48861e-04 2.85341e-03
5.07355e+00 3.37395e+03 -2.97590e-04 -2.10904e-03
5.57355e+00 3.37395e+03 2.09676e-04 8.92280e-04
6.07355e+00 3.37395e+03 2.00706e-05 -1.51961e-03
6.57355e+00 3.37395e+03 -6.69966e-04 -7.02397e-04
7.07355e+00 3.37395e+03 -1.40278e-04 1.27702e-03
7.57355e+00 3.37395e+03 9.23597e-04 1.01168e-03
8.07355e+00 3.37395e+03 -8.82846e-04 -9.67142e-04
8.57355e+00 3.37395e+03 7.30292e-06 -2.66415e-04
9.07355e+00 3.37395e+03 1.39065e-03 1.38899e-03
9.57355e+00 3.37395e+03 -1.52722e-03 -1.90308e-03
1.00736e+01 3.37395e+03 4.41985e-04 1.27331e-04
1.05736e+01 3.37395e+03 1.08113e-03 4.38121e-05
1.10736e+01 3.37395e+03 -9.37704e-04 -5.83414e-04
1.15736e+01 3.37395e+03 -2.35050e-04 3.55824e-04
1.20736e+01 3.37395e+03 8.45659e-04 5.50367e-04
1.25736e+01 3.37395e+03 -1.45273e-03 -1.50895e-03
1.30736e+01 3.37395e+03 1.41415e-03 2.02850e-03
1.35736e+01 3.37395e+03 -1.19154e-04 -4.84968e-04
1.40736e+01 3.37395e+03 -7.62348e-05 5.52073e-04
1.45736e+01 3.37395e+03 1.23382e-03 1.18294e-03
1.50736e+01 3.37395e+03 -1.06203e-03 -1.08568e-03
1.55736e+01 3.37395e+03 -1.00822e-03 -1.97478e-03
1.60736e+01 3.37395e+03 -7.30033e-04 3.25221e-04
1.65736e+01 3.37395e+03 4.60897e-04 2.64722e-03
-1.29264e+01 3.37499e+03 -3.10146e-01 -1.64006e+00
-1.24264e+01 3.37499e+03 1.64816e-01 -1.09039e+00
-1.19264e+01 3.37499e+03 -4.49281e-01 -4.98126e-01
-1.14264e+01 3.37499e+03 1.04757e+00 8.79110e-01
-1.09264e+01 3.37499e+03 1.19840e+00 7.15428e-01
-1.04264e+01 3.37499e+03 -9.39359e-02 -2.47008e-01
-9.92645e+00 3.37499e+03 6.04012e-02 6.42366e-01
-9.42645e+00 3.37499e+03 1.44732e+00 3.86698e-01
-8.92645e+00 3.37499e+03 3.62974e-01 -2.57857e-01
-8.42645e+00 3.37499e+03 3.43456e-01 5.85538e-03
-7.92645e+00 3.37499e+03 5.03276e-01 9.50307e-01
-7.42645e+00 3.37499e+03 1.44117e+00 1.29751e+00
-6.92645e+00 3.37499e+03 -1.36771e+00 -5.92054e-01
-6.42645e+00 3.37499e+03 1.78512e-02 -8.54959e-01
-5.92645e+00 3.37499e+03 1.11251e-01 -1.33582e+00
-5.42645e+00 3.37499e+03 -4.30416e-01 -1.23715e+00
-4.92645e+00 3.37499e+03 -9.12413e-01 -5.67510e-01
-4.42645e+00 3.37499e+03 1.66046e+00 3.25926e+00
-3.92645e+00 3.37499e+03 4.25614e-01 4.68203e+00
-3.42645e+00 3.37499e+03 -3.97044e-01 2.02875e+00
-2.92645e+00 3.37499e+03 -3.17761e+00 -3.40140e+00
-2.42645e+00 3.37499e+03 -5.85457e+00 -6.43369e+00
-1.92645e+00 3.37499e+03 -5.32334e+00 -2.73253e+00
-1.42645e+00 3.37499e+03 -7.68977e+00 -2.17119e-01
-9.26447e-01 3.37499e+03 -8.59998e+00 -1.51795e+00
-4.26447e-01 3.37499e+03 -7.69836e+00 -3.51858e+00
7.35532e-02 3.37499e+03 -2.76714e+00 -1.57605e+00
5.73553e-01 3.37499e+03 2.61685e-02 6.97145e-01
1.07355e+00 3.37499e+03 1.84090e-01 4.27274e-01
1.57355e+00 3.37499e+03 3.18102e-02 3.01413e-02
2.07355e+00 3.37499e+03 4.41780e-04 1.32116e-02
2.57355e+00 3.37499e+03 -1.02989e-02 -4.74106e-03
3.07355e+00 3.37499e+03 -3.92702e-04 3.09966e-03
3.57355e+00 3.37499e+03 7.75268e-04 3.03303e-03
4.07355e+00 3.37499e+03 -4.64212e-04 4.48480e-04
4.57355e+00 3.37499e+03 6.72244e-04 2.55196e-03
5.07355e+00 3.37499e+03 -2.45383e-04 -2.09597e-03
5.57355e+00 3.37499e+03 6.25774e-05 1.01204e-03
6.07355e+00 3.37499e+03 -2.69366e-05 -1.57717e-03
6.57355e+00 3.37499e+03 -5.91847e-04 -6.56177e-04
7.07355e+00 3.37499e+03 -1.17186e-04 1.36776e-03
7.57355e+00 3.37499e+03 9.20437e-04 9.65201e-04
8.07355e+00 3.37499e+03 -8.32366e-04 -7.65848e-04
8.57355e+00 3.37499e+03 -1.01068e-04 -3.87741e-04
9.07355e+00 3.37499e+03 1.38302e-03 1.29203e-03
9.57355e+00 3.37499e+03 -1.53059e-03 -1.99363e-03
1.00736e+01 3.37499e+03 5.71423e-04 3.34656e-04
1.05736e+01 3.37499e+03 9.55197e-04 -1.37525e-04
1.10736e+01 3.37499e+03 -8.94467e-04 -5.47449e-04
1.15736e+01 3.37499e+03 -2.07803e-04 3.41416e-04
1.20736e+01 3.37499e+03 8.44012e-04 6.59049e-04
1.25736e+01 3.37499e+03 -1.48069e-03 -1.62947e-03
1.30736e+01 3.37499e+03 1.40292e-03 2.02737e-03
1.35736e+01 3.37499e+03 -7.57437e-05 -3.28652e-04
1.40736e+01 3.37499e+03 -4.26225e-05 5.42335e-04
1.45736e+01 3.37499e+03 1.13103e-03 1.03446e-03
1.50736e+01 3.37499e+03 -1.06603e-03 -1.15398e-03
1.55736e+01 3.37499e+03 -9.77967e-04 -2.11063e-03
1.60736e+01 3.37499e+03 -7.24579e-04 5.08519e-04
1.65736e+01 3.37499e+03 5.10527e-04 2.98314e-03
-1.29264e+01 3.37603e+03 -2.40554e-01 -1.50531e+00
-1.24264e+01 3.37603e+03 1.44917e-01 -1.04918e+00
-1.19264e+01 3.37603e+03 -4.36037e-01 -4.95579e-01
-1.14264e+01 3.37603e+03 1.06570e+00 8.56439e-01
-1.09264e+01 3.37603e+03 1.26822e+00 8.27131e-01
-1.04264e+01 3.37603e+03 -8.78695e-02 -2.84836e-01
-9.92645e+00 3.37603e+03 7.37945e-02 6.09707e-01
-9.42645e+00 3.37603e+03 1.51491e+00 4.72259e-01
-8.92645e+00 3.37603e+03 4.36774e-01 -2.01453e-01
-8.42645e+00 3.37603e+03 3.15729e-01 3.33542e-02
-7.92645e+00 3.37603e+03 4.54970e-01 8.94445e-01
-7.42645e+00 3.37603e+03 1.59237e+00 1.36363e+00
-6.92645e+00 3.37603e+03 -1.33867e+00 -5.19722e-01
-6.42645e+00 3.37603e+03 3.75973e-02 -8.57594e-01
-5.92645e+00 3.37603e+03 -1.27931e-02 -1.46279e+00
-5.42645e+00 3.37603e+03 -4.51396e-01 -1.25898e+00
-4.92645e+00 3.37603e+03 -1.08169e+00 -6.16957e-01
-4.42645e+00 3.37603e+03 1.61472e+00 3.30804e+00
-3.92645e+00 3.37603e+03 3.99456e-01 4.68981e+00
-3.42645e+00 3.37603e+03 -4.60212e-01 2.05173e+00
-2.92645e+00 3.37603e+03 -3.15484e+00 -3.37397e+00
-2.42645e+00 3.37603e+03 -5.92740e+00 -6.49194e+00
-1.92645e+00 3.37603e+03 -5.41315e+00 -2.83703e+00
-1.42645e+00 3.37603e+03 -7.88795e+00 -2.83306e-01
-9.26447e-01 3.37603e+03 -8.66918e+00 -1.46874e+00
-4.26447e-01 3.37603e+03 -7.80366e+00 -3.56283e+00
7.35532e-02 3.37603e+03 -2.81578e+00 -1.62607e+00
5.73553e-01 3.37603e+03 2.57377e-02 7.23739e-01
1.07355e+00 3.37603e+03 1.78429e-01 4.24958e-01
1.57355e+00 3.37603e+03 3.27261e-02 2.81185e-02
2.07355e+00 3.37603e+03 1.53423e-03 1.51928e-02
2.57355e+00 3.37603e+03 -1.07755e-02 -5.10163e-03
3.07355e+00 3.37603e+03 -4.90902e-04 2.78697e-03
3.57355e+00 3.37603e+03 8.31441e-04 3.41324e-03
4.07355e+00 3.37603e+03 -6.21582e-04 5.83206e-04
4.57355e+00 3.37603e+03 5.23916e-04 2.22847e-03
5.07355e+00 3.37603e+03 -1.78295e-04 -2.04867e-03
5.57355e+00 3.37603e+03 -8.97411e-05 1.14804e-03
6.07355e+00 3.37603e+03 -1.09507e-04 -1.68306e-03
6.57355e+00 3.37603e+03 -4.73533e-04 -5.91115e-04
7.07355e+00 3.37603e+03 -9.28190e-05 1.45671e-03
7.57355e+00 3.37603e+03 9.03645e-04 9.11297e-04
8.07355e+00 3.37603e+03 -7.66433e-04 -5.71850e-04
8.57355e+00 3.37603e+03 -2.19781e-04 -4.96481e-04
9.07355e+00 3.37603e+03 1.37022e-03 1.19526e-03
9.57355e+00 3.37603e+03 -1.53058e-03 -2.08815e-03
1.00736e+01 3.37603e+03 7.10786e-04 5.45817e-04
1.05736e+01 3.37603e+03 8.22644e-04 -3.18238e-04
1.10736e+01 3.37603e+03 -8.59928e-04 -5.13156e-04
1.15736e+01 3.37603e+03 -1.66644e-04 3.29743e-04
1.20736e+01 3.37603e+03 8.40451e-04 7.47698e-04
1.25736e+01 3.37603e+03 -1.50829e-03 -1.75720e-03
1.30736e+01 3.37603e+03 1.38419e-03 2.04284e-03
1.35736e+01 3.37603e+03 -3.42856e-05 -1.69867e-04
1.40736e+01 3.37603e+03 7.43261e-06 5.50293e-04
1.45736e+01 3.37603e+03 1.00949e-03 8.68828e-04
1.50736e+01 3.37603e+03 -1.07028e-03 -1.23294e-03
1.55736e+01 3.37603e+03 -9.31523e-04 -2.21491e-03
1.60736e+01 3.37603e+03 -7.19420e-04 6.92040e-04
1.65736e+01 3.37603e+03 5.52569e-04 3.29432e-03
-1.29264e+01 3.37708e+03 -1.72804e-01 -1.37991e+00
-1.24264e+01 3.37708e+03 1.06190e-01 -1.00885e+00
-1.19264e+01 3.37708e+03 -4.17350e-01 -4.83599e-01
-1.14264e+01 3.37708e+03 1.06864e+00 8.22286e-01
-1.09264e+01 3.37708e+03 1.31939e+00 9.26365e-01
-1.04264e+01 3.37708e+03 -6.03838e-02 -3.03295e-01
-9.92645e+00 3.37708e+03 9.34345e-02 5.71777e-01
-9.42645e+00 3.37708e+03 1.55701e+00 5.43034e-01
-8.92645e+00 3.37708e+03 5.10301e-01 -1.41556e-01
-8.42645e+00 3.37708e+03 2.97370e-01 6.48662e-02
-7.92645e+00 3.37708e+03 4.16778e-01 8.35001e-01
-7.42645e+00 3.37708e+03 1.73596e+00 1.42169e+00
-6.92645e+00 3.37708e+03 -1.30039e+00 -4.37388e-01
-6.42645e+00 3.37708e+03 6.28434e-02 -8.53249e-01
-5.92645e+00 3.37708e+03 -1.39948e-01 -1.58740e+00
-5.42645e+00 3.37708e+03 -4.85524e-01 -1.28948e+00
-4.92645e+00 3.37708e+03 -1.27390e+00 -6.79655e-01
-4.42645e+00 3.37708e+03 1.55595e+00 3.35052e+00
-3.92645e+00 3.37708e+03 3.97703e-01 4.71123e+00
-3.42645e+00 3.37708e+03 -5.30973e-01 2.06614e+00
-2.92645e+00 3.37708e+03 -3.13071e+00 -3.35416e+00
-2.42645e+00 3.37708e+03 -5.99624e+00 -6.54957e+00
-1.92645e+00 3.37708e+03 -5.52290e+00 -2.95100e+00
-1.42645e+00 3.37708e+03 -8.06075e+00 -3.41091e-01
-9.26447e-01 3.37708e+03 -8.73858e+00 -1.42456e+00
-4.26447e-01 3.37708e+03 -7.91446e+00 -3.61265e+00
7.35532e-02 3.37708e+03 -2.86535e+00 -1.67293e+00
5.73553e-01 3.37708e+03 2.53630e-02 7.47751e-01
1.07355e+00 3.37708e+03 1.72389e-01 4.22304e-01
1.57355e+00 3.37708e+03 3.34469e-02 2.61652e-02
2.07355e+00 3.37708e+03 2.64660e-03 1.72033e-02
2.57355e+00 3.37708e+03 -1.12536e-02 -5.38320e-03
3.07355e+00 3.37708e+03 -5.67034e-04 2.31746e-03
3.57355e+00 3.37708e+03 8.69997e-04 3.77364e-03
4.07355e+00 3.37708e+03 -7.72762e-04 6.99718e-04
4.57355e+00 3.37708e+03 4.10826e-04 1.89904e-03
5.07355e+00 3.37708e+03 -9.00713e-05 -1.97009e-03
5.57355e+00 3.37708e+03 -2.47897e-04 1.28965e-03
6.07355e+00 3.37708e+03 -2.24351e-04 -1.82848e-03
6.57355e+00 3.37708e+03 -3.17984e-04 -5.04317e-04
7.07355e+00 3.37708e+03 -6.75056e-05 1.54079e-03
7.57355e+00 3.37708e+03 8.72722e-04 8.49392e-04
8.07355e+00 3.37708e+03 -6.84931e-04 -3.87013e-04
8.57355e+00 3.37708e+03 -3.45236e-04 -5.93347e-04
9.07355e+00 3.37708e+03 1.35108e-03 1.09923e-03
9.57355e+00 3.37708e+03 -1.52803e-03 -2.18791e-03
1.00736e+01 3.37708e+03 8.56940e-04 7.56661e-04
1.05736e+01 3.37708e+03 6.87840e-04 -4.92378e-04
1.10736e+01 3.37708e+03 -8.37160e-04 -4.83966e-04
1.15736e+01 3.37708e+03 -1.11349e-04 3.18700e-04
1.20736e+01 3.37708e+03 8.36641e-04 8.13129e-04
1.25736e+01 3.37708e+03 -1.53762e-03 -1.88915e-03
1.30736e+01 3.37708e+03 1.35941e-03 2.08067e-03
1.35736e+01 3.37708e+03 2.00449e-06 -1.12759e-05
1.40736e+01 3.37708e+03 7.30321e-05 5.74978e-04
1.45736e+01 3.37708e+03 8.75163e-04 6.93161e-04
1.50736e+01 3.37708e+03 -1.07483e-03 -1.31987e-03
1.55736e+01 3.37708e+03 -8.75408e-04 -2.29141e-03
1.60736e+01 3.37708e+03 -7.13317e-04 8.71004e-04
1.65736e+01 3.37708e+03 5.89570e-04 3.57782e-03
-1.29264e+01 3.37812e+03 -1.03695e-01 -1.26262e+00
-1.24264e+01 3.37812e+03 5.52488e-02 -9.68953e-01
-1.19264e+01 3.37812e+03 -3.94125e-01 -4.64011e-01
-1.14264e+01 3.37812e+03 1.06285e+00 7.80686e-01
-1.09264e+01 3.37812e+03 1.35463e+00 1.01290e+00
-1.04264e+01 3.37812e+03 -1.49461e-02 -3.02126e-01
-9.92645e+00 3.37812e+03 1.16939e-01 5.27140e-01
-9.42645e+00 3.37812e+03 1.57088e+00 5.96235e-01
-8.92645e+00 3.37812e+03 5.82311e-01 -7.74119e-02
-8.42645e+00 3.37812e+03 2.87485e-01 9.95162e-02
-7.92645e+00 3.37812e+03 3.90738e-01 7.74300e-01
-7.42645e+00 3.37812e+03 1.86660e+00 1.46963e+00
-6.92645e+00 3.37812e+03 -1.25309e+00 -3.47870e-01
-6.42645e+00 3.37812e+03 9.26832e-02 -8.42399e-01
-5.92645e+00 3.37812e+03 -2.66866e-01 -1.70730e+00
-5.42645e+00 3.37812e+03 -5.29243e-01 -1.32520e+00
-4.92645e+00 3.37812e+03 -1.48219e+00 -7.53193e-01
-4.42645e+00 3.37812e+03 1.48828e+00 3.38543e+00
-3.92645e+00 3.37812e+03 4.15115e-01 4.74329e+00
-3.42645e+00 3.37812e+03 -6.05305e-01 2.07433e+00
-2.92645e+00 3.37812e+03 -3.11134e+00 -3.34553e+00
-2.42645e+00 3.37812e+03 -6.06388e+00 -6.60890e+00
-1.92645e+00 3.37812e+03 -5.64842e+00 -3.06971e+00
-1.42645e+00 3.37812e+03 -8.20571e+00 -3.87984e-01
-9.26447e-01 3.37812e+03 -8.80701e+00 -1.38678e+00
-4.26447e-01 3.37812e+03 -8.02910e+00 -3.66713e+00
7.35532e-02 3.37812e+03 -2.91424e+00 -1.71548e+00
5.73553e-01 3.37812e+03 2.44223e-02 7.67844e-01
1.07355e+00 3.37812e+03 1.66422e-01 4.19933e-01
1.57355e+00 3.37812e+03 3.38392e-02 2.41840e-02
2.07355e+00 3.37812e+03 3.81187e-03 1.92096e-02
2.57355e+00 3.37812e+03 -1.17390e-02 -5.61708e-03
3.07355e+00 3.37812e+03 -5.97635e-04 1.72666e-03
3.57355e+00 3.37812e+03 8.89275e-04 4.10454e-03
4.07355e+00 3.37812e+03 -9.11673e-04 7.99950e-04
4.57355e+00 3.37812e+03 3.37065e-04 1.58270e-03
5.07355e+00 3.37812e+03 1.83338e-05 -1.86497e-03
5.57355e+00 3.37812e+03 -4.08255e-04 1.42977e-03
6.07355e+00 3.37812e+03 -3.69903e-04 -2.00700e-03
6.57355e+00 3.37812e+03 -1.26429e-04 -3.90550e-04
7.07355e+00 3.37812e+03 -4.41869e-05 1.61315e-03
7.57355e+00 3.37812e+03 8.27158e-04 7.76523e-04
8.07355e+00 3.37812e+03 -5.87973e-04 -2.07366e-04
8.57355e+00 3.37812e+03 -4.75586e-04 -6.82510e-04
9.07355e+00 3.37812e+03 1.32439e-03 1.00622e-03
9.57355e+00 3.37812e+03 -1.52212e-03 -2.28827e-03
1.00736e+01 3.37812e+03 1.00544e-03 9.58701e-04
1.05736e+01 3.37812e+03 5.51218e-04 -6.57157e-04
1.10736e+01 3.37812e+03 -8.26318e-04 -4.58316e-04
1.15736e+01 3.37812e+03 -4.40577e-05 3.10946e-04
1.20736e+01 3.37812e+03 8.36963e-04 8.56038e-04
1.25736e+01 3.37812e+03 -1.56941e-03 -2.01950e-03
1.30736e+01 3.37812e+03 1.32736e-03 2.13966e-03
1.35736e+01 3.37812e+03 3.00267e-05 1.40108e-04
1.40736e+01 3.37812e+03 1.56398e-04 6.17769e-04
1.45736e+01 3.37812e+03 7.30755e-04 5.10614e-04
1.50736e+01 3.37812e+03 -1.07744e-03 -1.41296e-03
1.55736e+01 3.37812e+03 -8.15631e-04 -2.34201e-03
1.60736e+01 3.37812e+03 -7.04070e-04 1.04224e-03
1.65736e+01 3.37812e+03 6.20803e-04 3.82382e-03
-1.29264e+01 3.37916e+03 -3.25785e-02 -1.15323e+00
-1.24264e+01 3.37916e+03 -4.09653e-03 -9.31788e-01
-1.19264e+01 3.37916e+03 -3.67994e-01 -4.40389e-01
-1.14264e+01 3.37916e+03 1.05136e+00 7.33254e-01
-1.09264e+01 3.37916e+03 1.37965e+00 1.08796e+00
-1.04264e+01 3.37916e+03 4.56924e-02 -2.80361e-01
-9.92645e+00 3.37916e+03 1.40458e-01 4.73401e-01
-9.42645e+00 3.37916e+03 1.55346e+00 6.28445e-01
-8.92645e+00 3.37916e+03 6.50069e-01 -1.01488e-02
-8.42645e+00 3.37916e+03 2.86459e-01 1.37756e-01
-7.92645e+00 3.37916e+03 3.75377e-01 7.15053e-01
-7.42645e+00 3.37916e+03 1.97526e+00 1.50355e+00
-6.92645e+00 3.37916e+03 -1.20391e+00 -2.57488e-01
-6.42645e+00 3.37916e+03 1.22531e-01 -8.25965e-01
-5.92645e+00 3.37916e+03 -3.91171e-01 -1.81903e+00
-5.42645e+00 3.37916e+03 -5.79491e-01 -1.36243e+00
-4.92645e+00 3.37916e+03 -1.70214e+00 -8.36907e-01
-4.42645e+00 3.37916e+03 1.41686e+00 3.41315e+00
-3.92645e+00 3.37916e+03 4.51673e-01 4.78597e+00
-3.42645e+00 3.37916e+03 -6.80254e-01 2.07720e+00
-2.92645e+00 3.37916e+03 -3.10100e+00 -3.35021e+00
-2.42645e+00 3.37916e+03 -6.13311e+00 -6.67085e+00
-1.92645e+00 3.37916e+03 -5.78612e+00 -3.19099e+00
-1.42645e+00 3.37916e+03 -8.32231e+00 -4.21855e-01
-9.26447e-01 3.37916e+03 -8.87689e+00 -1.35690e+00
-4.26447e-01 3.37916e+03 -8.14446e+00 -3.72435e+00
7.35532e-02 3.37916e+03 -2.96035e+00 -1.75260e+00
5.73553e-01 3.37916e+03 2.24175e-02 7.83172e-01
1.07355e+00 3.37916e+03 1.60848e-01 4.18320e-01
1.57355e+00 3.37916e+03 3.38078e-02 2.21551e-02
2.07355e+00 3.37916e+03 5.04339e-03 2.11677e-02
2.57355e+00 3.37916e+03 -1.22179e-02 -5.81365e-03
3.07355e+00 3.37916e+03 -5.68072e-04 1.04543e-03
3.57355e+00 3.37916e+03 8.85646e-04 4.39849e-03
4.07355e+00 3.37916e+03 -1.04149e-03 8.78615e-04
4.57355e+00 3.37916e+03 3.03962e-04 1.29106e-03
5.07355e+00 3.37916e+03 1.42802e-04 -1.73598e-03
5.57355e+00 3.37916e+03 -5.63248e-04 1.56957e-03
6.07355e+00 3.37916e+03 -5.44469e-04 -2.21619e-03
6.57355e+00 3.37916e+03 1.01130e-04 -2.48379e-04
7.07355e+00 3.37916e+03 -3.03073e-05 1.66797e-03
7.57355e+00 3.37916e+03 7.67955e-04 6.94672e-04
8.07355e+00 3.37916e+03 -4.74431e-04 -3.14817e-05
8.57355e+00 3.37916e+03 -6.10681e-04 -7.66469e-04
9.07355e+00 3.37916e+03 1.28875e-03 9.19350e-04
9.57355e+00 3.37916e+03 -1.51018e-03 -2.38565e-03
1.00736e+01 3.37916e+03 1.15313e-03 1.14239e-03
1.05736e+01 3.37916e+03 4.15718e-04 -8.11598e-04
1.10736e+01 3.37916e+03 -8.30413e-04 -4.37190e-04
1.15736e+01 3.37916e+03 3.29468e-05 3.12824e-04
1.20736e+01 3.37916e+03 8.45630e-04 8.79535e-04
1.25736e+01 3.37916e+03 -1.60257e-03 -2.14281e-03
1.30736e+01 3.37916e+03 1.28329e-03 2.21160e-03
1.35736e+01 3.37916e+03 5.02875e-05 2.77946e-04
1.40736e+01 3.37916e+03 2.58457e-04 6.78608e-04
1.45736e+01 3.37916e+03 5.79533e-04 3.30364e-04
1.50736e+01 3.37916e+03 -1.07875e-03 -1.51153e-03
1.55736e+01 3.37916e+03 -7.58614e-04 -2.37281e-03
1.60736e+01 3.37916e+03 -6.87438e-04 1.20500e-03
1.65736e+01 3.37916e+03 6.49666e-04 4.02838e-03
-1.29264e+01 3.38020e+03 3.98367e-02 -1.05365e+00
-1.24264e+01 3.38020e+03 -6.70501e-02 -8.98907e-01
-1.19264e+01 3.38020e+03 -3.38305e-01 -4.12984e-01
-1.14264e+01 3.38020e+03 1.03601e+00 6.80863e-01
-1.09264e+01 3.38020e+03 1.39869e+00 1.15156e+00
-1.04264e+01 3.38020e+03 1.17919e-01 -2.39816e-01
-9.92645e+00 3.38020e+03 1.60921e-01 4.10187e-01
-9.42645e+00 3.38020e+03 1.50923e+00 6.40674e-01
-8.92645e+00 3.38020e+03 7.12183e-01 5.71091e-02
-8.42645e+00 3.38020e+03 2.93915e-01 1.79758e-01
-7.92645e+00 3.38020e+03 3.65704e-01 6.57321e-01
-7.42645e+00 3.38020e+03 2.05626e+00 1.52186e+00
-6.92645e+00 3.38020e+03 -1.15866e+00 -1.71823e-01
-6.42645e+00 3.38020e+03 1.50959e-01 -8.03627e-01
-5.92645e+00 3.38020e+03 -5.10640e-01 -1.92004e+00
-5.42645e+00 3.38020e+03 -6.31751e-01 -1.39732e+00
-4.92645e+00 3.38020e+03 -1.93040e+00 -9.28828e-01
-4.42645e+00 3.38020e+03 1.34157e+00 3.43222e+00
-3.92645e+00 3.38020e+03 5.06200e-01 4.83877e+00
-3.42645e+00 3.38020e+03 -7.52416e-01 2.07586e+00
-2.92645e+00 3.38020e+03 -3.10226e+00 -3.36845e+00
-2.42645e+00 3.38020e+03 -6.20774e+00 -6.73686e+00
-1.92645e+00 3.38020e+03 -5.92901e+00 -3.31358e+00
-1.42645e+00 3.38020e+03 -8.41407e+00 -4.41870e-01
-9.26447e-01 3.38020e+03 -8.95024e+00 -1.33514e+00
-4.26447e-01 3.38020e+03 -8.26016e+00 -3.78445e+00
7.35532e-02 3.38020e+03 -3.00275e+00 -1.78383e+00
5.73553e-01 3.38020e+03 1.94034e-02 7.93905e-01
1.07355e+00 3.38020e+03 1.55606e-01 4.17306e-01
1.57355e+00 3.38020e+03 3.33111e-02 2.01973e-02
2.07355e+00 3.38020e+03 6.34458e-03 2.30269e-02
2.57355e+00 3.38020e+03 -1.26755e-02 -5.96662e-03
3.07355e+00 3.38020e+03 -4.84412e-04 2.97829e-04
[truncated: 1,171,597 more chars]
