# Supplementary material for: Multipolar electric and magnetic contributions to sum-frequency generation spectra reveal biaxial interfacial water structure
Source: Nat Commun. 2026 May 13;17:4333. doi: 10.1038/s41467-026-72345-4 (PMC13172427; doi:10.1038/s41467-026-72345-4)
Supplement: Supplementary file 3 — Source data [file 41467_2026_72345_MOESM3_ESM.zip › SourceData/SuppFig9(d).txt]

# f 1.7A -1.7A 0.0A
-5.211939062499998727e+03 nan nan nan
-5.210896674687498489e+03 -1.795122262949457037e-01 1.343763681521181197e-01 5.332794005017738904e-04
-5.209854286874999161e+03 -1.848252564906359141e-01 1.410202869627374678e-01 5.444245498106748023e-04
-5.208811899062499833e+03 -1.898135932647988244e-01 1.478478462125006887e-01 5.537007481415914985e-04
-5.207769511249999596e+03 -1.944863144294893265e-01 1.547979657138321419e-01 5.611621573456519480e-04
-5.206727123437499358e+03 -1.989009228790615258e-01 1.618210758286604545e-01 5.669050874817050745e-04
-5.205684735624999121e+03 -2.030982683578219927e-01 1.688884383065153427e-01 5.709258070046754462e-04
-5.204642347812498883e+03 -2.070635341269508323e-01 1.759504116878058411e-01 5.729349835430382325e-04
-5.203599959999999555e+03 -2.107539334552149257e-01 1.829887909936506740e-01 5.725753309028075140e-04
-5.202557572187499318e+03 -2.141493378246366319e-01 1.900283873318119876e-01 5.698850237385428251e-04
-5.201515184374999080e+03 -2.172347502554951570e-01 1.970824553190531070e-01 5.649466341280511570e-04
-5.200472796562499752e+03 -2.199868129429674579e-01 2.041429390283126533e-01 5.575360628972804520e-04
-5.199430408749999515e+03 -2.224154532536025686e-01 2.111893982945977355e-01 5.475793096479388781e-04
-5.198388020937500187e+03 -2.245212804777238780e-01 2.182197476917281664e-01 5.353045851551403896e-04
-5.197345633124999949e+03 -2.262777371741869215e-01 2.252358397113915500e-01 5.209291110262569266e-04
-5.196303245312499712e+03 -2.276703010766779056e-01 2.322588967738916377e-01 5.044188039491908238e-04
-5.195260857499999474e+03 -2.286984694343130731e-01 2.392875726924421076e-01 4.859189879744575669e-04
-5.194218469687499237e+03 -2.293892412404497927e-01 2.463169296308207190e-01 4.658132325654295138e-04
-5.193176081874999909e+03 -2.298063288041339858e-01 2.533604449652278601e-01 4.442887182066866539e-04
-5.192133694062499671e+03 -2.299590329510147746e-01 2.604061455822737070e-01 4.211834440302593885e-04
-5.191091306249999434e+03 -2.298366759634168643e-01 2.674289048027032045e-01 3.962565565580966967e-04
-5.190048918437499196e+03 -2.294638575816346782e-01 2.744150909103867386e-01 3.696885274040281801e-04
-5.189006530624999868e+03 -2.288493276468816506e-01 2.813409233377443530e-01 3.418482588589438938e-04
-5.187964142812500540e+03 -2.279924246033232516e-01 2.881871416603841163e-01 3.128600284572911937e-04
-5.186921754999999393e+03 -2.269243518182301189e-01 2.949261432771113078e-01 2.828429232992724866e-04
-5.185879367187499156e+03 -2.256894940645219894e-01 3.015012532508005161e-01 2.520871283952843276e-04
-5.184836979374999828e+03 -2.242786492922631270e-01 3.078849414869504475e-01 2.205929910627334309e-04
-5.183794591562499591e+03 -2.226873055198925477e-01 3.140247281850754302e-01 1.881972788500385196e-04
-5.182752203749999353e+03 -2.209515051457255908e-01 3.198574834624652308e-01 1.551734158837593828e-04
-5.181709815937500025e+03 -2.191381587778652440e-01 3.253546482637001969e-01 1.219008281644458564e-04
-5.180667428124998878e+03 -2.173345651703418313e-01 3.304848128247436789e-01 8.857246084840086821e-05
-5.179625040312499550e+03 -2.156170037717690391e-01 3.352225591624906631e-01 5.547787895619597787e-05
-5.178582652499999313e+03 -2.140562525915286618e-01 3.395361430670783554e-01 2.304303831255672969e-05
-5.177540264687499075e+03 -2.127353235391379327e-01 3.433654333193755237e-01 -8.506902956179800482e-06
-5.176497876874999747e+03 -2.116951087625259520e-01 3.466839184960103792e-01 -3.908987305341934514e-05
-5.175455489062499510e+03 -2.109167851172821517e-01 3.495088288674560451e-01 -6.886343962255077333e-05
-5.174413101249999272e+03 -2.104064275330699563e-01 3.518435154136866361e-01 -9.795014557795818540e-05
-5.173370713437499944e+03 -2.102075214184931651e-01 3.536333708542845899e-01 -1.262956645290703441e-04
-5.172328325624999707e+03 -2.103516261413367894e-01 3.548518819046409534e-01 -1.537708420523278352e-04
-5.171285937812499469e+03 -2.107797882790167221e-01 3.555536101830173989e-01 -1.802069826754702135e-04
-5.170243549999998322e+03 -2.114028740795708405e-01 3.557905163245986269e-01 -2.053624098782772097e-04
-5.169201162187499904e+03 -2.121572816719230203e-01 3.556126185893619951e-01 -2.288892150404521573e-04
-5.168158774374999666e+03 -2.130219372481834683e-01 3.550617037839888801e-01 -2.505291888155722129e-04
-5.167116386562499429e+03 -2.140397047848844603e-01 3.541179825201715148e-01 -2.700318081448939986e-04
-5.166073998749999191e+03 -2.152427365009928761e-01 3.527726428748911291e-01 -2.872026487505568754e-04
-5.165031610937499863e+03 -2.166405896103498763e-01 3.510336050809804709e-01 -3.018965986681903906e-04
-5.163989223124998716e+03 -2.182560973607871879e-01 3.488988754708372553e-01 -3.139814405148423377e-04
-5.162946835312499388e+03 -2.201129710896530811e-01 3.463668705546392168e-01 -3.233536838239793945e-04
-5.161904447499999151e+03 -2.222127115279866616e-01 3.434475129953751260e-01 -3.302535183079243278e-04
-5.160862059687499823e+03 -2.245609350317966935e-01 3.401690867275694585e-01 -3.348015748031504119e-04
-5.159819671874999585e+03 -2.271622830666305271e-01 3.365352633090943346e-01 -3.366542691361792505e-04
-5.158777284062499348e+03 -2.299429691540683662e-01 3.325625990276656618e-01 -3.360582395788354760e-04
-5.157734896249999110e+03 -2.328603764790021513e-01 3.281978980427622816e-01 -3.337145750876856264e-04
-5.156692508437499782e+03 -2.359479508315548424e-01 3.233861017650100922e-01 -3.298626192094804505e-04
-5.155650120624999545e+03 -2.392078216142565772e-01 3.181917254318918920e-01 -3.244266662237977553e-04
-5.154607732812499307e+03 -2.426759206707760352e-01 3.126092254699284201e-01 -3.175024000692618954e-04
-5.153565344999999070e+03 -2.463457060144678690e-01 3.065389784564515052e-01 -3.092995437870169561e-04
-5.152522957187499742e+03 -2.501428703182249080e-01 2.999898323437280578e-01 -3.000033614745449247e-04
-5.151480569374999504e+03 -2.540137690245535818e-01 2.930056505460026939e-01 -2.898125974568767469e-04
-5.150438181562499267e+03 -2.579521941216317837e-01 2.856245067489638911e-01 -2.785332010833545279e-04
-5.149395793749999939e+03 -2.619547879849412619e-01 2.779227566052554499e-01 -2.659329045701642438e-04
-5.148353405937498792e+03 -2.659752737225017372e-01 2.699859764454831113e-01 -2.521723414859971917e-04
-5.147311018124999464e+03 -2.699846804105516807e-01 2.618770491583428672e-01 -2.374478467399039464e-04
-5.146268630312499226e+03 -2.739587480418623766e-01 2.536157492321423623e-01 -2.220028288988162369e-04
-5.145226242499999898e+03 -2.778544787196686738e-01 2.452522929460885237e-01 -2.057030120138775015e-04
-5.144183854687499661e+03 -2.817388129567713340e-01 2.368751698649275428e-01 -1.880746885564690731e-04
-5.143141466874999423e+03 -2.856600810861129602e-01 2.285444959072147619e-01 -1.689161935907092932e-04
-5.142099079062499186e+03 -2.895918066277469727e-01 2.203488921124193145e-01 -1.483408957026107746e-04
-5.141056691250000767e+03 -2.935646254348059925e-01 2.123542330757800245e-01 -1.267657551066345384e-04
-5.140014303437499620e+03 -2.976239907779401062e-01 2.045414606977296601e-01 -1.042932776775107448e-04
-5.138971915625000292e+03 -3.017617362190453956e-01 1.968465961149789556e-01 -8.103678306070914500e-05
-5.137929527812499146e+03 -3.059778402040431722e-01 1.892521657653909450e-01 -5.715549679447841629e-05
-5.136887139999999818e+03 -3.103384106559909372e-01 1.818376847699356147e-01 -3.252847123617568881e-05
-5.135844752187499580e+03 -3.148272325023363516e-01 1.746261509707409121e-01 -7.440991864918916100e-06
-5.134802364374999343e+03 -3.193842171268321817e-01 1.676561490965524925e-01 1.759212463963553030e-05
-5.133759976562499105e+03 -3.239518653944963300e-01 1.609966781391699020e-01 4.250107528361125940e-05
-5.132717588749999777e+03 -3.284515720273193939e-01 1.546118567016656065e-01 6.731937551343340135e-05
-5.131675200937499540e+03 -3.328336337061893468e-01 1.484640656861539454e-01 9.159106357080909629e-05
-5.130632813124999302e+03 -3.370173310819301049e-01 1.425459999380974119e-01 1.152969354043051765e-04
-5.129590425312499065e+03 -3.408849260629465139e-01 1.368383619456905176e-01 1.390418555525951448e-04
-5.128548037499999737e+03 -3.443825087883457536e-01 1.313332131339899900e-01 1.625604713613052008e-04
-5.127505649687499499e+03 -3.475052904171856416e-01 1.261110613873294983e-01 1.852404682066596223e-04
-5.126463261874999262e+03 -3.502221925377587697e-01 1.212674763549965451e-01 2.073661080530146217e-04
-5.125420874062499934e+03 -3.525510202959321049e-01 1.168489079781076800e-01 2.294044154902543991e-04
-5.124378486250000606e+03 -3.546024516277974659e-01 1.128919855438637043e-01 2.510055110944330514e-04
-5.123336098437499459e+03 -3.564915155653821666e-01 1.094021001626748896e-01 2.716729290832624560e-04
-5.122293710624999221e+03 -3.582885831961753476e-01 1.063687507921634995e-01 2.914077794248021895e-04
-5.121251322812499893e+03 -3.600821042376679548e-01 1.037650660737072239e-01 3.102423656697467225e-04
-5.120208934999999656e+03 -3.619944465190653160e-01 1.015688629004414673e-01 3.280379293098227155e-04
-5.119166547187499418e+03 -3.640947032543654371e-01 9.980051882534171637e-02 3.443037223078118290e-04
-5.118124159375000090e+03 -3.664028115391679274e-01 9.846870574933608289e-02 3.590241459815555081e-04
-5.117081771562498943e+03 -3.689387192526193404e-01 9.755902810759757571e-02 3.729205288301090985e-04
-5.116039383749999615e+03 -3.716802286804650191e-01 9.706576060939332840e-02 3.866142342263226045e-04
-5.114996995937499378e+03 -3.745892245409554455e-01 9.700617761141092088e-02 4.001924072738264324e-04
-5.113954608124999140e+03 -3.777218819594624355e-01 9.741507461640006027e-02 4.139109572724961614e-04
-5.112912220312499812e+03 -3.811134807644480649e-01 9.829788539586882534e-02 4.280218055991451731e-04
-5.111869832499999575e+03 -3.847313141690102967e-01 9.962396215149406375e-02 4.422552876923780177e-04
-5.110827444687499337e+03 -3.885884954202183938e-01 1.013532414915019053e-01 4.565283032346483189e-04
-5.109785056874999100e+03 -3.926879881038936038e-01 1.034633458202745965e-01 4.710786980977405762e-04
-5.108742669062499772e+03 -3.970259065760949335e-01 1.058909691818773618e-01 4.860185670409339635e-04
-5.107700281250000444e+03 -4.015570395974955020e-01 1.085443619227811490e-01 5.014995347546734620e-04
-5.106657893437499297e+03 -4.062198732391078537e-01 1.113196056202268580e-01 5.175469364426682223e-04
-5.105615505624999059e+03 -4.110346393720001323e-01 1.141161866482998111e-01 5.338143175916589944e-04
-5.104573117812499731e+03 -4.159813494690144942e-01 1.169863545442656194e-01 5.497024002251364554e-04
-5.103530729999999494e+03 -4.209377846514220645e-01 1.200037415042198574e-01 5.647659999790206539e-04
-5.102488342187499256e+03 -4.257718580407625630e-01 1.231456735155846000e-01 5.788305917127586648e-04
-5.101445954374999928e+03 -4.304215687790765577e-01 1.263996803998137797e-01 5.915625552711486265e-04
-5.100403566562499691e+03 -4.348873471257337364e-01 1.297800692133516398e-01 6.028244084900102233e-04
-5.099361178749999453e+03 -4.392150089621711384e-01 1.332625566628810321e-01 6.127747783317552327e-04
-5.098318790937499216e+03 -4.434085976992743205e-01 1.367573776599793067e-01 6.211950792329231242e-04
-5.097276403124999888e+03 -4.474772307007265360e-01 1.401721263658166072e-01 6.281112381429110889e-04
-5.096234015312499650e+03 -4.514710437179014213e-01 1.434628265199472119e-01 6.341645190117687790e-04
-5.095191627499999413e+03 -4.553858602110115172e-01 1.466553725858560087e-01 6.395905776898939618e-04
-5.094149239687499175e+03 -4.592006057834265298e-01 1.497776463459742635e-01 6.444356755836576529e-04
-5.093106851874999847e+03 -4.629441127145386137e-01 1.528453748801690826e-01 6.485705927613228880e-04
-5.092064464062500520e+03 -4.666377386785345860e-01 1.558192451135776146e-01 6.518665874632122680e-04
-5.091022076249998463e+03 -4.702672223394019912e-01 1.586418251772470089e-01 6.542941479344588796e-04
-5.089979688437499135e+03 -4.737954579835114699e-01 1.612685367819755022e-01 6.557708548975536454e-04
-5.088937300624999807e+03 -4.771381551148646816e-01 1.637115748126718451e-01 6.562298077608035929e-04
-5.087894912812499570e+03 -4.802381937065866579e-01 1.660634482321712013e-01 6.559765585878495411e-04
-5.086852524999999332e+03 -4.830953858419130276e-01 1.683411870450664816e-01 6.554178985527911363e-04
-5.085810137187499095e+03 -4.857333347528400291e-01 1.705541592916633431e-01 6.540559276399116745e-04
-5.084767749374998857e+03 -4.881695490206379162e-01 1.727191258577584210e-01 6.513367284343723638e-04
-5.083725361562499529e+03 -4.904024117650279124e-01 1.747839560580413121e-01 6.475708161224028210e-04
-5.082682973749999292e+03 -4.924285030016555265e-01 1.767207724052653472e-01 6.430512235976875183e-04
-5.081640585937499964e+03 -4.942350292307921555e-01 1.785514376811819792e-01 6.375292874444426659e-04
-5.080598198124999726e+03 -4.958065811753515351e-01 1.802654237420621142e-01 6.310278474214983582e-04
-5.079555810312499489e+03 -4.970930561618792654e-01 1.818925058904841685e-01 6.236082719800850431e-04
-5.078513422499999251e+03 -4.980536448785717329e-01 1.834875228072404274e-01 6.149257066319494588e-04
-5.077471034687499923e+03 -4.986465501800771971e-01 1.850406108783264336e-01 6.047570508961681770e-04
-5.076428646874999686e+03 -4.987950952217461431e-01 1.865234012647625783e-01 5.931270294805653836e-04
-5.075386259062499448e+03 -4.984126731124577381e-01 1.879171093369698120e-01 5.800313699604001550e-04
-5.074343871249999211e+03 -4.973791243669096751e-01 1.892443698930425522e-01 5.654353206326146256e-04
-5.073301483437499883e+03 -4.955861231337864714e-01 1.905926686401102077e-01 5.492191723833522634e-04
-5.072259095624999645e+03 -4.929965340297589593e-01 1.920202077243469418e-01 5.312358719978092650e-04
-5.071216707812499408e+03 -4.896595636068888924e-01 1.935126257826423335e-01 5.118844720833037572e-04
-5.070174319999999170e+03 -4.856179425154738549e-01 1.950252304052055297e-01 4.916101081275223075e-04
-5.069131932187499842e+03 -4.808755894105955497e-01 1.966062680488013248e-01 4.708073533951188396e-04
-5.068089544374998695e+03 -4.754183568006844496e-01 1.982976291380932066e-01 4.498310871068401159e-04
-5.067047156562499367e+03 -4.693125117937015922e-01 2.000265441009003164e-01 4.288735163596336247e-04
-5.066004768749999130e+03 -4.626842935636562570e-01 2.017401460404249780e-01 4.080374002638117157e-04
-5.064962380937499802e+03 -4.556050965912459283e-01 2.033741625515565754e-01 3.870904051979790470e-04
-5.063919993124999564e+03 -4.480889310801211001e-01 2.048886641333076686e-01 3.658439436453680364e-04
-5.062877605312499327e+03 -4.401115083167241870e-01 2.062962745719251478e-01 3.440481788754218631e-04
-5.061835217499999089e+03 -4.316490182405714471e-01 2.075930376617465267e-01 3.213848233791767139e-04
-5.060792829687500671e+03 -4.227047916008327411e-01 2.088102583002400259e-01 2.981143868437140568e-04
-5.059750441874999524e+03 -4.133190551856359418e-01 2.099950779982237559e-01 2.745252741768554458e-04
-5.058708054062499286e+03 -4.035378622296547091e-01 2.112015188162115198e-01 2.505493150312968148e-04
-5.057665666249999958e+03 -3.934033915372689427e-01 2.124310274206615556e-01 2.267023659620457819e-04
-5.056623278437499721e+03 -3.829476615779741633e-01 2.136132832204327703e-01 2.033374526276953559e-04
-5.055580890624999483e+03 -3.721761889728285588e-01 2.147354231102402700e-01 1.800727986634027529e-04
-5.054538502812499246e+03 -3.611226796686727303e-01 2.158471079695617745e-01 1.571539225983737201e-04
-5.053496114999999918e+03 -3.498456053521037945e-01 2.170329236753056612e-01 1.351983193712413692e-04
-5.052453727187499680e+03 -3.383617009358204086e-01 2.183355465773858251e-01 1.142601584481607677e-04
-5.051411339374999443e+03 -3.266729934326391138e-01 2.197001274499849055e-01 9.403711434686557510e-05
-5.050368951562499205e+03 -3.147974143894413102e-01 2.211088031422600020e-01 7.467339265356291115e-05
-5.049326563749999877e+03 -3.028032907610228586e-01 2.225593871196398787e-01 5.657318299004680980e-05
-5.048284175937499640e+03 -2.907747750971045875e-01 2.240180746840715886e-01 3.953652170940566597e-05
-5.047241788124999402e+03 -2.787895362979329605e-01 2.254746783831427792e-01 2.327462613502820571e-05
-5.046199400312499165e+03 -2.669113617855323195e-01 2.269255624719830611e-01 7.701435271857660046e-06
-5.045157012500000747e+03 -2.551999948319589873e-01 2.283950582000196516e-01 -7.278545159849114828e-06
-5.044114624687498690e+03 -2.437738387307289423e-01 2.298589012152610356e-01 -2.170426619698545556e-05
-5.043072236874999362e+03 -2.326939909406074702e-01 2.313253208534041816e-01 -3.592094166580028954e-05
-5.042029849062499125e+03 -2.219916523051573276e-01 2.327957870890914327e-01 -5.026151813133667573e-05
-5.040987461249999797e+03 -2.117024681265182451e-01 2.342214055688824903e-01 -6.496070981165159592e-05
-5.039945073437499559e+03 -2.018284967204661828e-01 2.355574529404511619e-01 -7.999854336867770477e-05
-5.038902685624999322e+03 -1.923718817915205936e-01 2.367763313159647054e-01 -9.498565897029349284e-05
-5.037860297812499084e+03 -1.833361618870881227e-01 2.378480019726719463e-01 -1.099953034845152890e-04
-5.036817909999999756e+03 -1.747226450737635606e-01 2.386835450964914229e-01 -1.252330055599514642e-04
-5.035775522187499519e+03 -1.664944731329387195e-01 2.392557384547667754e-01 -1.407825943510115441e-04
-5.034733134374999281e+03 -1.586631756051091191e-01 2.396387544813464721e-01 -1.566733467805466297e-04
-5.033690746562498134e+03 -1.512872763290377121e-01 2.398908161762817182e-01 -1.731326708461299437e-04
-5.032648358749999716e+03 -1.443545647434754109e-01 2.400091663330646274e-01 -1.902720260609804242e-04
-5.031605970937499478e+03 -1.378787671101768531e-01 2.400236465742672243e-01 -2.075937465806727746e-04
-5.030563583124999241e+03 -1.318987788719735432e-01 2.399474948590616386e-01 -2.242847874007626975e-04
-5.029521195312499913e+03 -1.264837048084136994e-01 2.397731196894116734e-01 -2.401478585902041586e-04
-5.028478807499999675e+03 -1.217225664048087741e-01 2.395315621531015071e-01 -2.555389621959702848e-04
-5.027436419687498528e+03 -1.176334405892240920e-01 2.392901768204325763e-01 -2.704807502248806174e-04
-5.026394031874999200e+03 -1.142294193221575493e-01 2.390827593481734681e-01 -2.852544500227590513e-04
-5.025351644062499872e+03 -1.115390152089163478e-01 2.389174084459516345e-01 -3.005722251579467930e-04
-5.024309256249999635e+03 -1.094937299801114483e-01 2.387709597547091889e-01 -3.164069568398787929e-04
-5.023266868437499397e+03 -1.080120786395692423e-01 2.385996187324437856e-01 -3.326119894708061972e-04
-5.022224480624999160e+03 -1.071343100791127267e-01 2.384027469873238325e-01 -3.497320891701256613e-04
-5.021182092812499832e+03 -1.068316572451696311e-01 2.381632984549198195e-01 -3.678584989266504694e-04
-5.020139704999999594e+03 -1.070021728369152381e-01 2.378660411143954934e-01 -3.865731744290978205e-04
-5.019097317187499357e+03 -1.076247943286169489e-01 2.374854458458351414e-01 -4.056018311519461587e-04
-5.018054929374999119e+03 -1.086698554562079144e-01 2.370009841142571294e-01 -4.250298316992406184e-04
-5.017012541562499791e+03 -1.100770620023940466e-01 2.364019533207089019e-01 -4.452174626195931086e-04
-5.015970153749999554e+03 -1.117636462201441611e-01 2.356616742297248934e-01 -4.659830687913363431e-04
-5.014927765937499316e+03 -1.136563106875461138e-01 2.347732885589489948e-01 -4.868145870855823155e-04
-5.013885378124999079e+03 -1.157254336990631016e-01 2.337922996963706646e-01 -5.077672280599189372e-04
-5.012842990312499751e+03 -1.179355718605448050e-01 2.327392092331264928e-01 -5.292035456508476475e-04
-5.011800602499999513e+03 -1.202276697412437978e-01 2.316095943586138906e-01 -5.514498423619139172e-04
-5.010758214687498366e+03 -1.225714217809488332e-01 2.304021342367628955e-01 -5.744080138263118335e-04
-5.009715826874999948e+03 -1.249492214348248420e-01 2.291166600192978131e-01 -5.983221663486783031e-04
-5.008673439062499710e+03 -1.273511209563666924e-01 2.277948389468381352e-01 -6.236199667390925939e-04
-5.007631051249999473e+03 -1.297952533691394683e-01 2.264726804372217406e-01 -6.499148064519617678e-04
-5.006588663437499235e+03 -1.322625703148171961e-01 2.251805241497059074e-01 -6.769797400282890525e-04
-5.005546275624999907e+03 -1.347346181998861359e-01 2.239382091475242698e-01 -7.048909374530144215e-04
-5.004503887812498760e+03 -1.371964733114177659e-01 2.228050953874289586e-01 -7.332018369348681456e-04
-5.003461499999999432e+03 -1.396489053554172688e-01 2.218649563958369209e-01 -7.617400862904619803e-04
-5.002419112187499195e+03 -1.421524014198102814e-01 2.211392372773524906e-01 -7.903832413024155200e-04
-5.001376724374999867e+03 -1.447382138469594792e-01 2.206393442529476778e-01 -8.186269204382834582e-04
-5.000334336562499630e+03 -1.474327698534965703e-01 2.203144799463152004e-01 -8.458072952150565713e-04
-4.999291948749999392e+03 -1.503353138350899398e-01 2.201246826482008145e-01 -8.715934982733427672e-04
-4.998249560937499155e+03 -1.534987593242230774e-01 2.201069875824898936e-01 -8.960109524256057575e-04
-4.997207173124999827e+03 -1.569282912119209505e-01 2.202514361234681195e-01 -9.183899646706865719e-04
-4.996164785312499589e+03 -1.606290524047068735e-01 2.205748413888182491e-01 -9.381145557346296307e-04
-4.995122397499999352e+03 -1.645349569311395088e-01 2.211198349968860333e-01 -9.550377285347323763e-04
-4.994080009687499114e+03 -1.685386971161561553e-01 2.219187609288172935e-01 -9.688653124395383946e-04
-4.993037621874999786e+03 -1.725577822433133623e-01 2.230165224568201043e-01 -9.795809943410837238e-04
-4.991995234062500458e+03 -1.765246807634750503e-01 2.244595710690582835e-01 -9.873802412648600285e-04
-4.990952846249999311e+03 -1.804091227095463712e-01 2.262158491596856225e-01 -9.920689426617460005e-04
-4.989910458437499074e+03 -1.842331517229563176e-01 2.282294211760271807e-01 -9.938006195480118300e-04
-4.988868070624999746e+03 -1.879530824698948388e-01 2.304843230256535258e-01 -9.928315391156579406e-04
-4.987825682812500418e+03 -1.915049933727301923e-01 2.329950519062976011e-01 -9.892027094271249078e-04
-4.986783294999999271e+03 -1.948950352163646427e-01 2.357842196727360784e-01 -9.827853259073097286e-04
-4.985740907187499943e+03 -1.981169884889791843e-01 2.388602373364770159e-01 -9.735089620896878555e-04
-4.984698519374999705e+03 -2.011891413794119066e-01 2.421725612727389509e-01 -9.612253645723927960e-04
-4.983656131562499468e+03 -2.042221382077682446e-01 2.456022107627021112e-01 -9.458200078753211575e-04
-4.982613743749999230e+03 -2.072934586814243751e-01 2.490997482512046224e-01 -9.272238320384919470e-04
-4.981571355937500812e+03 -2.103383065779225736e-01 2.526486565287889285e-01 -9.047406692380157139e-04
-4.980528968124998755e+03 -2.133025600880974759e-01 2.562333543044560402e-01 -8.780710553178022217e-04
-4.979486580312499427e+03 -2.161731187691789957e-01 2.598796869719732783e-01 -8.478508138988068935e-04
-4.978444192499999190e+03 -2.188993244550526129e-01 2.635948339908379956e-01 -8.144011965727984822e-04
-4.977401804687499862e+03 -2.214481468072919124e-01 2.673521432354203919e-01 -7.775654232047196678e-04
-4.976359416874999624e+03 -2.238845673001375325e-01 2.711287544351810297e-01 -7.375092995423207596e-04
-4.975317029062499387e+03 -2.262971371629917128e-01 2.748670585517294374e-01 -6.943624701389855937e-04
-4.974274641249999149e+03 -2.286473552299237155e-01 2.785249520889732655e-01 -6.481774431126768659e-04
-4.973232253437499821e+03 -2.309162464494998179e-01 2.821405988303069545e-01 -5.990775595572210305e-04
-4.972189865624999584e+03 -2.331343662996105681e-01 2.857854647015279359e-01 -5.472343858961140669e-04
-4.971147477812499346e+03 -2.353073834370218997e-01 2.894931447045568929e-01 -4.930436445033187448e-04
-4.970105089999998199e+03 -2.374821007383926819e-01 2.932642138823740585e-01 -4.369992417053410530e-04
-4.969062702187499781e+03 -2.396643718214603869e-01 2.970589902428070195e-01 -3.792664793283159275e-04
-4.968020314374999543e+03 -2.418487452918593184e-01 3.007864140175510737e-01 -3.198470725033409527e-04
-4.966977926562499306e+03 -2.440671573133792738e-01 3.044236562261276591e-01 -2.592108889821078776e-04
-4.965935538749999068e+03 -2.462913111154800827e-01 3.080041083898765186e-01 -1.979662431289449230e-04
-4.964893150937499740e+03 -2.484839018702874325e-01 3.114904206189647029e-01 -1.364241074887754558e-04
-4.963850763124998593e+03 -2.506932024909618861e-01 3.148370429721825126e-01 -7.468454034329966408e-05
-4.962808375312499265e+03 -2.529812022917965475e-01 3.180608150815454338e-01 -1.287694747324037107e-05
-4.961765987499999937e+03 -2.553583163368777220e-01 3.211811772391313102e-01 4.866176440679702959e-05
-4.960723599687499700e+03 -2.578412093497591817e-01 3.242291923618331739e-01 1.097023904331449219e-04
-4.959681211874999462e+03 -2.604403389063605911e-01 3.272287828922170183e-01 1.700469973818370098e-04
-4.958638824062499225e+03 -2.631419667393672945e-01 3.301986542901813593e-01 2.293704155958974935e-04
-4.957596436249999897e+03 -2.659476783034694924e-01 3.331608561870799123e-01 2.875236933056320122e-04
-4.956554048437499659e+03 -2.688533125878035945e-01 3.361001234676883609e-01 3.440873837597680776e-04
-4.955511660624999422e+03 -2.718139551976970214e-01 3.389751742909675736e-01 3.985531631227377607e-04
-4.954469272812499185e+03 -2.747862733758379417e-01 3.417122235368850180e-01 4.508732684474243556e-04
-4.953426884999999857e+03 -2.777627876841713972e-01 3.442813253169406118e-01 5.005648918439381100e-04
-4.952384497187499619e+03 -2.807592526582468606e-01 3.467161325720355958e-01 5.471919308347211915e-04
-4.951342109374999382e+03 -2.838083210264797929e-01 3.490110422326404005e-01 5.907963781066009196e-04
-4.950299721562499144e+03 -2.869418354956412842e-01 3.510813741956684830e-01 6.309392685998527119e-04
-4.949257333749999816e+03 -2.901458201937532344e-01 3.528913416218111276e-01 6.673912254956651437e-04
-4.948214945937499579e+03 -2.933952776684762842e-01 3.544824375855822884e-01 7.004913644089577878e-04
-4.947172558124999341e+03 -2.966843734931705057e-01 3.558654490086053945e-01 7.307965849338844515e-04
-4.946130170312499104e+03 -2.999892716374289448e-01 3.570562217366376467e-01 7.583904853559714047e-04
-4.945087782499999776e+03 -3.033117124244083529e-01 3.581131955903323894e-01 7.828987988438454275e-04
-4.944045394687499538e+03 -3.066628088232228322e-01 3.590555945559009698e-01 8.045809313720036614e-04
-4.943003006874999301e+03 -3.100258085747156223e-01 3.598735446619444334e-01 8.236013644414407614e-04
-4.941960619062499973e+03 -3.133657165201695349e-01 3.605573686133778377e-01 8.396477365800022932e-04
-4.940918231250000645e+03 -3.166378369679294646e-01 3.610493176057191778e-01 8.524286821170602279e-04
-4.939875843437500407e+03 -3.198389790512642383e-01 3.612915723957809133e-01 8.618874878462728017e-04
-4.938833455624999260e+03 -3.229817423314229607e-01 3.612477016462907753e-01 8.686309362577044040e-04
-4.937791067812499932e+03 -3.260281834586974403e-01 3.609516401520440620e-01 8.731896929414802557e-04
-4.936748679999999695e+03 -3.289621403822939327e-01 3.604478149544732557e-01 8.755818890461460058e-04
-4.935706292187499457e+03 -3.317632303988869991e-01 3.597546812121458215e-01 8.756486729791622273e-04
-4.934663904375000129e+03 -3.343935958452472490e-01 3.588749969311830768e-01 8.732664660708629309e-04
-4.933621516562499892e+03 -3.368408372888024305e-01 3.578093989343023029e-01 8.686412391652642735e-04
-4.932579128749999654e+03 -3.391099718673501462e-01 3.565948377440913974e-01 8.615738976785656221e-04
-4.931536740937499417e+03 -3.412393580902586265e-01 3.552445403931615009e-01 8.517085658827313645e-04
-4.930494353124999179e+03 -3.432319849970112413e-01 3.537200718082112449e-01 8.393005357784329764e-04
-4.929451965312499851e+03 -3.450466311193922664e-01 3.520030584434166721e-01 8.248415014747386732e-04
-4.928409577499999614e+03 -3.467061100750476466e-01 3.501016138697888858e-01 8.085774555541237144e-04
-4.927367189687499376e+03 -3.482493931660164410e-01 3.480054804361716325e-01 7.903468830964789030e-04
-4.926324801874999139e+03 -3.497092123979647083e-01 3.456994723243159706e-01 7.698066172057509669e-04
-4.925282414062499811e+03 -3.510641567452162937e-01 3.431983348085825281e-01 7.470364261094502092e-04
-4.924240026250000483e+03 -3.522374396332366153e-01 3.405038440672532030e-01 7.220848702449417624e-04
-4.923197638437498426e+03 -3.532067554753592908e-01 3.375705398442877536e-01 6.948593091344922382e-04
-4.922155250624999098e+03 -3.539569649252845562e-01 3.344259442297807250e-01 6.656037368496240314e-04
-4.921112862812499770e+03 -3.544767201144598534e-01 3.311430590122764195e-01 6.348605323628093294e-04
-4.920070474999999533e+03 -3.547939293367044500e-01 3.277702021635718888e-01 6.030761176390500014e-04
-4.919028087187499295e+03 -3.549486477278449570e-01 3.243203696136792158e-01 5.706087854457379729e-04
-4.917985699374999967e+03 -3.549444231162983132e-01 3.207895182915626031e-01 5.381591012352537635e-04
-4.916943311562498820e+03 -3.547987908868621143e-01 3.171809054646634873e-01 5.059372415272890859e-04
-4.915900923749999492e+03 -3.545420727966150376e-01 3.134816972249940270e-01 4.737590397183295116e-04
-4.914858535937499255e+03 -3.541267936653393900e-01 3.097102402947876643e-01 4.416469947907435611e-04
-4.913816148124999927e+03 -3.535388797125679772e-01 3.058994969232310401e-01 4.096523841159183674e-04
-4.912773760312498780e+03 -3.527844809691824679e-01 3.020929206345913109e-01 3.780696527595119451e-04
-4.911731372499999452e+03 -3.518385750482121987e-01 2.983360617277450721e-01 3.470396296377297536e-04
-4.910688984687499214e+03 -3.507247646868317803e-01 2.946413287062847330e-01 3.162960511973786750e-04
-4.909646596874999886e+03 -3.494740458155162210e-01 2.909997451220972531e-01 2.861827843535656637e-04
-4.908604209062499649e+03 -3.481081596719531879e-01 2.874168316816057001e-01 2.570466776538105937e-04
-4.907561821249998502e+03 -3.467061554463294337e-01 2.839314492294386372e-01 2.288924971577915141e-04
-4.906519433437499174e+03 -3.453439531719506572e-01 2.805497659870610505e-01 2.016589252113854642e-04
-4.905477045624999846e+03 -3.440603859358026817e-01 2.772075674014571334e-01 1.754313700322619198e-04
-4.904434657812499609e+03 -3.428240530870176883e-01 2.738606265994221745e-01 1.504911240039229540e-04
-4.903392269999999371e+03 -3.415779279107092892e-01 2.705381994208828078e-01 1.263911919302014445e-04
-4.902349882187499134e+03 -3.403268243784019487e-01 2.672771294096918382e-01 1.028428586719122898e-04
-4.901307494374999806e+03 -3.390482007543070830e-01 2.640924749130516558e-01 8.016761775701954995e-05
-4.900265106562500478e+03 -3.377172938235754041e-01 2.610041359391343518e-01 5.857156583079060701e-05
-4.899222718749999331e+03 -3.363590433173517247e-01 2.580101071235678667e-01 3.846627270944014761e-05
-4.898180330937499093e+03 -3.350013634214907832e-01 2.551028838261245046e-01 2.015036250193689684e-05
-4.897137943124999765e+03 -3.336714534487279504e-01 2.523081114975833095e-01 3.620928100591397770e-06
-4.896095555312499528e+03 -3.323795787272172397e-01 2.496640444827032956e-01 -1.117469269012455734e-05
-4.895053167499999290e+03 -3.310697676693666325e-01 2.472177367712808937e-01 -2.435265493026015049e-05
-4.894010779687500872e+03 -3.296895294336662507e-01 2.450022595584179785e-01 -3.605931732063651118e-05
-4.892968391874999725e+03 -3.282118026765820651e-01 2.430492879796639361e-01 -4.674694865792119601e-05
-4.891926004062499487e+03 -3.266110711630126895e-01 2.413821911171433465e-01 -5.641826467253978578e-05
-4.890883616249999250e+03 -3.249132735999156196e-01 2.400026335889637596e-01 -6.475183800409651180e-05
-4.889841228437499922e+03 -3.231934534220169408e-01 2.389360009313093169e-01 -7.198362728102758186e-05
-4.888798840624999684e+03 -3.214974840572478731e-01 2.382073040196527880e-01 -7.833376883004565863e-05
-4.887756452812499447e+03 -3.198443007717191588e-01 2.377825233983929809e-01 -8.390687805572732191e-05
-4.886714064999999209e+03 -3.182268927351465382e-01 2.376212697819033992e-01 -8.902886702402226815e-05
-4.885671677187499881e+03 -3.166177925081387068e-01 2.376922867266791084e-01 -9.376156224456740377e-05
-4.884629289374998734e+03 -3.150536194863526873e-01 2.379379545265750684e-01 -9.790828023897846493e-05
-4.883586901562500316e+03 -3.135904966479509115e-01 2.382965163164198485e-01 -1.012100046993925017e-04
-4.882544513749999169e+03 -3.122538826835287717e-01 2.387459742785378314e-01 -1.038398576594795890e-04
-4.881502125937499841e+03 -3.110826368033006162e-01 2.392771322071124140e-01 -1.062383249963442302e-04
-4.880459738124999603e+03 -3.100772556132490032e-01 2.398761628242797039e-01 -1.084068828528118986e-04
-4.879417350312499366e+03 -3.091497923817175808e-01 2.405424322177165675e-01 -1.102843599897919939e-04
-4.878374962499999128e+03 -3.082212817703799956e-01 2.412803824184075463e-01 -1.120606742981603932e-04
-4.877332574687500710e+03 -3.072870506465720242e-01 2.421081603224857770e-01 -1.140650306391229524e-04
-4.876290186874999563e+03 -3.063342642596226240e-01 2.430212498173950353e-01 -1.164230249218391080e-04
-4.875247799062499325e+03 -3.053758468350482591e-01 2.439946087347890369e-01 -1.190293785907380931e-04
-4.874205411249999088e+03 -3.044622719077428874e-01 2.450122335086913350e-01 -1.220847133878806209e-04
-4.873163023437499760e+03 -3.036186962777087661e-01 2.460805897652870722e-01 -1.257884294466703862e-04
-4.872120635624999522e+03 -3.028064599328159634e-01 2.472139794003343494e-01 -1.297873154293649966e-04
-4.871078247812500194e+03 -3.020105431786679895e-01 2.484409857775162767e-01 -1.336502215102875119e-04
-4.870035859999999957e+03 -3.013044593057335740e-01 2.497730864732317091e-01 -1.372003374154256517e-04
-4.868993472187499719e+03 -3.007029005852943637e-01 2.511630784278401363e-01 -1.407013057342245787e-04
-4.867951084374999482e+03 -3.001814782123811143e-01 2.525649173677017578e-01 -1.444393136107461814e-04
-4.866908696562499244e+03 -2.997412665159815415e-01 2.539679924006336131e-01 -1.482674636724679561e-04
-4.865866308749999916e+03 -2.993705991363018182e-01 2.553439291451471416e-01 -1.520861416562317009e-04
-4.864823920937499679e+03 -2.991109756806140663e-01 2.566693720112120936e-01 -1.560130374131998561e-04
-4.863781533124999441e+03 -2.989780571411505550e-01 2.579811470488692082e-01 -1.600790099969786511e-04
-4.862739145312499204e+03 -2.989231458186756840e-01 2.592866289965528592e-01 -1.638749224572944659e-04
-4.861696757499999876e+03 -2.989674498139872627e-01 2.605806826229817297e-01 -1.669241303792781640e-04
-4.860654369687500548e+03 -2.991025124972649385e-01 2.619132761209616023e-01 -1.695572185596735362e-04
-4.859611981874999401e+03 -2.992478316046265352e-01 2.633217545355450717e-01 -1.723094932146110184e-04
-4.858569594062499164e+03 -2.993424276036234510e-01 2.647903170151670316e-01 -1.753486343399116010e-04
-4.857527206249999836e+03 -2.993871640068875295e-01 2.662634800298320226e-01 -1.788352464281641341e-04
-4.856484818437499598e+03 -2.994014852672640670e-01 2.676911975972973146e-01 -1.827510459064372742e-04
-4.855442430624999361e+03 -2.993969747779202106e-01 2.690234031938589787e-01 -1.871417894246734065e-04
-4.854400042812499123e+03 -2.993733747949395285e-01 2.702176904220909837e-01 -1.917433089262004543e-04
-4.853357654999999795e+03 -2.993492210515223961e-01 2.712428329849572717e-01 -1.961768506863919345e-04
-4.852315267187499558e+03 -2.993626132556510555e-01 2.720499384539104559e-01 -2.003942700885025133e-04
-4.851272879374999320e+03 -2.994073806693113848e-01 2.726419304264394716e-01 -2.040721610516231760e-04
-4.850230491562499083e+03 -2.994907245197987455e-01 2.730645947226363335e-01 -2.071443483106329207e-04
-4.849188103749999755e+03 -2.996052281573501341e-01 2.733481394165510614e-01 -2.094804261209440386e-04
-4.848145715937499517e+03 -2.997101102263437511e-01 2.735265847092929192e-01 -2.109530925568015491e-04
-4.847103328124999280e+03 -2.998122581049893487e-01 2.736203551236923159e-01 -2.118709890388188505e-04
-4.846060940312499952e+03 -2.999120233324008566e-01 2.736510865347033805e-01 -2.120795354942091695e-04
-4.845018552499999714e+03 -2.999900776436218997e-01 2.736222307366561468e-01 -2.113676255518618134e-04
-4.843976164687498567e+03 -3.000645110335324883e-01 2.735031306224158243e-01 -2.098145957718602927e-04
-4.842933776874999239e+03 -3.001469587822971352e-01 2.733053223086667760e-01 -2.074004728480503194e-04
-4.841891389062499911e+03 -3.002394507546314317e-01 2.730393028154850521e-01 -2.040555464188199917e-04
-4.840849001249999674e+03 -3.003240191122372726e-01 2.727020613389049553e-01 -1.997051738847986494e-04
-4.839806613437499436e+03 -3.004055500902061970e-01 2.723162744692327886e-01 -1.948005611839210205e-04
-4.838764225624999199e+03 -3.004878079870266783e-01 2.719031227241198723e-01 -1.897841569792984000e-04
-4.837721837812499871e+03 -3.005761568323280231e-01 2.714541446794006552e-01 -1.845615583606341470e-04
-4.836679450000000543e+03 -3.007384035407650313e-01 2.709522528773349870e-01 -1.788494637839195751e-04
-4.835637062187499396e+03 -3.009474296086279699e-01 2.704548103878435250e-01 -1.723045800483080192e-04
-4.834594674374999158e+03 -3.011550678725121166e-01 2.700383906183209115e-01 -1.651316105308102086e-04
-4.833552286562499830e+03 -3.013587136809039446e-01 2.697176524544025455e-01 -1.576065649067174006e-04
-4.832509898749999593e+03 -3.015411736000279674e-01 2.694809845946185001e-01 -1.494401876353856689e-04
-4.831467510937499355e+03 -3.017177289426606346e-01 2.693052629537973086e-01 -1.406767827997670438e-04
-4.830425123124999118e+03 -3.019195947416505321e-01 2.691972039875142331e-01 -1.318368691782089829e-04
-4.829382735312499790e+03 -3.021730717270042499e-01 2.691452926108898747e-01 -1.231959790088070624e-04
-4.828340347499999552e+03 -3.024668930126971911e-01 2.691294505525256842e-01 -1.143843093303737964e-04
-4.827297959687498405e+03 -3.027887420852904965e-01 2.691822029811199446e-01 -1.049025144584003386e-04
-4.826255571874999987e+03 -3.031586121383230137e-01 2.693054123278852408e-01 -9.497846989511623682e-05
-4.825213184062499749e+03 -3.036165497911900713e-01 2.694608155918961634e-01 -8.501010891411720080e-05
-4.824170796249999512e+03 -3.041158134708064065e-01 2.696153913403252500e-01 -7.503357007005305077e-05
-4.823128408437499274e+03 -3.045543268297213890e-01 2.697678457831235721e-01 -6.504266379280024518e-05
-4.822086020624999946e+03 -3.048908005335998483e-01 2.699320259989737014e-01 -5.507231671291438227e-05
-4.821043632812499709e+03 -3.051361424643405651e-01 2.700670364388382816e-01 -4.535972295621544563e-05
-4.820001245000000381e+03 -3.053323573006548886e-01 2.701541745526692129e-01 -3.593516483766511112e-05
-4.818958857187499234e+03 -3.054727642506512297e-01 2.702118833291894950e-01 -2.677304425237736943e-05
-4.817916469374999906e+03 -3.055424987237629342e-01 2.702065674507347359e-01 -1.822909356520737478e-05
-4.816874081562499669e+03 -3.055359008999298798e-01 2.700934349849599125e-01 -1.012111861778544989e-05
-4.815831693749999431e+03 -3.054766421995680492e-01 2.698593391909366868e-01 -2.207074149897736914e-06
-4.814789305937499194e+03 -3.053975882167470068e-01 2.694974477247933931e-01 5.394582420548863115e-06
-4.813746918125000775e+03 -3.052614892697645410e-01 2.690170277511632624e-01 1.247190701597285853e-05
-4.812704530312498719e+03 -3.050307335230497130e-01 2.684446397739249091e-01 1.891883347811773813e-05
-4.811662142499999391e+03 -3.046770593443843822e-01 2.677936371439444407e-01 2.478421486300008813e-05
-4.810619754687499153e+03 -3.042090214339729370e-01 2.670633143656967468e-01 2.972299069366670797e-05
-4.809577366874999825e+03 -3.036505587341336021e-01 2.662613039878347632e-01 3.365872080458704699e-05
-4.808534979062499588e+03 -3.029965841638708746e-01 2.653945776987303162e-01 3.691411128022346568e-05
-4.807492591249999350e+03 -3.022632860042484548e-01 2.644487131664647883e-01 3.966739152485815963e-05
-4.806450203437499113e+03 -3.014379311679758477e-01 2.634329009203083549e-01 4.228694951907017638e-05
-4.805407815624999785e+03 -3.005069953062189381e-01 2.623593314769693263e-01 4.463856274207167972e-05
-4.804365427812498638e+03 -2.994925522160623022e-01 2.612188337469612542e-01 4.644617904223920728e-05
-4.803323039999999310e+03 -2.983807334517927234e-01 2.599908381532369805e-01 4.793088209172076234e-05
-4.802280652187499982e+03 -2.971723187442023573e-01 2.586737981961642063e-01 4.902958579480299288e-05
-4.801238264374999744e+03 -2.958662996008399881e-01 2.572763886369807684e-01 4.955016419508703621e-05
-4.800195876562499507e+03 -2.944800210985117905e-01 2.557947708512806617e-01 4.944838783259514550e-05
-4.799153488749999269e+03 -2.930577628118906652e-01 2.542021290808900713e-01 4.898378468750408306e-05
-4.798111100937499941e+03 -2.915926806905646540e-01 2.524908639391243992e-01 4.847358607418957407e-05
-4.797068713124998794e+03 -2.900819230219557898e-01 2.507005636119155056e-01 4.775109228445747111e-05
-4.796026325312499466e+03 -2.885582731769144593e-01 2.488019399897679895e-01 4.667377147143575758e-05
-4.794983937499999229e+03 -2.870715082240321570e-01 2.467816430197646571e-01 4.521087448314556020e-05
-4.793941549687499901e+03 -2.856420133652979310e-01 2.447087687787062871e-01 4.331735112016460584e-05
-4.792899161874999663e+03 -2.842913783418776763e-01 2.425856643969384607e-01 4.105628777501800248e-05
-4.791856774062499426e+03 -2.830708504947389015e-01 2.403631737656615475e-01 3.816418879144104002e-05
-4.790814386249999188e+03 -2.820184422160395554e-01 2.380257306113917060e-01 3.457767857366659484e-05
-4.789771998437499860e+03 -2.811265157106590529e-01 2.355676242597793402e-01 3.064674544158431889e-05
-4.788729610624999623e+03 -2.803682787647124863e-01 2.329890327939640460e-01 2.665462142774574776e-05
-4.787687222812500295e+03 -2.797397125677636986e-01 2.302928891028104275e-01 2.252789240859160032e-05
-4.786644834999998238e+03 -2.792407415494553291e-01 2.274385712047077845e-01 1.826819355132695204e-05
-4.785602447187499820e+03 -2.788876856249885017e-01 2.243972682016598663e-01 1.428417832066318158e-05
-4.784560059374999582e+03 -2.786927128550365507e-01 2.211816763850229239e-01 1.069109877639061413e-05
-4.783517671562499345e+03 -2.786196849285225152e-01 2.178022760532872804e-01 7.102940848492173736e-06
-4.782475283749999107e+03 -2.786655209020544310e-01 2.142779853935926626e-01 3.440213447673931470e-06
-4.781432895937499779e+03 -2.788668920072491231e-01 2.106472659170673112e-01 -1.234136770333416674e-07
-4.780390508124998632e+03 -2.792385718086060065e-01 2.069517102380810658e-01 -3.477931507605771947e-06
-4.779348120312499304e+03 -2.797672179396404335e-01 2.032351308100890930e-01 -6.609320042721359562e-06
-4.778305732499999976e+03 -2.804097593327397608e-01 1.995281567061679695e-01 -9.444174886684723533e-06
-4.777263344687499739e+03 -2.811143237532780503e-01 1.958433459463541082e-01 -1.165487015495763083e-05
-4.776220956874999501e+03 -2.818663989041158002e-01 1.921846672404979584e-01 -1.332547914521865795e-05
-4.775178569062499264e+03 -2.827024304387029119e-01 1.885398592331400947e-01 -1.460500417459567341e-05
-4.774136181249999936e+03 -2.836519067480413048e-01 1.849008578448923801e-01 -1.532567441907278652e-05
-4.773093793437499698e+03 -2.847623277511731610e-01 1.812316874578955850e-01 -1.544246857567555366e-05
-4.772051405624999461e+03 -2.860834051622935248e-01 1.775313519494715331e-01 -1.499266665384266532e-05
-4.771009017812499224e+03 -2.876090699020763530e-01 1.738623826432140473e-01 -1.391314709828835733e-05
-4.769966629999998986e+03 -2.893001604985083741e-01 1.702806614559330134e-01 -1.204274587306017807e-05
-4.768924242187499658e+03 -2.911813366520172308e-01 1.668060425462905561e-01 -9.288071316490971409e-06
-4.767881854374999421e+03 -2.933095212585897782e-01 1.634368704880202472e-01 -5.773746991044988652e-06
-4.766839466562499183e+03 -2.956324315368507039e-01 1.601722171722542165e-01 -1.435491832426445593e-06
-4.765797078749999855e+03 -2.980519061774568046e-01 1.570320113207697432e-01 3.824006069386891651e-06
-4.764754690937499618e+03 -3.005098257810049356e-01 1.540380792541081179e-01 1.022862499762433076e-05
-4.763712303124998471e+03 -3.030065027375678510e-01 1.511731909841184107e-01 1.795394417910766934e-05
-4.762669915312499143e+03 -3.055822095442251030e-01 1.484068796881873598e-01 2.662678213201686585e-05
-4.761627527499999815e+03 -3.082431042883646555e-01 1.457130336909575885e-01 3.610241026301557756e-05
-4.760585139687499577e+03 -3.109357063113201702e-01 1.430955393310397450e-01 4.675618188929470684e-05
-4.759542751874999340e+03 -3.136701160782083830e-01 1.405635511201120680e-01 5.874941965779248735e-05
-4.758500364062499102e+03 -3.164620261297073078e-01 1.380886845593481682e-01 7.162785365583357279e-05
-4.757457976249999774e+03 -3.192832675376418017e-01 1.356308432477741355e-01 8.482339136368216830e-05
-4.756415588437500446e+03 -3.221442942887320360e-01 1.331725937129045745e-01 9.841385984071956104e-05
-4.755373200624999299e+03 -3.250429383154800345e-01 1.307430543720276006e-01 1.124623649602055791e-04
-4.754330812812499971e+03 -3.279727197441072994e-01 1.284124123142626195e-01 1.265123932610241525e-04
-4.753288424999999734e+03 -3.309213806239575395e-01 1.262490331379534370e-01 1.405795446670565709e-04
-4.752246037187499496e+03 -3.338494921481373612e-01 1.242880294222281912e-01 1.548800341814454695e-04
-4.751203649374999259e+03 -3.367299595906499410e-01 1.225453160766990651e-01 1.695898939334883684e-04
-4.750161261562499931e+03 -3.395490082582682256e-01 1.210335912433061073e-01 1.846500875696916670e-04
-4.749118873749999693e+03 -3.422812454532050963e-01 1.197585638959685894e-01 1.997295244695435849e-04
-4.748076485937499456e+03 -3.448842816535233058e-01 1.187410132327460649e-01 2.147651945610045223e-04
-4.747034098124999218e+03 -3.473293648548119172e-01 1.179958517783638861e-01 2.295647359687335470e-04
-4.745991710312499890e+03 -3.496146580289058448e-01 1.175243213271994491e-01 2.439280171896481963e-04
-4.744949322499999653e+03 -3.517534736217474700e-01 1.173183428240624909e-01 2.578446278877991201e-04
-4.743906934687499415e+03 -3.537616077425122518e-01 1.173604944991496202e-01 2.713274653319880294e-04
-4.742864546874999178e+03 -3.556335758981428730e-01 1.176410250189761919e-01 2.845044808276795236e-04
-4.741822159062499850e+03 -3.573667393570446049e-01 1.181264490089843494e-01 2.972555048237814773e-04
-4.740779771250000522e+03 -3.589740695882412402e-01 1.187892689778176220e-01 3.093839873465013129e-04
-4.739737383437500284e+03 -3.604540370043289865e-01 1.196337488721750109e-01 3.209644567111801308e-04
-4.738694995624999137e+03 -3.617879007185367257e-01 1.206304494979865138e-01 3.317563135427505192e-04
-4.737652607812499809e+03 -3.629483548625014322e-01 1.217554380331497821e-01 3.413969469874809405e-04
-4.736610219999999572e+03 -3.638921444524445548e-01 1.230248815394157647e-01 3.498195252147644945e-04
-4.735567832187499334e+03 -3.645800407180774250e-01 1.244721120189478947e-01 3.570934511914687398e-04
-4.734525444375000916e+03 -3.650222852355152203e-01 1.261112789801920042e-01 3.632013854362217383e-04
-4.733483056562499769e+03 -3.652378364304868508e-01 1.279305077161956017e-01 3.680864165898914343e-04
-4.732440668749999531e+03 -3.651610510336389948e-01 1.299348509022784370e-01 3.719633650827440410e-04
-4.731398280937499294e+03 -3.647591911167921142e-01 1.320668000153463195e-01 3.750586228606682068e-04
-4.730355893124999966e+03 -3.640733425996685035e-01 1.342163293477463826e-01 3.775042984803295056e-04
-4.729313505312499728e+03 -3.631396437028804880e-01 1.363237556680427787e-01 3.793494073491847276e-04
-4.728271117499999491e+03 -3.619727482194310952e-01 1.383851018201723015e-01 3.802572524237341520e-04
-4.727228729687499253e+03 -3.605457653967670262e-01 1.404300076166924982e-01 3.800603955494770599e-04
-4.726186341874999925e+03 -3.588496877151649000e-01 1.424498570730053371e-01 3.788655765799409493e-04
-4.725143954062499688e+03 -3.568799692496211207e-01 1.444513683257253045e-01 3.765618283787388969e-04
-4.724101566250000360e+03 -3.546228622872910630e-01 1.464713688437566386e-01 3.730973486216310436e-04
-4.723059178437498304e+03 -3.520591034787587947e-01 1.484922104581072877e-01 3.685598951459079383e-04
-4.722016790624999885e+03 -3.491769135206914676e-01 1.505132932423020875e-01 3.632959707444127751e-04
-4.720974402812499648e+03 -3.459771447580787251e-01 1.525734709288782687e-01 3.572884816674090137e-04
-4.719932014999999410e+03 -3.424882077556352655e-01 1.547040550835133144e-01 3.499167884497121780e-04
-4.718889627187499173e+03 -3.387532938146020633e-01 1.568817813585502152e-01 3.411071418895872094e-04
-4.717847239374999845e+03 -3.348143440387296721e-01 1.590711497737182234e-01 3.310802637937213856e-04
-4.716804851562498698e+03 -3.307020381188210401e-01 1.612865800320123499e-01 3.200249444708442225e-04
-4.715762463749999370e+03 -3.264439825408698148e-01 1.635075514437706323e-01 3.080256932160729973e-04
-4.714720075937499132e+03 -3.221086030408389922e-01 1.657013819856650305e-01 2.951698739230857729e-04
-4.713677688124999804e+03 -3.177133400092298499e-01 1.678810265302297933e-01 2.819404958056961419e-04
-4.712635300312498657e+03 -3.132374470675951539e-01 1.700632836810184734e-01 2.683097627074864104e-04
-4.711592912499999329e+03 -3.086600501746885605e-01 1.722412622663279935e-01 2.541051419970918944e-04
-4.710550524687499092e+03 -3.039602605126461854e-01 1.743956011377212900e-01 2.396025399165119989e-04
-4.709508136874999764e+03 -2.991664785233488222e-01 1.765098946772171995e-01 2.248797662423019891e-04
-4.708465749062499526e+03 -2.943219567434869344e-01 1.785527638465191635e-01 2.096781895882342793e-04
-4.707423361249999289e+03 -2.894836142671447510e-01 1.805010803917738993e-01 1.937619868321952010e-04
-4.706380973437499051e+03 -2.846977972323392336e-01 1.823513698450612008e-01 1.772865509772293051e-04
-4.705338585624999723e+03 -2.799658405902347158e-01 1.841201883665150585e-01 1.604142027181599661e-04
-4.704296197812499486e+03 -2.752586614788794517e-01 1.858221055086026752e-01 1.430819127821203224e-04
-4.703253809999999248e+03 -2.705494666045854535e-01 1.874742050369415658e-01 1.256108904823234433e-04
-4.702211422187499920e+03 -2.658730836578167556e-01 1.890490276700954042e-01 1.082240755661912295e-04
-4.701169034374999683e+03 -2.612340492158692351e-01 1.905126002424685494e-01 9.087345808056883378e-05
-4.700126646562500355e+03 -2.565978572175024452e-01 1.918558810701104789e-01 7.350510075721376530e-05
-4.699084258749999208e+03 -2.519572138478871626e-01 1.930415667830983062e-01 5.596162165944212620e-05
-4.698041870937499880e+03 -2.473050520804243591e-01 1.940555118066465967e-01 3.833337519489036127e-05
-4.696999483124999642e+03 -2.426368655910335348e-01 1.949379070230756461e-01 2.077983245296163742e-05
-4.695957095312499405e+03 -2.379696844189604366e-01 1.956905377713409055e-01 3.388514020456095343e-06
-4.694914707499999167e+03 -2.333274200433291812e-01 1.962907152163859137e-01 -1.377096359174698958e-05
-4.693872319687500749e+03 -2.287239390708940556e-01 1.967362002366475904e-01 -3.078431910693877829e-05
-4.692829931874999602e+03 -2.242101008423439401e-01 1.970073823847615091e-01 -4.755982802642382451e-05
-4.691787544062499364e+03 -2.198345793701564910e-01 1.971351904077670858e-01 -6.402209291136205327e-05
-4.690745156249999127e+03 -2.156195221573990461e-01 1.971616727857267992e-01 -8.035793171605283753e-05
-4.689702768437499799e+03 -2.116075856276775635e-01 1.970743379138829021e-01 -9.674510464011071363e-05
-4.688660380624999561e+03 -2.078021940904947462e-01 1.968730385445181530e-01 -1.132043069911636596e-04
-4.687617992812500233e+03 -2.041667305114677755e-01 1.965947593931467452e-01 -1.292277600267378759e-04
-4.686575604999999996e+03 -2.007113534123089460e-01 1.962339521066592263e-01 -1.445456277413543870e-04
-4.685533217187499758e+03 -1.975005181994769488e-01 1.957706049801407333e-01 -1.594316124672587385e-04
-4.684490829374999521e+03 -1.945770086125448994e-01 1.952003883721887267e-01 -1.737679708030400263e-04
-4.683448441562500193e+03 -1.919629026585207288e-01 1.944941142386137078e-01 -1.872625671769838698e-04
-4.682406053749999955e+03 -1.896856700965204867e-01 1.936573649087176552e-01 -2.001028949755571679e-04
-4.681363665937499718e+03 -1.877610213645032333e-01 1.926560253997998684e-01 -2.126087860848333022e-04
-4.680321278124999480e+03 -1.862017829970013527e-01 1.914254275591852628e-01 -2.247271143782479533e-04
-4.679278890312499243e+03 -1.850516664412175105e-01 1.899575082645809376e-01 -2.361283099963319622e-04
-4.678236502499999915e+03 -1.843412586714943679e-01 1.882566704398893065e-01 -2.469646564692251330e-04
-4.677194114687500587e+03 -1.840361472686301569e-01 1.863036632743989840e-01 -2.575030405131813692e-04
-4.676151726874998531e+03 -1.840975997713955592e-01 1.840717501957356006e-01 -2.675162383314145858e-04
-4.675109339062499203e+03 -1.845285781552719884e-01 1.815692001837158620e-01 -2.765537192937631895e-04
-4.674066951249999875e+03 -1.853323550797149888e-01 1.787864169134190939e-01 -2.844802831010981607e-04
-4.673024563437499637e+03 -1.865205348089873927e-01 1.757053757722991383e-01 -2.914690487003668024e-04
-4.671982175624999400e+03 -1.880887969977310115e-01 1.723189579720957321e-01 -2.975758696239205726e-04
-4.670939787812499162e+03 -1.900178109213454536e-01 1.686790098567610141e-01 -3.029901555921914722e-04
-4.669897399999999834e+03 -1.923168861470321567e-01 1.648939467492592237e-01 -3.080532861659442665e-04
-4.668855012187499597e+03 -1.949664814111657374e-01 1.610200450867761701e-01 -3.128470614773636678e-04
-4.667812624374999359e+03 -1.979583070924596788e-01 1.570711380694165826e-01 -3.171892528704817172e-04
-4.666770236562499122e+03 -2.012928693618843967e-01 1.530542421571174372e-01 -3.210332705344632947e-04
-4.665727848749998884e+03 -2.049632057671001706e-01 1.489899738942731811e-01 -3.244072224528649659e-04
-4.664685460937499556e+03 -2.089240886297047128e-01 1.449159810919481983e-01 -3.273136243595862506e-04
-4.663643073124999319e+03 -2.131196439521506059e-01 1.408640532931702549e-01 -3.296530831650147067e-04
-4.662600685312499991e+03 -2.175559221005789468e-01 1.368777375282391462e-01 -3.316801236199215324e-04
-4.661558297499999753e+03 -2.222480610041639437e-01 1.329578754319287459e-01 -3.335940721878997463e-04
-4.660515909687498606e+03 -2.271869491858024004e-01 1.290854714015773341e-01 -3.352644735329360554e-04
-4.659473521874998369e+03 -2.323421991115559859e-01 1.253062654657942088e-01 -3.365732607996842619e-04
-4.658431134062499950e+03 -2.376814828021932002e-01 1.216708659020761807e-01 -3.372330757108829720e-04
-4.657388746249999713e+03 -2.432188181212348865e-01 1.181958697814394499e-01 -3.371600736112323211e-04
-4.656346358437499475e+03 -2.489786415376723516e-01 1.148790213510732100e-01 -3.365851374226798204e-04
-4.655303970624999238e+03 -2.548909868381755151e-01 1.117429910357945894e-01 -3.354520067532216522e-04
-4.654261582812499910e+03 -2.608397313982184773e-01 1.088591807410631412e-01 -3.333191366837803403e-04
-4.653219195000000582e+03 -2.667519281621035243e-01 1.062987416310910704e-01 -3.298435083940345729e-04
-4.652176807187499435e+03 -2.726122665753570318e-01 1.040711319939840174e-01 -3.252543078662337270e-04
-4.651134419374999197e+03 -2.784181262242003130e-01 1.021259312794457474e-01 -3.198415945353094009e-04
-4.650092031562499869e+03 -2.841179083024547580e-01 1.004140967770061205e-01 -3.132358290470823193e-04
-4.649049643749999632e+03 -2.896373028486431966e-01 9.892908850092596573e-02 -3.052638169701869298e-04
-4.648007255937499394e+03 -2.949322242184303500e-01 9.768872621976912307e-02 -2.960928429663578195e-04
-4.646964868124999157e+03 -2.999537744172845466e-01 9.672689411643665969e-02 -2.857387084121756080e-04
-4.645922480312499829e+03 -3.046591667564490513e-01 9.608572646956865804e-02 -2.739020013531149613e-04
-4.644880092499999591e+03 -3.089956885665301467e-01 9.580375484226939797e-02 -2.603593068539713151e-04
-4.643837704687498444e+03 -3.129337648874727651e-01 9.588122959446317151e-02 -2.454593032126951412e-04
-4.642795316874999116e+03 -3.165053002732539644e-01 9.625221838449898870e-02 -2.294769633852348644e-04
-4.641752929062499788e+03 -3.196872693791839026e-01 9.689763643003308780e-02 -2.124637246800389879e-04
-4.640710541249999551e+03 -3.224681072288951844e-01 9.785370845781367344e-02 -1.945089855757674573e-04
-4.639668153437499313e+03 -3.248730723075382021e-01 9.911299296190829999e-02 -1.757125455201798787e-04
-4.638625765624999985e+03 -3.268943401199108645e-01 1.006728741728676602e-01 -1.559805760258456278e-04
-4.637583377812499748e+03 -3.285194066219552234e-01 1.025641823218268467e-01 -1.350803235921138124e-04
-4.636540990000000420e+03 -3.297358178424976138e-01 1.047896141593537417e-01 -1.131595575296524554e-04
-4.635498602187499273e+03 -3.305154710941784479e-01 1.073564495980761507e-01 -9.060077417817262544e-05
-4.634456214374999945e+03 -3.308597089606929442e-01 1.103023154026434027e-01 -6.740985387101492798e-05
-4.633413826562499708e+03 -3.307418472131031795e-01 1.136513691308211615e-01 -4.337871434493958207e-05
-4.632371438749999470e+03 -3.301505996944638643e-01 1.174075458031731689e-01 -1.856026461088850383e-05
-4.631329050937499233e+03 -3.291173458990654943e-01 1.215337641309890415e-01 6.993926234943004477e-06
-4.630286663125000814e+03 -3.276338210126523709e-01 1.259692130310938185e-01 3.343760496473587729e-05
-4.629244275312498758e+03 -3.256757868683245460e-01 1.306842235725846624e-01 6.089104343693431024e-05
-4.628201887499999430e+03 -3.232546515647596319e-01 1.356177128409370714e-01 8.911728397705970261e-05
-4.627159499687499192e+03 -3.204198404990596938e-01 1.407178997275126409e-01 1.178019148289904537e-04
-4.626117111874999864e+03 -3.171854817788657410e-01 1.459850175922301763e-01 1.467673931522069835e-04
-4.625074724062499627e+03 -3.135992344939482201e-01 1.514331085431513679e-01 1.757988349783238819e-04
-4.624032336249999389e+03 -3.096894929187579137e-01 1.570605873143615661e-01 2.047233794845343163e-04
-4.622989948437499152e+03 -3.054401563370139350e-01 1.628233729338877389e-01 2.331837369947386272e-04
-4.621947560624999824e+03 -3.008885896992848918e-01 1.686975112631191320e-01 2.608722159393174174e-04
-4.620905172812499586e+03 -2.960996012682907130e-01 1.746451436206505059e-01 2.879091127393081616e-04
-4.619862785000000258e+03 -2.911274656608191513e-01 1.806137975926795369e-01 3.144639487773703769e-04
-4.618820397187498202e+03 -2.860215617584797032e-01 1.865938052302041350e-01 3.403475946826706872e-04
-4.617778009374999783e+03 -2.808210642309256766e-01 1.925605392642731062e-01 3.652290610299851114e-04
-4.616735621562499546e+03 -2.755693562523121587e-01 1.984371534699411743e-01 3.893292057545539100e-04
-4.615693233749999308e+03 -2.703165808758957178e-01 2.041659098133342953e-01 4.131759062888198161e-04
-4.614650845937499980e+03 -2.651011656938890848e-01 2.097715462720699253e-01 4.365236879509036766e-04
-4.613608458125000652e+03 -2.599541395275762889e-01 2.153026233199191730e-01 4.588742521379181403e-04
-4.612566070312498596e+03 -2.548823505906729903e-01 2.207538660778672612e-01 4.802684088553144624e-04
-4.611523682499999268e+03 -2.498530420850878508e-01 2.261128253927684184e-01 5.009598629710707279e-04
-4.610481294687499940e+03 -2.448472447624583381e-01 2.313736828412444879e-01 5.209115829053458319e-04
-4.609438906874999702e+03 -2.399040851458329737e-01 2.365220752332953258e-01 5.397327207783953178e-04
-4.608396519062499465e+03 -2.350793772885926280e-01 2.415267220008617266e-01 5.574195899207255202e-04
-4.607354131249999227e+03 -2.304288775988451443e-01 2.463374746203023380e-01 5.741731778307169283e-04
-4.606311743437499899e+03 -2.259951261532788247e-01 2.509375908923510146e-01 5.897644061346798148e-04
-4.605269355624999662e+03 -2.218032823521977059e-01 2.553205638391374266e-01 6.039869953903900541e-04
-4.604226967812499424e+03 -2.178627132842706482e-01 2.594802809768155805e-01 6.170256186509323441e-04
-4.603184579999999187e+03 -2.141528542534105184e-01 2.634089894186189551e-01 6.290774459143126576e-04
-4.602142192187499859e+03 -2.106713356338153209e-01 2.670725293936914158e-01 6.400732080900030287e-04
-4.601099804374999621e+03 -2.074504546784962655e-01 2.703968782933179327e-01 6.499329789730628635e-04
-4.600057416562499384e+03 -2.045576674491694225e-01 2.733354073166539000e-01 6.586480239776828626e-04
-4.599015028749999146e+03 -2.020306579653809720e-01 2.758865357748165326e-01 6.659847966841536508e-04
-4.597972640937499818e+03 -1.998353139865692851e-01 2.780715215465715540e-01 6.716490347333720686e-04
-4.596930253124999581e+03 -1.979809746013696248e-01 2.799219650693683947e-01 6.755573033434517267e-04
-4.595887865312500253e+03 -1.964857937483569517e-01 2.814533007603964854e-01 6.776199863581406366e-04
-4.594845477499999106e+03 -1.953189197145914768e-01 2.826844900692370710e-01 6.773946658556706220e-04
-4.593803089687499778e+03 -1.944572317954954555e-01 2.836387128946849523e-01 6.747015974301150262e-04
-4.592760701874999540e+03 -1.939214025743794534e-01 2.842979145762279392e-01 6.697374758265601212e-04
-4.591718314062499303e+03 -1.937195379858400734e-01 2.846436755355371551e-01 6.628246454350200005e-04
-4.590675926249999975e+03 -1.938008081613735722e-01 2.847093961565826947e-01 6.542071473077154704e-04
-4.589633538437499737e+03 -1.941187696937907159e-01 2.845105111600334524e-01 6.439559384759584951e-04
-4.588591150624999500e+03 -1.946175243943540911e-01 2.840252693456858935e-01 6.320233510945180450e-04
-4.587548762812500172e+03 -1.952396109432814608e-01 2.832047899888487374e-01 6.182459441698302241e-04
-4.586506374999999935e+03 -1.959385049648269816e-01 2.820150257374818281e-01 6.026657644104631544e-04
-4.585463987187499697e+03 -1.966317404486097598e-01 2.804363075694604746e-01 5.854410227007144848e-04
-4.584421599374999460e+03 -1.972553134821901644e-01 2.784615172518646875e-01 5.667524273601426193e-04
-4.583379211562499222e+03 -1.978043832917654732e-01 2.761063880361090961e-01 5.465946255472721492e-04
-4.582336823749999894e+03 -1.982688633084845053e-01 2.734069783986715074e-01 5.253671079120197061e-04
-4.581294435937499657e+03 -1.986199727428393791e-01 2.703940898380673974e-01 5.035625446578913126e-04
-4.580252048124998510e+03 -1.988298777993934285e-01 2.670873212036622979e-01 4.809441209347774054e-04
-4.579209660312499182e+03 -1.988581428594338174e-01 2.635154544689230494e-01 4.572712386313841095e-04
-4.578167272499999854e+03 -1.986885403745697054e-01 2.596881464213005031e-01 4.326605932256838210e-04
-4.577124884687499616e+03 -1.983455081742569737e-01 2.556551642006805181e-01 4.072841167129593373e-04
-4.576082496874999379e+03 -1.978602970463698152e-01 2.514710653603581814e-01 3.810633859120806733e-04
-4.575040109062499141e+03 -1.972222344847033293e-01 2.471340419265180555e-01 3.538922764488658802e-04
-4.573997721249999813e+03 -1.963775611573667090e-01 2.426507918124631569e-01 3.264026255569467340e-04
-4.572955333437500485e+03 -1.953312999805563166e-01 2.380500295394557542e-01 2.991944835911979246e-04
-4.571912945624999338e+03 -1.941292888577908493e-01 2.333447459292937731e-01 2.721896479399868668e-04
-4.570870557812500010e+03 -1.927802456178092094e-01 2.285267299267596253e-01 2.452350981272400634e-04
-4.569828169999999773e+03 -1.912773380225847863e-01 2.236165828177397175e-01 2.184403353302632339e-04
-4.568785782187499535e+03 -1.895864845734181459e-01 2.186805605666640728e-01 1.919201741883648960e-04
-4.567743394374999298e+03 -1.877074852094845481e-01 2.138149151504424028e-01 1.655336231140039870e-04
-4.566701006562499970e+03 -1.856776229736866735e-01 2.090807836944644227e-01 1.392971399763799113e-04
-4.565658618749999732e+03 -1.835157943546880943e-01 2.044426454140303162e-01 1.134684254765425533e-04
-4.564616230937499495e+03 -1.812544245703931745e-01 1.998870047347514611e-01 8.822641595001017197e-05
-4.563573843124999257e+03 -1.789291840723472027e-01 1.954460881294472485e-01 6.385666979610541305e-05
-4.562531455312499929e+03 -1.765814794789184738e-01 1.911467199604782452e-01 4.095169044998760399e-05
-4.561489067499999692e+03 -1.742344911485772252e-01 1.869987565479721003e-01 1.974569203021249409e-05
-4.560446679687499454e+03 -1.718777852557896169e-01 1.829730747324863072e-01 1.548290039625352605e-07
-4.559404291874999217e+03 -1.695148216034925992e-01 1.790734268818766073e-01 -1.804569255375889267e-05
-4.558361904062499889e+03 -1.671515574952959216e-01 1.753446491315261424e-01 -3.494250950920826010e-05
-4.557319516249999651e+03 -1.648164337923357370e-01 1.718252780871687979e-01 -5.050673451347243830e-05
-4.556277128437500323e+03 -1.625566451730325879e-01 1.685559901489591950e-01 -6.482710435680063405e-05
-4.555234740624999176e+03 -1.603913980780934390e-01 1.655338085590071784e-01 -7.796489252653092763e-05
-4.554192352812499848e+03 -1.583127389765179027e-01 1.627632682646982243e-01 -8.972685783276651919e-05
-4.553149964999999611e+03 -1.562895247484974992e-01 1.603200198923657172e-01 -9.988196945159212472e-05
-4.552107577187499373e+03 -1.543059866415893155e-01 1.582756528105415672e-01 -1.084297514070691224e-04
-4.551065189374999136e+03 -1.523706190238952873e-01 1.566394998991123000e-01 -1.154492568896299824e-04
-4.550022801562499808e+03 -1.505623663697336634e-01 1.553827013375169430e-01 -1.210922783267739667e-04
-4.548980413749999570e+03 -1.489494785855881576e-01 1.544941218403706462e-01 -1.254659372209508098e-04
-4.547938025937499333e+03 -1.475272998283285453e-01 1.539791017871265377e-01 -1.283988376656267224e-04
-4.546895638125000005e+03 -1.463123261442765832e-01 1.538678059540057874e-01 -1.297921391425816730e-04
-4.545853250312499767e+03 -1.453600860492044733e-01 1.541654888854539496e-01 -1.299243275972457290e-04
-4.544810862499999530e+03 -1.447021662727705771e-01 1.548409202218316294e-01 -1.288217531443677452e-04
-4.543768474687499292e+03 -1.443466013306682338e-01 1.558764506430509733e-01 -1.262462588683073482e-04
-4.542726086874999964e+03 -1.443258942120254351e-01 1.572499155378219160e-01 -1.221922214602661123e-04
-4.541683699062499727e+03 -1.446998769919212446e-01 1.589497865573405444e-01 -1.173536841645355169e-04
-4.540641311250000399e+03 -1.455229658701970852e-01 1.609833086601559216e-01 -1.123113902813205697e-04
-4.539598923437498343e+03 -1.467941207365411616e-01 1.633640490234898324e-01 -1.070918338420179705e-04
-4.538556535624999924e+03 -1.484675294039220217e-01 1.660817320078746828e-01 -1.017967680542651115e-04
-4.537514147812499687e+03 -1.505054871503141989e-01 1.690729316452185549e-01 -9.656626989053271651e-05
-4.536471759999999449e+03 -1.528703581450064075e-01 1.722964609732592078e-01 -9.143768469827629256e-05
-4.535429372187499212e+03 -1.555090383059402059e-01 1.757582771716048597e-01 -8.619648015953229180e-05
-4.534386984374999884e+03 -1.583781064735830801e-01 1.794682326887666601e-01 -8.080335663160168340e-05
-4.533344596562499646e+03 -1.614372409170166389e-01 1.834324914945415774e-01 -7.564887733459348823e-05
-4.532302208749999409e+03 -1.646672830948243682e-01 1.876338021375895115e-01 -7.094322655868996882e-05
-4.531259820937499171e+03 -1.680895272176790856e-01 1.920367543323356907e-01 -6.661066843994380507e-05
-4.530217433124999843e+03 -1.716932471009736116e-01 1.966260705651080576e-01 -6.290278551377757421e-05
-4.529175045312499606e+03 -1.754880923040975371e-01 2.013400815345282591e-01 -6.008493870039903029e-05
-4.528132657499999368e+03 -1.794873550357902747e-01 2.060781569384697587e-01 -5.800580375711792086e-05
-4.527090269687499131e+03 -1.836605700840087674e-01 2.107906421706485511e-01 -5.663117467284794310e-05
-4.526047881874999803e+03 -1.879916347631751528e-01 2.154608065881796486e-01 -5.615767241787813049e-05
-4.525005494062499565e+03 -1.925040847957939782e-01 2.200552931145880187e-01 -5.668946100736352159e-05
-4.523963106249999328e+03 -1.972140556641227005e-01 2.246039361807654622e-01 -5.813216461373588270e-05
-4.522920718437498181e+03 -2.020671511841695689e-01 2.291514937593465695e-01 -6.046374541282645526e-05
-4.521878330624999762e+03 -2.070176841535424084e-01 2.336772870848175254e-01 -6.366873340976035979e-05
-4.520835942812499525e+03 -2.120282806987984214e-01 2.381570398086067519e-01 -6.770236144051026267e-05
-4.519793554999999287e+03 -2.170886840711599153e-01 2.425453660907525011e-01 -7.265566082193460908e-05
-4.518751167187499959e+03 -2.221966174635086333e-01 2.468175539498145554e-01 -7.833876148703829612e-05
-4.517708779374999722e+03 -2.273374478137784593e-01 2.509691860019692689e-01 -8.442185454296096672e-05
-4.516666391562498575e+03 -2.324949561347229299e-01 2.549732849949107871e-01 -9.099766065909143558e-05
-4.515624003749999247e+03 -2.376414188400227667e-01 2.587975142127261763e-01 -9.824727835538364738e-05
-4.514581615937499919e+03 -2.427281257279604865e-01 2.623896935376335282e-01 -1.059235199890729679e-04
-4.513539228124999681e+03 -2.476975447689439280e-01 2.657204229657978423e-01 -1.138334266762142908e-04
-4.512496840312499444e+03 -2.525388087427758443e-01 2.687765155406257600e-01 -1.223954831936986719e-04
-4.511454452499999206e+03 -2.572706418556815477e-01 2.715458741012082289e-01 -1.320526340138055560e-04
-4.510412064687499878e+03 -2.619039947420583880e-01 2.740041839347527874e-01 -1.426218423625276606e-04
-4.509369676874999641e+03 -2.664000085039380239e-01 2.761145380146726724e-01 -1.538644668001304264e-04
-4.508327289062499403e+03 -2.707076429969444975e-01 2.779097478027553469e-01 -1.658103135241155099e-04
-4.507284901249999166e+03 -2.748269378940220720e-01 2.794449839961192228e-01 -1.786325115266645253e-04
-4.506242513437499838e+03 -2.787516495405365502e-01 2.807283557286455733e-01 -1.921017014217294783e-04
-4.505200125624999600e+03 -2.824709242214183957e-01 2.817640053808936340e-01 -2.057340888720457419e-04
-4.504157737812499363e+03 -2.860097165604650327e-01 2.825620151276996284e-01 -2.198838979538022252e-04
-4.503115349999999125e+03 -2.893534951779230258e-01 2.831533401437704156e-01 -2.351754506254425975e-04
-4.502072962187499797e+03 -2.924874215084967144e-01 2.835548872882293625e-01 -2.515631648585328617e-04
-4.501030574374999560e+03 -2.954250012723918517e-01 2.837755209181207494e-01 -2.686209074890493604e-04
-4.499988186562498413e+03 -2.981577941393006581e-01 2.838333026705754936e-01 -2.862101351475635630e-04
-4.498945798749999994e+03 -3.006846037359108825e-01 2.837135987489659561e-01 -3.042542463552368333e-04
-4.497903410937499757e+03 -3.029975375378654578e-01 2.834447447751886062e-01 -3.223802330205146000e-04
-4.496861023124999519e+03 -3.050725329193730850e-01 2.830559629910406327e-01 -3.403986955866391802e-04
-4.495818635312499282e+03 -3.068791652670490588e-01 2.825357642689386162e-01 -3.583832128287066311e-04
-4.494776247499999954e+03 -3.084416949621779369e-01 2.818361199769052194e-01 -3.763774879524121506e-04
-4.493733859687500626e+03 -3.097994242827373235e-01 2.809321114598122282e-01 -3.941785388733459218e-04
-4.492691471874998570e+03 -3.109402633619138268e-01 2.798255141249036959e-01 -4.114618670791712765e-04
-4.491649084062499242e+03 -3.118868589344249154e-01 2.785080780198365136e-01 -4.281265297180627898e-04
-4.490606696249999914e+03 -3.126751549615410797e-01 2.769934653207341557e-01 -4.439479631295107525e-04
-4.489564308437499676e+03 -3.132806533567473739e-01 2.753044185958404833e-01 -4.587862642331006044e-04
-4.488521920624999439e+03 -3.136707461573026712e-01 2.734481183407426741e-01 -4.725441086968811205e-04
-4.487479532812499201e+03 -3.138438119684907046e-01 2.713974652087651762e-01 -4.849762577011559059e-04
-4.486437144999999873e+03 -3.138200861529264474e-01 2.691406033588804592e-01 -4.958633817115973676e-04
-4.485394757187499636e+03 -3.136197741534040295e-01 2.666882966734139826e-01 -5.050887517526635910e-04
-4.484352369374999398e+03 -3.132159861635965825e-01 2.640588563328600258e-01 -5.127385252470581913e-04
-4.483309981562500070e+03 -3.125831646558350774e-01 2.613016723651145901e-01 -5.190015039709589863e-04
-4.482267593749998923e+03 -3.117520289724695637e-01 2.584640562897035365e-01 -5.240130086908334657e-04
-4.481225205937499595e+03 -3.107887924262815460e-01 2.555662042213395213e-01 -5.276092141527340216e-04
-4.480182818124999358e+03 -3.097504582289756225e-01 2.526160002053380871e-01 -5.296389734330658435e-04
-4.479140430312499120e+03 -3.086218405330675152e-01 2.495928720724468197e-01 -5.301563756979197663e-04
-4.478098042499999792e+03 -3.074031529201164403e-01 2.464477803016953961e-01 -5.293987496215703725e-04
-4.477055654687499555e+03 -3.061476848113318106e-01 2.431513630111650226e-01 -5.274683546903349493e-04
-4.476013266874998408e+03 -3.049144788050911492e-01 2.396844874950699034e-01 -5.242523062431814294e-04
-4.474970879062499989e+03 -3.037360283304842423e-01 2.360493875382299600e-01 -5.199105513640042047e-04
-4.473928491249999752e+03 -3.025920702838822418e-01 2.322891283157350606e-01 -5.147397459880115496e-04
-4.472886103437499514e+03 -3.014399850244669499e-01 2.284424624065684029e-01 -5.088511774236748704e-04
-4.471843715624999277e+03 -3.002656746053556924e-01 2.245384679937542372e-01 -5.021230069234461271e-04
-4.470801327812499949e+03 -2.990860300931731386e-01 2.206120052420694755e-01 -4.943689670889160224e-04
-4.469758939999999711e+03 -2.979153014356025753e-01 2.166868851428248310e-01 -4.859088499161626326e-04
-4.468716552187499474e+03 -2.967376440122228010e-01 2.127976732325268794e-01 -4.769435191150952743e-04
-4.467674164374999236e+03 -2.955050895192564142e-01 2.090074402170487844e-01 -4.673283022532178786e-04
-4.466631776562499908e+03 -2.942011086123257901e-01 2.053415434551653096e-01 -4.570555442046536111e-04
-4.465589388749998761e+03 -2.928672583214887992e-01 2.018168090015420302e-01 -4.461676579535883941e-04
-4.464547000937499433e+03 -2.915789828253485538e-01 1.984505358357152305e-01 -4.347505363105561558e-04
-4.463504613124999196e+03 -2.903815459475302396e-01 1.951838733960356842e-01 -4.228741926168289576e-04
-4.462462225312499868e+03 -2.892943361988573048e-01 1.919420252912797664e-01 -4.106629764957201193e-04
-4.461419837499999630e+03 -2.883105657091856733e-01 1.887133490297157323e-01 -3.983907121032687526e-04
-4.460377449687499393e+03 -2.873899743539306550e-01 1.855034346182738991e-01 -3.863278864961071563e-04
-4.459335061874998246e+03 -2.864630007595607708e-01 1.823124193576437513e-01 -3.747552083971488748e-04
-4.458292674062499827e+03 -2.854394450633904734e-01 1.791273906542973637e-01 -3.641810366064883366e-04
-4.457250286249999590e+03 -2.842585631593803064e-01 1.759428405437451493e-01 -3.548893332117211241e-04
-4.456207898437499352e+03 -2.828981436240605163e-01 1.727867210355530647e-01 -3.470163724734370890e-04
-4.455165510625000024e+03 -2.813258688162793009e-01 1.696843138819526808e-01 -3.405629759842248444e-04
-4.454123122812499787e+03 -2.795043470471745284e-01 1.666080615216735672e-01 -3.354674956696097866e-04
-4.453080734999999549e+03 -2.774222007799168610e-01 1.635073292934905997e-01 -3.315600423988082092e-04
-4.452038347187500221e+03 -2.750738759048785287e-01 1.603806304305227526e-01 -3.284521095972726826e-04
-4.450995959374999984e+03 -2.724321532617395847e-01 1.572481337514983479e-01 -3.258668073616693408e-04
-4.449953571562499747e+03 -2.694880521841324650e-01 1.541326945679210580e-01 -3.240114759828904433e-04
-4.448911183749999509e+03 -2.662864090353538327e-01 1.510234926386949117e-01 -3.231235328447513164e-04
-4.447868795937499272e+03 -2.628680884299818832e-01 1.478725385723519414e-01 -3.231208019061352276e-04
-4.446826408124999944e+03 -2.593121851589136884e-01 1.446484004075284657e-01 -3.239496852233618007e-04
-4.445784020312499706e+03 -2.556511926186252892e-01 1.413518255046817551e-01 -3.255917784016237773e-04
-4.444741632499999469e+03 -2.518614320073067625e-01 1.380227943195642959e-01 -3.280090571807114290e-04
-4.443699244687499231e+03 -2.479379459310864786e-01 1.346760258400907795e-01 -3.311025734668125589e-04
-4.442656856874999903e+03 -2.439028265447616695e-01 1.312699241357037916e-01 -3.345769236054377932e-04
-4.441614469062499666e+03 -2.397886228208909176e-01 1.277732379043452493e-01 -3.380609759032063353e-04
-4.440572081250000338e+03 -2.356242584953240626e-01 1.242102003503221946e-01 -3.417609444140663538e-04
-4.439529693437499191e+03 -2.314812153874710732e-01 1.206111426433383454e-01 -3.462939757483515964e-04
-4.438487305624999863e+03 -2.274132587470379940e-01 1.169875183704589539e-01 -3.519973591203940104e-04
-4.437444917812499625e+03 -2.234111515077925603e-01 1.133326111416954052e-01 -3.586026937775057882e-04
-4.436402530000000297e+03 -2.194922526155066445e-01 1.096372938852835238e-01 -3.656929596833412939e-04
-4.435360142187499150e+03 -2.156865034378130375e-01 1.059396647049803269e-01 -3.730214828257160590e-04
-4.434317754374999822e+03 -2.120598413741143495e-01 1.022891353412227478e-01 -3.802691080277795666e-04
-4.433275366562499585e+03 -2.086955449841528254e-01 9.871521339906175196e-02 -3.869943626124661921e-04
-4.432232978749999347e+03 -2.056254998420453117e-01 9.520602954582538247e-02 -3.929742275389814534e-04
-4.431190590937500019e+03 -2.028846901382359014e-01 9.174180155433532546e-02 -3.986053331847420672e-04
-4.430148203125000691e+03 -2.004933634982854762e-01 8.832858927583790709e-02 -4.043292668550681917e-04
-4.429105815312498635e+03 -1.984753226083403321e-01 8.497684957031895192e-02 -4.098790604515077695e-04
-4.428063427499999307e+03 -1.968451558025067771e-01 8.171144381539606483e-02 -4.152107998972193203e-04
-4.427021039687499979e+03 -1.955761167949555124e-01 7.854594364100477011e-02 -4.208693425121183161e-04
-4.425978651874999741e+03 -1.946578092653281633e-01 7.546911325168895179e-02 -4.270817247079160728e-04
-4.424936264062499504e+03 -1.941137091381035240e-01 7.250687115867726629e-02 -4.338245573220955633e-04
-4.423893876249999266e+03 -1.939753290984404244e-01 6.972878809075241935e-02 -4.410123707057351638e-04
-4.422851488437499938e+03 -1.942840492035418642e-01 6.713677232924027127e-02 -4.484322805085451760e-04
-4.421809100624999701e+03 -1.950406707981841847e-01 6.471117947851087737e-02 -4.557211254456589294e-04
-4.420766712812499463e+03 -1.961944976644835470e-01 6.251677033684872875e-02 -4.628459737422366683e-04
-4.419724325000000135e+03 -1.977426853925358663e-01 6.055297268008495021e-02 -4.701334552427945991e-04
-4.418681937187498988e+03 -1.997297638061376057e-01 5.879782635356972653e-02 -4.778077509496204815e-04
-4.417639549374999660e+03 -2.021389646271580243e-01 5.728487533116273511e-02 -4.859834436886489709e-04
-4.416597161562499423e+03 -2.049010608943616640e-01 5.601607474757619443e-02 -4.944333844466415823e-04
-4.415554773749999185e+03 -2.079790206641966011e-01 5.502758692610601465e-02 -5.025014465345474350e-04
-4.414512385937499857e+03 -2.113900802067203433e-01 5.437720102836456765e-02 -5.099245335041021482e-04
-4.413469998124999620e+03 -2.151035093990658620e-01 5.411515018701731905e-02 -5.167782085321475684e-04
-4.412427610312498473e+03 -2.190651631441845049e-01 5.424727724488490055e-02 -5.230068750807843241e-04
-4.411385222499999145e+03 -2.232526109140128834e-01 5.475840123792147240e-02 -5.288119503572542802e-04
-4.410342834687499817e+03 -2.276526641064655632e-01 5.565662198980182718e-02 -5.345575178520787759e-04
-4.409300446874999579e+03 -2.322777786387002497e-01 5.692124117484513579e-02 -5.404426460130531918e-04
-4.408258059062499342e+03 -2.370703734757023673e-01 5.857815084635938085e-02 -5.461756633332161357e-04
-4.407215671250000014e+03 -2.419247213878238378e-01 6.065321997729970771e-02 -5.516016482723738040e-04
-4.406173283437499776e+03 -2.468005880672801688e-01 6.315203074123829086e-02 -5.567952733376511356e-04
-4.405130895624999539e+03 -2.516867219900076336e-01 6.605609120180866434e-02 -5.614583709830476979e-04
-4.404088507812499302e+03 -2.565974622486078549e-01 6.926306779170823824e-02 -5.653526214539022045e-04
-4.403046119999999974e+03 -2.615427352343834277e-01 7.268419429954219024e-02 -5.683056842764639023e-04
-4.402003732187499736e+03 -2.665128908891620241e-01 7.630971887293326594e-02 -5.704116488541591473e-04
-4.400961344374999499e+03 -2.714762685650051188e-01 8.015157996008662189e-02 -5.719001686560655365e-04
-4.399918956562499261e+03 -2.764015000689139523e-01 8.422280910964714817e-02 -5.725544291579448249e-04
-4.398876568749999933e+03 -2.812766601957462642e-01 8.854025458177157415e-02 -5.722428553949046896e-04
-4.397834180937499696e+03 -2.860529618504040195e-01 9.310943216043404691e-02 -5.712135008312880027e-04
-4.396791793124999458e+03 -2.906649932211766152e-01 9.794639981038225085e-02 -5.696314243507065054e-04
-4.395749405312500130e+03 -2.951296277071095986e-01 1.030759444279684134e-01 -5.672849347861668064e-04
-4.394707017499999893e+03 -2.994814422131492626e-01 1.085340299116907409e-01 -5.638168019110181362e-04
-4.393664629687499655e+03 -3.036852354301539658e-01 1.142809351715388111e-01 -5.593335992672728149e-04
-4.392622241874999418e+03 -3.076975256297205807e-01 1.202849165991753400e-01 -5.540746904006865932e-04
-4.391579854062499180e+03 -3.114587189713284299e-01 1.265549677244021121e-01 -5.477942262755475548e-04
-4.390537466249999852e+03 -3.148802435161967006e-01 1.331244054071724636e-01 -5.401745092273881575e-04
-4.389495078437500524e+03 -3.179181977660114344e-01 1.399893633567271811e-01 -5.311862319966037917e-04
-4.388452690624999377e+03 -3.205864458323614552e-01 1.470765183762869077e-01 -5.209213366970904917e-04
-4.387410302812499140e+03 -3.228734911184312772e-01 1.543817854640671117e-01 -5.089990129592893457e-04
-4.386367914999999812e+03 -3.247811480045723620e-01 1.619301582810270257e-01 -4.950885523460556940e-04
-4.385325527187499574e+03 -3.263759577721977445e-01 1.697046899759882821e-01 -4.792974464303621893e-04
-4.384283139374999337e+03 -3.276715196087999216e-01 1.776801094324693686e-01 -4.616164684893973207e-04
-4.383240751562500918e+03 -3.286370024294212877e-01 1.858718196343698004e-01 -4.421240048768333231e-04
-4.382198363749999771e+03 -3.292979615550178374e-01 1.942673377930033418e-01 -4.211230830536454766e-04
-4.381155975937499534e+03 -3.296962263200822196e-01 2.028302538064785387e-01 -3.988940247880826172e-04
-4.380113588124999296e+03 -3.298812731423189093e-01 2.115544428261303678e-01 -3.755470959161489935e-04
-4.379071200312499968e+03 -3.298934788196182244e-01 2.204175929692785141e-01 -3.509256776834955073e-04
-4.378028812499999731e+03 -3.297294742618385177e-01 2.293461886331276400e-01 -3.248849751482784797e-04
-4.376986424687499493e+03 -3.293696567659114560e-01 2.382967711743091133e-01 -2.976817287214168122e-04
-4.375944036874999256e+03 -3.287926573499448946e-01 2.472625986828859701e-01 -2.696403114359406487e-04
-4.374901649062499928e+03 -3.280059614636294252e-01 2.562147106878983061e-01 -2.406211389909016592e-04
-4.373859261249999690e+03 -3.270432843640179721e-01 2.651136985613028463e-01 -2.103495295661154615e-04
-4.372816873437500362e+03 -3.258880690666063895e-01 2.739470511325224344e-01 -1.789029798433740704e-04
-4.371774485624998306e+03 -3.244640327903937638e-01 2.826984558059670860e-01 -1.463759944018150350e-04
-4.370732097812499887e+03 -3.227139145721106273e-01 2.913007987423190670e-01 -1.126647548066569466e-04
-4.369689709999999650e+03 -3.206415737107454200e-01 2.996823688448700396e-01 -7.758782546925653513e-05
-4.368647322187499412e+03 -3.182747341497532689e-01 3.077691937140925593e-01 -4.106004804306682900e-05
-4.367604934374999175e+03 -3.155568788324988327e-01 3.155148645303008648e-01 -2.981238233082896178e-06
-4.366562546562499847e+03 -3.124586046976639553e-01 3.229421889564497161e-01 3.674212661243114622e-05
-4.365520158749999609e+03 -3.090373157947691185e-01 3.300674361219154140e-01 7.799760775468715808e-05
-4.364477770937499372e+03 -3.053312057714491767e-01 3.368564702461917526e-01 1.201738829593977518e-04
-4.363435383124999134e+03 -3.013673623380052624e-01 3.431996399840411271e-01 1.625435093228422214e-04
-4.362392995312499806e+03 -2.972063814486613498e-01 3.490220963523654185e-01 2.047655472035486224e-04
-4.361350607499999569e+03 -2.928596181081101202e-01 3.543437194584661554e-01 2.468143527020589503e-04
-4.360308219687499331e+03 -2.883142110801267810e-01 3.591245604382497514e-01 2.889692701137391872e-04
-4.359265831875000003e+03 -2.835754727865428815e-01 3.633665415579680480e-01 3.316046839126864576e-04
-4.358223444062499766e+03 -2.786131326316984014e-01 3.670990732533083722e-01 3.750437684502176639e-04
-4.357181056249999529e+03 -2.733741958046607134e-01 3.703096817606116864e-01 4.196558795802095634e-04
-4.356138668437498382e+03 -2.678760880856040361e-01 3.730254672860633391e-01 4.655452879129406019e-04
-4.355096280624999963e+03 -2.622009191211208678e-01 3.752674423612342158e-01 5.125406520921974279e-04
-4.354053892812499726e+03 -2.564014488321784135e-01 3.770329226066125861e-01 5.607003308668681053e-04
-4.353011504999999488e+03 -2.505046901865511932e-01 3.783053743655071521e-01 6.102313011377534383e-04
-4.351969117187499251e+03 -2.444963882794948251e-01 3.790973744623779562e-01 6.610750030228375231e-04
-4.350926729374999923e+03 -2.383792366000071494e-01 3.794064340128565638e-01 7.129234476684113107e-04
-4.349884341562499685e+03 -2.322084352584297129e-01 3.792076741353397895e-01 7.658781992316826938e-04
-4.348841953750000357e+03 -2.260435279719931745e-01 3.785257742996179786e-01 8.199963941512020474e-04
-4.347799565937499210e+03 -2.199287544658146132e-01 3.773822782267932663e-01 8.748277567977144533e-04
-4.346757178124999882e+03 -2.139227427216758848e-01 3.758170779257467009e-01 9.300371192524563117e-04
-4.345714790312499645e+03 -2.080760265529852659e-01 3.738361059330872482e-01 9.856486997357437330e-04
-4.344672402499999407e+03 -2.024248462247429659e-01 3.713913248767616304e-01 1.041640784494693960e-03
-4.343630014687499170e+03 -1.970232561585428532e-01 3.684642850513601964e-01 1.097705483528840700e-03
-4.342587626874999842e+03 -1.919118883615668902e-01 3.650660229813511015e-01 1.153168031724596462e-03
-4.341545239062499604e+03 -1.871319001623173994e-01 3.612009696084187427e-01 1.207582524259365533e-03
-4.340502851249999367e+03 -1.827497445170847001e-01 3.568020168599682074e-01 1.260928725199452491e-03
-4.339460463437498220e+03 -1.788085419810001020e-01 3.518526902718509541e-01 1.313334775023049629e-03
-4.338418075624999801e+03 -1.753196748325192289e-01 3.464153184674189090e-01 1.364643339093998342e-03
-4.337375687812499564e+03 -1.722934365435057069e-01 3.405521476098276601e-01 1.414509178038477399e-03
-4.336333299999999326e+03 -1.697279036778764905e-01 3.342422076841133904e-01 1.462869844177984782e-03
-4.335290912187499998e+03 -1.675775521693119718e-01 3.274301690222963801e-01 1.509584605586228529e-03
-4.334248524374999761e+03 -1.658469654358742662e-01 3.201146401387412466e-01 1.554641242108653057e-03
-4.333206136562499523e+03 -1.645659945444105099e-01 3.122630854158681690e-01 1.597864194279341151e-03
-4.332163748750000195e+03 -1.637450125333397843e-01 3.038354179253849319e-01 1.638812095911735493e-03
-4.331121360937499958e+03 -1.634228684354863959e-01 2.948292287934143330e-01 1.677284306677261300e-03
-4.330078973124999720e+03 -1.635449956431297425e-01 2.852973412954526999e-01 1.712832021915063800e-03
-4.329036585312499483e+03 -1.640415673124643869e-01 2.753176022904649800e-01 1.744814478016454675e-03
-4.327994197499999245e+03 -1.648799101106611653e-01 2.649297366672529463e-01 1.772951487313094215e-03
-4.326951809687499917e+03 -1.660159600750952535e-01 2.541398676838615422e-01 1.797166881949948834e-03
-4.325909421875000589e+03 -1.674436871164947660e-01 2.429888405539032403e-01 1.817356992736325876e-03
-4.324867034062499442e+03 -1.691708742892872319e-01 2.315159858637993451e-01 1.833214620008038727e-03
-4.323824646249999205e+03 -1.711942064232285787e-01 2.197533224130732432e-01 1.845005174865390002e-03
-4.322782258437499877e+03 -1.735195838879863284e-01 2.077431148225532820e-01 1.853423759888554517e-03
-4.321739870624999639e+03 -1.761710975344321084e-01 1.955575176782452518e-01 1.858680267108197897e-03
-4.320697482812499402e+03 -1.791198820385946078e-01 1.832756263375965311e-01 1.860755321806253047e-03
-4.319655094999999164e+03 -1.823211685577402763e-01 1.709372126676680370e-01 1.859865950754385202e-03
-4.318612707187499836e+03 -1.858004296458837801e-01 1.585987595391136207e-01 1.856361017353573605e-03
-4.317570319374999599e+03 -1.896246146283986633e-01 1.463297685148423899e-01 1.850247710079674273e-03
-4.316527931562498452e+03 -1.937866026576509915e-01 1.341878076208341264e-01 1.841215659554010361e-03
-4.315485543750000033e+03 -1.982402382828126752e-01 1.222893813179975198e-01 1.828921386732063970e-03
-4.314443155937499796e+03 -2.029640847460022213e-01 1.107184557618833554e-01 1.813258283293469730e-03
-4.313400768124999558e+03 -2.079603689542179890e-01 9.948286606096233553e-02 1.794317807596189493e-03
-4.312358380312499321e+03 -2.132597885653408909e-01 8.854586915694677429e-02 1.771947631054474146e-03
-4.311315992499999993e+03 -2.188777793089809465e-01 7.789314888373644052e-02 1.745541484574337446e-03
-4.310273604687499756e+03 -2.247952593123184739e-01 6.753125832002307427e-02 1.714970598017770192e-03
-4.309231216875000428e+03 -2.309843934138978705e-01 5.743024609860821611e-02 1.680409263836236825e-03
-4.308188829062499281e+03 -2.374328305483917601e-01 4.766079401185968623e-02 1.641757013036805124e-03
-4.307146441249999953e+03 -2.441417176933660116e-01 3.827977609635553613e-02 1.599241858007259803e-03
-4.306104053437499715e+03 -2.511120867147524915e-01 2.929019248487733582e-02 1.553469038812178111e-03
-4.305061665624999478e+03 -2.583168096064492603e-01 2.072638446334634788e-02 1.504892399709345562e-03
-4.304019277812499240e+03 -2.657445421007183506e-01 1.253567362838605911e-02 1.453620598714784433e-03
-4.302976889999999912e+03 -2.734466110215690304e-01 4.632884704002211002e-03 1.399824928765501823e-03
-4.301934502187499675e+03 -2.814081832414483397e-01 -2.989521399395893286e-03 1.343730579356290818e-03
-4.300892114374999437e+03 -2.895774016782787230e-01 -1.031364490430096426e-02 1.284966478844711945e-03
-4.299849726562499200e+03 -2.978702308349592820e-01 -1.728121880959917339e-02 1.223034031443095970e-03
-4.298807338749999872e+03 -3.061886598906217172e-01 -2.382450528652739138e-02 1.158248068895419060e-03
-4.297764950937499634e+03 -3.144935288820768782e-01 -2.994651094113745179e-02 1.091019426217403531e-03
-4.296722563124999397e+03 -3.227761636176160742e-01 -3.564549892470890435e-02 1.021245706188330738e-03
-4.295680175312499159e+03 -3.310303399291768534e-01 -4.086607293731576995e-02 9.485462930750407796e-04
-4.294637787499999831e+03 -3.392287752639283616e-01 -4.560607904295033849e-02 8.729098146391138166e-04
-4.293595399687499594e+03 -3.473434506852368098e-01 -4.989029252665825448e-02 7.948566721026294451e-04
-4.292553011874998447e+03 -3.553483054344258596e-01 -5.371607261386270038e-02 7.149088126606217321e-04
-4.291510624062500028e+03 -3.631436080455375248e-01 -5.710744425134497981e-02 6.333489260851032920e-04
-4.290468236249999791e+03 -3.705666230037590880e-01 -6.011373881431214539e-02 5.504840432643166729e-04
-4.289425848437499553e+03 -3.775382196741142726e-01 -6.273474469017661925e-02 4.669937503227446023e-04
-4.288383460624999316e+03 -3.840663643154234586e-01 -6.497403321751006600e-02 3.834648545974325066e-04
-4.287341072812499988e+03 -3.901660670843377643e-01 -6.687118637063096949e-02 2.997143777820783766e-04
-4.286298684999999750e+03 -3.958410526952350628e-01 -6.845176895633561798e-02 2.153838105858247882e-04
-4.285256297187499513e+03 -4.010869326142578184e-01 -6.970134610905059924e-02 1.307500680079775658e-04
-4.284213909374999275e+03 -4.058621446780170672e-01 -7.061281760028265131e-02 4.635721267793224860e-05
-4.283171521562500857e+03 -4.101531990961966856e-01 -7.124695693589522261e-02 -3.741394783488087008e-05
-4.282129133749998800e+03 -4.139709784063825837e-01 -7.165379685501117868e-02 -1.201969693648257537e-04
-4.281086745937499472e+03 -4.172585977022635895e-01 -7.183974379383725739e-02 -2.012417651457110114e-04
-4.280044358124999235e+03 -4.199858698227574294e-01 -7.177814033114143788e-02 -2.802757853501014343e-04
-4.279001970312499907e+03 -4.221668033395913899e-01 -7.146774107217460092e-02 -3.575636647305454338e-04
-4.277959582499999669e+03 -4.238145938569999327e-01 -7.093639758826036923e-02 -4.327545577935491806e-04
-4.276917194687499432e+03 -4.249057512807142278e-01 -7.020556797202456845e-02 -5.050819456799489522e-04
-4.275874806874998285e+03 -4.254468343632735738e-01 -6.926882425396077569e-02 -5.738151177876703313e-04
-4.274832419062499866e+03 -4.254538318973593025e-01 -6.813022133602131269e-02 -6.386671654355902377e-04
-4.273790031249999629e+03 -4.248714755462746906e-01 -6.678950100578656679e-02 -6.995331920807950753e-04
-4.272747643437499391e+03 -4.236884573803137433e-01 -6.528094607876175348e-02 -7.559788412251659470e-04
-4.271705255624999154e+03 -4.219630647998776629e-01 -6.362799894795698186e-02 -8.078247126930749753e-04
-4.270662867812499826e+03 -4.197477353758695684e-01 -6.176238364454906399e-02 -8.553944092136937360e-04
-4.269620479999999588e+03 -4.170446905838931517e-01 -5.967815521407896645e-02 -8.987745639693804980e-04
-4.268578092187500260e+03 -4.138784148560418763e-01 -5.741578557452831771e-02 -9.377527909522323426e-04
-4.267535704375000023e+03 -4.103666545547969835e-01 -5.495855415491850138e-02 -9.722889472338140356e-04
-4.266493316562498876e+03 -4.066322089122141881e-01 -5.226617651632769340e-02 -1.002581636474163089e-03
-4.265450928749999548e+03 -4.027193842322587258e-01 -4.936150064228671253e-02 -1.028912049543539292e-03
-4.264408540937499311e+03 -3.985988551132668700e-01 -4.631424082452836877e-02 -1.051087554571842903e-03
-4.263366153124999983e+03 -3.942849836701490251e-01 -4.321953866784689069e-02 -1.068938685099612854e-03
-4.262323765312499745e+03 -3.897791097095543167e-01 -4.021179068703360088e-02 -1.082518346526086016e-03
-4.261281377499998598e+03 -3.850742690234155163e-01 -3.737220270794709698e-02 -1.091833013469134181e-03
-4.260238989687499270e+03 -3.802109959228152092e-01 -3.467815945051815757e-02 -1.096542640002076989e-03
-4.259196601874999033e+03 -3.752184432278246606e-01 -3.205414401058616358e-02 -1.096040458452205400e-03
-4.258154214062499705e+03 -3.700656094336058355e-01 -2.946826514259923147e-02 -1.090538842268293142e-03
-4.257111826249999467e+03 -3.647427800651495411e-01 -2.692923284783737409e-02 -1.080400423676196146e-03
-4.256069438437499230e+03 -3.593342087962604348e-01 -2.440775918710860054e-02 -1.065760080983429829e-03
-4.255027050624999902e+03 -3.539235771047344326e-01 -2.191427104163833767e-02 -1.047053712147677680e-03
-4.253984662812499664e+03 -3.484702670072119535e-01 -1.945824582074481834e-02 -1.024823178200627875e-03
-4.252942274999999427e+03 -3.429267896322008013e-01 -1.705407550263868949e-02 -9.995175416500049100e-04
-4.251899887187500099e+03 -3.373867593374183516e-01 -1.476708526260408702e-02 -9.716572624932063272e-04
-4.250857499374999861e+03 -3.318780461089083644e-01 -1.254845739363260118e-02 -9.417419982265622363e-04
-4.249815111562498714e+03 -3.263539168058945950e-01 -1.032689233916593910e-02 -9.102217863353125223e-04
-4.248772723749999386e+03 -3.208175528061049109e-01 -8.100755906516335370e-03 -8.776866725998956186e-04
-4.247730335937499149e+03 -3.153475181865028620e-01 -5.805099317338961729e-03 -8.445213199200489896e-04
-4.246687948124999821e+03 -3.099402074610746460e-01 -3.385449916067706511e-03 -8.105905371588857612e-04
-4.245645560312499583e+03 -3.045617919799323836e-01 -8.355990647789870995e-04 -7.759064562921288988e-04
-4.244603172500000255e+03 -2.991984266055336961e-01 1.894109234158537769e-03 -7.409813478276930116e-04
-4.243560784687499108e+03 -2.938475405743614655e-01 4.842870671345665678e-03 -7.062301210470232817e-04
-4.242518396874999780e+03 -2.885478925119258076e-01 8.013862442144435716e-03 -6.720074655857748679e-04
-4.241476009062499543e+03 -2.832936338186975989e-01 1.141797722550150912e-02 -6.387235989582227581e-04
-4.240433621249999305e+03 -2.780512309611746780e-01 1.511545953358766139e-02 -6.065677675036726174e-04
-4.239391233437499977e+03 -2.727970086703174202e-01 1.920683296937796686e-02 -5.751417322600782447e-04
-4.238348845624999740e+03 -2.674985835446687665e-01 2.377033667896743391e-02 -5.436853504710495574e-04
-4.237306457812499502e+03 -2.621109309334810900e-01 2.884195434242046302e-02 -5.120845690181720974e-04
-4.236264070000000174e+03 -2.565966482419295702e-01 3.448393306696967420e-02 -4.805664894798048663e-04
-4.235221682187499027e+03 -2.509529301768460008e-01 4.075890255994025352e-02 -4.493562110441546307e-04
-4.234179294374999699e+03 -2.451702043936526687e-01 4.768643955952488189e-02 -4.186337260498173424e-04
-4.233136906562499462e+03 -2.392322692331710077e-01 5.525139419320838907e-02 -3.888408709524029689e-04
-4.232094518750000134e+03 -2.331747765121877092e-01 6.348305330585655992e-02 -3.605040949352308899e-04
-4.231052130937499896e+03 -2.270561059103596291e-01 7.243390224376329567e-02 -3.338528981741335257e-04
-4.230009743124999659e+03 -2.209057530078584186e-01 8.206723335914366257e-02 -3.090928283569098272e-04
-4.228967355312499421e+03 -2.147631258637900387e-01 9.237593509776932665e-02 -2.859815577083266083e-04
-4.227924967500000093e+03 -2.086561113923999788e-01 1.034140006453348887e-01 -2.642010638945100579e-04
-4.226882579687498946e+03 -2.025745471339568116e-01 1.151879067839461784e-01 -2.436220853272818947e-04
-4.225840191874999618e+03 -1.966033024427497056e-01 1.276537320415192800e-01 -2.240501614140000567e-04
-4.224797804062499381e+03 -1.908209847861381814e-01 1.406712333822053296e-01 -2.053490354107873278e-04
-4.223755416249999143e+03 -1.852307440963028573e-01 1.541404375488535927e-01 -1.873949214261991366e-04
-4.222713028437499815e+03 -1.798156317843091767e-01 1.680963032171873539e-01 -1.697290631853592621e-04
-4.221670640625000487e+03 -1.745518777618685902e-01 1.824581038644867426e-01 -1.521929554544313888e-04
-4.220628252812500250e+03 -1.694041806238558157e-01 1.971415982905732889e-01 -1.351315845434352802e-04
-4.219585864999999103e+03 -1.643442576850047132e-01 2.121627303291300226e-01 -1.188847855904686356e-04
-4.218543477187498866e+03 -1.593821802350830485e-01 2.274992510890611330e-01 -1.038016259170806890e-04
-4.217501089374999538e+03 -1.545423847668691841e-01 2.430822208703654619e-01 -9.005055942938502544e-05
-4.216458701562499300e+03 -1.498933521036733829e-01 2.587797362063605222e-01 -7.785612772298101687e-05
-4.215416313749999972e+03 -1.454909804466611445e-01 2.744425021271066911e-01 -6.789589241374413900e-05
-4.214373925937498825e+03 -1.413164111404025258e-01 2.899864375471291611e-01 -6.075746377163203371e-05
-4.213331538124999497e+03 -1.373399663230523149e-01 3.053617933171053900e-01 -5.648367216612155788e-05
-4.212289150312499260e+03 -1.335699058744189704e-01 3.205063648193361980e-01 -5.482513560646560917e-05
-4.211246762499999932e+03 -1.299823415780522740e-01 3.353661712691926033e-01 -5.533135562673632737e-05
-4.210204374687499694e+03 -1.265313641102842612e-01 3.498917291644187966e-01 -5.737669229272633360e-05
-4.209161986874999457e+03 -1.231783565452221341e-01 3.640414547643417986e-01 -6.029427154210999402e-05
-4.208119599062499219e+03 -1.198808781120360156e-01 3.778408672838513560e-01 -6.345347241991003938e-05
-4.207077211249999891e+03 -1.166282996966236940e-01 3.912850078329964121e-01 -6.617493206845757869e-05
-4.206034823437499654e+03 -1.134370397859615492e-01 4.043232723069811740e-01 -6.801777857127436905e-05
-4.204992435625000326e+03 -1.103317964677189150e-01 4.169297239008484257e-01 -6.892420627910506373e-05
-4.203950047812499179e+03 -1.072733714473638189e-01 4.290917202974527944e-01 -6.891823855206780872e-05
-4.202907659999998941e+03 -1.042176498162124682e-01 4.407961820779410789e-01 -6.845671124472668505e-05
-4.201865272187499613e+03 -1.011844351127078878e-01 4.520756486857834267e-01 -6.804599493309118532e-05
-4.200822884374999376e+03 -9.820351767131901832e-02 4.629905343010333185e-01 -6.777865630518554573e-05
-4.199780496562500048e+03 -9.535631789424792171e-02 4.736286811547299469e-01 -6.764975468558055097e-05
-4.198738108749999810e+03 -9.270375919227467898e-02 4.840807046774250333e-01 -6.768573275047059731e-05
-4.197695720937500482e+03 -9.027325900130941938e-02 4.943283600893946805e-01 -6.811609137835530469e-05
-4.196653333124999335e+03 -8.812890479363906515e-02 5.043766041620362239e-01 -6.851574767100952670e-05
-4.195610945312500007e+03 -8.637341246862545452e-02 5.142149177808587046e-01 -6.880708669127649259e-05
-4.194568557499999770e+03 -8.511350252384916604e-02 5.237889160566326918e-01 -7.003936030050962689e-05
-4.193526169687499532e+03 -8.437062713456884577e-02 5.330766260011511326e-01 -7.256816192817623114e-05
-4.192483781874999295e+03 -8.417664952741948925e-02 5.420115834155507795e-01 -7.589027304368429474e-05
-4.191441394062499967e+03 -8.458458600024715279e-02 5.504938676043237278e-01 -7.942566516726202921e-05
-4.190399006249999729e+03 -8.562294864777308945e-02 5.584314268410894844e-01 -8.296351305962600510e-05
-4.189356618437500401e+03 -8.733282963737674931e-02 5.657729670006999001e-01 -8.697855229699175692e-05
-4.188314230625000164e+03 -8.975864667046742906e-02 5.724328254651394055e-01 -9.202612076100941726e-05
-4.187271842812499926e+03 -9.294037355524042976e-02 5.783709568029996584e-01 -9.833355477956471713e-05
-4.186229454999998779e+03 -9.691366587051011838e-02 5.836335757047379502e-01 -1.066155001575386035e-04
-4.185187067187499451e+03 -1.016924445749431416e-01 5.882021832407615669e-01 -1.176602842031250181e-04
-4.184144679374999214e+03 -1.072629823088361856e-01 5.920888074651473598e-01 -1.319597096241661928e-04
-4.183102291562499886e+03 -1.136859392571018118e-01 5.952871160498628411e-01 -1.497179236691241000e-04
-4.182059903749999648e+03 -1.209859796564363155e-01 5.978028060377200692e-01 -1.708058897206432992e-04
-4.181017515937500320e+03 -1.290803950611287276e-01 5.996588754849397906e-01 -1.953361517920489837e-04
-4.179975128124999173e+03 -1.379120028352648353e-01 6.008615524898534010e-01 -2.234388168065212755e-04
-4.178932740312499845e+03 -1.474087030926723163e-01 6.014510602441301979e-01 -2.551803195966859008e-04
-4.177890352499999608e+03 -1.575374736761163685e-01 6.013906912268225380e-01 -2.901295321536985754e-04
-4.176847964687499370e+03 -1.683312237563575064e-01 6.006252475652710254e-01 -3.280421609218912783e-04
-4.175805576875000042e+03 -1.797450140238036342e-01 5.991312413404419335e-01 -3.690444772913123884e-04
-4.174763189062499805e+03 -1.917067852512817916e-01 5.969091744324648285e-01 -4.126454941183533339e-04
-4.173720801249999568e+03 -2.041653506525873407e-01 5.940111635157632186e-01 -4.587912741794985551e-04
-4.172678413437500240e+03 -2.171280407184418282e-01 5.904847329471119011e-01 -5.075831759858772741e-04
-4.171636025624999093e+03 -2.306330993629709947e-01 5.862712172973467695e-01 -5.585582942838048046e-04
-4.170593637812499765e+03 -2.446622345739257742e-01 5.813559657066184050e-01 -6.112036441834720231e-04
-4.169551249999999527e+03 -2.591911617452882788e-01 5.757607271424185491e-01 -6.649236589458039446e-04
-4.168508862187499290e+03 -2.741554936404470566e-01 5.694984109376451942e-01 -7.194743897998607954e-04
-4.167466474374999962e+03 -2.894511257538617266e-01 5.625910505364555281e-01 -7.750516590968373459e-04
-4.166424086562499724e+03 -3.050181325696950108e-01 5.550020526325398773e-01 -8.317439864148991118e-04
-4.165381698749999487e+03 -3.207894979554767878e-01 5.467960278288017673e-01 -8.902771582077664142e-04
-4.164339310937500159e+03 -3.366434628909961146e-01 5.380747842515152257e-01 -9.511401280740801540e-04
-4.163296923124999012e+03 -3.524708364992858445e-01 5.288448614483414190e-01 -1.013985651864267009e-03
-4.162254535312499684e+03 -3.681942739310642421e-01 5.191178677488798021e-01 -1.078434079611737201e-03
-4.161212147499999446e+03 -3.837617745099298205e-01 5.089684720501290727e-01 -1.143893273115992272e-03
-4.160169759687499209e+03 -3.991143467871315353e-01 4.985352287418049477e-01 -1.210335549467173250e-03
-4.159127371874999881e+03 -4.141255745552565593e-01 4.879744415875915120e-01 -1.277590173318944372e-03
-4.158084984062499643e+03 -4.287259919881297732e-01 4.773942055314507327e-01 -1.345090993056439555e-03
-4.157042596249999406e+03 -4.428503690029219619e-01 4.668837238902842079e-01 -1.412585145195393741e-03
-4.156000208437499168e+03 -4.564359993116142156e-01 4.564414670243170380e-01 -1.480091022896687369e-03
-4.154957820624999840e+03 -4.694335194477388118e-01 4.460651753831965660e-01 -1.547721020378499618e-03
-4.153915432812499603e+03 -4.817746427057411074e-01 4.358622666869811924e-01 -1.614901782403524531e-03
-4.152873044999999365e+03 -4.934782466252857769e-01 4.258924189406883554e-01 -1.681052720639867812e-03
-4.151830657187500037e+03 -5.044897500545961755e-01 4.161951709510590680e-01 -1.745949513392831614e-03
-4.150788269374999800e+03 -5.147246352771934763e-01 4.068632413555985372e-01 -1.808798164297280775e-03
-4.149745881562499562e+03 -5.242380962109526310e-01 3.979742952455079807e-01 -1.868717940520341070e-03
-4.148703493750000234e+03 -5.331100184001223985e-01 3.895832008183136019e-01 -1.925674581253699301e-03
-4.147661105937499997e+03 -5.412902743652230342e-01 3.817608840031095907e-01 -1.979682760399869342e-03
-4.146618718124998850e+03 -5.487596458274660582e-01 3.744747515583857767e-01 -2.030503206535748048e-03
-4.145576330312499522e+03 -5.555869963894505270e-01 3.676422724642907092e-01 -2.077687279970074838e-03
-4.144533942499999284e+03 -5.618115566749448675e-01 3.612378373444332658e-01 -2.120337679417081105e-03
-4.143491554687499956e+03 -5.674402654198593687e-01 3.551942531622108712e-01 -2.157625397421748109e-03
-4.142449166874999719e+03 -5.724834953431545692e-01 3.494934607027725959e-01 -2.189455871849666120e-03
-4.141406779062500391e+03 -5.769288082346130109e-01 3.441761487583485102e-01 -2.216501100367763207e-03
-4.140364391250000153e+03 -5.807561219231754945e-01 3.392029405869825820e-01 -2.238716096972502480e-03
-4.139322003437499006e+03 -5.839159347110753906e-01 3.345170528698836465e-01 -2.256031387018775022e-03
-4.138279615624999678e+03 -5.863207570817446923e-01 3.300435291482490263e-01 -2.268877707954475732e-03
-4.137237227812499441e+03 -5.879430807608618803e-01 3.257215327568774299e-01 -2.276994896712340732e-03
-4.136194840000000113e+03 -5.887567699477073146e-01 3.215476657462434940e-01 -2.280148960798647310e-03
-4.135152452187498966e+03 -5.887305149556112394e-01 3.175531657669013463e-01 -2.278768966071682747e-03
-4.134110064374999638e+03 -5.878785853737048539e-01 3.137410687512035556e-01 -2.273326784108620040e-03
-4.133067676562499400e+03 -5.862498768606105859e-01 3.100453776272522610e-01 -2.264044743481363493e-03
-4.132025288750000072e+03 -5.839083943619178818e-01 3.064222076096735914e-01 -2.251215180258821311e-03
-4.130982900937499835e+03 -5.809408339970285606e-01 3.028330519367671281e-01 -2.235073061759337842e-03
-4.129940513124999597e+03 -5.773912088268762233e-01 2.992126943179998499e-01 -2.215857647238949398e-03
-4.128898125312499360e+03 -5.732700173381857223e-01 2.955103704543027288e-01 -2.193514496901837960e-03
-4.127855737500000032e+03 -5.685837893581259239e-01 2.917620253408828024e-01 -2.167602838438824255e-03
-4.126813349687499795e+03 -5.633715369479735946e-01 2.879941303491629911e-01 -2.137965923733180576e-03
-4.125770961875000467e+03 -5.576758388950806555e-01 2.842398300146621315e-01 -2.104807331575946593e-03
-4.124728574062498410e+03 -5.514757807377397292e-01 2.805990878207273442e-01 -2.068284252494171933e-03
-4.123686186249999082e+03 -5.447866547419238925e-01 2.771118534914424059e-01 -2.028553036928523821e-03
-4.122643798437498845e+03 -5.376471727953389124e-01 2.737945033099862258e-01 -1.986050312713589019e-03
-4.121601410624999517e+03 -5.300073847009232342e-01 2.706969747019080663e-01 -1.940583869334726666e-03
-4.120559022812499279e+03 -5.217893873276941985e-01 2.679202000962306318e-01 -1.891897366443953329e-03
-4.119516634999999951e+03 -5.129828658851388612e-01 2.655891746182938995e-01 -1.840466569381655777e-03
-4.118474247187499714e+03 -5.036578564622575804e-01 2.637229465740913437e-01 -1.786741372966057020e-03
-4.117431859375000386e+03 -4.939236178347831685e-01 2.623879288178301294e-01 -1.730910445156043321e-03
-4.116389471562499239e+03 -4.838987172894329558e-01 2.616661826879643771e-01 -1.673069642549588525e-03
-4.115347083749999911e+03 -4.736809071302617302e-01 2.615319087332882431e-01 -1.613303827621304781e-03
-4.114304695937498764e+03 -4.633378451195091507e-01 2.619998905938022427e-01 -1.551242149913691472e-03
-4.113262308124999436e+03 -4.529120774519537762e-01 2.630815663366813384e-01 -1.486951581547195844e-03
-4.112219920312499198e+03 -4.423882753139452007e-01 2.648223435419618244e-01 -1.420356722330135598e-03
-4.111177532499999870e+03 -4.318035966414407456e-01 2.672798407671084231e-01 -1.351022936635544848e-03
-4.110135144687499633e+03 -4.211735162319731884e-01 2.704650764002115015e-01 -1.279385550453134100e-03
-4.109092756874999395e+03 -4.104983639947000773e-01 2.743653882992102000e-01 -1.205734087149627331e-03
-4.108050369062499158e+03 -3.998252823803832845e-01 2.789316854946269908e-01 -1.129978980399300604e-03
-4.107007981249999830e+03 -3.892093653835874134e-01 2.840779718906247808e-01 -1.052504537737527579e-03
-4.105965593437498683e+03 -3.786866626266642832e-01 2.897904545903432494e-01 -9.740338321011173016e-04
-4.104923205624999355e+03 -3.683359910555523142e-01 2.960769989184408590e-01 -8.955558526085555075e-04
-4.103880817812500027e+03 -3.582484207561719147e-01 3.029571415437373183e-01 -8.182396807880438962e-04
-4.102838429999999789e+03 -3.484328299467098766e-01 3.104472400556548273e-01 -7.429069117678957675e-04
-4.101796042187500461e+03 -3.388911591897172393e-01 3.185032836858006089e-01 -6.705672602524527862e-04
-4.100753654375000224e+03 -3.296751856942082837e-01 3.271103008662721301e-01 -6.020118648699196657e-04
-4.099711266562499077e+03 -3.209489314998459353e-01 3.362124292470566322e-01 -5.374304879553393113e-04
-4.098668878749998839e+03 -3.127997532069269337e-01 3.457619393693994736e-01 -4.766289097661716764e-04
-4.097626490937499511e+03 -3.051877176856567786e-01 3.555996901521250031e-01 -4.196163957190654145e-04
-4.096584103124999274e+03 -2.981829115123466045e-01 3.655473278732238041e-01 -3.667308414111702919e-04
-4.095541715312499946e+03 -2.918801366661637475e-01 3.755016439695261776e-01 -3.180406224223481025e-04
-4.094499327500000163e+03 -2.862452985598539223e-01 3.853626801183014927e-01 -2.733368116039982003e-04
-4.093456939687499471e+03 -2.812318868906814595e-01 3.950876720452035640e-01 -2.326840521690905911e-04
-4.092414551874999233e+03 -2.767982140113732781e-01 4.046355985628702356e-01 -1.967877808013425520e-04
-4.091372164062499451e+03 -2.729379292149824998e-01 4.139633924375344942e-01 -1.655497253785976524e-04
-4.090329776249999668e+03 -2.696366607127277382e-01 4.230174637561245343e-01 -1.386119737208420938e-04
-4.089287388437499885e+03 -2.669145493857835727e-01 4.316712914669600387e-01 -1.163692964204710240e-04
-4.088245000624999193e+03 -2.647561706272694160e-01 4.398046573728360276e-01 -9.913694546045753123e-05
-4.087202612812499410e+03 -2.630452627833488322e-01 4.473117171400903258e-01 -8.643155646329708525e-05
-4.086160224999999627e+03 -2.616847325282052328e-01 4.541655691670232753e-01 -7.748777488277003560e-05
-4.085117837187500299e+03 -2.605550344159761056e-01 4.603959162320914733e-01 -7.155959878937931049e-05
-4.084075449375000062e+03 -2.595399323354175558e-01 4.660797923025725154e-01 -6.804344627502859500e-05
-4.083033061562498915e+03 -2.586201298048378949e-01 4.712751990334108632e-01 -6.666081342642090832e-05
-4.081990673749999132e+03 -2.578964547367614824e-01 4.759668591175469921e-01 -6.700843923945190485e-05
-4.080948285937499804e+03 -2.573606397955194858e-01 4.801536178124639065e-01 -6.930372985871897755e-05
-4.079905898124999567e+03 -2.569478196674851445e-01 4.837615241814002820e-01 -7.318063264945100233e-05
-4.078863510312500239e+03 -2.566196728185929921e-01 4.867645602512081227e-01 -7.753816201721598373e-05
-4.077821122499999092e+03 -2.563984369550372233e-01 4.890872857021514308e-01 -8.225939961978398669e-05
-4.076778734687500219e+03 -2.563442309510708950e-01 4.906402964886917850e-01 -8.748458139705493457e-05
-4.075736346874999072e+03 -2.564465441042732552e-01 4.914240605892216118e-01 -9.313831056608054462e-05
-4.074693959062499744e+03 -2.566872303101714325e-01 4.913870220161651314e-01 -9.912497307784336794e-05
-4.073651571249999506e+03 -2.570170389419905166e-01 4.905629054567828273e-01 -1.058208456669458260e-04
-4.072609183437499723e+03 -2.573475574640885499e-01 4.890112262915646824e-01 -1.138876640718215283e-04
-4.071566795624999031e+03 -2.576438554400486414e-01 4.867100787371910764e-01 -1.234184214105773624e-04
-4.070524407812499703e+03 -2.579285356223869341e-01 4.836896154182341867e-01 -1.346229676286348105e-04
-4.069482019999999466e+03 -2.582133528959159041e-01 4.799784875656794014e-01 -1.476432497492885607e-04
-4.068439632187500138e+03 -2.584368986082329345e-01 4.756054044872140008e-01 -1.623233517000937688e-04
-4.067397244374998536e+03 -2.585543015722180926e-01 4.706629603952736107e-01 -1.787261067517568851e-04
-4.066354856562499208e+03 -2.586067457105868383e-01 4.651717046205610107e-01 -1.970187131522435067e-04
-4.065312468749998970e+03 -2.586171769036224033e-01 4.591280926016704789e-01 -2.176565195491089125e-04
-4.064270080937499642e+03 -2.585974535492698845e-01 4.525389256127962390e-01 -2.411041387348590104e-04
-4.063227693124999405e+03 -2.585016950625470544e-01 4.454048804478824564e-01 -2.672181518845681298e-04
-4.062185305312500077e+03 -2.582619498102984856e-01 4.377625831267586975e-01 -2.957805157220249172e-04
-4.061142917499998475e+03 -2.579276931059509836e-01 4.295869676165311457e-01 -3.264186426776319013e-04
-4.060100529687499147e+03 -2.576148260256811429e-01 4.208490738608563486e-01 -3.588630763855491001e-04
-4.059058141874998910e+03 -2.573043958110797780e-01 4.115771761909545745e-01 -3.932585630708335112e-04
-4.058015754062499582e+03 -2.569218187346847260e-01 4.018079278628632345e-01 -4.292242847499567636e-04
-4.056973366249999799e+03 -2.564864123476536251e-01 3.916066447904827941e-01 -4.667934395797133018e-04
-4.055930978437499562e+03 -2.559980004480030824e-01 3.810101732152660903e-01 -5.059062697492780133e-04
-4.054888590624999324e+03 -2.555008933661599424e-01 3.700160140374296747e-01 -5.465097232067847501e-04
-4.053846202812499996e+03 -2.550927749912086928e-01 3.586270357594245062e-01 -5.890134444485772185e-04
-4.052803814999999759e+03 -2.548465709776461252e-01 3.467938353516173411e-01 -6.332977240363426045e-04
-4.051761427187499976e+03 -2.547809711751916062e-01 3.345356128054500222e-01 -6.789559354565793525e-04
-4.050719039374999738e+03 -2.549336049857533482e-01 3.218701897731475192e-01 -7.258130480797536773e-04
-4.049676651562499501e+03 -2.554138733721592613e-01 3.087569765950715639e-01 -7.741926027026000030e-04
-4.048634263750000173e+03 -2.562245365051608603e-01 2.951958932589875406e-01 -8.242282157193720361e-04
-4.047591875937499481e+03 -2.573104568461211383e-01 2.812409405655536543e-01 -8.756668949830289728e-04
-4.046549488124999698e+03 -2.586447705116142193e-01 2.669984674377071654e-01 -9.283852143649323763e-04
-4.045507100312499460e+03 -2.602433002702878584e-01 2.524852594929976601e-01 -9.825289789973084414e-04
-4.044464712500000132e+03 -2.621183673566025440e-01 2.377680478385811036e-01 -1.037699136952583388e-03
-4.043422324687498985e+03 -2.642769552103626518e-01 2.229336295633345677e-01 -1.093256614612293483e-03
-4.042379936875000112e+03 -2.667366559679418270e-01 2.079473852599142969e-01 -1.148837873926633960e-03
-4.041337549062499420e+03 -2.695450239985907048e-01 1.928118952876496373e-01 -1.204472229811048498e-03
-4.040295161249999637e+03 -2.725989615600227234e-01 1.776200366110123607e-01 -1.260445119452034430e-03
-4.039252773437499400e+03 -2.757089507757062297e-01 1.625060584175102296e-01 -1.316418584629672553e-03
-4.038210385625000072e+03 -2.789500852007437137e-01 1.475476804280477783e-01 -1.371622766893027239e-03
-4.037167997812500289e+03 -2.824774712564169232e-01 1.327789346780873514e-01 -1.425255897636977173e-03
-4.036125610000000506e+03 -2.863512765792948778e-01 1.181740665249163963e-01 -1.477037982345988246e-03
-4.035083222187499359e+03 -2.905756387212593550e-01 1.037646605023644364e-01 -1.526758340691105557e-03
-4.034040834374999577e+03 -2.951661373678499123e-01 8.973488930455275625e-02 -1.573811113057663105e-03
-4.032998446562499794e+03 -3.002076138118568438e-01 7.622422756206816141e-02 -1.617938638994239437e-03
-4.031956058750000011e+03 -3.058392424118384634e-01 6.330654463986307157e-02 -1.659217622624064876e-03
-4.030913670937500228e+03 -3.120770983786523844e-01 5.090929895713247610e-02 -1.697295406958030783e-03
-4.029871283124999536e+03 -3.188847838196511297e-01 3.892836431215651594e-02 -1.731744633666965592e-03
-4.028828895312499299e+03 -3.262309717510940565e-01 2.743546844037944576e-02 -1.762921322319845920e-03
-4.027786507499999971e+03 -3.340418188600302041e-01 1.646773162089265607e-02 -1.791420673975496671e-03
-4.026744119687499733e+03 -3.421942641088134840e-01 6.031428770725849597e-03 -1.817344726493615734e-03
-4.025701731874999950e+03 -3.505875322765097946e-01 -3.788168805397035266e-03 -1.840244852114747681e-03
-4.024659344062499258e+03 -3.591635869168876560e-01 -1.295524024384669959e-02 -1.859782761733401110e-03
-4.023616956249999475e+03 -3.678739205865606543e-01 -2.149294166882514956e-02 -1.876382836406787586e-03
-4.022574568437499693e+03 -3.766512283892992086e-01 -2.935210214586958521e-02 -1.890038518094136954e-03
-4.021532180624999910e+03 -3.853517517948436000e-01 -3.647849136942707404e-02 -1.900169226051675372e-03
-4.020489792812500127e+03 -3.939384542367012632e-01 -4.292512602311279735e-02 -1.906781025397744208e-03
-4.019447404999998980e+03 -4.024034353735657099e-01 -4.877112838880348633e-02 -1.909821637869459207e-03
-4.018405017187499197e+03 -4.107410842251444372e-01 -5.409007570232332585e-02 -1.908534942843800788e-03
-4.017362629374999415e+03 -4.190802999139834339e-01 -5.895163272598960558e-02 -1.903207106993894072e-03
-4.016320241562499632e+03 -4.275232086179001634e-01 -6.331544934272045899e-02 -1.894832824161195610e-03
-4.015277853750000304e+03 -4.361197280482009830e-01 -6.715383929982207678e-02 -1.884064379799193795e-03
-4.014235465937499157e+03 -4.448876489024157221e-01 -7.050401718071505619e-02 -1.871626325657820304e-03
-4.013193078124999829e+03 -4.537454107845916851e-01 -7.344673644815249980e-02 -1.858034383190148176e-03
-4.012150690312499137e+03 -4.625844075323936599e-01 -7.604403133931447734e-02 -1.843347590119493590e-03
-4.011108302499999809e+03 -4.713329748253636819e-01 -7.828704479160292218e-02 -1.827048725400396822e-03
-4.010065914687499571e+03 -4.799353389931635405e-01 -8.020479596917484688e-02 -1.809381580098155589e-03
-4.009023526874999334e+03 -4.882487742478669457e-01 -8.182317591772447773e-02 -1.790616139392071536e-03
-4.007981139062499096e+03 -4.962172770749378459e-01 -8.313972078616221895e-02 -1.770808845216798044e-03
-4.006938751249999768e+03 -5.038248846864492592e-01 -8.416371566547839467e-02 -1.750482928589773470e-03
-4.005896363437499531e+03 -5.110354542875006345e-01 -8.492708255020117725e-02 -1.729682723409072410e-03
-4.004853975625000203e+03 -5.178950205646468685e-01 -8.538333872281250736e-02 -1.708416177913384907e-03
-4.003811587812499511e+03 -5.245346454030836991e-01 -8.548844150519396834e-02 -1.686971769887634764e-03
-4.002769199999999273e+03 -5.310509535960719063e-01 -8.526524790131717602e-02 -1.665423386739649713e-03
-4.001726812187499490e+03 -5.374760567039280623e-01 -8.482045808038035650e-02 -1.643881851233539417e-03
-4.000684424374999708e+03 -5.437469292167697033e-01 -8.418003474595392444e-02 -1.622104286611910067e-03
-3.999642036562499470e+03 -5.497616802174332129e-01 -8.329449078400236184e-02 -1.599145358359632283e-03
-3.998599648749999687e+03 -5.555046236423427652e-01 -8.218953814120394386e-02 -1.574743460456827591e-03
-3.997557260937499905e+03 -5.610316748656455355e-01 -8.086934806770315620e-02 -1.548282890629878658e-03
-3.996514873125000122e+03 -5.663712301395514848e-01 -7.935201336979616493e-02 -1.519260904776234544e-03
-3.995472485312500339e+03 -5.713315919826104095e-01 -7.765187217130228858e-02 -1.488270947590708028e-03
-3.994430097499999647e+03 -5.758236654128641163e-01 -7.581315761104828743e-02 -1.455648148480415387e-03
-3.993387709687499409e+03 -5.799584235411942013e-01 -7.384441944791753087e-02 -1.421033811813971880e-03
-3.992345321874999627e+03 -5.835797567969589483e-01 -7.172708218231227395e-02 -1.384163795767472203e-03
-3.991302934062500299e+03 -5.864984730714344341e-01 -6.951559872165957721e-02 -1.345451509332359170e-03
-3.990260546249999607e+03 -5.888277096124795440e-01 -6.727306077636732717e-02 -1.305502054198680100e-03
-3.989218158437500279e+03 -5.906701960028521992e-01 -6.510357934855603990e-02 -1.264721285847594410e-03
-3.988175770624999132e+03 -5.920024933371429432e-01 -6.316051563736277408e-02 -1.222794800112069835e-03
-3.987133382812499804e+03 -5.928086507422585250e-01 -6.159944128216632286e-02 -1.179497087513318694e-03
-3.986090994999999111e+03 -5.931390444983094534e-01 -6.047195693440521325e-02 -1.134835447256290434e-03
-3.985048607187500238e+03 -5.929371207105926800e-01 -5.966378666060004332e-02 -1.088406395572230666e-03
-3.984006219374999546e+03 -5.921251823833943995e-01 -5.915272286916628541e-02 -1.040012737323024565e-03
-3.982963831562499763e+03 -5.906970248147871416e-01 -5.888096688807023527e-02 -9.901226718704613568e-04
-3.981921443749999526e+03 -5.885822038843885329e-01 -5.868671169062725235e-02 -9.394223692109414207e-04
-3.980879055937500198e+03 -5.858306347601635045e-01 -5.856246817228974444e-02 -8.882725365590510508e-04
-3.979836668124999051e+03 -5.826649453187362493e-01 -5.871614084942540501e-02 -8.362372361316002586e-04
-3.978794280312499723e+03 -5.790851680917376010e-01 -5.946181061523672651e-02 -7.830805374224894489e-04
-3.977751892499999030e+03 -5.749544110122967178e-01 -6.105036441562337879e-02 -7.296643689925286832e-04
-3.976709504687499702e+03 -5.703292605458087916e-01 -6.362686080877592854e-02 -6.762448152501493968e-04
-3.975667116874999465e+03 -5.652549479626771678e-01 -6.730476323621850665e-02 -6.226258848356688424e-04
-3.974624729062500137e+03 -5.597058490695998589e-01 -7.213657563095032810e-02 -5.696126054303399158e-04
-3.973582341249999899e+03 -5.536093663636894036e-01 -7.802468365557320429e-02 -5.174023898834315604e-04
-3.972539953437499207e+03 -5.468508712659286841e-01 -8.481133508988675240e-02 -4.651452264593209469e-04
-3.971497565624998970e+03 -5.394329805589210824e-01 -9.241311636027162157e-02 -4.135085413953630421e-04
-3.970455177812499642e+03 -5.315444236106821041e-01 -1.008258590395749998e-01 -3.635896121215536313e-04
-3.969412789999999404e+03 -5.233401838724541788e-01 -1.100140249610377097e-01 -3.152271165628776862e-04
-3.968370402187500076e+03 -5.148261970509577790e-01 -1.198850816851713685e-01 -2.677406675694609002e-04
-3.967328014374998929e+03 -5.060226322735820181e-01 -1.303213467732222686e-01 -2.203861918045078644e-04
-3.966285626562499601e+03 -4.969413090071814199e-01 -1.414059678485481419e-01 -1.729291786791984416e-04
-3.965243238749999819e+03 -4.875274619506967944e-01 -1.533058751504281780e-01 -1.256219719630732000e-04
-3.964200850937500036e+03 -4.777302851971202413e-01 -1.660754861787318015e-01 -7.913986660000897275e-05
-3.963158463124999344e+03 -4.674324103135649722e-01 -1.796842880151954536e-01 -3.397445216466441799e-05
-3.962116075312499106e+03 -4.566184285893356565e-01 -1.940700867330271695e-01 1.005281859978559081e-05
-3.961073687499999323e+03 -4.453436486693594931e-01 -2.092641076701436675e-01 5.283557267130338173e-05
-3.960031299687499541e+03 -4.335910392443761419e-01 -2.252553987726642615e-01 9.423721221653519678e-05
-3.958988911874999758e+03 -4.213776722273931963e-01 -2.420722395776644942e-01 1.348483877435734894e-04
-3.957946524062499975e+03 -4.087903770649384261e-01 -2.597621168548381876e-01 1.754095864719760860e-04
-3.956904136250000192e+03 -3.958434273849847918e-01 -2.782401361207205159e-01 2.168910751811333262e-04
-3.955861748437499045e+03 -3.824246484054867334e-01 -2.974814515200431275e-01 2.609656901171948824e-04
-3.954819360624999263e+03 -3.685270541532545407e-01 -3.174939901685340238e-01 3.090457961376768137e-04
-3.953776972812499480e+03 -3.542544470904755993e-01 -3.382710049186743451e-01 3.616124197847452471e-04
-3.952734584999999697e+03 -3.396313997573589538e-01 -3.598115035830331543e-01 4.191110839883781074e-04
-3.951692197187499005e+03 -3.247454440641494022e-01 -3.819983527864456163e-01 4.819442233967320948e-04
-3.950649809375000132e+03 -3.097683170503520156e-01 -4.047549255289673020e-01 5.506438631519307552e-04
-3.949607421562499439e+03 -2.946707936447921505e-01 -4.279227431312084828e-01 6.256215696528997540e-04
-3.948565033750000111e+03 -2.793285460688423316e-01 -4.511943403200286973e-01 7.072638557470937049e-04
-3.947522645937499419e+03 -2.636449571442326389e-01 -4.743818714795769997e-01 7.956566711619661187e-04
-3.946480258124999636e+03 -2.474600624327902287e-01 -4.973549630566862501e-01 8.903893847758315334e-04
-3.945437870312498944e+03 -2.306599654060710047e-01 -5.201509529253569575e-01 9.918759901641773478e-04
-3.944395482499999616e+03 -2.131733352259478909e-01 -5.427743166526625140e-01 1.099736483264653801e-03
-3.943353094687499834e+03 -1.949802130063931216e-01 -5.652098160651344294e-01 1.213149336946680147e-03
-3.942310706875000051e+03 -1.761335187926757195e-01 -5.875535541866381273e-01 1.331237318978864244e-03
-3.941268319062499813e+03 -1.565515766650151797e-01 -6.097321317952455466e-01 1.452378367012366073e-03
-3.940225931250000031e+03 -1.361104634578928774e-01 -6.318496444459158479e-01 1.576205946944414819e-03
-3.939183543437499338e+03 -1.147340445697419276e-01 -6.540710572775654263e-01 1.702454312610126100e-03
-3.938141155624999556e+03 -9.234775347128881817e-02 -6.763558394965393239e-01 1.829646006881876672e-03
-3.937098767812499773e+03 -6.888877508933544114e-02 -6.986664980762534727e-01 1.958157285498831040e-03
-3.936056379999999535e+03 -4.460416668191402589e-02 -7.207786828439508575e-01 2.088584632294824672e-03
-3.935013992187499753e+03 -1.963376130724464597e-02 -7.424706863551959746e-01 2.220478884011908936e-03
-3.933971604374999970e+03 6.107752888988571272e-03 -7.636590988526559265e-01 2.353306591667860426e-03
-3.932929216562499732e+03 3.264400784043997028e-02 -7.842816145051915155e-01 2.486786464187552056e-03
-3.931886828749999950e+03 5.994354588722194954e-02 -8.043163643065173174e-01 2.621604002692516384e-03
-3.930844440937499257e+03 8.789184244531245138e-02 -8.237155545955932023e-01 2.757325174860496449e-03
-3.929802053124999475e+03 1.163765624328282344e-01 -8.424428584658970598e-01 2.893410416103053828e-03
-3.928759665312499237e+03 1.453232341582955667e-01 -8.603182255668329059e-01 3.029542357720071098e-03
-3.927717277499999909e+03 1.746823429718179499e-01 -8.773465926300678674e-01 3.165470675999191609e-03
-3.926674889687499672e+03 2.043197992047195433e-01 -8.935909544448247255e-01 3.300541166290098596e-03
-3.925632501874999434e+03 2.341342871257110492e-01 -9.089985994412740355e-01 3.433404095304219521e-03
-3.924590114062499197e+03 2.641823774667318991e-01 -9.235400354081961805e-01 3.564956231423506428e-03
-3.923547726249999414e+03 2.945795323411514732e-01 -9.371152683758425805e-01 3.696421592903567470e-03
-3.922505338437499177e+03 3.253384946605346606e-01 -9.497663972861261072e-01 3.827246696651593911e-03
-3.921462950624999849e+03 3.562686182739831509e-01 -9.617086771093938946e-01 3.957385748391940329e-03
-3.920420562812499611e+03 3.871056587372675439e-01 -9.730190275217122098e-01 4.087040647255646766e-03
-3.919378174999999828e+03 4.177915522637676293e-01 -9.837204381013970877e-01 4.216098391391435475e-03
-3.918335787187499591e+03 4.483544010024218540e-01 -9.938081906736595528e-01 4.344931907845551999e-03
-3.917293399375000263e+03 4.787325808216541523e-01 -1.003157772361912503e+00 4.473058336017373023e-03
-3.916251011562499116e+03 5.086689560900532481e-01 -1.011934253885267365e+00 4.597890753283014401e-03
-3.915208623750000697e+03 5.381792783737745500e-01 -1.020310018795823392e+00 4.717486494541490993e-03
-3.914166235937499096e+03 5.671164007547127017e-01 -1.028452402796620202e+00 4.830424140725981912e-03
-3.913123848124999768e+03 5.953863759973958558e-01 -1.036450593745290139e+00 4.935867674785433291e-03
-3.912081460312499530e+03 6.230872762086718808e-01 -1.043970921001686758e+00 5.035199177438417009e-03
-3.911039072500000202e+03 6.499362805889626893e-01 -1.051087495870886901e+00 5.132264014842207421e-03
-3.909996684687499510e+03 6.758380963851809975e-01 -1.058232848236497770e+00 5.227800502404372773e-03
-3.908954296874999727e+03 7.006861132689690130e-01 -1.065539628096470182e+00 5.318390837626627010e-03
-3.907911909062499035e+03 7.245596730965191412e-01 -1.073177456525677087e+00 5.402572652474412623e-03
-3.906869521249999707e+03 7.477780608941865248e-01 -1.081355568003425027e+00 5.480282195303140362e-03
-3.905827133437499469e+03 7.700878954919480046e-01 -1.090106198996702691e+00 5.553444970582138360e-03
-3.904784745625000141e+03 7.910182829558800588e-01 -1.099667692545415854e+00 5.623242032265211854e-03
-3.903742357812499449e+03 8.107575043467921683e-01 -1.110269819356175969e+00 5.691374924650748242e-03
-3.902699969999999666e+03 8.297710657057797423e-01 -1.121529143300001419e+00 5.759267546754861210e-03
-3.901657582187499429e+03 8.480952750945484064e-01 -1.133100042086078174e+00 5.825460648427970359e-03
-3.900615194375000101e+03 8.657090454630241849e-01 -1.144902019681705241e+00 5.890919046723389584e-03
-3.899572806562498954e+03 8.832335627777280207e-01 -1.157073211136264268e+00 5.956076602993867763e-03
-3.898530418749999171e+03 9.010259594477283418e-01 -1.169834362298771246e+00 6.021598097375368587e-03
-3.897488030937499843e+03 9.188515581353950967e-01 -1.183164669757992504e+00 6.087657384488246587e-03
-3.896445643124999606e+03 9.365402313679833668e-01 -1.196794584284241569e+00 6.151021479972641932e-03
-3.895403255312500278e+03 9.544780331726364642e-01 -1.210273638835486887e+00 6.209813040088573745e-03
-3.894360867500000040e+03 9.730924124199837877e-01 -1.223362678950413951e+00 6.262378013782846260e-03
-3.893318479687500258e+03 9.922966709813854091e-01 -1.236065266581723332e+00 6.305427509160528576e-03
-3.892276091874999111e+03 1.012399578152991531e+00 -1.248241891036995455e+00 6.335271759560300898e-03
-3.891233704062499783e+03 1.034062919938425695e+00 -1.259702375774814476e+00 6.347036878469834546e-03
-3.890191316249999545e+03 1.057313803980019618e+00 -1.270567216163341451e+00 6.338084458157593366e-03
-3.889148928437500217e+03 1.082166429881146641e+00 -1.280840038659333935e+00 6.309301407402377257e-03
-3.888106540624999070e+03 1.108748517612337947e+00 -1.290387495276418495e+00 6.261597388342611363e-03
-3.887064152812499742e+03 1.136984704445202166e+00 -1.299426470834512681e+00 6.195587042763408062e-03
-3.886021764999999505e+03 1.167294622464108311e+00 -1.308583265187124756e+00 6.112047082862898627e-03
-3.884979377187500177e+03 1.199901354080413984e+00 -1.318498282781197073e+00 6.013072188466009674e-03
-3.883936989374999939e+03 1.234543424555215152e+00 -1.329035460726697648e+00 5.901422021731860153e-03
-3.882894601562499702e+03 1.271636875157351021e+00 -1.339344846242423781e+00 5.778119865485451499e-03
-3.881852213749999009e+03 1.312230658942051598e+00 -1.348711706344098538e+00 5.640920335898086044e-03
-3.880809825937499681e+03 1.357085787285036149e+00 -1.357013352247373739e+00 5.488990356221337165e-03
-3.879767438124999444e+03 1.406171171042642776e+00 -1.364497595697485188e+00 5.322767952180060443e-03
-3.878725050312500116e+03 1.459156193352975084e+00 -1.371349637951464029e+00 5.139994004668638899e-03
-3.877682662499999424e+03 1.516073809721015353e+00 -1.377564356217365837e+00 4.941497159493952324e-03
-3.876640274687500096e+03 1.577102689775899291e+00 -1.383101822484874788e+00 4.730094547899496397e-03
-3.875597886874998949e+03 1.642515807945126083e+00 -1.388129779806186015e+00 4.505352266302925686e-03
-3.874555499062499621e+03 1.712850937292015319e+00 -1.393504071975472325e+00 4.263965948682436197e-03
-3.873513111249999838e+03 1.788478561461205985e+00 -1.399663224246312732e+00 4.003097702214695845e-03
-3.872470723437499601e+03 1.869071731311493956e+00 -1.405922169560608559e+00 3.723242324217429251e-03
-3.871428335624999818e+03 1.954262992060395332e+00 -1.411904182005171426e+00 3.425056963721595255e-03
-3.870385947812500035e+03 2.044564315557098055e+00 -1.417595974827511096e+00 3.109400166418170488e-03
-3.869343559999999798e+03 2.140459657084165190e+00 -1.423268330376632473e+00 2.779887005209643897e-03
-3.868301172187500015e+03 2.241510371014451053e+00 -1.429444832848093982e+00 2.439370562642797103e-03
-3.867258784374999323e+03 2.347256955991594118e+00 -1.436699933711473642e+00 2.087314630351192954e-03
-3.866216396562499540e+03 2.457367268704416130e+00 -1.444971453670163442e+00 1.723239773306990165e-03
-3.865174008749999302e+03 2.571208289346333054e+00 -1.454507576547514613e+00 1.345702064523248559e-03
-3.864131620937499520e+03 2.688022543327867275e+00 -1.465766911167068365e+00 9.530330876855125453e-04
-3.863089233124999737e+03 2.807890096496410415e+00 -1.479266983031565896e+00 5.469878564358298875e-04
-3.862046845312499499e+03 2.931335876110674032e+00 -1.495477676037015868e+00 1.280755340454717544e-04
-3.861004457499998807e+03 3.058887244979944242e+00 -1.513795942349745127e+00 -3.039949814224523431e-04
-3.859962069687499479e+03 3.190740171973692085e+00 -1.534551728145872040e+00 -7.449270485782269902e-04
-3.858919681874999242e+03 3.326631707594418952e+00 -1.558846243762948891e+00 -1.189548153847007524e-03
-3.857877294062499459e+03 3.466067472306098907e+00 -1.587360867642797047e+00 -1.637925993743859481e-03
-3.856834906249999676e+03 3.609539356483995931e+00 -1.620821993952153317e+00 -2.092281793282197832e-03
-3.855792518437499439e+03 3.757287744117800976e+00 -1.658920290487688742e+00 -2.549926637729307832e-03
-3.854750130624999656e+03 3.909017613346466913e+00 -1.700898676942498522e+00 -3.009159931684176822e-03
-3.853707742812500328e+03 4.064459092441445875e+00 -1.745977705423335413e+00 -3.471555686552740307e-03
-3.852665354999999636e+03 4.223486189441812755e+00 -1.794017200067407725e+00 -3.934389912701390102e-03
-3.851622967187498944e+03 4.385868216762292882e+00 -1.845586089156009635e+00 -4.397971622939323907e-03
-3.850580579374999616e+03 4.551721939988494725e+00 -1.901574493720014303e+00 -4.861049491832865332e-03
-3.849538191562499833e+03 4.721591790407134503e+00 -1.962585823162931176e+00 -5.317541221545205206e-03
-3.848495803749999595e+03 4.895289381388687744e+00 -2.028983640625282803e+00 -5.767041558355045019e-03
-3.847453415937500267e+03 5.072036676457745585e+00 -2.100885600904474959e+00 -6.210711239067432353e-03
-3.846411028124999575e+03 5.251854569608219947e+00 -2.177992005032916012e+00 -6.646967631337382700e-03
-3.845368640312499792e+03 5.434621526775385014e+00 -2.259699930724766048e+00 -7.072631009139476732e-03
-3.844326252500000010e+03 5.620066081567633987e+00 -2.346050380471435215e+00 -7.487044234441957158e-03
-3.843283864687499772e+03 5.808342105195015037e+00 -2.437121398462363864e+00 -7.891738041679037530e-03
-3.842241476874999989e+03 5.997914901543496491e+00 -2.531983041636891141e+00 -8.282325189047892028e-03
-3.841199089062499297e+03 6.186281443465606600e+00 -2.628834453289834006e+00 -8.652885118798431946e-03
-3.840156701249999514e+03 6.372498568750762260e+00 -2.726096896899583122e+00 -8.997999891895086880e-03
-3.839114313437499732e+03 6.555418961670108402e+00 -2.822215688618388008e+00 -9.318257153642869189e-03
-3.838071925624999949e+03 6.733554793437288133e+00 -2.916485016651544804e+00 -9.620716867853590717e-03
-3.837029537812500166e+03 6.905348832095380196e+00 -3.008074360254976654e+00 -9.910415565642134370e-03
-3.835987149999999019e+03 7.069497780277880672e+00 -3.095834996476122036e+00 -1.018562413379684242e-02
-3.834944762187499236e+03 7.224672850422579451e+00 -3.178874592155827905e+00 -1.044152861843208706e-02
-3.833902374374999454e+03 7.369986973059599045e+00 -3.256421138779163726e+00 -1.067759561235768345e-02
-3.832859986562499671e+03 7.505026080172791048e+00 -3.327766932720105153e+00 -1.089617903599775228e-02
-3.831817598749999888e+03 7.629339620922349852e+00 -3.392827414895652982e+00 -1.109989579829839292e-02
-3.830775210937499196e+03 7.743124821352171061e+00 -3.452426418798719254e+00 -1.129042854760799186e-02
-3.829732823124999413e+03 7.846964066383185887e+00 -3.506637453094707979e+00 -1.146622074467476549e-02
-3.828690435312499631e+03 7.941756029665869576e+00 -3.554792542039097558e+00 -1.162292908571220876e-02
-3.827648047500000303e+03 8.027615604054462395e+00 -3.596922561341582725e+00 -1.175780263348353942e-02
-3.826605659687499610e+03 8.104510928337779418e+00 -3.634517916224024425e+00 -1.187296404555389373e-02
-3.825563271874999828e+03 8.172797835716451686e+00 -3.669121138523455450e+00 -1.197302289135874186e-02
-3.824520884062499135e+03 8.233094925174848200e+00 -3.702195420338941112e+00 -1.206246208782798396e-02
-3.823478496249999807e+03 8.285919785158823103e+00 -3.734618947108407916e+00 -1.214743889021601894e-02
-3.822436108437499570e+03 8.330723439147716292e+00 -3.766478879084465881e+00 -1.222966500756366565e-02
-3.821393720625000242e+03 8.367471376876613576e+00 -3.797682136019746579e+00 -1.230460424961565824e-02
-3.820351332812498640e+03 8.396032596338345755e+00 -3.827651219515544767e+00 -1.237389947689732789e-02
-3.819308944999999312e+03 8.416225345298382621e+00 -3.856541375484765943e+00 -1.244720840683346923e-02
-3.818266557187499075e+03 8.427729586077470358e+00 -3.884769695006057955e+00 -1.252815696710241067e-02
-3.817224169374999747e+03 8.429762806413776843e+00 -3.913112312849353458e+00 -1.261985704008409398e-02
-3.816181781562499509e+03 8.421736772851946995e+00 -3.941992206999823445e+00 -1.272644392739451236e-02
-3.815139393749999726e+03 8.403542023902918601e+00 -3.971591438744977332e+00 -1.284730604957307759e-02
-3.814097005937499489e+03 8.374917235809549609e+00 -4.002879263054019532e+00 -1.298373703837663040e-02
-3.813054618125000161e+03 8.335477018664501969e+00 -4.036493707125591079e+00 -1.313680432220725586e-02
-3.812012230312499014e+03 8.284984484495119261e+00 -4.073614464816659897e+00 -1.330494201194703033e-02
-3.810969842499999686e+03 8.222609090655712549e+00 -4.115306008023130069e+00 -1.349388261564656022e-02
-3.809927454687499448e+03 8.148077406804594247e+00 -4.161919368273711228e+00 -1.370589464791062417e-02
-3.808885066874999666e+03 8.060410574123999083e+00 -4.213275973524832629e+00 -1.393447450170333043e-02
-3.807842679062498974e+03 7.958783837954833018e+00 -4.268325196713785630e+00 -1.417902651636868822e-02
-3.806800291249999646e+03 7.843378117795944959e+00 -4.326246276040307315e+00 -1.444703455677973439e-02
-3.805757903437499408e+03 7.713114202762170635e+00 -4.386788699412618620e+00 -1.473869515875024863e-02
-3.804715515624999171e+03 7.568347696809708758e+00 -4.449937582795438828e+00 -1.504253974584989634e-02
-3.803673127812499843e+03 7.409534221345393412e+00 -4.514330987902532399e+00 -1.534969634512093825e-02
-3.802630739999999605e+03 7.236402681712934104e+00 -4.578646867654846631e+00 -1.565941741399842421e-02
-3.801588352187499368e+03 7.049822440898540599e+00 -4.642976750948429654e+00 -1.597543219943448056e-02
-3.800545964374999585e+03 6.852283362822805479e+00 -4.708539555547361033e+00 -1.630021512760009006e-02
-3.799503576562499802e+03 6.645612296235046124e+00 -4.776351522791170368e+00 -1.663570365945286206e-02
-3.798461188749999565e+03 6.429595321216182491e+00 -4.846331874177944421e+00 -1.698058204786636466e-02
-3.797418800937500237e+03 6.203865307626485581e+00 -4.917299627657369498e+00 -1.733279766314851575e-02
-3.796376413124999999e+03 5.969431811417373446e+00 -4.988126381750316085e+00 -1.769240128102824577e-02
-3.795334025312499307e+03 5.728333740580301203e+00 -5.059239203872071045e+00 -1.805532921600464316e-02
-3.794291637499999069e+03 5.482043155464835671e+00 -5.131289446663689802e+00 -1.842280599109711800e-02
-3.793249249687499741e+03 5.232518597250049197e+00 -5.204844800215131961e+00 -1.879719293689313675e-02
-3.792206861874999504e+03 4.981381710638428828e+00 -5.281423706633879611e+00 -1.917521141727842812e-02
-3.791164474062500176e+03 4.727181022712778180e+00 -5.361023377220965003e+00 -1.955954846799808772e-02
-3.790122086249999938e+03 4.469835203275854596e+00 -5.441948787052075964e+00 -1.995042931572233585e-02
-3.789079698437499701e+03 4.212247161748673641e+00 -5.523411870537499269e+00 -2.034179287151978086e-02
-3.788037310624999009e+03 3.955773794194776816e+00 -5.605522814762546879e+00 -2.073222238388167105e-02
-3.786994922812499681e+03 3.700594522393322094e+00 -5.688720309705877831e+00 -2.111743255316058526e-02
-3.785952534999999443e+03 3.447887445883242474e+00 -5.773475527691394049e+00 -2.149065052873651294e-02
-3.784910147187500115e+03 3.196722719735535012e+00 -5.858017598820910443e+00 -2.184966147605283543e-02
-3.783867759374999423e+03 2.948550819396061229e+00 -5.941685803857666315e+00 -2.219012338253781996e-02
-3.782825371562499640e+03 2.703667856184542639e+00 -6.023183426674266094e+00 -2.251124496151277535e-02
-3.781782983749999858e+03 2.461110736234791041e+00 -6.101004465035003932e+00 -2.281950331607468518e-02
-3.780740595937500075e+03 2.222138539887408282e+00 -6.175432785764966681e+00 -2.312090262695596504e-02
-3.779698208124999837e+03 1.987090065570067177e+00 -6.246980333550650855e+00 -2.342275145136425360e-02
-3.778655820312500055e+03 1.755088596908343401e+00 -6.315609379693198910e+00 -2.372617897784231114e-02
-3.777613432499999362e+03 1.524640318620658963e+00 -6.379696276133991262e+00 -2.401814869441366157e-02
-3.776571044687499580e+03 1.295413260130286792e+00 -6.437379432549109382e+00 -2.428832636113766041e-02
-3.775528656874999797e+03 1.068613861999086145e+00 -6.487397170231981036e+00 -2.453290587643390877e-02
-3.774486269062500014e+03 8.450887145430880931e-01 -6.528783333135068645e+00 -2.475092803084886009e-02
-3.773443881250000231e+03 6.260021007527859505e-01 -6.561671213781504974e+00 -2.494534879259642859e-02
-3.772401493437499084e+03 4.127340433899707728e-01 -6.585615801340072295e+00 -2.510802422501647382e-02
-3.771359105624999302e+03 2.050116572431865403e-01 -6.599190006458405477e+00 -2.523368755856720408e-02
-3.770316717812499519e+03 2.522242697857432492e-03 -6.601221866849058983e+00 -2.531918025521198365e-02
-3.769274329999999736e+03 -1.945982512115337071e-01 -6.590818398907948961e+00 -2.535035590764754543e-02
-3.768231942187499953e+03 -3.857883841357255261e-01 -6.569162058556012873e+00 -2.532386129670025077e-02
-3.767189554374999261e+03 -5.710253934480291615e-01 -6.537262900083764094e+00 -2.524517327221209237e-02
-3.766147166562499478e+03 -7.514216443323271655e-01 -6.494152644914987782e+00 -2.511551025310768473e-02
-3.765104778749999696e+03 -9.278633175909354325e-01 -6.437794616182642926e+00 -2.493416493581801854e-02
-3.764062390937499913e+03 -1.100725597324199390e+00 -6.366709550636932669e+00 -2.470753016171270064e-02
-3.763020003124999675e+03 -1.269356808427182237e+00 -6.279812557284946806e+00 -2.443696793737167722e-02
-3.761977615312498983e+03 -1.433280128869938164e+00 -6.175892412489128347e+00 -2.411668539200036154e-02
-3.760935227499999201e+03 -1.592755487059868580e+00 -6.053898300231759677e+00 -2.374176255221613699e-02
-3.759892839687499418e+03 -1.745861760928901774e+00 -5.914673683158653716e+00 -2.331249811082544005e-02
-3.758850451874999635e+03 -1.892270834713122518e+00 -5.757737930669383886e+00 -2.283771894492230350e-02
-3.757808064062500307e+03 -2.034380115733396277e+00 -5.581737760765463463e+00 -2.232149021507203596e-02
-3.756765676250000070e+03 -2.171403145583779448e+00 -5.389794225292330765e+00 -2.176560907897787112e-02
-3.755723288437499377e+03 -2.302501042777820306e+00 -5.184498782742512191e+00 -2.117633928999112375e-02
-3.754680900624999140e+03 -2.427304504684457243e+00 -4.966800107907743289e+00 -2.055503598561789561e-02
-3.753638512812499812e+03 -2.546830176932694645e+00 -4.734588950644297967e+00 -1.990064380065929145e-02
-3.752596124999999574e+03 -2.662218183264596583e+00 -4.486565913464493072e+00 -1.921071196032250392e-02
-3.751553737187499792e+03 -2.774547904561814882e+00 -4.222132577909771811e+00 -1.848482753929727579e-02
-3.750511349375000009e+03 -2.885025943994536046e+00 -3.941050616382576255e+00 -1.773015506314601711e-02
-3.749468961562499771e+03 -2.996171783370057184e+00 -3.643218966149358806e+00 -1.695460795809035359e-02
-3.748426573749999079e+03 -3.110228479767058296e+00 -3.326710576472575731e+00 -1.616829109568755987e-02
-3.747384185937499751e+03 -3.227136271848399574e+00 -2.991729742450106144e+00 -1.537455563966189098e-02
-3.746341798124999514e+03 -3.348470056233193048e+00 -2.640092349200567234e+00 -1.457657806698038627e-02
-3.745299410312499731e+03 -3.477692257643551610e+00 -2.271449796359947815e+00 -1.378502989299996810e-02
-3.744257022499999948e+03 -3.614944263715223371e+00 -1.886434658370464978e+00 -1.300645275963902524e-02
-3.743214634687499711e+03 -3.759491994402355708e+00 -1.486452333279370874e+00 -1.224636069041773814e-02
-3.742172246874999928e+03 -3.911761405498605626e+00 -1.072538971329360047e+00 -1.151715861130452739e-02
-3.741129859062499690e+03 -4.074137552473562351e+00 -6.438396287692464970e-01 -1.082649455971368413e-02
-3.740087471249999908e+03 -4.247413251097741593e+00 -2.005798994499088383e-01 -1.017002658557007028e-02
-3.739045083437499216e+03 -4.432135617848720344e+00 2.568131189198108455e-01 -9.541609202299666109e-03
-3.738002695624999433e+03 -4.629009701110049058e+00 7.277922645342775887e-01 -8.942011294967397439e-03
-3.736960307812499650e+03 -4.837154381887303067e+00 1.209083840007437960e+00 -8.376175086752361831e-03
-3.735917919999999867e+03 -5.054659603583084859e+00 1.696164332280578391e+00 -7.849492165376063119e-03
-3.734875532187499630e+03 -5.279252332198408837e+00 2.186398247134907269e+00 -7.362267799049267321e-03
-3.733833144375000302e+03 -5.509939840465722050e+00 2.679769265317862192e+00 -6.904009805875120122e-03
-3.732790756562500064e+03 -5.747290814401003978e+00 3.176221045227787698e+00 -6.464205728965104203e-03
-3.731748368750000736e+03 -5.992236598453602348e+00 3.676244098201116639e+00 -6.042147089993481733e-03
-3.730705980937499135e+03 -6.245137807937561902e+00 4.179856802370364832e+00 -5.637378800706509090e-03
-3.729663593124999807e+03 -6.506252996035377656e+00 4.685483697057113872e+00 -5.247018636225966870e-03
-3.728621205312499569e+03 -6.775456185487314542e+00 5.193256262663723533e+00 -4.873414143960814147e-03
-3.727578817500000241e+03 -7.051754594990465641e+00 5.703005653116159479e+00 -4.519072970950164733e-03
-3.726536429687499549e+03 -7.336250543416891645e+00 6.215063132948689173e+00 -4.185683153200081032e-03
-3.725494041874999766e+03 -7.630472580634847013e+00 6.729618408297544541e+00 -3.881783464296181992e-03
-3.724451654062499074e+03 -7.935975724201225212e+00 7.245804244629693969e+00 -3.619873769155252524e-03
-3.723409266249999746e+03 -8.250388995314002827e+00 7.759672017315249803e+00 -3.406766785174329508e-03
-3.722366878437499508e+03 -8.572548089576525143e+00 8.270030114575670055e+00 -3.237631257501626288e-03
-3.721324490625000180e+03 -8.901845052268447134e+00 8.776349784034577439e+00 -3.099628689298483848e-03
-3.720282102812499033e+03 -9.236234889857390939e+00 9.277992195467241743e+00 -2.985811216027359737e-03
-3.719239714999999705e+03 -9.574523386967284111e+00 9.774639555190136164e+00 -2.897865374384020649e-03
-3.718197327187499468e+03 -9.918938082344240570e+00 1.026658564270589835e+01 -2.836741099386831493e-03
-3.717154939375000140e+03 -1.026867873882237703e+01 1.075013900138553424e+01 -2.809782717636861646e-03
-3.716112551562498993e+03 -1.061987506114527413e+01 1.122025229650641798e+01 -2.820720016453328802e-03
-3.715070163749999210e+03 -1.097258147583637289e+01 1.167682015648310667e+01 -2.857677950397624622e-03
-3.714027775937498973e+03 -1.132888198258298473e+01 1.212269924728822090e+01 -2.916590241383010956e-03
-3.712985388124999645e+03 -1.169086268720113964e+01 1.256145709160026946e+01 -2.999581349038305499e-03
-3.711943000312499862e+03 -1.205917453657631455e+01 1.299425386486692524e+01 -3.099851777995096119e-03
-3.710900612500000079e+03 -1.243415915107440384e+01 1.342161467437467337e+01 -3.212445030827402667e-03
-3.709858224687500297e+03 -1.281734190355570391e+01 1.384603520144729494e+01 -3.340287811815553093e-03
-3.708815836874999604e+03 -1.320932312627166461e+01 1.426856849997063570e+01 -3.485523464398971455e-03
-3.707773449062499367e+03 -1.361112665500835561e+01 1.469249487170357327e+01 -3.646140697747858594e-03
-3.706731061249999584e+03 -1.402000083530370489e+01 1.511690594103621521e+01 -3.818294290661713303e-03
-3.705688673437499801e+03 -1.443500799332206874e+01 1.554096542878003540e+01 -4.010710830724861960e-03
-3.704646285624999109e+03 -1.485660026382854859e+01 1.596702712408884928e+01 -4.239957749973633470e-03
-3.703603897812499781e+03 -1.528375575240675843e+01 1.639384762299165743e+01 -4.510020367978832302e-03
-3.702561509999999544e+03 -1.571659074588113292e+01 1.682092832170271635e+01 -4.816843444306469560e-03
-3.701519122187499761e+03 -1.615482596821020067e+01 1.725069735234198021e+01 -5.155808052986735231e-03
-3.700476734374999978e+03 -1.659725384951968863e+01 1.768382966753198460e+01 -5.526982245239579240e-03
-3.699434346562499741e+03 -1.704052285517698451e+01 1.811661007847250104e+01 -5.930621741714304195e-03
-3.698391958749999048e+03 -1.748245092047996607e+01 1.854619942016529777e+01 -6.360582886206286347e-03
-3.697349570937499720e+03 -1.792281838837310559e+01 1.897305790405081538e+01 -6.812935943074868196e-03
-3.696307183124999483e+03 -1.836212281509112287e+01 1.939943618669490988e+01 -7.286074892071743754e-03
-3.695264795312499700e+03 -1.880089788533448214e+01 1.982791459282103474e+01 -7.781444781152591604e-03
-3.694222407499999463e+03 -1.923940941222910084e+01 2.025999076254590037e+01 -8.300774100244927289e-03
-3.693180019687500135e+03 -1.967817862464841028e+01 2.069640933899066226e+01 -8.843529395440880708e-03
-3.692137631874998988e+03 -2.011639272536845624e+01 2.113662470684595007e+01 -9.410377218256943052e-03
-3.691095244062499660e+03 -2.055279113716913031e+01 2.157922812843705174e+01 -9.999685951178529514e-03
-3.690052856249999422e+03 -2.098544228481544849e+01 2.202314166337332679e+01 -1.060411198209164352e-02
-3.689010468437499640e+03 -2.141486943479961624e+01 2.247004876121215489e+01 -1.121366357000074324e-02
-3.687968080624999857e+03 -2.183873895138358989e+01 2.291926114535677783e+01 -1.182183670562078799e-02
-3.686925692812500074e+03 -2.225416903179594996e+01 2.336958612437368643e+01 -1.241988268350370517e-02
-3.685883304999999837e+03 -2.265991941869881288e+01 2.381850981037410264e+01 -1.299976304915661032e-02
-3.684840917187500054e+03 -2.305603684717733870e+01 2.426421083162124859e+01 -1.355757162384394962e-02
-3.683798529374999362e+03 -2.344084335163753963e+01 2.470275126203761218e+01 -1.409121858361935160e-02
-3.682756141562499579e+03 -2.381376498162778788e+01 2.513231075797768810e+01 -1.460136554672842452e-02
-3.681713753749999341e+03 -2.417686395230973773e+01 2.555529426471283472e+01 -1.509231120024716322e-02
-3.680671365937499559e+03 -2.453170767468072100e+01 2.597272702843153169e+01 -1.556441973597312914e-02
-3.679628978124999776e+03 -2.488231212477712617e+01 2.638740458489597529e+01 -1.601753217826994841e-02
-3.678586590312499538e+03 -2.523243021668439212e+01 2.680214495336406699e+01 -1.645241287181543194e-02
-3.677544202499999756e+03 -2.558455248158271189e+01 2.722068363039655381e+01 -1.686458641819042412e-02
-3.676501814687499973e+03 -2.593618073337130525e+01 2.764181398475165707e+01 -1.724647784693915734e-02
-3.675459426874999281e+03 -2.628671322312584735e+01 2.806610507583698677e+01 -1.759145087121635406e-02
-3.674417039062499498e+03 -2.664014833943804916e+01 2.849824611635936122e+01 -1.789712688137255411e-02
-3.673374651249999260e+03 -2.700019607782166631e+01 2.893876262242957509e+01 -1.816746765949593667e-02
-3.672332263437499478e+03 -2.736666002067923387e+01 2.938595621103475253e+01 -1.840232553838378610e-02
-3.671289875624999695e+03 -2.774019753969101032e+01 2.984210891887984829e+01 -1.859671108367677225e-02
-3.670247487812499912e+03 -2.812058440572820928e+01 3.030687001105187406e+01 -1.874784992999458180e-02
-3.669205099999999675e+03 -2.850577505695692437e+01 3.077747544749828634e+01 -1.885111129021562956e-02
-3.668162712187498983e+03 -2.889492846329443054e+01 3.125317349021709035e+01 -1.890706959733107206e-02
-3.667120324374999200e+03 -2.928434170524875313e+01 3.173078549569677520e+01 -1.891428943049283315e-02
-3.666077936562499872e+03 -2.967035264000537609e+01 3.220561971543560276e+01 -1.886758664514102957e-02
-3.665035548749999634e+03 -3.005056970780501047e+01 3.267466155568324382e+01 -1.877299718755150171e-02
-3.663993160937500306e+03 -3.042833540617887422e+01 3.314167222742637620e+01 -1.863012663613904801e-02
-3.662950773124999159e+03 -3.080937025605929946e+01 3.361209814319974498e+01 -1.843331853274612908e-02
-3.661908385312499831e+03 -3.119469830313115821e+01 3.408577947808187503e+01 -1.817841266307283071e-02
-3.660865997499999139e+03 -3.158397662274206752e+01 3.456069644192972135e+01 -1.786697755126798876e-02
-3.659823609687499811e+03 -3.197701091614763413e+01 3.503741456754351447e+01 -1.749806226375824614e-02
-3.658781221874999119e+03 -3.237373100471273091e+01 3.551645809679128263e+01 -1.706676939961333100e-02
-3.657738834062499336e+03 -3.277471027164333606e+01 3.599706761062638094e+01 -1.657377432581680701e-02
-3.656696446249999553e+03 -3.318004746254121784e+01 3.647936161353862161e+01 -1.602032920695316970e-02
-3.655654058437499771e+03 -3.359046082064700300e+01 3.696396980640398056e+01 -1.540804383542212878e-02
-3.654611670624999533e+03 -3.400380194621349972e+01 3.744706475932461842e+01 -1.473352134084519871e-02
-3.653569282812500205e+03 -3.441466695510036544e+01 3.792381339821327657e+01 -1.399407931032612719e-02
-3.652526894999999968e+03 -3.482166711032952122e+01 3.839289664909068733e+01 -1.319031269100623578e-02
-3.651484507187499275e+03 -3.522455591492918359e+01 3.885245882120948124e+01 -1.232709119424316331e-02
-3.650442119374999493e+03 -3.562165298197040642e+01 3.929984805482426680e+01 -1.141482398127017725e-02
-3.649399731562499710e+03 -3.601238167199203843e+01 3.973253885461099344e+01 -1.045663531413982411e-02
-3.648357343749999472e+03 -3.639824508923260282e+01 4.014991414220995125e+01 -9.453996235713359522e-03
-3.647314955937500145e+03 -3.677862720969055488e+01 4.054883053687036920e+01 -8.414668977056692645e-03
-3.646272568124999452e+03 -3.715093822529649259e+01 4.092575698896262537e+01 -7.345309797084240144e-03
-3.645230180312499670e+03 -3.751681301693167114e+01 4.128384855740302584e+01 -6.245581976612919056e-03
-3.644187792500000342e+03 -3.787729646496568137e+01 4.162446553587464848e+01 -5.111313928645718624e-03
-3.643145404687499649e+03 -3.823416880545691043e+01 4.194964028937805267e+01 -3.946463017681922647e-03
-3.642103016874999867e+03 -3.858851075353501159e+01 4.226226695945033640e+01 -2.762768020716543579e-03
-3.641060629062499174e+03 -3.894045712875916365e+01 4.256290663611599001e+01 -1.566279551868315217e-03
-3.640018241249999846e+03 -3.928791350905250113e+01 4.284859930922819871e+01 -3.584464580008561024e-04
-3.638975853437499609e+03 -3.962848470417524993e+01 4.311750082603067824e+01 8.623993306995595548e-04
-3.637933465625000281e+03 -3.995989098550390395e+01 4.336775532802599997e+01 2.101242706269714280e-03
-3.636891077812500043e+03 -4.027902205033898753e+01 4.359784897396131953e+01 3.350471014829395355e-03
-3.635848689999999351e+03 -4.058368628846618975e+01 4.380747381314256472e+01 4.595747804998990063e-03
-3.634806302187499114e+03 -4.087416923895639087e+01 4.399664230359762485e+01 5.823340471178356514e-03
-3.633763914374999786e+03 -4.115451892919251975e+01 4.416985102275881303e+01 7.024437505053322643e-03
-3.632721526562499548e+03 -4.142418669375841489e+01 4.432901903069470961e+01 8.193406446676619603e-03
-3.631679138750000220e+03 -4.168251039484713516e+01 4.447500573827358750e+01 9.322342084222459691e-03
-3.630636750937499528e+03 -4.192994678427999844e+01 4.460698092966556771e+01 1.040545815370643237e-02
-3.629594363125000200e+03 -4.216412228010501906e+01 4.472087354201646292e+01 1.143131140597491990e-02
-3.628551975312499508e+03 -4.237990204967807983e+01 4.481263524696641554e+01 1.238497607507376037e-02
-3.627509587500000180e+03 -4.257735013164645466e+01 4.488362261419344890e+01 1.325800461622455954e-02
-3.626467199687499487e+03 -4.276003762873673963e+01 4.493760921448746615e+01 1.404364778009213090e-02
-3.625424811874999705e+03 -4.293132839254835886e+01 4.497777807612237666e+01 1.474101790308528573e-02
-3.624382424062499013e+03 -4.309463470357639636e+01 4.500583833392873601e+01 1.535861869680572520e-02
-3.623340036249999685e+03 -4.325273619097296063e+01 4.502525350157425521e+01 1.590325416004564549e-02
-3.622297648437499447e+03 -4.340579550706773659e+01 4.503742993651725612e+01 1.637625261137504520e-02
-3.621255260625000119e+03 -4.355059789455185637e+01 4.503884170806419007e+01 1.677819090233539576e-02
-3.620212872812498972e+03 -4.368525997124559268e+01 4.502907906078526423e+01 1.711182356517467959e-02
-3.619170484999999644e+03 -4.381031264873490727e+01 4.501041266866170076e+01 1.737848291079705995e-02
-3.618128097187498952e+03 -4.392500913195344481e+01 4.498363042432016101e+01 1.757628332159020743e-02
-3.617085709374999624e+03 -4.402813975229315702e+01 4.494897057477139413e+01 1.770301695248708077e-02
-3.616043321562499841e+03 -4.411975886600337304e+01 4.490669371783450003e+01 1.775957734084921205e-02
-3.615000933749999604e+03 -4.420282199250845423e+01 4.485978726845652886e+01 1.775090408502628947e-02
-3.613958545937499821e+03 -4.427709023765665108e+01 4.481048153112863019e+01 1.768224383034317296e-02
-3.612916158125000038e+03 -4.434410436958743418e+01 4.476277573201951299e+01 1.756112811644352720e-02
-3.611873770312499346e+03 -4.440780554424556215e+01 4.472082722010797085e+01 1.739462588266625642e-02
-3.610831382499999563e+03 -4.446885517474066774e+01 4.468510282756777485e+01 1.718318383823902451e-02
-3.609788994687499326e+03 -4.452968924211827328e+01 4.465693821906738492e+01 1.692634613318943354e-02
-3.608746606874999543e+03 -4.459140777612567774e+01 4.463729475101932564e+01 1.662594223004461649e-02
-3.607704219062499760e+03 -4.465499055488930935e+01 4.462727723976779970e+01 1.628011228040717601e-02
-3.606661831249999977e+03 -4.472042546726545709e+01 4.462605123486699910e+01 1.588686942616212086e-02
-3.605619443437499740e+03 -4.478473496609006332e+01 4.463146414710735144e+01 1.545198603944176324e-02
-3.604577055624999048e+03 -4.484600764014977869e+01 4.464318509661212886e+01 1.498069235995026088e-02
-3.603534667812499720e+03 -4.490215767160604798e+01 4.465877193298042158e+01 1.447320114776206451e-02
-3.602492279999999482e+03 -4.494918041057454872e+01 4.467458387671571529e+01 1.393242603019735973e-02
-3.601449892187499245e+03 -4.498369192577185771e+01 4.468741000500884297e+01 1.336854371833878612e-02
-3.600407504374999462e+03 -4.500280998012534894e+01 4.469232342031644833e+01 1.278764549320121104e-02
-3.599365116562499679e+03 -4.500403405113959820e+01 4.468566625570820605e+01 1.219223942731328253e-02
-3.598322728749999442e+03 -4.498553017904828977e+01 4.466569938129836714e+01 1.158695696709841766e-02
-3.597280340937500114e+03 -4.494871807344379278e+01 4.463296046875503009e+01 1.097223383405120968e-02
-3.596237953125000331e+03 -4.489400383354839619e+01 4.458627221191340340e+01 1.034893720536247952e-02
-3.595195565312499184e+03 -4.482207579902190986e+01 4.452629810318962456e+01 9.720733484194180041e-03
-3.594153177499999401e+03 -4.473336660754939942e+01 4.445474909341812264e+01 9.088308607537464584e-03
-3.593110789687499619e+03 -4.462912292610679543e+01 4.437192471743301780e+01 8.454137803616682337e-03
-3.592068401874999836e+03 -4.450965685885184087e+01 4.427545796422715085e+01 7.825740644155913806e-03
-3.591026014062500053e+03 -4.437522595751767085e+01 4.416416718433215038e+01 7.209511968456782695e-03
-3.589983626250000270e+03 -4.422785640422059572e+01 4.404018293825414077e+01 6.606799177252856495e-03
-3.588941238437499578e+03 -4.406910386784745981e+01 4.390515931436478780e+01 6.022510857383928627e-03
-3.587898850624999341e+03 -4.390154199890711340e+01 4.376132579863099181e+01 5.463281662105958988e-03
-3.586856462812499558e+03 -4.372658051494224907e+01 4.361151177500864407e+01 4.931835172700977515e-03
-3.585814074999999775e+03 -4.354411038382200871e+01 4.345684079055607185e+01 4.426447792293078387e-03
-3.584771687187499992e+03 -4.335309157767203914e+01 4.329580483912737066e+01 3.940035681016194544e-03
-3.583729299374999300e+03 -4.315364293793822270e+01 4.312709214195395191e+01 3.469729923714367538e-03
-3.582686911562499517e+03 -4.294737623097193335e+01 4.295139953440371983e+01 3.017814231196176526e-03
-3.581644523749999735e+03 -4.273561548800358878e+01 4.277021992764861125e+01 2.586741559798171400e-03
-3.580602135937499952e+03 -4.251864317877195276e+01 4.258360545150702592e+01 2.175808656055978202e-03
-3.579559748124999714e+03 -4.229830275635058001e+01 4.239331757325088290e+01 1.785398634075349190e-03
-3.578517360312499022e+03 -4.207650223374641740e+01 4.220091862098434632e+01 1.418618966757048509e-03
-3.577474972499999240e+03 -4.185416212832492988e+01 4.200734224454573251e+01 1.078977468514893609e-03
-3.576432584687499457e+03 -4.163188920609549371e+01 4.181369102344163480e+01 7.638096076812584539e-04
-3.575390196874999674e+03 -4.140953881985738860e+01 4.161904494430997659e+01 4.680282003194707538e-04
-3.574347809062500346e+03 -4.118664651564159129e+01 4.142272875594134263e+01 1.937033528188166279e-04
-3.573305421249998744e+03 -4.096291239998485878e+01 4.122423012927325203e+01 -5.176783847104463737e-05
-3.572263033437500326e+03 -4.073731774758229562e+01 4.102205108742657558e+01 -2.660531025802321051e-04
-3.571220645624999179e+03 -4.051089291115671642e+01 4.081682505684908335e+01 -4.501869951378089513e-04
-3.570178257812499851e+03 -4.028250921221514602e+01 4.060690918248833725e+01 -6.048999521940899571e-04
-3.569135869999999613e+03 -4.004956344672507385e+01 4.039169486270331788e+01 -7.308885878374530437e-04
-3.568093482187499831e+03 -3.981019258814774275e+01 4.016987019036509565e+01 -8.304637843073534725e-04
-3.567051094374999138e+03 -3.956349078581698109e+01 3.993900627248145696e+01 -9.087329918755957490e-04
-3.566008706562499810e+03 -3.930897016345814166e+01 3.969845969991010293e+01 -9.637202059042540916e-04
-3.564966318749999573e+03 -3.904587192477306701e+01 3.944697115268697019e+01 -9.947585213616067651e-04
-3.563923930937500245e+03 -3.877559623990649129e+01 3.918414803937912438e+01 -1.008335715942373055e-03
-3.562881543124999098e+03 -3.850040192452421195e+01 3.891043239277941979e+01 -1.010196824823583230e-03
-3.561839155312499770e+03 -3.822228232215714883e+01 3.862800309539401411e+01 -1.004124832159727747e-03
-3.560796767499999078e+03 -3.794211984541351512e+01 3.833795153157839763e+01 -9.940611324592649872e-04
-3.559754379687499750e+03 -3.765895021554653255e+01 3.803973171684454258e+01 -9.857042714396324970e-04
-3.558711991874999512e+03 -3.737148596528687250e+01 3.773373922807044067e+01 -9.840723128594331369e-04
-3.557669604062499729e+03 -3.707964162313099621e+01 3.742128488217866789e+01 -9.949535353979172166e-04
-3.556627216249999947e+03 -3.678294894030841533e+01 3.710289829518191596e+01 -1.019489579281730816e-03
-3.555584828437499255e+03 -3.648040536289372682e+01 3.677653182246054087e+01 -1.055946084733888407e-03
-3.554542440624999017e+03 -3.617158129476183603e+01 3.644054256896688315e+01 -1.105477833826805020e-03
-3.553500052812499689e+03 -3.585683575917714450e+01 3.609513749795797821e+01 -1.170117905769804461e-03
-3.552457664999999452e+03 -3.553462503783861592e+01 3.573860755568872349e+01 -1.250261590524646017e-03
-3.551415277187499669e+03 -3.520449926748342762e+01 3.537061253799572569e+01 -1.340549740171395653e-03
-3.550372889375000341e+03 -3.486740164424799104e+01 3.499215991073861431e+01 -1.437716183899909964e-03
-3.549330501562500103e+03 -3.452580085473883287e+01 3.460477040403286964e+01 -1.541901562334030721e-03
-3.548288113749999411e+03 -3.418007421623082820e+01 3.420837414299231938e+01 -1.653203403288039039e-03
-3.547245725937499174e+03 -3.383072170259539746e+01 3.380456530677736993e+01 -1.769390012075684445e-03
-3.546203338124999846e+03 -3.347829405327291852e+01 3.339573005350544577e+01 -1.890176045519980936e-03
-3.545160950312499608e+03 -3.312426485288745681e+01 3.298523410968013536e+01 -2.020327280022046930e-03
-3.544118562500000280e+03 -3.277053229030532577e+01 3.257661263029272902e+01 -2.162144530334881871e-03
-3.543076174687500043e+03 -3.241854963461920391e+01 3.217259016364999269e+01 -2.315317794112644462e-03
-3.542033786874999805e+03 -3.206935511816890738e+01 3.177432756743162656e+01 -2.476947829858390515e-03
-3.540991399062499568e+03 -3.172274029968698272e+01 3.138124826036884940e+01 -2.645711413769438660e-03
-3.539949011250000240e+03 -3.137804051943525963e+01 3.099297860771764235e+01 -2.823759824573934211e-03
-3.538906623437499547e+03 -3.103511319902390753e+01 3.061006223500116619e+01 -3.008533115811684762e-03
-3.537864235625000219e+03 -3.069435473248319468e+01 3.023349239741426686e+01 -3.191519936926540124e-03
-3.536821847812499072e+03 -3.035543391433644800e+01 2.986377668003034813e+01 -3.368157836580313366e-03
-3.535779459999999744e+03 -3.001895493663230141e+01 2.950222894641783000e+01 -3.538664701323554311e-03
-3.534737072187499507e+03 -2.968637130548733438e+01 2.915018650138203427e+01 -3.705242690253351522e-03
-3.533694684375000179e+03 -2.935895711559959054e+01 2.880822082817129370e+01 -3.871376803886098037e-03
-3.532652296562499942e+03 -2.903795425100390659e+01 2.847622116232740197e+01 -4.032976831335684936e-03
-3.531609908749999249e+03 -2.872390797448280253e+01 2.815325066621517536e+01 -4.187615175184315405e-03
-3.530567520937499012e+03 -2.841614837432886986e+01 2.783820133639379790e+01 -4.335034875793493045e-03
-3.529525133124999684e+03 -2.811376177567461454e+01 2.753058699932432418e+01 -4.473614103676901155e-03
-3.528482745312499446e+03 -2.781543482124322253e+01 2.722912195927819212e+01 -4.602168837675794412e-03
-3.527440357500000118e+03 -2.752068369643241397e+01 2.693309005773917875e+01 -4.716328601279655072e-03
-3.526397969687498971e+03 -2.722881230780981099e+01 2.664277663338559776e+01 -4.812590553959309250e-03
-3.525355581874999643e+03 -2.693916929655744852e+01 2.635859257308928250e+01 -4.886936677162425670e-03
-3.524313194062499406e+03 -2.665250266349316632e+01 2.608061779761618837e+01 -4.934440825274878824e-03
-3.523270806249999623e+03 -2.636983284296147900e+01 2.580885340947503437e+01 -4.952964806589445212e-03
-3.522228418437499840e+03 -2.609104785079481559e+01 2.554305934051700788e+01 -4.942987511797549034e-03
-3.521186030624999148e+03 -2.581489196323425261e+01 2.528214177930863826e+01 -4.906625666164766975e-03
-3.520143642812499365e+03 -2.553927711495640906e+01 2.502455124300308853e+01 -4.849504794304492113e-03
-3.519101254999999583e+03 -2.526334613512306149e+01 2.476868538065479797e+01 -4.778631064398102500e-03
-3.518058867187499800e+03 -2.498736377345877813e+01 2.451404960857088611e+01 -4.697310877536730461e-03
-3.517016479375000017e+03 -2.471140840413945128e+01 2.426089728349557006e+01 -4.603933217759149411e-03
-3.515974091562498870e+03 -2.443506261297000748e+01 2.400876797144886510e+01 -4.496668885802950627e-03
-3.514931703749999087e+03 -2.415780830900076381e+01 2.375737646181123353e+01 -4.373908200979097216e-03
-3.513889315937499305e+03 -2.387969584951309798e+01 2.350646228301673091e+01 -4.234148349252893177e-03
-3.512846928124999522e+03 -2.360172269291357239e+01 2.325649058987515971e+01 -4.081547844824626528e-03
-3.511804540312499739e+03 -2.332488335756537268e+01 2.300782512822974368e+01 -3.920109503295843983e-03
-3.510762152499999956e+03 -2.304929539102911917e+01 2.276071559203085215e+01 -3.749784953791174442e-03
-3.509719764687499264e+03 -2.277541917243875602e+01 2.251568835488292208e+01 -3.572938760193733812e-03
-3.508677376874999936e+03 -2.250368365435583939e+01 2.227271453441475657e+01 -3.391143132892539096e-03
-3.507634989062499244e+03 -2.223407572022508916e+01 2.203177660936128035e+01 -3.207809442636972916e-03
-3.506592601249999461e+03 -2.196643142938008353e+01 2.179306175703769810e+01 -3.027748272211601595e-03
-3.505550213437499679e+03 -2.170015959932846172e+01 2.155695969950911461e+01 -2.849898609652090544e-03
-3.504507825624999441e+03 -2.143472962080944910e+01 2.132312947261799607e+01 -2.672525906478184429e-03
-3.503465437812500113e+03 -2.116984371699851764e+01 2.109152226212594528e+01 -2.495863381738760468e-03
-3.502423049999999876e+03 -2.090502373988393003e+01 2.086249479773555038e+01 -2.319263373794732373e-03
-3.501380662187499638e+03 -2.064077338254956473e+01 2.063597189227570183e+01 -2.143485718641447661e-03
-3.500338274375000310e+03 -2.037766803967309315e+01 2.041175054719752069e+01 -1.970517291087707946e-03
-3.499295886562499618e+03 -2.011608034577659510e+01 2.019029581350564584e+01 -1.799283337638657313e-03
-3.498253498749999380e+03 -1.985683949388593916e+01 1.997188367264149633e+01 -1.630063011402220485e-03
-3.497211110937500052e+03 -1.960028455793493762e+01 1.975642496562921480e+01 -1.463728174810636530e-03
-3.496168723124999815e+03 -1.934637009104624639e+01 1.954446365198645452e+01 -1.297553426723655444e-03
-3.495126335312499577e+03 -1.909556521174890520e+01 1.933703244543200128e+01 -1.129825881459603325e-03
-3.494083947499999795e+03 -1.884897356933223378e+01 1.913531489733770385e+01 -9.606285547769312545e-04
-3.493041559687500012e+03 -1.860673367734679573e+01 1.893914948349744520e+01 -7.914702817023049931e-04
-3.491999171874999320e+03 -1.836828246718597413e+01 1.874795454330687505e+01 -6.241177400365437514e-04
-3.490956784062499537e+03 -1.813368884618887833e+01 1.856120536889129014e+01 -4.602698191347189514e-04
-3.489914396249999754e+03 -1.790334632676850646e+01 1.837812750584728505e+01 -3.004332898116825884e-04
-3.488872008437499517e+03 -1.767710801479942617e+01 1.819907866256956908e+01 -1.451737004553401746e-04
-3.487829620624999734e+03 -1.745379872710494240e+01 1.802442379313265874e+01 1.642476919151356074e-06
-3.486787232812499951e+03 -1.723329685408646839e+01 1.785402464226784502e+01 1.399474759793016207e-04
-3.485744845000000169e+03 -1.701627226101184576e+01 1.768722644700534730e+01 2.701531828657056239e-04
-3.484702457187500386e+03 -1.680278119437069506e+01 1.752381570060394722e+01 3.899700366421551389e-04
-3.483660069374999239e+03 -1.659347302893755227e+01 1.736379198209521135e+01 4.967483746603478661e-04
-3.482617681562499456e+03 -1.638951095414769910e+01 1.720628370745918545e+01 5.889858336784778003e-04
-3.481575293749999673e+03 -1.619172568561087289e+01 1.705054810188380543e+01 6.664928004625795491e-04
-3.480532905937500345e+03 -1.600029456708669073e+01 1.689586620659349947e+01 7.313477001710337036e-04
-3.479490518124999653e+03 -1.581477168828349811e+01 1.674162973971363400e+01 7.859917278538954173e-04
-3.478448130312499870e+03 -1.563529339787395855e+01 1.658756942931220024e+01 8.286492709190777404e-04
-3.477405742499999633e+03 -1.546200790103947575e+01 1.643323914087930504e+01 8.580567934057114089e-04
-3.476363354687500305e+03 -1.529522844734667331e+01 1.627869304110786786e+01 8.751748456179658884e-04
-3.475320966874999158e+03 -1.513461349624676977e+01 1.612422931914178292e+01 8.833737447883891793e-04
-3.474278579062500285e+03 -1.497963093043056482e+01 1.597027913668462951e+01 8.842861434962979300e-04
-3.473236191249999138e+03 -1.482938480868065589e+01 1.581622617051237967e+01 8.763189606940198408e-04
-3.472193803437499810e+03 -1.468324686504617738e+01 1.566155807930162247e+01 8.603384359431520082e-04
-3.471151415624999572e+03 -1.454054699600498424e+01 1.550632181366305318e+01 8.391204416649179114e-04
-3.470109027812500244e+03 -1.440044143496650086e+01 1.535018215128360808e+01 8.123015677141365255e-04
-3.469066640000000007e+03 -1.426278058105087609e+01 1.519265623477318172e+01 7.760848278063679599e-04
-3.468024252187499314e+03 -1.412772218019945036e+01 1.503370878845480263e+01 7.286913241291304976e-04
-3.466981864374999077e+03 -1.399490205037153601e+01 1.487318425990824444e+01 6.692952706559471797e-04
-3.465939476562499749e+03 -1.386407559859677896e+01 1.471103377572368665e+01 5.987809561248031744e-04
-3.464897088749999511e+03 -1.373544949217049371e+01 1.454703574876324979e+01 5.182030102317497586e-04
-3.463854700937500183e+03 -1.360896070108114486e+01 1.438108394622713604e+01 4.269827918126503988e-04
-3.462812313124999037e+03 -1.348431226643659464e+01 1.421314175659426127e+01 3.261677928825432952e-04
-3.461769925312499709e+03 -1.336113989527200907e+01 1.404303126341367047e+01 2.155286894828002675e-04
-3.460727537499999016e+03 -1.323942487182514682e+01 1.387100427914424827e+01 9.427661669849513038e-05
-3.459685149687500143e+03 -1.311904733094380227e+01 1.369745108830695202e+01 -3.502073024125307299e-05
-3.458642761874999451e+03 -1.299949752164058303e+01 1.352321287602511823e+01 -1.697743223331720126e-04
-3.457600374062499213e+03 -1.288026907235428098e+01 1.334851377842116804e+01 -3.096191304738284827e-04
-3.456557986249998976e+03 -1.276135286097302490e+01 1.317318443770609981e+01 -4.544295263829976374e-04
-3.455515598437499648e+03 -1.264284845175447458e+01 1.299736633541586528e+01 -6.029793257136908426e-04
-3.454473210624999865e+03 -1.252446091456651267e+01 1.282083458824542355e+01 -7.523807851274946779e-04
-3.453430822812500082e+03 -1.240600945011193090e+01 1.264293775363366734e+01 -8.987569770524880819e-04
-3.452388435000000300e+03 -1.228726276255262206e+01 1.246294776573230578e+01 -1.038828290297173773e-03
-3.451346047187499153e+03 -1.216789234866044112e+01 1.228071586474091426e+01 -1.171678992594244427e-03
-3.450303659374999825e+03 -1.204780905560341608e+01 1.209647356749406200e+01 -1.296945513014496204e-03
-3.449261271562499587e+03 -1.192703931585284316e+01 1.191065910051643506e+01 -1.414693516720460544e-03
-3.448218883749999804e+03 -1.180618140919568049e+01 1.172386284964182046e+01 -1.527090547540525117e-03
-3.447176495937499567e+03 -1.168555204273714665e+01 1.153611419306391284e+01 -1.638670139609557479e-03
-3.446134108125000239e+03 -1.156507376769930318e+01 1.134764106642598769e+01 -1.753724458084940981e-03
-3.445091720312499547e+03 -1.144439311171955964e+01 1.115934442732903342e+01 -1.874268449926714923e-03
-3.444049332500000219e+03 -1.132305988904833782e+01 1.097205611624439747e+01 -2.001331115187373385e-03
-3.443006944687499526e+03 -1.120117792557770997e+01 1.078607409192035149e+01 -2.135677796607235793e-03
-3.441964556874999744e+03 -1.107909501943621144e+01 1.060087802860205208e+01 -2.275972610760392586e-03
-3.440922169062499052e+03 -1.095676681461437063e+01 1.041585083064317985e+01 -2.420766053447935724e-03
-3.439879781250000178e+03 -1.083415322570217754e+01 1.023122317925027502e+01 -2.568866676883622881e-03
-3.438837393437499486e+03 -1.071167055399391010e+01 1.004776895985275864e+01 -2.716505863856141702e-03
-3.437795005625000158e+03 -1.058957718891510780e+01 9.866431752387162746e+00 -2.862827762973267545e-03
-3.436752617812499011e+03 -1.046785228671787493e+01 9.687825095180771839e+00 -3.007596848906270767e-03
-3.435710229999999683e+03 -1.034662245845548867e+01 9.511924005880716848e+00 -3.150573984221926877e-03
-3.434667842187498991e+03 -1.022624168340275652e+01 9.338940922073323492e+00 -3.293874555364041234e-03
-3.433625454374999663e+03 -1.010700760614664873e+01 9.169353515133661148e+00 -3.440210432880565130e-03
-3.432583066562499880e+03 -9.989093071891506526e+00 9.003629460637320392e+00 -3.589262525412447672e-03
-3.431540678749999643e+03 -9.872610907750893006e+00 8.842023974773404404e+00 -3.738632630300022658e-03
-3.430498290937499860e+03 -9.757529848042825193e+00 8.684833976520698329e+00 -3.888030049232234393e-03
-3.429455903125000077e+03 -9.643848944331045558e+00 8.532447067520759987e+00 -4.035596083246624673e-03
-3.428413515312500294e+03 -9.531468634300265919e+00 8.385076758875323222e+00 -4.180618219228432811e-03
-3.427371127500000512e+03 -9.420568093088611761e+00 8.243406251117823658e+00 -4.322231289570485809e-03
-3.426328739687499365e+03 -9.311504545353953333e+00 8.108413618560915026e+00 -4.458846956964395564e-03
-3.425286351874999582e+03 -9.204200554046945371e+00 7.980389510222721583e+00 -4.590319682038760361e-03
-3.424243964062499799e+03 -9.098449411466729586e+00 7.859265898296461827e+00 -4.716890225266522074e-03
-3.423201576250000016e+03 -8.994194960595718769e+00 7.744524932776903903e+00 -4.838891345463650420e-03
-3.422159188437499779e+03 -8.891966900131379248e+00 7.635253854708178523e+00 -4.957543749844257018e-03
-3.421116800624999541e+03 -8.792147785893865475e+00 7.531093818803363149e+00 -5.072512704575074007e-03
-3.420074412812499304e+03 -8.694433324671923202e+00 7.432186798337256484e+00 -5.182861513746440767e-03
-3.419032024999999521e+03 -8.598055863003549959e+00 7.338262797177035779e+00 -5.287891093896584377e-03
-3.417989637187499284e+03 -8.502397233197797277e+00 7.249207884090511200e+00 -5.385919378471987554e-03
-3.416947249374999956e+03 -8.406819244916025724e+00 7.165705609149172872e+00 -5.476069766690926099e-03
-3.415904861562499264e+03 -8.311114005697778140e+00 7.088069521071926893e+00 -5.557381840927168304e-03
-3.414862473749999481e+03 -8.215461032421208287e+00 7.016088502871713040e+00 -5.626869061312421774e-03
-3.413820085937499698e+03 -8.119958067729116991e+00 6.949641038465102838e+00 -5.681103593505626437e-03
-3.412777698125000370e+03 -8.024257542239089602e+00 6.888663972965368920e+00 -5.719675963640202809e-03
-3.411735310312499223e+03 -7.928301639575456861e+00 6.832717446326523891e+00 -5.743366199776363604e-03
-3.410692922499998986e+03 -7.832888962488658180e+00 6.781324594256892269e+00 -5.755043802295101499e-03
-3.409650534687499203e+03 -7.738576342132544639e+00 6.734754748561078586e+00 -5.757655946016431402e-03
-3.408608146874999875e+03 -7.645861825870267303e+00 6.693178271782814548e+00 -5.751646197630312304e-03
-3.407565759062499637e+03 -7.554916504526458354e+00 6.656190525439486194e+00 -5.736978752819310579e-03
-3.406523371250000309e+03 -7.465844192356879461e+00 6.622943072192651215e+00 -5.713278921570218161e-03
-3.405480983437500072e+03 -7.378821166963416722e+00 6.592758329749174528e+00 -5.681845082492477730e-03
-3.404438595624999380e+03 -7.294008033372662680e+00 6.565387902988691238e+00 -5.644976140614491739e-03
-3.403396207812499142e+03 -7.211922342819407028e+00 6.540532145445951073e+00 -5.602027486973121424e-03
-3.402353819999999814e+03 -7.132617320696576613e+00 6.517958191675468527e+00 -5.550805965092607194e-03
-3.401311432187499577e+03 -7.055772560595515941e+00 6.497341961352313788e+00 -5.490781139055252690e-03
-3.400269044374999339e+03 -6.981210161931627134e+00 6.478464987300597500e+00 -5.423107445654457709e-03
-3.399226656562499556e+03 -6.908593380892972036e+00 6.460780970868848172e+00 -5.349214676977827668e-03
-3.398184268749999774e+03 -6.837592788053374449e+00 6.443406002697017243e+00 -5.272465514378261824e-03
-3.397141880937499991e+03 -6.768339011598117239e+00 6.425928012693697511e+00 -5.196430914519753475e-03
-3.396099493125000208e+03 -6.701002941099620358e+00 6.408360669873245818e+00 -5.121466959597287781e-03
-3.395057105312499061e+03 -6.635812664084614454e+00 6.390703918600052269e+00 -5.048628780630014939e-03
-3.394014717499999279e+03 -6.572523678864079955e+00 6.372677398960520989e+00 -4.979084288210363501e-03
-3.392972329687499496e+03 -6.510495056698010430e+00 6.354168580622257423e+00 -4.913261752469828131e-03
-3.391929941874999713e+03 -6.449312343907051215e+00 6.335153930679631173e+00 -4.851675281677694795e-03
-3.390887554062499930e+03 -6.388506060100652917e+00 6.315320983828499379e+00 -4.797138033636590311e-03
-3.389845166249999693e+03 -6.327863577305729237e+00 6.294598514274217571e+00 -4.751680797104005510e-03
-3.388802778437500365e+03 -6.267142694616341103e+00 6.273242324174633566e+00 -4.712129249261788957e-03
-3.387760390624999218e+03 -6.205984116001959094e+00 6.251033510655972236e+00 -4.677492881748961280e-03
-3.386718002812499890e+03 -6.144620250539858830e+00 6.227667041438362361e+00 -4.649032524005486562e-03
-3.385675614999999652e+03 -6.083188080740214332e+00 6.203041319880153281e+00 -4.626900357489759780e-03
-3.384633227187499870e+03 -6.021643855505705467e+00 6.176903414934821868e+00 -4.610284440392410990e-03
-3.383590839374999177e+03 -5.960110950633215943e+00 6.148760670806238338e+00 -4.598548882545220109e-03
-3.382548451562500304e+03 -5.898581245609729962e+00 6.118552546923821112e+00 -4.592918522310365619e-03
-3.381506063749999612e+03 -5.836881161038683707e+00 6.086557400444313259e+00 -4.592326557666562975e-03
-3.380463675937500284e+03 -5.775014726292533318e+00 6.052451914743192773e+00 -4.594678555713358620e-03
-3.379421288124999137e+03 -5.712817404700784252e+00 6.016146608415197328e+00 -4.599423779519778641e-03
-3.378378900312499809e+03 -5.650207709114962285e+00 5.977644919082703012e+00 -4.608223232018458966e-03
-3.377336512499999117e+03 -5.587365817785530986e+00 5.936645396917414885e+00 -4.619419095628919322e-03
-3.376294124687499789e+03 -5.524200705972186931e+00 5.893216603761141315e+00 -4.630317313014349796e-03
-3.375251736874999551e+03 -5.460655954124898237e+00 5.847454184424778489e+00 -4.641577135563058204e-03
-3.374209349062500223e+03 -5.396782184621165435e+00 5.799577659896791637e+00 -4.653316594906946845e-03
-3.373166961249998621e+03 -5.332327696804785688e+00 5.749732267200109881e+00 -4.667093527424709572e-03
-3.372124573437500203e+03 -5.266971428047869885e+00 5.697830951303594738e+00 -4.684953361160991252e-03
-3.371082185624999056e+03 -5.200660134800975776e+00 5.643863399615902665e+00 -4.708969655228228794e-03
-3.370039797812499728e+03 -5.133538509883598167e+00 5.588044964850190865e+00 -4.739261651026313409e-03
-3.368997409999999491e+03 -5.065857607393593476e+00 5.530745361660050818e+00 -4.772578636914112139e-03
-3.367955022187499708e+03 -4.997878423384826796e+00 5.472379444716695573e+00 -4.806989453647699494e-03
-3.366912634374999470e+03 -4.930028377175720955e+00 5.413290095628437548e+00 -4.842493687926107369e-03
-3.365870246562500142e+03 -4.862581359033629980e+00 5.353782410054513718e+00 -4.878393425265490323e-03
-3.364827858749999450e+03 -4.795185309378787508e+00 5.294179155767690048e+00 -4.913612102858462560e-03
-3.363785470937500122e+03 -4.727393655649289705e+00 5.234675329474915095e+00 -4.947087782903222472e-03
-3.362743083124998975e+03 -4.659119182817239135e+00 5.175211241850905530e+00 -4.977841580652974697e-03
-3.361700695312499647e+03 -4.590326921112359848e+00 5.115837441514394790e+00 -5.005343281189466448e-03
-3.360658307499999864e+03 -4.520839408637342238e+00 5.056959143282884206e+00 -5.028854612085094551e-03
-3.359615919687500082e+03 -4.450961478530287785e+00 4.998844065719834084e+00 -5.047196857134502584e-03
-3.358573531874999844e+03 -4.381185724113669799e+00 4.941331647088337498e+00 -5.059994606856824291e-03
-3.357531144062499607e+03 -4.311467806510012934e+00 4.884190069013654600e+00 -5.066933681870732648e-03
-3.356488756249999369e+03 -4.241498062452655482e+00 4.827542308902935453e+00 -5.068037752671231827e-03
-3.355446368437499586e+03 -4.171375035590313196e+00 4.771545685015251337e+00 -5.063496401407775738e-03
-3.354403980624999349e+03 -4.101685055019108184e+00 4.716140834994904552e+00 -5.052324390407655387e-03
-3.353361592812499566e+03 -4.032631570843034474e+00 4.661380988501831801e+00 -5.033779469465718415e-03
-3.352319204999999783e+03 -3.964108497687991228e+00 4.607361702120055469e+00 -5.006437166302449976e-03
-3.351276817187499546e+03 -3.896155184880462308e+00 4.554176719920451255e+00 -4.969910576063928456e-03
-3.350234429375000218e+03 -3.829147501228233885e+00 4.501886263524625953e+00 -4.924208290691151069e-03
-3.349192041562499981e+03 -3.763468711880594508e+00 4.450470888331612862e+00 -4.870477420820281192e-03
-3.348149653749999288e+03 -3.699298082874229010e+00 4.400010824968625833e+00 -4.812443152133054000e-03
-3.347107265937499051e+03 -3.636762986570783340e+00 4.350905872880289849e+00 -4.752632186830533373e-03
-3.346064878124999723e+03 -3.575899882041168709e+00 4.303384778126059018e+00 -4.692864841533538750e-03
-3.345022490312499485e+03 -3.516841543600656372e+00 4.257570922823762594e+00 -4.634423934609001663e-03
-3.343980102500000157e+03 -3.459718800276648132e+00 4.213789771399152784e+00 -4.576683457394013083e-03
-3.342937714687500375e+03 -3.404589022572773516e+00 4.172262602541480625e+00 -4.517386184493584443e-03
-3.341895326874999682e+03 -3.351354755013291165e+00 4.132959722190698848e+00 -4.454711152790097502e-03
-3.340852939062499900e+03 -3.300347566357359153e+00 4.095825078354689452e+00 -4.388675998554683252e-03
-3.339810551250000117e+03 -3.251825545836117382e+00 4.060922098322062190e+00 -4.319361436997127580e-03
-3.338768163437499879e+03 -3.205593501585964233e+00 4.028649424458998318e+00 -4.246608331984013870e-03
-3.337725775625000097e+03 -3.161468592897902496e+00 3.999392496817536724e+00 -4.170800510438481962e-03
-3.336683387812499404e+03 -3.119399383796643832e+00 3.973181474169874328e+00 -4.091034931020173619e-03
-3.335640999999999622e+03 -3.079554361207015312e+00 3.949721028865904593e+00 -4.007781929853719387e-03
-3.334598612187499839e+03 -3.042054847214112012e+00 3.928501805077124320e+00 -3.924116324979125270e-03
-3.333556224375000056e+03 -3.007027752305220236e+00 3.909268248486134745e+00 -3.842196744253012931e-03
-3.332513836562500273e+03 -2.974657003883567352e+00 3.892050286115558588e+00 -3.762308945494102080e-03
-3.331471448749999126e+03 -2.945144130239155889e+00 3.876779912667756900e+00 -3.683803223525499576e-03
-3.330429060937499344e+03 -2.918409846673894581e+00 3.863122740987488868e+00 -3.606648273442753308e-03
-3.329386673124999561e+03 -2.894080813657070372e+00 3.850632464359188489e+00 -3.530191528680706216e-03
-3.328344285312499778e+03 -2.872056872043970088e+00 3.839172380159546982e+00 -3.453293750640046289e-03
-3.327301897499999995e+03 -2.852370801284221269e+00 3.828817385325694822e+00 -3.376265573276264823e-03
-3.326259509687499758e+03 -2.835144107718716722e+00 3.819489026485961780e+00 -3.299330205924358786e-03
-3.325217121874999975e+03 -2.820227437972418372e+00 3.811091880925582487e+00 -3.222860614523450490e-03
-3.324174734062499283e+03 -2.807190399025797589e+00 3.803521507663556900e+00 -3.148050183826459590e-03
-3.323132346249999500e+03 -2.795812096495982058e+00 3.796440604503842575e+00 -3.075222645570364378e-03
-3.322089958437499718e+03 -2.785949621543544197e+00 3.789576776518586598e+00 -3.003967965486369421e-03
-3.321047570624999480e+03 -2.777671974422547319e+00 3.782717057362958712e+00 -2.933352212747973066e-03
-3.320005182812499243e+03 -2.771162020520991920e+00 3.775534633734937806e+00 -2.863228934748108558e-03
-3.318962794999999460e+03 -2.766301242821528561e+00 3.768116540537520542e+00 -2.795178470367081815e-03
-3.317920407187499677e+03 -2.762720291750584423e+00 3.760818105014078760e+00 -2.728786775490332946e-03
-3.316878019375000349e+03 -2.760071894907535572e+00 3.753675851290675602e+00 -2.663939108901908909e-03
-3.315835631562499657e+03 -2.758255780102529808e+00 3.746471921921573411e+00 -2.603517497785409317e-03
-3.314793243749999874e+03 -2.757363829075827333e+00 3.738939955810455906e+00 -2.549309566328798564e-03
-3.313750855937500091e+03 -2.757408908925948143e+00 3.730763022735890111e+00 -2.501426581673643450e-03
-3.312708468124999854e+03 -2.758529277921228484e+00 3.721615235777812281e+00 -2.458824839591149721e-03
-3.311666080312500071e+03 -2.760946524950501413e+00 3.711276530492396919e+00 -2.420418223395290683e-03
-3.310623692499999834e+03 -2.764663078138604568e+00 3.699642055815760777e+00 -2.385050188118651403e-03
-3.309581304687499596e+03 -2.769569423573649214e+00 3.686764739988461326e+00 -2.352347496223683963e-03
-3.308538916875000268e+03 -2.775544938791740801e+00 3.672541996469866454e+00 -2.322690330544990769e-03
-3.307496529062499576e+03 -2.782384110051478565e+00 3.656747438459968969e+00 -2.295945229209402950e-03
-3.306454141249999793e+03 -2.789694570226861181e+00 3.639282212373667225e+00 -2.271879490725935234e-03
-3.305411753437499556e+03 -2.797237228680901300e+00 3.619971518014968304e+00 -2.249999287583581437e-03
-3.304369365624999773e+03 -2.804877818809077272e+00 3.598696925439113237e+00 -2.229688056502685846e-03
-3.303326977812499536e+03 -2.812418102783156737e+00 3.575571937831981906e+00 -2.210709730330448399e-03
-3.302284590000000208e+03 -2.819702717362673194e+00 3.550842112375110382e+00 -2.193399406471015223e-03
-3.301242202187499515e+03 -2.826612962175395705e+00 3.524548146587258124e+00 -2.177369224515153610e-03
-3.300199814374999278e+03 -2.832665103930049888e+00 3.496567098038480648e+00 -2.161841863865856736e-03
-3.299157426562499495e+03 -2.837451510120549969e+00 3.466928034427104954e+00 -2.146096219713481464e-03
-3.298115038749999712e+03 -2.841187560650673571e+00 3.435596183348207155e+00 -2.130808962005355679e-03
-3.297072650937499930e+03 -2.843987802086511696e+00 3.402582235840576619e+00 -2.117361617623871213e-03
-3.296030263124999692e+03 -2.845825296605996257e+00 3.367984882556828374e+00 -2.105629153467098325e-03
-3.294987875312499000e+03 -2.846921236158447943e+00 3.332004146481073459e+00 -2.094921441500271694e-03
-3.293945487499999672e+03 -2.847336484520972100e+00 3.295027355586258810e+00 -2.084114299726708922e-03
-3.292903099687499889e+03 -2.846938707073812136e+00 3.257142948186482201e+00 -2.071544267572278386e-03
-3.291860711874999652e+03 -2.845943748324931466e+00 3.218220494164262480e+00 -2.057524783970544977e-03
-3.290818324062500324e+03 -2.844531342772056437e+00 3.178206826682215880e+00 -2.043399263253841899e-03
-3.289775936249999177e+03 -2.842801549448521925e+00 3.137050188093446490e+00 -2.029062027940948046e-03
-3.288733548437499394e+03 -2.840898582210151790e+00 3.094864142437806720e+00 -2.014113581384513550e-03
-3.287691160624999611e+03 -2.838882398753186376e+00 3.051789099163709107e+00 -1.997892094797831287e-03
-3.286648772812499828e+03 -2.836791777620053967e+00 3.007877851631493904e+00 -1.978639195565045413e-03
-3.285606385000000046e+03 -2.834613316569869035e+00 2.963042462793640919e+00 -1.956923875112531654e-03
-3.284563997187499808e+03 -2.832348685362512164e+00 2.917235418102875677e+00 -1.935197392189738847e-03
-3.283521609374999116e+03 -2.829870809852056190e+00 2.870633450434460610e+00 -1.914531188349699251e-03
-3.282479221562499788e+03 -2.826913261827673107e+00 2.823494567372118791e+00 -1.895758386009179690e-03
-3.281436833749999550e+03 -2.823202478075001132e+00 2.775972740829569574e+00 -1.880256044499703256e-03
-3.280394445937500222e+03 -2.818592961907789629e+00 2.728188390797443130e+00 -1.868613102615301110e-03
-3.279352058124999076e+03 -2.813041037471796013e+00 2.680326011909054618e+00 -1.860544711402135334e-03
-3.278309670312499748e+03 -2.806521197934915612e+00 2.632386295964916023e+00 -1.855077662321947835e-03
-3.277267282499999510e+03 -2.799105872646289406e+00 2.584394284471593917e+00 -1.851556479227189043e-03
-3.276224894687499727e+03 -2.790932562022206742e+00 2.536622214222927330e+00 -1.850813131849827044e-03
-3.275182506874999490e+03 -2.782229559194587587e+00 2.489314685302363106e+00 -1.852294001097791335e-03
-3.274140119062499252e+03 -2.773102990774452881e+00 2.442735174581327495e+00 -1.854330052490858402e-03
-3.273097731249999470e+03 -2.763382361770880813e+00 2.397062897821093053e+00 -1.857641715230367490e-03
-3.272055343437499687e+03 -2.752962596155364317e+00 2.352447352432011307e+00 -1.862430586453236656e-03
-3.271012955624999904e+03 -2.741942144302481843e+00 2.309121767818463233e+00 -1.867446400990050662e-03
-3.269970567812499667e+03 -2.730387165454583265e+00 2.267235362419729672e+00 -1.871884961368007645e-03
-3.268928179999999884e+03 -2.718345951072509425e+00 2.226848834683764711e+00 -1.875196759133063032e-03
-3.267885792187499192e+03 -2.705740831448709027e+00 2.188035372827399794e+00 -1.876393253421728769e-03
-3.266843404374999864e+03 -2.692483086982850438e+00 2.151079377056483555e+00 -1.873122837147311393e-03
-3.265801016562499626e+03 -2.678817122501660819e+00 2.116260513914660635e+00 -1.864995856631556422e-03
-3.264758628750000298e+03 -2.665015917490899611e+00 2.083593238153770955e+00 -1.854214348214016077e-03
-3.263716240937499606e+03 -2.651155821543395241e+00 2.053024586931386786e+00 -1.841970264341221721e-03
-3.262673853124999368e+03 -2.637119894487853777e+00 2.024565431716984332e+00 -1.828000406682071680e-03
-3.261631465312499586e+03 -2.622784316826885842e+00 1.998184634395126835e+00 -1.812070197911581047e-03
-3.260589077499999803e+03 -2.608413460517551741e+00 1.973688693156971041e+00 -1.793649758331703663e-03
-3.259546689687500020e+03 -2.594389410574007737e+00 1.950860369379314507e+00 -1.772892939454876393e-03
-3.258504301874999783e+03 -2.580840874727735379e+00 1.929617626113147910e+00 -1.750718761981565584e-03
-3.257461914062499545e+03 -2.567879168929541933e+00 1.909927093221243100e+00 -1.728567501010734499e-03
-3.256419526250000217e+03 -2.555462674701109105e+00 1.891607212157885298e+00 -1.708131441748579876e-03
-3.255377138437499525e+03 -2.543273049394526808e+00 1.874381633094319710e+00 -1.690355233136925936e-03
-3.254334750624999742e+03 -2.530989948941015477e+00 1.858149859662316050e+00 -1.674974605854143627e-03
-3.253292362812499505e+03 -2.518595321940286347e+00 1.842805377403295530e+00 -1.660335292604732524e-03
-3.252249974999999722e+03 -2.506388444809704907e+00 1.828207683889761404e+00 -1.644398018059377384e-03
-3.251207587187499030e+03 -2.494449110730392327e+00 1.814412087062145629e+00 -1.626773360170065408e-03
-3.250165199374999702e+03 -2.482540017886971206e+00 1.801554173092908551e+00 -1.608612685514281557e-03
-3.249122811562499464e+03 -2.470567287990585559e+00 1.789669190772241958e+00 -1.589676960584689852e-03
-3.248080423749999227e+03 -2.458657873836265662e+00 1.778686500780436219e+00 -1.569991979817884561e-03
-3.247038035937499899e+03 -2.446880267495408656e+00 1.768453221620149174e+00 -1.550530043721323054e-03
-3.245995648124999661e+03 -2.435079705370936320e+00 1.758892042190583149e+00 -1.532349331042930606e-03
-3.244953260312500333e+03 -2.423154301650705111e+00 1.749914149616695003e+00 -1.515905161305368485e-03
-3.243910872499999641e+03 -2.411128995448135193e+00 1.741442492665370656e+00 -1.500847129171610939e-03
-3.242868484687499404e+03 -2.399079464081341317e+00 1.733389602147413111e+00 -1.486911105143277814e-03
-3.241826096874999621e+03 -2.387203267020064690e+00 1.725600741743970934e+00 -1.473502961410759612e-03
-3.240783709062499838e+03 -2.375665857132432723e+00 1.718078945083621356e+00 -1.459288235779502901e-03
-3.239741321249999146e+03 -2.364540412236695754e+00 1.710878538391927828e+00 -1.444044537778411659e-03
-3.238698933437499818e+03 -2.353940824201172788e+00 1.704077068044196341e+00 -1.428823527458576888e-03
-3.237656545624999126e+03 -2.343862960761955883e+00 1.697648731798676147e+00 -1.413714722524739200e-03
-3.236614157812499343e+03 -2.334186163105004486e+00 1.691280764390105995e+00 -1.398227875559655744e-03
-3.235571769999999560e+03 -2.324847422790911278e+00 1.684646866628303652e+00 -1.381889746866698555e-03
-3.234529382187499778e+03 -2.315810370119849804e+00 1.677523054542735759e+00 -1.364597391821298659e-03
-3.233486994374999995e+03 -2.307121488033785806e+00 1.669876152156148486e+00 -1.345992188208779139e-03
-3.232444606562499757e+03 -2.298782105029466116e+00 1.661767958815730584e+00 -1.326259489624664152e-03
-3.231402218749999520e+03 -2.290662446518336282e+00 1.653084791324927583e+00 -1.306122347971152165e-03
-3.230359830937499737e+03 -2.282719115664176179e+00 1.643731980801087733e+00 -1.285391940297198055e-03
-3.229317443124999500e+03 -2.275030206615365813e+00 1.633653887489571854e+00 -1.262215163858729661e-03
-3.228275055312500172e+03 -2.267585694354775416e+00 1.622653507222337366e+00 -1.235619563309642939e-03
-3.227232667499999479e+03 -2.260404359318236800e+00 1.610545185278138725e+00 -1.205885423950110334e-03
-3.226190279687499697e+03 -2.253621380689017073e+00 1.597348372678852879e+00 -1.172304059677049641e-03
-3.225147891874999914e+03 -2.247319277672057858e+00 1.583221805600381060e+00 -1.135382084057016006e-03
-3.224105504062500131e+03 -2.241414066765743840e+00 1.568234652475823054e+00 -1.096398720078899016e-03
-3.223063116249999894e+03 -2.235781834447063687e+00 1.552385057298626192e+00 -1.055324824485719126e-03
-3.222020728437500111e+03 -2.230230203710048542e+00 1.535631755267788945e+00 -1.012509918461171462e-03
-3.220978340624999873e+03 -2.224658146278168047e+00 1.517968126803334261e+00 -9.684823309788802639e-04
-3.219935952812499636e+03 -2.219295156100336452e+00 1.499525177626146011e+00 -9.234863617781338728e-04
-3.218893564999999853e+03 -2.214085761644124961e+00 1.480454165427713020e+00 -8.781373333379170277e-04
-3.217851177187500070e+03 -2.208644626937280364e+00 1.460788738554499089e+00 -8.326615762767080502e-04
-3.216808789375000288e+03 -2.202819571577362190e+00 1.440518856677176718e+00 -7.880178577279555157e-04
-3.215766401562499141e+03 -2.196663006996591339e+00 1.419750892290659205e+00 -7.439240349307871866e-04
-3.214724013749999813e+03 -2.190204891245592034e+00 1.398540369752682366e+00 -6.987935458424935622e-04
-3.213681625937499575e+03 -2.183383484991657575e+00 1.376814146128451322e+00 -6.540377832637922582e-04
-3.212639238125000247e+03 -2.176262507291804038e+00 1.354467243558906020e+00 -6.111384134963641045e-04
-3.211596850312500010e+03 -2.169040070621106597e+00 1.331503347490925693e+00 -5.685907263678260243e-04
-3.210554462499999318e+03 -2.161763347736626262e+00 1.308019513682000090e+00 -5.255266976390988434e-04
-3.209512074687499535e+03 -2.154541553093396899e+00 1.284090463070071131e+00 -4.815642319817558257e-04
-3.208469686874999752e+03 -2.147450171763555460e+00 1.259749419695209705e+00 -4.366686617293815504e-04
-3.207427299062499515e+03 -2.140396728126715331e+00 1.235105257539254708e+00 -3.915103894614660311e-04
-3.206384911250000187e+03 -2.133327384791713577e+00 1.210262056832659860e+00 -3.471086880950185159e-04
-3.205342523437499040e+03 -2.126298909902663681e+00 1.185260192812719549e+00 -3.045334934853005356e-04
-3.204300135624999257e+03 -2.119462438645472790e+00 1.160114531095955970e+00 -2.649644472178297374e-04
-3.203257747812499474e+03 -2.112891319965727543e+00 1.134873152584892964e+00 -2.290201631586300250e-04
-3.202215359999999691e+03 -2.106616101536369356e+00 1.109634331215060277e+00 -1.960204172280263085e-04
-3.201172972187500363e+03 -2.100586361214105136e+00 1.084347178016735969e+00 -1.658875930474577192e-04
-3.200130584374999671e+03 -2.094598781114540564e+00 1.059010083100583310e+00 -1.387150217194382351e-04
-3.199088196562499434e+03 -2.088643677866353965e+00 1.033633607467811855e+00 -1.137397442557541835e-04
-3.198045808749999651e+03 -2.082841195120350264e+00 1.008202246857495599e+00 -8.997410237994909869e-05
-3.197003420937499868e+03 -2.077115072274666296e+00 9.828394328462083385e-01 -6.721049055793113826e-05
-3.195961033125000085e+03 -2.071499944274699079e+00 9.577438900062282823e-01 -4.542333204200934118e-05
-3.194918645312499848e+03 -2.066043375915231906e+00 9.331102476653205802e-01 -2.450476652871743364e-05
-3.193876257499999156e+03 -2.060559921485555446e+00 9.091272730026580540e-01 -4.092782159509849660e-06
-3.192833869687499828e+03 -2.055004915070854921e+00 8.856862665279060520e-01 1.596609141868048288e-05
-3.191791481874999590e+03 -2.049427604414936432e+00 8.627158287735827713e-01 3.612104166673577813e-05
-3.190749094062499807e+03 -2.043744708654857245e+00 8.404200069634643055e-01 5.640953192656337182e-05
-3.189706706249999570e+03 -2.037842895739344407e+00 8.188635244007035352e-01 7.568661097666018142e-05
-3.188664318437499787e+03 -2.031626777587835608e+00 7.981086833140996761e-01 9.365169730016719395e-05
-3.187621930624999095e+03 -2.024851000760476971e+00 7.783964361344577476e-01 1.108474360547567739e-04
-3.186579542812499767e+03 -2.017130961130041200e+00 7.599993568092878737e-01 1.275086794332996605e-04
-3.185537154999999530e+03 -2.008297910629203820e+00 7.431191633344461644e-01 1.435407336113382333e-04
-3.184494767187499747e+03 -1.998290443268839089e+00 7.277816003727640704e-01 1.584242608258270820e-04
-3.183452379374999509e+03 -1.986909284000900389e+00 7.139089287561461994e-01 1.713764387398185578e-04
-3.182409991562499272e+03 -1.974009393846698934e+00 7.014985433445704022e-01 1.820471166929552530e-04
-3.181367603749999489e+03 -1.959441253499919933e+00 6.905396570340500695e-01 1.908625290499841361e-04
-3.180325215937499706e+03 -1.943155225305752021e+00 6.810226263194569807e-01 1.986583681824419939e-04
-3.179282828124999469e+03 -1.925394987947909531e+00 6.729816382814959308e-01 2.062165559896340580e-04
-3.178240440312499686e+03 -1.906387250506925257e+00 6.664032776510662170e-01 2.140967849052810611e-04
-3.177198052499999903e+03 -1.886338065886638882e+00 6.611879000929897776e-01 2.230035028970568894e-04
-3.176155664687499211e+03 -1.865372404361702374e+00 6.573676501394746241e-01 2.326204892680633525e-04
-3.175113276874999883e+03 -1.843475041348441978e+00 6.551130864234465667e-01 2.419774530304216525e-04
-3.174070889062499646e+03 -1.820669171891921234e+00 6.544133389670642176e-01 2.508124371964530822e-04
-3.173028501249999863e+03 -1.796916006949371258e+00 6.552110927842768051e-01 2.590071553701243272e-04
-3.171986113437500080e+03 -1.772134661551731938e+00 6.574558960018244136e-01 2.677088240514139848e-04
-3.170943725625000297e+03 -1.746383880856954951e+00 6.610752552078403843e-01 2.779052592734054285e-04
-3.169901337812499605e+03 -1.719651076287439739e+00 6.660756539479600891e-01 2.901385463383496753e-04
-3.168858949999999822e+03 -1.691917132216955721e+00 6.724695504113505917e-01 3.054631334732580122e-04
-3.167816562187499585e+03 -1.663196485708704264e+00 6.803295607299140180e-01 3.239024875762329045e-04
-3.166774174374999802e+03 -1.633496878430142019e+00 6.896973589801023152e-01 3.451798591258443960e-04
-3.165731786562500019e+03 -1.602983070937746390e+00 7.005525117591449025e-01 3.694481464898171068e-04
-3.164689398750000237e+03 -1.572013190923383430e+00 7.127437517345448503e-01 3.964670341685208339e-04
-3.163647010937499090e+03 -1.540883762079810149e+00 7.259579101873405715e-01 4.258301602952881994e-04
-3.162604623124999762e+03 -1.509644653041859685e+00 7.399250862908322013e-01 4.566284620403564341e-04
-3.161562235312499524e+03 -1.478311248404214240e+00 7.544590464913913941e-01 4.881762606644116011e-04
-3.160519847500000196e+03 -1.446977833393867208e+00 7.693526858676859037e-01 5.204653860256199015e-04
-3.159477459687499959e+03 -1.415690986332260648e+00 7.844490677576566595e-01 5.535462393609563237e-04
-3.158435071874999267e+03 -1.384390866482278382e+00 7.997700149248785362e-01 5.875062928016414488e-04
-3.157392684062499484e+03 -1.353091675057499721e+00 8.153090379114983355e-01 6.223596534340937892e-04
-3.156350296249999701e+03 -1.321862279801576889e+00 8.310821397995452608e-01 6.579161180586770184e-04
-3.155307908437499918e+03 -1.290818134145838014e+00 8.470948151372879042e-01 6.943930110154409099e-04
-3.154265520625000136e+03 -1.260072037844447435e+00 8.632296976332861638e-01 7.325838008085922655e-04
-3.153223132812499443e+03 -1.229716781748112941e+00 8.793213667572762349e-01 7.720422773757509675e-04
-3.152180744999999206e+03 -1.200054233877769772e+00 8.952123447157998015e-01 8.117233073210633259e-04
-3.151138357187499878e+03 -1.171379493799649563e+00 9.108587301781657652e-01 8.516405897197388327e-04
-3.150095969374999640e+03 -1.143776693178395920e+00 9.262473850071080150e-01 8.907864641215823857e-04
-3.149053581562500312e+03 -1.117267825437487039e+00 9.413699769440562193e-01 9.273633736027466715e-04
-3.148011193749999165e+03 -1.091801296681431666e+00 9.562983011468422223e-01 9.599375562551941497e-04
-3.146968805937499383e+03 -1.067346131449902202e+00 9.709832314444015733e-01 9.882276242242872197e-04
-3.145926418124999600e+03 -1.044035649956377654e+00 9.852111938667015290e-01 1.012980623277505692e-03
-3.144884030312499817e+03 -1.022006957783841985e+00 9.987289338265933347e-01 1.033801161789194446e-03
-3.143841642500000034e+03 -1.001174362941255946e+00 1.011368120292782002e+00 1.050625557533592987e-03
-3.142799254687499797e+03 -9.814588204258831716e-01 1.023211581729242425e+00 1.064094202291806157e-03
-3.141756866874999105e+03 -9.628682474480186881e-01 1.034314964119893654e+00 1.074718609379684848e-03
-3.140714479062499777e+03 -9.453505902240342262e-01 1.044756274855615175e+00 1.082805245450086957e-03
-3.139672091249999539e+03 -9.289592837764918398e-01 1.054611325066299843e+00 1.088253651296953832e-03
-3.138629703437499757e+03 -9.138081823311587915e-01 1.063861364535732434e+00 1.091034880189078148e-03
-3.137587315624999519e+03 -8.997698474578381678e-01 1.072530315257496092e+00 1.091114501659851913e-03
-3.136544927812499282e+03 -8.865892060103488514e-01 1.080556999942382079e+00 1.088007916460066249e-03
-3.135502539999999044e+03 -8.741365732338556294e-01 1.087878010412789642e+00 1.081576193904500638e-03
-3.134460152187499716e+03 -8.623364823499826137e-01 1.094485120595121597e+00 1.072025988290561038e-03
-3.133417764374999479e+03 -8.512180949186833878e-01 1.100302437818076573e+00 1.059335031963478746e-03
-3.132375376562499696e+03 -8.408299339853632093e-01 1.105306377379881022e+00 1.044123987433041682e-03
-3.131332988749999913e+03 -8.312127356415686119e-01 1.109635796427377308e+00 1.027084622021133325e-03
-3.130290600937499221e+03 -8.224132951845839479e-01 1.113393843918673243e+00 1.008394063139931348e-03
-3.129248213124999893e+03 -8.144869727970429629e-01 1.116498359652053907e+00 9.878604268871982435e-04
-3.128205825312499655e+03 -8.075358392367673055e-01 1.118810540302570544e+00 9.651905637430250196e-04
-3.127163437499999873e+03 -8.015270635072102579e-01 1.120314524730277039e+00 9.399482586112474546e-04
-3.126121049687499635e+03 -7.962424333046467240e-01 1.121239187985569874e+00 9.118246989680439153e-04
-3.125078661875000307e+03 -7.914181726978869458e-01 1.121697948927764976e+00 8.804616567145680597e-04
-3.124036274062499160e+03 -7.869779638431562141e-01 1.121663034232484257e+00 8.453456587379111747e-04
-3.122993886249999832e+03 -7.828007370680234445e-01 1.121275794335481857e+00 8.067295975918199486e-04
-3.121951498437499595e+03 -7.787942590067896687e-01 1.120632921816814287e+00 7.647302261426827371e-04
-3.120909110624999812e+03 -7.750308217976876746e-01 1.119744138081487206e+00 7.196930182239214858e-04
-3.119866722812499575e+03 -7.714619146813201933e-01 1.118692998345428791e+00 6.716167870832366821e-04
-3.118824335000000247e+03 -7.680268882407221831e-01 1.117550121222558923e+00 6.202979196417255248e-04
-3.117781947187499554e+03 -7.647328302337528250e-01 1.116341449039291334e+00 5.666227722658295426e-04
-3.116739559374999772e+03 -7.617071587158030788e-01 1.115128145715472474e+00 5.114361636607231984e-04
-3.115697171562499534e+03 -7.590247681264836732e-01 1.113873708327143719e+00 4.553009269650005889e-04
-3.114654783749999751e+03 -7.566570454921655031e-01 1.112605495330108996e+00 3.981252084165316871e-04
-3.113612395937499969e+03 -7.547756335739261857e-01 1.111419957967999306e+00 3.402920280497132282e-04
-3.112570008124999731e+03 -7.535565031935509417e-01 1.110409529038815624e+00 2.828598808137090760e-04
-3.111527620312499039e+03 -7.529552023438259578e-01 1.109631194290400913e+00 2.254440680547583535e-04
-3.110485232499999711e+03 -7.528874290530810365e-01 1.108988205997803567e+00 1.670244560316171915e-04
-3.109442844687499473e+03 -7.533388933190907633e-01 1.108357295212286653e+00 1.083969159758852119e-04
-3.108400456875000145e+03 -7.542996943302370250e-01 1.107735811242586355e+00 5.025869229907248541e-05
-3.107358069062500363e+03 -7.556638205515342488e-01 1.107107917847350187e+00 -8.097616806910059358e-06
-3.106315681249999216e+03 -7.572732265283608211e-01 1.106465019577657971e+00 -6.662105368554472294e-05
-3.105273293437499888e+03 -7.588836254719962815e-01 1.105805948824969187e+00 -1.252337275296931858e-04
-3.104230905624999650e+03 -7.603135311889619441e-01 1.105106733292286592e+00 -1.839212090593607006e-04
-3.103188517812499867e+03 -7.615721740393922579e-01 1.104409370159471937e+00 -2.426096289846910940e-04
-3.102146130000000085e+03 -7.626317305778548272e-01 1.103680174052596996e+00 -3.012948168733271381e-04
-3.101103742187499392e+03 -7.633357579651168789e-01 1.102860078926254372e+00 -3.594961585872555798e-04
-3.100061354374999155e+03 -7.635319147792770655e-01 1.101945954553562812e+00 -4.167350611079697047e-04
-3.099018966562499827e+03 -7.631294414202960397e-01 1.100925838724270411e+00 -4.727229538596536620e-04
-3.097976578749999589e+03 -7.620722101178997177e-01 1.099828239247423900e+00 -5.272420907635942634e-04
-3.096934190937500261e+03 -7.603496835967552547e-01 1.098728112873785134e+00 -5.801106521965163033e-04
-3.095891803125000024e+03 -7.579912584479102655e-01 1.097616100523743254e+00 -6.313012931581183512e-04
-3.094849415312499332e+03 -7.550619510430111037e-01 1.096456959347937188e+00 -6.814059294531777788e-04
-3.093807027499999549e+03 -7.516775751165782893e-01 1.095234835039841981e+00 -7.310127449902827481e-04
-3.092764639687499766e+03 -7.479282050750539756e-01 1.093922998632781196e+00 -7.802406714492218223e-04
-3.091722251874999529e+03 -7.437799208913600246e-01 1.092404892300410824e+00 -8.289460718280323472e-04
-3.090679864062500201e+03 -7.391566548031471839e-01 1.090556022058089880e+00 -8.772711196054961856e-04
-3.089637476249999054e+03 -7.340710783856231325e-01 1.088311897696955022e+00 -9.252543612487694252e-04
-3.088595088437499271e+03 -7.285374147799871247e-01 1.085769845707689862e+00 -9.720793524538414365e-04
-3.087552700624999488e+03 -7.224654213408888692e-01 1.083052153292755282e+00 -1.017126972017655959e-03
-3.086510312812499706e+03 -7.157821675769144854e-01 1.080072648019024140e+00 -1.059316512534203263e-03
-3.085467925000000378e+03 -7.085264820855399215e-01 1.076712482037387009e+00 -1.097788149278528707e-03
-3.084425537187499231e+03 -7.007353016897254205e-01 1.073006895822736340e+00 -1.132581244714987549e-03
-3.083383149374999448e+03 -6.925708593147350545e-01 1.068884237210803168e+00 -1.163970239348289300e-03
-3.082340761562499665e+03 -6.843181466919379119e-01 1.064111509278003576e+00 -1.192037578242576392e-03
-3.081298373749999882e+03 -6.759923368131353083e-01 1.058614208045191241e+00 -1.216552012122822145e-03
-3.080255985937500100e+03 -6.675089773297079310e-01 1.052408117659989983e+00 -1.237205533622232241e-03
-3.079213598124999407e+03 -6.589193125294405817e-01 1.045558222349914690e+00 -1.253503905594339531e-03
-3.078171210312499625e+03 -6.502851573693757548e-01 1.038131325058004650e+00 -1.265107848853575228e-03
-3.077128822499999842e+03 -6.417703157024990945e-01 1.030187634746925651e+00 -1.271470997379027263e-03
-3.076086434687499604e+03 -6.335336034660319360e-01 1.021845700062933293e+00 -1.272664686162117533e-03
-3.075044046874999822e+03 -6.255542632875793485e-01 1.013141662793455522e+00 -1.269031802967256380e-03
-3.074001659062499584e+03 -6.177783795365057173e-01 1.004017213537197861e+00 -1.260441198131272405e-03
-3.072959271250000256e+03 -6.102410682940521136e-01 9.945115239466282286e-01 -1.247458237420130981e-03
-3.071916883437499564e+03 -6.030245062750720919e-01 9.846665383201067545e-01 -1.230221723522914199e-03
-3.070874495624999781e+03 -5.961666507719267649e-01 9.744450447042728447e-01 -1.208166416332080023e-03
-3.069832107812499544e+03 -5.896894179883946929e-01 9.638573302515914820e-01 -1.181264709506669357e-03
-3.068789719999999761e+03 -5.836334909499005796e-01 9.529071650405330773e-01 -1.149984065620407708e-03
-3.067747332187499069e+03 -5.780525733962261770e-01 9.416370671275818838e-01 -1.114944741875669495e-03
-3.066704944374999741e+03 -5.729213294825277192e-01 9.301232053157819646e-01 -1.076626925246513102e-03
-3.065662556562499503e+03 -5.682017869506372776e-01 9.183866089108273512e-01 -1.035489684918802777e-03
-3.064620168750000175e+03 -5.638586439229626990e-01 9.064033864677543129e-01 -9.921632251437427410e-04
-3.063577780937499483e+03 -5.599110072721084075e-01 8.941187772277776613e-01 -9.473756862395070347e-04
-3.062535393124999700e+03 -5.563832886899774399e-01 8.814965460786443607e-01 -9.019413051284866758e-04
-3.061493005312500372e+03 -5.531934488137828509e-01 8.685133186588794851e-01 -8.567410238663892815e-04
-3.060450617499999680e+03 -5.501850425631189534e-01 8.552383124620004384e-01 -8.119029553434840970e-04
-3.059408229687500352e+03 -5.472328948209225219e-01 8.418863514772145784e-01 -7.669246641488301069e-04
-3.058365841874999660e+03 -5.443208881902078522e-01 8.286663603192268024e-01 -7.218060501204874796e-04
-3.057323454062499877e+03 -5.413830048399079775e-01 8.156497947703338358e-01 -6.764047084118613145e-04
-3.056281066250000094e+03 -5.383043077406941546e-01 8.029216737132783832e-01 -6.301494938230055862e-04
-3.055238678437499857e+03 -5.351606133244153352e-01 7.905617742517814239e-01 -5.830503255022536193e-04
-3.054196290624999619e+03 -5.321927597704724233e-01 7.786449787641225306e-01 -5.352572597742605081e-04
-3.053153902812499837e+03 -5.295145402308326643e-01 7.673425777494181643e-01 -4.867755833155565565e-04
-3.052111514999999599e+03 -5.271343102728426322e-01 7.567997896817475478e-01 -4.381203953204607874e-04
-3.051069127187499817e+03 -5.250177860973086474e-01 7.471010020781647665e-01 -3.898312196421332455e-04
-3.050026739375000034e+03 -5.231778829910755935e-01 7.383672333018808098e-01 -3.424366686038515903e-04
-3.048984351562499796e+03 -5.216072190574754242e-01 7.307118204506449777e-01 -2.955111904224085647e-04
-3.047941963749999104e+03 -5.201690442524434799e-01 7.241501231970892682e-01 -2.482816167770125911e-04
-3.046899575937499776e+03 -5.188500635980878295e-01 7.186882898912836382e-01 -2.012457709872777253e-04
-3.045857188124999539e+03 -5.177646518637498696e-01 7.142835110254046604e-01 -1.546230057363014079e-04
-3.044814800312500211e+03 -5.169225971497029004e-01 7.109621166820387916e-01 -1.083305644115945161e-04
-3.043772412499999518e+03 -5.163285424436945270e-01 7.087584475292357800e-01 -6.256024847239697890e-05
-3.042730024687499281e+03 -5.159861173865748496e-01 7.076241679578484378e-01 -1.793849266856745823e-05
-3.041687636874999498e+03 -5.157717232071880042e-01 7.075682391655284675e-01 2.507367999020424908e-05
-3.040645249062499715e+03 -5.155128881025100585e-01 7.086942110875136258e-01 6.637980963802489996e-05
-3.039602861249999933e+03 -5.151391715272362060e-01 7.110729997005527103e-01 1.054275777140935288e-04
-3.038560473437500150e+03 -5.148055749678185355e-01 7.145310394296774392e-01 1.422198941233378299e-04
-3.037518085624999458e+03 -5.146693624486405882e-01 7.188453448639378074e-01 1.771654644189423920e-04
-3.036475697812499220e+03 -5.147543020203823039e-01 7.239741560285299915e-01 2.101048992308872550e-04
-3.035433309999999892e+03 -5.150829264841833011e-01 7.298381767222683614e-01 2.409021540125557250e-04
-3.034390922187499655e+03 -5.156185461291793448e-01 7.363063532867176741e-01 2.694137434250612343e-04
-3.033348534375000327e+03 -5.163374078418910829e-01 7.432799590908866216e-01 2.956576801196569414e-04
-3.032306146562499180e+03 -5.173218144483840986e-01 7.506304824660781083e-01 3.197544669011315828e-04
-3.031263758749999397e+03 -5.186240166059608026e-01 7.582856065807493939e-01 3.415839679887234777e-04
-3.030221370937499614e+03 -5.202868494924743903e-01 7.662009151038027266e-01 3.615400007764654105e-04
-3.029178983124999831e+03 -5.223543165606781002e-01 7.743609680831633479e-01 3.797569760460487538e-04
-3.028136595312500049e+03 -5.248031105803478980e-01 7.826923033669188623e-01 3.954919466225373945e-04
-3.027094207499999357e+03 -5.276043763760337457e-01 7.911073459209333469e-01 4.080343088086757237e-04
-3.026051819687499574e+03 -5.307513596038202497e-01 7.995651083399737402e-01 4.167219778255161922e-04
-3.025009431874999791e+03 -5.342206290988650297e-01 8.079477212220701476e-01 4.213211947626817311e-04
-3.023967044062499554e+03 -5.379850196966411424e-01 8.161335591441880588e-01 4.221104828956070824e-04
-3.022924656249999771e+03 -5.421381620290959269e-01 8.241262656518132390e-01 4.196490055205817334e-04
-3.021882268437499079e+03 -5.468019491906207508e-01 8.318635203256897759e-01 4.144258619443281989e-04
-3.020839880625000205e+03 -5.520677422091899711e-01 8.392850565133024299e-01 4.066672084985326085e-04
-3.019797492812499513e+03 -5.579372388522885196e-01 8.463721342013574844e-01 3.966396329873776911e-04
-3.018755104999999730e+03 -5.643239084381143078e-01 8.529994248222584341e-01 3.843641724496848979e-04
-3.017712717187500402e+03 -5.711795228679489300e-01 8.591150783559298176e-01 3.698513734773715674e-04
-3.016670329374999710e+03 -5.784327651242353596e-01 8.647945441487879803e-01 3.528173056367127228e-04
-3.015627941562499018e+03 -5.860702094098486636e-01 8.700281570702048661e-01 3.330921226513513167e-04
-3.014585553749999690e+03 -5.942284301237947819e-01 8.747620599488336035e-01 3.109234222218193607e-04
-3.013543165937499907e+03 -6.030607291973812956e-01 8.789555700201545640e-01 2.859958163913869358e-04
-3.012500778125000124e+03 -6.124993756152430358e-01 8.825933578723750284e-01 2.576677717448947673e-04
-3.011458390312499887e+03 -6.224691997090324724e-01 8.857133403438299801e-01 2.254609316982848473e-04
-3.010416002499999195e+03 -6.330250368136961514e-01 8.882900285540302754e-01 1.898104345255726419e-04
-3.009373614687500321e+03 -6.440021500700766621e-01 8.902489028366294965e-01 1.514121356706057649e-04
-3.008331226874999629e+03 -6.552135998150826479e-01 8.914730398992203320e-01 1.101966703413569538e-04
-3.007288839062499846e+03 -6.666928553266746604e-01 8.918705573794257768e-01 6.644040881331983342e-05
-3.006246451249999609e+03 -6.784732555413393040e-01 8.914943107054100757e-01 2.118718730977330869e-05
-3.005204063437499826e+03 -6.904261039805169586e-01 8.904714080470936821e-01 -2.562879488264021123e-05
-3.004161675624999134e+03 -7.023355599134067928e-01 8.888751588773592394e-01 -7.438339288563572318e-05
-3.003119287812499806e+03 -7.141637534299798418e-01 8.866487432753628051e-01 -1.247470180181576346e-04
-3.002076899999999569e+03 -7.259807266035387396e-01 8.836695702870216440e-01 -1.763588298429814350e-04
-3.001034512187499786e+03 -7.378340174260985540e-01 8.799838401443556002e-01 -2.289254351229198944e-04
-2.999992124374999548e+03 -7.497269739117800036e-01 8.757005694155627351e-01 -2.823806706507435340e-04
-2.998949736562499311e+03 -7.615673243246910973e-01 8.707870433360268558e-01 -3.361258210662775741e-04
-2.997907348749999983e+03 -7.733019306404183002e-01 8.652215183548341848e-01 -3.897646480664409695e-04
-2.996864960937499745e+03 -7.849211399150477497e-01 8.589663377493996776e-01 -4.432172571764480878e-04
-2.995822573124999053e+03 -7.964124727484438448e-01 8.520057565853612624e-01 -4.956981643913211224e-04
-2.994780185312499725e+03 -8.077350020448352819e-01 8.444163535315298841e-01 -5.462602135104785211e-04
-2.993737797499999488e+03 -8.187917287990940096e-01 8.362717121159977118e-01 -5.938001330335191102e-04
-2.992695409687500160e+03 -8.295401206521603177e-01 8.276036688811294617e-01 -6.379667067121004174e-04
-2.991653021874999922e+03 -8.399867471756841120e-01 8.184031958543485086e-01 -6.791433430850245820e-04
-2.990610634062499230e+03 -8.500593597218935038e-01 8.087545965317322061e-01 -7.173155196360687111e-04
-2.989568246249999902e+03 -8.595918820241397196e-01 7.987629281952360882e-01 -7.525130427479309646e-04
-2.988525858437499664e+03 -8.684149993986912675e-01 7.884672850969567381e-01 -7.845779873487195542e-04
-2.987483470624999427e+03 -8.764536971985330549e-01 7.779585894909608612e-01 -8.129719194724224687e-04
-2.986441082812500099e+03 -8.836447132845999253e-01 7.672916558298732426e-01 -8.373415135087841242e-04
-2.985398694999999861e+03 -8.899073647513816576e-01 7.565356930340498831e-01 -8.578161601238484943e-04
-2.984356307187499169e+03 -8.952724382875585363e-01 7.457266559790654004e-01 -8.746825810288273717e-04
-2.983313919374999841e+03 -8.998350234570338113e-01 7.348295438459376827e-01 -8.881571087392836237e-04
-2.982271531562499604e+03 -9.036567619148005992e-01 7.238863282547813860e-01 -8.986821580784503261e-04
-2.981229143750000276e+03 -9.067754226043247545e-01 7.129321620310847818e-01 -9.065652590860200175e-04
-2.980186755937499129e+03 -9.091950345889100449e-01 7.019357973303897991e-01 -9.119713772473412488e-04
-2.979144368124999801e+03 -9.108329028440445008e-01 6.909287765607352583e-01 -9.151930143386577746e-04
-2.978101980312499563e+03 -9.115845978895495971e-01 6.800492406393197076e-01 -9.162410037463890886e-04
-2.977059592499999781e+03 -9.115415401698480080e-01 6.693145713909917083e-01 -9.151575814994377875e-04
-2.976017204687499088e+03 -9.108283742792585569e-01 6.587355911862785574e-01 -9.117474160589692563e-04
-2.974974816874999306e+03 -9.094735597622973788e-01 6.483912190247133056e-01 -9.055724926638614170e-04
-2.973932429062499523e+03 -9.075588020552795010e-01 6.383061794820271695e-01 -8.959452010623877556e-04
-2.972890041249999740e+03 -9.051420501639741989e-01 6.284522100689247104e-01 -8.823578279019299092e-04
-2.971847653437500412e+03 -9.022741580533500949e-01 6.187914780509685686e-01 -8.646965433154150948e-04
-2.970805265624999720e+03 -8.990126879872192278e-01 6.093797627001398265e-01 -8.429375842601797165e-04
-2.969762877812499028e+03 -8.953614153648726814e-01 6.003047549786740822e-01 -8.172685481858965335e-04
-2.968720489999999700e+03 -8.912727653819247919e-01 5.915821863225708688e-01 -7.878355221475003348e-04
-2.967678102187499917e+03 -8.866436418267044095e-01 5.831793094412359713e-01 -7.548089780234836389e-04
-2.966635714374999679e+03 -8.814201379312405216e-01 5.750436377517706976e-01 -7.186394789979854564e-04
-2.965593326562500351e+03 -8.755995604850719261e-01 5.671779396567768750e-01 -6.798760630334114378e-04
-2.964550938749999204e+03 -8.691714872627405164e-01 5.596340216661207512e-01 -6.382766796325905611e-04
-2.963508550937499422e+03 -8.621518830985807069e-01 5.523663623067252004e-01 -5.936822202152062036e-04
-2.962466163124999639e+03 -8.546800690031359782e-01 5.453370602494682640e-01 -5.464370551811988976e-04
-2.961423775312499856e+03 -8.469001633440018662e-01 5.385700822087345907e-01 -4.968252262806123042e-04
-2.960381387500000073e+03 -8.388530064897867788e-01 5.321203897061215216e-01 -4.449716024746481384e-04
-2.959338999687500291e+03 -8.306155656639132578e-01 5.260295671915403704e-01 -3.906414545331008846e-04
-2.958296611874999144e+03 -8.222959553887763118e-01 5.203374610380684384e-01 -3.335715832004792917e-04
-2.957254224062499816e+03 -8.139915906577736004e-01 5.150504053865154752e-01 -2.732303219240387075e-04
-2.956211836249999578e+03 -8.057662726942689257e-01 5.101260236339570930e-01 -2.093297264996118404e-04
-2.955169448437499796e+03 -7.976490333827674917e-01 5.055370820420407307e-01 -1.424016860500472914e-04
-2.954127060625000013e+03 -7.896465684643658722e-01 5.012513500051353210e-01 -7.300601613154003144e-05
-2.953084672812499321e+03 -7.817632171529959040e-01 4.972785216074410153e-01 -1.322595268350343876e-06
-2.952042284999999083e+03 -7.740210220679673014e-01 4.936073925671087825e-01 7.212236507727091614e-05
-2.950999897187499755e+03 -7.664576686915252068e-01 4.902420284461858624e-01 1.468459830610832151e-04
-2.949957509374999518e+03 -7.591102692196548540e-01 4.871863513793188716e-01 2.225347396324753096e-04
-2.948915121562500190e+03 -7.519904451987702299e-01 4.844125373843297111e-01 2.983208514857820870e-04
-2.947872733749999497e+03 -7.451158542174155519e-01 4.819090808507669466e-01 3.737609301022791573e-04
-2.946830345937499260e+03 -7.384959087061037097e-01 4.796254944976781620e-01 4.486705156585993966e-04
-2.945787958124999932e+03 -7.321123812003877962e-01 4.775211998163881866e-01 5.230342017058621030e-04
-2.944745570312499694e+03 -7.259920184091733786e-01 4.755684076720139708e-01 5.968928190459750482e-04
-2.943703182500000366e+03 -7.202826319983225423e-01 4.737095142876085463e-01 6.703744221374825785e-04
-2.942660794687499674e+03 -7.150454033773965268e-01 4.718779139689076030e-01 7.436007973546898383e-04
-2.941618406874999437e+03 -7.102199239926821894e-01 4.701037853227063579e-01 8.164579024395766590e-04
-2.940576019062500109e+03 -7.058878246151281122e-01 4.683700484437484102e-01 8.890607797219489015e-04
-2.939533631249999871e+03 -7.021379185497186315e-01 4.666446889807759901e-01 9.610137873854824805e-04
-2.938491243437499634e+03 -6.989085126166258988e-01 4.649434127648648940e-01 1.031877377860719982e-03
-2.937448855624999851e+03 -6.961697823928060247e-01 4.632012892962062978e-01 1.101295462919743085e-03
-2.936406467812499614e+03 -6.940067726927531266e-01 4.613493593568204765e-01 1.169120671386044037e-03
-2.935364079999999376e+03 -6.924670207580527759e-01 4.593750105308389564e-01 1.235457338468201952e-03
-2.934321692187499593e+03 -6.915077687863419031e-01 4.573655647047924488e-01 1.300034311492938473e-03
-2.933279304374999811e+03 -6.910785884942235446e-01 4.553833563259898076e-01 1.362355536082722474e-03
-2.932236916562499573e+03 -6.911354825623169384e-01 4.533288509922639431e-01 1.422078416894797994e-03
-2.931194528749999790e+03 -6.916090857746881593e-01 4.511736878220881097e-01 1.479221499254578182e-03
-2.930152140937499098e+03 -6.924214380138913327e-01 4.489883554582027037e-01 1.533894314945491184e-03
-2.929109753125000225e+03 -6.935063402038113001e-01 4.467654335666405574e-01 1.585390588764364842e-03
-2.928067365312499533e+03 -6.948298573066757911e-01 4.444890671146303207e-01 1.633203694859855590e-03
-2.927024977499999750e+03 -6.963834104769721645e-01 4.421808631538008960e-01 1.677790760588337938e-03
-2.925982589687499512e+03 -6.981405524184205458e-01 4.398657799628261089e-01 1.718971465605680874e-03
-2.924940201875000184e+03 -7.000701115805350039e-01 4.375248830189815696e-01 1.755960261900673010e-03
-2.923897814062499037e+03 -7.021946261831485403e-01 4.352334846234823251e-01 1.788334411658003623e-03
-2.922855426249999709e+03 -7.044861450791753965e-01 4.330678823790375942e-01 1.816103337842317391e-03
-2.921813038437499927e+03 -7.068432530105199785e-01 4.309491509385806052e-01 1.839319132030637575e-03
-2.920770650624999689e+03 -7.092375574242245628e-01 4.288734074593031909e-01 1.857826974010409575e-03
-2.919728262812499906e+03 -7.116823079967983245e-01 4.269192669589101374e-01 1.871490036226861314e-03
-2.918685875000000124e+03 -7.141691349277619061e-01 4.251075756391787253e-01 1.880597062406084985e-03
-2.917643487187500341e+03 -7.165938088699368436e-01 4.234874650357250969e-01 1.885221687924841733e-03
-2.916601099374999649e+03 -7.188737386469219448e-01 4.221171440328079782e-01 1.885306414131367441e-03
-2.915558711562499866e+03 -7.209777952305242987e-01 4.211140037063262342e-01 1.880879194442369121e-03
-2.914516323749999628e+03 -7.228150341916242949e-01 4.206163072218411236e-01 1.871795593063894751e-03
-2.913473935937500300e+03 -7.243569468910470155e-01 4.206433287121781328e-01 1.857985508173115499e-03
-2.912431548125000063e+03 -7.256456945792009172e-01 4.211617136024222718e-01 1.839941091059073145e-03
-2.911389160312499371e+03 -7.267099644729709818e-01 4.222172196668656508e-01 1.818219047362527353e-03
-2.910346772499999588e+03 -7.275418366661553504e-01 4.238733920120402177e-01 1.792853010039049087e-03
-2.909304384687499805e+03 -7.281028939949220069e-01 4.260923073095425062e-01 1.764153334713461450e-03
-2.908261996875000023e+03 -7.284129689219180914e-01 4.288358615733366408e-01 1.732713592848990044e-03
-2.907219609062500240e+03 -7.285064210935592310e-01 4.320562363453051002e-01 1.699331924064504274e-03
-2.906177221249999093e+03 -7.284128144767060276e-01 4.357481600615105144e-01 1.664390180345469211e-03
-2.905134833437499765e+03 -7.282110485039146042e-01 4.398744309165431021e-01 1.627664053960801993e-03
-2.904092445624999527e+03 -7.279314771937394069e-01 4.444085108874082923e-01 1.589637507716166716e-03
-2.903050057812499745e+03 -7.275368980917458206e-01 4.494354718935341664e-01 1.550749418069119175e-03
-2.902007670000000417e+03 -7.270256929287350900e-01 4.550386407969221891e-01 1.510672939837480640e-03
-2.900965282187499270e+03 -7.264278457450507043e-01 4.612569174743315070e-01 1.469530955446804715e-03
-2.899922894374999032e+03 -7.257869607285868385e-01 4.681072520412609683e-01 1.427742886800014571e-03
-2.898880506562499704e+03 -7.250976692580879401e-01 4.756687730528228464e-01 1.385629633620649639e-03
-2.897838118749999921e+03 -7.242890954155090100e-01 4.839238404113666014e-01 1.343289215189441468e-03
-2.896795730937500139e+03 -7.233077165271721842e-01 4.927034237021890584e-01 1.300432240824672073e-03
-2.895753343124999446e+03 -7.221238641895377786e-01 5.019344797146310100e-01 1.256978337968543301e-03
-2.894710955312499209e+03 -7.207423809193717057e-01 5.116545191750705435e-01 1.212857625596647964e-03
-2.893668567499999881e+03 -7.191627945676888345e-01 5.218847407745947908e-01 1.168104502818918984e-03
-2.892626179687499643e+03 -7.174062474336321271e-01 5.326511882077322735e-01 1.123241326844916232e-03
-2.891583791874999861e+03 -7.154715271392366738e-01 5.439569490766225091e-01 1.078096162680335741e-03
-2.890541404062499623e+03 -7.132770811575469549e-01 5.557675824434328282e-01 1.032256618811023098e-03
-2.889499016249999386e+03 -7.107738928329766503e-01 5.680169267869920047e-01 9.857593134198388077e-04
-2.888456628437499603e+03 -7.079930277383498227e-01 5.806146994907837033e-01 9.390461291318925917e-04
-2.887414240624999820e+03 -7.050174787954160971e-01 5.934993253661570156e-01 8.927193070837253532e-04
-2.886371852812499583e+03 -7.019557920210555135e-01 6.065986249954407050e-01 8.469322549145672126e-04
-2.885329464999999800e+03 -6.989071703856720719e-01 6.198502655821495066e-01 8.018097683852740349e-04
-2.884287077187499108e+03 -6.959846826196545155e-01 6.332147725011955108e-01 7.578556049194167367e-04
-2.883244689374999325e+03 -6.932631575233618726e-01 6.466468192217253996e-01 7.152577968389144721e-04
-2.882202301562499542e+03 -6.907769659529175987e-01 6.601035302828182072e-01 6.740277783898394577e-04
-2.881159913749999760e+03 -6.885785938422523955e-01 6.734924196765754711e-01 6.345637812336914424e-04
-2.880117525937499522e+03 -6.866684228601377393e-01 6.867516579078337680e-01 5.971235126695580327e-04
-2.879075138124999739e+03 -6.849984361781095155e-01 6.998374662604690544e-01 5.618732057052809939e-04
-2.878032750312499047e+03 -6.834915870069390165e-01 7.126783159999079409e-01 5.289192556746922288e-04
-2.876990362499999719e+03 -6.820506868689267810e-01 7.252753491357734061e-01 4.981487469331689769e-04
-2.875947974687499936e+03 -6.806173773473758182e-01 7.376265292644001992e-01 4.694441781216285173e-04
-2.874905586874999699e+03 -6.792458619484166293e-01 7.496311070370781371e-01 4.430873864421467235e-04
-2.873863199062499916e+03 -6.779345498236912793e-01 7.611914448256383858e-01 4.193356568738755064e-04
-2.872820811250000133e+03 -6.765278093985036545e-01 7.722685191262346205e-01 3.977915343388558093e-04
-2.871778423437500351e+03 -6.749640737891847708e-01 7.828383799615675764e-01 3.780014017777639872e-04
-2.870736035624999658e+03 -6.733236743539917635e-01 7.928372085612360731e-01 3.598873358380033811e-04
-2.869693647812499876e+03 -6.716429725340787860e-01 8.022110243460101042e-01 3.433777931386714551e-04
-2.868651259999999638e+03 -6.698976426153777641e-01 8.109486188285116581e-01 3.283460825444151272e-04
-2.867608872187499855e+03 -6.681041666960633174e-01 8.190124479026612558e-01 3.144534038601995343e-04
-2.866566484375000073e+03 -6.663321488048778996e-01 8.264060269730032493e-01 3.015260709691666187e-04
-2.865524096562499835e+03 -6.646370900238330881e-01 8.331206729350950635e-01 2.893912188490108616e-04
-2.864481708749999143e+03 -6.630723214770556373e-01 8.391074536764870917e-01 2.780968598632627608e-04
-2.863439320937499815e+03 -6.617273129871559245e-01 8.443119488056466393e-01 2.680391549741303978e-04
-2.862396933124999578e+03 -6.606363821786965795e-01 8.487430117774554805e-01 2.594709140258193679e-04
-2.861354545312500250e+03 -6.597804188227691657e-01 8.523991239974189060e-01 2.527804534885249731e-04
-2.860312157500000012e+03 -6.591746240744965624e-01 8.552106816097218012e-01 2.478290717030105284e-04
-2.859269769687499320e+03 -6.588722326569852461e-01 8.571949993294012415e-01 2.443882270379067636e-04
-2.858227381874999537e+03 -6.587852152869861921e-01 8.584182801169719657e-01 2.421983930807160355e-04
-2.857184994062499754e+03 -6.587978198952508802e-01 8.588801171726760941e-01 2.407085355085652393e-04
-2.856142606249999972e+03 -6.589539771546556457e-01 8.585604669071748019e-01 2.398888817647012442e-04
-2.855100218437500189e+03 -6.592514925385581925e-01 8.574302100322592768e-01 2.402542667459069050e-04
-2.854057830624999042e+03 -6.596030113003911177e-01 8.554470047502700236e-01 2.418745629913832173e-04
-2.853015442812499714e+03 -6.598788779600422982e-01 8.526500149452286292e-01 2.439163410758601555e-04
-2.851973054999999931e+03 -6.600123367932255736e-01 8.490930568066963335e-01 2.456251229661957319e-04
-2.850930667187499694e+03 -6.599897330807626972e-01 8.447758036580249597e-01 2.471015688994423706e-04
-2.849888279375000366e+03 -6.598089525871326799e-01 8.397026304088405224e-01 2.487243607665304453e-04
-2.848845891562499219e+03 -6.595253217558484371e-01 8.338803424091396632e-01 2.499718931093891064e-04
-2.847803503749999436e+03 -6.591859357670937225e-01 8.273321014193310008e-01 2.505251702390346520e-04
-2.846761115937499653e+03 -6.587688700854037460e-01 8.200459498143921611e-01 2.503916246047001911e-04
-2.845718728124999870e+03 -6.582171249842647676e-01 8.119714476421849847e-01 2.495171013663971451e-04
-2.844676340312500088e+03 -6.575211182314669722e-01 8.031204785164759441e-01 2.481491876013430147e-04
-2.843633952499999396e+03 -6.566933679827019477e-01 7.934800084231969919e-01 2.465722691877119126e-04
-2.842591564687499158e+03 -6.557387998576418298e-01 7.831075081652052461e-01 2.451528285074462427e-04
-2.841549176874999830e+03 -6.546398007960313459e-01 7.721042013742956955e-01 2.439485761915652340e-04
-2.840506789062499593e+03 -6.533552815694658733e-01 7.605019288558620971e-01 2.429111256257620774e-04
-2.839464401249999810e+03 -6.518130572420630653e-01 7.483083768058234053e-01 2.418628262857232974e-04
-2.838422013437499572e+03 -6.499785124047944285e-01 7.355353106474383784e-01 2.405114194783117883e-04
-2.837379625624999335e+03 -6.478741540477473970e-01 7.221763614154427247e-01 2.388079033585074700e-04
-2.836337237812499097e+03 -6.454265686918109202e-01 7.082682770299382202e-01 2.365898938398377518e-04
-2.835294849999999769e+03 -6.425474372637017817e-01 6.938487266487340932e-01 2.338869074862710146e-04
-2.834252462187499532e+03 -6.392958222029113680e-01 6.789801852308292585e-01 2.307946879312000013e-04
-2.833210074374999749e+03 -6.357129727123108642e-01 6.638291610436852785e-01 2.270854799764011520e-04
-2.832167686562500421e+03 -6.317749417589284544e-01 6.484700393236842997e-01 2.225265623448011675e-04
-2.831125298749999274e+03 -6.275284419314116624e-01 6.329042022477654461e-01 2.170534585111578442e-04
-2.830082910937499946e+03 -6.229556101086979325e-01 6.171557105062319692e-01 2.106624149187676077e-04
-2.829040523124999709e+03 -6.179811855214754068e-01 6.013170781357275452e-01 2.033405220917824463e-04
-2.827998135312499926e+03 -6.125657051330176683e-01 5.855494614320357893e-01 1.949444414889662711e-04
-2.826955747499999688e+03 -6.067201239050511452e-01 5.699657937554128972e-01 1.851560893429191989e-04
-2.825913359687500360e+03 -6.005418889416368478e-01 5.545794057486941320e-01 1.739665110824215087e-04
-2.824870971874999668e+03 -5.941342096730762856e-01 5.394583054223162089e-01 1.618341534100551900e-04
-2.823828584062499885e+03 -5.875309596565123638e-01 5.246698475379633075e-01 1.489234265440098266e-04
-2.822786196249999648e+03 -5.807890833542576070e-01 5.102452170825937383e-01 1.348143815579725823e-04
-2.821743808437499865e+03 -5.740142911303228734e-01 4.962410829568973947e-01 1.195888202085687688e-04
-2.820701420625000083e+03 -5.673137854546088654e-01 4.827082621151815855e-01 1.040341089763951012e-04
-2.819659032812499845e+03 -5.607173364155506601e-01 4.696796181075491017e-01 8.871377507687678741e-05
-2.818616644999999608e+03 -5.542067497278859722e-01 4.571109864097339659e-01 7.377417425555212859e-05
-2.817574257187499825e+03 -5.477947162089423783e-01 4.449849422326035420e-01 5.936925430812911401e-05
-2.816531869374999587e+03 -5.415153708856663695e-01 4.333880649568632171e-01 4.576787491707530941e-05
-2.815489481562499805e+03 -5.353741104878977364e-01 4.223721341941142349e-01 3.317537560441782786e-05
-2.814447093750000022e+03 -5.293398061531242593e-01 4.119086927243268970e-01 2.138772063244736860e-05
-2.813404705937499784e+03 -5.234416241366818268e-01 4.019876217005118324e-01 1.043496134531078645e-05
-2.812362318125000002e+03 -5.177085872589822779e-01 3.925794725933299256e-01 5.628662758554506523e-07
-2.811319930312499764e+03 -5.121972032882898818e-01 3.836037989520065805e-01 -8.220858700748852549e-06
-2.810277542499999527e+03 -5.070141624636660405e-01 3.750559151775982314e-01 -1.612632932448571934e-05
-2.809235154687500199e+03 -5.022390855683265265e-01 3.669558521606143819e-01 -2.335507719115225604e-05
-2.808192766874999506e+03 -4.979039419019385404e-01 3.592397150151518392e-01 -2.981048587213455951e-05
-2.807150379062499724e+03 -4.939966892416841615e-01 3.517755522852357708e-01 -3.539153782975383708e-05
-2.806107991249999941e+03 -4.904646808753719833e-01 3.445533031326929452e-01 -3.991187993307825630e-05
-2.805065603437499703e+03 -4.872369295377271814e-01 3.376445647522652860e-01 -4.290865803210683446e-05
-2.804023215625000375e+03 -4.842826831199604221e-01 3.310437006548536676e-01 -4.428064032541414118e-05
-2.802980827812500138e+03 -4.815849600758373983e-01 3.247708296483194923e-01 -4.428118989077150136e-05
-2.801938439999999900e+03 -4.790844066207571306e-01 3.188347733199329848e-01 -4.305080282945776917e-05
-2.800896052187499663e+03 -4.766793734650988656e-01 3.132306500214343536e-01 -4.081087596232307348e-05
-2.799853664374999880e+03 -4.742920592903575039e-01 3.079785452060702089e-01 -3.790769647810598390e-05
-2.798811276562499643e+03 -4.718850489649877855e-01 3.030028646906946510e-01 -3.455885182571646669e-05
-2.797768888750000315e+03 -4.694836506720523883e-01 2.981737101307769255e-01 -3.065607357466216328e-05
-2.796726500937499623e+03 -4.671839149058776286e-01 2.934349502240715113e-01 -2.606240170714547544e-05
-2.795684113124999385e+03 -4.650673490404895194e-01 2.887448778709384989e-01 -2.059221584830709165e-05
-2.794641725312499602e+03 -4.631168699985731552e-01 2.840928271394415616e-01 -1.368909655406007320e-05
-2.793599337499999820e+03 -4.612741432174466971e-01 2.795756294912996598e-01 -5.198459203310372987e-06
-2.792556949687500037e+03 -4.595368343040039938e-01 2.753139564593333199e-01 4.777266758603798008e-06
-2.791514561875000254e+03 -4.579768384404867554e-01 2.713268380865180296e-01 1.607930537980687731e-05
-2.790472174062499107e+03 -4.566724418004485808e-01 2.675761501003537934e-01 2.826677116608012757e-05
-2.789429786249999779e+03 -4.556429773961737095e-01 2.640493860864482345e-01 4.131064452586626751e-05
-2.788387398437499542e+03 -4.548783211729156561e-01 2.607869226919590222e-01 5.496400549922274493e-05
-2.787345010624999759e+03 -4.543872162804485915e-01 2.578415321532175342e-01 6.927482307836039263e-05
-2.786302622812500431e+03 -4.542552220343561986e-01 2.552660177168329381e-01 8.493324012596444950e-05
-2.785260234999999284e+03 -4.545883644959842207e-01 2.530634918023703661e-01 1.017353629672268728e-04
-2.784217847187499046e+03 -4.554057825061708087e-01 2.512318986178654900e-01 1.190283558765947535e-04
-2.783175459374999718e+03 -4.566769313608886049e-01 2.497975669809306409e-01 1.365119217481176330e-04
-2.782133071562499936e+03 -4.583253749514763498e-01 2.487472958573599680e-01 1.542753120638108775e-04
-2.781090683750000153e+03 -4.602463729201330955e-01 2.480146961558840901e-01 1.724678044959513431e-04
-2.780048295937499461e+03 -4.623646107582107811e-01 2.475345532219132560e-01 1.907998755848691087e-04
-2.779005908124999678e+03 -4.646901006044530380e-01 2.472936616668452992e-01 2.091673689324362079e-04
-2.777963520312499895e+03 -4.672821009897231148e-01 2.472962426827071125e-01 2.275257508246505684e-04
-2.776921132499999658e+03 -4.701431290670233798e-01 2.474884973508846842e-01 2.456247198230702413e-04
-2.775878744687500330e+03 -4.732170173150282433e-01 2.478159613333353051e-01 2.633150851950348602e-04
-2.774836356874999183e+03 -4.764707122270452899e-01 2.482950069689734973e-01 2.800845533528847236e-04
-2.773793969062499855e+03 -4.799188568875035754e-01 2.489719430612803985e-01 2.953846440460217984e-04
-2.772751581249999617e+03 -4.835403042773294691e-01 2.498489030480777751e-01 3.093251585788107244e-04
-2.771709193437499835e+03 -4.872845027835209786e-01 2.508361783496881880e-01 3.220826204076014426e-04
-2.770666805624999597e+03 -4.910830331084541367e-01 2.519052853615395549e-01 3.336181427049183471e-04
-2.769624417812499814e+03 -4.949309205137729650e-01 2.530715379665530174e-01 3.439069411773299162e-04
-2.768582030000000032e+03 -4.988874394185073835e-01 2.543660145150514751e-01 3.531232159960651096e-04
-2.767539642187499794e+03 -5.029364733847635494e-01 2.557863873185248216e-01 3.609179269964883467e-04
-2.766497254374999557e+03 -5.070070284408990657e-01 2.573095216322251466e-01 3.664019207388613791e-04
-2.765454866562500229e+03 -5.110681862824903998e-01 2.589117962392576966e-01 3.694403542716478929e-04
-2.764412478749999536e+03 -5.151110423023255169e-01 2.605256142976134504e-01 3.701809910610870478e-04
-2.763370090937499299e+03 -5.191066907343777626e-01 2.620749687173876130e-01 3.686798185461512278e-04
-2.762327703124999516e+03 -5.230362888771721286e-01 2.634782112616099181e-01 3.649326117670257589e-04
-2.761285315312499733e+03 -5.269216775716994983e-01 2.647127219138637466e-01 3.590223287560810801e-04
-2.760242927500000405e+03 -5.308112549258052759e-01 2.658115729176155351e-01 3.512832668444882691e-04
-2.759200539687499713e+03 -5.346906064608988318e-01 2.668278786167017635e-01 3.418650002740009357e-04
-2.758158151874999930e+03 -5.385495051768425245e-01 2.677757335766810520e-01 3.309205200886252795e-04
-2.757115764062500148e+03 -5.424344965285344822e-01 2.686229177464238282e-01 3.186324341504017266e-04
-2.756073376249999910e+03 -5.463427259924872326e-01 2.693237060342680289e-01 3.051979226341192228e-04
-2.755030988437499673e+03 -5.502060046122216885e-01 2.698571259097948261e-01 2.905892730111716183e-04
-2.753988600624999890e+03 -5.539826146498758597e-01 2.702389955765585605e-01 2.747516952574637961e-04
-2.752946212812499653e+03 -5.576837866768440399e-01 2.704815752098045922e-01 2.581477365557028432e-04
-2.751903824999999415e+03 -5.612677822738634248e-01 2.705583754667117424e-01 2.409422249403034288e-04
-2.750861437187499632e+03 -5.647032573966015434e-01 2.704834021730569971e-01 2.226320894832524108e-04
-2.749819049374999850e+03 -5.680182631021089001e-01 2.703282594638966585e-01 2.031346563449088665e-04
-2.748776661562499157e+03 -5.712649971777686853e-01 2.701094470408779147e-01 1.828829906853159158e-04
-2.747734273749999829e+03 -5.745240081825669920e-01 2.697862365317535982e-01 1.622481280039607117e-04
-2.746691885937499592e+03 -5.778073212586173346e-01 2.693411448968469069e-01 1.409651393287922132e-04
-2.745649498125000264e+03 -5.810880846778814224e-01 2.687496996494384005e-01 1.185141431410206402e-04
-2.744607110312499572e+03 -5.843540457441355196e-01 2.679541514308767525e-01 9.493981282390821742e-05
-2.743564722499999334e+03 -5.876082205175818807e-01 2.669283939718019028e-01 7.029814647813690826e-05
-2.742522334687499551e+03 -5.908635400567440188e-01 2.656979703757902378e-01 4.448016863467030898e-05
-2.741479946874999769e+03 -5.941266982013145848e-01 2.643489957656118827e-01 1.752932644713057261e-05
-2.740437559062499986e+03 -5.974277674316739173e-01 2.629033481590726806e-01 -1.034875102041927846e-05
-2.739395171249999748e+03 -6.007682314960913761e-01 2.613611355536132330e-01 -3.897139940562793217e-05
-2.738352783437499056e+03 -6.041041915022802300e-01 2.597396991903670460e-01 -6.850262400715011277e-05
-2.737310395624999728e+03 -6.074225752042020643e-01 2.579688507866085279e-01 -9.943143063334558291e-05
-2.736268007812499945e+03 -6.107251874225904098e-01 2.559766906304842271e-01 -1.319086208798343871e-04
-2.735225619999999708e+03 -6.139447726127775784e-01 2.538054761316986263e-01 -1.658350411276016774e-04
-2.734183232187500380e+03 -6.169763210715837332e-01 2.515413896144964578e-01 -2.010987724074671202e-04
-2.733140844374999688e+03 -6.197529445894898181e-01 2.492322126287991602e-01 -2.375561066502143086e-04
-2.732098456562499450e+03 -6.222783284581878682e-01 2.469370759094854928e-01 -2.749851091877127422e-04
-2.731056068749999667e+03 -6.245903403529193820e-01 2.446951789840065006e-01 -3.129567994412411013e-04
-2.730013680937499885e+03 -6.267040756909403321e-01 2.424563179328958207e-01 -3.513044823317641382e-04
-2.728971293125000102e+03 -6.286462669545109794e-01 2.401590904852158315e-01 -3.897669997816445120e-04
-2.727928905312499410e+03 -6.304047377503879668e-01 2.378118261459870597e-01 -4.280585143236207888e-04
-2.726886517499999627e+03 -6.319087035681645315e-01 2.354302574253544500e-01 -4.661731176223487746e-04
-2.725844129687499844e+03 -6.331730368388416297e-01 2.330129234765566937e-01 -5.039171603802073719e-04
-2.724801741874999607e+03 -6.342372078423974546e-01 2.305283966215960767e-01 -5.412672380999716034e-04
-2.723759354062499824e+03 -6.351108704328675136e-01 2.279617598962104530e-01 -5.778520327066043617e-04
-2.722716966249999132e+03 -6.357808663870673227e-01 2.253194445178711425e-01 -6.129875346009400726e-04
-2.721674578437499804e+03 -6.362030371925520011e-01 2.226025847397715696e-01 -6.465941970431245567e-04
-2.720632190624999566e+03 -6.363846067454067557e-01 2.197764781211146157e-01 -6.786033988126840026e-04
-2.719589802812500238e+03 -6.363550734993491664e-01 2.168139444079401068e-01 -7.090680830845496382e-04
-2.718547415000000001e+03 -6.360957012506448516e-01 2.137098296613529624e-01 -7.381395739260676559e-04
-2.717505027187499309e+03 -6.355900698111932590e-01 2.104078092719159632e-01 -7.661960904330965792e-04
-2.716462639374999526e+03 -6.348477407736928813e-01 2.068825920306078259e-01 -7.937004680782899346e-04
-2.715420251562499743e+03 -6.338881563502237748e-01 2.031480911943599754e-01 -8.204955327402929308e-04
-2.714377863750000415e+03 -6.327384717068135211e-01 1.992461161630774691e-01 -8.464712020748272562e-04
-2.713335475937500178e+03 -6.314127940151684770e-01 1.952130116381822766e-01 -8.715744769260030987e-04
-2.712293088124999940e+03 -6.298872847130090324e-01 1.910052156711193883e-01 -8.957010649890707063e-04
-2.711250700312499703e+03 -6.280919930769770509e-01 1.866029006971912929e-01 -9.187249121473065744e-04
-2.710208312499999920e+03 -6.259737094415451786e-01 1.820457230767603130e-01 -9.402670217825937968e-04
-2.709165924687499682e+03 -6.235183278281664077e-01 1.773327275813489090e-01 -9.601616675183319077e-04
-2.708123536875000354e+03 -6.207292334391056876e-01 1.724702904464334718e-01 -9.785422748605479473e-04
-2.707081149062499662e+03 -6.176615046946667409e-01 1.674607521557795187e-01 -9.955521242150443088e-04
-2.706038761249999425e+03 -6.143642491047173193e-01 1.622765362105437759e-01 -1.011055764015372522e-03
-2.704996373437499642e+03 -6.108401131117531246e-01 1.569331766423722463e-01 -1.024776672681102689e-03
-2.703953985624999859e+03 -6.071320291783510736e-01 1.514659088056720671e-01 -1.036819759853681733e-03
-2.702911597812500077e+03 -6.032595201086485837e-01 1.459071980944310620e-01 -1.047441647974989504e-03
-2.701869209999999384e+03 -5.992349370141633047e-01 1.402914915882034763e-01 -1.056587090792068199e-03
-2.700826822187499602e+03 -5.950997403637825478e-01 1.346774342104467836e-01 -1.064504111060565012e-03
-2.699784434374999819e+03 -5.909016099651891452e-01 1.291131031053422140e-01 -1.071261709634424141e-03
-2.698742046562499581e+03 -5.867051885042471326e-01 1.235758137429690123e-01 -1.076784668362777784e-03
-2.697699658750000253e+03 -5.825448400947705885e-01 1.180217538588421156e-01 -1.081232015970984197e-03
-2.696657270937499106e+03 -5.784782575452770415e-01 1.124890905121965490e-01 -1.084261460495537528e-03
-2.695614883124999778e+03 -5.745317653406247782e-01 1.070259619910264581e-01 -1.085804102633635424e-03
-2.694572495312499541e+03 -5.706907421048380558e-01 1.016463375552719289e-01 -1.085914819200508967e-03
-2.693530107499999758e+03 -5.669120486230802003e-01 9.635682804850856376e-02 -1.084210276952504715e-03
-2.692487719687499521e+03 -5.631508384730116168e-01 9.110005976466005462e-02 -1.080495683493584106e-03
-2.691445331874999283e+03 -5.593744594099774314e-01 8.588171214597384306e-02 -1.075200290551168092e-03
-2.690402944062499046e+03 -5.556141322685690387e-01 8.070456675176396200e-02 -1.069113574151302030e-03
-2.689360556249999718e+03 -5.519918484665398140e-01 7.552279446034740329e-02 -1.062512605425106364e-03
-2.688318168437499935e+03 -5.485484083570212333e-01 7.033141205229373472e-02 -1.055197963651702611e-03
-2.687275780624999697e+03 -5.452637436634442114e-01 6.515395003577202637e-02 -1.047175199000241431e-03
-2.686233392812499460e+03 -5.421101701427790687e-01 6.003735190780091352e-02 -1.038370772745760440e-03
-2.685191004999999222e+03 -5.390657547644979175e-01 5.504308369692809122e-02 -1.028761244797779702e-03
-2.684148617187499894e+03 -5.361271301505874387e-01 5.019357482656231634e-02 -1.018448557629043124e-03
-2.683106229374999657e+03 -5.333171036445049085e-01 4.547767097573628819e-02 -1.007632749328434430e-03
-2.682063841562499874e+03 -5.306664615363954063e-01 4.090173608923344806e-02 -9.968180559022908355e-04
-2.681021453749999637e+03 -5.280980975902008767e-01 3.648816384632750515e-02 -9.860997298380299019e-04
-2.679979065937499854e+03 -5.255354736327628729e-01 3.227007980728032605e-02 -9.753045864676871020e-04
-2.678936678124999617e+03 -5.229791255707304520e-01 2.825778390794141809e-02 -9.644477368600057419e-04
-2.677894290312499834e+03 -5.204471795353114993e-01 2.445339665741819157e-02 -9.536174901756178969e-04
-2.676851902499999596e+03 -5.180103777567734991e-01 2.087364995182754840e-02 -9.428533854006596352e-04
-2.675809514687499814e+03 -5.157564925985570481e-01 1.752142189809380995e-02 -9.320558829233716687e-04
-2.674767126874999576e+03 -5.137239262904507164e-01 1.436043926767897189e-02 -9.212969906518930340e-04
-2.673724739062499793e+03 -5.119063822673114439e-01 1.138303171360372651e-02 -9.105498782841814657e-04
-2.672682351249999556e+03 -5.102836655336669969e-01 8.659259602146821000e-03 -8.994344439602205369e-04
-2.671639963437499773e+03 -5.088262370555538538e-01 6.209380718919396691e-03 -8.877491386733138944e-04
-2.670597575624999536e+03 -5.075461993578869180e-01 3.991842748808628605e-03 -8.753075393956636328e-04
-2.669555187812499753e+03 -5.064737398834585624e-01 1.994285986457546012e-03 -8.617019000258750987e-04
-2.668512799999999515e+03 -5.056016360390028774e-01 2.616999319330834406e-04 -8.467316077049883089e-04
-2.667470412187499733e+03 -5.049339866317988923e-01 -1.092878779706575598e-03 -8.302864488198213270e-04
-2.666428024375000405e+03 -5.044884567906375850e-01 -2.010709071673603965e-03 -8.124923465241493808e-04
-2.665385636562500167e+03 -5.042409697972266569e-01 -2.504026208834414513e-03 -7.938780290876560350e-04
-2.664343248749999930e+03 -5.041820444427098646e-01 -2.555725917357448695e-03 -7.748758635422360467e-04
-2.663300860937499692e+03 -5.043081341078790025e-01 -2.139239744314173908e-03 -7.552789292140388994e-04
-2.662258473125000364e+03 -5.046021535919593681e-01 -1.311430311240438518e-03 -7.345442367090065146e-04
-2.661216085312499672e+03 -5.050896865868624852e-01 -1.473524506948944990e-04 -7.130021086847945777e-04
-2.660173697500000344e+03 -5.057797919722901714e-01 1.395063213164522697e-03 -6.910760084420763515e-04
-2.659131309687499652e+03 -5.066259491691368355e-01 3.363950050551262061e-03 -6.684699264301971911e-04
-2.658088921874999869e+03 -5.075287042910406887e-01 5.742444283809076261e-03 -6.449012283784928993e-04
-2.657046534062499632e+03 -5.083504149404246553e-01 8.556287922036977245e-03 -6.203258802271999607e-04
-2.656004146249999849e+03 -5.089723451142095234e-01 1.180442034149819727e-02 -5.951843377416702555e-04
-2.654961758437500066e+03 -5.093988030879864626e-01 1.545343118090720946e-02 -5.699991936112545942e-04
-2.653919370624999374e+03 -5.096704360966359815e-01 1.950143940699203618e-02 -5.451350552788450637e-04
-2.652876982812499591e+03 -5.097734512572209553e-01 2.397001093878177447e-02 -5.207185485637359779e-04
-2.651834594999999808e+03 -5.097103767353889925e-01 2.892800885501559116e-02 -4.965745452627653381e-04
-2.650792207187500026e+03 -5.094734151607113182e-01 3.438662347881989156e-02 -4.724238790431500379e-04
-2.649749819375000243e+03 -5.090809798604729597e-01 4.026586889929192892e-02 -4.479556256928058787e-04
-2.648707431562499096e+03 -5.085864165696515338e-01 4.648666456293529259e-02 -4.233731231384669797e-04
-2.647665043749999768e+03 -5.080318059993575996e-01 5.303183167002219200e-02 -3.991104952278577917e-04
-2.646622655937499530e+03 -5.074139404518319685e-01 5.989236146610787959e-02 -3.751594797393119330e-04
-2.645580268124999748e+03 -5.067110562296337495e-01 6.695924549597184749e-02 -3.517951150170085741e-04
-2.644537880312499965e+03 -5.059208187369712562e-01 7.416447952824874179e-02 -3.295466929743999279e-04
-2.643495492499999727e+03 -5.050109652200178711e-01 8.151792977356756009e-02 -3.086371830853068500e-04
-2.642453104687499490e+03 -5.039457913126125232e-01 8.899500362186561764e-02 -2.891550854021487102e-04
-2.641410716874999707e+03 -5.027130328720237351e-01 9.657024863556488981e-02 -2.710536488883512492e-04
-2.640368329062499924e+03 -5.012885877883601626e-01 1.042350322499989435e-01 -2.542986995698850094e-04
-2.639325941250000142e+03 -4.996519070480148206e-01 1.119722731655674319e-01 -2.388406512957790104e-04
-2.638283553437499450e+03 -4.977949051318458218e-01 1.197341198321372202e-01 -2.241382035316967329e-04
-2.637241165624999212e+03 -4.957088202018158363e-01 1.274897389985168716e-01 -2.097986939903856386e-04
-2.636198777812499884e+03 -4.933478638880586242e-01 1.352768800542034633e-01 -1.962726873662484404e-04
-2.635156389999999647e+03 -4.906741453676729536e-01 1.431233721273439119e-01 -1.844882788030720051e-04
-2.634114002187500319e+03 -4.876814933021615395e-01 1.509618094200902982e-01 -1.748815599830813301e-04
-2.633071614374999626e+03 -4.843697581529813889e-01 1.587714766107517494e-01 -1.670274909592345150e-04
-2.632029226562499844e+03 -4.807148776729237016e-01 1.665879277077549903e-01 -1.608035825535126975e-04
-2.630986838749999606e+03 -4.767124887171075298e-01 1.744149485812365175e-01 -1.560807165187828470e-04
-2.629944450937499823e+03 -4.724394389754687507e-01 1.822785585326044955e-01 -1.526416110682109694e-04
-2.628902063124999586e+03 -4.679177942214410857e-01 1.901868666708014244e-01 -1.504674070192256095e-04
-2.627859675312499803e+03 -4.631466709128368997e-01 1.980998465573641232e-01 -1.495710183963630817e-04
-2.626817287499999566e+03 -4.581469670160961405e-01 2.059699410433271094e-01 -1.502521040462411026e-04
-2.625774899687500238e+03 -4.529123176222699110e-01 2.138164385436971404e-01 -1.525128059265901592e-04
-2.624732511874999545e+03 -4.474386339379588517e-01 2.216926493411310872e-01 -1.561771149610220581e-04
-2.623690124062499763e+03 -4.417427248344962254e-01 2.295873515392682362e-01 -1.613376757394640085e-04
-2.622647736249999525e+03 -4.358605635391610278e-01 2.375368273289334975e-01 -1.680948907275814624e-04
-2.621605348437499742e+03 -4.298128690353202330e-01 2.455839923358916765e-01 -1.763409179997400085e-04
-2.620562960624999960e+03 -4.236541316761207598e-01 2.536939895720815019e-01 -1.856768220763513441e-04
-2.619520572812500177e+03 -4.174384990980343768e-01 2.618285858761310037e-01 -1.959330016556079654e-04
-2.618478184999999939e+03 -4.111845524764974891e-01 2.699671674639005925e-01 -2.072224363853148897e-04
-2.617435797187499247e+03 -4.049255088897336097e-01 2.780498191435617494e-01 -2.191788035082879488e-04
-2.616393409374999919e+03 -3.987049247869431934e-01 2.859831821220389370e-01 -2.313878700673378916e-04
-2.615351021562499682e+03 -3.925593538586003017e-01 2.937549408413483443e-01 -2.435661100728259815e-04
-2.614308633750000354e+03 -3.864634730276464980e-01 3.013581146935655486e-01 -2.554813123185687416e-04
-2.613266245937500116e+03 -3.804093494896684802e-01 3.087705777153122444e-01 -2.668045736389372839e-04
-2.612223858124999879e+03 -3.744720133860880429e-01 3.159566235243731480e-01 -2.773376052536892945e-04
-2.611181470312499641e+03 -3.687176892325151889e-01 3.228065126349397018e-01 -2.871938437939183493e-04
-2.610139082499999859e+03 -3.631756020744272284e-01 3.292613587994011048e-01 -2.959137445482816139e-04
-2.609096694687499621e+03 -3.578805179622220334e-01 3.353306163257251948e-01 -3.029531221338013476e-04
-2.608054306875000293e+03 -3.528602046234726175e-01 3.409966417490090107e-01 -3.081201479193533587e-04
-2.607011919062499601e+03 -3.481953936549430084e-01 3.462283708984402186e-01 -3.115207291607296515e-04
-2.605969531249999363e+03 -3.439726489242550533e-01 3.510280918037377851e-01 -3.136214339269083871e-04
-2.604927143437499581e+03 -3.402256858018852248e-01 3.554286931336886335e-01 -3.148591088030349566e-04
-2.603884755624999798e+03 -3.369678420686333942e-01 3.594430988217541811e-01 -3.152553318645027461e-04
-2.602842367812499560e+03 -3.341723310952720016e-01 3.630740971431991038e-01 -3.146621876781409899e-04
-2.601799979999999778e+03 -3.318263034802134692e-01 3.663233599899988202e-01 -3.129425711717731540e-04
-2.600757592187499540e+03 -3.298734004719772739e-01 3.691525610779198274e-01 -3.098129031651762405e-04
-2.599715204374999757e+03 -3.282097807795863464e-01 3.715208294825493862e-01 -3.051966834689363232e-04
-2.598672816562499975e+03 -3.268579315219115600e-01 3.733757208852651610e-01 -2.992844200992522902e-04
-2.597630428749999737e+03 -3.259149942369129471e-01 3.746181144557048648e-01 -2.924289228224793069e-04
-2.596588040937499954e+03 -3.253818359242688918e-01 3.751886504445922088e-01 -2.845317451629389253e-04
-2.595545653124999717e+03 -3.252057659940479906e-01 3.750600642572180510e-01 -2.752956113162566753e-04
-2.594503265312499934e+03 -3.253379235477130704e-01 3.742326007534581556e-01 -2.648421106143132781e-04
-2.593460877499999697e+03 -3.257706077936631250e-01 3.727478985795322219e-01 -2.532496713384852784e-04
-2.592418489687499914e+03 -3.265218521164156007e-01 3.705988847707635259e-01 -2.405669230606955335e-04
-2.591376101874999677e+03 -3.275778013084542084e-01 3.677595880896934455e-01 -2.266833661204182822e-04
-2.590333714062499439e+03 -3.289175806289470483e-01 3.642876771829030580e-01 -2.115443919770830679e-04
-2.589291326249999656e+03 -3.305108452151838128e-01 3.602363075674612225e-01 -1.954558347766415611e-04
-2.588248938437499874e+03 -3.323312948075832773e-01 3.556720714260698801e-01 -1.786346227947189515e-04
-2.587206550624999636e+03 -3.343655909544001048e-01 3.506374310067952860e-01 -1.611290373295652288e-04
-2.586164162812499853e+03 -3.365473813293192173e-01 3.450991341773264609e-01 -1.427791721834390252e-04
-2.585121774999999161e+03 -3.388213607044012754e-01 3.390055126064913660e-01 -1.234593142431127848e-04
-2.584079387187499833e+03 -3.411725005327271854e-01 3.323598468440537856e-01 -1.030328656748402954e-04
-2.583036999374999596e+03 -3.435600448978549659e-01 3.251802760614453947e-01 -8.123871570070816789e-05
-2.581994611562499358e+03 -3.459650581534667868e-01 3.174828420311671118e-01 -5.800500829065022111e-05
-2.580952223749999575e+03 -3.484169509452688107e-01 3.093217677818663192e-01 -3.330301938172863319e-05
-2.579909835937499793e+03 -3.509143257186848053e-01 3.007606255862119160e-01 -7.158865260925903525e-06
-2.578867448124999555e+03 -3.533870053904619724e-01 2.918179457914967800e-01 2.031796966064615544e-05
-2.577825060312499772e+03 -3.557924716596757575e-01 2.824283720484764837e-01 4.898808077660263684e-05
-2.576782672499999535e+03 -3.581390370736898809e-01 2.725940455757417946e-01 7.873134452120070063e-05
-2.575740284687499752e+03 -3.603976303173804241e-01 2.623789428860013317e-01 1.094988247958125684e-04
-2.574697896874999969e+03 -3.625051561665847411e-01 2.518420193500928717e-01 1.413105742201129064e-04
-2.573655509062499732e+03 -3.644142648327364786e-01 2.410502907444026510e-01 1.740686868496494363e-04
-2.572613121249999949e+03 -3.660789452922780240e-01 2.301075565437998849e-01 2.078666303295964525e-04
-2.571570733437499712e+03 -3.674445210999084388e-01 2.191313845933219040e-01 2.428623166082301862e-04
-2.570528345625000384e+03 -3.684350868160529147e-01 2.082333861244000384e-01 2.789095789100759460e-04
-2.569485957812500146e+03 -3.689975221105478154e-01 1.974089749847691699e-01 3.156902526170420119e-04
-2.568443569999999909e+03 -3.690893191915988192e-01 1.866265421034430938e-01 3.527117486235758007e-04
-2.567401182187499671e+03 -3.686892661690004402e-01 1.759633818130649507e-01 3.897979465105737436e-04
-2.566358794374999889e+03 -3.678155109164323866e-01 1.655164359489886827e-01 4.268877432055161528e-04
-2.565316406562499651e+03 -3.664570021895678931e-01 1.553327128012630398e-01 4.637597793432593637e-04
-2.564274018749999868e+03 -3.646725684917865307e-01 1.454356813061249143e-01 5.001968148637852326e-04
-2.563231630937499631e+03 -3.624980726879589166e-01 1.358407831156647205e-01 5.356470111496940047e-04
-2.562189243125000303e+03 -3.599312149149301310e-01 1.265997417804714253e-01 5.698465347275045089e-04
-2.561146855312499611e+03 -3.570511139941059398e-01 1.177715669012920352e-01 6.032039132076106236e-04
-2.560104467499999828e+03 -3.539201061482335486e-01 1.093334310865355097e-01 6.358856276575924459e-04
-2.559062079687500045e+03 -3.505678888833021478e-01 1.012533346410271207e-01 6.673907088874857316e-04
-2.558019691874999808e+03 -3.469702670854972193e-01 9.359951050201378853e-02 6.972378850121060999e-04
-2.556977304062499570e+03 -3.430896024377169118e-01 8.645190124803561749e-02 7.254890185494956584e-04
-2.555934916249999787e+03 -3.388965444724175158e-01 7.977418281394264843e-02 7.520782157916692471e-04
-2.554892528437499550e+03 -3.343714807573845427e-01 7.353758336851080879e-02 7.764906249712123830e-04
-2.553850140625000222e+03 -3.295301093991969688e-01 6.776237555646671962e-02 7.984315058894122293e-04
-2.552807752812499530e+03 -3.244150675569366093e-01 6.241961632906133095e-02 8.178867365565285329e-04
-2.551765364999999747e+03 -3.190688665754415343e-01 5.747579399677520129e-02 8.350327250009476066e-04
-2.550722977187499964e+03 -3.134875162169310503e-01 5.292850001159363910e-02 8.501074079128581248e-04
-2.549680589374999727e+03 -3.076733506889931524e-01 4.875442356611976030e-02 8.630928327259208615e-04
-2.548638201562499944e+03 -3.016340993762818279e-01 4.497551618115689515e-02 8.737034516702029546e-04
-2.547595813749999706e+03 -2.954019127879726203e-01 4.156302608701568924e-02 8.816347253646842881e-04
-2.546553425937499924e+03 -2.890175101058614082e-01 3.847304091840429707e-02 8.868433930889882324e-04
-2.545511038124999232e+03 -2.824980416609851330e-01 3.579482034320048689e-02 8.895750842748877205e-04
-2.544468650312499904e+03 -2.758677907433690346e-01 3.364842083199474226e-02 8.902044812963583621e-04
-2.543426262499999666e+03 -2.691455045815055458e-01 3.202394448113551201e-02 8.889168930156375777e-04
-2.542383874687499429e+03 -2.623451717928283466e-01 3.085277829852047654e-02 8.858017264677009624e-04
-2.541341486874999646e+03 -2.554596943559881983e-01 3.015641528467209037e-02 8.814019709462539258e-04
-2.540299099062499863e+03 -2.485142716539167351e-01 2.999669710392285221e-02 8.760740896671230255e-04
-2.539256711249999626e+03 -2.415640994401209163e-01 3.039035849176137047e-02 8.696566679458747270e-04
-2.538214323437499843e+03 -2.346615644318907901e-01 3.129948328313757189e-02 8.622328478846371692e-04
-2.537171935624999605e+03 -2.278437274001781365e-01 3.273322181711100370e-02 8.542248199792807630e-04
-2.536129547812499823e+03 -2.211211668962295152e-01 3.472723356477139950e-02 8.458877537675653195e-04
-2.535087159999999585e+03 -2.145086356594259336e-01 3.732488260907568245e-02 8.374813403433636807e-04
-2.534044772187499348e+03 -2.080246652982641886e-01 4.054623937540841744e-02 8.289371790886272511e-04
-2.533002384374999565e+03 -2.016628795162774268e-01 4.433623202797487561e-02 8.200855699782290224e-04
-2.531959996562499782e+03 -1.954738224824200121e-01 4.857282373627704736e-02 8.115204000394894181e-04
-2.530917608749999545e+03 -1.895560195469409015e-01 5.312864979696253070e-02 8.039894708634182053e-04
-2.529875220937499762e+03 -1.839647126427662593e-01 5.797534031034416724e-02 7.972191252440662557e-04
-2.528832833124999979e+03 -1.787019408820415545e-01 6.308396230158014317e-02 7.902235777823896946e-04
-2.527790445312499742e+03 -1.738354842781815179e-01 6.843915415716796125e-02 7.829782153467275754e-04
-2.526748057499999959e+03 -1.694952788397917076e-01 7.404060923081662304e-02 7.759388647743806818e-04
-2.525705669687499721e+03 -1.657090169286507542e-01 7.980937368240879903e-02 7.693485853857900741e-04
-2.524663281874999939e+03 -1.625053412773773132e-01 8.566790422556838647e-02 7.633391828184777272e-04
-2.523620894062499701e+03 -1.598957067618346495e-01 9.154520126020386506e-02 7.578219308280418091e-04
-2.522578506250000373e+03 -1.578210538952530828e-01 9.735796881839395289e-02 7.525496086187358474e-04
-2.521536118437499681e+03 -1.562985918188713741e-01 1.030110905661952847e-01 7.472366041227625297e-04
-2.520493730624999898e+03 -1.553307747534276584e-01 1.083887399675759200e-01 7.416141726932679208e-04
-2.519451342812499661e+03 -1.548927297982363172e-01 1.134405390451844464e-01 7.359868190021945106e-04
-2.518408954999999878e+03 -1.549722710328839126e-01 1.180907914383163698e-01 7.307327038936178680e-04
-2.517366567187499641e+03 -1.555347035296807123e-01 1.222183224924164868e-01 7.254362034970769212e-04
-2.516324179374999858e+03 -1.566001995537792124e-01 1.257970519404191245e-01 7.194271939868748713e-04
-2.515281791562499620e+03 -1.582184499372805142e-01 1.287973417543320509e-01 7.123142771526538245e-04
-2.514239403749999838e+03 -1.604223067366294386e-01 1.311756155992436224e-01 7.038858434498668215e-04
-2.513197015937499600e+03 -1.632537172232255696e-01 1.329626755385843739e-01 6.939804443028586844e-04
-2.512154628124999817e+03 -1.666945876418476913e-01 1.342220275904426885e-01 6.825905410999179735e-04
-2.511112240312499580e+03 -1.707080784687036723e-01 1.349690118566629904e-01 6.695672539357467061e-04
-2.510069852499999797e+03 -1.753138618669635995e-01 1.351962293122534742e-01 6.548286550728365640e-04
-2.509027464687499560e+03 -1.804921884986672720e-01 1.349105852963588259e-01 6.383242265681270079e-04
-2.507985076874999777e+03 -1.862007370071949164e-01 1.341306499068661839e-01 6.201772637060580431e-04
-2.506942689062499539e+03 -1.924411615484120097e-01 1.329221939172587630e-01 6.008381617920361718e-04
-2.505900301249999757e+03 -1.992042159647216537e-01 1.313056816669662952e-01 5.802389838877426102e-04
-2.504857913437499974e+03 -2.064217200693024834e-01 1.292749882105271308e-01 5.580431371828681840e-04
-2.503815525624999736e+03 -2.140750309201954471e-01 1.268408829235738722e-01 5.337905022339140947e-04
-2.502773137812499954e+03 -2.221936684437225695e-01 1.240160379409056962e-01 5.071374632092285218e-04
-2.501730749999999716e+03 -2.307901894475793414e-01 1.208181648667390889e-01 4.782961454917365675e-04
-2.500688362187499933e+03 -2.397965844715145567e-01 1.172278268752695307e-01 4.478354954417706688e-04
-2.499645974374999696e+03 -2.491160574773003122e-01 1.132241717073214915e-01 4.156724775156065517e-04
-2.498603586562499913e+03 -2.586718671205274211e-01 1.088358203145217556e-01 3.815564863822225468e-04
-2.497561198749999676e+03 -2.683764368000275402e-01 1.041466780144943705e-01 3.458096951465966257e-04
-2.496518810937499893e+03 -2.781900802290063757e-01 9.920028498739816292e-02 3.083679476194527798e-04
-2.495476423124999656e+03 -2.881188668554311438e-01 9.396887729139363765e-02 2.691085017537694457e-04
-2.494434035312499873e+03 -2.981498253241493535e-01 8.840761583521618283e-02 2.284880536120187399e-04
-2.493391647499999635e+03 -3.082031919392133057e-01 8.246632703458309233e-02 1.871602758420720203e-04
-2.492349259687499853e+03 -3.182385832520303603e-01 7.614636946088670921e-02 1.448283744014269110e-04
-2.491306871874999615e+03 -3.282970897742098493e-01 6.949474625790583171e-02 1.008971490525457167e-04
-2.490264484062499378e+03 -3.383945182348571667e-01 6.254005388681765920e-02 5.570585423326742443e-05
-2.489222096249999595e+03 -3.484503036982270485e-01 5.526589019835889682e-02 9.991096423043045564e-06
-2.488179708437499812e+03 -3.584224998449058175e-01 4.764771416282735650e-02 -3.614629200401000436e-05
-2.487137320624999575e+03 -3.683244720695175722e-01 3.967410491216746132e-02 -8.271672562884519039e-05
-2.486094932812499792e+03 -3.781533078320835628e-01 3.128853257776825075e-02 -1.292082777612486670e-04
-2.485052544999999100e+03 -3.879199658015723418e-01 2.248351425551580254e-02 -1.752818573194797353e-04
-2.484010157187499772e+03 -3.975754747758506458e-01 1.325978997022996680e-02 -2.208073304152479799e-04
-2.482967769374999534e+03 -4.070719682079294577e-01 3.638315835855433084e-03 -2.655697446157480801e-04
-2.481925381562499297e+03 -4.163479798999401016e-01 -6.223424553009417742e-03 -3.093836740142675646e-04
-2.480882993749999969e+03 -4.252967068937883455e-01 -1.614397785611578970e-02 -3.519109214117057067e-04
-2.479840605937499731e+03 -4.338691047783836408e-01 -2.601944231693310502e-02 -3.933677367112989971e-04
-2.478798218124999948e+03 -4.420022901315634467e-01 -3.581524026779658865e-02 -4.342993078765285488e-04
-2.477755830312499711e+03 -4.496279934504880949e-01 -4.558453757903062342e-02 -4.745270648652882492e-04
-2.476713442499999928e+03 -4.567414971377249389e-01 -5.534419325585761273e-02 -5.136843634309378338e-04
-2.475671054687499691e+03 -4.633670023285355599e-01 -6.502991374622851817e-02 -5.512046829369122254e-04
-2.474628666874999908e+03 -4.694438109988484653e-01 -7.454367928606706051e-02 -5.866104818194824199e-04
-2.473586279062499671e+03 -4.748154492584177877e-01 -8.377246901246888922e-02 -6.198239861131161089e-04
-2.472543891249999888e+03 -4.794774646129706941e-01 -9.265828948350078587e-02 -6.511821031633965948e-04
-2.471501503437499650e+03 -4.835469212485219992e-01 -1.012213799651807550e-01 -6.810525866195425715e-04
-2.470459115625000322e+03 -4.870963219061272831e-01 -1.095165874264960593e-01 -7.092801888250385711e-04
-2.469416727812499630e+03 -4.901815455167335411e-01 -1.175012445630311125e-01 -7.357309325801480657e-04
-2.468374339999999847e+03 -4.927815115261031664e-01 -1.251089141062556587e-01 -7.606893849922967714e-04
-2.467331952187500065e+03 -4.948206867144636645e-01 -1.323028825938788733e-01 -7.843258846524928584e-04
-2.466289564374999827e+03 -4.962526612589988617e-01 -1.390463037857127271e-01 -8.065641522507148138e-04
-2.465247176562499590e+03 -4.970568366238707347e-01 -1.451666246691966089e-01 -8.272524404367483791e-04
-2.464204788749999807e+03 -4.972535483941420420e-01 -1.505102242646159938e-01 -8.462842927592801332e-04
-2.463162400937499569e+03 -4.968392023979447680e-01 -1.550545692031261857e-01 -8.638304190324475225e-04
-2.462120013125000241e+03 -4.957929750005782843e-01 -1.587682131290634457e-01 -8.799434182947012866e-04
-2.461077625312499549e+03 -4.940886015775932671e-01 -1.616379838901082500e-01 -8.948141373945429694e-04
-2.460035237499999766e+03 -4.916292811257674256e-01 -1.637379403035774672e-01 -9.084706796075798282e-04
-2.458992849687499984e+03 -4.884171184013690326e-01 -1.652117327768336530e-01 -9.202892670623016597e-04
-2.457950461874999746e+03 -4.845092036558655835e-01 -1.661917842002271495e-01 -9.300849451431864468e-04
-2.456908074062499963e+03 -4.798679305793662753e-01 -1.667813011262747058e-01 -9.382263012674448141e-04
-2.455865686249999726e+03 -4.744568136476425835e-01 -1.670055749058020067e-01 -9.446574622446691962e-04
-2.454823298437499943e+03 -4.682863883603432531e-01 -1.668046745625673677e-01 -9.487331731927807531e-04
-2.453780910624999251e+03 -4.614101226198248362e-01 -1.661046799615080727e-01 -9.500396182278521198e-04
-2.452738522812499923e+03 -4.538671758403237666e-01 -1.648154353360430924e-01 -9.486506363162719099e-04
-2.451696134999999686e+03 -4.457007406051246012e-01 -1.628508235001519255e-01 -9.443645637244060765e-04
-2.450653747187499903e+03 -4.369762171861126254e-01 -1.601360547501043397e-01 -9.369180448458247707e-04
-2.449611359374999665e+03 -4.277630167210072498e-01 -1.565795380100782619e-01 -9.263010207099046369e-04
-2.448568971562499883e+03 -4.181359867276638331e-01 -1.521368810321225284e-01 -9.124999133185129332e-04
-2.447526583749999645e+03 -4.081305690990870705e-01 -1.468381261604702059e-01 -8.955286267628144274e-04
-2.446484195937499862e+03 -3.977700146909436407e-01 -1.407208382301016747e-01 -8.753472837792064662e-04
-2.445441808124999625e+03 -3.871443323827933325e-01 -1.338361401465989475e-01 -8.519342324617251543e-04
-2.444399420312499842e+03 -3.763312910813703671e-01 -1.262543542121496443e-01 -8.251032851676082681e-04
-2.443357032499999605e+03 -3.653571979663903235e-01 -1.179619056325600934e-01 -7.946526392444150724e-04
-2.442314644687499367e+03 -3.542903645079943376e-01 -1.088942857465137054e-01 -7.606835117986515899e-04
-2.441272256874999584e+03 -3.431297573715375027e-01 -9.907186011975943618e-02 -7.236979214580465097e-04
-2.440229869062499802e+03 -3.319135280893493745e-01 -8.856664269662881117e-02 -6.843719629250608928e-04
-2.439187481249999564e+03 -3.208111527773672700e-01 -7.740696083637245428e-02 -6.429401389161249619e-04
-2.438145093437499781e+03 -3.099660252015999928e-01 -6.566323956139127893e-02 -5.997484869988723181e-04
-2.437102705624999544e+03 -2.995036090862307487e-01 -5.342148318013633518e-02 -5.553584029515689670e-04
-2.436060317812499761e+03 -2.895024599600313220e-01 -4.081142825634284654e-02 -5.098764507921911548e-04
-2.435017929999999978e+03 -2.800391520056680905e-01 -2.798798132904095626e-02 -4.632561743930411298e-04
-2.433975542187499741e+03 -2.711203949316501327e-01 -1.505198980748123638e-02 -4.154567180668801820e-04
-2.432933154374999958e+03 -2.626518750791925205e-01 -2.129391606096514566e-03 -3.665815312445093671e-04
-2.431890766562499721e+03 -2.546328872326130144e-01 1.058225873000406825e-02 -3.170069194435738962e-04
-2.430848378749999938e+03 -2.470328869454780640e-01 2.283342621595403632e-02 -2.671239666131368872e-04
-2.429805990937499701e+03 -2.397712510247017037e-01 3.453755263530546710e-02 -2.171940099750030635e-04
-2.428763603124999918e+03 -2.328755246978211069e-01 4.571342204454092312e-02 -1.672342363701354246e-04
-2.427721215312499680e+03 -2.263652073814791388e-01 5.646010387266825470e-02 -1.174096251155397764e-04
-2.426678827499999898e+03 -2.201900357371286421e-01 6.692277018537837185e-02 -6.809392199963297271e-05
-2.425636439687499660e+03 -2.143588868947355897e-01 7.716834965849264649e-02 -1.896293051892828047e-05
-2.424594051874999877e+03 -2.089003193071093389e-01 8.715588789453197760e-02 3.092643622566168060e-05
-2.423551664062499640e+03 -2.037341933234566305e-01 9.678354530053204230e-02 8.165185119950784591e-05
-2.422509276249999857e+03 -1.988071588631192821e-01 1.060222378240087138e-01 1.326373234172619766e-04
-2.421466888437499620e+03 -1.941708412571849507e-01 1.148512724360656878e-01 1.833426036398052086e-04
-2.420424500624999837e+03 -1.898967616551608950e-01 1.232776595089185717e-01 2.334119426291840645e-04
-2.419382112812499599e+03 -1.860537399898746225e-01 1.313173545705178524e-01 2.826313908308464035e-04
-2.418339725000000271e+03 -1.826788928054259298e-01 1.389375300733044771e-01 3.309924922287214378e-04
-2.417297337187499579e+03 -1.797321541216115315e-01 1.460721198733018200e-01 3.788419734591302944e-04
-2.416254949374999796e+03 -1.772240784955758652e-01 1.526185457688157832e-01 4.263002006649335707e-04
-2.415212561562499559e+03 -1.751772305300259291e-01 1.585060909305405497e-01 4.729467449242377676e-04
-2.414170173749999776e+03 -1.735529556902670745e-01 1.637219404297265146e-01 5.186165076959221507e-04
-2.413127785937499993e+03 -1.723528445543859033e-01 1.683068002269992314e-01 5.637769065135254769e-04
-2.412085398124999756e+03 -1.715341883305792625e-01 1.722822287624524995e-01 6.089170014756889807e-04
-2.411043010312499973e+03 -1.710859423124558021e-01 1.756312788459471474e-01 6.541882295235459943e-04
-2.410000622500000190e+03 -1.710288713671125338e-01 1.783349101321305419e-01 6.996952314315830600e-04
-2.408958234687499953e+03 -1.713240902452416170e-01 1.803724958866946837e-01 7.454893200105820565e-04
-2.407915846874999716e+03 -1.719253991220500433e-01 1.817463512060521480e-01 7.913059311051963765e-04
-2.406873459062500388e+03 -1.728104013200564559e-01 1.824782411586484687e-01 8.370267913701686605e-04
-2.405831071249999695e+03 -1.740163612254082004e-01 1.826576406686895027e-01 8.824891818683027259e-04
-2.404788683437499913e+03 -1.754958046562288265e-01 1.823091721688398503e-01 9.274315615995533651e-04
-2.403746295624999675e+03 -1.771052238927434130e-01 1.813560322974232808e-01 9.717136575201418746e-04
-2.402703907812499892e+03 -1.788170541610083486e-01 1.798007133806530655e-01 1.015099602842581619e-03
-2.401661519999999655e+03 -1.806378854895925867e-01 1.777200115684446358e-01 1.057406352697393311e-03
-2.400619132187499872e+03 -1.825286417654119475e-01 1.751420163718744039e-01 1.098495155077033360e-03
-2.399576744374999635e+03 -1.843957877463223149e-01 1.721115894452140693e-01 1.138471739776380619e-03
-2.398534356562499397e+03 -1.861476734336218186e-01 1.686584741411305544e-01 1.177663868560147216e-03
-2.397491968749999614e+03 -1.877184919705152666e-01 1.647435771360343804e-01 1.215710360684401671e-03
-2.396449580937499832e+03 -1.891236792293020386e-01 1.603362191267257708e-01 1.251866211137916095e-03
-2.395407193124999594e+03 -1.904326718215819392e-01 1.554698092008322818e-01 1.286210479312913666e-03
-2.394364805312499811e+03 -1.916955247121428507e-01 1.501772133798956466e-01 1.318999353348611608e-03
-2.393322417499999119e+03 -1.930215019874318427e-01 1.444202714921184461e-01 1.349925368433336874e-03
-2.392280029687499791e+03 -1.944123185037249790e-01 1.382419846323314494e-01 1.378556261968058323e-03
-2.391237641874999554e+03 -1.958021689988911351e-01 1.317816721849049688e-01 1.404709964353349425e-03
-2.390195254062499316e+03 -1.971650564750669077e-01 1.251659374385347689e-01 1.428048301297998391e-03
-2.389152866249999988e+03 -1.984987118487291924e-01 1.185629683117032096e-01 1.447841831883811894e-03
-2.388110478437499751e+03 -1.997678283656451892e-01 1.120477095468114109e-01 1.464106941967905761e-03
-2.387068090624999968e+03 -2.008776922848788393e-01 1.056631613429771938e-01 1.477571766978707547e-03
-2.386025702812499730e+03 -2.018291193646308268e-01 9.944917646546322376e-02 1.488380776035692389e-03
-2.384983314999999493e+03 -2.027386203840963186e-01 9.342711180384984104e-02 1.496037314566405017e-03
-2.383940927187499710e+03 -2.035565927894924798e-01 8.768668823287575909e-02 1.500719997047393617e-03
-2.382898539374999928e+03 -2.041959293643216267e-01 8.226823440136393772e-02 1.502619150956412694e-03
-2.381856151562499235e+03 -2.045379977437928043e-01 7.723971509144300640e-02 1.501198056519845257e-03
-2.380813763749999907e+03 -2.044436574084046998e-01 7.268366205732154639e-02 1.495764599226854889e-03
-2.379771375937499670e+03 -2.038944126374700461e-01 6.863073939163476245e-02 1.486196480412667938e-03
-2.378728988124999887e+03 -2.028576427219611900e-01 6.510945436512299844e-02 1.473035632300908606e-03
-2.377686600312499650e+03 -2.013823421478894149e-01 6.208842351285486644e-02 1.456301259447308162e-03
-2.376644212499999867e+03 -1.995449945943256753e-01 5.952780149742219890e-02 1.435630763999782514e-03
-2.375601824687499629e+03 -1.974833447525081997e-01 5.740630463267965000e-02 1.411540118947879298e-03
-2.374559436874999847e+03 -1.953609672813509945e-01 5.576007650484571948e-02 1.384840420392248169e-03
-2.373517049062499609e+03 -1.931866843005187462e-01 5.474746612853895189e-02 1.355571491205742173e-03
-2.372474661249999826e+03 -1.909415426886822975e-01 5.437973985394661813e-02 1.323527271910359586e-03
-2.371432273437499589e+03 -1.885433922050636091e-01 5.462305396049754735e-02 1.288385822644050284e-03
-2.370389885625000261e+03 -1.859710501223843793e-01 5.555757037249510477e-02 1.249786389448304461e-03
-2.369347497812499569e+03 -1.833061187968665351e-01 5.722090630152421031e-02 1.207483753026075820e-03
-2.368305109999999786e+03 -1.804965359158808291e-01 5.966642597050204888e-02 1.161494146935926645e-03
-2.367262722187500458e+03 -1.774197965776888597e-01 6.298197521110822372e-02 1.112235425733247964e-03
-2.366220334374999766e+03 -1.739743772519698473e-01 6.723756136301850539e-02 1.060211946640526740e-03
-2.365177946562499983e+03 -1.700491038363254881e-01 7.245093809005816177e-02 1.006069511203033957e-03
-2.364135558749999745e+03 -1.656549346956978641e-01 7.862821102609697521e-02 9.504936656493732493e-04
-2.363093170937499963e+03 -1.609246571012167837e-01 8.563871039145241892e-02 8.938574112170398749e-04
-2.362050783125000180e+03 -1.559260852090130489e-01 9.329379190494789531e-02 8.363466698854779991e-04
-2.361008395312499943e+03 -1.506745023736126288e-01 1.014182199889826913e-01 7.780550572966801401e-04
-2.359966007499999705e+03 -1.451911569929155155e-01 1.099208537884703851e-01 7.191830128906450152e-04
-2.358923619687499922e+03 -1.395027831404642982e-01 1.187763121793894705e-01 6.602959217540985918e-04
-2.357881231874999685e+03 -1.336275813559270886e-01 1.279308126707218718e-01 6.018395772465402358e-04
-2.356838844062499902e+03 -1.276314062039775876e-01 1.373917625359830086e-01 5.441484448386090314e-04
-2.355796456249999665e+03 -1.215954196857406133e-01 1.471017979183900648e-01 4.871155222378713160e-04
-2.354754068437499882e+03 -1.155579087617370354e-01 1.571261674017279675e-01 4.302702903333527492e-04
-2.353711680624999644e+03 -1.095688757239680622e-01 1.675843463700806280e-01 3.742196436159689679e-04
-2.352669292812499862e+03 -1.036798082711323510e-01 1.785216429637404012e-01 3.199259990780538862e-04
-2.351626904999999624e+03 -9.785231203859817706e-02 1.899962255685469226e-01 2.676709653234399613e-04
-2.350584517187499841e+03 -9.202661340369563958e-02 2.019155543333439329e-01 2.171099910405353058e-04
-2.349542129374999604e+03 -8.619688403545744393e-02 2.140946884362311953e-01 1.676950791237579602e-04
-2.348499741562499821e+03 -8.030453733284238782e-02 2.263866872596985158e-01 1.194017045106411136e-04
-2.347457353749999584e+03 -7.434182614675909073e-02 2.386801392934930210e-01 7.254034043051830897e-05
-2.346414965937499801e+03 -6.837241978729764746e-02 2.509548588618144005e-01 2.773139624938712581e-05
-2.345372578124999563e+03 -6.239095293458657432e-02 2.632149246181927915e-01 -1.462874539102040103e-05
-2.344330190312499781e+03 -5.637211993080501471e-02 2.754593793818396752e-01 -5.462321257247432764e-05
-2.343287802499999998e+03 -5.027649867606259759e-02 2.877534860465874589e-01 -9.223080028060461869e-05
-2.342245414687499760e+03 -4.407977743259475223e-02 3.001024213153607456e-01 -1.277750944930867516e-04
-2.341203026874999978e+03 -3.771316725842566164e-02 3.124252476385688260e-01 -1.616293408566562076e-04
-2.340160639062499740e+03 -3.113919433633705047e-02 3.247227989731824582e-01 -1.941719392409184744e-04
-2.339118251249999958e+03 -2.437382500738446978e-02 3.370329309423317765e-01 -2.260135091521621692e-04
-2.338075863437499265e+03 -1.738499215329186720e-02 3.492366852679726907e-01 -2.572454727964542981e-04
-2.337033475624999937e+03 -1.023449966534611955e-02 3.611360726448646363e-01 -2.873879789976394711e-04
-2.335991087812499700e+03 -2.813471277314405494e-03 3.726429527494188876e-01 -3.157497277405598053e-04
-2.334948699999999917e+03 5.082299953229701961e-03 3.837272206232090199e-01 -3.423138228282150285e-04
-2.333906312187499680e+03 1.355333632835181712e-02 3.944078227554085325e-01 -3.674663665976206904e-04
-2.332863924374999442e+03 2.268249172463415730e-02 4.047636399625535453e-01 -3.915386759598184782e-04
-2.331821536562499659e+03 3.243667267016073219e-02 4.149792939392826785e-01 -4.146760911616186171e-04
-2.330779148749999877e+03 4.283166166060120572e-02 4.252080067303017907e-01 -4.365807316668373576e-04
-2.329736760937499184e+03 5.389651152129912304e-02 4.354267158575666485e-01 -4.571647006966827261e-04
-2.328694373124999856e+03 6.544729563928952665e-02 4.455722630214957736e-01 -4.767540938950641646e-04
-2.327651985312499619e+03 7.723173710732750274e-02 4.556122960622426277e-01 -4.953726535709366283e-04
-2.326609597500000291e+03 8.898302046232120510e-02 4.656729776740397009e-01 -5.129691640792834184e-04
-2.325567209687499599e+03 1.005791960190562523e-01 4.758831968497848619e-01 -5.296569255658634123e-04
-2.324524821874999816e+03 1.119153208607139988e-01 4.862019527820946596e-01 -5.454766347566143833e-04
-2.323482434062499578e+03 1.228632257877561029e-01 4.964122774503110236e-01 -5.608727120084806231e-04
-2.322440046249999796e+03 1.334461306621833321e-01 5.063291345900111651e-01 -5.760516810914558623e-04
-2.321397658437499558e+03 1.436431686581284561e-01 5.158169722278470593e-01 -5.910089267807589787e-04
-2.320355270624999775e+03 1.533506533316979503e-01 5.248552831233264104e-01 -6.059898547076570004e-04
-2.319312882812499993e+03 1.623249183752303593e-01 5.335339275210339016e-01 -6.208443510970465713e-04
-2.318270495000000210e+03 1.703910543430851576e-01 5.418494049139240820e-01 -6.353929671243545903e-04
-2.317228107187499972e+03 1.776038408863547802e-01 5.497444732970224734e-01 -6.496592794664438238e-04
-2.316185719374999735e+03 1.839989416522927745e-01 5.571077935845889506e-01 -6.633644246991451552e-04
-2.315143331562500407e+03 1.896323545846324843e-01 5.638528918428139525e-01 -6.763310635469394795e-04
-2.314100943749999715e+03 1.945489158986220546e-01 5.700750796462057401e-01 -6.885101455202600465e-04
-2.313058555937499932e+03 1.987576459787345762e-01 5.758643750751053503e-01 -7.000245362645656768e-04
-2.312016168124999695e+03 2.022269108481939970e-01 5.811343968440082497e-01 -7.108361007522075300e-04
-2.310973780312499912e+03 2.048894795535046720e-01 5.857726328652139713e-01 -7.205318725704806630e-04
-2.309931392500000129e+03 2.067631837933345818e-01 5.896657038198462875e-01 -7.294332373696641066e-04
-2.308889004687499892e+03 2.078831748016732317e-01 5.927504803861348703e-01 -7.384039622259380318e-04
-2.307846616874999654e+03 2.082888154647062340e-01 5.950825118161304772e-01 -7.480408769192803007e-04
-2.306804229062500326e+03 2.081357308440553167e-01 5.967346875886018198e-01 -7.585977239221561221e-04
-2.305761841249999634e+03 2.075408640178784681e-01 5.976938091688742682e-01 -7.702395213445031950e-04
-2.304719453437499851e+03 2.064675493325506817e-01 5.979723907353781120e-01 -7.831322160823156377e-04
-2.303677065624999614e+03 2.048103172067068378e-01 5.976746309069018714e-01 -7.974718501209029356e-04
-2.302634677812499831e+03 2.026181914000622086e-01 5.968228515855995564e-01 -8.133844438846029061e-04
-2.301592289999999593e+03 2.000044580157263607e-01 5.952827464023149329e-01 -8.308472147857920258e-04
-2.300549902187499811e+03 1.969450145806829200e-01 5.930439469186884471e-01 -8.498192779796030164e-04
-2.299507514374999573e+03 1.934015150171510822e-01 5.902733598368169465e-01 -8.706173495936248442e-04
-2.298465126562499790e+03 1.894735522619552803e-01 5.870521805065250787e-01 -8.937834334977648020e-04
-2.297422738749999553e+03 1.852503656666600884e-01 5.833534640556317097e-01 -9.190647358043357905e-04
-2.296380350937499770e+03 1.807458385568866677e-01 5.791492898769807773e-01 -9.460542366783858664e-04
-2.295337963124999987e+03 1.758122448935036941e-01 5.743251456722432424e-01 -9.751443464680177413e-04
-2.294295575312499750e+03 1.703809077816185458e-01 5.687509214375316979e-01 -1.006587657903652757e-03
-2.293253187499999967e+03 1.645852470022785563e-01 5.625053842228500134e-01 -1.039276444248900472e-03
-2.292210799687499730e+03 1.586221822259977765e-01 5.556570869478945074e-01 -1.072418292121750079e-03
-2.291168411874999947e+03 1.526546997569890318e-01 5.482707364146227613e-01 -1.106160604018478592e-03
-2.290126024062499255e+03 1.467528944899934018e-01 5.404549819834060242e-01 -1.140386464048758364e-03
-2.289083636249999927e+03 1.410806273362708863e-01 5.322567715774770836e-01 -1.175218470498934093e-03
-2.288041248437499689e+03 1.355910590590569675e-01 5.236843621178817187e-01 -1.210592836808011257e-03
-2.286998860624999907e+03 1.301360592478024159e-01 5.146888552376805981e-01 -1.245992020939986743e-03
-2.285956472812499669e+03 1.248074542483775945e-01 5.053067560676661740e-01 -1.281149607981180247e-03
-2.284914084999999886e+03 1.196966645928626560e-01 4.956838988172890259e-01 -1.315350899087563150e-03
-2.283871697187499649e+03 1.147507176657701217e-01 4.859252361380579366e-01 -1.347855429579944550e-03
-2.282829309374999866e+03 1.098866504685900858e-01 4.760462172577363815e-01 -1.378779406785572356e-03
-2.281786921562499629e+03 1.051375454234683565e-01 4.661489953047024404e-01 -1.408244491700721274e-03
-2.280744533749999846e+03 1.006170577918008013e-01 4.564116114876770602e-01 -1.436137383740535099e-03
-2.279702145937499608e+03 9.631139831172311205e-02 4.469360695423284513e-01 -1.462357063954009906e-03
-2.278659758124999826e+03 9.231748600505945701e-02 4.378988306501526706e-01 -1.486806912648164745e-03
-2.277617370312499588e+03 8.866115784208894457e-02 4.294036166451137282e-01 -1.508588706730482672e-03
-2.276574982499999805e+03 8.523530229041748063e-02 4.215107116286941902e-01 -1.526467842807696131e-03
-2.275532594687499568e+03 8.205705096254908848e-02 4.144638173678779625e-01 -1.540195600409598404e-03
-2.274490206874999785e+03 7.891472644391811508e-02 4.083330942710116096e-01 -1.549579318608731342e-03
-2.273447819062500002e+03 7.564113501854086152e-02 4.029737446027868430e-01 -1.554000637513958116e-03
-2.272405431249999765e+03 7.216082381346905494e-02 3.983395420149313249e-01 -1.553037620410365827e-03
-2.271363043437499982e+03 6.855912301420466481e-02 3.945163458838658044e-01 -1.547013719686310624e-03
-2.270320655625000200e+03 6.506562499007957634e-02 3.916568433358543766e-01 -1.536129722991956461e-03
-2.269278267812499962e+03 6.167735893317520535e-02 3.897375326174195576e-01 -1.520159135298497976e-03
-2.268235879999999725e+03 5.839626385825884280e-02 3.887398018165306168e-01 -1.499461571762150973e-03
-2.267193492187499942e+03 5.515664331984033997e-02 3.885695445329189202e-01 -1.474493319150192716e-03
-2.266151104374999704e+03 5.184760738051144568e-02 3.891574326193480982e-01 -1.445226056273824335e-03
-2.265108716562499922e+03 4.843498362598387674e-02 3.904765159070265890e-01 -1.411584092027564838e-03
-2.264066328749999684e+03 4.492006879409731618e-02 3.924571657331386021e-01 -1.373246270462561694e-03
-2.263023940937499901e+03 4.135272306403488252e-02 3.952667064637185312e-01 -1.330280895214745089e-03
-2.261981553124999664e+03 3.777230906597889987e-02 3.991348974653771697e-01 -1.283487061054549910e-03
-2.260939165312499881e+03 3.418175719095768728e-02 4.040874978693059782e-01 -1.233577782808471498e-03
-2.259896777499999644e+03 3.060626332750834844e-02 4.099805614808479381e-01 -1.181530305881711316e-03
-2.258854389687499861e+03 2.718235143187715253e-02 4.168323464471514472e-01 -1.128455874296363168e-03
-2.257812001874999623e+03 2.404584825465043429e-02 4.247711144717240539e-01 -1.074849063312586410e-03
-2.256769614062499841e+03 2.127320283151159369e-02 4.338814906081220890e-01 -1.020546943275767171e-03
-2.255727226249999603e+03 1.894747734654752755e-02 4.441311689739421142e-01 -9.655309691610942935e-04
-2.254684838437499820e+03 1.711149354279734372e-02 4.555149727576269236e-01 -9.101454606490058186e-04
-2.253642450624999583e+03 1.574777078536733835e-02 4.679695032674436872e-01 -8.545607331911898126e-04
-2.252600062812499800e+03 1.494141062348886863e-02 4.812291092892065913e-01 -7.986305577704288453e-04
-2.251557674999999563e+03 1.479732521729624529e-02 4.952489446315536670e-01 -7.420058912157804359e-04
-2.250515287187499780e+03 1.526624566719993019e-02 5.098889400964077279e-01 -6.848115572302352749e-04
-2.249472899374999997e+03 1.631372184372823289e-02 5.249086616477063316e-01 -6.279665888050598149e-04
-2.248430511562499760e+03 1.799871879591333906e-02 5.401928644590632267e-01 -5.720653520941814665e-04
-2.247388123749999977e+03 2.018456351966411641e-02 5.556237417301850279e-01 -5.174889011139076431e-04
-2.246345735937499285e+03 2.262362736770238622e-02 5.711847544017156775e-01 -4.642391763030543749e-04
-2.245303348124999957e+03 2.524466943281458708e-02 5.867685103059703255e-01 -4.119670956398748798e-04
-2.244260960312499719e+03 2.800581764699821077e-02 6.022501999433570452e-01 -3.610984482661658496e-04
-2.243218572499999937e+03 3.079614702208252272e-02 6.176511229943391079e-01 -3.125193704619571525e-04
-2.242176184687499699e+03 3.363500979251563688e-02 6.329292980581240347e-01 -2.668846014696646569e-04
-2.241133796874999462e+03 3.655999047397490154e-02 6.478333928135426856e-01 -2.245967639353029042e-04
-2.240091409062499679e+03 3.960784946796331446e-02 6.621251110214421143e-01 -1.858252593346652101e-04
-2.239049021249999896e+03 4.272287926966135407e-02 6.756279340488169360e-01 -1.504454587870400701e-04
-2.238006633437499204e+03 4.575124284850730361e-02 6.882160289123175900e-01 -1.185853475534943838e-04
-2.236964245624999876e+03 4.865759462994431739e-02 6.999014420666069825e-01 -9.092847103524639204e-05
-2.235921857812499638e+03 5.142083733083792352e-02 7.105681053665375835e-01 -6.854570873542119649e-05
-2.234879469999999856e+03 5.405449363537237484e-02 7.200877229699950144e-01 -5.149843408212622861e-05
-2.233837082187499618e+03 5.660359584719474452e-02 7.285318669369991174e-01 -3.949084179628110838e-05
-2.232794694374999381e+03 5.897785134752984992e-02 7.359673724839113085e-01 -3.295042908865470493e-05
-2.231752306562499598e+03 6.091384252959002044e-02 7.424038931724035173e-01 -3.227804642253948291e-05
-2.230709918749999815e+03 6.221164918599656618e-02 7.478544631741788073e-01 -3.755459203167539270e-05
-2.229667530937499123e+03 6.278956998228824027e-02 7.522165242067978541e-01 -4.870864220355732282e-05
-2.228625143124999795e+03 6.253802987990038365e-02 7.553171815643464626e-01 -6.535320023637455553e-05
-2.227582755312500012e+03 6.145140085856946183e-02 7.570064743084847780e-01 -8.702726498644060543e-05
-2.226540367499999775e+03 5.949617950116932452e-02 7.571894036444368759e-01 -1.141247482339013313e-04
-2.225497979687499992e+03 5.652360795211684719e-02 7.559158851686595959e-01 -1.467070978083285376e-04
-2.224455591874999755e+03 5.254330295648284438e-02 7.532568102041017344e-01 -1.840993983786062675e-04
-2.223413204062499972e+03 4.778138799005355458e-02 7.492343466311842670e-01 -2.257931347782989387e-04
-2.222370816249999734e+03 4.241842962551434226e-02 7.438284693747213572e-01 -2.715519004758305951e-04
-2.221328428437499952e+03 3.629085105519407745e-02 7.368581996879157714e-01 -3.212524737933782895e-04
-2.220286040625000169e+03 2.921962541336331834e-02 7.282041468560315201e-01 -3.747519835498386775e-04
-2.219243652812499931e+03 2.127918479425983111e-02 7.179234562801369846e-01 -4.317181288218533471e-04
-2.218201265000000149e+03 1.261119701601395166e-02 7.060440801642902109e-01 -4.915995877756004426e-04
-2.217158877187499911e+03 3.401073111840499652e-03 6.926478053333328111e-01 -5.538774271021207427e-04
-2.216116489374999674e+03 -6.299265052971951551e-03 6.778692918195243777e-01 -6.183559553489170659e-04
-2.215074101562500346e+03 -1.640260943916731912e-02 6.617178610630876090e-01 -6.846829913102305595e-04
-2.214031713749999653e+03 -2.674765096626557231e-02 6.442671517759868127e-01 -7.525944759269239401e-04
-2.212989325937499871e+03 -3.729099268657375121e-02 6.255415479176711369e-01 -8.220060435680913175e-04
-2.211946938124999633e+03 -4.803702772043035030e-02 6.055675785227461194e-01 -8.933676319774108872e-04
-2.210904550312499850e+03 -5.898426617103596364e-02 5.844301984846791420e-01 -9.667143157891418259e-04
-2.209862162500000068e+03 -7.011865442776775426e-02 5.620399066262471433e-01 -1.041883002614740414e-03
-2.208819774687499830e+03 -8.140902217731917079e-02 5.383151094545219895e-01 -1.119433961862139389e-03
-2.207777386874999593e+03 -9.283173680575147746e-02 5.134201289978475025e-01 -1.199307011804457736e-03
-2.206734999062499810e+03 -1.043170881357915886e-01 4.874560921971815564e-01 -1.281086896284779324e-03
-2.205692611249999572e+03 -1.159353463563102399e-01 4.604877804151152887e-01 -1.363728929988503123e-03
-2.204650223437499790e+03 -1.277205644996028955e-01 4.325091699923492849e-01 -1.445697821613349966e-03
-2.203607835625000007e+03 -1.396234463194426234e-01 4.033152630583961562e-01 -1.525724821002183125e-03
-2.202565447812499769e+03 -1.516871573293332998e-01 3.727644770691614928e-01 -1.603412421123501762e-03
-2.201523059999999987e+03 -1.639463842790696013e-01 3.408519604349216081e-01 -1.679073899441135831e-03
-2.200480672187499749e+03 -1.763352992290530830e-01 3.075901618005161819e-01 -1.752792722004066321e-03
-2.199438284374999967e+03 -1.887425728550925497e-01 2.730094398244595211e-01 -1.824330798791864560e-03
-2.198395896562499729e+03 -2.011805652071547712e-01 2.372354417007475069e-01 -1.893417159028409685e-03
-2.197353508749999946e+03 -2.135966429950559298e-01 2.005002478553852829e-01 -1.959464362703502386e-03
-2.196311120937499709e+03 -2.259390102070706896e-01 1.629032427520643866e-01 -2.021853309943183637e-03
-2.195268733124999926e+03 -2.382409291633078019e-01 1.244404064093017070e-01 -2.079992627328938921e-03
-2.194226345312499689e+03 -2.505408397916740193e-01 8.511576997146660939e-02 -2.133801762849823081e-03
-2.193183957499999906e+03 -2.627573446181947769e-01 4.491078378796433540e-02 -2.184294687773425270e-03
-2.192141569687499668e+03 -2.747683909983028583e-01 3.798864466297534326e-03 -2.231596140851814774e-03
-2.191099181874999886e+03 -2.865231269075874110e-01 -3.811747143607907562e-02 -2.274648302960920881e-03
-2.190056794062499648e+03 -2.980656399695645886e-01 -8.056353671091941171e-02 -2.312466301209758959e-03
-2.189014406249999865e+03 -3.094025976952545776e-01 -1.233426583183021008e-01 -2.345170235869730585e-03
-2.187972018437499628e+03 -3.205834580233950515e-01 -1.661674788725399088e-01 -2.373004866488539512e-03
-2.186929630624999845e+03 -3.316217959965645501e-01 -2.089095712324106624e-01 -2.395696064093426423e-03
-2.185887242812499153e+03 -3.424106482548320840e-01 -2.515635420574615089e-01 -2.413505856406318942e-03
-2.184844854999999825e+03 -3.529072479972032994e-01 -2.940412428283152302e-01 -2.426685749538719759e-03
-2.183802467187499587e+03 -3.630339474809207156e-01 -3.362186244744082009e-01 -2.435409163579853146e-03
-2.182760079374999805e+03 -3.727201363268774492e-01 -3.779569150487809281e-01 -2.439706583256635950e-03
-2.181717691562499567e+03 -3.820711477583392801e-01 -4.191923958143727313e-01 -2.439651869721181938e-03
-2.180675303749999784e+03 -3.911728812561772184e-01 -4.598897788921515462e-01 -2.435804356797649766e-03
-2.179632915937500002e+03 -3.998737286826538062e-01 -4.999171456221893628e-01 -2.427733876519832471e-03
-2.178590528124999764e+03 -4.079733198101992975e-01 -5.390823033080147653e-01 -2.414548651892375452e-03
-2.177548140312499982e+03 -4.153725902750733945e-01 -5.774062805147749389e-01 -2.396431777045134048e-03
-2.176505752499999744e+03 -4.221310407108218588e-01 -6.148720744005385930e-01 -2.373534136451273951e-03
-2.175463364687499961e+03 -4.281860558596458088e-01 -6.513215316640825758e-01 -2.345763143707651523e-03
-2.174420976875000179e+03 -4.334933200137003895e-01 -6.865644470760798868e-01 -2.313334768334600160e-03
-2.173378589062499941e+03 -4.380851606158305267e-01 -7.202726608934041375e-01 -2.277225531259184990e-03
-2.172336201249999704e+03 -4.420034034725262018e-01 -7.522494510513539900e-01 -2.238620336016274893e-03
-2.171293813437499921e+03 -4.452888766870988779e-01 -7.826393471472834484e-01 -2.198142389743840651e-03
-2.170251425624999683e+03 -4.476823232999585511e-01 -8.113495532256402853e-01 -2.156520830035728396e-03
-2.169209037812499901e+03 -4.490153578010717128e-01 -8.380597086901495629e-01 -2.114397533095179610e-03
-2.168166649999999663e+03 -4.492890323504760142e-01 -8.625779162586737492e-01 -2.072206651093024595e-03
-2.167124262187499880e+03 -4.485519910295666657e-01 -8.847948862281920235e-01 -2.030378379897275314e-03
-2.166081874375000098e+03 -4.469186866861028506e-01 -9.047854195232652996e-01 -1.989532201234667837e-03
-2.165039486562499860e+03 -4.443753677901831067e-01 -9.225655568294720554e-01 -1.950467062551666970e-03
-2.163997098749999623e+03 -4.409320741166070090e-01 -9.380152924566790285e-01 -1.913089206323314315e-03
-2.162954710937500295e+03 -4.365113779503553282e-01 -9.509128983042246519e-01 -1.876874208269956566e-03
-2.161912323124999602e+03 -4.310901557076253221e-01 -9.612313375899844692e-01 -1.841888786479802800e-03
-2.160869935312499820e+03 -4.246808056458677427e-01 -9.689708594023920263e-01 -1.808394824496137440e-03
-2.159827547499999582e+03 -4.172196894339029183e-01 -9.740462403838294758e-01 -1.776823525461134531e-03
-2.158785159687499799e+03 -4.087583373919039809e-01 -9.767097024819931805e-01 -1.747579371420743309e-03
-2.157742771875000017e+03 -3.995071914079610931e-01 -9.771584083854225611e-01 -1.720160528597639493e-03
-2.156700384062499779e+03 -3.897592679386599479e-01 -9.754748383006346391e-01 -1.694221110445999446e-03
-2.155657996249999997e+03 -3.797014340671676647e-01 -9.717368662004570723e-01 -1.669699945559477254e-03
-2.154615608437500214e+03 -3.694797386936856665e-01 -9.660386477533076111e-01 -1.646521987397213437e-03
-2.153573220624999976e+03 -3.592981202166430355e-01 -9.585200671237372738e-01 -1.625022211878799500e-03
-2.152530832812499739e+03 -3.493081593453746247e-01 -9.492037978641718610e-01 -1.605564653467816613e-03
-2.151488444999999956e+03 -3.396472777799115494e-01 -9.381345152980085089e-01 -1.588079801395071667e-03
-2.150446057187499719e+03 -3.305933338777368724e-01 -9.253924557354138436e-01 -1.572594340340495228e-03
-2.149403669374999936e+03 -3.222017598109428449e-01 -9.110420729735249079e-01 -1.559640161864465132e-03
-2.148361281562499698e+03 -3.145435166361062462e-01 -8.950346967005068377e-01 -1.549958475626222153e-03
-2.147318893749999916e+03 -3.077568266952744325e-01 -8.773567552527670177e-01 -1.544276689954727057e-03
-2.146276505937499223e+03 -3.017321875219405869e-01 -8.579851826588491548e-01 -1.542493354344350118e-03
-2.145234118124999895e+03 -2.964114687955611838e-01 -8.369268762579028520e-01 -1.544026606253220361e-03
-2.144191730312499658e+03 -2.919170929367901346e-01 -8.142911221918260889e-01 -1.548383475075112460e-03
-2.143149342499999875e+03 -2.883310197297936917e-01 -7.902291118299660244e-01 -1.555572992292998061e-03
-2.142106954687499638e+03 -2.855452126414609326e-01 -7.648348487013809649e-01 -1.565667904550755666e-03
-2.141064566874999400e+03 -2.835542979071828951e-01 -7.381384442450615868e-01 -1.577922386398802976e-03
-2.140022179062499617e+03 -2.824394913579007516e-01 -7.102899965970534968e-01 -1.591600424967508105e-03
-2.138979791249999835e+03 -2.819861009492757864e-01 -6.814171067860368414e-01 -1.606824929332954744e-03
-2.137937403437499142e+03 -2.819935793747473385e-01 -6.516724378177187749e-01 -1.623931939947442695e-03
-2.136895015624999814e+03 -2.824712876872159106e-01 -6.211292487737015700e-01 -1.642866307084829341e-03
-2.135852627812499577e+03 -2.836480813927935718e-01 -5.897587751554907998e-01 -1.663546059275117488e-03
-2.134810239999999794e+03 -2.857234371109300675e-01 -5.576052313882439160e-01 -1.686792990110063707e-03
-2.133767852187500011e+03 -2.886022641257645072e-01 -5.247958359566718967e-01 -1.712598622759358476e-03
-2.132725464374999774e+03 -2.922102250994304540e-01 -4.914533591634426823e-01 -1.740068638425344705e-03
-2.131683076562499991e+03 -2.966095150208388764e-01 -4.575429966989154051e-01 -1.768139973089540538e-03
-2.130640688749999299e+03 -3.017902955241658081e-01 -4.232022991429754133e-01 -1.796593669402680397e-03
-2.129598300937499516e+03 -3.077686395177096079e-01 -3.886645425084642724e-01 -1.825928211487009428e-03
-2.128555913124999734e+03 -3.145521929406843720e-01 -3.540449626338362243e-01 -1.856189842256515676e-03
-2.127513525312499951e+03 -3.220348629215036840e-01 -3.196568477125383279e-01 -1.887287243896007419e-03
-2.126471137499999713e+03 -3.301747437950152131e-01 -2.858149773676885164e-01 -1.918924621959744795e-03
-2.125428749687499931e+03 -3.390089287711237631e-01 -2.526324329894145126e-01 -1.950887197586697111e-03
-2.124386361874999693e+03 -3.484829411807592869e-01 -2.201601824888217152e-01 -1.983012967738009662e-03
-2.123343974062499910e+03 -3.585810920978634853e-01 -1.884195749610427795e-01 -2.015419752910668338e-03
-2.122301586250000128e+03 -3.694264461120959631e-01 -1.575900153137617110e-01 -2.047593991247348855e-03
-2.121259198437499890e+03 -3.811277447246907979e-01 -1.279551716590351662e-01 -2.078969343566468633e-03
-2.120216810624999653e+03 -3.937037496238732226e-01 -9.968686081551872413e-02 -2.109792938746531121e-03
-2.119174422812499870e+03 -4.070791621435077001e-01 -7.290043234740567479e-02 -2.140260796219572211e-03
-2.118132035000000087e+03 -4.211710382431111399e-01 -4.769750181230245079e-02 -2.170271680167241632e-03
-2.117089647187499850e+03 -4.357974561201222174e-01 -2.406728322762166639e-02 -2.199848135706217005e-03
-2.116047259375000067e+03 -4.507099052030290043e-01 -1.992830330958234031e-03 -2.228323086328389685e-03
-2.115004871562499829e+03 -4.659083266127724832e-01 1.850436871856248056e-02 -2.254717285121241553e-03
-2.113962483750000047e+03 -4.816005138495601523e-01 3.735179614636155443e-02 -2.279050849777653973e-03
-2.112920095937499809e+03 -4.979204031963047616e-01 5.432143171397127435e-02 -2.301446574798869486e-03
-2.111877708124999572e+03 -5.147990043403489757e-01 6.924275708828181441e-02 -2.322242617076446334e-03
-2.110835320312500244e+03 -5.320479448819566137e-01 8.215494056610367357e-02 -2.342251824748137895e-03
-2.109792932499999552e+03 -5.495943829299703154e-01 9.298628635676708942e-02 -2.361548045223543432e-03
-2.108750544687499769e+03 -5.673858360163759329e-01 1.017388583015119141e-01 -2.379351906744057478e-03
-2.107708156874999986e+03 -5.851734661029491802e-01 1.084050717761394500e-01 -2.394137094570306188e-03
-2.106665769062499749e+03 -6.027801706833730844e-01 1.128398110989366487e-01 -2.405006515394211581e-03
-2.105623381249999966e+03 -6.202055113216833337e-01 1.151227128345010398e-01 -2.411305762185341189e-03
-2.104580993437499728e+03 -6.374878967852037892e-01 1.153598322031814116e-01 -2.411722811987916399e-03
-2.103538605624999946e+03 -6.545638125777453187e-01 1.136086217264498655e-01 -2.405885552857165398e-03
-2.102496217812500163e+03 -6.712147372907778520e-01 1.100673828445882796e-01 -2.393813488720455008e-03
-2.101453829999999471e+03 -6.873623555735498547e-01 1.049295089405651860e-01 -2.376125642659617128e-03
-2.100411442187499688e+03 -7.030563645096628012e-01 9.831647051921893476e-02 -2.353987326848212651e-03
-2.099369054374999905e+03 -7.182934842296393452e-01 9.038229379030027211e-02 -2.327746394230214774e-03
-2.098326666562499668e+03 -7.329984121150854293e-01 8.122907656666555898e-02 -2.297054726714647856e-03
-2.097284278749999885e+03 -7.471406631251555908e-01 7.111883984003225523e-02 -2.261429256810159206e-03
-2.096241890937499647e+03 -7.606835810324443781e-01 6.027656163515238141e-02 -2.220947016685456427e-03
-2.095199503124999865e+03 -7.733889828780531328e-01 4.869101730565267294e-02 -2.176105755629855355e-03
-2.094157115312500082e+03 -7.850495575256623004e-01 3.643674693420051458e-02 -2.127189938231629791e-03
-2.093114727499999390e+03 -7.955928224706501073e-01 2.361072361244681561e-02 -2.075037429547259803e-03
-2.092072339687499607e+03 -8.050115664034547258e-01 1.038134145463270874e-02 -2.020686498118921814e-03
-2.091029951874999824e+03 -8.133238522907233481e-01 -3.003627587094992446e-03 -1.964169583230610493e-03
-2.089987564062499587e+03 -8.205190367623400594e-01 -1.634065924606908915e-02 -1.904781924828535941e-03
-2.088945176249999804e+03 -8.267577476350531640e-01 -2.936199874840994539e-02 -1.841907474300269465e-03
-2.087902788437500021e+03 -8.322275326954607921e-01 -4.168706018244333622e-02 -1.775647145623332826e-03
-2.086860400624999784e+03 -8.369071940328546289e-01 -5.308210942438373880e-02 -1.706229912441464911e-03
-2.085818012812499546e+03 -8.406923484675854485e-01 -6.348960861873303996e-02 -1.634313423369283076e-03
-2.084775624999999764e+03 -8.436700647943669029e-01 -7.290233286584540950e-02 -1.560903318907703400e-03
-2.083733237187499981e+03 -8.459631420506876776e-01 -8.146031238386880480e-02 -1.486497215569717277e-03
-2.082690849374999743e+03 -8.475576378355621499e-01 -8.907555727861643513e-02 -1.411564095248095570e-03
-2.081648461562499506e+03 -8.484214383968164963e-01 -9.563833171006741463e-02 -1.336077549051319785e-03
-2.080606073749999723e+03 -8.485598522664847820e-01 -1.012441225404721035e-01 -1.259728499409447280e-03
-2.079563685937499940e+03 -8.480107505488370112e-01 -1.060027546287450328e-01 -1.182689553204250860e-03
-2.078521298124999703e+03 -8.467230371061014171e-01 -1.098226210741264919e-01 -1.104959426049870056e-03
-2.077478910312499920e+03 -8.447077622790279960e-01 -1.126230655734845598e-01 -1.026135121758842226e-03
-2.076436522499999683e+03 -8.420519046809837871e-01 -1.144696494023921818e-01 -9.463911280660835482e-04
-2.075394134687499900e+03 -8.387079140368465247e-01 -1.153237356686839798e-01 -8.671057122860148514e-04
-2.074351746875000117e+03 -8.346955071444553953e-01 -1.151770889983803059e-01 -7.899200262882800916e-04
-2.073309359062499425e+03 -8.301177960658923105e-01 -1.139260524223330018e-01 -7.153448426330224130e-04
-2.072266971249999642e+03 -8.248361631170963992e-01 -1.115243679172899238e-01 -6.435687993119565365e-04
-2.071224583437499859e+03 -8.187696007633828987e-01 -1.080983935249338335e-01 -5.754053264860655836e-04
-2.070182195625000077e+03 -8.121401499433283933e-01 -1.039022306196984990e-01 -5.116458765934137672e-04
-2.069139807812499839e+03 -8.050957856354866715e-01 -9.929385396674625386e-02 -4.524299659674730712e-04
-2.068097420000000056e+03 -7.976130139421856446e-01 -9.449001022075853573e-02 -3.975076753052722740e-04
-2.067055032187499819e+03 -7.896656945472968481e-01 -8.945445104363308753e-02 -3.468159133809815180e-04
-2.066012644375000036e+03 -7.812819097654415401e-01 -8.425287136602832572e-02 -3.004349133228032681e-04
-2.064970256562499799e+03 -7.724113961158700636e-01 -7.901278566740921327e-02 -2.581442103224249225e-04
-2.063927868750000016e+03 -7.630164552382328047e-01 -7.372870799297043254e-02 -2.196951056816142875e-04
-2.062885480937500233e+03 -7.531047154060785953e-01 -6.855042459974847180e-02 -1.851865654090497108e-04
-2.061843093124999541e+03 -7.426913345788237475e-01 -6.360981898671380641e-02 -1.542338307780546794e-04
-2.060800705312499758e+03 -7.318750795484628702e-01 -5.904492812120093470e-02 -1.264132737469804034e-04
-2.059758317499999976e+03 -7.207857506382056023e-01 -5.491634153179011935e-02 -1.017148873369440841e-04
-2.058715929687500193e+03 -7.095099669785717156e-01 -5.129540390354073165e-02 -8.007148955772511439e-05
-2.057673541874999955e+03 -6.981352484448088980e-01 -4.829344996885717722e-02 -6.122016294587127351e-05
-2.056631154062499718e+03 -6.867836787089438566e-01 -4.603484432974905283e-02 -4.483208150131878962e-05
-2.055588766249999935e+03 -6.756100132041983342e-01 -4.471014618821436692e-02 -3.081038722595847660e-05
-2.054546378437499698e+03 -6.647418718848124852e-01 -4.429734122827991283e-02 -1.887095039909252861e-05
-2.053503990624999915e+03 -6.541281760031611991e-01 -4.484772758034233364e-02 -9.503143500588155483e-06
-2.052461602812499677e+03 -6.436601827388627184e-01 -4.634088676398026574e-02 -2.987062321205356114e-06
-2.051419214999999895e+03 -6.332733580331750822e-01 -4.860595997031517956e-02 9.953573052984396232e-07
-2.050376827187500112e+03 -6.229776882739241906e-01 -5.159839460736091732e-02 2.664788724793173144e-06
-2.049334439374999420e+03 -6.128587505636516886e-01 -5.530918997541425797e-02 2.280642088241610242e-06
-2.048292051562499637e+03 -6.030333522557452808e-01 -5.982736478388164802e-02 -1.189708460792979119e-07
-2.047249663750000082e+03 -5.935916760789309299e-01 -6.516599091307302694e-02 -4.766380612789252792e-06
-2.046207275937499617e+03 -5.844387543311276856e-01 -7.130914474130439773e-02 -1.152726283555067361e-05
-2.045164888124999834e+03 -5.755618297270520545e-01 -7.818212778740543656e-02 -1.962476804158285113e-05
-2.044122500312499596e+03 -5.670679458172351861e-01 -8.575667816294532675e-02 -2.859354915093306916e-05
-2.043080112499999814e+03 -5.590594181897757808e-01 -9.410525832176926120e-02 -3.819073761892227318e-05
-2.042037724687500031e+03 -5.515228220953303229e-01 -1.031514257874088930e-01 -4.847567667301347913e-05
-2.040995336874999566e+03 -5.443323207627439597e-01 -1.127652511807092223e-01 -6.020130979038274715e-05
-2.039952949062499783e+03 -5.374469070435231588e-01 -1.228741890127948572e-01 -7.464525716658718005e-05
-2.038910561249999546e+03 -5.308660933869672194e-01 -1.334329420245899400e-01 -9.194913330008854749e-05
-2.037868173437499536e+03 -5.247133191569584021e-01 -1.444648741505184797e-01 -1.114359039756172680e-04
-2.036825785624999753e+03 -5.190199043876486673e-01 -1.558985137354267081e-01 -1.330828450660249398e-04
-2.035783397812499516e+03 -5.136792821366562567e-01 -1.675776410973433272e-01 -1.568799923589982116e-04
-2.034741009999999733e+03 -5.088364957179386527e-01 -1.795403624939538312e-01 -1.825412532144628111e-04
-2.033698622187499268e+03 -5.047649709912799265e-01 -1.917575175228419804e-01 -2.100117145015432366e-04
-2.032656234374999485e+03 -5.015128804628153913e-01 -2.040954582269663975e-01 -2.393018778674819731e-04
-2.031613846562499702e+03 -4.989526147735394157e-01 -2.165912213249395202e-01 -2.702131057038002012e-04
-2.030571458749999238e+03 -4.969683718779780990e-01 -2.293415288661956319e-01 -3.016033570702278833e-04
-2.029529070937499455e+03 -4.954823803081221389e-01 -2.423507274472410100e-01 -3.327947218008190646e-04
-2.028486683124999900e+03 -4.945328077047608240e-01 -2.555798347999171938e-01 -3.635954448727587800e-04
-2.027444295312499662e+03 -4.941094111793525867e-01 -2.690174205716215905e-01 -3.937317092043116258e-04
-2.026401907499999879e+03 -4.942299215323231465e-01 -2.825416333677826519e-01 -4.236337103098216229e-04
-2.025359519687499869e+03 -4.949439027550193160e-01 -2.960280954015236388e-01 -4.539517566981794488e-04
-2.024317131875000086e+03 -4.961675397830340728e-01 -3.094102394017852475e-01 -4.851080517323907689e-04
-2.023274744062499849e+03 -4.979665125892076549e-01 -3.223837724027491802e-01 -5.175547389651969071e-04
-2.022232356250000066e+03 -5.004509152970677555e-01 -3.346892260829027466e-01 -5.512041431212984666e-04
-2.021189968437500056e+03 -5.036603925687128669e-01 -3.462304979497834445e-01 -5.857721705937906417e-04
-2.020147580624999819e+03 -5.076688618677221987e-01 -3.569303289882250763e-01 -6.212896853097418098e-04
-2.019105192812500036e+03 -5.124768700364090712e-01 -3.668526913639084119e-01 -6.572611464777357781e-04
-2.018062805000000253e+03 -5.178269279386654711e-01 -3.760084414705366918e-01 -6.933373675008941157e-04
-2.017020417187499788e+03 -5.234237639437837597e-01 -3.843024111290254119e-01 -7.298221360652217861e-04
-2.015978029375000006e+03 -5.291839677829625055e-01 -3.916884930450253988e-01 -7.673498228510380274e-04
-2.014935641562499768e+03 -5.351432068628358962e-01 -3.981187841457926591e-01 -8.060265228904521257e-04
-2.013893253749999985e+03 -5.412742003036843386e-01 -4.036157892194181529e-01 -8.460011825461251139e-04
-2.012850865937499975e+03 -5.475661341615508659e-01 -4.083034909451505046e-01 -8.877035587111117669e-04
-2.011808478124999738e+03 -5.539800279204181166e-01 -4.123180324422365817e-01 -9.317958092929144948e-04
-2.010766090312499955e+03 -5.603857137025608504e-01 -4.157659097731217779e-01 -9.787295897279073634e-04
-2.009723702499999490e+03 -5.667329028036176553e-01 -4.186841130840374126e-01 -1.027987711510001045e-03
-2.008681314687499707e+03 -5.730212747310673427e-01 -4.209796655846528290e-01 -1.079215883456924492e-03
-2.007638926875000152e+03 -5.791541129753936534e-01 -4.226081331099240668e-01 -1.131922170458114253e-03
-2.006596539062499915e+03 -5.851062544710174951e-01 -4.237207426332463278e-01 -1.185128351707712352e-03
-2.005554151249999904e+03 -5.909124063360482459e-01 -4.243771549677188837e-01 -1.238064273351232800e-03
-2.004511763437499667e+03 -5.965177523905677015e-01 -4.245504478685960259e-01 -1.290778304490225806e-03
-2.003469375624999884e+03 -6.020281910218032717e-01 -4.241984691498534854e-01 -1.343922577165002638e-03
-2.002426987812500101e+03 -6.075131410217710082e-01 -4.232268216017348039e-01 -1.397314126600080657e-03
-2.001384599999999637e+03 -6.129114371362481828e-01 -4.215209040613028257e-01 -1.450727178756161528e-03
-2.000342212187499854e+03 -6.180174359246956017e-01 -4.190017711566965675e-01 -1.504911880186782019e-03
-1.999299824374999844e+03 -6.227650404949611751e-01 -4.155573836859919323e-01 -1.560367626796883931e-03
-1.998257436562500061e+03 -6.273601896671681111e-01 -4.111207262678513996e-01 -1.617548406606237298e-03
-1.997215048749999823e+03 -6.318229943674864568e-01 -4.057749422776572024e-01 -1.676509780578542847e-03
-1.996172660937499813e+03 -6.358914420137876666e-01 -3.994871435560634065e-01 -1.736596437479088302e-03
-1.995130273124999803e+03 -6.392816569229994306e-01 -3.921117747666156284e-01 -1.797689300803339153e-03
-1.994087885312499566e+03 -6.418535719796581995e-01 -3.836075149931179595e-01 -1.859789572152682367e-03
-1.993045497499999556e+03 -6.435053432026919262e-01 -3.741768694133593698e-01 -1.922981364930022872e-03
-1.992003109687499773e+03 -6.442144056542653541e-01 -3.639774587942288253e-01 -1.986571728973496927e-03
-1.990960721874999763e+03 -6.440765791653528805e-01 -3.529240988711651594e-01 -2.049324476866791218e-03
-1.989918334062499525e+03 -6.430872344109911376e-01 -3.410318650300242505e-01 -2.110867079703859176e-03
-1.988875946249999515e+03 -6.412489025971157552e-01 -3.283418127409232223e-01 -2.170481310656397888e-03
-1.987833558437499732e+03 -6.385484928654066028e-01 -3.148250657139887165e-01 -2.227399445791112490e-03
-1.986791170624999950e+03 -6.348583227607632606e-01 -3.004408878664464044e-01 -2.281998412374009865e-03
-1.985748782812499485e+03 -6.300190250151835869e-01 -2.851929769649835800e-01 -2.334583160245295216e-03
-1.984706394999999702e+03 -6.238119459619115847e-01 -2.692427050493118035e-01 -2.384821483579668572e-03
-1.983664007187499465e+03 -6.160808300342279775e-01 -2.528296303428911873e-01 -2.432506032674337272e-03
-1.982621619374999909e+03 -6.067597805517690457e-01 -2.361211179240481073e-01 -2.477543519321773972e-03
-1.981579231562499672e+03 -5.958687637713693253e-01 -2.191623610205395423e-01 -2.519486173125745111e-03
-1.980536843749999662e+03 -5.834606925491245821e-01 -2.019553206346381413e-01 -2.557050551150062169e-03
-1.979494455937499879e+03 -5.696146381742094311e-01 -1.844856214341606127e-01 -2.589396404830886581e-03
-1.978452068125000096e+03 -5.543929121752071421e-01 -1.668560302556698072e-01 -2.616589515252479032e-03
-1.977409680312499631e+03 -5.378064486376020747e-01 -1.492471577542394678e-01 -2.639398033473092618e-03
-1.976367292499999849e+03 -5.199000850696224862e-01 -1.316568081829982695e-01 -2.658302636193374431e-03
-1.975324904687500066e+03 -5.007641403716720507e-01 -1.140192677110658248e-01 -2.672291375483380315e-03
-1.974282516875000056e+03 -4.805608093966807770e-01 -9.641119003355060058e-02 -2.681444543684224652e-03
-1.973240129062499818e+03 -4.592717672023979292e-01 -7.879583779456258985e-02 -2.686850963812366030e-03
-1.972197741249999808e+03 -4.368992616625397840e-01 -6.104869105182959138e-02 -2.688462065973248102e-03
-1.971155353437500025e+03 -4.136819825380462223e-01 -4.333917627607465628e-02 -2.686036638071761379e-03
-1.970112965625000015e+03 -3.898917269258394547e-01 -2.579760567972663385e-02 -2.679364017894946860e-03
-1.969070577812499778e+03 -3.656788918604074734e-01 -8.229100796483701519e-03 -2.667775293848962358e-03
-1.968028189999999768e+03 -3.413095865362504311e-01 9.425347964234505327e-03 -2.650376551960774256e-03
-1.966985802187499985e+03 -3.170625249432022508e-01 2.708223291938723076e-02 -2.626697608706885997e-03
-1.965943414374999975e+03 -2.930396751122642529e-01 4.480038863842601693e-02 -2.596368074114094142e-03
-1.964901026562499737e+03 -2.692656582561362422e-01 6.274918411704794030e-02 -2.559120780332969046e-03
-1.963858638749999955e+03 -2.456891794000561347e-01 8.121238571689848307e-02 -2.515220409083536012e-03
-1.962816250937499717e+03 -2.224019666505974435e-01 1.002349968767070748e-01 -2.464700808409280713e-03
-1.961773863124999707e+03 -1.996234035935387507e-01 1.197151276699088135e-01 -2.407509992797094486e-03
-1.960731475312499924e+03 -1.774226931367399174e-01 1.396018990764116841e-01 -2.343946422222956648e-03
-1.959689087499999914e+03 -1.557607756203001903e-01 1.598796884253620432e-01 -2.274267874930604050e-03
-1.958646699687500131e+03 -1.347260768923763119e-01 1.806154488389750401e-01 -2.198426983362256927e-03
-1.957604311875000349e+03 -1.144207374275066635e-01 2.018547657439652698e-01 -2.117168604940865197e-03
-1.956561924062499884e+03 -9.489283430396142083e-02 2.236583383600758423e-01 -2.031196282171165643e-03
-1.955519536250000101e+03 -7.608354126417656016e-02 2.459826094972113186e-01 -1.940333268864732159e-03
-1.954477148437499864e+03 -5.798911041882799655e-02 2.687626414552977683e-01 -1.845154420528622883e-03
-1.953434760624999853e+03 -4.069642738910340951e-02 2.919629943173031039e-01 -1.746787158787800479e-03
-1.952392372812500071e+03 -2.431256461719641382e-02 3.156712625476017497e-01 -1.645650674483973468e-03
-1.951349984999999833e+03 -9.035388598208848876e-03 3.399894215739315273e-01 -1.541702147002088066e-03
-1.950307597187500050e+03 5.019830109473516488e-03 3.647928663091208890e-01 -1.435480808048408396e-03
-1.949265209374999586e+03 1.779038597742332861e-02 3.899962923168209805e-01 -1.327375934440097344e-03
-1.948222821562499803e+03 2.922387690228819834e-02 4.154988544920413807e-01 -1.217790897775467528e-03
-1.947180433750000020e+03 3.931318951577381093e-02 4.410682581629960519e-01 -1.106980925954821095e-03
-1.946138045937499555e+03 4.793952892432190582e-02 4.664426964758700556e-01 -9.947456544132774782e-04
-1.945095658124999773e+03 5.507136776727594718e-02 4.914683267166560787e-01 -8.813442877054543465e-04
-1.944053270312499535e+03 6.082222588729577217e-02 5.161246299900114076e-01 -7.673398315934057022e-04
-1.943010882499999752e+03 6.513313142624349572e-02 5.403591490747610138e-01 -6.531907614008466674e-04
-1.941968494687499970e+03 6.792903693690444111e-02 5.640976058203941434e-01 -5.392292291296003947e-04
-1.940926106874999505e+03 6.925257919407815099e-02 5.872756142498931631e-01 -4.261601916495832195e-04
-1.939883719062499722e+03 6.911749484934207044e-02 6.098497949038779176e-01 -3.145566802193670679e-04
-1.938841331249999712e+03 6.754569468184928871e-02 6.317853438065113014e-01 -2.047451124103253977e-04
-1.937798943437499474e+03 6.452949730982698862e-02 6.530038376952216339e-01 -9.663784308100540222e-05
-1.936756555624999919e+03 6.005015491701118369e-02 6.732654224926727382e-01 1.012762577469971097e-05
-1.935714167812499909e+03 5.412003559013384146e-02 6.924004576344946482e-01 1.154855258390756478e-04
-1.934671779999999899e+03 4.673371626954830882e-02 7.104465576880621969e-01 2.191378880897640541e-04
-1.933629392187499661e+03 3.794386522735201939e-02 7.275823633442541905e-01 3.203218609922793558e-04
-1.932587004374999651e+03 2.789137333389959950e-02 7.438689934065705334e-01 4.181800308168425514e-04
-1.931544616562499868e+03 1.653614664948777069e-02 7.592351121325038310e-01 5.121450875469034120e-04
-1.930502228749999404e+03 3.781567106592831351e-03 7.736728883254171407e-01 6.021325288624231617e-04
-1.929459840937499621e+03 -1.035190080197898044e-02 7.870838922400906768e-01 6.880167697061780876e-04
-1.928417453124999838e+03 -2.586711741829236799e-02 7.993350930018863210e-01 7.693615196144524670e-04
-1.927375065312499828e+03 -4.263899128333759059e-02 8.103571271623550842e-01 8.457361876757130050e-04
-1.926332677499999818e+03 -6.047266896864503249e-02 8.202071537883748320e-01 9.165292089227071708e-04
-1.925290289687499808e+03 -7.931227187130490686e-02 8.290795251959617307e-01 9.814266960216828668e-04
-1.924247901874999798e+03 -9.913192717190384695e-02 8.370192666300607653e-01 1.040243166296017912e-03
-1.923205514062499788e+03 -1.197072814296112619e-01 8.440328654944202480e-01 1.092513922757276006e-03
-1.922163126250000005e+03 -1.407591654108752421e-01 8.500804483884811802e-01 1.138478408600227931e-03
-1.921120738437499995e+03 -1.622265610064302921e-01 8.551186665891279404e-01 1.179306547428328336e-03
-1.920078350624999757e+03 -1.840071703513156687e-01 8.591191308804639881e-01 1.216306790985483173e-03
-1.919035962812499974e+03 -2.060217458182862504e-01 8.619013169368452409e-01 1.250584442966225446e-03
-1.917993574999999510e+03 -2.281406284124832262e-01 8.633342554045881911e-01 1.282617377116289587e-03
-1.916951187187499727e+03 -2.501394270032495371e-01 8.634540921192781493e-01 1.313226901959938832e-03
-1.915908799374999944e+03 -2.718429069306841361e-01 8.623577551026571086e-01 1.342873338256147988e-03
-1.914866411562499707e+03 -2.931428193187029518e-01 8.601115989583459909e-01 1.371030668004911447e-03
-1.913824023750000151e+03 -3.140692552254938930e-01 8.568146427291598588e-01 1.397273602895067078e-03
-1.912781635937499914e+03 -3.345702586969124259e-01 8.525655283220223701e-01 1.421642236682538456e-03
-1.911739248124999904e+03 -3.544723867495820357e-01 8.472865434445727706e-01 1.444854060898011000e-03
-1.910696860312500121e+03 -3.735805181231796057e-01 8.408876220329332130e-01 1.467044920391031432e-03
-1.909654472499999656e+03 -3.918108016380200120e-01 8.334388183809254835e-01 1.488228516406499020e-03
-1.908612084687499873e+03 -4.092202210442904553e-01 8.250240964890507289e-01 1.509305237575625253e-03
-1.907569696874999863e+03 -4.258039456109528054e-01 8.156876370310580660e-01 1.530549892015552757e-03
-1.906527309062500080e+03 -4.414088077231473894e-01 8.054374232367805808e-01 1.551526426738605510e-03
-1.905484921249999843e+03 -4.558846074007590898e-01 7.943977849440693184e-01 1.571692785961100207e-03
-1.904442533437499833e+03 -4.691684617628171239e-01 7.826732745795654811e-01 1.590792713251983678e-03
-1.903400145624999823e+03 -4.812786020598663894e-01 7.702231345265212470e-01 1.608999252249017744e-03
-1.902357757812499585e+03 -4.922088195690226264e-01 7.571444972623206926e-01 1.625959385671994512e-03
-1.901315369999999803e+03 -5.018695414631233476e-01 7.435201975351238834e-01 1.641223527060679203e-03
-1.900272982187499792e+03 -5.101438759249008470e-01 7.292834146562322539e-01 1.654990903296272697e-03
-1.899230594374999782e+03 -5.169246895051770041e-01 7.145877693129123465e-01 1.667806558163619467e-03
-1.898188206562500000e+03 -5.221173981315300194e-01 6.995708683348669243e-01 1.679493986056682705e-03
-1.897145818749999535e+03 -5.256947532677610502e-01 6.841272408651160042e-01 1.689627392286269627e-03
-1.896103430937499752e+03 -5.277466025668497984e-01 6.683133295651790817e-01 1.698526730671801391e-03
-1.895061043124999969e+03 -5.282301447597308464e-01 6.521250541817384949e-01 1.706509627145414744e-03
-1.894018655312499504e+03 -5.270573951930379586e-01 6.354733042945256427e-01 1.714284324739573720e-03
-1.892976267499999722e+03 -5.241991938802084139e-01 6.185177705638669199e-01 1.722709703195892793e-03
-1.891933879687499712e+03 -5.196212891271242418e-01 6.012705795439771128e-01 1.731902277904858421e-03
-1.890891491874999929e+03 -5.134057643001239679e-01 5.834946070576249033e-01 1.741735747280288545e-03
-1.889849104062499919e+03 -5.054729180584549564e-01 5.653208529068861621e-01 1.751836047538579515e-03
-1.888806716249999681e+03 -4.956950121195595749e-01 5.470765942193441811e-01 1.762082549827819877e-03
-1.887764328437499898e+03 -4.840364538039130804e-01 5.289422059564552470e-01 1.771789949335329274e-03
-1.886721940625000116e+03 -4.705427129184184265e-01 5.109531015833945755e-01 1.779609467364443292e-03
-1.885679552812499651e+03 -4.554776495858170460e-01 4.929972971257396974e-01 1.785405126710450400e-03
-1.884637164999999868e+03 -4.389532792547184425e-01 4.749658370835897481e-01 1.789038045701013893e-03
-1.883594777187499631e+03 -4.209812920078133125e-01 4.568131466048004907e-01 1.789792929128682531e-03
-1.882552389374999848e+03 -4.016632559464450858e-01 4.385067762446577810e-01 1.787741790921685593e-03
-1.881510001562499838e+03 -3.811701941579143105e-01 4.200181585410418528e-01 1.783516963792278805e-03
-1.880467613749999600e+03 -3.596346937169088154e-01 4.013447068455169298e-01 1.777434239188420417e-03
-1.879425225937499818e+03 -3.371800017273761663e-01 3.826420427855773410e-01 1.769170152260269527e-03
-1.878382838125000035e+03 -3.139334677425263953e-01 3.640963474650987797e-01 1.757867579800366769e-03
-1.877340450312499570e+03 -2.898733306642655161e-01 3.455832183249342160e-01 1.742813363626594071e-03
-1.876298062499999787e+03 -2.650139771640160902e-01 3.269151300854870601e-01 1.723186497111248681e-03
-1.875255674687500004e+03 -2.394192330124293722e-01 3.080912645635530134e-01 1.698427705805616826e-03
-1.874213286874999540e+03 -2.132148452149575657e-01 2.891007993064197423e-01 1.668925780175624114e-03
-1.873170899062499757e+03 -1.865394544425736378e-01 2.700411510937480997e-01 1.635310277279719646e-03
-1.872128511249999974e+03 -1.594327225106696444e-01 2.509260405903014357e-01 1.597524685818525574e-03
-1.871086123437499964e+03 -1.319707217884987793e-01 2.318183972652042291e-01 1.555220283844224120e-03
-1.870043735624999954e+03 -1.041103105648971960e-01 2.129074054631207302e-01 1.508887330115495041e-03
-1.869001347812499716e+03 -7.583440320586121164e-02 1.943141655946236668e-01 1.459047746522507214e-03
-1.867958959999999934e+03 -4.711626169709159234e-02 1.760541551973849872e-01 1.405455117282620363e-03
-1.866916572187500151e+03 -1.802440897305867748e-02 1.580653220940636816e-01 1.347987894948781459e-03
-1.865874184375000368e+03 1.130997239970807366e-02 1.403977513757447837e-01 1.287270156375988845e-03
-1.864831796562499903e+03 4.083850593264154449e-02 1.229251362338079356e-01 1.223492529757455854e-03
-1.863789408750000121e+03 7.052722077153604496e-02 1.055850890501393580e-01 1.156207763320226062e-03
-1.862747020937499883e+03 1.004231995803925859e-01 8.859448422821727953e-02 1.085662595772704433e-03
-1.861704633124999873e+03 1.305976806535447121e-01 7.224301081666895108e-02 1.012404821488431701e-03
-1.860662245312500090e+03 1.608630048126576395e-01 5.654218763225409006e-02 9.364679029862639590e-04
-1.859619857499999853e+03 1.909907918035190777e-01 4.129381634621313163e-02 8.583333600452742714e-04
-1.858577469687500070e+03 2.208753661355451481e-01 2.651383399454719167e-02 7.781631559298573609e-04
-1.857535081874999605e+03 2.503579013356405647e-01 1.232197200513975022e-02 6.956841613309196681e-04
-1.856492694062499822e+03 2.790629803615801707e-01 -1.293847312926782456e-03 6.108410807472113143e-04
-1.855450306250000040e+03 3.066735058514468149e-01 -1.463847201414546911e-02 5.235541467404126494e-04
-1.854407918437499802e+03 3.331400249436064498e-01 -2.781104584052467715e-02 4.340013418383602381e-04
-1.853365530624999792e+03 3.583628510695047176e-01 -4.078085695022384133e-02 3.426469080369302055e-04
-1.852323142812499555e+03 3.822496719030702428e-01 -5.354339849003574708e-02 2.503210243972596211e-04
-1.851280754999999772e+03 4.047159157174361477e-01 -6.600411677867418225e-02 1.569172521265277875e-04
-1.850238367187499989e+03 4.257388580441129333e-01 -7.811613084271837315e-02 6.246179029975791087e-05
-1.849195979374999524e+03 4.453537405861263121e-01 -8.981538327419269496e-02 -3.219337548045534368e-05
-1.848153591562499741e+03 4.635009651558595345e-01 -1.012090119792056764e-01 -1.265404416545246567e-04
-1.847111203749999731e+03 4.802077226897693563e-01 -1.122716884112367891e-01 -2.207041110944803555e-04
-1.846068815937499494e+03 4.956667408679210074e-01 -1.228023281152446633e-01 -3.143258866701412364e-04
-1.845026428124999711e+03 5.099881820656193554e-01 -1.328608591738307532e-01 -4.068531584101869750e-04
-1.843984040312499928e+03 5.231083478463705028e-01 -1.424691353808269501e-01 -4.979904052702211576e-04
-1.842941652499999918e+03 5.349423093449059419e-01 -1.513735083508800927e-01 -5.869166179470771240e-04
-1.841899264687499681e+03 5.455652127905137316e-01 -1.592446024663827231e-01 -6.732843733405678927e-04
-1.840856876874999671e+03 5.551462282156973682e-01 -1.658695694991049741e-01 -7.572952103158227602e-04
-1.839814489062499888e+03 5.638415328846634322e-01 -1.711892949086524229e-01 -8.389382817158525874e-04
-1.838772101249999878e+03 5.717555299643448663e-01 -1.752047583660395758e-01 -9.182975566135061479e-04
-1.837729713437499640e+03 5.787328676638769931e-01 -1.779368508047125541e-01 -9.962873134184155668e-04
-1.836687325624999630e+03 5.844811075328713024e-01 -1.793634837361571532e-01 -1.073419508300599463e-03
-1.835644937812499847e+03 5.889457882392697963e-01 -1.794218511355183121e-01 -1.149370708492320186e-03
-1.834602549999999837e+03 5.920935660664823352e-01 -1.781533177615255426e-01 -1.223937509184672536e-03
-1.833560162187499600e+03 5.937690357853337986e-01 -1.755953356932690723e-01 -1.297216536995897743e-03
-1.832517774374999817e+03 5.939307377917238950e-01 -1.716063094455516080e-01 -1.368977831948644912e-03
-1.831475386562499580e+03 5.925570370907558004e-01 -1.660796619863429968e-01 -1.438445680061189655e-03
-1.830432998749999570e+03 5.896217545980517727e-01 -1.590695288506640825e-01 -1.505470291697221571e-03
-1.829390610937499559e+03 5.850326100394013240e-01 -1.508098194009638293e-01 -1.570449313151423432e-03
-1.828348223124999777e+03 5.787060250331423905e-01 -1.415438197696761990e-01 -1.633319362183323527e-03
-1.827305835312499767e+03 5.707165638502789129e-01 -1.313439584881595512e-01 -1.693042140632091113e-03
-1.826263447499999984e+03 5.613195209084048676e-01 -1.203617478261364421e-01 -1.747881838696282303e-03
-1.825221059687499746e+03 5.508607693358289481e-01 -1.086473146927678796e-01 -1.796748244766216114e-03
-1.824178671874999736e+03 5.396087189790641503e-01 -9.635803605488568735e-02 -1.839442402364766015e-03
-1.823136284062499726e+03 5.276396994859607892e-01 -8.368219597061908599e-02 -1.875634979186848079e-03
-1.822093896250000171e+03 5.149158120791099691e-01 -7.063210838341953124e-02 -1.905284327657197309e-03
-1.821051508437499933e+03 5.016212231323914361e-01 -5.747117498367745880e-02 -1.928529970743205228e-03
-1.820009120624999923e+03 4.879287666265187950e-01 -4.422281326926802425e-02 -1.945245441316168682e-03
-1.818966732812500140e+03 4.737100825579749763e-01 -3.082962176263967513e-02 -1.955463263765052934e-03
-1.817924344999999676e+03 4.587528679704122037e-01 -1.734806310764838710e-02 -1.959486254193088320e-03
-1.816881957187499893e+03 4.431048689523488515e-01 -3.823678890256476670e-03 -1.958035416535558546e-03
-1.815839569375000110e+03 4.269382852519665317e-01 9.659134619427328650e-03 -1.952371560410180989e-03
-1.814797181562500100e+03 4.104449145064521520e-01 2.322657610241113391e-02 -1.943399029301231314e-03
-1.813754793750000090e+03 3.937274920767157571e-01 3.696814837735862280e-02 -1.932014998031214657e-03
-1.812712405937499852e+03 3.769460062446007287e-01 5.078510425307022902e-02 -1.919089650919152687e-03
-1.811670018124999842e+03 3.601529316911022960e-01 6.441815214669874279e-02 -1.904588253722121248e-03
-1.810627630312500060e+03 3.432648705112234522e-01 7.771425694609629398e-02 -1.888851333609475316e-03
-1.809585242499999822e+03 3.263358692978315934e-01 9.084136277791179936e-02 -1.873275723122884689e-03
-1.808542854687499812e+03 3.093811294079644725e-01 1.038031759640564988e-01 -1.859018443646842178e-03
-1.807500466874999802e+03 2.922955792854601276e-01 1.165345763961098402e-01 -1.846216114295119292e-03
-1.806458079062500019e+03 2.748147933983789981e-01 1.291060894975501472e-01 -1.834954831204553506e-03
-1.805415691249999782e+03 2.568202888858722166e-01 1.415682816726236415e-01 -1.825101084351050213e-03
-1.804373303437499771e+03 2.385084608617214219e-01 1.539410970319344540e-01 -1.816827834383741812e-03
-1.803330915624999989e+03 2.200966594091853801e-01 1.660331500163294838e-01 -1.810769975367724572e-03
-1.802288527812499524e+03 2.019033251376917970e-01 1.775547540906990684e-01 -1.807142153887779552e-03
-1.801246139999999741e+03 1.841078893782506498e-01 1.881712246773999397e-01 -1.805307849413903716e-03
-1.800203752187499731e+03 1.666469279776781609e-01 1.977186733469084023e-01 -1.804233802670224696e-03
-1.799161364374999721e+03 1.493490912498857681e-01 2.064718408434816632e-01 -1.803801050004731317e-03
-1.798118976562500166e+03 1.321369750949758504e-01 2.145480402861037195e-01 -1.803372039492060798e-03
-1.797076588749999701e+03 1.147112989066793320e-01 2.220607226905583764e-01 -1.802561119391766272e-03
-1.796034200937499918e+03 9.677807946146818607e-02 2.292904540713957551e-01 -1.802001094362046512e-03
-1.794991813125000135e+03 7.840637381181778109e-02 2.359815013661389349e-01 -1.802363772539712508e-03
-1.793949425312499670e+03 5.955206874077428880e-02 2.418421098242101441e-01 -1.804008725594243717e-03
-1.792907037499999888e+03 4.034153013869953841e-02 2.468838839011094910e-01 -1.806338340622506977e-03
-1.791864649687499650e+03 2.087591274327471602e-02 2.507493909117268771e-01 -1.809820703271057887e-03
-1.790822261874999867e+03 1.129084803405511206e-03 2.531184176796738017e-01 -1.815212012502776667e-03
-1.789779874062499857e+03 -1.879837082603072473e-02 2.537882466347787802e-01 -1.823515698170499657e-03
-1.788737486249999620e+03 -3.889754226284117267e-02 2.524276011560401267e-01 -1.836086922272232771e-03
-1.787695098437499837e+03 -5.951680334233622194e-02 2.491065162691873669e-01 -1.852605236972942795e-03
-1.786652710624999372e+03 -8.104548001413308667e-02 2.440616136009683967e-01 -1.873427764015174468e-03
-1.785610322812499589e+03 -1.038908446566009780e-01 2.369176308451060309e-01 -1.898681545274312618e-03
-1.784567934999999807e+03 -1.285282595764628832e-01 2.270257784638848308e-01 -1.926852254086641649e-03
-1.783525547187499569e+03 -1.548342621681597364e-01 2.141266489627512981e-01 -1.956336571239571196e-03
-1.782483159374999786e+03 -1.824446637365842450e-01 1.981724850903271995e-01 -1.986365853626348345e-03
-1.781440771562499549e+03 -2.112667503775121358e-01 1.793469001375976868e-01 -2.016180375436772611e-03
-1.780398383749999539e+03 -2.414177422147487651e-01 1.579373234746982158e-01 -2.044417592242286225e-03
-1.779355995937499756e+03 -2.727333955257614795e-01 1.342371301649039894e-01 -2.068967885150300827e-03
-1.778313608124999973e+03 -3.048948324881085581e-01 1.083739771688823350e-01 -2.088332213470699920e-03
-1.777271220312499509e+03 -3.376826425335947568e-01 8.021022091754510808e-02 -2.103812639737201624e-03
-1.776228832499999726e+03 -3.707724307208037917e-01 4.975600926853719630e-02 -2.115910866177577072e-03
-1.775186444687500170e+03 -4.040286501334721114e-01 1.698004193980093279e-02 -2.123900105575786141e-03
-1.774144056874999706e+03 -4.374009603377670974e-01 -1.867241288823464837e-02 -2.127821011400461097e-03
-1.773101669062499923e+03 -4.706792346394879090e-01 -5.709048320469056748e-02 -2.128543786094469134e-03
-1.772059281250000140e+03 -5.036935839033125362e-01 -9.764326246290538913e-02 -2.126371212268870613e-03
-1.771016893437499903e+03 -5.362746924697588957e-01 -1.399832658144080366e-01 -2.121846228242255539e-03
-1.769974505625000120e+03 -5.682815516287857971e-01 -1.840028414833809467e-01 -2.116099583109222557e-03
-1.768932117812500110e+03 -5.998512621965230718e-01 -2.296002863840658215e-01 -2.108837489134818711e-03
-1.767889729999999872e+03 -6.308278963778093384e-01 -2.762397503377347352e-01 -2.098678645390796450e-03
-1.766847342187500089e+03 -6.608349448828066963e-01 -3.236599488251706846e-01 -2.083764119090819773e-03
-1.765804954374999625e+03 -6.892914945988932729e-01 -3.719234616771430191e-01 -2.062329958867515668e-03
-1.764762566562499842e+03 -7.158660530722498194e-01 -4.209197788266251794e-01 -2.034144022377904100e-03
-1.763720178750000059e+03 -7.402257957627466078e-01 -4.706466956279876657e-01 -2.000457829643899343e-03
-1.762677790937499822e+03 -7.619314358508040286e-01 -5.209977956289363332e-01 -1.962003061622843471e-03
-1.761635403124999812e+03 -7.809570581562310654e-01 -5.713517036028726848e-01 -1.919391875066481842e-03
-1.760593015312499574e+03 -7.972939729727375191e-01 -6.209721965679581013e-01 -1.873805615529533248e-03
-1.759550627499999791e+03 -8.108378481596669740e-01 -6.697054435234400804e-01 -1.825993339661974692e-03
-1.758508239687500009e+03 -8.220321638581630230e-01 -7.177366226748382871e-01 -1.774192371519002151e-03
-1.757465851874999544e+03 -8.312882591619477068e-01 -7.655031723385038456e-01 -1.715662714638533856e-03
-1.756423464062499761e+03 -8.382784605198712047e-01 -8.135284885240352537e-01 -1.649274782826736646e-03
-1.755381076249999978e+03 -8.424553939524075385e-01 -8.618999832237146386e-01 -1.573101171025899532e-03
-1.754338688437499968e+03 -8.432562439196970017e-01 -9.106661007508676242e-01 -1.486224250449129716e-03
-1.753296300624999731e+03 -8.400639299481369449e-01 -9.598901394033568790e-01 -1.389659809967373023e-03
-1.752253912812499721e+03 -8.325629465051925804e-01 -1.009325723873783609e+00 -1.282546598107377938e-03
-1.751211524999999938e+03 -8.206406828414473109e-01 -1.058413451625269452e+00 -1.162227443912301067e-03
-1.750169137187500155e+03 -8.042270644103356458e-01 -1.106657763986055532e+00 -1.025510977603079528e-03
-1.749126749374999690e+03 -7.825489525422083537e-01 -1.153882870397573424e+00 -8.704770135661780549e-04
-1.748084361562499907e+03 -7.546794444330823248e-01 -1.200089460348413795e+00 -6.948341530199885754e-04
-1.747041973749999897e+03 -7.209267216586132676e-01 -1.245017819277040694e+00 -4.967023138225164919e-04
-1.745999585937499660e+03 -6.821141707340311333e-01 -1.288134980398701890e+00 -2.765801820310475820e-04
-1.744957198124999877e+03 -6.380515540448725709e-01 -1.329514673009305925e+00 -3.676954188463674427e-05
-1.743914810312499867e+03 -5.885901707124860938e-01 -1.369678525842890959e+00 2.189254457632608256e-04
-1.742872422500000084e+03 -5.338562413742095059e-01 -1.408403991505426278e+00 4.875983150486968773e-04
-1.741830034687499619e+03 -4.739956905789777242e-01 -1.445635098509060468e+00 7.663984858866638604e-04
-1.740787646874999837e+03 -4.099675291220585827e-01 -1.481868544973312440e+00 1.055446317610938449e-03
-1.739745259062499827e+03 -3.429217601346363775e-01 -1.517223208890527530e+00 1.357037366568976952e-03
-1.738702871249999816e+03 -2.737749533004011360e-01 -1.551986118475035203e+00 1.669161674869294731e-03
-1.737660483437499579e+03 -2.019456071699717581e-01 -1.586084409544060714e+00 1.988946402291899129e-03
-1.736618095624999569e+03 -1.270578623280859132e-01 -1.618888651158825187e+00 2.314194579412792371e-03
-1.735575707812499786e+03 -4.969551821922851831e-02 -1.650779872897153000e+00 2.641692825867308306e-03
-1.734533320000000003e+03 2.955725423957988873e-02 -1.682381023245070217e+00 2.967935838108701901e-03
-1.733490932187499538e+03 1.104335179694773683e-01 -1.714273190514791212e+00 3.288464728884735178e-03
-1.732448544374999756e+03 1.926057297988116035e-01 -1.746843857644084119e+00 3.601261550630094604e-03
-1.731406156562499518e+03 2.758909342867870707e-01 -1.779901873543287216e+00 3.904322785182536178e-03
-1.730363768749999508e+03 3.600038180557625367e-01 -1.813276328467896548e+00 4.195877300668395329e-03
-1.729321380937499725e+03 4.449693218846428877e-01 -1.846726418554583971e+00 4.475247621833734583e-03
-1.728278993124999488e+03 5.310900653337173871e-01 -1.879792648616630313e+00 4.739591605953015659e-03
-1.727236605312499933e+03 6.183651393011483366e-01 -1.912682082975116771e+00 4.984730024446957196e-03
-1.726194217500000150e+03 7.066855674342069626e-01 -1.945333162205372446e+00 5.207489167382900984e-03
-1.725151829687499912e+03 7.967730910224586349e-01 -1.977765068302240525e+00 5.407220080647648190e-03
-1.724109441874999902e+03 8.888138726828535008e-01 -2.009862007807518669e+00 5.583217475701549894e-03
-1.723067054062500119e+03 9.819090321243142405e-01 -2.041010945645000518e+00 5.733016692045062382e-03
-1.722024666250000109e+03 1.074931935458115051e+00 -2.070044505870575424e+00 5.852860659141734777e-03
-1.720982278437499872e+03 1.166868088989436059e+00 -2.096806808064624494e+00 5.940942550894102309e-03
-1.719939890625000089e+03 1.256249640367367526e+00 -2.121257936725146731e+00 5.998047253217098605e-03
-1.718897502812500079e+03 1.342236232224396142e+00 -2.143626105396517101e+00 6.023272155222127340e-03
-1.717855114999999842e+03 1.423781337042056006e+00 -2.164036322219768937e+00 6.013979726893874111e-03
-1.716812727187499831e+03 1.500564202362244082e+00 -2.182853897707715873e+00 5.971373083141222511e-03
-1.715770339374999821e+03 1.573477279647275573e+00 -2.201345485982836969e+00 5.897383031351977403e-03
-1.714727951562500039e+03 1.643090803828082702e+00 -2.220087467343637044e+00 5.793433239048691175e-03
-1.713685563750000256e+03 1.709852252055376942e+00 -2.239651171386550121e+00 5.661913171203243611e-03
-1.712643175937499791e+03 1.774709884111574265e+00 -2.260633900045253331e+00 5.504820368216322563e-03
-1.711600788125000008e+03 1.838365647695549221e+00 -2.283779094917225194e+00 5.324049248288423644e-03
-1.710558400312499771e+03 1.900211666187499704e+00 -2.309736016255590219e+00 5.118496625901085458e-03
-1.709516012499999761e+03 1.959264368251122823e+00 -2.338376266945210169e+00 4.888223300343678447e-03
-1.708473624687499978e+03 2.015148354841837630e+00 -2.369072167904144433e+00 4.632720534347369197e-03
-1.707431236874999740e+03 2.067856190066115207e+00 -2.401270571268057541e+00 4.349813746533670936e-03
-1.706388849062500185e+03 2.116833352605971719e+00 -2.433824805081234999e+00 4.039030937345960276e-03
-1.705346461249999493e+03 2.161923681401674457e+00 -2.466060885380204404e+00 3.701232068399352201e-03
-1.704304073437499937e+03 2.202832893385428648e+00 -2.497543716609015085e+00 3.337757435375634640e-03
-1.703261685625000155e+03 2.239314779108645403e+00 -2.527630716273903566e+00 2.951480321106898699e-03
-1.702219297812499690e+03 2.270764842310996290e+00 -2.555120006405768862e+00 2.546653717114356463e-03
-1.701176909999999907e+03 2.297565234165915626e+00 -2.579780620929578383e+00 2.124833719014099578e-03
-1.700134522187499670e+03 2.320490001958416038e+00 -2.602475631731349548e+00 1.687096483384136012e-03
-1.699092134374999887e+03 2.339948449581760848e+00 -2.623374579510882931e+00 1.236429777720844149e-03
-1.698049746562500104e+03 2.354880992661485095e+00 -2.640591215915910617e+00 7.752404891278248970e-04
-1.697007358749999639e+03 2.364624659918348915e+00 -2.652608029021841674e+00 3.038080817200183685e-04
-1.695964970937499857e+03 2.369112068753003175e+00 -2.659545999148358764e+00 -1.766856560016615138e-04
-1.694922583124999846e+03 2.367892807671909683e+00 -2.661961666192917519e+00 -6.622842940269419712e-04
-1.693880195312499609e+03 2.359410764244324721e+00 -2.657440739411414121e+00 -1.151799696406334301e-03
-1.692837807499999826e+03 2.343127690724807533e+00 -2.643639864969186348e+00 -1.646693329103538763e-03
-1.691795419687499589e+03 2.319116615889088795e+00 -2.619969907325862657e+00 -2.144950087297780618e-03
-1.690753031874999806e+03 2.287121828494670162e+00 -2.586017788539030526e+00 -2.642555389215724745e-03
-1.689710644062499568e+03 2.247173289868283241e+00 -2.541948117228900017e+00 -3.135247108044050129e-03
-1.688668256249999558e+03 2.198016850130825262e+00 -2.487189898388423970e+00 -3.618731687646330533e-03
-1.687625868437499776e+03 2.140209588785169093e+00 -2.422452430887121366e+00 -4.089283581367745592e-03
-1.686583480624999311e+03 2.074577647676586700e+00 -2.347894474601187831e+00 -4.543925474008620423e-03
-1.685541092812499528e+03 2.001250769642874960e+00 -2.263041053886545750e+00 -4.980034841877436190e-03
-1.684498704999999745e+03 1.920534213580199934e+00 -2.167988005648950889e+00 -5.396693922388594473e-03
-1.683456317187499735e+03 1.833567535347137012e+00 -2.063669767404716193e+00 -5.794259031105276729e-03
-1.682413929374999725e+03 1.742196056609786936e+00 -1.950973135499588507e+00 -6.171624004810164973e-03
-1.681371541562499488e+03 1.648067325156442386e+00 -1.829887984787532895e+00 -6.527407409006215876e-03
-1.680329153749999932e+03 1.552923719368529909e+00 -1.700572784338655552e+00 -6.860426287497576291e-03
-1.679286765937499922e+03 1.459013191211778748e+00 -1.564790043100645622e+00 -7.168927208418543993e-03
-1.678244378124999685e+03 1.369000136194307604e+00 -1.425235479467915845e+00 -7.451381480586430871e-03
-1.677201990312499674e+03 1.285279057877581455e+00 -1.284911303042120867e+00 -7.707489007249747337e-03
-1.676159602499999892e+03 1.207633668228287771e+00 -1.144566446114433367e+00 -7.938327672881988206e-03
-1.675117214687500109e+03 1.136033980672325638e+00 -1.005435773081829520e+00 -8.144983763166220928e-03
-1.674074826874999644e+03 1.070778721712614345e+00 -8.696566596491894785e-01 -8.328524446646074636e-03
-1.673032439062499861e+03 1.011294615640011108e+00 -7.376612697081204040e-01 -8.488858344540328726e-03
-1.671990051250000079e+03 9.565849045609157164e-01 -6.085352684816832669e-01 -8.626265562059290751e-03
-1.670947663437499841e+03 9.061432111195248940e-01 -4.818523372080275591e-01 -8.741688631448245317e-03
-1.669905275625000058e+03 8.605021228141532807e-01 -3.577718512695970965e-01 -8.835830350934995719e-03
-1.668862887812500048e+03 8.193366607568541848e-01 -2.364817161159826764e-01 -8.907784848134894101e-03
-1.667820499999999811e+03 7.829146732246611284e-01 -1.193005856800820053e-01 -8.956307750235847562e-03
-1.666778112187500028e+03 7.515725133127358903e-01 -7.391969598124492613e-03 -8.980619769715546957e-03
-1.665735724374999563e+03 7.258492915812322366e-01 9.836978560668241389e-02 -8.980657315510317054e-03
-1.664693336562499780e+03 7.056202694931078545e-01 1.986689255412737998e-01 -8.956882600712152975e-03
-1.663650948749999998e+03 6.895540813347776909e-01 2.940308234323845138e-01 -8.910197039109172407e-03
-1.662608560937499988e+03 6.763318397880579980e-01 3.845163543981349186e-01 -8.843340666632193772e-03
-1.661566173124999750e+03 6.647458268579049534e-01 4.703010389778800038e-01 -8.759334063692043523e-03
-1.660523785312499740e+03 6.537796225762995128e-01 5.521591044736132714e-01 -8.657740375809287042e-03
-1.659481397499999730e+03 6.429290907479725536e-01 6.311738112547357060e-01 -8.536750617854565321e-03
-1.658439009687500175e+03 6.304864441953089704e-01 7.091471336769368250e-01 -8.396842696834435488e-03
-1.657396621874999937e+03 6.156992290687886005e-01 7.864828323927066656e-01 -8.239280035269611752e-03
-1.656354234062499927e+03 5.978845156011762807e-01 8.635351323998471385e-01 -8.063478622319139588e-03
-1.655311846249999917e+03 5.766000653071821080e-01 9.403797895727713518e-01 -7.869428105980201538e-03
-1.654269458437500134e+03 5.516693639998875298e-01 1.017073784077233922e+00 -7.661175087381371339e-03
-1.653227070624999897e+03 5.229362242659314486e-01 1.093987651174630926e+00 -7.443007012205168048e-03
-1.652184682812499886e+03 4.904810333001873301e-01 1.171144744753848776e+00 -7.216315262724109017e-03
-1.651142295000000104e+03 4.548871549318548313e-01 1.247766069699960623e+00 -6.983041804397617687e-03
-1.650099907187499639e+03 4.163289712174134127e-01 1.323747913312175228e+00 -6.743879822683619511e-03
-1.649057519374999856e+03 3.744118949329590107e-01 1.399101450627702636e+00 -6.498292849586681519e-03
-1.648015131562499846e+03 3.291669371191998650e-01 1.473322921390125551e+00 -6.247702110764977862e-03
-1.646972743749999836e+03 2.810250364977480153e-01 1.545942805117808350e+00 -5.994298914351541864e-03
-1.645930355937499826e+03 2.301907980006074328e-01 1.616555245645212580e+00 -5.740886672794510807e-03
-1.644887968124999588e+03 1.758371537444421984e-01 1.685451503912777316e+00 -5.488891343374192010e-03
-1.643845580312499806e+03 1.173270282964185979e-01 1.752867711964837927e+00 -5.240429904517923676e-03
-1.642803192500000023e+03 5.463833475756216251e-02 1.818593719704033607e+00 -4.997266154088087983e-03
-1.641760804687499558e+03 -1.140962403837167405e-02 1.881583654172016562e+00 -4.759391887870077775e-03
-1.640718416874999775e+03 -8.067444131389475692e-02 1.941503481170174350e+00 -4.526380954386408431e-03
-1.639676029062499538e+03 -1.527824283264591632e-01 1.998442014029688130e+00 -4.296445845833499026e-03
-1.638633641249999755e+03 -2.271857424070251319e-01 2.051888472710900579e+00 -4.068298178273303811e-03
-1.637591253437499745e+03 -3.035485954483561066e-01 2.101068365747661204e+00 -3.841101450064280526e-03
-1.636548865624999735e+03 -3.814330310190420237e-01 2.146716463978225242e+00 -3.616266651281230694e-03
-1.635506477812499952e+03 -4.608205630803060560e-01 2.189967697520544654e+00 -3.397509984465150838e-03
-1.634464089999999942e+03 -5.421782375297469203e-01 2.232137678601127107e+00 -3.185981353827706773e-03
-1.633421702187499932e+03 -6.250594280417656190e-01 2.272595418550249491e+00 -2.981822816716680254e-03
-1.632379314375000149e+03 -7.102330843457914655e-01 2.311330189397915458e+00 -2.783498841411400325e-03
-1.631336926562499684e+03 -7.974120482842431690e-01 2.348738211442313872e+00 -2.588636260763783892e-03
-1.630294538749999901e+03 -8.849087079463097139e-01 2.384175999309263716e+00 -2.396035005830324423e-03
-1.629252150937499891e+03 -9.716440652992048843e-01 2.417244510172799288e+00 -2.202855776958716639e-03
-1.628209763125000109e+03 -1.057883821776053779e+00 2.448453216711317992e+00 -2.008330407441237010e-03
-1.627167375312499871e+03 -1.144039657863611614e+00 2.477808363437429051e+00 -1.812566994107241234e-03
-1.626124987499999861e+03 -1.230132495700332784e+00 2.505615330189054024e+00 -1.615590551125700930e-03
-1.625082599687499851e+03 -1.316396537673519607e+00 2.531965052703931018e+00 -1.418407288279850513e-03
-1.624040211874999613e+03 -1.403256055940400593e+00 2.556243158002916349e+00 -1.220142045258695244e-03
-1.622997824062499831e+03 -1.490994949605584763e+00 2.578934161843747130e+00 -1.018841996768396702e-03
-1.621955436249999821e+03 -1.578925355025545318e+00 2.599623997733718550e+00 -8.137302797877447608e-04
-1.620913048437499810e+03 -1.667009459130967874e+00 2.617985909590305305e+00 -6.055623206668388128e-04
-1.619870660624999573e+03 -1.755316896258720005e+00 2.634331940758744217e+00 -3.944383946754532284e-04
-1.618828272812499563e+03 -1.842893691724429850e+00 2.648317522060912310e+00 -1.805257873234618077e-04
-1.617785884999999780e+03 -1.929453831398099339e+00 2.659766694677972332e+00 3.531245656627330330e-05
-1.616743497187499997e+03 -2.014177580033214454e+00 2.668375679488113938e+00 2.521419663713158656e-04
-1.615701109374999760e+03 -2.096124247498145188e+00 2.674443712460972122e+00 4.680739721216067937e-04
-1.614658721562499750e+03 -2.174617033232459029e+00 2.678429310932858520e+00 6.814434908162369381e-04
-1.613616333749999740e+03 -2.248422930908056561e+00 2.680477640962875885e+00 8.921832704487913518e-04
-1.612573945937499957e+03 -2.316826937664803410e+00 2.680470590573647005e+00 1.097988600248008678e-03
-1.611531558124999947e+03 -2.380988191679727528e+00 2.679668443667571509e+00 1.296284876079270522e-03
-1.610489170312499937e+03 -2.441546842040662302e+00 2.678897141799550852e+00 1.485230822068746553e-03
-1.609446782499999927e+03 -2.498154871677730426e+00 2.677968714874207734e+00 1.663031070772474397e-03
-1.608404394687500144e+03 -2.550958346667112853e+00 2.676759308830702011e+00 1.828667104438636958e-03
-1.607362006874999906e+03 -2.600064575882469864e+00 2.675575766525911448e+00 1.981249584691794144e-03
-1.606319619062500124e+03 -2.645253222057082354e+00 2.675509855698973816e+00 2.122165897987469615e-03
-1.605277231249999659e+03 -2.686110471521347520e+00 2.677229364345953933e+00 2.251136126616859294e-03
-1.604234843437499876e+03 -2.722416978267222731e+00 2.680821282755813773e+00 2.368758110493058167e-03
-1.603192455625000093e+03 -2.754455204007706381e+00 2.686357880070347814e+00 2.477133570933017295e-03
-1.602150067812499628e+03 -2.782566333610021037e+00 2.693852614916179000e+00 2.576981210780081646e-03
-1.601107679999999846e+03 -2.806460593215268418e+00 2.702881469457870445e+00 2.669623935846139606e-03
-1.600065292187499836e+03 -2.825346801597611979e+00 2.712872977582659217e+00 2.755169479467327841e-03
-1.599022904374999825e+03 -2.838588194293600875e+00 2.723430842248703243e+00 2.831526309914108707e-03
-1.597980516562500043e+03 -2.846058328586199337e+00 2.734301733634945109e+00 2.896315829731549094e-03
-1.596938128749999578e+03 -2.848411848474019070e+00 2.745544777712663809e+00 2.949858141059722143e-03
-1.595895740937499795e+03 -2.846923315275780464e+00 2.758290184436039905e+00 2.992954656329083023e-03
-1.594853353124999785e+03 -2.842319019590450413e+00 2.773070421498676552e+00 3.024855699029694277e-03
-1.593810965312499548e+03 -2.834987561882106988e+00 2.789643960550554525e+00 3.045874839588698976e-03
-1.592768577499999765e+03 -2.825116094002496414e+00 2.807931959948041900e+00 3.057021938313519809e-03
-1.591726189687499755e+03 -2.812738926204355394e+00 2.828657508533794829e+00 3.056896727916655690e-03
-1.590683801874999745e+03 -2.797949957151095735e+00 2.852735376953940971e+00 3.043218961043279991e-03
-1.589641414062499734e+03 -2.781484576200346392e+00 2.880227464603599685e+00 3.016398783210133897e-03
-1.588599026249999952e+03 -2.763838846965987806e+00 2.910338513370838154e+00 2.978534319151572921e-03
-1.587556638437499942e+03 -2.745810001588522287e+00 2.942775509935426470e+00 2.929422309528167956e-03
-1.586514250624999931e+03 -2.728139302711694025e+00 2.977447303231190112e+00 2.867434847082430977e-03
-1.585471862812500149e+03 -2.711169138124035261e+00 3.014485257178565192e+00 2.790350648827853025e-03
-1.584429474999999911e+03 -2.694693106467076493e+00 3.053435527876349198e+00 2.695901591067949472e-03
-1.583387087187499901e+03 -2.678469573183120289e+00 3.093730638138004974e+00 2.584394805473446029e-03
-1.582344699375000118e+03 -2.662588930080399763e+00 3.134999382294647141e+00 2.456242694916599065e-03
-1.581302311562499881e+03 -2.647219260952414110e+00 3.176966163565974721e+00 2.311506080330297166e-03
-1.580259923750000098e+03 -2.632591658661231460e+00 3.219726709654625818e+00 2.152406655567049368e-03
-1.579217535937499633e+03 -2.619176378895119228e+00 3.263281615938464775e+00 1.982154835403133683e-03
-1.578175148124999851e+03 -2.607378197078039861e+00 3.307050718536529210e+00 1.803693434439327704e-03
-1.577132760312500068e+03 -2.597827393503498339e+00 3.350265504703700437e+00 1.618705039215531660e-03
-1.576090372499999603e+03 -2.590840186004416346e+00 3.392050190002868781e+00 1.426993161514495453e-03
-1.575047984687499820e+03 -2.586730102611904503e+00 3.431780714240165953e+00 1.228518845971433154e-03
-1.574005596874999583e+03 -2.586167778598158051e+00 3.469156225038395824e+00 1.024578049325783639e-03
-1.572963209062499800e+03 -2.589094712849244750e+00 3.504017095721812414e+00 8.158266393877764127e-04
-1.571920821250000017e+03 -2.595286794308616418e+00 3.535981512721263265e+00 6.035094538788529162e-04
-1.570878433437499552e+03 -2.604707171650092690e+00 3.564830732417934467e+00 3.896778060169344597e-04
-1.569836045624999770e+03 -2.617358653939303448e+00 3.591189944793037103e+00 1.754995415933825222e-04
-1.568793657812499760e+03 -2.632983386779006008e+00 3.615443794099548747e+00 -3.726834071797555797e-05
-1.567751269999999522e+03 -2.651444315143656194e+00 3.637846956614435356e+00 -2.477542359160012390e-04
-1.566708882187499739e+03 -2.672945490578793937e+00 3.658832828000596837e+00 -4.552682939700825352e-04
-1.565666494374999957e+03 -2.698002415176613766e+00 3.678580354615054837e+00 -6.581144583659205311e-04
-1.564624106562499946e+03 -2.726832169891008295e+00 3.697340758415907480e+00 -8.558242192367463081e-04
-1.563581718749999936e+03 -2.759051848488841774e+00 3.715182005684730893e+00 -1.049531876097879388e-03
-1.562539330937500154e+03 -2.794526674514274500e+00 3.732302974453368449e+00 -1.239872805931465597e-03
-1.561496943124999916e+03 -2.833603196114776068e+00 3.749003096574923699e+00 -1.425580505447181148e-03
-1.560454555312499906e+03 -2.876618292671682120e+00 3.765009380713468801e+00 -1.606326580071174622e-03
-1.559412167500000123e+03 -2.923506602961821077e+00 3.780117274401192606e+00 -1.782262068499855263e-03
-1.558369779687499886e+03 -2.974110302307059861e+00 3.794414433908898765e+00 -1.952866491314064670e-03
-1.557327391874999876e+03 -3.028157131613987474e+00 3.808136678671202535e+00 -2.117723602062390135e-03
-1.556285004062499866e+03 -3.085636995924471826e+00 3.821414885323232369e+00 -2.277468521000537791e-03
-1.555242616249999855e+03 -3.146860232414415925e+00 3.834139874658142322e+00 -2.432373415777103979e-03
-1.554200228437500073e+03 -3.211622167677691486e+00 3.845931807695380567e+00 -2.580773384874566860e-03
-1.553157840624999608e+03 -3.279584638032618571e+00 3.856541741191967354e+00 -2.720685252516957461e-03
-1.552115452812499825e+03 -3.350381463054687980e+00 3.865852707478867334e+00 -2.851464233234294026e-03
-1.551073065000000042e+03 -3.423596589874584595e+00 3.873964908365775894e+00 -2.972500055655385130e-03
-1.550030677187499577e+03 -3.498784599961112018e+00 3.880899046617154013e+00 -3.082354199762604285e-03
-1.548988289374999795e+03 -3.575272816150715460e+00 3.886545556514428235e+00 -3.180922986070142729e-03
-1.547945901562500012e+03 -3.652555326393746249e+00 3.890967006740720713e+00 -3.269003035932902847e-03
-1.546903513749999775e+03 -3.730238048245188232e+00 3.894284708552925078e+00 -3.346939486419511604e-03
-1.545861125937499764e+03 -3.808109231641735981e+00 3.896506688571869326e+00 -3.414853846580529016e-03
-1.544818738124999527e+03 -3.885901335542162993e+00 3.897787271672445097e+00 -3.473209834218185521e-03
-1.543776350312499744e+03 -3.963052317128316293e+00 3.898009251151695054e+00 -3.522935811625197214e-03
-1.542733962500000189e+03 -4.039071203903878526e+00 3.896712606957561942e+00 -3.564450355344279866e-03
-1.541691574687499724e+03 -4.113907312459124554e+00 3.894271138125408260e+00 -3.597356467530902786e-03
-1.540649186874999941e+03 -4.187540704385860124e+00 3.891081387915572343e+00 -3.622390482108071852e-03
-1.539606799062499704e+03 -4.259689347242974655e+00 3.887177481975759186e+00 -3.641090718256385396e-03
-1.538564411249999921e+03 -4.329694061657606952e+00 3.883114019973717745e+00 -3.654729241824330316e-03
-1.537522023437499911e+03 -4.397212883080236168e+00 3.879267604507253164e+00 -3.664073532176371009e-03
-1.536479635625000128e+03 -4.462298291023312657e+00 3.875894873493447523e+00 -3.668775249663957464e-03
-1.535437247812499891e+03 -4.525150463346379937e+00 3.873582636719287375e+00 -3.668169955703359103e-03
-1.534394859999999881e+03 -4.585726911024316621e+00 3.872431308910504910e+00 -3.661888498165708633e-03
-1.533352472187499870e+03 -4.643718739236509130e+00 3.872526946822926419e+00 -3.649448442703132414e-03
-1.532310084375000088e+03 -4.699213218717167351e+00 3.873817251471464385e+00 -3.630554631385329682e-03
-1.531267696562499850e+03 -4.752128369057488477e+00 3.876612120144554474e+00 -3.604497074474153316e-03
-1.530225308749999840e+03 -4.802101236709142462e+00 3.881056095861985522e+00 -3.569992206759505047e-03
-1.529182920937499830e+03 -4.849140691387673563e+00 3.886691862658250063e+00 -3.526822094854261801e-03
-1.528140533125000047e+03 -4.893181010195734260e+00 3.893206337722573629e+00 -3.475838323488949361e-03
-1.527098145312499810e+03 -4.934073661357586182e+00 3.900343097130725578e+00 -3.418000691780925544e-03
-1.526055757499999800e+03 -4.972059089570028512e+00 3.908251484757212069e+00 -3.353759976716334107e-03
-1.525013369687500017e+03 -5.006966038837598276e+00 3.916875235164164692e+00 -3.283959261410484328e-03
-1.523970981874999552e+03 -5.038344204232966916e+00 3.926252826845447963e+00 -3.209533372794049193e-03
-1.522928594062499769e+03 -5.065955944519454413e+00 3.936680757174864986e+00 -3.130920870084388363e-03
-1.521886206249999759e+03 -5.089833405477914852e+00 3.948139850348088675e+00 -3.048043108316616373e-03
-1.520843818437499749e+03 -5.110171007529674903e+00 3.960608635018302959e+00 -2.960463238708642246e-03
-1.519801430624999966e+03 -5.126929452453564018e+00 3.974288259031705905e+00 -2.869030793854460745e-03
-1.518759042812499729e+03 -5.140186265047320902e+00 3.989220573386383695e+00 -2.775198714568907939e-03
-1.517716654999999946e+03 -5.150002959407562031e+00 4.005158048685423466e+00 -2.679497139699598546e-03
-1.516674267187500163e+03 -5.156472506908543529e+00 4.021968847456051321e+00 -2.582124645181765529e-03
-1.515631879374999698e+03 -5.159954889367957875e+00 4.039647692244829003e+00 -2.484633409652032762e-03
-1.514589491562499916e+03 -5.160888420386705810e+00 4.057872902302591456e+00 -2.387733579392675720e-03
-1.513547103749999678e+03 -5.159566137019160337e+00 4.076251442247515122e+00 -2.290868005970785656e-03
-1.512504715937499896e+03 -5.156101132666287334e+00 4.094853550165407086e+00 -2.194557935601883919e-03
-1.511462328124999885e+03 -5.150830374918628607e+00 4.114041968118288040e+00 -2.100381152190184189e-03
-1.510419940312500103e+03 -5.144131690133820101e+00 4.134292570898608687e+00 -2.009158095310392862e-03
-1.509377552499999865e+03 -5.136405179229552864e+00 4.155970775550039242e+00 -1.920994420865361962e-03
-1.508335164687499855e+03 -5.127960157327938973e+00 4.179328037897213299e+00 -1.836474249216695723e-03
-1.507292776874999845e+03 -5.119216789488330477e+00 4.204411787516638022e+00 -1.755216269191400922e-03
-1.506250389062500062e+03 -5.110216957196095144e+00 4.230595372808813259e+00 -1.676240080962439725e-03
-1.505208001249999597e+03 -5.100718061877460130e+00 4.257333111466281572e+00 -1.599475003370402207e-03
-1.504165613437499815e+03 -5.091035430234304826e+00 4.284812733105193061e+00 -1.526070347743872357e-03
-1.503123225624999804e+03 -5.081924406282186446e+00 4.313657194253183391e+00 -1.456507072840012348e-03
-1.502080837812499567e+03 -5.073864562728387817e+00 4.344374057813497281e+00 -1.391142002477340975e-03
-1.501038449999999784e+03 -5.067230018689303783e+00 4.377247541268069142e+00 -1.330152784898081886e-03
-1.499996062187499774e+03 -5.062454900582872064e+00 4.411954523461090183e+00 -1.273382141287285243e-03
-1.498953674374999991e+03 -5.059460608839812856e+00 4.448199569444555301e+00 -1.220867574875979765e-03
-1.497911286562499527e+03 -5.058120431183829702e+00 4.485946469536688852e+00 -1.172679999790815280e-03
-1.496868898749999744e+03 -5.058617479961108110e+00 4.524838742883069642e+00 -1.129029019409752161e-03
-1.495826510937499961e+03 -5.061358190679292157e+00 4.564450809899407879e+00 -1.089353291515940880e-03
-1.494784123124999951e+03 -5.066579477034197865e+00 4.604551244232276908e+00 -1.053350649030475837e-03
-1.493741735312499713e+03 -5.074196431260794782e+00 4.645267780626661569e+00 -1.020749858714710715e-03
-1.492699347499999931e+03 -5.083912688274719649e+00 4.686315164906872610e+00 -9.922832767406183224e-04
-1.491656959687499921e+03 -5.095338792529148009e+00 4.727282429668536956e+00 -9.689595074655454193e-04
-1.490614571875000138e+03 -5.108316179619163400e+00 4.768111337300014796e+00 -9.501233598574229233e-04
-1.489572184062499900e+03 -5.123172466935657532e+00 4.808700777266412096e+00 -9.352164443728143688e-04
-1.488529796249999890e+03 -5.140306059397323324e+00 4.848648749450681805e+00 -9.234445884455603354e-04
-1.487487408437499653e+03 -5.160046246319255125e+00 4.887694810071961271e+00 -9.128266320186744203e-04
-1.486445020624999870e+03 -5.182690607142433237e+00 4.925521490126975266e+00 -9.027579770656947531e-04
-1.485402632812499860e+03 -5.208513682714211335e+00 4.961823987340802766e+00 -8.938279160595845579e-04
-1.484360244999999850e+03 -5.237505317636573565e+00 4.996384835349383380e+00 -8.852433002112114349e-04
-1.483317857187499840e+03 -5.269498238047541250e+00 5.028878726651964115e+00 -8.755062983337910101e-04
-1.482275469374999602e+03 -5.304267644709943497e+00 5.059247190928625848e+00 -8.635786185529123861e-04
-1.481233081562499819e+03 -5.341394005237017240e+00 5.087848299512242711e+00 -8.488294932772753095e-04
-1.480190693750000037e+03 -5.380399964602523788e+00 5.115160154370329337e+00 -8.315937138253992264e-04
-1.479148305937499572e+03 -5.421113114079918915e+00 5.141595518477972249e+00 -8.124093534750405181e-04
-1.478105918124999789e+03 -5.463087035095425037e+00 5.166991586765235844e+00 -7.903478780071496786e-04
-1.477063530312500006e+03 -5.505886897435557259e+00 5.191113003806223425e+00 -7.639501563938120741e-04
-1.476021142499999542e+03 -5.549142655217007558e+00 5.213924392051310974e+00 -7.324833574096913883e-04
-1.474978754687499759e+03 -5.592388380885387811e+00 5.235397515386440048e+00 -6.968320550085398092e-04
-1.473936366874999749e+03 -5.635487587170963764e+00 5.255567535138967017e+00 -6.588045695113708185e-04
-1.472893979062499966e+03 -5.678266647650777266e+00 5.274564810600129050e+00 -6.193750532235238124e-04
-1.471851591250000183e+03 -5.720563520419500669e+00 5.292503029192994646e+00 -5.784275210239306613e-04
-1.470809203437499718e+03 -5.762410149345118526e+00 5.309724920790547031e+00 -5.361345364936588110e-04
-1.469766815624999936e+03 -5.803868532651217826e+00 5.326782148258748073e+00 -4.925591953405675585e-04
-1.468724427812499925e+03 -5.845115954175364337e+00 5.343965801761507706e+00 -4.465687750292179924e-04
-1.467682039999999688e+03 -5.885811289087691023e+00 5.361337814771026444e+00 -3.989720118977284498e-04
-1.466639652187499905e+03 -5.925663726490707717e+00 5.379021208771292528e+00 -3.510677409919424384e-04
-1.465597264374999895e+03 -5.964479853191097192e+00 5.397050434226730253e+00 -3.027658137491545188e-04
-1.464554876562500112e+03 -6.002096934748405666e+00 5.415267060688776724e+00 -2.548228905949651056e-04
-1.463512488749999875e+03 -6.038854658553244548e+00 5.433454278879645827e+00 -2.073831407740429249e-04
-1.462470100937500092e+03 -6.074906395962615946e+00 5.451719418296497643e+00 -1.597328732800719483e-04
-1.461427713124999855e+03 -6.110017452610042810e+00 5.470465127467132760e+00 -1.110673553082179186e-04
-1.460385325312499845e+03 -6.143896635492253289e+00 5.489835924333910100e+00 -6.065047449000542969e-05
-1.459342937500000062e+03 -6.176309650393355000e+00 5.509834853118545261e+00 -7.394825707385905764e-06
-1.458300549687499824e+03 -6.207113469432075092e+00 5.530755846523826236e+00 4.938105318335358866e-05
-1.457258161874999814e+03 -6.236044353095678616e+00 5.552769739817692951e+00 1.092969811596760125e-04
-1.456215774062500032e+03 -6.262794393769119949e+00 5.575756025284751338e+00 1.719509721023099224e-04
-1.455173386249999794e+03 -6.287092520397742135e+00 5.599886492276866079e+00 2.367243385995101979e-04
-1.454130998437500011e+03 -6.308402722865748657e+00 5.625519136096727379e+00 3.032911694080004522e-04
-1.453088610624999546e+03 -6.326777735496048827e+00 5.652660851323521918e+00 3.709819032229932966e-04
-1.452046222812499764e+03 -6.342569458728885223e+00 5.680854352925281070e+00 4.400313908795152945e-04
-1.451003835000000208e+03 -6.356127352318414303e+00 5.709814740083595908e+00 5.107090424254976096e-04
-1.449961447187499516e+03 -6.367667503110021165e+00 5.739643158744812013e+00 5.820490056343446180e-04
-1.448919059374999961e+03 -6.377188301834694428e+00 5.770240970691372873e+00 6.524205125175283268e-04
-1.447876671562499723e+03 -6.384998612895289583e+00 5.801063014829437314e+00 7.206265405130661984e-04
-1.446834283749999940e+03 -6.391412905858484983e+00 5.831833362728738201e+00 7.863474682560261421e-04
-1.445791895937499930e+03 -6.396380748495761992e+00 5.862658655580232470e+00 8.499598566692488427e-04
-1.444749508124999693e+03 -6.399972663754403435e+00 5.893407494716266015e+00 9.131278198893282103e-04
-1.443707120312499910e+03 -6.402587542350600458e+00 5.923876019213464517e+00 9.776307017784772926e-04
-1.442664732499999900e+03 -6.404373928056796395e+00 5.953487210190986367e+00 1.044133300668389965e-03
-1.441622344687499663e+03 -6.405338638435875254e+00 5.981540076261231853e+00 1.112627868879938415e-03
-1.440579956874999880e+03 -6.405436474190260299e+00 6.007504103834663489e+00 1.183548141969227802e-03
-1.439537569062499870e+03 -6.405058284864751705e+00 6.031400813506484937e+00 1.257186706718822333e-03
-1.438495181249999860e+03 -6.404560155284286793e+00 6.053330261810815571e+00 1.332059407110489004e-03
-1.437452793437499849e+03 -6.403893934929662635e+00 6.072943460801965010e+00 1.405921029318352947e-03
-1.436410405625000067e+03 -6.403021047681269451e+00 6.089725338108194386e+00 1.478514066045941719e-03
-1.435368017812499829e+03 -6.402712402453188290e+00 6.103498214856386106e+00 1.550555622411926154e-03
-1.434325629999999819e+03 -6.403653909803438182e+00 6.113910293991149381e+00 1.622106957725386739e-03
-1.433283242187500036e+03 -6.406009510232120618e+00 6.121009376455510242e+00 1.692820418592364375e-03
-1.432240854374999572e+03 -6.409996253169996550e+00 6.124960125724399518e+00 1.761872524609209853e-03
-1.431198466562499789e+03 -6.415597901283830673e+00 6.125826798824169472e+00 1.828699157916277313e-03
-1.430156078750000006e+03 -6.422588275839841820e+00 6.123761606481213704e+00 1.893584783483007877e-03
-1.429113690937499769e+03 -6.430713644011043506e+00 6.119058148163912136e+00 1.956278294960350078e-03
-1.428071303124999986e+03 -6.439141625305503602e+00 6.112014146745299747e+00 2.016629546156939803e-03
-1.427028915312499521e+03 -6.447386965239597423e+00 6.102408034972941486e+00 2.074029790719585965e-03
-1.425986527499999966e+03 -6.455681281368169877e+00 6.090008317688962336e+00 2.127049277264407828e-03
-1.424944139687500183e+03 -6.464165163394238967e+00 6.074740510024708051e+00 2.175404943957150432e-03
-1.423901751874999718e+03 -6.473161855279971455e+00 6.056611154284542664e+00 2.218856475851233370e-03
-1.422859364062499935e+03 -6.482929527834860650e+00 6.035676306198836549e+00 2.256646382634449038e-03
-1.421816976249999698e+03 -6.493596037176613933e+00 6.012103206521524967e+00 2.288633042748855224e-03
-1.420774588437499915e+03 -6.505524653765096588e+00 5.986338728089126704e+00 2.315318518228896665e-03
-1.419732200624999905e+03 -6.519189380830699321e+00 5.958645144494775892e+00 2.336568299995540800e-03
-1.418689812812499667e+03 -6.535223788316208982e+00 5.929203446338048522e+00 2.352795117352953717e-03
-1.417647424999999885e+03 -6.554027953750056312e+00 5.898393722881448475e+00 2.363839219345798860e-03
-1.416605037187499875e+03 -6.575628103206790698e+00 5.866767789512982390e+00 2.367840828758405181e-03
-1.415562649374999637e+03 -6.600240882232164985e+00 5.834772066050202710e+00 2.363830411936335228e-03
-1.414520261562499854e+03 -6.628151729228759947e+00 5.802608799575947884e+00 2.352428060375090935e-03
-1.413477873749999844e+03 -6.659556511857682715e+00 5.771022044209848545e+00 2.334595602121814720e-03
-1.412435485937499834e+03 -6.694355064520632226e+00 5.740564034593559128e+00 2.310725708873307728e-03
-1.411393098124999824e+03 -6.732299362746804405e+00 5.711532863598604237e+00 2.281475093680699739e-03
-1.410350710312500041e+03 -6.772981632031273236e+00 5.684298913017355126e+00 2.247747367695628311e-03
-1.409308322499999804e+03 -6.815940529054485886e+00 5.658963482666331757e+00 2.210042829068978570e-03
-1.408265934687499794e+03 -6.860973002133736287e+00 5.635409257143695783e+00 2.169078541641948805e-03
-1.407223546875000011e+03 -6.908094316612765518e+00 5.613684129902012820e+00 2.127088654811606916e-03
-1.406181159062500001e+03 -6.957206167764073079e+00 5.593728206390273350e+00 2.086412291131206978e-03
-1.405138771249999763e+03 -7.008070608890818676e+00 5.575162824409805928e+00 2.047790159029976107e-03
-1.404096383437499753e+03 -7.060126736787216473e+00 5.557708166302862907e+00 2.011631256776976687e-03
-1.403053995624999970e+03 -7.112830671046467046e+00 5.541352102256124290e+00 1.977900995546578219e-03
-1.402011607812500188e+03 -7.165963903588792761e+00 5.526343460216020631e+00 1.946744124763931643e-03
-1.400969219999999950e+03 -7.219210770589821635e+00 5.512869299079563135e+00 1.918304361346703443e-03
-1.399926832187499940e+03 -7.272362451358242552e+00 5.500905706400134321e+00 1.892813511159748560e-03
-1.398884444375000157e+03 -7.324788654502013330e+00 5.490229537922444614e+00 1.870543056076410778e-03
-1.397842056562499693e+03 -7.375903428846294574e+00 5.480317805963371924e+00 1.851021437715061032e-03
-1.396799668749999910e+03 -7.425622132665674613e+00 5.471119119872254188e+00 1.834420340011610031e-03
-1.395757280937500127e+03 -7.474038130993424289e+00 5.463212932977620007e+00 1.819605647159075641e-03
-1.394714893124999890e+03 -7.521299135964394367e+00 5.457143143636778326e+00 1.805443842528278806e-03
-1.393672505312499879e+03 -7.567529892868259722e+00 5.453109937631964499e+00 1.792912742894472089e-03
-1.392630117499999642e+03 -7.612798860207488083e+00 5.451338279760780559e+00 1.781876588962519759e-03
-1.391587729687499859e+03 -7.656590919906684611e+00 5.452324015468234641e+00 1.772085688596757806e-03
-1.390545341875000076e+03 -7.698688750475995768e+00 5.456345393024887969e+00 1.764068744338512630e-03
-1.389502954062499839e+03 -7.738972922430169099e+00 5.462777739297010271e+00 1.758118738082346680e-03
-1.388460566249999829e+03 -7.777251351155178405e+00 5.471201008261432186e+00 1.754553329925406932e-03
-1.387418178437499591e+03 -7.813654615702507300e+00 5.481924443499107902e+00 1.752939789881903391e-03
-1.386375790624999809e+03 -7.848231496578616628e+00 5.495409556608795043e+00 1.752014608752943976e-03
-1.385333402812499799e+03 -7.880624140977024794e+00 5.511934222239681880e+00 1.750842680727426968e-03
-1.384291015000000016e+03 -7.910738038242488557e+00 5.531499905293883579e+00 1.748392057518177375e-03
-1.383248627187499778e+03 -7.938461106068729123e+00 5.553863117569097341e+00 1.743554448214190613e-03
-1.382206239374999768e+03 -7.963571373257920527e+00 5.579095219592742794e+00 1.736346091852988263e-03
-1.381163851562499758e+03 -7.986138270228586578e+00 5.607194242772585824e+00 1.726361269325129297e-03
-1.380121463750000203e+03 -8.006376556123084853e+00 5.637874979152283750e+00 1.712139885674453590e-03
-1.379079075937499965e+03 -8.024057117621907764e+00 5.671040556451413472e+00 1.692254769208771572e-03
-1.378036688124999955e+03 -8.038942881052864919e+00 5.706780929331460861e+00 1.665813630421912953e-03
-1.376994300312499945e+03 -8.051548661221762160e+00 5.744903801352042372e+00 1.632284053456749566e-03
-1.375951912499999708e+03 -8.062302253502313221e+00 5.784781842903813143e+00 1.591530738543204312e-03
-1.374909524687499925e+03 -8.071124561821916288e+00 5.826001347311251521e+00 1.544138793720342510e-03
-1.373867136874999915e+03 -8.078383364466525052e+00 5.868914107020312798e+00 1.490199589452541676e-03
-1.372824749062500132e+03 -8.084482813489911379e+00 5.913593472724111066e+00 1.428085933463846963e-03
-1.371782361249999667e+03 -8.089937817085736782e+00 5.959748436427223517e+00 1.356010702153416514e-03
-1.370739973437499884e+03 -8.095210777518843770e+00 6.007198636279558634e+00 1.273639631125932569e-03
-1.369697585624999874e+03 -8.100116771764410473e+00 6.055799815657769258e+00 1.181626123065874622e-03
-1.368655197812499864e+03 -8.104370305147719833e+00 6.105539722382450130e+00 1.080083878491145191e-03
-1.367612809999999854e+03 -8.107834447497909380e+00 6.156535954151071799e+00 9.689224058276400386e-04
-1.366570422187499844e+03 -8.110669762352594958e+00 6.208626371253998855e+00 8.483722512198526612e-04
-1.365528034374999834e+03 -8.112808898915536915e+00 6.261118143684860193e+00 7.181109490900550217e-04
-1.364485646562500051e+03 -8.113843818499221427e+00 6.313709343675823149e+00 5.781960080992770050e-04
-1.363443258749999814e+03 -8.114128769673529362e+00 6.366739106565185047e+00 4.293987003752325251e-04
-1.362400870937499803e+03 -8.114313368283911032e+00 6.420315159560394669e+00 2.723540884153882800e-04
-1.361358483124999566e+03 -8.114806605534507611e+00 6.474340285780797899e+00 1.076486757962120239e-04
-1.360316095312499783e+03 -8.115684146009900957e+00 6.529160181633198334e+00 -6.355599434672222665e-05
-1.359273707500000000e+03 -8.116785948837785369e+00 6.584889823563834454e+00 -2.394526385583843077e-04
-1.358231319687499763e+03 -8.118150854761843505e+00 6.640822164303947339e+00 -4.196517133581088009e-04
-1.357188931875000208e+03 -8.119827861078203313e+00 6.696390516211684130e+00 -6.041556857148936040e-04
-1.356146544062499970e+03 -8.121806544151978002e+00 6.751848283307485765e+00 -7.925706521349962144e-04
-1.355104156249999960e+03 -8.124447239759314598e+00 6.807126515555273372e+00 -9.851218137685296018e-04
-1.354061768437500177e+03 -8.128124761410724375e+00 6.861645603396529403e+00 -1.181023026994731115e-03
-1.353019380624999712e+03 -8.132388235629720796e+00 6.914988439177885304e+00 -1.379465083895945387e-03
-1.351976992812499930e+03 -8.137096065110087650e+00 6.967078013983669216e+00 -1.579664246261957596e-03
-1.350934604999999692e+03 -8.142203600103028904e+00 7.017873370858729309e+00 -1.779977555439104294e-03
-1.349892217187499909e+03 -8.147246653484211620e+00 7.067157917946314427e+00 -1.978959287331369388e-03
-1.348849829375000127e+03 -8.151517451462908070e+00 7.114927985924938802e+00 -2.175917895733971239e-03
-1.347807441562499889e+03 -8.154533529941309311e+00 7.161594439506373533e+00 -2.371400017250131515e-03
-1.346765053749999879e+03 -8.155932729057944641e+00 7.207288415002020443e+00 -2.565826011282916225e-03
-1.345722665937499642e+03 -8.155504740203637581e+00 7.251887301097078797e+00 -2.758661283866513554e-03
-1.344680278124999859e+03 -8.153269854929909854e+00 7.295374713162454228e+00 -2.948366859560505680e-03
-1.343637890312499849e+03 -8.149114758725225727e+00 7.337603110952675145e+00 -3.133486756848346579e-03
-1.342595502499999611e+03 -8.143038978559541619e+00 7.378762638590007583e+00 -3.313634990247854399e-03
-1.341553114687499829e+03 -8.134952642694528890e+00 7.418773952691502416e+00 -3.488546869494040924e-03
-1.340510726874999818e+03 -8.124785825943869000e+00 7.457476084111955394e+00 -3.658579078830541398e-03
-1.339468339062499808e+03 -8.112523351768761160e+00 7.495253229030363507e+00 -3.824163203658279692e-03
-1.338425951249999798e+03 -8.098260373926068567e+00 7.532247507400686715e+00 -3.985370821799291176e-03
-1.337383563437499788e+03 -8.082288590110962900e+00 7.568556835950649209e+00 -4.142186832838061494e-03
-1.336341175624999778e+03 -8.064976264609558854e+00 7.604661094095777507e+00 -4.293783777434966899e-03
-1.335298787812499768e+03 -8.046105970136068208e+00 7.640871300872028371e+00 -4.438930610397713930e-03
-1.334256399999999758e+03 -8.025443013407768333e+00 7.677513692881167806e+00 -4.575650807425618236e-03
-1.333214012187500202e+03 -8.003235071107603460e+00 7.714970582251017284e+00 -4.702127870918863459e-03
-1.332171624374999965e+03 -7.979420536122605156e+00 7.753403725911047317e+00 -4.817850749808857622e-03
-1.331129236562500182e+03 -7.953815882478653343e+00 7.792838344027824604e+00 -4.922305758698700302e-03
-1.330086848750000172e+03 -7.926853172512236867e+00 7.833615183001330529e+00 -5.015235199937280106e-03
-1.329044460937499935e+03 -7.899659690245596444e+00 7.876134697302695997e+00 -5.096826107651782067e-03
-1.328002073124999924e+03 -7.872821020235028833e+00 7.920380881017333508e+00 -5.166170144538993064e-03
-1.326959685312499687e+03 -7.847021564449097930e+00 7.966588369126161417e+00 -5.222803826679797354e-03
-1.325917297499999904e+03 -7.822947731872359256e+00 8.014906376184537606e+00 -5.267484533365009505e-03
-1.324874909687500121e+03 -7.801316260800605029e+00 8.065674024837937495e+00 -5.301428435759872153e-03
-1.323832521874999884e+03 -7.783302424139098008e+00 8.119313865815863451e+00 -5.326444953160626439e-03
-1.322790134062499874e+03 -7.769328815122149123e+00 8.175722131586182329e+00 -5.342822743659805286e-03
-1.321747746249999864e+03 -7.759288516028627569e+00 8.234872386626619800e+00 -5.349855143671712263e-03
-1.320705358437499854e+03 -7.752697883696994197e+00 8.296346404185921841e+00 -5.346943777544695131e-03
-1.319662970625000071e+03 -7.749533568115581694e+00 8.359944466687274200e+00 -5.334252289150225729e-03
-1.318620582812499606e+03 -7.749803061263517812e+00 8.425994931780849129e+00 -5.311867495548435250e-03
-1.317578194999999823e+03 -7.753334931018112997e+00 8.494896109811174156e+00 -5.279758765921550856e-03
-1.316535807187499813e+03 -7.760075739796958416e+00 8.566564626823225836e+00 -5.238904720210922974e-03
-1.315493419374999803e+03 -7.770068091434993995e+00 8.640817292302612529e+00 -5.189089736880004092e-03
-1.314451031562499793e+03 -7.783025751653910085e+00 8.717765348388773816e+00 -5.129716468708509815e-03
-1.313408643749999783e+03 -7.798959247962927499e+00 8.797829225260286989e+00 -5.061658442123148118e-03
-1.312366255937499773e+03 -7.818089330731948117e+00 8.881040748618749703e+00 -4.984465204311817020e-03
-1.311323868124999763e+03 -7.840231309688146411e+00 8.967355821681374906e+00 -4.896961927081646716e-03
-1.310281480312499980e+03 -7.865154330969281737e+00 9.056474964119573201e+00 -4.798840367662919604e-03
-1.309239092499999970e+03 -7.892812383949697974e+00 9.148085269476334602e+00 -4.689954399049389537e-03
-1.308196704687499960e+03 -7.922834730303658368e+00 9.241612432390517995e+00 -4.570764563667221135e-03
-1.307154316875000177e+03 -7.955002917216834391e+00 9.336230502090341332e+00 -4.442039002934952685e-03
-1.306111929062499939e+03 -7.989057244230787447e+00 9.431365581279877119e+00 -4.305247796822963408e-03
-1.305069541249999929e+03 -8.024288447593498574e+00 9.526386993621153820e+00 -4.162233127350456127e-03
-1.304027153437500147e+03 -8.060414036970032114e+00 9.621179699832019594e+00 -4.015722630634337501e-03
-1.302984765624999682e+03 -8.097258635600658394e+00 9.715435676914243146e+00 -3.868086334431558582e-03
-1.301942377812499899e+03 -8.134146248375907717e+00 9.808392111368615218e+00 -3.720290795339933031e-03
-1.300899989999999889e+03 -8.170346228329654181e+00 9.899532726621629308e+00 -3.572230037621270705e-03
-1.299857602187499879e+03 -8.205646711360037315e+00 9.988572370010727397e+00 -3.424054456331793693e-03
-1.298815214374999869e+03 -8.239689313386714176e+00 1.007509685338173355e+01 -3.277493853478563243e-03
-1.297772826562499858e+03 -8.272101740489379296e+00 1.015859539162336844e+01 -3.135048590459666926e-03
-1.296730438749999848e+03 -8.302593203175199221e+00 1.023855771170373430e+01 -2.997152936064051247e-03
-1.295688050937499838e+03 -8.331109808552723095e+00 1.031502086464468348e+01 -2.863285458354274376e-03
-1.294645663124999828e+03 -8.358062450678950484e+00 1.038790516224666050e+01 -2.734133480048653309e-03
-1.293603275312499818e+03 -8.383626656350351425e+00 1.045709868779758267e+01 -2.609601834543015444e-03
-1.292560887499999581e+03 -8.408058013214162685e+00 1.052278550314152028e+01 -2.489668608861670719e-03
-1.291518499687499798e+03 -8.431370813058405744e+00 1.058517924170534208e+01 -2.372988859728781576e-03
-1.290476111874999788e+03 -8.453927066390610534e+00 1.064459362933709663e+01 -2.258615684091556247e-03
-1.289433724062499778e+03 -8.476107244316763101e+00 1.070077868599079451e+01 -2.147386582408681438e-03
-1.288391336249999767e+03 -8.498266780231842787e+00 1.075382655877704430e+01 -2.038890874842448284e-03
-1.287348948437499985e+03 -8.520974761819198662e+00 1.080368084211855439e+01 -1.932851119716012464e-03
-1.286306560624999975e+03 -8.544998521998021346e+00 1.085039824699230593e+01 -1.830008827969988299e-03
-1.285264172812500192e+03 -8.571268657097233401e+00 1.089478705650919110e+01 -1.731209404442142150e-03
-1.284221784999999954e+03 -8.600597324203857141e+00 1.093770226481228214e+01 -1.636606859063707408e-03
-1.283179397187499944e+03 -8.633456540068070950e+00 1.097917419681632722e+01 -1.545895747759227406e-03
-1.282137009374999934e+03 -8.669677895524781519e+00 1.101843672467398427e+01 -1.459507816186783602e-03
-1.281094621562500151e+03 -8.709193987375424939e+00 1.105502119299804953e+01 -1.378234001133255698e-03
-1.280052233749999914e+03 -8.752114319315321467e+00 1.108883363859937177e+01 -1.301827622595454551e-03
-1.279009845937499904e+03 -8.798903727372834993e+00 1.111993965531373973e+01 -1.230121535905992795e-03
-1.277967458124999894e+03 -8.850179576601313158e+00 1.114883415410804979e+01 -1.163178909621058552e-03
-1.276925070312500111e+03 -8.905319165459800956e+00 1.117579379801862061e+01 -1.100308907240313836e-03
-1.275882682499999873e+03 -8.963284306547773639e+00 1.120072015152329747e+01 -1.040807384887518054e-03
-1.274840294687499863e+03 -9.023767151618866222e+00 1.122345045493668181e+01 -9.841721432323801214e-04
-1.273797906874999853e+03 -9.086719364143009514e+00 1.124413877362246517e+01 -9.299623410040949679e-04
-1.272755519062499616e+03 -9.151220246827193705e+00 1.126262735908926338e+01 -8.776966587849481093e-04
-1.271713131249999833e+03 -9.215984741378004941e+00 1.127864429686863801e+01 -8.273734307668909700e-04
-1.270670743437499823e+03 -9.279827445959828225e+00 1.129182299348435592e+01 -7.806063346209072499e-04
-1.269628355624999813e+03 -9.342272874672998384e+00 1.130163006408914583e+01 -7.385406257598181893e-04
-1.268585967812499803e+03 -9.403165057200840948e+00 1.130777162337507136e+01 -7.004936359907302981e-04
-1.267543579999999793e+03 -9.462007380179612070e+00 1.131037207281771373e+01 -6.655829342425098084e-04
-1.266501192187499782e+03 -9.518295605963295714e+00 1.130966557179783116e+01 -6.327260631520252891e-04
-1.265458804374999772e+03 -9.572076422229141457e+00 1.130574358010403024e+01 -6.011928783104800774e-04
-1.264416416562499990e+03 -9.623681766301542595e+00 1.129853288407314871e+01 -5.700557487639010094e-04
-1.263374028749999979e+03 -9.673013996620831279e+00 1.128820117724822047e+01 -5.388178379647633621e-04
-1.262331640937499969e+03 -9.719958859430610332e+00 1.127530515786598819e+01 -5.074716038705661889e-04
-1.261289253125000187e+03 -9.764624860459798938e+00 1.126017960836865228e+01 -4.756903028430468851e-04
-1.260246865312499949e+03 -9.807683579193307466e+00 1.124306842672461748e+01 -4.441434550435634102e-04
-1.259204477499999939e+03 -9.850260708330386805e+00 1.122436231679509078e+01 -4.126939800703551139e-04
-1.258162089687499929e+03 -9.892388915293139462e+00 1.120430842415570538e+01 -3.804536329457146641e-04
-1.257119701874999919e+03 -9.934082274323984052e+00 1.118324958017566395e+01 -3.467388102847578286e-04
-1.256077314062499909e+03 -9.976678844148484160e+00 1.116154572105188691e+01 -3.114095926299577616e-04
-1.255034926249999899e+03 -1.002143100897122530e+01 1.113980363544775543e+01 -2.751093254267655570e-04
-1.253992538437499888e+03 -1.006836322479189505e+01 1.111876528841671785e+01 -2.375650258561924784e-04
-1.252950150624999878e+03 -1.011686801959056758e+01 1.109854890338434075e+01 -1.991057248383005856e-04
-1.251907762812499868e+03 -1.016702838516772189e+01 1.107874269540111101e+01 -1.595639374769597396e-04
-1.250865374999999858e+03 -1.021882323937461123e+01 1.105942159481054254e+01 -1.184565250913640721e-04
-1.249822987187499848e+03 -1.027232306005479145e+01 1.104165992260551654e+01 -7.659590504425145075e-05
-1.248780599374999838e+03 -1.032823489028508668e+01 1.102582152204230326e+01 -3.426651377349054848e-05
-1.247738211562499828e+03 -1.038673221627968601e+01 1.101195228996403230e+01 8.462076342924591300e-06
-1.246695823749999818e+03 -1.044696020136610670e+01 1.099969287118518046e+01 5.116987759043209829e-05
-1.245653435937499808e+03 -1.050846528640253297e+01 1.098860102205232003e+01 9.343229637834394121e-05
-1.244611048124999797e+03 -1.057083907325510097e+01 1.097808656153264550e+01 1.366832370092693804e-04
-1.243568660312499787e+03 -1.063369008308769459e+01 1.096753595570258533e+01 1.836098023125606231e-04
-1.242526272499999550e+03 -1.069664393749007658e+01 1.095620490371362621e+01 2.365117073165611829e-04
-1.241483884687499767e+03 -1.075900554702945300e+01 1.094337112837986226e+01 2.960512241904230367e-04
-1.240441496874999984e+03 -1.082043577591474381e+01 1.092945598495929360e+01 3.611782836309037335e-04
-1.239399109062499974e+03 -1.088098465489874478e+01 1.091549495725581487e+01 4.306993636559832469e-04
-1.238356721249999964e+03 -1.094050265274476175e+01 1.090190074666943332e+01 5.032732194663548566e-04
-1.237314333437499954e+03 -1.099883735729427769e+01 1.088915285632832486e+01 5.778401146040624973e-04
-1.236271945624999944e+03 -1.105554579969219198e+01 1.087784247270198534e+01 6.538239740947993876e-04
-1.235229557812500161e+03 -1.111037803520756739e+01 1.086789537480052736e+01 7.306099001321588165e-04
-1.234187169999999924e+03 -1.116356082467308930e+01 1.085981270015341060e+01 8.081201352427317894e-04
-1.233144782187499914e+03 -1.121514428566219124e+01 1.085400024238947481e+01 8.864815009448560705e-04
-1.232102394374999903e+03 -1.126555690257951881e+01 1.085073623005778209e+01 9.659842549769230655e-04
-1.231060006562500121e+03 -1.131572930707671887e+01 1.085050691795849787e+01 1.048017238062998830e-03
-1.230017618749999883e+03 -1.136656309448468605e+01 1.085350188101891789e+01 1.132568207891494847e-03
-1.228975230937499873e+03 -1.141862376705910442e+01 1.085993519719794875e+01 1.217995204496451819e-03
-1.227932843124999863e+03 -1.147240417888839303e+01 1.087015896231964263e+01 1.303206283010358100e-03
-1.226890455312499626e+03 -1.152799938958635906e+01 1.088472690974348467e+01 1.387354799624417392e-03
-1.225848067499999843e+03 -1.158561329462971479e+01 1.090417476046443745e+01 1.469726585324661328e-03
-1.224805679687499833e+03 -1.164469152637645877e+01 1.092851771872670597e+01 1.550305167090226290e-03
-1.223763291874999823e+03 -1.170429074916880374e+01 1.095746690355866093e+01 1.629185538933325709e-03
-1.222720904062499812e+03 -1.176425443871573862e+01 1.099090398200606344e+01 1.705488276870182176e-03
-1.221678516249999802e+03 -1.182436633947864202e+01 1.102914029260228901e+01 1.778087797517980068e-03
-1.220636128437499792e+03 -1.188437783607174225e+01 1.107246055901082471e+01 1.847057668690065164e-03
-1.219593740624999782e+03 -1.194399258391546859e+01 1.112082099054994444e+01 1.912545695955937498e-03
-1.218551352812499772e+03 -1.200264639063777139e+01 1.117345741418878546e+01 1.974017284871886716e-03
-1.217508964999999989e+03 -1.206051262374877808e+01 1.123031732165630991e+01 2.031527309814506067e-03
-1.216466577187499979e+03 -1.211817807649464918e+01 1.129232845234658988e+01 2.085471426765547580e-03
-1.215424189374999969e+03 -1.217574027321396457e+01 1.135993866329306101e+01 2.136176139310700609e-03
-1.214381801562499959e+03 -1.223313719625467400e+01 1.143257907059306078e+01 2.183802283346982041e-03
-1.213339413749999949e+03 -1.229037893917006663e+01 1.150933060483749415e+01 2.228467849005028641e-03
-1.212297025937499939e+03 -1.234801814794563590e+01 1.159021804857942506e+01 2.269818123282134337e-03
-1.211254638124999929e+03 -1.240618656608062054e+01 1.167592924686779732e+01 2.306888859216681738e-03
-1.210212250312499918e+03 -1.246498248446609303e+01 1.176693840819868164e+01 2.338603960021775480e-03
-1.209169862500000136e+03 -1.252476028609541103e+01 1.186306007187657663e+01 2.365154114753736415e-03
-1.208127474687499898e+03 -1.258573763969459236e+01 1.196402678072634984e+01 2.387048140258598693e-03
-1.207085086874999888e+03 -1.264763158533945742e+01 1.206914971589381302e+01 2.404163706828633777e-03
-1.206042699062499878e+03 -1.270962750389447216e+01 1.217837380243241618e+01 2.416149704436671569e-03
-1.205000311250000095e+03 -1.277121918358019315e+01 1.229153723840647849e+01 2.422337060146044496e-03
-1.203957923437499858e+03 -1.283213640427100088e+01 1.240784893991479976e+01 2.421944001503472787e-03
-1.202915535624999848e+03 -1.289230601456661951e+01 1.252737441451544420e+01 2.414130829325916109e-03
-1.201873147812499838e+03 -1.295155944333335007e+01 1.264981570748676987e+01 2.398783225784280847e-03
-1.200830759999999827e+03 -1.300955778988150158e+01 1.277485565324620076e+01 2.376672121375335810e-03
-1.199788372187499817e+03 -1.306606565014737598e+01 1.290252225637870609e+01 2.349442499473301024e-03
-1.198745984374999807e+03 -1.312066532652216999e+01 1.303204891769270546e+01 2.318804820466203488e-03
-1.197703596562499797e+03 -1.317303426335285010e+01 1.316264261716384709e+01 2.285268294968489759e-03
-1.196661208749999560e+03 -1.322325319455404014e+01 1.329375461066197772e+01 2.248490975068736814e-03
-1.195618820937499777e+03 -1.327160451143708819e+01 1.342472624310024010e+01 2.207379282616215351e-03
-1.194576433124999994e+03 -1.331820557120881965e+01 1.355517836802043519e+01 2.161748104829508584e-03
-1.193534045312499984e+03 -1.336321887614835013e+01 1.368535021759309522e+01 2.113050064038057840e-03
-1.192491657499999747e+03 -1.340686362783687713e+01 1.381477655835418616e+01 2.061598300773597858e-03
-1.191449269687499964e+03 -1.344968987391450277e+01 1.394289168781764410e+01 2.006832716532283654e-03
-1.190406881874999954e+03 -1.349164701135915756e+01 1.406909121565569976e+01 1.947788010115769543e-03
-1.189364494062499944e+03 -1.353246547156706470e+01 1.419242518830827571e+01 1.883980001925463638e-03
-1.188322106249999933e+03 -1.357208511913968607e+01 1.431215457219619758e+01 1.815547600662241554e-03
-1.187279718437499923e+03 -1.361098071034734147e+01 1.442795575774817607e+01 1.741887308918822069e-03
-1.186237330624999913e+03 -1.364950673020017113e+01 1.453954809735803977e+01 1.662744992567855018e-03
-1.185194942812500130e+03 -1.368783769831141051e+01 1.464716685529665519e+01 1.577582113013774020e-03
-1.184152554999999893e+03 -1.372669744410102410e+01 1.475132312019226433e+01 1.485436679983152385e-03
-1.183110167187499883e+03 -1.376668522334820111e+01 1.485266901850101995e+01 1.386229367544116343e-03
-1.182067779374999873e+03 -1.380886885336883019e+01 1.495263801760226663e+01 1.280711244736196719e-03
-1.181025391562500090e+03 -1.385415200207048336e+01 1.505186338192503825e+01 1.169274119404184117e-03
-1.179983003749999853e+03 -1.390281774995774278e+01 1.515062917634496031e+01 1.052129786827135736e-03
-1.178940615937499842e+03 -1.395501510090219099e+01 1.524931106976266371e+01 9.294974815282386641e-04
-1.177898228124999832e+03 -1.401139472053797697e+01 1.534827156724739794e+01 8.021412833071358108e-04
-1.176855840312499822e+03 -1.407281257734461022e+01 1.544828332447224639e+01 6.702419452974164296e-04
-1.175813452499999812e+03 -1.413959411226854712e+01 1.555009821244041390e+01 5.329427119608924840e-04
-1.174771064687499802e+03 -1.421077282096951500e+01 1.565366896665252483e+01 3.904104774785738209e-04
-1.173728676874999792e+03 -1.428605538386988272e+01 1.575908093854708980e+01 2.424276595702970624e-04
-1.172686289062499782e+03 -1.436612591669560857e+01 1.586679182479020334e+01 8.815699318829195875e-05
-1.171643901249999999e+03 -1.445102066476063385e+01 1.597692393845077419e+01 -7.188870454803285726e-05
-1.170601513437499989e+03 -1.453959891143282945e+01 1.608904537850070682e+01 -2.361238567473339682e-04
-1.169559125624999979e+03 -1.463034991963193043e+01 1.620172709333578709e+01 -4.043825444725968965e-04
-1.168516737812499969e+03 -1.472349131521929877e+01 1.631427804884587474e+01 -5.762144419727639657e-04
-1.167474349999999959e+03 -1.481924059401553606e+01 1.642682072292071283e+01 -7.499480168656877301e-04
-1.166431962187499721e+03 -1.491727927088493288e+01 1.653896824497416773e+01 -9.240283858235596483e-04
-1.165389574374999938e+03 -1.501765994106789215e+01 1.665034572291129678e+01 -1.097571715375800791e-03
-1.164347186562499928e+03 -1.512019358829895843e+01 1.676067858313047054e+01 -1.270146864698768743e-03
-1.163304798750000145e+03 -1.522373559053048275e+01 1.686888612926042441e+01 -1.441324018550399185e-03
-1.162262410937499908e+03 -1.532743893837013260e+01 1.697421082288876804e+01 -1.611048337798375116e-03
-1.161220023124999898e+03 -1.543054069222535851e+01 1.707577683131727042e+01 -1.778872522735148055e-03
-1.160177635312499888e+03 -1.553242111620506094e+01 1.717310103814814681e+01 -1.943538475542681701e-03
-1.159135247500000105e+03 -1.563289582971685832e+01 1.726613310737415929e+01 -2.103846530886513064e-03
-1.158092859687499868e+03 -1.573174882068630431e+01 1.735439556122959104e+01 -2.260164947753237272e-03
-1.157050471874999857e+03 -1.582894126370775290e+01 1.743824366719228181e+01 -2.412988981738140026e-03
-1.156008084062499847e+03 -1.592410945125162236e+01 1.751807348018222044e+01 -2.561156351266463162e-03
-1.154965696250000065e+03 -1.601669390744105570e+01 1.759441354920181766e+01 -2.703413676453924122e-03
-1.153923308437499827e+03 -1.610668957949669888e+01 1.766764373983011538e+01 -2.840202486668393957e-03
-1.152880920624999817e+03 -1.619430440368383373e+01 1.773820396229441343e+01 -2.972404844693817601e-03
[truncated: 619,983 more chars]
