# Supplementary material for: Multipolar electric and magnetic contributions to sum-frequency generation spectra reveal biaxial interfacial water structure
Source: Nat Commun. 2026 May 13;17:4333. doi: 10.1038/s41467-026-72345-4 (PMC13172427; doi:10.1038/s41467-026-72345-4)
Supplement: Supplementary file 3 — Source data [file 41467_2026_72345_MOESM3_ESM.zip › SourceData/Fig2(a).txt]

# z (A) rho (g/cm^3)
 -43.17645    0.00001
 -43.11633    0.00001
 -43.05621    0.00001
 -42.99609    0.00001
 -42.93597    0.00002
 -42.87585    0.00002
 -42.81573    0.00002
 -42.75561    0.00002
 -42.69548    0.00002
 -42.63536    0.00002
 -42.57524    0.00002
 -42.51512    0.00002
 -42.45500    0.00002
 -42.39488    0.00002
 -42.33476    0.00002
 -42.27464    0.00002
 -42.21452    0.00002
 -42.15440    0.00002
 -42.09428    0.00002
 -42.03416    0.00002
 -41.97404    0.00002
 -41.91392    0.00002
 -41.85380    0.00002
 -41.79368    0.00002
 -41.73356    0.00002
 -41.67344    0.00002
 -41.61332    0.00002
 -41.55320    0.00002
 -41.49308    0.00002
 -41.43296    0.00002
 -41.37284    0.00002
 -41.31272    0.00002
 -41.25260    0.00002
 -41.19248    0.00002
 -41.13236    0.00002
 -41.07224    0.00002
 -41.01212    0.00002
 -40.95200    0.00002
 -40.89188    0.00002
 -40.83176    0.00002
 -40.77164    0.00002
 -40.71152    0.00002
 -40.65140    0.00002
 -40.59128    0.00002
 -40.53116    0.00002
 -40.47104    0.00002
 -40.41092    0.00002
 -40.35080    0.00002
 -40.29068    0.00002
 -40.23056    0.00002
 -40.17043    0.00002
 -40.11031    0.00002
 -40.05019    0.00002
 -39.99007    0.00002
 -39.92995    0.00002
 -39.86983    0.00002
 -39.80971    0.00002
 -39.74959    0.00002
 -39.68947    0.00002
 -39.62935    0.00002
 -39.56923    0.00002
 -39.50911    0.00002
 -39.44899    0.00002
 -39.38887    0.00002
 -39.32875    0.00002
 -39.26863    0.00002
 -39.20851    0.00002
 -39.14839    0.00002
 -39.08827    0.00002
 -39.02815    0.00002
 -38.96803    0.00002
 -38.90791    0.00002
 -38.84779    0.00002
 -38.78767    0.00002
 -38.72755    0.00002
 -38.66743    0.00002
 -38.60731    0.00002
 -38.54719    0.00002
 -38.48707    0.00002
 -38.42695    0.00002
 -38.36683    0.00002
 -38.30671    0.00002
 -38.24659    0.00002
 -38.18647    0.00002
 -38.12635    0.00002
 -38.06623    0.00002
 -38.00611    0.00002
 -37.94599    0.00002
 -37.88587    0.00002
 -37.82575    0.00002
 -37.76563    0.00002
 -37.70550    0.00002
 -37.64538    0.00002
 -37.58526    0.00002
 -37.52514    0.00002
 -37.46502    0.00002
 -37.40490    0.00002
 -37.34478    0.00002
 -37.28466    0.00002
 -37.22454    0.00002
 -37.16442    0.00002
 -37.10430    0.00002
 -37.04418    0.00002
 -36.98406    0.00002
 -36.92394    0.00002
 -36.86382    0.00002
 -36.80370    0.00002
 -36.74358    0.00002
 -36.68346    0.00002
 -36.62334    0.00002
 -36.56322    0.00002
 -36.50310    0.00002
 -36.44298    0.00002
 -36.38286    0.00002
 -36.32274    0.00002
 -36.26262    0.00002
 -36.20250    0.00002
 -36.14238    0.00002
 -36.08226    0.00002
 -36.02214    0.00002
 -35.96202    0.00002
 -35.90190    0.00002
 -35.84178    0.00002
 -35.78166    0.00002
 -35.72154    0.00002
 -35.66142    0.00002
 -35.60130    0.00002
 -35.54118    0.00002
 -35.48106    0.00002
 -35.42094    0.00002
 -35.36082    0.00002
 -35.30070    0.00002
 -35.24058    0.00002
 -35.18045    0.00002
 -35.12033    0.00002
 -35.06021    0.00002
 -35.00009    0.00002
 -34.93997    0.00002
 -34.87985    0.00002
 -34.81973    0.00002
 -34.75961    0.00002
 -34.69949    0.00002
 -34.63937    0.00002
 -34.57925    0.00002
 -34.51913    0.00002
 -34.45901    0.00002
 -34.39889    0.00002
 -34.33877    0.00002
 -34.27865    0.00002
 -34.21853    0.00002
 -34.15841    0.00002
 -34.09829    0.00002
 -34.03817    0.00002
 -33.97805    0.00002
 -33.91793    0.00002
 -33.85781    0.00002
 -33.79769    0.00002
 -33.73757    0.00002
 -33.67745    0.00002
 -33.61733    0.00002
 -33.55721    0.00002
 -33.49709    0.00002
 -33.43697    0.00002
 -33.37685    0.00002
 -33.31673    0.00002
 -33.25661    0.00002
 -33.19649    0.00003
 -33.13637    0.00003
 -33.07625    0.00002
 -33.01613    0.00002
 -32.95601    0.00002
 -32.89589    0.00003
 -32.83577    0.00003
 -32.77565    0.00002
 -32.71552    0.00002
 -32.65540    0.00002
 -32.59528    0.00002
 -32.53516    0.00003
 -32.47504    0.00003
 -32.41492    0.00003
 -32.35480    0.00003
 -32.29468    0.00003
 -32.23456    0.00003
 -32.17444    0.00003
 -32.11432    0.00003
 -32.05420    0.00003
 -31.99408    0.00003
 -31.93396    0.00004
 -31.87384    0.00005
 -31.81372    0.00004
 -31.75360    0.00005
 -31.69348    0.00005
 -31.63336    0.00006
 -31.57324    0.00007
 -31.51312    0.00007
 -31.45300    0.00008
 -31.39288    0.00009
 -31.33276    0.00010
 -31.27264    0.00010
 -31.21252    0.00011
 -31.15240    0.00011
 -31.09228    0.00015
 -31.03216    0.00015
 -30.97204    0.00016
 -30.91192    0.00018
 -30.85180    0.00022
 -30.79168    0.00024
 -30.73156    0.00027
 -30.67144    0.00029
 -30.61132    0.00032
 -30.55120    0.00039
 -30.49108    0.00042
 -30.43096    0.00050
 -30.37084    0.00056
 -30.31072    0.00065
 -30.25060    0.00076
 -30.19047    0.00085
 -30.13035    0.00098
 -30.07023    0.00116
 -30.01011    0.00138
 -29.94999    0.00160
 -29.88987    0.00178
 -29.82975    0.00204
 -29.76963    0.00232
 -29.70951    0.00272
 -29.64939    0.00309
 -29.58927    0.00352
 -29.52915    0.00407
 -29.46903    0.00462
 -29.40891    0.00528
 -29.34879    0.00593
 -29.28867    0.00683
 -29.22855    0.00773
 -29.16843    0.00878
 -29.10831    0.01001
 -29.04819    0.01136
 -28.98807    0.01285
 -28.92795    0.01457
 -28.86783    0.01642
 -28.80771    0.01844
 -28.74759    0.02069
 -28.68747    0.02314
 -28.62735    0.02593
 -28.56723    0.02891
 -28.50711    0.03234
 -28.44699    0.03617
 -28.38687    0.04020
 -28.32675    0.04471
 -28.26663    0.04946
 -28.20651    0.05470
 -28.14639    0.06021
 -28.08627    0.06649
 -28.02615    0.07275
 -27.96603    0.08013
 -27.90591    0.08769
 -27.84579    0.09596
 -27.78567    0.10428
 -27.72555    0.11336
 -27.66542    0.12306
 -27.60530    0.13325
 -27.54518    0.14433
 -27.48506    0.15582
 -27.42494    0.16824
 -27.36482    0.18111
 -27.30470    0.19452
 -27.24458    0.20872
 -27.18446    0.22292
 -27.12434    0.23831
 -27.06422    0.25443
 -27.00410    0.27068
 -26.94398    0.28772
 -26.88386    0.30562
 -26.82374    0.32353
 -26.76362    0.34198
 -26.70350    0.36125
 -26.64338    0.38106
 -26.58326    0.40056
 -26.52314    0.42092
 -26.46302    0.44178
 -26.40290    0.46281
 -26.34278    0.48406
 -26.28266    0.50547
 -26.22254    0.52691
 -26.16242    0.54835
 -26.10230    0.57058
 -26.04218    0.59306
 -25.98206    0.61502
 -25.92194    0.63637
 -25.86182    0.65789
 -25.80170    0.67867
 -25.74158    0.70012
 -25.68146    0.72042
 -25.62134    0.73993
 -25.56122    0.76001
 -25.50110    0.77963
 -25.44098    0.79762
 -25.38086    0.81615
 -25.32074    0.83337
 -25.26062    0.84946
 -25.20049    0.86410
 -25.14037    0.87823
 -25.08025    0.89245
 -25.02013    0.90379
 -24.96001    0.91543
 -24.89989    0.92542
 -24.83977    0.93552
 -24.77965    0.94384
 -24.71953    0.95247
 -24.65941    0.95908
 -24.59929    0.96509
 -24.53917    0.96965
 -24.47905    0.97371
 -24.41893    0.97632
 -24.35881    0.97939
 -24.29869    0.98090
 -24.23857    0.98197
 -24.17845    0.98285
 -24.11833    0.98244
 -24.05821    0.98352
 -23.99809    0.98293
 -23.93797    0.98087
 -23.87785    0.97851
 -23.81773    0.97771
 -23.75761    0.97589
 -23.69749    0.97342
 -23.63737    0.97227
 -23.57725    0.97124
 -23.51713    0.96940
 -23.45701    0.96886
 -23.39689    0.96832
 -23.33677    0.96719
 -23.27665    0.96625
 -23.21653    0.96489
 -23.15641    0.96541
 -23.09629    0.96597
 -23.03617    0.96699
 -22.97605    0.96665
 -22.91593    0.96860
 -22.85581    0.97063
 -22.79569    0.97278
 -22.73557    0.97454
 -22.67544    0.97568
 -22.61532    0.97834
 -22.55520    0.98052
 -22.49508    0.98263
 -22.43496    0.98516
 -22.37484    0.98665
 -22.31472    0.98857
 -22.25460    0.99049
 -22.19448    0.99241
 -22.13436    0.99433
 -22.07424    0.99694
 -22.01412    0.99916
 -21.95400    1.00063
 -21.89388    1.00247
 -21.83376    1.00288
 -21.77364    1.00375
 -21.71352    1.00614
 -21.65340    1.00750
 -21.59328    1.00722
 -21.53316    1.00849
 -21.47304    1.00797
 -21.41292    1.00771
 -21.35280    1.00818
 -21.29268    1.00840
 -21.23256    1.00733
 -21.17244    1.00559
 -21.11232    1.00491
 -21.05220    1.00545
 -20.99208    1.00441
 -20.93196    1.00384
 -20.87184    1.00446
 -20.81172    1.00194
 -20.75160    1.00160
 -20.69148    1.00028
 -20.63136    0.99935
 -20.57124    0.99891
 -20.51112    0.99758
 -20.45100    0.99682
 -20.39088    0.99704
 -20.33076    0.99592
 -20.27064    0.99490
 -20.21051    0.99426
 -20.15039    0.99376
 -20.09027    0.99492
 -20.03015    0.99352
 -19.97003    0.99438
 -19.90991    0.99350
 -19.84979    0.99391
 -19.78967    0.99337
 -19.72955    0.99352
 -19.66943    0.99385
 -19.60931    0.99400
 -19.54919    0.99521
 -19.48907    0.99515
 -19.42895    0.99476
 -19.36883    0.99563
 -19.30871    0.99620
 -19.24859    0.99623
 -19.18847    0.99586
 -19.12835    0.99658
 -19.06823    0.99718
 -19.00811    0.99807
 -18.94799    0.99736
 -18.88787    0.99771
 -18.82775    0.99931
 -18.76763    0.99990
 -18.70751    0.99941
 -18.64739    1.00106
 -18.58727    1.00209
 -18.52715    1.00277
 -18.46703    1.00222
 -18.40691    1.00189
 -18.34679    1.00299
 -18.28667    1.00409
 -18.22655    1.00515
 -18.16643    1.00560
 -18.10631    1.00559
 -18.04619    1.00582
 -17.98607    1.00606
 -17.92595    1.00440
 -17.86583    1.00462
 -17.80571    1.00505
 -17.74559    1.00535
 -17.68546    1.00606
 -17.62534    1.00452
 -17.56522    1.00449
 -17.50510    1.00552
 -17.44498    1.00469
 -17.38486    1.00482
 -17.32474    1.00313
 -17.26462    1.00233
 -17.20450    1.00214
 -17.14438    0.99999
 -17.08426    1.00080
 -17.02414    1.00001
 -16.96402    1.00004
 -16.90390    1.00006
 -16.84378    1.00072
 -16.78366    1.00082
 -16.72354    1.00079
 -16.66342    1.00005
 -16.60330    0.99903
 -16.54318    1.00021
 -16.48306    0.99986
 -16.42294    0.99881
 -16.36282    1.00064
 -16.30270    1.00155
 -16.24258    1.00071
 -16.18246    1.00011
 -16.12234    1.00033
 -16.06222    1.00142
 -16.00210    1.00139
 -15.94198    1.00181
 -15.88186    1.00241
 -15.82174    1.00190
 -15.76162    1.00218
 -15.70150    1.00283
 -15.64138    1.00236
 -15.58126    1.00356
 -15.52114    1.00489
 -15.46102    1.00512
 -15.40090    1.00443
 -15.34078    1.00337
 -15.28066    1.00333
 -15.22053    1.00380
 -15.16041    1.00474
 -15.10029    1.00566
 -15.04017    1.00467
 -14.98005    1.00384
 -14.91993    1.00346
 -14.85981    1.00511
 -14.79969    1.00477
 -14.73957    1.00372
 -14.67945    1.00330
 -14.61933    1.00211
 -14.55921    1.00232
 -14.49909    1.00343
 -14.43897    1.00381
 -14.37885    1.00335
 -14.31873    1.00295
 -14.25861    1.00357
 -14.19849    1.00325
 -14.13837    1.00258
 -14.07825    1.00315
 -14.01813    1.00290
 -13.95801    1.00265
 -13.89789    1.00373
 -13.83777    1.00319
 -13.77765    1.00357
 -13.71753    1.00303
 -13.65741    1.00289
 -13.59729    1.00307
 -13.53717    1.00329
 -13.47705    1.00291
 -13.41693    1.00269
 -13.35681    1.00239
 -13.29669    1.00318
 -13.23657    1.00231
 -13.17645    1.00311
 -13.11633    1.00133
 -13.05621    1.00047
 -12.99609    1.00149
 -12.93597    1.00274
 -12.87585    1.00366
 -12.81573    1.00244
 -12.75561    1.00211
 -12.69548    1.00321
 -12.63536    1.00404
 -12.57524    1.00375
 -12.51512    1.00292
 -12.45500    1.00432
 -12.39488    1.00408
 -12.33476    1.00326
 -12.27464    1.00295
 -12.21452    1.00345
 -12.15440    1.00329
 -12.09428    1.00239
 -12.03416    1.00324
 -11.97404    1.00189
 -11.91392    1.00285
 -11.85380    1.00305
 -11.79368    1.00345
 -11.73356    1.00432
 -11.67344    1.00471
 -11.61332    1.00576
 -11.55320    1.00496
 -11.49308    1.00508
 -11.43296    1.00442
 -11.37284    1.00452
 -11.31272    1.00364
 -11.25260    1.00365
 -11.19248    1.00412
 -11.13236    1.00348
 -11.07224    1.00293
 -11.01212    1.00360
 -10.95200    1.00324
 -10.89188    1.00268
 -10.83176    1.00286
 -10.77164    1.00362
 -10.71152    1.00285
 -10.65140    1.00164
 -10.59128    1.00145
 -10.53116    1.00068
 -10.47104    1.00022
 -10.41092    1.00105
 -10.35080    0.99975
 -10.29068    1.00062
 -10.23056    1.00083
 -10.17043    1.00160
 -10.11031    1.00189
 -10.05019    1.00147
  -9.99007    1.00134
  -9.92995    1.00067
  -9.86983    1.00118
  -9.80971    1.00065
  -9.74959    1.00042
  -9.68947    1.00126
  -9.62935    1.00102
  -9.56923    1.00201
  -9.50911    1.00203
  -9.44899    1.00157
  -9.38887    1.00209
  -9.32875    1.00121
  -9.26863    1.00217
  -9.20851    1.00175
  -9.14839    1.00182
  -9.08827    1.00233
  -9.02815    1.00266
  -8.96803    1.00362
  -8.90791    1.00322
  -8.84779    1.00453
  -8.78767    1.00414
  -8.72755    1.00438
  -8.66743    1.00348
  -8.60731    1.00286
  -8.54719    1.00341
  -8.48707    1.00396
  -8.42695    1.00566
  -8.36683    1.00508
  -8.30671    1.00315
  -8.24659    1.00247
  -8.18647    1.00206
  -8.12635    1.00270
  -8.06623    1.00237
  -8.00611    1.00263
  -7.94599    1.00229
  -7.88587    1.00281
  -7.82575    1.00156
  -7.76563    1.00212
  -7.70550    1.00209
  -7.64538    1.00112
  -7.58526    0.99954
  -7.52514    0.99957
  -7.46502    0.99900
  -7.40490    0.99851
  -7.34478    0.99828
  -7.28466    0.99813
  -7.22454    0.99675
  -7.16442    0.99656
  -7.10430    0.99553
  -7.04418    0.99602
  -6.98406    0.99629
  -6.92394    0.99633
  -6.86382    0.99519
  -6.80370    0.99459
  -6.74358    0.99455
  -6.68346    0.99313
  -6.62334    0.99289
  -6.56322    0.99287
  -6.50310    0.99318
  -6.44298    0.99340
  -6.38286    0.99286
  -6.32274    0.99360
  -6.26262    0.99454
  -6.20250    0.99524
  -6.14238    0.99491
  -6.08226    0.99601
  -6.02214    0.99603
  -5.96202    0.99514
  -5.90190    0.99653
  -5.84178    0.99838
  -5.78166    0.99923
  -5.72154    1.00029
  -5.66142    1.00000
  -5.60130    1.00159
  -5.54118    1.00288
  -5.48106    1.00440
  -5.42094    1.00474
  -5.36082    1.00508
  -5.30070    1.00659
  -5.24058    1.00588
  -5.18045    1.00629
  -5.12033    1.00654
  -5.06021    1.00693
  -5.00009    1.00685
  -4.93997    1.00643
  -4.87985    1.00651
  -4.81973    1.00669
  -4.75961    1.00587
  -4.69949    1.00598
  -4.63937    1.00632
  -4.57925    1.00359
  -4.51913    1.00250
  -4.45901    1.00174
  -4.39889    0.99957
  -4.33877    0.99757
  -4.27865    0.99658
  -4.21853    0.99393
  -4.15841    0.99165
  -4.09829    0.99007
  -4.03817    0.98713
  -3.97805    0.98540
  -3.91793    0.98466
  -3.85781    0.98193
  -3.79769    0.98000
  -3.73757    0.97659
  -3.67745    0.97478
  -3.61733    0.97400
  -3.55721    0.97257
  -3.49709    0.97180
  -3.43697    0.96984
  -3.37685    0.96771
  -3.31673    0.96539
  -3.25661    0.96534
  -3.19649    0.96632
  -3.13637    0.96700
  -3.07625    0.96802
  -3.01613    0.96784
  -2.95601    0.96827
  -2.89589    0.96981
  -2.83577    0.97110
  -2.77565    0.97153
  -2.71552    0.97319
  -2.65540    0.97418
  -2.59528    0.97612
  -2.53516    0.97767
  -2.47504    0.97989
  -2.41492    0.98158
  -2.35480    0.98270
  -2.29468    0.98345
  -2.23456    0.98339
  -2.17444    0.98338
  -2.11432    0.98316
  -2.05420    0.98188
  -1.99408    0.98080
  -1.93396    0.97853
  -1.87384    0.97524
  -1.81372    0.97108
  -1.75360    0.96701
  -1.69348    0.96157
  -1.63336    0.95404
  -1.57324    0.94754
  -1.51312    0.93935
  -1.45300    0.92910
  -1.39288    0.91842
  -1.33276    0.90653
  -1.27264    0.89406
  -1.21252    0.87989
  -1.15240    0.86514
  -1.09228    0.84983
  -1.03216    0.83358
  -0.97204    0.81573
  -0.91192    0.79905
  -0.85180    0.77979
  -0.79168    0.76176
  -0.73156    0.74237
  -0.67144    0.72118
  -0.61132    0.70091
  -0.55120    0.68018
  -0.49108    0.65826
  -0.43096    0.63647
  -0.37084    0.61493
  -0.31072    0.59246
  -0.25060    0.57006
  -0.19047    0.54726
  -0.13035    0.52603
  -0.07023    0.50409
  -0.01011    0.48224
   0.05001    0.46094
   0.11013    0.44037
   0.17025    0.42018
   0.23037    0.40004
   0.29049    0.37945
   0.35061    0.35952
   0.41073    0.34011
   0.47085    0.32121
   0.53097    0.30372
   0.59109    0.28653
   0.65121    0.26969
   0.71133    0.25310
   0.77145    0.23763
   0.83157    0.22217
   0.89169    0.20714
   0.95181    0.19371
   1.01193    0.18035
   1.07205    0.16777
   1.13217    0.15566
   1.19229    0.14405
   1.25241    0.13301
   1.31253    0.12271
   1.37265    0.11273
   1.43277    0.10379
   1.49289    0.09504
   1.55301    0.08697
   1.61313    0.07920
   1.67325    0.07251
   1.73337    0.06625
   1.79349    0.06015
   1.85361    0.05440
   1.91373    0.04941
   1.97385    0.04450
   2.03397    0.04002
   2.09409    0.03609
   2.15421    0.03244
   2.21433    0.02902
   2.27445    0.02591
   2.33458    0.02306
   2.39470    0.02057
   2.45482    0.01836
   2.51494    0.01631
   2.57506    0.01450
   2.63518    0.01279
   2.69530    0.01138
   2.75542    0.00996
   2.81554    0.00872
   2.87566    0.00775
   2.93578    0.00678
   2.99590    0.00603
   3.05602    0.00530
   3.11614    0.00460
   3.17626    0.00402
   3.23638    0.00353
   3.29650    0.00311
   3.35662    0.00270
   3.41674    0.00236
   3.47686    0.00210
   3.53698    0.00179
   3.59710    0.00160
   3.65722    0.00136
   3.71734    0.00120
   3.77746    0.00105
   3.83758    0.00089
   3.89770    0.00077
   3.95782    0.00069
   4.01794    0.00060
   4.07806    0.00053
   4.13818    0.00044
   4.19830    0.00041
   4.25842    0.00036
   4.31854    0.00031
   4.37866    0.00027
   4.43878    0.00025
   4.49890    0.00022
   4.55902    0.00019
   4.61914    0.00017
   4.67926    0.00015
   4.73938    0.00012
   4.79951    0.00011
   4.85963    0.00010
   4.91975    0.00009
   4.97987    0.00009
   5.03999    0.00008
   5.10011    0.00007
   5.16023    0.00006
   5.22035    0.00006
   5.28047    0.00005
   5.34059    0.00004
   5.40071    0.00004
   5.46083    0.00004
   5.52095    0.00004
   5.58107    0.00004
   5.64119    0.00004
   5.70131    0.00004
   5.76143    0.00004
   5.82155    0.00003
   5.88167    0.00003
   5.94179    0.00004
   6.00191    0.00003
   6.06203    0.00004
   6.12215    0.00003
   6.18227    0.00003
   6.24239    0.00003
   6.30251    0.00003
   6.36263    0.00003
   6.42275    0.00003
   6.48287    0.00003
   6.54299    0.00003
   6.60311    0.00003
   6.66323    0.00003
   6.72335    0.00003
   6.78347    0.00003
   6.84359    0.00003
   6.90371    0.00003
   6.96383    0.00003
   7.02395    0.00003
   7.08407    0.00003
   7.14419    0.00003
   7.20431    0.00004
   7.26443    0.00004
   7.32456    0.00003
   7.38468    0.00003
   7.44480    0.00003
   7.50492    0.00003
   7.56504    0.00003
   7.62516    0.00003
   7.68528    0.00003
   7.74540    0.00004
   7.80552    0.00004
   7.86564    0.00003
   7.92576    0.00003
   7.98588    0.00003
   8.04600    0.00003
   8.10612    0.00003
   8.16624    0.00003
   8.22636    0.00003
   8.28648    0.00002
   8.34660    0.00003
   8.40672    0.00002
   8.46684    0.00002
   8.52696    0.00003
   8.58708    0.00003
   8.64720    0.00003
   8.70732    0.00003
   8.76744    0.00003
   8.82756    0.00003
   8.88768    0.00003
   8.94780    0.00003
   9.00792    0.00003
   9.06804    0.00003
   9.12816    0.00002
   9.18828    0.00002
   9.24840    0.00002
   9.30852    0.00003
   9.36864    0.00002
   9.42876    0.00002
   9.48888    0.00002
   9.54900    0.00002
   9.60912    0.00003
   9.66924    0.00003
   9.72936    0.00004
   9.78949    0.00003
   9.84961    0.00002
   9.90973    0.00002
   9.96985    0.00002
  10.02997    0.00002
  10.09009    0.00002
  10.15021    0.00002
  10.21033    0.00002
  10.27045    0.00002
  10.33057    0.00002
  10.39069    0.00002
  10.45081    0.00002
  10.51093    0.00002
  10.57105    0.00002
  10.63117    0.00002
  10.69129    0.00002
  10.75141    0.00002
  10.81153    0.00002
  10.87165    0.00002
  10.93177    0.00002
  10.99189    0.00002
  11.05201    0.00002
  11.11213    0.00002
  11.17225    0.00002
  11.23237    0.00002
  11.29249    0.00002
  11.35261    0.00002
  11.41273    0.00002
  11.47285    0.00002
  11.53297    0.00002
  11.59309    0.00002
  11.65321    0.00002
  11.71333    0.00002
  11.77345    0.00002
  11.83357    0.00002
  11.89369    0.00002
  11.95381    0.00002
  12.01393    0.00002
  12.07405    0.00002
  12.13417    0.00002
  12.19429    0.00002
  12.25441    0.00002
  12.31454    0.00002
  12.37466    0.00002
  12.43478    0.00002
  12.49490    0.00002
  12.55502    0.00002
  12.61514    0.00002
  12.67526    0.00002
  12.73538    0.00002
  12.79550    0.00002
  12.85562    0.00002
  12.91574    0.00002
  12.97586    0.00002
  13.03598    0.00002
  13.09610    0.00002
  13.15622    0.00002
  13.21634    0.00002
  13.27646    0.00002
  13.33658    0.00002
  13.39670    0.00002
  13.45682    0.00002
  13.51694    0.00002
  13.57706    0.00002
  13.63718    0.00002
  13.69730    0.00002
  13.75742    0.00002
  13.81754    0.00002
  13.87766    0.00002
  13.93778    0.00002
  13.99790    0.00002
  14.05802    0.00002
  14.11814    0.00002
  14.17826    0.00002
  14.23838    0.00002
  14.29850    0.00002
  14.35862    0.00002
  14.41874    0.00002
  14.47886    0.00002
  14.53898    0.00002
  14.59910    0.00002
  14.65922    0.00002
  14.71934    0.00002
  14.77947    0.00002
  14.83959    0.00002
  14.89971    0.00002
  14.95983    0.00002
  15.01995    0.00002
  15.08007    0.00002
  15.14019    0.00002
  15.20031    0.00002
  15.26043    0.00002
  15.32055    0.00002
  15.38067    0.00002
  15.44079    0.00002
  15.50091    0.00002
  15.56103    0.00002
  15.62115    0.00002
  15.68127    0.00002
  15.74139    0.00002
  15.80151    0.00002
  15.86163    0.00002
  15.92175    0.00002
  15.98187    0.00002
  16.04199    0.00002
  16.10211    0.00002
  16.16223    0.00002
  16.22235    0.00001
  16.28247    0.00001
  16.34259    0.00002
  16.40271    0.00001
  16.46283    0.00001
  16.52295    0.00001
  16.58307    0.00001
  16.64319    0.00001
  16.70331    0.00001
  16.76343    0.00001
  16.82355    0.00001
