# Supplementary material for: Multipolar electric and magnetic contributions to sum-frequency generation spectra reveal biaxial interfacial water structure
Source: Nat Commun. 2026 May 13;17:4333. doi: 10.1038/s41467-026-72345-4 (PMC13172427; doi:10.1038/s41467-026-72345-4)
Supplement: Supplementary file 3 — Source data [file 41467_2026_72345_MOESM3_ESM.zip › SourceData/SuppFig3(b).txt]

z- z_GDS  Lorentz(z) Lorentz(x) Exact(z) Exact(x)
-4.287566152252043139e+01 0.000000000000000000e+00 0.000000000000000000e+00 nan nan
-4.237566152252043139e+01 0.000000000000000000e+00 0.000000000000000000e+00 nan nan
-4.187566152252043139e+01 0.000000000000000000e+00 0.000000000000000000e+00 nan nan
-4.137566152252043139e+01 0.000000000000000000e+00 0.000000000000000000e+00 nan nan
-4.087566152252043139e+01 9.781150270270269880e-04 -6.520766846846847310e-04 nan nan
-4.037566152252043139e+01 0.000000000000000000e+00 0.000000000000000000e+00 nan nan
-3.987566152252043139e+01 -9.781150270270269880e-04 6.520766846846847310e-04 nan nan
-3.937566152252043139e+01 0.000000000000000000e+00 0.000000000000000000e+00 nan nan
-3.887566152252043139e+01 0.000000000000000000e+00 0.000000000000000000e+00 nan nan
-3.837566152252043139e+01 0.000000000000000000e+00 0.000000000000000000e+00 nan nan
-3.787566152252043139e+01 0.000000000000000000e+00 0.000000000000000000e+00 nan nan
-3.737566152252043139e+01 0.000000000000000000e+00 0.000000000000000000e+00 nan nan
-3.687566152252043139e+01 0.000000000000000000e+00 0.000000000000000000e+00 nan nan
-3.637566152252043139e+01 0.000000000000000000e+00 0.000000000000000000e+00 nan nan
-3.587566152252043139e+01 0.000000000000000000e+00 0.000000000000000000e+00 nan nan
-3.537566152252043139e+01 0.000000000000000000e+00 0.000000000000000000e+00 nan nan
-3.487566152252043139e+01 0.000000000000000000e+00 0.000000000000000000e+00 nan nan
-3.437566152252043139e+01 0.000000000000000000e+00 0.000000000000000000e+00 nan nan
-3.387566152252043139e+01 0.000000000000000000e+00 0.000000000000000000e+00 nan nan
-3.337566152252043139e+01 0.000000000000000000e+00 0.000000000000000000e+00 nan nan
-3.287566152252043139e+01 0.000000000000000000e+00 0.000000000000000000e+00 nan nan
-3.237566152252043139e+01 0.000000000000000000e+00 0.000000000000000000e+00 nan nan
-3.187566152252043494e+01 0.000000000000000000e+00 0.000000000000000000e+00 nan nan
-3.137566152252043494e+01 0.000000000000000000e+00 0.000000000000000000e+00 nan nan
-3.087566152252043494e+01 9.781150270270269880e-04 -6.520766846846847310e-04 nan nan
-3.037566152252043494e+01 8.803035243243242242e-03 -5.868690162162161494e-03 nan nan
-2.987566152252043494e+01 1.760607048648648448e-02 -1.173738032432432299e-02 1.547363631531512018e-01 -1.483763195582767092e-01
-2.937566152252043494e+01 4.108083113513513740e-02 -2.738722075675675827e-02 1.658418446886769093e-01 -4.985102334805054380e-01
-2.887566152252043494e+01 1.183519182702702649e-01 -7.890127884684684789e-02 6.539433035890935830e-01 -5.233616544462131870e-01
-2.837566152252043494e+01 2.327913764324324175e-01 -1.551942509549549820e-01 9.709891047389975771e-01 -7.864305867381305992e-01
-2.787566152252043494e+01 4.460204523243242458e-01 -2.973469682162161454e-01 1.140838810058856900e+00 -6.927028428559880435e-01
-2.737566152252043494e+01 6.856586339459460611e-01 -4.571057559639640222e-01 1.242667597195459495e+00 -7.314059670383948886e-01
-2.687566152252043494e+01 1.006480362810810769e+00 -6.709869085405406608e-01 1.247392555776193790e+00 -8.435252836765548823e-01
-2.637566152252043494e+01 1.318499056432432148e+00 -8.789993709549547285e-01 1.261900921544657272e+00 -8.540833215894425567e-01
-2.587566152252043494e+01 1.385010878270270140e+00 -9.233405855135133899e-01 1.081254797516022492e+00 -6.801865643744806622e-01
-2.537566152252043494e+01 9.732244518918921061e-01 -6.488163012612614411e-01 8.196826429341336206e-01 -5.406646280484100897e-01
-2.487566152252043494e+01 5.761097509189190280e-01 -3.840731672792793705e-01 5.494412924779835672e-01 -3.740456843311501522e-01
-2.437566152252043494e+01 4.049396211891886921e-01 -2.699597474594591651e-01 2.175599634176982600e-01 -1.888713083676448190e-01
-2.387566152252043494e+01 -4.890575135135084850e-03 3.260383423423390478e-03 6.598107542604952913e-02 -5.919963761268392383e-02
-2.337566152252043494e+01 -1.222643783783778776e-01 8.150958558558525635e-02 -4.162042019632444106e-02 3.316332889381035098e-02
-2.287566152252043494e+01 -2.054041556756781156e-02 1.369361037837854046e-02 -4.673433739935365858e-03 4.175421342068325048e-02
-2.237566152252043494e+01 7.042428194594613222e-02 -4.694952129729742379e-02 1.097077121528362495e-02 -2.817105946083811249e-02
-2.187566152252043494e+01 1.379142188108113398e-01 -9.194281254054091634e-02 1.155005366667301164e-01 -8.773493674374344131e-02
-2.137566152252043494e+01 6.651182183783775625e-02 -4.434121455855850880e-02 1.538959146601949490e-01 -1.179830965546581484e-01
-2.087566152252043494e+01 -4.010271610810814402e-02 2.673514407207210064e-02 1.054021111848732900e-01 -7.160356038789328359e-02
-2.037566152252043494e+01 3.325591091891887813e-02 -2.217060727927925440e-02 -1.412384064616942388e-02 4.050839867152896540e-02
-1.987566152252043494e+01 -5.184009643243250864e-02 3.456006428828833910e-02 -2.301485598735990290e-02 2.775534047249339151e-02
-1.937566152252043494e+01 -1.291111835675678998e-01 8.607412237837860913e-02 -2.557782738259624378e-02 2.672352861366999663e-02
-1.887566152252043494e+01 1.349798737297296936e-01 -8.998658248648647162e-02 2.319027749306205866e-02 9.226832309260281362e-03
-1.837566152252043494e+01 -2.934345081080900336e-03 1.956230054053933846e-03 5.270161835556363451e-03 1.443892045339199631e-03
-1.787566152252043494e+01 1.956230054054033940e-02 -1.304153369369356191e-02 4.394171576104938248e-02 -5.010440475445461506e-02
-1.737566152252043494e+01 8.803035243243453878e-03 -5.868690162162303742e-03 1.806004281205932788e-02 -3.182888039137348607e-02
-1.687566152252043494e+01 -1.173738032432427997e-01 7.824920216216187108e-02 -1.380081735444497852e-02 1.760604895426727545e-02
-1.637566152252043494e+01 1.291111835675671504e-01 -8.607412237837810953e-02 9.653064499525474199e-04 -1.675662276915425297e-02
-1.587566152252043494e+01 2.249664562162124321e-02 -1.499776374774749489e-02 -4.154892958004610670e-02 5.295214141312624967e-02
-1.537566152252043494e+01 -8.803035243243453878e-03 5.868690162162303742e-03 -5.601942159588814418e-02 6.201634285593689982e-02
-1.487566152252043494e+01 -6.455559178378357521e-02 4.303706118918905477e-02 -2.042099108772825466e-02 -1.646716105455187790e-02
-1.437566152252043494e+01 -1.144394581621618889e-01 7.629297210810792595e-02 5.949287152075779204e-03 -1.559965463500251684e-02
-1.387566152252043494e+01 4.890575135135085544e-02 -3.260383423423390131e-02 2.821601291048999108e-02 1.179383034152878436e-02
-1.337566152252043494e+01 1.124832281081084573e-01 -7.498881873873897153e-02 2.042743082564628387e-02 -2.915691514746299173e-02
-1.287566152252043494e+01 1.232424934054053428e-01 -8.216166227027023317e-02 1.962652790611623191e-02 -5.090950892353490742e-02
-1.237566152252043494e+01 -1.907324302702705643e-01 1.271549535135137188e-01 6.835349754389980284e-03 -1.749540953206618621e-02
-1.187566152252043494e+01 -4.792763632432413962e-02 3.195175754954942410e-02 2.653915162737384772e-02 -2.474198413901942603e-02
-1.137566152252043494e+01 1.173738032432435491e-01 -7.824920216216237068e-02 -2.284216273683604276e-02 4.300201046760818852e-02
-1.087566152252043494e+01 2.249664562162199261e-02 -1.499776374774799796e-02 1.001794500419592344e-02 -3.743087019600144835e-03
-1.037566152252043494e+01 -2.738722075675707746e-02 1.825814717117138497e-02 2.438302120718244606e-02 -3.776581296132739633e-03
-9.875661522520434943e+00 -7.727108713513539118e-02 5.151405809009027004e-02 1.297681458036913961e-02 2.966026831061501379e-03
-9.375661522520434943e+00 8.705223740540557475e-02 -5.803482493693704752e-02 -4.058442180304983049e-02 7.880397760373797703e-03
-8.875661522520434943e+00 -3.619025599999978193e-02 2.412683733333318911e-02 -1.278766615893536275e-02 1.091696376328496997e-02
-8.375661522520434943e+00 -3.912460108108142820e-02 2.608306738738762343e-02 3.715321212642700571e-02 -4.776839171246810567e-02
-7.875661522520434943e+00 -4.694952129729742379e-02 3.129968086486494688e-02 -3.318774948640158817e-02 -2.326792802285198095e-02
-7.375661522520434943e+00 2.249664562162199261e-02 -1.499776374774799796e-02 2.937938512288968372e-03 1.452390184877584700e-02
-6.875661522520434943e+00 1.682357846486485786e-01 -1.121571897657657191e-01 -8.991898535434321785e-03 2.365263359332170356e-02
-6.375661522520434943e+00 -1.075926529729733794e-01 7.172843531531558625e-02 1.415365776388080241e-02 4.871359127125386712e-02
-5.875661522520434943e+00 -1.115051130810809921e-01 7.433674205405399471e-02 -1.621387395450517646e-02 2.038449290783966861e-02
-5.375661522520434943e+00 2.054041556756781156e-02 -1.369361037837854046e-02 -9.081352070057707726e-02 7.034586901673081649e-02
-4.875661522520434943e+00 5.575255654054012133e-02 -3.716837102702674756e-02 -1.265051200953850596e-01 6.027942248233422728e-02
-4.375661522520434943e+00 2.640910572972961223e-02 -1.760607048648640816e-02 -3.569152086868426083e-02 5.293375183111744854e-03
-3.875661522520434943e+00 -2.308351463783779589e-01 1.538900975855853337e-01 -3.770218594069571494e-02 6.632254713275608470e-03
-3.375661522520434943e+00 -2.054041556756705522e-02 1.369361037837803913e-02 7.936443879091120701e-03 -1.041837557340672717e-02
-2.875661522520434943e+00 1.437829089729731336e-01 -9.585527264864877883e-02 -2.406103444419790266e-02 8.571949397804153048e-03
-2.375661522520434943e+00 -4.988386637837907700e-02 3.325591091891938467e-02 -1.027963961159599066e-01 1.028951896030431828e-01
-1.875661522520434943e+00 -2.151853059459459816e-01 1.434568706306306729e-01 -2.694833873104050537e-01 1.864340959069112347e-01
-1.375661522520434943e+00 -7.414111904864861824e-01 4.942741269909908808e-01 -5.427972572479533575e-01 3.952028095410850539e-01
-8.756615225204349429e-01 -1.088642025081081099e+00 7.257613500540540663e-01 -8.120696770309212553e-01 5.314480872513684950e-01
-3.756615225204349429e-01 -1.223621898810810738e+00 8.157479325405404547e-01 -9.870930193587917900e-01 6.542251952595796727e-01
1.243384774795650571e-01 -1.216775093621621728e+00 8.111833957477477819e-01 -1.159994718554725690e+00 7.301914383756501481e-01
6.243384774795650571e-01 -9.438810010810809725e-01 6.292540007207207964e-01 -1.306235592232981135e+00 8.121770938716785793e-01
1.124338477479565057e+00 -7.511923407567567823e-01 5.007948938378378179e-01 -1.266184296065000714e+00 8.760383528807261788e-01
1.624338477479565057e+00 -5.037292389189189645e-01 3.358194926126126245e-01 -1.013517888712353932e+00 6.135849729172310196e-01
2.124338477479565057e+00 -2.513755619459459578e-01 1.675837079639639904e-01 -9.251995971989871448e-01 6.697638235917716676e-01
2.624338477479565057e+00 -1.134613431351351315e-01 7.564089542342343486e-02 -6.343076225601800289e-01 3.626118535104633778e-01
3.124338477479565057e+00 -4.401517621621620774e-02 2.934345081081080747e-02 -2.996352560043816782e-01 3.093354954843092752e-01
3.624338477479565057e+00 -1.760607048648648795e-02 1.173738032432432646e-02 8.497216143943604749e-02 -2.936535275183072002e-02
4.124338477479565057e+00 -9.781150270270266844e-03 6.520766846846846009e-03 nan nan
4.624338477479565057e+00 -2.934345081081081181e-03 1.956230054054053976e-03 nan nan
5.124338477479565057e+00 -9.781150270270269880e-04 6.520766846846847310e-04 nan nan
5.624338477479565057e+00 0.000000000000000000e+00 0.000000000000000000e+00 nan nan
6.124338477479565057e+00 0.000000000000000000e+00 0.000000000000000000e+00 nan nan
6.624338477479565057e+00 0.000000000000000000e+00 0.000000000000000000e+00 nan nan
7.124338477479565057e+00 0.000000000000000000e+00 0.000000000000000000e+00 nan nan
7.624338477479565057e+00 0.000000000000000000e+00 0.000000000000000000e+00 nan nan
8.124338477479565057e+00 0.000000000000000000e+00 0.000000000000000000e+00 nan nan
8.624338477479565057e+00 0.000000000000000000e+00 0.000000000000000000e+00 nan nan
9.124338477479565057e+00 0.000000000000000000e+00 0.000000000000000000e+00 nan nan
9.624338477479565057e+00 0.000000000000000000e+00 0.000000000000000000e+00 nan nan
1.012433847747956506e+01 0.000000000000000000e+00 0.000000000000000000e+00 nan nan
1.062433847747956506e+01 0.000000000000000000e+00 0.000000000000000000e+00 nan nan
1.112433847747956506e+01 0.000000000000000000e+00 0.000000000000000000e+00 nan nan
1.162433847747956506e+01 0.000000000000000000e+00 0.000000000000000000e+00 nan nan
1.212433847747956506e+01 0.000000000000000000e+00 0.000000000000000000e+00 nan nan
1.262433847747956506e+01 0.000000000000000000e+00 0.000000000000000000e+00 nan nan
1.312433847747956506e+01 0.000000000000000000e+00 0.000000000000000000e+00 nan nan
1.362433847747956506e+01 0.000000000000000000e+00 0.000000000000000000e+00 nan nan
1.412433847747956506e+01 0.000000000000000000e+00 0.000000000000000000e+00 nan nan
1.462433847747956506e+01 0.000000000000000000e+00 0.000000000000000000e+00 nan nan
1.512433847747956506e+01 0.000000000000000000e+00 0.000000000000000000e+00 nan nan
1.562433847747956506e+01 0.000000000000000000e+00 0.000000000000000000e+00 nan nan
1.612433847747956506e+01 0.000000000000000000e+00 0.000000000000000000e+00 nan nan
1.662433847747956506e+01 0.000000000000000000e+00 0.000000000000000000e+00 nan nan
