# Supplementary material for: Multipolar electric and magnetic contributions to sum-frequency generation spectra reveal biaxial interfacial water structure
Source: Nat Commun. 2026 May 13;17:4333. doi: 10.1038/s41467-026-72345-4 (PMC13172427; doi:10.1038/s41467-026-72345-4)
Supplement: Supplementary file 3 — Source data [file 41467_2026_72345_MOESM3_ESM.zip › SourceData/SuppFig15(b).txt]

# f central forward
-5.211939062499998727e+03 nan nan
-5.210896674687498489e+03 -9.098568553044228055e-03 -1.002467303348831586e-02
-5.209854286874999161e+03 -1.005682884264496452e-02 -1.107785417133732263e-02
-5.208811899062499833e+03 -1.100911849739032340e-02 -1.212516507801717283e-02
-5.207769511249999596e+03 -1.194430471549691626e-02 -1.315456619367241786e-02
-5.206727123437499358e+03 -1.285171342615033969e-02 -1.415443260462575549e-02
-5.205684735624999121e+03 -1.371995162920947725e-02 -1.511208139188908138e-02
-5.204642347812498883e+03 -1.453821739311421217e-02 -1.601556132954785883e-02
-5.203599959999999555e+03 -1.529777727321866149e-02 -1.685506484485109133e-02
-5.202557572187499318e+03 -1.598745845417097466e-02 -1.761806137211960333e-02
-5.201515184374999080e+03 -1.659881619960613952e-02 -1.829498961191249745e-02
-5.200472796562499752e+03 -1.712892049235485714e-02 -1.888224107399607762e-02
-5.199430408749999515e+03 -1.757591131828101227e-02 -1.937773960848170399e-02
-5.198388020937500187e+03 -1.793897491453735199e-02 -1.978078777637757787e-02
-5.197345633124999949e+03 -1.822217215024376363e-02 -2.009580007191641426e-02
-5.196303245312499712e+03 -1.843068241580759006e-02 -2.032817388567546152e-02
-5.195260857499999474e+03 -1.856794866277645603e-02 -2.048145967274734441e-02
-5.194218469687499237e+03 -1.863938261701217347e-02 -2.056148142569437856e-02
-5.193176081874999909e+03 -1.865141310681976000e-02 -2.057547562942787719e-02
-5.192133694062499671e+03 -1.861432423755489743e-02 -2.053466273358403246e-02
-5.191091306249999434e+03 -1.853999645329912002e-02 -2.045213416014915811e-02
-5.190048918437499196e+03 -1.844040466989012306e-02 -2.034094657311497079e-02
-5.189006530624999868e+03 -1.832472194937112206e-02 -2.021072605939944894e-02
-5.187964142812500540e+03 -1.820664069932511134e-02 -2.007611551133689498e-02
-5.186921754999999393e+03 -1.809223525411244107e-02 -1.994380836842718843e-02
-5.185879367187499156e+03 -1.798277102258139665e-02 -1.981550026487903862e-02
-5.184836979374999828e+03 -1.787780489992529115e-02 -1.969119715696704062e-02
-5.183794591562499591e+03 -1.778083056397941966e-02 -1.957508686287075944e-02
-5.182752203749999353e+03 -1.769740960402469213e-02 -1.947341725018134420e-02
-5.181709815937500025e+03 -1.763022755895933200e-02 -1.938944264864055425e-02
-5.180667428124998878e+03 -1.758617228380160782e-02 -1.933097621506649558e-02
-5.179625040312499550e+03 -1.757141149501477081e-02 -1.930506980671264569e-02
-5.178582652499999313e+03 -1.758277504975443509e-02 -1.930854147076807581e-02
-5.177540264687499075e+03 -1.761881376695594026e-02 -1.934018603186504065e-02
-5.176497876874999747e+03 -1.767987393893227788e-02 -1.940052560273059293e-02
-5.175455489062499510e+03 -1.776168845619079117e-02 -1.948498551083426011e-02
-5.174413101249999272e+03 -1.786170076024569398e-02 -1.959091002545956112e-02
-5.173370713437499944e+03 -1.797966570993121335e-02 -1.971791763932900440e-02
-5.172328325624999707e+03 -1.811287166470158805e-02 -1.986286599961656699e-02
-5.171285937812499469e+03 -1.825865347610675440e-02 -2.002297250086769106e-02
-5.170243549999998322e+03 -1.841446441416676183e-02 -2.019524969500048270e-02
-5.169201162187499904e+03 -1.858298427818161347e-02 -2.038197480417814483e-02
-5.168158774374999666e+03 -1.876886719299605821e-02 -2.058795044083732914e-02
-5.167116386562499429e+03 -1.897326880710112351e-02 -2.081423883328727478e-02
-5.166073998749999191e+03 -1.919105117506817587e-02 -2.105542308434524279e-02
-5.165031610937499863e+03 -1.941473149332196071e-02 -2.130312180478106943e-02
-5.163989223124998716e+03 -1.963715640424388773e-02 -2.154908748956599340e-02
-5.162946835312499388e+03 -1.985840319862740982e-02 -2.179305145642152289e-02
-5.161904447499999151e+03 -2.007399843363689984e-02 -2.203026222765074732e-02
-5.160862059687499823e+03 -2.027974903651482558e-02 -2.225627929366726099e-02
-5.159819671874999585e+03 -2.047585365731287993e-02 -2.247129916947998227e-02
-5.158777284062499348e+03 -2.066087717529519266e-02 -2.267401485734365368e-02
-5.157734896249999110e+03 -2.083151295631517630e-02 -2.286131075177024255e-02
-5.156692508437499782e+03 -2.098496475670898545e-02 -2.302980038675052354e-02
-5.155650120624999545e+03 -2.111812940933289681e-02 -2.317582416427233297e-02
-5.154607732812499307e+03 -2.122518834916658353e-02 -2.329314104843264316e-02
-5.153565344999999070e+03 -2.130284257451341146e-02 -2.337830610080736046e-02
-5.152522957187499742e+03 -2.134925462861098772e-02 -2.342966153637791871e-02
-5.151480569374999504e+03 -2.136162125856649538e-02 -2.344428982092627498e-02
-5.150438181562499267e+03 -2.133932010251635494e-02 -2.342148133000490628e-02
-5.149395793749999939e+03 -2.128146477782942234e-02 -2.336026901444978460e-02
-5.148353405937498792e+03 -2.119346635208103208e-02 -2.326637798803247656e-02
-5.147311018124999464e+03 -2.108361817892159124e-02 -2.314874595961874740e-02
-5.146268630312499226e+03 -2.095459927070685707e-02 -2.301021439862986975e-02
-5.145226242499999898e+03 -2.080582444045304957e-02 -2.285013261004040230e-02
-5.144183854687499661e+03 -2.064160233881899564e-02 -2.267331600276212278e-02
-5.143141466874999423e+03 -2.046920280742488621e-02 -2.248758769197834947e-02
-5.142099079062499186e+03 -2.029584272672536882e-02 -2.230048230916127638e-02
-5.141056691250000767e+03 -2.012256753497397924e-02 -2.211325517541755034e-02
-5.140014303437499620e+03 -1.995095162233572264e-02 -2.192787632430723277e-02
-5.138971915625000292e+03 -1.978482317527774370e-02 -2.174846427816617619e-02
-5.137929527812499146e+03 -1.962872513316725812e-02 -2.157990219659729550e-02
-5.136887139999999818e+03 -1.948612747426651387e-02 -2.142604961838692063e-02
-5.135844752187499580e+03 -1.936344207144121213e-02 -2.129399111321843979e-02
-5.134802364374999343e+03 -1.926728153911760888e-02 -2.119069924130632943e-02
-5.133759976562499105e+03 -1.920086800782166286e-02 -2.111943022643358522e-02
-5.132717588749999777e+03 -1.916770963986992593e-02 -2.108402361841224537e-02
-5.131675200937499540e+03 -1.917363765268671749e-02 -2.109094819640076196e-02
-5.130632813124999302e+03 -1.921759124689317519e-02 -2.113942556569227069e-02
-5.129590425312499065e+03 -1.929937144563446949e-02 -2.122899283087228625e-02
-5.128548037499999737e+03 -1.941963729381824405e-02 -2.136005669674188520e-02
-5.127505649687499499e+03 -1.957431523039820584e-02 -2.152831718010243117e-02
-5.126463261874999262e+03 -1.975260788500474499e-02 -2.172241811455932758e-02
-5.125420874062499934e+03 -1.994546101186570747e-02 -2.193279944446687238e-02
-5.124378486250000606e+03 -2.014508818553023897e-02 -2.215087285094007388e-02
-5.123336098437499459e+03 -2.034776105890472031e-02 -2.237229583302264083e-02
-5.122293710624999221e+03 -2.056215360296106617e-02 -2.260624327472668393e-02
-5.121251322812499893e+03 -2.078959051239252440e-02 -2.285441649603805331e-02
-5.120208934999999656e+03 -2.102691696945204608e-02 -2.311355554666866263e-02
-5.119166547187499418e+03 -2.126937787497110502e-02 -2.337826851572270478e-02
-5.118124159375000090e+03 -2.151262796224161222e-02 -2.364362268423806854e-02
-5.117081771562498943e+03 -2.175240992550989128e-02 -2.390500897624162416e-02
-5.116039383749999615e+03 -2.198279565882521949e-02 -2.415539316999185115e-02
-5.114996995937499378e+03 -2.219844824914243495e-02 -2.438840351270370535e-02
-5.113954608124999140e+03 -2.239945675155886884e-02 -2.460399676721217524e-02
-5.112912220312499812e+03 -2.258026335111279828e-02 -2.479635311147244253e-02
-5.111869832499999575e+03 -2.273850921955655746e-02 -2.496305908161376014e-02
-5.110827444687499337e+03 -2.287664032350440052e-02 -2.510690372523369587e-02
-5.109785056874999100e+03 -2.300160794901858624e-02 -2.523513844798414354e-02
-5.108742669062499772e+03 -2.311795291230227603e-02 -2.535281125949809602e-02
-5.107700281250000444e+03 -2.322908627641568496e-02 -2.546372571449449784e-02
-5.106657893437499297e+03 -2.333515696096999034e-02 -2.556822146377839625e-02
-5.105615505624999059e+03 -2.343220997502816136e-02 -2.566242981564874695e-02
-5.104573117812499731e+03 -2.351167383574421718e-02 -2.573767218003365082e-02
-5.103530729999999494e+03 -2.356587985595976625e-02 -2.578600394767240761e-02
-5.102488342187499256e+03 -2.359894282791937664e-02 -2.581194069197004920e-02
-5.101445954374999928e+03 -2.361447594796753716e-02 -2.581941008980005378e-02
-5.100403566562499691e+03 -2.361187136712427498e-02 -2.580777523639561644e-02
-5.099361178749999453e+03 -2.359848214755154786e-02 -2.578466677393597556e-02
-5.098318790937499216e+03 -2.357877809473933606e-02 -2.575487069469654597e-02
-5.097276403124999888e+03 -2.355545445950552735e-02 -2.572141538476329509e-02
-5.096234015312499650e+03 -2.352276319614000216e-02 -2.567821571142215112e-02
-5.095191627499999413e+03 -2.348184716355767795e-02 -2.562680853792901128e-02
-5.094149239687499175e+03 -2.343699422593958567e-02 -2.557195620282591564e-02
-5.093106851874999847e+03 -2.338833592692029020e-02 -2.551380863420167622e-02
-5.092064464062500520e+03 -2.333897813911516711e-02 -2.545604973248829714e-02
-5.091022076249998463e+03 -2.329288215932259418e-02 -2.540312162334283988e-02
-5.089979688437499135e+03 -2.324756324654240341e-02 -2.535232055855489094e-02
-5.088937300624999807e+03 -2.320456860148661926e-02 -2.530513264987218833e-02
-5.087894912812499570e+03 -2.316849662609928376e-02 -2.526632607772609160e-02
-5.086852524999999332e+03 -2.313431065541120615e-02 -2.523066650033807187e-02
-5.085810137187499095e+03 -2.309802796222441487e-02 -2.519359121636376500e-02
-5.084767749374998857e+03 -2.306475400768637912e-02 -2.516032117293284451e-02
-5.083725361562499529e+03 -2.304075480182909280e-02 -2.513711794482062500e-02
-5.082682973749999292e+03 -2.302889903259032131e-02 -2.512639702206382816e-02
-5.081640585937499964e+03 -2.303566471832841495e-02 -2.513473797085507763e-02
-5.080598198124999726e+03 -2.306211731019791600e-02 -2.516303401999266803e-02
-5.079555810312499489e+03 -2.309736526737539083e-02 -2.519975505819984155e-02
-5.078513422499999251e+03 -2.313720804995535521e-02 -2.524045291636324573e-02
-5.077471034687499923e+03 -2.317579777302386859e-02 -2.527877937308719083e-02
-5.076428646874999686e+03 -2.321499716547828843e-02 -2.531686334223288634e-02
-5.075386259062499448e+03 -2.325317416712063129e-02 -2.535333367199959012e-02
-5.074343871249999211e+03 -2.329085611065038683e-02 -2.538876281489485173e-02
-5.073301483437499883e+03 -2.333119797641251478e-02 -2.542678032350466355e-02
-5.072259095624999645e+03 -2.337026711084285238e-02 -2.546358935591841455e-02
-5.071216707812499408e+03 -2.340937091750168453e-02 -2.550055220282872528e-02
-5.070174319999999170e+03 -2.345670620437249887e-02 -2.554635615517991676e-02
-5.069131932187499842e+03 -2.351338725860314949e-02 -2.560223860539388718e-02
-5.068089544374998695e+03 -2.357477387856113382e-02 -2.566315193611561074e-02
-5.067047156562499367e+03 -2.364643274491336211e-02 -2.573514373688741419e-02
-5.066004768749999130e+03 -2.373699451603335578e-02 -2.582756910262323791e-02
-5.064962380937499802e+03 -2.385054960857002290e-02 -2.594485285737956753e-02
-5.063919993124999564e+03 -2.399288814792080796e-02 -2.609305937665847355e-02
-5.062877605312499327e+03 -2.416498274117446013e-02 -2.627299107265974529e-02
-5.061835217499999089e+03 -2.436983854827113466e-02 -2.648731503703668708e-02
-5.060792829687500671e+03 -2.461239018323650718e-02 -2.674088391944218560e-02
-5.059750441874999524e+03 -2.488131717897981710e-02 -2.702114811207947942e-02
-5.058708054062499286e+03 -2.517261906181572292e-02 -2.732376324832001824e-02
-5.057665666249999958e+03 -2.548048647753669432e-02 -2.764288113910417718e-02
-5.056623278437499721e+03 -2.579766188387052489e-02 -2.797118335909385203e-02
-5.055580890624999483e+03 -2.611375426439616065e-02 -2.829755600434033166e-02
-5.054538502812499246e+03 -2.641854437003946302e-02 -2.861125727595627277e-02
-5.053496114999999918e+03 -2.670594447817034242e-02 -2.890610823834727228e-02
-5.052453727187499680e+03 -2.697167492928429985e-02 -2.917769568578984160e-02
-5.051411339374999443e+03 -2.721238455824535885e-02 -2.942286448054061074e-02
-5.050368951562499205e+03 -2.742477172934475182e-02 -2.963789329423558924e-02
-5.049326563749999877e+03 -2.760060832565939051e-02 -2.981423524497240490e-02
-5.048284175937499640e+03 -2.774215860327546718e-02 -2.995459753714391909e-02
-5.047241788124999402e+03 -2.784959206655634317e-02 -3.005904955287525687e-02
-5.046199400312499165e+03 -2.792252341351519548e-02 -3.012734958521502693e-02
-5.045157012500000747e+03 -2.796420662267915663e-02 -3.016300711060599521e-02
-5.044114624687498690e+03 -2.798295984022302826e-02 -3.017509666593072570e-02
-5.043072236874999362e+03 -2.798706502215893288e-02 -3.017267370525474404e-02
-5.042029849062499125e+03 -2.797522225046788005e-02 -3.015441984142171530e-02
-5.040987461249999797e+03 -2.794708060253404611e-02 -3.012031914755370146e-02
-5.039945073437499559e+03 -2.790100370261468926e-02 -3.006849910729776990e-02
-5.038902685624999322e+03 -2.783403581836848065e-02 -2.999570459077929505e-02
-5.037860297812499084e+03 -2.774624413530449307e-02 -2.990214396404934638e-02
-5.036817909999999756e+03 -2.763900461611974724e-02 -2.978917464553867619e-02
-5.035775522187499519e+03 -2.751846887941724815e-02 -2.966290555519534439e-02
-5.034733134374999281e+03 -2.739246892036941577e-02 -2.953154224590121696e-02
-5.033690746562498134e+03 -2.726772257420873383e-02 -2.940228652992148140e-02
-5.032648358749999716e+03 -2.714910234979166573e-02 -2.928009214294388651e-02
-5.031605970937499478e+03 -2.703735736994435784e-02 -2.916598249604843499e-02
-5.030563583124999241e+03 -2.693932199496119548e-02 -2.906745796684365168e-02
-5.029521195312499913e+03 -2.686033065953248242e-02 -2.899016621363731741e-02
-5.028478807499999675e+03 -2.679839732253071205e-02 -2.893177971049290531e-02
-5.027436419687498528e+03 -2.674887745297698308e-02 -2.888701445841776808e-02
-5.026394031874999200e+03 -2.671116457558892279e-02 -2.885534241751322448e-02
-5.025351644062499872e+03 -2.668503392571170904e-02 -2.883649804474599024e-02
-5.024309256249999635e+03 -2.665922231484045557e-02 -2.881794593816693409e-02
-5.023266868437499397e+03 -2.662695630767757116e-02 -2.879198270613161220e-02
-5.022224480624999160e+03 -2.658429328036209308e-02 -2.875408803257893317e-02
-5.021182092812499832e+03 -2.652590602389370833e-02 -2.869814782507424181e-02
-5.020139704999999594e+03 -2.645587664748258114e-02 -2.862840314728437585e-02
-5.019097317187499357e+03 -2.637586364233311317e-02 -2.854715437753279836e-02
-5.018054929374999119e+03 -2.629044080284184681e-02 -2.845969707922819947e-02
-5.017012541562499791e+03 -2.621322800004171824e-02 -2.838048271023236105e-02
-5.015970153749999554e+03 -2.614969597406124890e-02 -2.831542278547009503e-02
-5.014927765937499316e+03 -2.610213425900296397e-02 -2.826678372014881230e-02
-5.013885378124999079e+03 -2.607899261978856992e-02 -2.824333367244508119e-02
-5.012842990312499751e+03 -2.608430561295389805e-02 -2.824914526212342694e-02
-5.011800602499999513e+03 -2.612371552093946739e-02 -2.829013261923874270e-02
-5.010758214687498366e+03 -2.619733882723151649e-02 -2.836649338653645866e-02
-5.009715826874999948e+03 -2.630567823365956986e-02 -2.847865203744782275e-02
-5.008673439062499710e+03 -2.645083626823724332e-02 -2.862847876036018688e-02
-5.007631051249999473e+03 -2.663472447023445405e-02 -2.881800105496251652e-02
-5.006588663437499235e+03 -2.685248371725141442e-02 -2.904188812595677113e-02
-5.005546275624999907e+03 -2.709672496836294797e-02 -2.929241126955731134e-02
-5.004503887812498760e+03 -2.735893245960799997e-02 -2.956096906824299403e-02
-5.003461499999999432e+03 -2.762991485858204074e-02 -2.983808245449819790e-02
-5.002419112187499195e+03 -2.790379228212973989e-02 -3.011758453864353535e-02
-5.001376724374999867e+03 -2.817507532737735521e-02 -3.039386813105786345e-02
-5.000334336562499630e+03 -2.843838199917955376e-02 -3.066150005290997627e-02
-4.999291948749999392e+03 -2.868898708371710182e-02 -3.091554485828766977e-02
-4.998249560937499155e+03 -2.891975339584160545e-02 -3.114861715783640711e-02
-4.997207173124999827e+03 -2.912957281625760605e-02 -3.136041552681924360e-02
-4.996164785312499589e+03 -2.931953306732758974e-02 -3.155267679348609106e-02
-4.995122397499999352e+03 -2.948846564173399770e-02 -3.172430876129972432e-02
-4.994080009687499114e+03 -2.963287896746596983e-02 -3.187189926827475872e-02
-4.993037621874999786e+03 -2.974747325894933070e-02 -3.199011503204506751e-02
-4.991995234062500458e+03 -2.983196019689707615e-02 -3.207820610900793956e-02
-4.990952846249999311e+03 -2.989054880670149669e-02 -3.214055107524221855e-02
-4.989910458437499074e+03 -2.993007987467640255e-02 -3.218464811916101759e-02
-4.988868070624999746e+03 -2.994577273182487051e-02 -3.220504932962370975e-02
-4.987825682812500418e+03 -2.993095945360302323e-02 -3.219411562382919201e-02
-4.986783294999999271e+03 -2.988704090264927490e-02 -3.215289719216891939e-02
-4.985740907187499943e+03 -2.981709895010396100e-02 -3.208453105553633194e-02
-4.984698519374999705e+03 -2.972387093234147085e-02 -3.199185557992025725e-02
-4.983656131562499468e+03 -2.960858422826228437e-02 -3.187601150921911403e-02
-4.982613743749999230e+03 -2.947151320235586944e-02 -3.173755182672943070e-02
-4.981571355937500812e+03 -2.931781462921197179e-02 -3.158199624560045771e-02
-4.980528968124998755e+03 -2.915400778703503004e-02 -3.141587515378642392e-02
-4.979486580312499427e+03 -2.898416407661989769e-02 -3.124358049364612047e-02
-4.978444192499999190e+03 -2.880699312775151372e-02 -3.106387966869197242e-02
-4.977401804687499862e+03 -2.862116668689116544e-02 -3.087547941865296380e-02
-4.976359416874999624e+03 -2.842396051685456768e-02 -3.067526634370889432e-02
-4.975317029062499387e+03 -2.821341544547024266e-02 -3.046116826280654069e-02
-4.974274641249999149e+03 -2.798782072322649264e-02 -3.023138389342099400e-02
-4.973232253437499821e+03 -2.774752802281975350e-02 -2.998601803633504578e-02
-4.972189865624999584e+03 -2.749485064497549786e-02 -2.972711421972557694e-02
-4.971147477812499346e+03 -2.723188201790258806e-02 -2.945686879538145231e-02
-4.970105089999998199e+03 -2.696734061908442892e-02 -2.918449293061844280e-02
-4.969062702187499781e+03 -2.670588402588318713e-02 -2.891488372017334343e-02
-4.968020314374999543e+03 -2.644837534609414606e-02 -2.864864486422951523e-02
-4.966977926562499306e+03 -2.618796562428482924e-02 -2.837863822674495037e-02
-4.965935538749999068e+03 -2.592315913844131514e-02 -2.810392397519623220e-02
-4.964893150937499740e+03 -2.565586475246099327e-02 -2.782647434380963042e-02
-4.963850763124998593e+03 -2.538961631927508233e-02 -2.754960042283138497e-02
-4.962808375312499265e+03 -2.512850105598307335e-02 -2.727710671999596451e-02
-4.961765987499999937e+03 -2.488150077879961591e-02 -2.701836234819195853e-02
-4.960723599687499700e+03 -2.465210974956754883e-02 -2.677739970057084820e-02
-4.959681211874999462e+03 -2.444168531559907584e-02 -2.655607415207287061e-02
-4.958638824062499225e+03 -2.424977596418285627e-02 -2.635429567581403648e-02
-4.957596436249999897e+03 -2.407616683976477115e-02 -2.617216974220945916e-02
-4.956554048437499659e+03 -2.392436664144552069e-02 -2.601370818931677750e-02
-4.955511660624999422e+03 -2.379528816527636675e-02 -2.588012300309666669e-02
-4.954469272812499185e+03 -2.368620448921644056e-02 -2.576847275357766268e-02
-4.953426884999999857e+03 -2.359094038248132214e-02 -2.567204704193361622e-02
-4.952384497187499619e+03 -2.350753435598658403e-02 -2.558890588764121954e-02
-4.951342109374999382e+03 -2.343887899253528639e-02 -2.552222519187652416e-02
-4.950299721562499144e+03 -2.338871451589077943e-02 -2.547631516421128978e-02
-4.949257333749999816e+03 -2.335470501053496864e-02 -2.544909144422501102e-02
-4.948214945937499579e+03 -2.332625305101705335e-02 -2.542895037128339517e-02
-4.947172558124999341e+03 -2.329677850598316224e-02 -2.540850004304278167e-02
-4.946130170312499104e+03 -2.326849411953338387e-02 -2.539005918079770621e-02
-4.945087782499999776e+03 -2.323990676404935271e-02 -2.537234806204331089e-02
-4.944045394687499538e+03 -2.320906549219082723e-02 -2.535332058976239727e-02
-4.943003006874999301e+03 -2.317781580688261373e-02 -2.533453089218132975e-02
-4.941960619062499973e+03 -2.314997727281939074e-02 -2.531938127319881618e-02
-4.940918231250000645e+03 -2.312779998860909139e-02 -2.530951492326752664e-02
-4.939875843437500407e+03 -2.310726023155501574e-02 -2.529987270526378590e-02
-4.938833455624999260e+03 -2.308223455381237105e-02 -2.528375267755901545e-02
-4.937791067812499932e+03 -2.304037188126778837e-02 -2.524834263157299877e-02
-4.936748679999999695e+03 -2.297616465674340303e-02 -2.518763958019652055e-02
-4.935706292187499457e+03 -2.289282149038033079e-02 -2.510445080121451525e-02
-4.934663904375000129e+03 -2.278945564344505778e-02 -2.499740905203786182e-02
-4.933621516562499892e+03 -2.267090451702771098e-02 -2.487150429740639032e-02
-4.932579128749999654e+03 -2.253420773090418841e-02 -2.472342054405154976e-02
-4.931536740937499417e+03 -2.237671293379107224e-02 -2.455068000008074625e-02
-4.930494353124999179e+03 -2.219909811763634208e-02 -2.435450285756202149e-02
-4.929451965312499851e+03 -2.200191670584513218e-02 -2.413604907312798600e-02
-4.928409577499999614e+03 -2.178341024215851504e-02 -2.389401179459245753e-02
-4.927367189687499376e+03 -2.154240854475901121e-02 -2.362749268988785858e-02
-4.926324801874999139e+03 -2.128280171374193064e-02 -2.334081919313932968e-02
-4.925282414062499811e+03 -2.100809628411493338e-02 -2.303792690011079863e-02
-4.924240026250000483e+03 -2.071847671374865002e-02 -2.271904784634903168e-02
-4.923197638437498426e+03 -2.041487477775172366e-02 -2.238524827552791988e-02
-4.922155250624999098e+03 -2.009719271085422601e-02 -2.203712252794854526e-02
-4.921112862812499770e+03 -1.976547864758002385e-02 -2.167551467475196253e-02
-4.920070474999999533e+03 -1.942079736193356998e-02 -2.130218385062200917e-02
-4.919028087187499295e+03 -1.906091461811849908e-02 -2.091483238351854804e-02
-4.917985699374999967e+03 -1.868882658227832838e-02 -2.051683363885579287e-02
-4.916943311562498820e+03 -1.830661401215608747e-02 -2.011010987212602866e-02
-4.915900923749999492e+03 -1.792113830694119433e-02 -1.970181289062973920e-02
-4.914858535937499255e+03 -1.753811587599639343e-02 -1.929785581139312894e-02
-4.913816148124999927e+03 -1.715852650086040904e-02 -1.889914594553127741e-02
-4.912773760312498780e+03 -1.678917940402228914e-02 -1.851264610300220118e-02
-4.911731372499999452e+03 -1.643437344709957129e-02 -1.814282823498406319e-02
-4.910688984687499214e+03 -1.610367531653298170e-02 -1.779962488739313814e-02
-4.909646596874999886e+03 -1.580141638063312787e-02 -1.748729104298277909e-02
-4.908604209062499649e+03 -1.552723995148322378e-02 -1.720518399875823126e-02
-4.907561821249998502e+03 -1.527479818581111738e-02 -1.694606873588481305e-02
-4.906519433437499174e+03 -1.504190457450704961e-02 -1.670747846280275922e-02
-4.905477045624999846e+03 -1.483154040038165387e-02 -1.649259552522095579e-02
-4.904434657812499609e+03 -1.464342188531866061e-02 -1.630105774709547997e-02
-4.903392269999999371e+03 -1.447755636875539161e-02 -1.613272019723572398e-02
-4.902349882187499134e+03 -1.433387916757698256e-02 -1.598738365336534184e-02
-4.901307494374999806e+03 -1.420708629984497769e-02 -1.585940269616678902e-02
-4.900265106562500478e+03 -1.409351360988867624e-02 -1.574490524449845968e-02
-4.899222718749999331e+03 -1.398918737847477597e-02 -1.564000984717767509e-02
-4.898180330937499093e+03 -1.389457281960950787e-02 -1.554557810067724519e-02
-4.897137943124999765e+03 -1.380850392055847989e-02 -1.546051249559978261e-02
-4.896095555312499528e+03 -1.373269632483930733e-02 -1.538651080356993189e-02
-4.895053167499999290e+03 -1.367061020346108623e-02 -1.532694627601876615e-02
-4.894010779687500872e+03 -1.362352528222926518e-02 -1.528323998001710794e-02
-4.892968391874999725e+03 -1.358972646114934603e-02 -1.525374331659247809e-02
-4.891926004062499487e+03 -1.356572346235349058e-02 -1.523471511051483103e-02
-4.890883616249999250e+03 -1.354642004733931301e-02 -1.522070486111062708e-02
-4.889841228437499922e+03 -1.353176274776733169e-02 -1.521150386891730565e-02
-4.888798840624999684e+03 -1.352131969807217511e-02 -1.520637648395406494e-02
-4.887756452812499447e+03 -1.350803944119226968e-02 -1.519751331795963535e-02
-4.886714064999999209e+03 -1.348960829002035511e-02 -1.518196862279029558e-02
-4.885671677187499881e+03 -1.346951637265694779e-02 -1.516305459482518783e-02
-4.884629289374998734e+03 -1.344592017589569394e-02 -1.513886475807459109e-02
-4.883586901562500316e+03 -1.341688201052558191e-02 -1.510770018448389859e-02
-4.882544513749999169e+03 -1.338515962206209692e-02 -1.507267649061696212e-02
-4.881502125937499841e+03 -1.334651069444480094e-02 -1.502938338748632460e-02
-4.880459738124999603e+03 -1.330039305228616388e-02 -1.497733430815836701e-02
-4.879417350312499366e+03 -1.324981569345426088e-02 -1.491988805447868813e-02
-4.878374962499999128e+03 -1.319587855325788164e-02 -1.485830071839007449e-02
-4.877332574687500710e+03 -1.314178225110708767e-02 -1.479586642786369019e-02
-4.876290186874999563e+03 -1.308985042414198031e-02 -1.473507176763020829e-02
-4.875247799062499325e+03 -1.304278653687945475e-02 -1.467897694012287348e-02
-4.874205411249999088e+03 -1.299961960463869026e-02 -1.462671086152845037e-02
-4.873163023437499760e+03 -1.295661690796656718e-02 -1.457435723105986874e-02
-4.872120635624999522e+03 -1.290992144962822483e-02 -1.451812400016255084e-02
-4.871078247812500194e+03 -1.286256869240126610e-02 -1.446151708545821181e-02
-4.870035859999999957e+03 -1.281262464031268818e-02 -1.440276315691763585e-02
-4.868993472187499719e+03 -1.275725411307953444e-02 -1.433931152468698178e-02
-4.867951084374999482e+03 -1.269214133011964049e-02 -1.426706319351140825e-02
-4.866908696562499244e+03 -1.261333391888317529e-02 -1.418203231829328129e-02
-4.865866308749999916e+03 -1.252262343472060335e-02 -1.408610326838853274e-02
-4.864823920937499679e+03 -1.242444464366902236e-02 -1.398410781273356530e-02
-4.863781533124999441e+03 -1.232267591946564593e-02 -1.388021027848299407e-02
-4.862739145312499204e+03 -1.222099940888878369e-02 -1.377814594152611087e-02
-4.861696757499999876e+03 -1.212185019292176535e-02 -1.368031278751066261e-02
-4.860654369687500548e+03 -1.202953598480110270e-02 -1.359091037066000388e-02
-4.859611981874999401e+03 -1.194590966245179936e-02 -1.351171407981796406e-02
-4.858569594062499164e+03 -1.187036556552707386e-02 -1.344220881525948208e-02
-4.857527206249999836e+03 -1.180048314793669811e-02 -1.337970513769950326e-02
-4.856484818437499598e+03 -1.173579587882401208e-02 -1.332318025104685041e-02
-4.855442430624999361e+03 -1.167551416478929821e-02 -1.327144880193026864e-02
-4.854400042812499123e+03 -1.161794321079762798e-02 -1.322242713575201740e-02
-4.853357654999999795e+03 -1.156331789720770400e-02 -1.317630908645265470e-02
-4.852315267187499558e+03 -1.151188816590241991e-02 -1.313331454697063555e-02
-4.851272879374999320e+03 -1.146243643096443027e-02 -1.309204389324152874e-02
-4.850230491562499083e+03 -1.141405596476272044e-02 -1.305154446863632245e-02
-4.849188103749999755e+03 -1.137078199115176824e-02 -1.301620184261496373e-02
-4.848145715937499517e+03 -1.133016269984570522e-02 -1.298328468138986759e-02
-4.847103328124999280e+03 -1.129274646975703296e-02 -1.295327816741798956e-02
-4.846060940312499952e+03 -1.125989901442964701e-02 -1.292752712706127065e-02
-4.845018552499999714e+03 -1.123442956457522054e-02 -1.290891472928742262e-02
-4.843976164687498567e+03 -1.121455637167818528e-02 -1.289575870985810828e-02
-4.842933776874999239e+03 -1.119672023742406680e-02 -1.288426320198134481e-02
-4.841891389062499911e+03 -1.118366752594211234e-02 -1.287712222556970133e-02
-4.840849001249999674e+03 -1.117558167438856102e-02 -1.287429145665193800e-02
-4.839806613437499436e+03 -1.117304253790375214e-02 -1.287648378426297854e-02
-4.838764225624999199e+03 -1.117608641784700527e-02 -1.288384491147912675e-02
-4.837721837812499871e+03 -1.118400830817470673e-02 -1.289554884543610801e-02
-4.836679450000000543e+03 -1.119355941946673441e-02 -1.290812569379825095e-02
-4.835637062187499396e+03 -1.120055284734792350e-02 -1.291725419196806772e-02
-4.834594674374999158e+03 -1.119880159817833974e-02 -1.291674802812215785e-02
-4.833552286562499830e+03 -1.118703426694231916e-02 -1.290559207405116149e-02
-4.832509898749999593e+03 -1.116484724811388045e-02 -1.288343401355293051e-02
-4.831467510937499355e+03 -1.113424825933065354e-02 -1.285247446131302859e-02
-4.830425123124999118e+03 -1.110017378480255938e-02 -1.281785635193329748e-02
-4.829382735312499790e+03 -1.106648679688324380e-02 -1.278368906091471510e-02
-4.828340347499999552e+03 -1.103205286552153518e-02 -1.274891250668716211e-02
-4.827297959687498405e+03 -1.099852219028144354e-02 -1.271509887562415064e-02
-4.826255571874999987e+03 -1.097045922163226821e-02 -1.268665740058366742e-02
-4.825213184062499749e+03 -1.095313544640252358e-02 -1.266875797616747075e-02
-4.824170796249999512e+03 -1.094671383638318868e-02 -1.266163616348063396e-02
-4.823128408437499274e+03 -1.094892298333095468e-02 -1.266297077658284399e-02
-4.822086020624999946e+03 -1.095893306104162371e-02 -1.267173429248385878e-02
-4.821043632812499709e+03 -1.097297627079378383e-02 -1.268413975950918350e-02
-4.820001245000000381e+03 -1.099183369465995923e-02 -1.270123920856284019e-02
-4.818958857187499234e+03 -1.101055754649336513e-02 -1.271798305168300898e-02
-4.817916469374999906e+03 -1.102229357489638989e-02 -1.272726675796666436e-02
-4.816874081562499669e+03 -1.102728957513654517e-02 -1.272912073235682277e-02
-4.815831693749999431e+03 -1.102775611369694909e-02 -1.272562363091503043e-02
-4.814789305937499194e+03 -1.102511976514210928e-02 -1.271823425022929402e-02
-4.813746918125000775e+03 -1.101732849936813176e-02 -1.270486051475330780e-02
-4.812704530312498719e+03 -1.100415572924177271e-02 -1.268526459338742939e-02
-4.811662142499999391e+03 -1.098440811391412919e-02 -1.265824958948074015e-02
-4.810619754687499153e+03 -1.095541472081057281e-02 -1.262099477670799476e-02
-4.809577366874999825e+03 -1.091712794653103107e-02 -1.257322392363186860e-02
-4.808534979062499588e+03 -1.087012469864343488e-02 -1.251570277236692570e-02
-4.807492591249999350e+03 -1.081394991276308365e-02 -1.244815843307874731e-02
-4.806450203437499113e+03 -1.075088479360073249e-02 -1.237307180586723343e-02
-4.805407815624999785e+03 -1.068446650998961314e-02 -1.229432157137603718e-02
-4.804365427812498638e+03 -1.061510150958649631e-02 -1.221255749611505070e-02
-4.803323039999999310e+03 -1.054294166228693895e-02 -1.212829171549316062e-02
-4.802280652187499982e+03 -1.046889963668246222e-02 -1.204260523317940944e-02
-4.801238264374999744e+03 -1.039524066774080886e-02 -1.195787351720419174e-02
-4.800195876562499507e+03 -1.032583625712589492e-02 -1.187849829687432843e-02
-4.799153488749999269e+03 -1.026190974180070034e-02 -1.180610254214095947e-02
-4.798111100937499941e+03 -1.020166466215610343e-02 -1.173916999732764477e-02
-4.797068713124998794e+03 -1.014614921215933711e-02 -1.167886863495638805e-02
-4.796026325312499466e+03 -1.009907889883323792e-02 -1.162914940266376179e-02
-4.794983937499999229e+03 -1.006163585290852265e-02 -1.159122093783543188e-02
-4.793941549687499901e+03 -1.003718822389816634e-02 -1.156849891528425982e-02
-4.792899161874999663e+03 -1.003068542821919720e-02 -1.156610065645411432e-02
-4.791856774062499426e+03 -1.004648011189498112e-02 -1.158818705963127714e-02
-4.790814386249999188e+03 -1.008296426878388212e-02 -1.163267357486168045e-02
-4.789771998437499860e+03 -1.013884451011371791e-02 -1.169816663792678721e-02
-4.788729610624999623e+03 -1.021093006557090288e-02 -1.178142333082491701e-02
-4.787687222812500295e+03 -1.029753271458720525e-02 -1.188065439744514888e-02
-4.786644834999998238e+03 -1.039535981495946608e-02 -1.199246465844448599e-02
-4.785602447187499820e+03 -1.050208714480866702e-02 -1.211428653299954916e-02
-4.784560059374999582e+03 -1.061359409514112638e-02 -1.224143102532285372e-02
-4.783517671562499345e+03 -1.072523248910748662e-02 -1.236872590036793874e-02
-4.782475283749999107e+03 -1.083684578196872188e-02 -1.249602930737795346e-02
-4.781432895937499779e+03 -1.094918565632558606e-02 -1.262376589316789414e-02
-4.780390508124998632e+03 -1.105719374348603998e-02 -1.274649022943130303e-02
-4.779348120312499304e+03 -1.115622883663921518e-02 -1.285903295219521271e-02
-4.778305732499999976e+03 -1.124024807641142883e-02 -1.295467857066799795e-02
-4.777263344687499739e+03 -1.130402305622488397e-02 -1.302773354697107228e-02
-4.776220956874999501e+03 -1.134869208337961101e-02 -1.307912698802043971e-02
-4.775178569062499264e+03 -1.137524364292721163e-02 -1.310985980132817717e-02
-4.774136181249999936e+03 -1.138264476165199747e-02 -1.311909621537590137e-02
-4.773093793437499698e+03 -1.137131217042307643e-02 -1.310721549342802779e-02
-4.772051405624999461e+03 -1.134079780948703611e-02 -1.307403507256818011e-02
-4.771009017812499224e+03 -1.129696974066931973e-02 -1.302584024852768835e-02
-4.769966629999998986e+03 -1.124597895612285299e-02 -1.296919853301431273e-02
-4.768924242187499658e+03 -1.119344984372122598e-02 -1.290996013095839327e-02
-4.767881854374999421e+03 -1.114297628857365344e-02 -1.285202758737016143e-02
-4.766839466562499183e+03 -1.109680001897177942e-02 -1.279793748483248894e-02
-4.765797078749999855e+03 -1.105881954204284735e-02 -1.275182075118297571e-02
-4.764754690937499618e+03 -1.102562367270145532e-02 -1.271038376514063532e-02
-4.763712303124998471e+03 -1.099356256090665979e-02 -1.267014188266363771e-02
-4.762669915312499143e+03 -1.096241616875080239e-02 -1.263115937903502330e-02
-4.761627527499999815e+03 -1.093267519036198246e-02 -1.259402145166059299e-02
-4.760585139687499577e+03 -1.090827531455315288e-02 -1.256276515400736940e-02
-4.759542751874999340e+03 -1.088975204967550584e-02 -1.253835444969006278e-02
-4.758500364062499102e+03 -1.087544153411603397e-02 -1.251936377279207549e-02
-4.757457976249999774e+03 -1.086157064698214415e-02 -1.250190896071034195e-02
-4.756415588437500446e+03 -1.084794606474155827e-02 -1.248578257005956288e-02
-4.755373200624999299e+03 -1.083367975312597362e-02 -1.247000677263733655e-02
-4.754330812812499971e+03 -1.081730433625658315e-02 -1.245308579444563343e-02
-4.753288424999999734e+03 -1.079593646431720524e-02 -1.243196075178897540e-02
-4.752246037187499496e+03 -1.076956085904314658e-02 -1.240651137080882316e-02
-4.751203649374999259e+03 -1.073782115999982918e-02 -1.237621776815652462e-02
-4.750161261562499931e+03 -1.070077913844102481e-02 -1.234083442863303029e-02
-4.749118873749999693e+03 -1.066154502399776355e-02 -1.230355523943842296e-02
-4.748076485937499456e+03 -1.062048579754440621e-02 -1.226472607720460045e-02
-4.747034098124999218e+03 -1.058019025636849561e-02 -1.222671372006176559e-02
-4.745991710312499890e+03 -1.053927154688317179e-02 -1.218788162705488481e-02
-4.744949322499999653e+03 -1.049446710027104185e-02 -1.214454003671566404e-02
-4.743906934687499415e+03 -1.044462626439166507e-02 -1.209505351077723619e-02
-4.742864546874999178e+03 -1.038972358300943935e-02 -1.203916574380234882e-02
-4.741822159062499850e+03 -1.033202585346424708e-02 -1.197952298860660396e-02
-4.740779771250000522e+03 -1.027154853028863953e-02 -1.191616704023254307e-02
-4.739737383437500284e+03 -1.020747274043015511e-02 -1.184822776676747527e-02
-4.738694995624999137e+03 -1.014059730164722055e-02 -1.177677248125690891e-02
-4.737652607812499809e+03 -1.007461109443945520e-02 -1.170596001904327006e-02
-4.736610219999999572e+03 -1.001707909738339640e-02 -1.164379313509389217e-02
-4.735567832187499334e+03 -9.976259478564033362e-03 -1.159872751121393888e-02
-4.734525444375000916e+03 -9.957094319113252850e-03 -1.157590649686113249e-02
-4.733483056562499769e+03 -9.955449721012482253e-03 -1.157124816102512131e-02
-4.732440668749999531e+03 -9.969987953483883461e-03 -1.158333943035255546e-02
-4.731398280937499294e+03 -9.999872642710060447e-03 -1.161127323239389067e-02
-4.730355893124999966e+03 -1.004754852969300463e-02 -1.165756771657705700e-02
-4.729313505312499728e+03 -1.011203510368432340e-02 -1.172094999945830739e-02
-4.728271117499999491e+03 -1.019022998586908285e-02 -1.179823230215235053e-02
-4.727228729687499253e+03 -1.028033627254529986e-02 -1.188771651551276398e-02
-4.726186341874999925e+03 -1.037944626758745444e-02 -1.198645380856176897e-02
-4.725143954062499688e+03 -1.048432618008132873e-02 -1.209129117600711914e-02
-4.724101566250000360e+03 -1.059173281305102708e-02 -1.219898746862130463e-02
-4.723059178437498304e+03 -1.070148578445936395e-02 -1.230930658073659846e-02
-4.722016790624999885e+03 -1.081153896899098542e-02 -1.242005730131561653e-02
-4.720974402812499648e+03 -1.091983996468333211e-02 -1.252935282206133621e-02
-4.719932014999999410e+03 -1.102041124959411179e-02 -1.263116240582434595e-02
-4.718889627187499173e+03 -1.111224871024086951e-02 -1.272442399497353098e-02
-4.717847239374999845e+03 -1.119060752162259406e-02 -1.280431920544247704e-02
-4.716804851562498698e+03 -1.125160641117308249e-02 -1.286655657426246518e-02
-4.715762463749999370e+03 -1.129139465663426406e-02 -1.290681380709078271e-02
-4.714720075937499132e+03 -1.130631491644062611e-02 -1.292104120180644598e-02
-4.713677688124999804e+03 -1.129578811161035048e-02 -1.290837037592176828e-02
-4.712635300312498657e+03 -1.126258692710587275e-02 -1.287164797017438175e-02
-4.711592912499999329e+03 -1.120551639499004458e-02 -1.280949634304603783e-02
-4.710550524687499092e+03 -1.112609493633011197e-02 -1.272329750867480166e-02
-4.709508136874999764e+03 -1.102937744256938905e-02 -1.261827632529225439e-02
-4.708465749062499526e+03 -1.091988470059735220e-02 -1.249929725555895370e-02
-4.707423361249999289e+03 -1.079755873768949506e-02 -1.236672356261784601e-02
-4.706380973437499051e+03 -1.066613942900681775e-02 -1.222469832645215436e-02
-4.705338585624999723e+03 -1.052842514032699232e-02 -1.207645095776019653e-02
-4.704296197812499486e+03 -1.038729091795963580e-02 -1.192508199596346505e-02
-4.703253809999999248e+03 -1.024810616142550999e-02 -1.177592137792569243e-02
-4.702211422187499920e+03 -1.011812419172423462e-02 -1.163631402425185923e-02
-4.701169034374999683e+03 -1.000683695500262371e-02 -1.151608404747173596e-02
-4.700126646562500355e+03 -9.922221612716216471e-03 -1.142357421677942138e-02
-4.699084258749999208e+03 -9.867419151010175388e-03 -1.136198688059129186e-02
-4.698041870937499880e+03 -9.844196969368865929e-03 -1.133293650113200227e-02
-4.696999483124999642e+03 -9.854356868234319389e-03 -1.133831682149272733e-02
-4.695957095312499405e+03 -9.896792401565195768e-03 -1.137706658866017087e-02
-4.694914707499999167e+03 -9.966783949598231537e-03 -1.144429801984494892e-02
-4.693872319687500749e+03 -1.005493901040653039e-02 -1.153031363617875414e-02
-4.692829931874999602e+03 -1.015563468829590657e-02 -1.162976657292018670e-02
-4.691787544062499364e+03 -1.027065841944468406e-02 -1.174459949100336263e-02
-4.690745156249999127e+03 -1.040122439070529335e-02 -1.187588175338983448e-02
-4.689702768437499799e+03 -1.054418072496347662e-02 -1.202035053678719885e-02
-4.688660380624999561e+03 -1.069332053738039287e-02 -1.217159099260467503e-02
-4.687617992812500233e+03 -1.084203991893482877e-02 -1.232280815259962151e-02
-4.686575604999999996e+03 -1.098445809040579299e-02 -1.246807202151605821e-02
-4.685533217187499758e+03 -1.111504979841883983e-02 -1.260189969607083960e-02
-4.684490829374999521e+03 -1.122789722166946634e-02 -1.271813218734413158e-02
-4.683448441562500193e+03 -1.132291849374835076e-02 -1.281674607384837745e-02
-4.682406053749999955e+03 -1.140148170757065461e-02 -1.289913634586141097e-02
-4.681363665937499718e+03 -1.145663478165575254e-02 -1.295803356975167714e-02
-4.680321278124999480e+03 -1.148561522341912458e-02 -1.299049187355871826e-02
-4.679278890312499243e+03 -1.149337757775135971e-02 -1.300159056411528957e-02
-4.678236502499999915e+03 -1.148309449406044111e-02 -1.299441984288818991e-02
-4.677194114687500587e+03 -1.145650657846822122e-02 -1.297068578358140552e-02
-4.676151726874998531e+03 -1.141230446440630840e-02 -1.292885155017621003e-02
-4.675109339062499203e+03 -1.135354944977829544e-02 -1.287206358907045517e-02
-4.674066951249999875e+03 -1.128748425797301488e-02 -1.280799058246082436e-02
-4.673024563437499637e+03 -1.121775427707447786e-02 -1.274045854988459063e-02
-4.671982175624999400e+03 -1.115202037989770564e-02 -1.267736631068970728e-02
-4.670939787812499162e+03 -1.109266883798133360e-02 -1.262116665595940795e-02
-4.669897399999999834e+03 -1.104213767374517818e-02 -1.257423809937419611e-02
-4.668855012187499597e+03 -1.100735941576472428e-02 -1.254363705225682198e-02
-4.667812624374999359e+03 -1.098930972940825347e-02 -1.253033152189977212e-02
-4.666770236562499122e+03 -1.098643701444108021e-02 -1.253277292323578748e-02
-4.665727848749998884e+03 -1.100059199001462810e-02 -1.255296819406274446e-02
-4.664685460937499556e+03 -1.102803517170895635e-02 -1.258677248822460612e-02
-4.663643073124999319e+03 -1.106466646286467792e-02 -1.262975031514817874e-02
-4.662600685312499991e+03 -1.110973856328435587e-02 -1.268116578307106404e-02
-4.661558297499999753e+03 -1.116393253910945640e-02 -1.274176260844195677e-02
-4.660515909687498606e+03 -1.122360645692455430e-02 -1.280784783914225983e-02
-4.659473521874998369e+03 -1.128703017791293957e-02 -1.287773522307831056e-02
-4.658431134062499950e+03 -1.135177369826729024e-02 -1.294892329625087733e-02
-4.657388746249999713e+03 -1.141925144434792830e-02 -1.302293642570166027e-02
-4.656346358437499475e+03 -1.149138268309417635e-02 -1.310191442067550234e-02
-4.655303970624999238e+03 -1.156087674600837951e-02 -1.317857285025648105e-02
-4.654261582812499910e+03 -1.162890644115868385e-02 -1.325379323612448958e-02
-4.653219195000000582e+03 -1.169628256804887065e-02 -1.332826950704645713e-02
-4.652176807187499435e+03 -1.176600553920201936e-02 -1.340513660580995407e-02
-4.651134419374999197e+03 -1.184121523780095990e-02 -1.348749525005967127e-02
-4.650092031562499869e+03 -1.191860744437167087e-02 -1.357164589883732252e-02
-4.649049643749999632e+03 -1.199376769347688595e-02 -1.365353881586161243e-02
-4.648007255937499394e+03 -1.206631650849010126e-02 -1.373277942001292079e-02
-4.646964868124999157e+03 -1.213511249889358094e-02 -1.380802210130424069e-02
-4.645922480312499829e+03 -1.220131819325052588e-02 -1.388022250975727220e-02
-4.644880092499999591e+03 -1.226472398471733193e-02 -1.394919068739764942e-02
-4.643837704687498444e+03 -1.232096538948544880e-02 -1.401070946306650841e-02
-4.642795316874999116e+03 -1.236828013681247514e-02 -1.406292785281659623e-02
-4.641752929062499788e+03 -1.240467601202195971e-02 -1.410380508774725268e-02
-4.640710541249999551e+03 -1.242926731150328576e-02 -1.413208778842907354e-02
-4.639668153437499313e+03 -1.244333929142541276e-02 -1.414885647572275938e-02
-4.638625765624999985e+03 -1.244633353392445019e-02 -1.415338525320740913e-02
-4.637583377812499748e+03 -1.243721990711850640e-02 -1.414407322612065351e-02
-4.636540990000000420e+03 -1.241374191288395490e-02 -1.411810083918338399e-02
-4.635498602187499273e+03 -1.237555505573815703e-02 -1.407495793911140054e-02
-4.634456214374999945e+03 -1.232580661375163623e-02 -1.401809206883036264e-02
-4.633413826562499708e+03 -1.226919064453464020e-02 -1.395271603153212976e-02
-4.632371438749999470e+03 -1.220195975088361751e-02 -1.387518702969888461e-02
-4.631329050937499233e+03 -1.212405178473482427e-02 -1.378528308428286428e-02
-4.630286663125000814e+03 -1.204273047509370718e-02 -1.369060933786391508e-02
-4.629244275312498758e+03 -1.196386693546125368e-02 -1.359721529651730827e-02
-4.628201887499999430e+03 -1.189041239748667676e-02 -1.350823540895807091e-02
-4.627159499687499192e+03 -1.182500864470151930e-02 -1.342686992696568056e-02
-4.626117111874999864e+03 -1.177314875295994157e-02 -1.335927702487140802e-02
-4.625074724062499627e+03 -1.174023244642404158e-02 -1.331128411174976531e-02
-4.624032336249999389e+03 -1.172820427519836832e-02 -1.328478761935927149e-02
-4.622989948437499152e+03 -1.174174190447120278e-02 -1.328456024891179130e-02
-4.621947560624999824e+03 -1.178543889946708986e-02 -1.331570613862645934e-02
-4.620905172812499586e+03 -1.186110266266152298e-02 -1.338011112391541621e-02
-4.619862785000000258e+03 -1.197167501865455813e-02 -1.348078384749725953e-02
-4.618820397187498202e+03 -1.212081556666386173e-02 -1.362185242307212100e-02
-4.617778009374999783e+03 -1.231066912054414389e-02 -1.380566126469588185e-02
-4.616735621562499546e+03 -1.253803454574847244e-02 -1.402890864076017895e-02
-4.615693233749999308e+03 -1.279505745486851816e-02 -1.428377896608209498e-02
-4.614650845937499980e+03 -1.307280551788972227e-02 -1.456091931401985382e-02
-4.613608458125000652e+03 -1.336761910082552574e-02 -1.485696109682633007e-02
-4.612566070312498596e+03 -1.367394367612947276e-02 -1.516665779569658333e-02
-4.611523682499999268e+03 -1.398183261432844535e-02 -1.547987287121450201e-02
-4.610481294687499940e+03 -1.428212488723327837e-02 -1.578713914749445280e-02
-4.609438906874999702e+03 -1.457008060636840428e-02 -1.608331888700554810e-02
-4.608396519062499465e+03 -1.483985315005397800e-02 -1.636236500293239415e-02
-4.607354131249999227e+03 -1.508505332301318669e-02 -1.661744044842532533e-02
-4.606311743437499899e+03 -1.530613345150816547e-02 -1.684832306921676612e-02
-4.605269355624999662e+03 -1.550575229717742615e-02 -1.705777518473578294e-02
-4.604226967812499424e+03 -1.568284438725934052e-02 -1.724472194680526371e-02
-4.603184579999999187e+03 -1.583287318834565235e-02 -1.740454360380197171e-02
-4.602142192187499859e+03 -1.595374613557601351e-02 -1.753484406741887686e-02
-4.601099804374999621e+03 -1.604223408882705579e-02 -1.763186261569896565e-02
-4.600057416562499384e+03 -1.609949195761110202e-02 -1.769659387747270565e-02
-4.599015028749999146e+03 -1.612617894796045809e-02 -1.772983860767361752e-02
-4.597972640937499818e+03 -1.612113673370760975e-02 -1.773055396290960928e-02
-4.596930253124999581e+03 -1.608331702974279478e-02 -1.769735147282565368e-02
-4.595887865312500253e+03 -1.601308272876608013e-02 -1.763050151859544418e-02
-4.594845477499999106e+03 -1.591200804090058332e-02 -1.753192938199745615e-02
-4.593803089687499778e+03 -1.578923373739744493e-02 -1.741089596252821253e-02
-4.592760701874999540e+03 -1.564982066442030875e-02 -1.727260376627453090e-02
-4.591718314062499303e+03 -1.549427101691332534e-02 -1.711788288083636311e-02
-4.590675926249999975e+03 -1.532582754404359683e-02 -1.695021983181749931e-02
-4.589633538437499737e+03 -1.516105150139552063e-02 -1.678655417312573464e-02
-4.588591150624999500e+03 -1.500731439584291650e-02 -1.663477254091091581e-02
-4.587548762812500172e+03 -1.486205689267041524e-02 -1.649225889396043962e-02
-4.586506374999999935e+03 -1.473131100543163992e-02 -1.636524338989391730e-02
-4.585463987187499697e+03 -1.462069957976997077e-02 -1.625914043704102321e-02
-4.584421599374999460e+03 -1.453384173978726490e-02 -1.617710060743786024e-02
-4.583379211562499222e+03 -1.447120892381793117e-02 -1.611938961612734145e-02
-4.582336823749999894e+03 -1.443534536210516923e-02 -1.608885591824682146e-02
-4.581294435937499657e+03 -1.443132091509223038e-02 -1.609129841339532185e-02
-4.580252048124998510e+03 -1.446013649305399711e-02 -1.612763678640241963e-02
-4.579209660312499182e+03 -1.452086622516916663e-02 -1.619628574136043608e-02
-4.578167272499999854e+03 -1.461539966196070787e-02 -1.629910749539580442e-02
-4.577124884687499616e+03 -1.473680163370899923e-02 -1.642892423197744173e-02
-4.576082496874999379e+03 -1.487665647341631509e-02 -1.657696584999545850e-02
-4.575040109062499141e+03 -1.502622418358131803e-02 -1.673461641167199934e-02
-4.573997721249999813e+03 -1.517846048893678988e-02 -1.689490734198290794e-02
-4.572955333437500485e+03 -1.533502964463374051e-02 -1.705957281634237765e-02
-4.571912945624999338e+03 -1.548945581751443035e-02 -1.722177782367620771e-02
-4.570870557812500010e+03 -1.563572970313928737e-02 -1.737441844921039369e-02
-4.569828169999999773e+03 -1.576640213673624613e-02 -1.750921026846210399e-02
-4.568785782187499535e+03 -1.588057961973412743e-02 -1.762475891838632264e-02
-4.567743394374999298e+03 -1.597657381820382846e-02 -1.771914220751340599e-02
-4.566701006562499970e+03 -1.604988011173481485e-02 -1.778815752392088473e-02
-4.565658618749999732e+03 -1.610131140145272532e-02 -1.783274240494087115e-02
-4.564616230937499495e+03 -1.613358088050465336e-02 -1.785594449595546279e-02
-4.563573843124999257e+03 -1.614298227275729955e-02 -1.785463862386522244e-02
-4.562531455312499929e+03 -1.612994491468079314e-02 -1.782922454510072613e-02
-4.561489067499999692e+03 -1.609792297257288049e-02 -1.778327240730006795e-02
-4.560446679687499454e+03 -1.605837757866397653e-02 -1.772866162429966030e-02
-4.559404291874999217e+03 -1.602612503534675201e-02 -1.768081961795049672e-02
-4.558361904062499889e+03 -1.601456177945485837e-02 -1.765383951768867074e-02
-4.557319516249999651e+03 -1.603341414381371718e-02 -1.765762642477742075e-02
-4.556277128437500323e+03 -1.608613475854765718e-02 -1.769564795054281992e-02
-4.555234740624999176e+03 -1.618014777321935202e-02 -1.777579495886483923e-02
-4.554192352812499848e+03 -1.631763867358685186e-02 -1.790079451863929930e-02
-4.553149964999999611e+03 -1.650019308971268153e-02 -1.807261974436683710e-02
-4.552107577187499373e+03 -1.672547472155335932e-02 -1.828902531144601523e-02
-4.551065189374999136e+03 -1.698381974545267251e-02 -1.854035286470903654e-02
-4.550022801562499808e+03 -1.727377588351662260e-02 -1.882500246664541368e-02
-4.548980413749999570e+03 -1.759538430158996344e-02 -1.914265058836888203e-02
-4.547938025937499333e+03 -1.795422607822375755e-02 -1.949899171799615583e-02
-4.546895638125000005e+03 -1.834051685338069365e-02 -1.988378461578984777e-02
-4.545853250312499767e+03 -1.874856096912347683e-02 -2.029092433516305888e-02
-4.544810862499999530e+03 -1.917077537354801645e-02 -2.071265022811145939e-02
-4.543768474687499292e+03 -1.959014656094403006e-02 -2.113160849150857307e-02
-4.542726086874999964e+03 -1.999634312535027159e-02 -2.153773030358287904e-02
-4.541683699062499727e+03 -2.037645585797050532e-02 -2.191824210043287480e-02
-4.540641311250000399e+03 -2.073111705419235229e-02 -2.227368158406770049e-02
-4.539598923437498343e+03 -2.105448911707215667e-02 -2.259724931818202914e-02
-4.538556535624999924e+03 -2.133676411167505574e-02 -2.287862197019176549e-02
-4.537514147812499687e+03 -2.158213347610774685e-02 -2.312266957101217699e-02
-4.536471759999999449e+03 -2.179118676890857975e-02 -2.333037964312439233e-02
-4.535429372187499212e+03 -2.196312662246405895e-02 -2.350036666508289324e-02
-4.534386984374999884e+03 -2.210115496283878225e-02 -2.363557455431490248e-02
-4.533344596562499646e+03 -2.220070256922229007e-02 -2.373129462102041912e-02
-4.532302208749999409e+03 -2.226433940545161083e-02 -2.378990588265013015e-02
-4.531259820937499171e+03 -2.229415814686627056e-02 -2.381345260879271647e-02
-4.530217433124999843e+03 -2.229770698046217720e-02 -2.380950876156434637e-02
-4.529175045312499606e+03 -2.228536836764410251e-02 -2.378888137124626767e-02
-4.528132657499999368e+03 -2.226554936157115749e-02 -2.376034650007635696e-02
-4.527090269687499131e+03 -2.224556155184037251e-02 -2.373227295098292999e-02
-4.526047881874999803e+03 -2.223537590747234199e-02 -2.371522695099021610e-02
-4.525005494062499565e+03 -2.224500109379241863e-02 -2.371939181402272015e-02
-4.523963106249999328e+03 -2.227056808107590047e-02 -2.374041764838320107e-02
-4.522920718437498181e+03 -2.231534213285128396e-02 -2.378198101032072409e-02
-4.521878330624999762e+03 -2.238992312409834179e-02 -2.385538856360109802e-02
-4.520835942812499525e+03 -2.249213247903117385e-02 -2.395848437224151750e-02
-4.519793554999999287e+03 -2.262554518791278987e-02 -2.409549042666122784e-02
-4.518751167187499959e+03 -2.278300604205444821e-02 -2.425914844302712314e-02
-4.517708779374999722e+03 -2.295928309912458054e-02 -2.444433858034803647e-02
-4.516666391562498575e+03 -2.315809231565162801e-02 -2.465469623799844412e-02
-4.515624003749999247e+03 -2.337719386536217525e-02 -2.488744931804309432e-02
-4.514581615937499919e+03 -2.360407239549002639e-02 -2.512996981407258218e-02
-4.513539228124999681e+03 -2.381998034158462618e-02 -2.536314058281383815e-02
-4.512496840312499444e+03 -2.402376219391536352e-02 -2.558585691256972175e-02
-4.511454452499999206e+03 -2.422828222014828531e-02 -2.581076097205330794e-02
-4.510412064687499878e+03 -2.444499784739993103e-02 -2.604920995037774550e-02
-4.509369676874999641e+03 -2.468230933766664068e-02 -2.630980685106485903e-02
-4.508327289062499403e+03 -2.494799817042043372e-02 -2.660050552132297089e-02
-4.507284901249999166e+03 -2.523346208432791435e-02 -2.691229786577237562e-02
-4.506242513437499838e+03 -2.552997090558786070e-02 -2.723584746296573225e-02
-4.505200125624999600e+03 -2.581983790231770493e-02 -2.755237683848063557e-02
-4.504157737812499363e+03 -2.609484500162689846e-02 -2.785261779204574462e-02
-4.503115349999999125e+03 -2.636611977431885592e-02 -2.814768702373002252e-02
-4.502072962187499797e+03 -2.664224257055139433e-02 -2.844639698219464038e-02
-4.501030574374999560e+03 -2.694746142937988129e-02 -2.877317465152990153e-02
-4.499988186562498413e+03 -2.730028071346530388e-02 -2.914618419511975575e-02
-4.498945798749999994e+03 -2.770100907233822782e-02 -2.956526790638512939e-02
-4.497903410937499757e+03 -2.813544363795654826e-02 -3.001615699054937386e-02
-4.496861023124999519e+03 -2.859141833611227382e-02 -3.048661878189464630e-02
-4.495818635312499282e+03 -2.905060842093892121e-02 -3.095768738958673896e-02
-4.494776247499999954e+03 -2.950849653018719834e-02 -3.142428186506285998e-02
-4.493733859687500626e+03 -2.996126171271940031e-02 -3.188272952701137058e-02
-4.492691471874998570e+03 -3.040588927652573478e-02 -3.233056664495038979e-02
-4.491649084062499242e+03 -3.084125099669188588e-02 -3.276698028651132272e-02
-4.490606696249999914e+03 -3.127069277168711969e-02 -3.319593414951031718e-02
-4.489564308437499676e+03 -3.169217949442206667e-02 -3.361589243136035854e-02
-4.488521920624999439e+03 -3.209484306055016001e-02 -3.401615584942244835e-02
-4.487479532812499201e+03 -3.247046981900469226e-02 -3.438898781595799842e-02
-4.486437144999999873e+03 -3.281653143944297801e-02 -3.473255125443167751e-02
-4.485394757187499636e+03 -3.313213459941845990e-02 -3.504616560002649095e-02
-4.484352369374999398e+03 -3.342468298666165238e-02 -3.533671270753061672e-02
-4.483309981562500070e+03 -3.370418933394696975e-02 -3.561392866463149870e-02
-4.482267593749998923e+03 -3.398325793275548679e-02 -3.589119640219234908e-02
-4.481225205937499595e+03 -3.426336570860370745e-02 -3.617044909090535304e-02
-4.480182818124999358e+03 -3.453246075290666850e-02 -3.643972530414195388e-02
-4.479140430312499120e+03 -3.478997756486673643e-02 -3.669870745704708476e-02
-4.478098042499999792e+03 -3.503623432852551178e-02 -3.694825809435259983e-02
-4.477055654687499555e+03 -3.528065339247171001e-02 -3.719782211366096797e-02
-4.476013266874998408e+03 -3.552249851167278011e-02 -3.744639428794272612e-02
-4.474970879062499989e+03 -3.574956247723042047e-02 -3.768110520587412277e-02
-4.473928491249999752e+03 -3.595450321161925561e-02 -3.789456041232109468e-02
-4.472886103437499514e+03 -3.614138796249320718e-02 -3.809062650395315247e-02
-4.471843715624999277e+03 -3.632716247589155151e-02 -3.828605324026829876e-02
-4.470801327812499949e+03 -3.652200119484606822e-02 -3.849090748317440802e-02
-4.469758939999999711e+03 -3.672316922523319316e-02 -3.870273948948532716e-02
-4.468716552187499474e+03 -3.691462790511390590e-02 -3.890554355820780019e-02
-4.467674164374999236e+03 -3.709536552061341169e-02 -3.909839393557570930e-02
-4.466631776562499908e+03 -3.726538162688716044e-02 -3.928137598568810784e-02
-4.465589388749998761e+03 -3.741934287037555762e-02 -3.944893604608117055e-02
-4.464547000937499433e+03 -3.755720556625441464e-02 -3.960076092918379809e-02
-4.463504613124999196e+03 -3.767126856444879407e-02 -3.972869812575766796e-02
-4.462462225312499868e+03 -3.777408759007519490e-02 -3.984543523753675265e-02
-4.461419837499999630e+03 -3.787329322031389445e-02 -3.995948672801969553e-02
-4.460377449687499393e+03 -3.795830788806589529e-02 -4.005963155090017797e-02
-4.459335061874998246e+03 -3.801697526359184426e-02 -4.013234583227055091e-02
-4.458292674062499827e+03 -3.801321650444086653e-02 -4.014052945824134189e-02
-4.457250286249999590e+03 -3.794224105532634922e-02 -4.007923634154729464e-02
-4.456207898437499352e+03 -3.780580130508729569e-02 -3.994927489400521697e-02
-4.455165510625000024e+03 -3.762242263599301084e-02 -3.976928069724299658e-02
-4.454123122812499787e+03 -3.742666479913622779e-02 -3.957443968209310020e-02
-4.453080734999999549e+03 -3.722745594281391679e-02 -3.937331409230427487e-02
-4.452038347187500221e+03 -3.702166756592890212e-02 -3.916246806618818577e-02
-4.450995959374999984e+03 -3.680954463458731285e-02 -3.894252459515924053e-02
-4.449953571562499747e+03 -3.660223514799063743e-02 -3.872554567205211545e-02
-4.448911183749999509e+03 -3.639698189469014328e-02 -3.850863041018744160e-02
-4.447868795937499272e+03 -3.620175356687137941e-02 -3.830027867211415610e-02
-4.446826408124999944e+03 -3.603044237278433398e-02 -3.811500597818076597e-02
-4.445784020312499706e+03 -3.589382377139700708e-02 -3.796416749518145839e-02
-4.444741632499999469e+03 -3.579546252317072907e-02 -3.785149775981652698e-02
-4.443699244687499231e+03 -3.575121830193844774e-02 -3.779302381509379305e-02
-4.442656856874999903e+03 -3.576110330941061760e-02 -3.778819520305447266e-02
-4.441614469062499666e+03 -3.580863346385157464e-02 -3.782028332104864915e-02
-4.440572081250000338e+03 -3.587285785819100542e-02 -3.786837408440577035e-02
-4.439529693437499191e+03 -3.596174042132247589e-02 -3.794080695992665953e-02
-4.438487305624999863e+03 -3.610454656864838657e-02 -3.806725822621095934e-02
-4.437444917812499625e+03 -3.631645482070702813e-02 -3.826307282850989477e-02
-4.436402530000000297e+03 -3.659975029931592655e-02 -3.852975197015935660e-02
-4.435360142187499150e+03 -3.694646551784375871e-02 -3.885917727468896771e-02
-4.434317754374999822e+03 -3.735207327304913838e-02 -3.924723513768615946e-02
-4.433275366562499585e+03 -3.781587363616442654e-02 -3.969317160521768778e-02
-4.432232978749999347e+03 -3.833447842869791566e-02 -4.019321364566073862e-02
-4.431190590937500019e+03 -3.891524811695165620e-02 -4.075576457409651326e-02
-4.430148203125000691e+03 -3.954828454969654822e-02 -4.137148146306314500e-02
-4.429105815312498635e+03 -4.022385710801356512e-02 -4.203080271596341261e-02
-4.428063427499999307e+03 -4.092734630978425714e-02 -4.271899968963576572e-02
-4.427021039687499979e+03 -4.164989781144599890e-02 -4.342725654859880963e-02
-4.425978651874999741e+03 -4.239837877028420493e-02 -4.416350271496318619e-02
-4.424936264062499504e+03 -4.316083983311391065e-02 -4.491646071515226213e-02
-4.423893876249999266e+03 -4.393398829408533268e-02 -4.568348043052384427e-02
-4.422851488437499938e+03 -4.475194412499967911e-02 -4.649966930030677986e-02
-4.421809100624999701e+03 -4.563538936354420705e-02 -4.738559588239080189e-02
-4.420766712812499463e+03 -4.659002923868657553e-02 -4.834786088263522130e-02
-4.419724325000000135e+03 -4.760135142433419286e-02 -4.937287891207006729e-02
-4.418681937187498988e+03 -4.865960117422590131e-02 -5.045101273902502514e-02
-4.417639549374999660e+03 -4.974096312776329909e-02 -5.155783448495059040e-02
-4.416597161562499423e+03 -5.083492731755932803e-02 -5.268288833950433847e-02
-4.415554773749999185e+03 -5.193572631998665673e-02 -5.381994976948203252e-02
-4.414512385937499857e+03 -5.303217373371773430e-02 -5.495700604183556548e-02
-4.413469998124999620e+03 -5.412187750091976279e-02 -5.609263774750996440e-02
-4.412427610312498473e+03 -5.520730755679860435e-02 -5.722981494538087466e-02
-4.411385222499999145e+03 -5.628488347398508812e-02 -5.836465076491060416e-02
-4.410342834687499817e+03 -5.735304793719908645e-02 -5.949577229398307632e-02
-4.409300446874999579e+03 -5.841350105914004665e-02 -6.062459065400054026e-02
-4.408258059062499342e+03 -5.943820152542050872e-02 -6.172084694114290254e-02
-4.407215671250000014e+03 -6.041116257212460899e-02 -6.276579974166429654e-02
-4.406173283437499776e+03 -6.132681306466550991e-02 -6.375122570669856936e-02
-4.405130895624999539e+03 -6.217272985836520133e-02 -6.466238128779555616e-02
-4.404088507812499302e+03 -6.294028508745243278e-02 -6.548854163513444238e-02
-4.403046119999999974e+03 -6.361572404573007100e-02 -6.621474518503678297e-02
-4.402003732187499736e+03 -6.418987678879715941e-02 -6.683157446772754195e-02
-4.400961344374999499e+03 -6.465767523896374935e-02 -6.733361920053855532e-02
-4.399918956562499261e+03 -6.503051503593089422e-02 -6.773204304045719881e-02
-4.398876568749999933e+03 -6.533646689088935811e-02 -6.805642017809603039e-02
-4.397834180937499696e+03 -6.557757138730108126e-02 -6.830891585183462844e-02
-4.396791793124999458e+03 -6.574574526336629532e-02 -6.848169923926566982e-02
-4.395749405312500130e+03 -6.583600742179601673e-02 -6.857032789947685447e-02
-4.394707017499999893e+03 -6.585086289963278106e-02 -6.857812499210827473e-02
-4.393664629687499655e+03 -6.578864142853786678e-02 -6.850382919158327921e-02
-4.392622241874999418e+03 -6.566088166858696784e-02 -6.835947361444223713e-02
-4.391579854062499180e+03 -6.546242863203476092e-02 -6.813996121584765808e-02
-4.390537466249999852e+03 -6.520273087692060598e-02 -6.785568511194718655e-02
-4.389495078437500524e+03 -6.488363326812109089e-02 -6.750921931860257019e-02
-4.388452690624999377e+03 -6.449128978222630482e-02 -6.708676376780718653e-02
-4.387410302812499140e+03 -6.404474343861701890e-02 -6.660870307115557276e-02
-4.386367914999999812e+03 -6.357001219494734512e-02 -6.610209313116068020e-02
-4.385325527187499574e+03 -6.310642887112906385e-02 -6.560781851466861159e-02
-4.384283139374999337e+03 -6.266223904886121521e-02 -6.513429207347865013e-02
-4.383240751562500918e+03 -6.223156057547116204e-02 -6.467515502990357767e-02
-4.382198363749999771e+03 -6.181910900131060843e-02 -6.423514954597066284e-02
-4.381155975937499534e+03 -6.142783328862353592e-02 -6.381707441201220354e-02
-4.380113588124999296e+03 -6.106337578266194527e-02 -6.342823259864625862e-02
-4.379071200312499968e+03 -6.075129782319246829e-02 -6.309708402017175088e-02
-4.378028812499999731e+03 -6.051938483964672266e-02 -6.285252947602143481e-02
-4.376986424687499493e+03 -6.037582111509823268e-02 -6.270281630971834275e-02
-4.375944036874999256e+03 -6.033604449948555548e-02 -6.266379301507742083e-02
-4.374901649062499928e+03 -6.043045496490512952e-02 -6.276690946836858964e-02
-4.373859261249999690e+03 -6.067264633390166001e-02 -6.302523302576060193e-02
-4.372816873437500362e+03 -6.105827236008552067e-02 -6.343341262556874416e-02
-4.371774485624998306e+03 -6.156012457459025117e-02 -6.396280597551849689e-02
-4.370732097812499887e+03 -6.215544205312597409e-02 -6.458702488645570727e-02
-4.369689709999999650e+03 -6.281076588842347819e-02 -6.527101323175665826e-02
-4.368647322187499412e+03 -6.350772301515351936e-02 -6.599585371332256090e-02
-4.367604934374999175e+03 -6.423178214834782129e-02 -6.674540025053911363e-02
-4.366562546562499847e+03 -6.496896458700758548e-02 -6.750467548965764786e-02
-4.365520158749999609e+03 -6.572861432552780381e-02 -6.828295181738563979e-02
-4.364477770937499372e+03 -6.651946352166875076e-02 -6.909031420741221230e-02
-4.363435383124999134e+03 -6.734245029824519058e-02 -6.992899001997647523e-02
-4.362392995312499806e+03 -6.819087299441867200e-02 -7.079248692425237077e-02
-4.361350607499999569e+03 -6.905308864131140534e-02 -7.166953938034137384e-02
-4.360308219687499331e+03 -6.991208908586332704e-02 -7.254168915387891603e-02
-4.359265831875000003e+03 -7.071726329590619087e-02 -7.335673243355683715e-02
-4.358223444062499766e+03 -7.145107261846672664e-02 -7.409679610391758930e-02
-4.357181056249999529e+03 -7.210050425524167084e-02 -7.474797794557079544e-02
-4.356138668437498382e+03 -7.269685288216218289e-02 -7.534157991291409728e-02
-4.355096280624999963e+03 -7.327778381233968075e-02 -7.591651421299282221e-02
-4.354053892812499726e+03 -7.382910966717134982e-02 -7.645952088681094716e-02
-4.353011504999999488e+03 -7.435281193787436627e-02 -7.697334249387394189e-02
-4.351969117187499251e+03 -7.488559624954783944e-02 -7.749697381417938735e-02
-4.350926729374999923e+03 -7.546727403294578584e-02 -7.807307668884302942e-02
-4.349884341562499685e+03 -7.612154889807183633e-02 -7.872639486630586547e-02
-4.348841953750000357e+03 -7.688006288787940790e-02 -7.949044552165736299e-02
-4.347799565937499210e+03 -7.773202467997070153e-02 -8.035511866768903222e-02
-4.346757178124999882e+03 -7.871083123151637051e-02 -8.135483374993750239e-02
-4.345714790312499645e+03 -7.984520964834880552e-02 -8.252004199137880081e-02
-4.344672402499999407e+03 -8.114953747376899007e-02 -8.386478103126243644e-02
-4.343630014687499170e+03 -8.259565924461341468e-02 -8.535781693989130670e-02
-4.342587626874999842e+03 -8.414656172826584513e-02 -8.696113273287013612e-02
-4.341545239062499604e+03 -8.579110557814494109e-02 -8.866378713936189093e-02
-4.340502851249999367e+03 -8.751817517636081845e-02 -9.045379140390961969e-02
-4.339460463437498220e+03 -8.928696451982985616e-02 -9.228804791641748162e-02
-4.338418075624999801e+03 -9.107424636610410296e-02 -9.414286433548819943e-02
-4.337375687812499564e+03 -9.284360204966879415e-02 -9.597969240540452085e-02
-4.336333299999999326e+03 -9.454393438443334241e-02 -9.774448963049779671e-02
-4.335290912187499998e+03 -9.615502743252890561e-02 -9.941563846387846404e-02
-4.334248524374999761e+03 -9.768571190915546765e-02 -1.010017343243466287e-01
-4.333206136562499523e+03 -9.911881793072241376e-02 -1.024843347457858878e-01
-4.332163748750000195e+03 -1.004644542556460546e-01 -1.038747740646708828e-01
-4.331121360937499958e+03 -1.017421446046993666e-01 -1.051935893345456591e-01
-4.330078973124999720e+03 -1.029688016328465794e-01 -1.064577449979132451e-01
-4.329036585312499483e+03 -1.041330845869451877e-01 -1.076569127423870342e-01
-4.327994197499999245e+03 -1.052039318275310026e-01 -1.087597010246951212e-01
-4.326951809687499917e+03 -1.061385579857478945e-01 -1.097202332973056804e-01
-4.325909421875000589e+03 -1.068946370924549610e-01 -1.104949256552400366e-01
-4.324867034062499442e+03 -1.074671475321060110e-01 -1.110776518394739620e-01
-4.323824646249999205e+03 -1.078736690941781012e-01 -1.114859812399598138e-01
-4.322782258437499877e+03 -1.080919633237104327e-01 -1.116987212875295565e-01
-4.321739870624999639e+03 -1.081233188674615708e-01 -1.117171809975175678e-01
-4.320697482812499402e+03 -1.080041964842582275e-01 -1.115782900785556447e-01
-4.319655094999999164e+03 -1.077689225461188754e-01 -1.113178469926057734e-01
-4.318612707187499836e+03 -1.074353895841629880e-01 -1.109551633250635549e-01
-4.317570319374999599e+03 -1.070839372083611518e-01 -1.105755846611357202e-01
-4.316527931562498452e+03 -1.067732022684425991e-01 -1.102406089943067241e-01
-4.315485543750000033e+03 -1.065405325120742791e-01 -1.099900184468094594e-01
-4.314443155937499796e+03 -1.063969262994021864e-01 -1.098362412726842791e-01
-4.313400768124999558e+03 -1.063085409814007454e-01 -1.097447188376095562e-01
-4.312358380312499321e+03 -1.062910992580811953e-01 -1.097314547793066530e-01
-4.311315992499999993e+03 -1.063560151211907917e-01 -1.098052063506789605e-01
-4.310273604687499756e+03 -1.065080727264031690e-01 -1.099689937021950809e-01
-4.309231216875000428e+03 -1.067310051802402987e-01 -1.102044279088938844e-01
-4.308188829062499281e+03 -1.070277842372931026e-01 -1.105148259105204894e-01
-4.307146441249999953e+03 -1.074464249989544318e-01 -1.109513965320568368e-01
-4.306104053437499715e+03 -1.080465636920043687e-01 -1.115771918821233388e-01
-4.305061665624999478e+03 -1.088860468775057627e-01 -1.124512669394560488e-01
-4.304019277812499240e+03 -1.099240972845840075e-01 -1.135304847322997357e-01
-4.302976889999999912e+03 -1.111518019497948206e-01 -1.148040146202923412e-01
-4.301934502187499675e+03 -1.125432777788097222e-01 -1.162475640193929849e-01
-4.300892114374999437e+03 -1.140737721979588198e-01 -1.178361492073611849e-01
-4.299849726562499200e+03 -1.157279687252386197e-01 -1.195536325954245499e-01
-4.298807338749999872e+03 -1.174714972265728241e-01 -1.213629724540808558e-01
-4.297764950937499634e+03 -1.192871715088249518e-01 -1.232453780550881867e-01
-4.296722563124999397e+03 -1.211244994666773600e-01 -1.251493880317560703e-01
-4.295680175312499159e+03 -1.229395701111441752e-01 -1.270289308494744474e-01
-4.294637787499999831e+03 -1.247004452706126504e-01 -1.288520119582348689e-01
-4.293595399687499594e+03 -1.263595455961016301e-01 -1.305692305430544708e-01
-4.292553011874998447e+03 -1.278690378728081778e-01 -1.321301039505733410e-01
-4.291510624062500028e+03 -1.291731917147752318e-01 -1.334770678384408493e-01
-4.290468236249999791e+03 -1.302135891623300012e-01 -1.345503226463393431e-01
-4.289425848437499553e+03 -1.309511055305508931e-01 -1.353084087142993330e-01
-4.288383460624999316e+03 -1.313948617011977682e-01 -1.357622626539945199e-01
-4.287341072812499988e+03 -1.315398330780134240e-01 -1.359067685409173498e-01
-4.286298684999999750e+03 -1.314231441602991546e-01 -1.357803495149306761e-01
-4.285256297187499513e+03 -1.310722024105727690e-01 -1.354126391125272111e-01
-4.284213909374999275e+03 -1.305298045872905488e-01 -1.348485765361697175e-01
-4.283171521562500857e+03 -1.298330858848225910e-01 -1.341271542869031941e-01
-4.282129133749998800e+03 -1.289980001081112992e-01 -1.332656782568588660e-01
-4.281086745937499472e+03 -1.280397185189692533e-01 -1.322807520678156157e-01
-4.280044358124999235e+03 -1.269804281725114836e-01 -1.311947494100270395e-01
-4.279001970312499907e+03 -1.258951537498690376e-01 -1.300878628662541503e-01
-4.277959582499999669e+03 -1.248643145352744677e-01 -1.290455987225435919e-01
-4.276917194687499432e+03 -1.239582296679249129e-01 -1.281407748190444840e-01
-4.275874806874998285e+03 -1.232156867318103810e-01 -1.274106436344371318e-01
-4.274832419062499866e+03 -1.226615605925083785e-01 -1.268775772673519098e-01
-4.273790031249999629e+03 -1.223270570643818639e-01 -1.265729523093757081e-01
-4.272747643437499391e+03 -1.222483624663536217e-01 -1.265338710509541775e-01
-4.271705255624999154e+03 -1.225026778848865711e-01 -1.268403331730915684e-01
-4.270662867812499826e+03 -1.231230956415203942e-01 -1.275255195197897984e-01
-4.269620479999999588e+03 -1.241104542307934905e-01 -1.285890907484153189e-01
-4.268578092187500260e+03 -1.254616234044445833e-01 -1.300280858919668214e-01
-4.267535704375000023e+03 -1.271395169470536934e-01 -1.318048666718898421e-01
-4.266493316562498876e+03 -1.291281786491142447e-01 -1.339033414893125440e-01
-4.265450928749999548e+03 -1.313595765498715706e-01 -1.362521369255522696e-01
-4.264408540937499311e+03 -1.337680706946679510e-01 -1.387828919824061202e-01
-4.263366153124999983e+03 -1.362879414916789711e-01 -1.414260834314102488e-01
-4.262323765312499745e+03 -1.388568133996964937e-01 -1.441143739000358137e-01
-4.261281377499998598e+03 -1.414361300584229819e-01 -1.468058457363394242e-01
-4.260238989687499270e+03 -1.439457353353794655e-01 -1.494162629676755727e-01
-4.259196601874999033e+03 -1.463526395038976524e-01 -1.519109825006214332e-01
-4.258154214062499705e+03 -1.487109105060108738e-01 -1.543464856173017152e-01
-4.257111826249999467e+03 -1.510335133253994100e-01 -1.567358833411368613e-01
-4.256069438437499230e+03 -1.532807753934945505e-01 -1.590395527884833904e-01
-4.255027050624999902e+03 -1.554493784681754975e-01 -1.612548889781588446e-01
-4.253984662812499664e+03 -1.576082689470466591e-01 -1.634526916486864490e-01
-4.252942274999999427e+03 -1.597513146694309327e-01 -1.656262383358332591e-01
-4.251899887187500099e+03 -1.618789359589588583e-01 -1.677748491948078402e-01
-4.250857499374999861e+03 -1.639694457603056432e-01 -1.698756702065405688e-01
-4.249815111562498714e+03 -1.659961327410365561e-01 -1.719020074933016173e-01
-4.248772723749999386e+03 -1.679688117805086811e-01 -1.738663898985558787e-01
-4.247730335937499149e+03 -1.698627074101836665e-01 -1.757456159425032638e-01
-4.246687948124999821e+03 -1.716510169758458659e-01 -1.775143703623304203e-01
-4.245645560312499583e+03 -1.733032695310741111e-01 -1.791420659091940704e-01
-4.244603172500000255e+03 -1.748259006196870302e-01 -1.806361846519484449e-01
-4.243560784687499108e+03 -1.762242712890432494e-01 -1.820015857197303799e-01
-4.242518396874999780e+03 -1.775108046318557009e-01 -1.832502690556326863e-01
-4.241476009062499543e+03 -1.786936913538020311e-01 -1.843913154261463683e-01
-4.240433621249999305e+03 -1.797758225194089343e-01 -1.854299067320900607e-01
-4.239391233437499977e+03 -1.807917007551632094e-01 -1.864025623019291145e-01
-4.238348845624999740e+03 -1.817915804128131529e-01 -1.873619133628448008e-01
-4.237306457812499502e+03 -1.827828121197705158e-01 -1.883146684829727358e-01
-4.236264070000000174e+03 -1.837098336568348533e-01 -1.892029408616739961e-01
-4.235221682187499027e+03 -1.845561814032642134e-01 -1.900092949215771154e-01
-4.234179294374999699e+03 -1.853308354216204323e-01 -1.907450396809300397e-01
-4.233136906562499462e+03 -1.860453980757857950e-01 -1.914235353010748930e-01
-4.232094518750000134e+03 -1.866870331639062242e-01 -1.920322265473377032e-01
-4.231052130937499896e+03 -1.872569339274818001e-01 -1.925712513092478484e-01
-4.230009743124999659e+03 -1.877441654266651105e-01 -1.930289555734367168e-01
-4.228967355312499421e+03 -1.880762196317052604e-01 -1.933290239177401781e-01
-4.227924967500000093e+03 -1.882894266771903136e-01 -1.935089226379435867e-01
-4.226882579687498946e+03 -1.884091420647322768e-01 -1.935972573107868078e-01
-4.225840191874999618e+03 -1.884540545788576660e-01 -1.936153425387121541e-01
-4.224797804062499381e+03 -1.884790417534865092e-01 -1.936187236656693733e-01
-4.223755416249999143e+03 -1.884965879242952724e-01 -1.936189922203168379e-01
-4.222713028437499815e+03 -1.885450032020731803e-01 -1.936577976537399437e-01
-4.221670640625000487e+03 -1.886440520737389104e-01 -1.937509633683582311e-01
-4.220628252812500250e+03 -1.888228119379138370e-01 -1.939274578538592864e-01
-4.219585864999999103e+03 -1.890900177392000336e-01 -1.941980854437291015e-01
-4.218543477187498866e+03 -1.894166097452248676e-01 -1.945368329081515746e-01
-4.217501089374999538e+03 -1.897867004368630761e-01 -1.949298611043926710e-01
-4.216458701562499300e+03 -1.902179109976049054e-01 -1.953943192904043502e-01
-4.215416313749999972e+03 -1.906463282915075719e-01 -1.958619196638242133e-01
-4.214373925937498825e+03 -1.911101739334153393e-01 -1.963702461678601685e-01
-4.213331538124999497e+03 -1.916340648444594952e-01 -1.969417129133607391e-01
-4.212289150312499260e+03 -1.921790590556232137e-01 -1.975332887517632918e-01
-4.211246762499999932e+03 -1.927294811836977040e-01 -1.981249889505969086e-01
-4.210204374687499694e+03 -1.933066221634436310e-01 -1.987365440715873066e-01
-4.209161986874999457e+03 -1.939527620610482783e-01 -1.994134084745272928e-01
-4.208119599062499219e+03 -1.946901681835933040e-01 -2.001800518314784394e-01
-4.207077211249999891e+03 -1.955117378412681295e-01 -2.010293234277809871e-01
-4.206034823437499654e+03 -1.964363970530899062e-01 -2.019782232877658235e-01
-4.204992435625000326e+03 -1.974594682342042107e-01 -2.030193481850848247e-01
-4.203950047812499179e+03 -1.986294403944747489e-01 -2.042021814354264275e-01
-4.202907659999998941e+03 -1.999773779834618237e-01 -2.055590638279369831e-01
-4.201865272187499613e+03 -2.014710775156024480e-01 -2.070568576906534064e-01
-4.200822884374999376e+03 -2.031179565965692269e-01 -2.087041342801851940e-01
-4.199780496562500048e+03 -2.049301254513925807e-01 -2.105156589034552772e-01
-4.198738108749999810e+03 -2.068870678154333120e-01 -2.124724970029736870e-01
-4.197695720937500482e+03 -2.089385475479969834e-01 -2.145239787965922129e-01
-4.196653333124999335e+03 -2.110574965440984718e-01 -2.166421890828080510e-01
-4.195610945312500007e+03 -2.132451737182269047e-01 -2.188274682155068041e-01
-4.194568557499999770e+03 -2.155078560944602983e-01 -2.210851502231017118e-01
-4.193526169687499532e+03 -2.178343567181960372e-01 -2.234024161841449141e-01
-4.192483781874999295e+03 -2.201761877696405134e-01 -2.257318717030122046e-01
-4.191441394062499967e+03 -2.224884535182961864e-01 -2.280282994132350749e-01
-4.190399006249999729e+03 -2.248402203347820150e-01 -2.303639395100242349e-01
-4.189356618437500401e+03 -2.272471890961231811e-01 -2.327577684495508170e-01
-4.188314230625000164e+03 -2.296173446597610801e-01 -2.351187567815906376e-01
-4.187271842812499926e+03 -2.318712948320742484e-01 -2.373689165002575707e-01
-4.186229454999998779e+03 -2.340692849149257626e-01 -2.395737955883517067e-01
-4.185187067187499451e+03 -2.361979260564303629e-01 -2.417219532460676279e-01
-4.184144679374999214e+03 -2.381559842909093949e-01 -2.437101451210450798e-01
-4.183102291562499886e+03 -2.399505503878345825e-01 -2.455459958519648489e-01
-4.182059903749999648e+03 -2.416521580926698221e-01 -2.473009307351169417e-01
-4.181017515937500320e+03 -2.432699528546850287e-01 -2.489811763114689325e-01
-4.179975128124999173e+03 -2.447390047017722892e-01 -2.505185170344709222e-01
-4.178932740312499845e+03 -2.459925610282180930e-01 -2.518477692451018823e-01
-4.177890352499999608e+03 -2.470643010178248666e-01 -2.530031095719496026e-01
-4.176847964687499370e+03 -2.479588658715811966e-01 -2.539878258475071759e-01
-4.175805576875000042e+03 -2.487096464518580574e-01 -2.548320170088656522e-01
-4.174763189062499805e+03 -2.493734593502657249e-01 -2.555891096816998997e-01
-4.173720801249999568e+03 -2.499807684124689677e-01 -2.562875033251925672e-01
-4.172678413437500240e+03 -2.505456382989776909e-01 -2.569424742883337776e-01
-4.171636025624999093e+03 -2.510526324308423596e-01 -2.575384618420183958e-01
-4.170593637812499765e+03 -2.515969128673994915e-01 -2.581700605625838474e-01
-4.169551249999999527e+03 -2.522486493972636579e-01 -2.589056186186520780e-01
-4.168508862187499290e+03 -2.530604737816511962e-01 -2.597971331376815463e-01
-4.167466474374999962e+03 -2.540928382987673873e-01 -2.609051545783188097e-01
-4.166424086562499724e+03 -2.553864718183118110e-01 -2.622723655832152612e-01
-4.165381698749999487e+03 -2.568979056792946025e-01 -2.638537640242494264e-01
-4.164339310937500159e+03 -2.586799758051275822e-01 -2.657008871883222989e-01
-4.163296923124999012e+03 -2.607630208042676090e-01 -2.678445773473355773e-01
-4.162254535312499684e+03 -2.630671787044547294e-01 -2.702047213927281644e-01
-4.161212147499999446e+03 -2.654364061667535135e-01 -2.726222501092909201e-01
-4.160169759687499209e+03 -2.678129842167167873e-01 -2.750390809863911268e-01
-4.159127371874999881e+03 -2.702170888648838809e-01 -2.774742434858161744e-01
-4.158084984062499643e+03 -2.725766136634126258e-01 -2.798544704388104543e-01
-4.157042596249999406e+03 -2.749010585389979333e-01 -2.821884664041147128e-01
-4.156000208437499168e+03 -2.771969211596003735e-01 -2.844831460892627284e-01
-4.154957820624999840e+03 -2.794155471635310639e-01 -2.866899675961946392e-01
-4.153915432812499603e+03 -2.814596386782277637e-01 -2.887131261377088864e-01
-4.152873044999999365e+03 -2.832405738528286920e-01 -2.904678899684903226e-01
-4.151830657187500037e+03 -2.847031677839180763e-01 -2.918990570570645926e-01
-4.150788269374999800e+03 -2.858630688439386947e-01 -2.930224797409194393e-01
-4.149745881562499562e+03 -2.867076433650395662e-01 -2.938275224688429166e-01
-4.148703493750000234e+03 -2.871591795012498061e-01 -2.942396297385002635e-01
-4.147661105937499997e+03 -2.871043620848299227e-01 -2.941428061421995088e-01
-4.146618718124998850e+03 -2.865009926280384089e-01 -2.934936561883415007e-01
-4.145576330312499522e+03 -2.854253155951735899e-01 -2.923734799176966326e-01
-4.144533942499999284e+03 -2.839426664787100263e-01 -2.908522531276956924e-01
-4.143491554687499956e+03 -2.820281717255554432e-01 -2.889010056306673402e-01
-4.142449166874999719e+03 -2.798348473717031659e-01 -2.866758214818098116e-01
-4.141406779062500391e+03 -2.775628377781142464e-01 -2.843789680037769885e-01
-4.140364391250000153e+03 -2.752077752521696619e-01 -2.820020159977016383e-01
-4.139322003437499006e+03 -2.727922170044084771e-01 -2.795658307531822540e-01
-4.138279615624999678e+03 -2.703811767636435381e-01 -2.771350731642646115e-01
-4.137237227812499441e+03 -2.681306478978987551e-01 -2.748681270910707242e-01
-4.136194840000000113e+03 -2.661749436151412684e-01 -2.729011221048677771e-01
-4.135152452187498966e+03 -2.645281568470342903e-01 -2.712497839881871653e-01
-4.134110064374999638e+03 -2.633127211743341856e-01 -2.700375572064125373e-01
-4.133067676562499400e+03 -2.625900935710542838e-01 -2.693262457591706904e-01
-4.132025288750000072e+03 -2.623306598589079663e-01 -2.690838580534279378e-01
-4.130982900937499835e+03 -2.625229277976547371e-01 -2.692981099183240357e-01
-4.129940513124999597e+03 -2.632360772338297461e-01 -2.700388939315498393e-01
-4.128898125312499360e+03 -2.644468752477434070e-01 -2.712824036722334409e-01
-4.127855737500000032e+03 -2.660117280837407949e-01 -2.728835876885691847e-01
-4.126813349687499795e+03 -2.678380733219899446e-01 -2.747510556984673058e-01
-4.125770961875000467e+03 -2.697947999456595802e-01 -2.767534964673634135e-01
-4.124728574062498410e+03 -2.717247253887737357e-01 -2.787298475470736947e-01
-4.123686186249999082e+03 -2.735837675055127760e-01 -2.806341094326795793e-01
-4.122643798437498845e+03 -2.753779339599836118e-01 -2.824741851106137847e-01
-4.121601410624999517e+03 -2.769800124333431923e-01 -2.841221873041316903e-01
-4.120559022812499279e+03 -2.783466993728729300e-01 -2.855351074067616901e-01
-4.119516634999999951e+03 -2.795074646007136288e-01 -2.867411923363221149e-01
-4.118474247187499714e+03 -2.805178975625696181e-01 -2.877936778226824477e-01
-4.117431859375000386e+03 -2.813046720244872234e-01 -2.886189873096172698e-01
-4.116389471562499239e+03 -2.818674644402075491e-01 -2.892212892063565355e-01
-4.115347083749999911e+03 -2.821806941876381369e-01 -2.895771813617756818e-01
-4.114304695937498764e+03 -2.821535262877419847e-01 -2.895945243669926228e-01
-4.113262308124999436e+03 -2.817707995549655897e-01 -2.892554336461078401e-01
-4.112219920312499198e+03 -2.810769286679652423e-01 -2.886023924901526816e-01
-4.111177532499999870e+03 -2.801106720562598351e-01 -2.876692771720887887e-01
-4.110135144687499633e+03 -2.788805521117343478e-01 -2.864642563181444279e-01
-4.109092756874999395e+03 -2.774146670395563619e-01 -2.850194964733767100e-01
-4.108050369062499158e+03 -2.756893920248912333e-01 -2.833118346646048558e-01
-4.107007981249999830e+03 -2.737568624999849320e-01 -2.813931320488760046e-01
-4.105965593437498683e+03 -2.717044611340690419e-01 -2.793474040602938469e-01
-4.104923205624999355e+03 -2.697106487364694383e-01 -2.773559970329895208e-01
-4.103880817812500027e+03 -2.679308284203498758e-01 -2.755745414841928032e-01
-4.102838429999999789e+03 -2.664791806973923483e-01 -2.741153524720898460e-01
-4.101796042187500461e+03 -2.653788881378530418e-01 -2.730028983305918255e-01
-4.100753654375000224e+03 -2.646159278351633559e-01 -2.722224278977486978e-01
-4.099711266562499077e+03 -2.641528296715672797e-01 -2.717313340469471039e-01
-4.098668878749998839e+03 -2.640549137077331521e-01 -2.715973480344220370e-01
-4.097626490937499511e+03 -2.643521785327199725e-01 -2.718563732776635433e-01
-4.096584103124999274e+03 -2.650100896456959454e-01 -2.724750877775832247e-01
-4.095541715312499946e+03 -2.660554583590893363e-01 -2.734827809449479896e-01
-4.094499327500000163e+03 -2.674769823162805871e-01 -2.748680265992334282e-01
-4.093456939687499471e+03 -2.691979165482466518e-01 -2.765532588591817498e-01
-4.092414551874999233e+03 -2.712123919912641234e-01 -2.785327119451228572e-01
-4.091372164062499451e+03 -2.734602210644071496e-01 -2.807475474370181856e-01
-4.090329776249999668e+03 -2.758187373960290234e-01 -2.830754147055528636e-01
-4.089287388437499885e+03 -2.782043817241267591e-01 -2.854334365093466053e-01
-4.088245000624999193e+03 -2.804891212946831747e-01 -2.876935948555864320e-01
-4.087202612812499410e+03 -2.825757976241617953e-01 -2.897588232184358792e-01
-4.086160224999999627e+03 -2.844750510220391271e-01 -2.916467092791613647e-01
-4.085117837187500299e+03 -2.862140886261262951e-01 -2.933858812790497983e-01
-4.084075449375000062e+03 -2.877224582093206307e-01 -2.949036021521737605e-01
-4.083033061562498915e+03 -2.889766074724795519e-01 -2.961760597424902830e-01
-4.081990673749999132e+03 -2.899721228407738938e-01 -2.971983948050896385e-01
-4.080948285937499804e+03 -2.906617837342348465e-01 -2.979215235528341332e-01
-4.079905898124999567e+03 -2.909914566166690308e-01 -2.982889028487413219e-01
-4.078863510312500239e+03 -2.909885824037758417e-01 -2.983296817816309399e-01
-4.077821122499999092e+03 -2.906086116859049606e-01 -2.979980636379186421e-01
-4.076778734687500219e+03 -2.897868526710459247e-01 -2.972271832760970400e-01
-4.075736346874999072e+03 -2.885282901767943220e-01 -2.960223646829118205e-01
-4.074693959062499744e+03 -2.869271756730089051e-01 -2.944748648978768313e-01
-4.073651571249999506e+03 -2.849991468815787909e-01 -2.925972177455598011e-01
-4.072609183437499723e+03 -2.828310692040654772e-01 -2.904757167503621007e-01
-4.071566795624999031e+03 -2.805744868212838306e-01 -2.882635833209540865e-01
-4.070524407812499703e+03 -2.783226910622221828e-01 -2.860567676175890806e-01
-4.069482019999999466e+03 -2.761466751411337794e-01 -2.839259183488304639e-01
-4.068439632187500138e+03 -2.741573670778648109e-01 -2.819829760923945328e-01
-4.067397244374998536e+03 -2.724200957526489719e-01 -2.802899156562530525e-01
-4.066354856562499208e+03 -2.709515380411215979e-01 -2.788600056991619169e-01
-4.065312468749998970e+03 -2.698146650250712320e-01 -2.777529190459579467e-01
-4.064270080937499642e+03 -2.690745874239144908e-01 -2.770332495849652799e-01
-4.063227693124999405e+03 -2.687123831751457304e-01 -2.766813312081516374e-01
-4.062185305312500077e+03 -2.686941839292863454e-01 -2.766646854412637691e-01
-4.061142917499998475e+03 -2.690263461358636254e-01 -2.769923381369485127e-01
-4.060100529687499147e+03 -2.696287827195977815e-01 -2.775774979370355666e-01
-4.059058141874998910e+03 -2.705352974732183613e-01 -2.784522721062429595e-01
-4.058015754062499582e+03 -2.717292349118712869e-01 -2.796025820985582055e-01
-4.056973366249999799e+03 -2.731694774614059629e-01 -2.809920679722278103e-01
-4.055930978437499562e+03 -2.747877163927995858e-01 -2.825522422454832538e-01
-4.054888590624999324e+03 -2.764965591440838866e-01 -2.841944610655410264e-01
-4.053846202812499996e+03 -2.782245369054300310e-01 -2.858478472421210337e-01
-4.052803814999999759e+03 -2.798227062322325986e-01 -2.873615397622918954e-01
-4.051761427187499976e+03 -2.811519144264468806e-01 -2.885945130154234928e-01
-4.050719039374999738e+03 -2.822454344591570630e-01 -2.895829093748372163e-01
-4.049676651562499501e+03 -2.830298286035460298e-01 -2.902559112694212407e-01
-4.048634263750000173e+03 -2.835479914181200933e-01 -2.906580897035929700e-01
-4.047591875937499481e+03 -2.838456870045208968e-01 -2.908425074144570521e-01
-4.046549488124999698e+03 -2.839249243409635026e-01 -2.908136453212106232e-01
-4.045507100312499460e+03 -2.837826191053837155e-01 -2.905686040355587862e-01
-4.044464712500000132e+03 -2.833983183843071241e-01 -2.900881426959913689e-01
-4.043422324687498985e+03 -2.827875538107950670e-01 -2.893888021966212754e-01
-4.042379936875000112e+03 -2.819875855211040894e-01 -2.885107438601293151e-01
-4.041337549062499420e+03 -2.810457223697705453e-01 -2.875097385947519291e-01
-4.040295161249999637e+03 -2.799288874723664944e-01 -2.863566745509638634e-01
-4.039252773437499400e+03 -2.786571344783754789e-01 -2.850725284065026566e-01
-4.038210385625000072e+03 -2.773616875210926924e-01 -2.837918641789775598e-01
-4.037167997812500289e+03 -2.760807878337837029e-01 -2.825498880220299602e-01
-4.036125610000000506e+03 -2.748168772067774990e-01 -2.813439422435752846e-01
-4.035083222187499359e+03 -2.736057072940334400e-01 -2.802087652283350439e-01
-4.034040834374999577e+03 -2.724864068490497893e-01 -2.791845150870684855e-01
-4.032998446562499794e+03 -2.714381703577235516e-01 -2.782482610666204836e-01
-4.031956058750000011e+03 -2.704813936199053082e-01 -2.774200092307577137e-01
-4.030913670937500228e+03 -2.695747832956390533e-01 -2.766524676835833141e-01
-4.029871283124999536e+03 -2.686991342134737448e-01 -2.759265160196220923e-01
-4.028828895312499299e+03 -2.678111924980698388e-01 -2.751947586850124194e-01
-4.027786507499999971e+03 -2.668924328713337402e-01 -2.744363997308487679e-01
-4.026744119687499733e+03 -2.659807654777986419e-01 -2.736854552837550414e-01
-4.025701731874999950e+03 -2.650939742549501266e-01 -2.729579155180150152e-01
-4.024659344062499258e+03 -2.643392737349308241e-01 -2.723641290313906227e-01
-4.023616956249999475e+03 -2.638079643484715908e-01 -2.719946307462570156e-01
-4.022574568437499693e+03 -2.635156553103878418e-01 -2.718566796565826671e-01
-4.021532180624999910e+03 -2.635531267811618839e-01 -2.720399081865512714e-01
-4.020489792812500127e+03 -2.639395352051297494e-01 -2.725596582404400947e-01
-4.019447404999998980e+03 -2.646134758225656136e-01 -2.733495970605049341e-01
-4.018405017187499197e+03 -2.655564663440307394e-01 -2.743871847335913050e-01
-4.017362629374999415e+03 -2.667615147467676806e-01 -2.756659571275156817e-01
-4.016320241562499632e+03 -2.682324179868522673e-01 -2.771914989656085182e-01
-4.015277853750000304e+03 -2.700287149946551390e-01 -2.790271229827133159e-01
-4.014235465937499157e+03 -2.720307875555146859e-01 -2.810526100300637098e-01
-4.013193078124999829e+03 -2.741710741788342953e-01 -2.832021528030623236e-01
-4.012150690312499137e+03 -2.764750480663677457e-01 -2.855076519208050168e-01
-4.011108302499999809e+03 -2.789499232247302229e-01 -2.879848918295425664e-01
-4.010065914687499571e+03 -2.815722569552472354e-01 -2.906124873061948222e-01
-4.009023526874999334e+03 -2.843958996147774587e-01 -2.934469270047867506e-01
-4.007981139062499096e+03 -2.874935417315069297e-01 -2.965646132342391605e-01
-4.006938751249999768e+03 -2.909405322313221021e-01 -3.000467340872344235e-01
-4.005896363437499531e+03 -2.946396505826869294e-01 -3.037947241207896165e-01
-4.004853975625000203e+03 -2.985197297434333263e-01 -3.077332756647669365e-01
-4.003811587812499511e+03 -3.025056414485274847e-01 -3.117852941663913358e-01
-4.002769199999999273e+03 -3.064896755306608100e-01 -3.158359024898263478e-01
-4.001726812187499490e+03 -3.103669994788169628e-01 -3.197749652682727595e-01
-4.000684424374999708e+03 -3.139763348201314863e-01 -3.234399534154471234e-01
-3.999642036562499470e+03 -3.172711833142795590e-01 -3.267834029759492109e-01
-3.998599648749999687e+03 -3.202330697247671720e-01 -3.297833850033012326e-01
-3.997557260937499905e+03 -3.228147797548223119e-01 -3.323887232186911178e-01
-3.996514873125000122e+03 -3.249821299371473127e-01 -3.345631960381028613e-01
-3.995472485312500339e+03 -3.267399204377479105e-01 -3.363110990532570121e-01
-3.994430097499999647e+03 -3.281962927765385007e-01 -3.377440312486362228e-01
-3.993387709687499409e+03 -3.293755657555417771e-01 -3.388843655851945802e-01
-3.992345321874999627e+03 -3.302964937715839322e-01 -3.397458621141880020e-01
-3.991302934062500299e+03 -3.309659306500603582e-01 -3.403331236987898190e-01
-3.990260546249999607e+03 -3.314041095789419522e-01 -3.406671394611979209e-01
-3.989218158437500279e+03 -3.316534077929990665e-01 -3.407897935132876421e-01
-3.988175770624999132e+03 -3.318509678921439665e-01 -3.408384698905529975e-01
-3.987133382812499804e+03 -3.321631933998569486e-01 -3.409813627503952560e-01
-3.986090994999999111e+03 -3.327110810584565370e-01 -3.413440465862215834e-01
-3.985048607187500238e+03 -3.335124332906236333e-01 -3.419500314800792973e-01
-3.984006219374999546e+03 -3.345441388605348565e-01 -3.427867557825421962e-01
-3.982963831562499763e+03 -3.358105197739013614e-01 -3.438645541327410848e-01
-3.981921443749999526e+03 -3.372946837895227090e-01 -3.451758202390118879e-01
-3.980879055937500198e+03 -3.389432045433024010e-01 -3.466741962560960233e-01
-3.979836668124999051e+03 -3.406972985032090118e-01 -3.483069375200316675e-01
-3.978794280312499723e+03 -3.425257983771786696e-01 -3.500517075880399953e-01
-3.977751892499999030e+03 -3.444714052883187660e-01 -3.519582195803591107e-01
-3.976709504687499702e+03 -3.466710448866421324e-01 -3.541673096806123855e-01
-3.975667116874999465e+03 -3.492002303207141223e-01 -3.567544356444838916e-01
-3.974624729062500137e+03 -3.521356642359388944e-01 -3.597986827862977854e-01
-3.973582341249999899e+03 -3.554983552109327594e-01 -3.633208324333971895e-01
-3.972539953437499207e+03 -3.593371678392703883e-01 -3.673673340853553237e-01
-3.971497565624998970e+03 -3.637838148362498303e-01 -3.720642120219218585e-01
-3.970455177812499642e+03 -3.689000845546002161e-01 -3.774703854422348792e-01
-3.969412789999999404e+03 -3.747118536683031742e-01 -3.836026708370091631e-01
-3.968370402187500076e+03 -3.812766222371074543e-01 -3.905041728321286820e-01
-3.967328014374998929e+03 -3.886641569907347549e-01 -3.982410566661144236e-01
-3.966285626562499601e+03 -3.966702293469077101e-01 -4.066028529434091987e-01
-3.965243238749999819e+03 -4.050002651323845737e-01 -4.152842069761923938e-01
-3.964200850937500036e+03 -4.133856125839534545e-01 -4.240092458551565913e-01
-3.963158463124999344e+03 -4.217880649450555519e-01 -4.327415185496774619e-01
-3.962116075312499106e+03 -4.301194053116922933e-01 -4.413882805033133017e-01
-3.961073687499999323e+03 -4.383751082286942435e-01 -4.499401746583394646e-01
-3.960031299687499541e+03 -4.465238275260692835e-01 -4.583648301583602147e-01
-3.958988911874999758e+03 -4.545956092734422249e-01 -4.666923073670316002e-01
-3.957946524062499975e+03 -4.626095806871563521e-01 -4.749387106799206060e-01
-3.956904136250000192e+03 -4.703962425201274611e-01 -4.829298861891743733e-01
-3.955861748437499045e+03 -4.779152762348305439e-01 -4.906207069644337726e-01
-3.954819360624999263e+03 -4.852061354060527854e-01 -4.980481157177501506e-01
-3.953776972812499480e+03 -4.921902652400871325e-01 -5.051296674817645771e-01
-3.952734584999999697e+03 -4.987872925721082984e-01 -5.117848002378925232e-01
-3.951692197187499005e+03 -5.050974987828368290e-01 -5.181229670373411755e-01
-3.950649809375000132e+03 -5.112688635317642616e-01 -5.243046888027069752e-01
-3.949607421562499439e+03 -5.173677786518062760e-01 -5.304075509165814273e-01
-3.948565033750000111e+03 -5.234331631102107085e-01 -5.364770885624361441e-01
-3.947522645937499419e+03 -5.295008862388790316e-01 -5.425537864056128035e-01
-3.946480258124999636e+03 -5.355849920055686386e-01 -5.486561284226310065e-01
-3.945437870312498944e+03 -5.417272362695096932e-01 -5.548309371064186202e-01
-3.944395482499999616e+03 -5.480852377579901180e-01 -5.612364437143769758e-01
-3.943353094687499834e+03 -5.548730985366996382e-01 -5.680885340653979432e-01
-3.942310706875000051e+03 -5.622119899564658185e-01 -5.755044715935372368e-01
-3.941268319062499813e+03 -5.701212844434746518e-01 -5.835044495571135581e-01
-3.940225931250000031e+03 -5.785619033274027601e-01 -5.920433410429482013e-01
-3.939183543437499338e+03 -5.874796046831314289e-01 -6.010606370492860284e-01
-3.938141155624999556e+03 -5.968435737656498929e-01 -6.105287890269620599e-01
-3.937098767812499773e+03 -6.064901078531662604e-01 -6.202779961298605649e-01
-3.936056379999999535e+03 -6.162843442965876273e-01 -6.301647022685863408e-01
-3.935013992187499753e+03 -6.262495682636147754e-01 -6.402187536859650363e-01
-3.933971604374999970e+03 -6.365764693730037171e-01 -6.506426374958570458e-01
-3.932929216562499732e+03 -6.474035477673810712e-01 -6.615817641395925763e-01
-3.931886828749999950e+03 -6.585061757192791632e-01 -6.728059782713273762e-01
-3.930844440937499257e+03 -6.699281023605402341e-01 -6.843565153314705718e-01
-3.929802053124999475e+03 -6.815809272634749671e-01 -6.961435163248910207e-01
-3.928759665312499237e+03 -6.935843723089615276e-01 -7.083005238523705227e-01
-3.927717277499999909e+03 -7.060710085529072755e-01 -7.209711275160418653e-01
-3.926674889687499672e+03 -7.191113121910356343e-01 -7.342383218522446908e-01
-3.925632501874999434e+03 -7.327387102299031119e-01 -7.481408258445089166e-01
-3.924590114062499197e+03 -7.469692296134846643e-01 -7.626936246029978328e-01
-3.923547726249999414e+03 -7.618048637466566797e-01 -7.778922867409719943e-01
-3.922505338437499177e+03 -7.772070236023864709e-01 -7.936827700275821407e-01
-3.921462950624999849e+03 -7.931866190093950220e-01 -8.100601553356838735e-01
-3.920420562812499611e+03 -8.098107744051541435e-01 -8.270880687850039603e-01
-3.919378174999999828e+03 -8.271438286421706199e-01 -8.448335873672747631e-01
-3.918335787187499591e+03 -8.449429691966051648e-01 -8.630489220191800426e-01
-3.917293399375000263e+03 -8.634369404129977887e-01 -8.819716213843672437e-01
-3.916251011562499116e+03 -8.827397440350797098e-01 -9.017179362233262996e-01
-3.915208623750000697e+03 -9.030696813746996732e-01 -9.225040731924393222e-01
-3.914166235937499096e+03 -9.245327113066863500e-01 -9.444256997904979523e-01
-3.913123848124999768e+03 -9.471366122849934621e-01 -9.674825509149239666e-01
-3.912081460312499530e+03 -9.708865324109614559e-01 -9.916761783019892862e-01
-3.911039072500000202e+03 -9.960548871996084408e-01 -1.017277565145829010e+00
-3.909996684687499510e+03 -1.023040941294857564e+00 -1.044687116678738592e+00
-3.908954296874999727e+03 -1.052096591947224491e+00 -1.074155544042259436e+00
-3.907911909062499035e+03 -1.083139122597541526e+00 -1.105603281941392124e+00
-3.906869521249999707e+03 -1.116321418484080841e+00 -1.139192062210435896e+00
-3.905827133437499469e+03 -1.151879502181319737e+00 -1.175159362699561560e+00
-3.904784745625000141e+03 -1.190258661240586546e+00 -1.213951475039384720e+00
-3.903742357812499449e+03 -1.231907281821056355e+00 -1.256037177653290815e+00
-3.902699969999999666e+03 -1.276924103082385242e+00 -1.301531748805471622e+00
-3.901657582187499429e+03 -1.324716674624717871e+00 -1.349840666949855494e+00
-3.900615194375000101e+03 -1.374721842953270601e+00 -1.400395755006922149e+00
-3.899572806562498954e+03 -1.426767071706273704e+00 -1.453017059482893281e+00
-3.898530418749999171e+03 -1.481220650257563998e+00 -1.508098286432006718e+00
-3.897488030937499843e+03 -1.538533686731801575e+00 -1.566113651889757818e+00
-3.896445643124999606e+03 -1.598750910312411788e+00 -1.627097732198960589e+00
-3.895403255312500278e+03 -1.661855704948389745e+00 -1.691023684768808932e+00
-3.894360867500000040e+03 -1.727888220084474735e+00 -1.757948659455495166e+00
-3.893318479687500258e+03 -1.796698562872021121e+00 -1.827729523709720638e+00
-3.892276091874999111e+03 -1.868489001976334940e+00 -1.900579649600970367e+00
-3.891233704062499783e+03 -1.943193448747007057e+00 -1.976427830583643352e+00
-3.890191316249999545e+03 -2.020395223347974056e+00 -2.054852500264490622e+00
-3.889148928437500217e+03 -2.099864452719942154e+00 -2.135643430249204666e+00
-3.888106540624999070e+03 -2.180959600438419077e+00 -2.218167410539846784e+00
-3.887064152812499742e+03 -2.263264662047247633e+00 -2.302004714903520100e+00
-3.886021764999999505e+03 -2.346367729357063503e+00 -2.386709273153074129e+00
-3.884979377187500177e+03 -2.429860653595043551e+00 -2.471826441278570652e+00
-3.883936989374999939e+03 -2.514357606818624191e+00 -2.557966886010000884e+00
-3.882894601562499702e+03 -2.600431938556603928e+00 -2.645730279778529592e+00
-3.881852213749999009e+03 -2.688121028556452519e+00 -2.735166766238356750e+00
-3.880809825937499681e+03 -2.777376879778452601e+00 -2.826216009236419691e+00
-3.879767438124999444e+03 -2.869600505852881067e+00 -2.920278969890034659e+00
-3.878725050312500116e+03 -2.965986009248914979e+00 -3.018537295059060988e+00
-3.877682662499999424e+03 -3.066813442185340133e+00 -3.121250352294768771e+00
-3.876640274687500096e+03 -3.173123234047798835e+00 -3.229470592722128774e+00
-3.875597886874998949e+03 -3.285463669536026199e+00 -3.343738113140491741e+00
-3.874555499062499621e+03 -3.402730229616878876e+00 -3.462891873272048393e+00
-3.873513111249999838e+03 -3.523935553703060997e+00 -3.585895375580605116e+00
-3.872470723437499601e+03 -3.649660791664673720e+00 -3.713339528032272074e+00
-3.871428335624999818e+03 -3.780814889213374386e+00 -3.846140858030606680e+00
-3.870385947812500035e+03 -3.918432219129962757e+00 -3.985354716035985678e+00
-3.869343559999999798e+03 -4.063786598264027994e+00 -4.132304594612334903e+00
-3.868301172187500015e+03 -4.217004906941750342e+00 -4.287172419386005018e+00
-3.867258784374999323e+03 -4.377311847495944264e+00 -4.449229853864474116e+00
-3.866216396562499540e+03 -4.545434865271850811e+00 -4.619258571477931063e+00
-3.865174008749999302e+03 -4.720908534468662765e+00 -4.796832601048090616e+00
-3.864131620937499520e+03 -4.903932336194960051e+00 -4.982203299081738201e+00
-3.863089233124999737e+03 -5.094588756638581017e+00 -5.175491018980155289e+00
-3.862046845312499499e+03 -5.292409183466496359e+00 -5.376233872750444398e+00
-3.861004457499998807e+03 -5.497773246134029179e+00 -5.584791687453336984e+00
-3.859962069687499479e+03 -5.710189234485960164e+00 -5.800624592438748728e+00
-3.858919681874999242e+03 -5.929655932982542232e+00 -6.023728416910777206e+00
-3.857877294062499459e+03 -6.156796297191391432e+00 -6.254793185995707105e+00
-3.856834906249999676e+03 -6.392613617011152272e+00 -6.494850393726244953e+00
-3.855792518437499439e+03 -6.639490651888938721e+00 -6.746316724039531643e+00
-3.854750130624999656e+03 -6.896379499643748190e+00 -7.008123198689134803e+00
-3.853707742812500328e+03 -7.162067749862841559e+00 -7.279046957281790853e+00
-3.852665354999999636e+03 -7.436679381462898419e+00 -7.559262158135415355e+00
-3.851622967187498944e+03 -7.720573654767422411e+00 -7.849113922335805071e+00
-3.850580579374999616e+03 -8.010858298895769281e+00 -8.145618948234659484e+00
-3.849538191562499833e+03 -8.304916543203981760e+00 -8.446075773263618913e+00
-3.848495803749999595e+03 -8.601371314061545092e+00 -8.749108958650852585e+00
-3.847453415937500267e+03 -8.901672296121084571e+00 -9.056177473342122752e+00
-3.846411028124999575e+03 -9.204218075154518175e+00 -9.365630939350216622e+00
-3.845368640312499792e+03 -9.507726174966753874e+00 -9.676181999317270410e+00
-3.844326252500000010e+03 -9.812723060146339549e+00 -9.988264383518444589e+00
-3.843283864687499772e+03 -1.011918464041824528e+01 -1.030176588043869401e+01
-3.842241476874999989e+03 -1.042669386977282109e+01 -1.061622686307912744e+01
-3.841199089062499297e+03 -1.073484086319529496e+01 -1.093116100961269055e+01
-3.840156701249999514e+03 -1.104336268800146570e+01 -1.124622755590894485e+01
-3.839114313437499732e+03 -1.135321006835595625e+01 -1.156231759773646317e+01
-3.838071925624999949e+03 -1.166302250653066608e+01 -1.187810430429529873e+01
-3.837029537812500166e+03 -1.197150650095997015e+01 -1.219230828282161205e+01
-3.835987149999999019e+03 -1.227773275564345568e+01 -1.250398316345930816e+01
-3.834944762187499236e+03 -1.257971089521313601e+01 -1.281108999250930047e+01
-3.833902374374999454e+03 -1.287565050478053763e+01 -1.311179733385398549e+01
-3.832859986562499671e+03 -1.316568265026386619e+01 -1.340608074627432877e+01
-3.831817598749999888e+03 -1.345231190946359590e+01 -1.369648398213955254e+01
-3.830775210937499196e+03 -1.373558780517318922e+01 -1.398314557193375762e+01
-3.829732823124999413e+03 -1.401456096395012452e+01 -1.426517924936107740e+01
-3.828690435312499631e+03 -1.428640784185403056e+01 -1.453974829717352080e+01
-3.827648047500000303e+03 -1.454995918105845476e+01 -1.480575001368119104e+01
-3.826605659687499610e+03 -1.480273587422424342e+01 -1.506065498728401941e+01
-3.825563271874999828e+03 -1.504243534275416039e+01 -1.530218669837882217e+01
-3.824520884062499135e+03 -1.526904655483095929e+01 -1.553045933517731392e+01
-3.823478496249999807e+03 -1.548365980424824251e+01 -1.574661055910874374e+01
-3.822436108437499570e+03 -1.569043023253926172e+01 -1.595483052630614473e+01
-3.821393720625000242e+03 -1.589090146783911806e+01 -1.615674661700397863e+01
-3.820351332812498640e+03 -1.608608652396757321e+01 -1.635344361321664053e+01
-3.819308944999999312e+03 -1.627683092564506495e+01 -1.654585543725732322e+01
-3.818266557187499075e+03 -1.646508239503173954e+01 -1.673605729789122165e+01
-3.817224169374999747e+03 -1.665705682742209248e+01 -1.693046020720007760e+01
-3.816181781562499509e+03 -1.685344004891637226e+01 -1.712977284312868065e+01
-3.815139393749999726e+03 -1.705309243456050083e+01 -1.733284644236993444e+01
-3.814097005937499489e+03 -1.725398434550827176e+01 -1.753759865653926653e+01
-3.813054618125000161e+03 -1.745301525951639832e+01 -1.774086733963531515e+01
-3.812012230312499014e+03 -1.764950343670113853e+01 -1.794187257798928670e+01
-3.810969842499999686e+03 -1.784401342985290384e+01 -1.814118235606333585e+01
-3.809927454687499448e+03 -1.803398496649779759e+01 -1.833619676854043945e+01
-3.808885066874999666e+03 -1.821924558415651063e+01 -1.852667061914900515e+01
-3.807842679062498974e+03 -1.840094955662446097e+01 -1.871366022066375123e+01
-3.806800291249999646e+03 -1.857888392416675671e+01 -1.889691711292748622e+01
-3.805757903437499408e+03 -1.875095462169725735e+01 -1.907428240064394842e+01
-3.804715515624999171e+03 -1.891281690834196638e+01 -1.924122346326784694e+01
-3.803673127812499843e+03 -1.906460785565942118e+01 -1.939770943019531302e+01
-3.802630739999999605e+03 -1.920750225016561430e+01 -1.954483375536053202e+01
-3.801588352187499368e+03 -1.934096510390388346e+01 -1.968208590248557144e+01
-3.800545964374999585e+03 -1.946306016013501505e+01 -1.980747089950027373e+01
-3.799503576562499802e+03 -1.957389536859425050e+01 -1.992091545172464606e+01
-3.798461188749999565e+03 -1.967434725417851382e+01 -2.002322203584005678e+01
-3.797418800937500237e+03 -1.976461062621918785e+01 -2.011451407950614723e+01
-3.796376413124999999e+03 -1.984493662767769706e+01 -2.019508326436432810e+01
-3.795334025312499307e+03 -1.991238359941893066e+01 -2.026202826905710097e+01
-3.794291637499999069e+03 -1.996207731227552173e+01 -2.031048901801675299e+01
-3.793249249687499741e+03 -1.999516971906988161e+01 -2.034182512675983290e+01
-3.792206861874999504e+03 -2.001418920681196667e+01 -2.035864316014981412e+01
-3.791164474062500176e+03 -2.002595392879541336e+01 -2.036800828945713704e+01
-3.790122086249999938e+03 -2.003245982509857370e+01 -2.037212299610237309e+01
-3.789079698437499701e+03 -2.003469849706793582e+01 -2.037199967464173511e+01
-3.788037310624999009e+03 -2.003462286130940839e+01 -2.036953295116282803e+01
-3.786994922812499681e+03 -2.003441551388965891e+01 -2.036689051693714347e+01
-3.785952534999999443e+03 -2.003731262204666663e+01 -2.036726888763147159e+01
-3.784910147187500115e+03 -2.004666037724587113e+01 -2.037394470994991025e+01
-3.783867759374999423e+03 -2.006650941796696586e+01 -2.039104819967236892e+01
-3.782825371562499640e+03 -2.010141077471582705e+01 -2.042317654665703941e+01
-3.781782983749999858e+03 -2.015131171742687854e+01 -2.047035080427003706e+01
-3.780740595937500075e+03 -2.021252124814817464e+01 -2.052895827772982784e+01
-3.779698208124999837e+03 -2.028154549562267661e+01 -2.059557164758560432e+01
-3.778655820312500055e+03 -2.035845762078743704e+01 -2.067039685974225094e+01
-3.777613432499999362e+03 -2.044268787838739954e+01 -2.075292166393024473e+01
-3.776571044687499580e+03 -2.053432366559275835e+01 -2.084328825167165533e+01
-3.775528656874999797e+03 -2.063019518854953560e+01 -2.093828952980012659e+01
-3.774486269062500014e+03 -2.072859027475155358e+01 -2.103610164035225694e+01
-3.773443881250000231e+03 -2.083254306477307694e+01 -2.113994219090004378e+01
-3.772401493437499084e+03 -2.094578254298065545e+01 -2.125366967932086126e+01
-3.771359105624999302e+03 -2.106884311283137734e+01 -2.137800298799205123e+01
-3.770316717812499519e+03 -2.119881904712816834e+01 -2.151008172078242708e+01
-3.769274329999999736e+03 -2.133244408155940164e+01 -2.164638613418763313e+01
-3.768231942187499953e+03 -2.146621532902109664e+01 -2.178305229308616120e+01
-3.767189554374999261e+03 -2.159920246658760234e+01 -2.191908508241042952e+01
-3.766147166562499478e+03 -2.173043058856049825e+01 -2.205372139783937868e+01
-3.765104778749999696e+03 -2.186530132557841100e+01 -2.219265683981320691e+01
-3.764062390937499913e+03 -2.200581296986659652e+01 -2.233791443824587475e+01
-3.763020003124999675e+03 -2.215626569311632821e+01 -2.249397238636340646e+01
-3.761977615312498983e+03 -2.231856659561581324e+01 -2.266282950713738842e+01
-3.760935227499999201e+03 -2.249362158965343994e+01 -2.284531239576799067e+01
-3.759892839687499418e+03 -2.267350396679365332e+01 -2.303329468626162324e+01
-3.758850451874999635e+03 -2.285255326033869139e+01 -2.322084327195111797e+01
-3.757808064062500307e+03 -2.302978011501162214e+01 -2.340701500512287936e+01
-3.756765676250000070e+03 -2.319735173006327500e+01 -2.358395322650802939e+01
-3.755723288437499377e+03 -2.335048793522677002e+01 -2.374674388062029706e+01
-3.754680900624999140e+03 -2.348233936512625064e+01 -2.388850126603977131e+01
-3.753638512812499812e+03 -2.359157207019498159e+01 -2.400781429295001246e+01
-3.752596124999999574e+03 -2.368167039704338706e+01 -2.410791410416156211e+01
-3.751553737187499792e+03 -2.375158296692758597e+01 -2.418735505037014732e+01
-3.750511349375000009e+03 -2.379628535979541581e+01 -2.424070711861854832e+01
-3.749468961562499771e+03 -2.381047146789280333e+01 -2.426251817419628054e+01
-3.748426573749999079e+03 -2.379207060578952593e+01 -2.425076980462657517e+01
-3.747384185937499751e+03 -2.374271178810972671e+01 -2.420697381660301417e+01
-3.746341798124999514e+03 -2.366386387672109493e+01 -2.413243351236710410e+01
-3.745299410312499731e+03 -2.356424019952232030e+01 -2.403622364639222297e+01
-3.744257022499999948e+03 -2.344758215109839483e+01 -2.392229837521658453e+01
-3.743214634687499711e+03 -2.331335751261483935e+01 -2.379016680371961456e+01
-3.742172246874999928e+03 -2.316271744648979336e+01 -2.364094759811919388e+01
-3.741129859062499690e+03 -2.300166217145498138e+01 -2.348065008375593621e+01
-3.740087471249999908e+03 -2.283441833833441947e+01 -2.331340279225900147e+01
-3.739045083437499216e+03 -2.266249140532285722e+01 -2.314064523568939435e+01
-3.738002695624999433e+03 -2.249123986909896189e+01 -2.296773141331072665e+01
-3.736960307812499650e+03 -2.232315119616875165e+01 -2.279714156399235492e+01
-3.735917919999999867e+03 -2.215823433019361843e+01 -2.262884388776726752e+01
-3.734875532187499630e+03 -2.199787107969155286e+01 -2.246435110849192540e+01
-3.733833144375000302e+03 -2.184076914665706681e+01 -2.230244842574196795e+01
-3.732790756562500064e+03 -2.168512272225624216e+01 -2.214154126281736268e+01
-3.731748368750000736e+03 -2.153369129384164893e+01 -2.198449267794786977e+01
-3.730705980937499135e+03 -2.138816781269793310e+01 -2.183285981895727090e+01
-3.729663593124999807e+03 -2.125095047183768315e+01 -2.168911328722855458e+01
-3.728621205312499569e+03 -2.112664179144779908e+01 -2.155802416259050958e+01
-3.727578817500000241e+03 -2.102140004354019709e+01 -2.144616677259328696e+01
-3.726536429687499549e+03 -2.093565415872814484e+01 -2.135434099407044073e+01
-3.725494041874999766e+03 -2.086992851162832707e+01 -2.128337788955725429e+01
-3.724451654062499074e+03 -2.082776943484061505e+01 -2.123683431710864866e+01
-3.723409266249999746e+03 -2.080547805961515806e+01 -2.121095741335342311e+01
-3.722366878437499508e+03 -2.079582552076560376e+01 -2.119840031959209981e+01
-3.721324490625000180e+03 -2.079713408904781957e+01 -2.119764664144114263e+01
-3.720282102812499033e+03 -2.080511900579007545e+01 -2.120437085642019781e+01
-3.719239714999999705e+03 -2.081344639235700811e+01 -2.121210493481130044e+01
-3.718197327187499468e+03 -2.082307403224821485e+01 -2.122160156802408792e+01
-3.717154939375000140e+03 -2.083986137048049869e+01 -2.123879076633687646e+01
-3.716112551562498993e+03 -2.086224821970439436e+01 -2.126212305130967195e+01
-3.715070163749999210e+03 -2.088611783425222868e+01 -2.128744047608709877e+01
-3.714027775937498973e+03 -2.091108528550448753e+01 -2.131436009579105217e+01
-3.712985388124999645e+03 -2.093841583911977366e+01 -2.134414556423982035e+01
-3.711943000312499862e+03 -2.097051761813376558e+01 -2.137883540079297617e+01
-3.710900612500000079e+03 -2.101230715867498233e+01 -2.142331875598501156e+01
-3.709858224687500297e+03 -2.106648008400888372e+01 -2.148049282730683629e+01
-3.708815836874999604e+03 -2.113436056485763004e+01 -2.155189297105323121e+01
-3.707773449062499367e+03 -2.122425917366829040e+01 -2.164622797627896844e+01
-3.706731061249999584e+03 -2.133668233936182546e+01 -2.176393206115067969e+01
-3.705688673437499801e+03 -2.146800083168416506e+01 -2.190127922866702548e+01
-3.704646285624999109e+03 -2.161566970946234179e+01 -2.205585620721843654e+01
-3.703603897812499781e+03 -2.177155380730859591e+01 -2.221932878027641678e+01
-3.702561509999999544e+03 -2.192531257716298043e+01 -2.238081407160786185e+01
-3.701519122187499761e+03 -2.207143224192524045e+01 -2.253454426720302806e+01
-3.700476734374999978e+03 -2.220980522857731998e+01 -2.268039948491554014e+01
-3.699434346562499741e+03 -2.233473986592898441e+01 -2.281268074257267386e+01
-3.698391958749999048e+03 -2.243989760891679097e+01 -2.292512788633326437e+01
-3.697349570937499720e+03 -2.251904640954962744e+01 -2.301156378963460725e+01
-3.696307183124999483e+03 -2.256956603701845410e+01 -2.306926084225496965e+01
-3.695264795312499700e+03 -2.259477626172205689e+01 -2.310155413921643586e+01
-3.694222407499999463e+03 -2.259914435058740523e+01 -2.311295274933641153e+01
-3.693180019687500135e+03 -2.259152178881712558e+01 -2.311259329371295834e+01
-3.692137631874998988e+03 -2.257608779936106203e+01 -2.310454421355338894e+01
-3.691095244062499660e+03 -2.255538841482458423e+01 -2.309115888103026037e+01
-3.690052856249999422e+03 -2.253246225619537313e+01 -2.307537994746126486e+01
-3.689010468437499640e+03 -2.251139470889674854e+01 -2.306162982282735641e+01
-3.687968080624999857e+03 -2.249432902362113040e+01 -2.305262714096132015e+01
-3.686925692812500074e+03 -2.247917365484374841e+01 -2.304623141803364916e+01
-3.685883304999999837e+03 -2.246392208618019737e+01 -2.304028450443247067e+01
-3.684840917187500054e+03 -2.244523791902008014e+01 -2.303122326945694809e+01
-3.683798529374999362e+03 -2.242568762884221201e+01 -2.302128223269445328e+01
-3.682756141562499579e+03 -2.240408869512165779e+01 -2.300903071815167777e+01
-3.681713753749999341e+03 -2.237545875044691002e+01 -2.298915963011064534e+01
-3.680671365937499559e+03 -2.233818557384154957e+01 -2.295973513562864810e+01
-3.679628978124999776e+03 -2.229097524088074422e+01 -2.291947524404890757e+01
-3.678586590312499538e+03 -2.223397688812033834e+01 -2.286840819856534068e+01
-3.677544202499999756e+03 -2.217201755892782344e+01 -2.281144314616253865e+01
-3.676501814687499973e+03 -2.210239931464949237e+01 -2.274580433805107660e+01
-3.675459426874999281e+03 -2.201800191121683170e+01 -2.266426440030153344e+01
-3.674417039062499498e+03 -2.191734195358937498e+01 -2.256520926477518429e+01
-3.673374651249999260e+03 -2.180170346324759123e+01 -2.244986038303567000e+01
-3.672332263437499478e+03 -2.167520685136961589e+01 -2.232233619930680391e+01
-3.671289875624999695e+03 -2.154309302885548405e+01 -2.218802118307153393e+01
-3.670247487812499912e+03 -2.140983259283143525e+01 -2.205171958275183997e+01
-3.669205099999999675e+03 -2.127589387032345059e+01 -2.191433823655230029e+01
-3.668162712187498983e+03 -2.114259235263308057e+01 -2.177728986103613096e+01
-3.667120324374999200e+03 -2.101182176413205482e+01 -2.164242894166584819e+01
-3.666077936562499872e+03 -2.088440588626203009e+01 -2.151049891972652972e+01
-3.665035548749999634e+03 -2.075304776071744328e+01 -2.137392234327719009e+01
-3.663993160937500306e+03 -2.061594439629731212e+01 -2.123105771640778983e+01
-3.662950773124999159e+03 -2.047644775907063419e+01 -2.108542226335680780e+01
-3.661908385312499831e+03 -2.033753644315144271e+01 -2.094008095808894154e+01
-3.660865997499999139e+03 -2.020125320629110988e+01 -2.079715516804692399e+01
-3.659823609687499811e+03 -2.007005128399208971e+01 -2.065943465405026558e+01
-3.658781221874999119e+03 -1.994864530054546847e+01 -2.053183266678624719e+01
-3.657738834062499336e+03 -1.984203554079132203e+01 -2.041954283524146163e+01
-3.656696446249999553e+03 -1.975447617631365560e+01 -2.032695862668287390e+01
-3.655654058437499771e+03 -1.969324305488519400e+01 -2.026148890152754234e+01
-3.654611670624999533e+03 -1.966535126638057207e+01 -2.023037706872307240e+01
-3.653569282812500205e+03 -1.966887332287569023e+01 -2.023189339441815804e+01
-3.652526894999999968e+03 -1.969830601243983637e+01 -2.026053141954222170e+01
-3.651484507187499275e+03 -1.974376487494967947e+01 -2.030614139162722864e+01
-3.650442119374999493e+03 -1.979227510959152880e+01 -2.035539121827688547e+01
-3.649399731562499710e+03 -1.983778390699928096e+01 -2.040230640039106902e+01
-3.648357343749999472e+03 -1.987613256419320606e+01 -2.044299107880523536e+01
-3.647314955937500145e+03 -1.990532381418113772e+01 -2.047557668033302747e+01
-3.646272568124999452e+03 -1.991257115431883307e+01 -2.048653092738002002e+01
-3.645230180312499670e+03 -1.989267050117890889e+01 -2.047007644522917147e+01
-3.644187792500000342e+03 -1.984414069896866195e+01 -2.042452177167289307e+01
-3.643145404687499649e+03 -1.977024657999229618e+01 -2.035310853520514485e+01
-3.642103016874999867e+03 -1.967506819714491328e+01 -2.025997669706190152e+01
-3.641060629062499174e+03 -1.956052542310004938e+01 -2.014714579369317349e+01
-3.640018241249999846e+03 -1.943354410394283249e+01 -2.002186965494120230e+01
-3.638975853437499609e+03 -1.929649484460999531e+01 -1.988672227802259940e+01
-3.637933465625000281e+03 -1.915449057018188839e+01 -1.974682775071996232e+01
-3.636891077812500043e+03 -1.901138197494283588e+01 -1.960573822950762946e+01
-3.635848689999999351e+03 -1.886889170771347324e+01 -1.946505659519306519e+01
-3.634806302187499114e+03 -1.873044635891572796e+01 -1.932826408414869945e+01
-3.633763914374999786e+03 -1.860269578103049781e+01 -1.920228840051859720e+01
-3.632721526562499548e+03 -1.849416426945539271e+01 -1.909599884243320034e+01
-3.631679138750000220e+03 -1.840860477901726355e+01 -1.901302752677867502e+01
-3.630636750937499528e+03 -1.834723794117129714e+01 -1.895457864819716320e+01
-3.629594363125000200e+03 -1.830878145042343164e+01 -1.891926431785049445e+01
-3.628551975312499508e+03 -1.829006966997725314e+01 -1.890394420170393275e+01
-3.627509587500000180e+03 -1.828528843695406536e+01 -1.890243153040153246e+01
-3.626467199687499487e+03 -1.829021460799814847e+01 -1.891014489236866325e+01
-3.625424811874999705e+03 -1.830453932702479491e+01 -1.892689682906683046e+01
-3.624382424062499013e+03 -1.832341125691506889e+01 -1.894769294949936622e+01
-3.623340036249999685e+03 -1.834609207976895107e+01 -1.897178475345070936e+01
-3.622297648437499447e+03 -1.837992942068539648e+01 -1.900673963564121749e+01
-3.621255260625000119e+03 -1.842652526646968880e+01 -1.905404810397527982e+01
-3.620212872812498972e+03 -1.848049829320623871e+01 -1.910820760221496073e+01
-3.619170484999999644e+03 -1.854020803506457327e+01 -1.916754558800099772e+01
-3.618128097187498952e+03 -1.860126840214919497e+01 -1.922751762769789607e+01
-3.617085709374999624e+03 -1.866069562994158915e+01 -1.928506206028014347e+01
-3.616043321562499841e+03 -1.871130386026465331e+01 -1.933303913233485716e+01
-3.615000933749999604e+03 -1.874272306745162808e+01 -1.936084950963146056e+01
-3.613958545937499821e+03 -1.874751536669175067e+01 -1.936088358904892104e+01
-3.612916158125000038e+03 -1.871692924807373615e+01 -1.932425398111306336e+01
-3.611873770312499346e+03 -1.864937937633754572e+01 -1.924958085231840599e+01
-3.610831382499999563e+03 -1.854449725643922875e+01 -1.913677302604740049e+01
-3.609788994687499326e+03 -1.840759213310080966e+01 -1.899146490611020255e+01
-3.608746606874999543e+03 -1.824779710709005087e+01 -1.882318105814162834e+01
-3.607704219062499760e+03 -1.807387553632980826e+01 -1.864093565064719016e+01
-3.606661831249999977e+03 -1.789754526687089964e+01 -1.845664897948074312e+01
-3.605619443437499740e+03 -1.773004940031678700e+01 -1.828163078330455349e+01
-3.604577055624999048e+03 -1.757236327063093384e+01 -1.811683504416336632e+01
-3.603534667812499720e+03 -1.742762543239228279e+01 -1.796570579368734144e+01
-3.602492279999999482e+03 -1.729782179308550027e+01 -1.783049641520793216e+01
-3.601449892187499245e+03 -1.718542070306606817e+01 -1.771369449483411174e+01
-3.600407504374999462e+03 -1.708904760571246229e+01 -1.761385416347501121e+01
-3.599365116562499679e+03 -1.700747565542003059e+01 -1.752974811697283997e+01
-3.598322728749999442e+03 -1.693518134844986633e+01 -1.745579930397498458e+01
-3.597280340937500114e+03 -1.686989925334374263e+01 -1.738966744035259993e+01
-3.596237953125000331e+03 -1.681395547409364966e+01 -1.733379734126138061e+01
-3.595195565312499184e+03 -1.676463583005362423e+01 -1.728542172830192669e+01
-3.594153177499999401e+03 -1.672075433076412310e+01 -1.724322041586246712e+01
-3.593110789687499619e+03 -1.667757325908372223e+01 -1.720206255434187526e+01
-3.592068401874999836e+03 -1.663617414321356236e+01 -1.716296214190913716e+01
-3.591026014062500053e+03 -1.659239514200086418e+01 -1.712136600892635485e+01
-3.589983626250000270e+03 -1.654430450743089054e+01 -1.707522462741538760e+01
-3.588941238437499578e+03 -1.649201644271237299e+01 -1.702479860777375720e+01
-3.587898850624999341e+03 -1.643432486123231584e+01 -1.696885421491167278e+01
-3.586856462812499558e+03 -1.637003642873115083e+01 -1.690617704925923448e+01
-3.585814074999999775e+03 -1.629812555115974249e+01 -1.683545752911876647e+01
-3.584771687187499992e+03 -1.622113251774816334e+01 -1.675934246735842237e+01
-3.583729299374999300e+03 -1.613247659078259133e+01 -1.667102028731245866e+01
-3.582686911562499517e+03 -1.602743222538117962e+01 -1.656567549933422256e+01
-3.581644523749999735e+03 -1.590789896625430266e+01 -1.644543809476116536e+01
-3.580602135937499952e+03 -1.577234054117681694e+01 -1.630866337082978390e+01
-3.579559748124999714e+03 -1.561385390863320310e+01 -1.614816567250399260e+01
-3.578517360312499022e+03 -1.543290740073385869e+01 -1.596431379286584118e+01
-3.577474972499999240e+03 -1.523398575343838957e+01 -1.576164572747102177e+01
-3.576432584687499457e+03 -1.501983179485647035e+01 -1.554304174860401488e+01
-3.575390196874999674e+03 -1.479508366599111469e+01 -1.531327859002813874e+01
-3.574347809062500346e+03 -1.456007823903643761e+01 -1.507264735210572759e+01
-3.573305421249998744e+03 -1.431823117055445671e+01 -1.482462868969082059e+01
-3.572263033437500326e+03 -1.407445841683823495e+01 -1.457436521544642538e+01
-3.571220645624999179e+03 -1.383343390653944915e+01 -1.432673410219417320e+01
-3.570178257812499851e+03 -1.359870081945292775e+01 -1.408529780704562206e+01
-3.569135869999999613e+03 -1.337414644311339629e+01 -1.385395780404161492e+01
-3.568093482187499831e+03 -1.316449030560384514e+01 -1.363756135027588812e+01
-3.567051094374999138e+03 -1.297125502018863585e+01 -1.343772633785598103e+01
-3.566008706562499810e+03 -1.279346270345085301e+01 -1.325339177319552242e+01
-3.564966318749999573e+03 -1.262830309703671006e+01 -1.308178302137099180e+01
-3.563923930937500245e+03 -1.246982164187759246e+01 -1.291690699644707863e+01
-3.562881543124999098e+03 -1.231264461109595487e+01 -1.275334538627252279e+01
-3.561839155312499770e+03 -1.215704298147763929e+01 -1.259149255272825840e+01
-3.560796767499999078e+03 -1.200422732228871681e+01 -1.243258381375887289e+01
-3.559754379687499750e+03 -1.185496645598411547e+01 -1.227739197135337967e+01
-3.558711991874999512e+03 -1.171010187951117665e+01 -1.212685388362830707e+01
-3.557669604062499729e+03 -1.157109632608929850e+01 -1.198264782840783660e+01
-3.556627216249999947e+03 -1.143917439315424112e+01 -1.184599040715155560e+01
-3.555584828437499255e+03 -1.131532843255503984e+01 -1.171774922479891323e+01
-3.554542440624999017e+03 -1.119869175836521613e+01 -1.159694445490540815e+01
-3.553500052812499689e+03 -1.108947674226750557e+01 -1.148373616036522371e+01
-3.552457664999999452e+03 -1.098754803972007821e+01 -1.137799818744258395e+01
-3.551415277187499669e+03 -1.089312395325830174e+01 -1.128007352492565829e+01
-3.550372889375000341e+03 -1.080421385378718746e+01 -1.118790629253826729e+01
-3.549330501562500103e+03 -1.071626186299168992e+01 -1.109677758366783884e+01
-3.548288113749999411e+03 -1.062970605666046708e+01 -1.100718249097424462e+01
-3.547245725937499174e+03 -1.054022106480640986e+01 -1.091461141691717529e+01
-3.546203338124999846e+03 -1.044682680067229263e+01 -1.081792579768326590e+01
-3.545160950312499608e+03 -1.034948542427646245e+01 -1.071699502267444259e+01
-3.544118562500000280e+03 -1.024762117255045268e+01 -1.061104636371565491e+01
-3.543076174687500043e+03 -1.014089417578946595e+01 -1.049974026966020269e+01
-3.542033786874999805e+03 -1.003197465391596843e+01 -1.038583829154792149e+01
-3.540991399062499568e+03 -9.926031100893546011e+00 -1.027473421512936369e+01
-3.539949011250000240e+03 -9.823625412042522598e+00 -1.016682388543392435e+01
-3.538906623437499547e+03 -9.722037472341060749e+00 -1.005918141277475719e+01
-3.537864235625000219e+03 -9.620289552649031961e+00 -9.950955766911672384e+00
-3.536821847812499072e+03 -9.518882249070589552e+00 -9.842803608685681382e+00
-3.535779459999999744e+03 -9.414838066016400830e+00 -9.731812704046330254e+00
-3.534737072187499507e+03 -9.304974476940481409e+00 -9.614852599914700093e+00
-3.533694684375000179e+03 -9.187935138633992693e+00 -9.490622963847400229e+00
-3.532652296562499942e+03 -9.063110952782940544e+00 -9.358651863454042541e+00
-3.531609908749999249e+03 -8.932519532083512459e+00 -9.221094883504040496e+00
-3.530567520937499012e+03 -8.798915087281544700e+00 -9.080846810995501173e+00
-3.529525133124999684e+03 -8.663958002358246091e+00 -8.939585432023754663e+00
-3.528482745312499446e+03 -8.528434898189603430e+00 -8.798164004603535204e+00
-3.527440357500000118e+03 -8.393336473079154203e+00 -8.657623289383121090e+00
-3.526397969687498971e+03 -8.261215265030616095e+00 -8.520574100349991298e+00
-3.525355581874999643e+03 -8.130126147589228580e+00 -8.384929527558680817e+00
-3.524313194062499406e+03 -7.998734701565125782e+00 -8.249350743602327896e+00
-3.523270806249999623e+03 -7.869767024942258438e+00 -8.116717921296149996e+00
-3.522228418437499840e+03 -7.743694663291877056e+00 -7.987493813005070997e+00
-3.521186030624999148e+03 -7.619753620433574071e+00 -7.860877771970951500e+00
-3.520143642812499365e+03 -7.499130446221967894e+00 -7.738021067530577390e+00
-3.519101254999999583e+03 -7.384676627239517899e+00 -7.621780996124609686e+00
-3.518058867187499800e+03 -7.276998086771985896e+00 -7.512755867941628196e+00
-3.517016479375000017e+03 -7.175482926586028043e+00 -7.410288513352875306e+00
-3.515974091562498870e+03 -7.080454781551336119e+00 -7.314612497344470832e+00
-3.514931703749999087e+03 -6.992452460145485382e+00 -7.226195919948740887e+00
-3.513889315937499305e+03 -6.912598081682942208e+00 -7.146170872037955313e+00
-3.512846928124999522e+03 -6.841429250565887799e+00 -7.075035905814432091e+00
-3.511804540312499739e+03 -6.779246802487021384e+00 -7.013040166892262839e+00
-3.510762152499999956e+03 -6.725252691111176517e+00 -6.959369257553372989e+00
-3.509719764687499264e+03 -6.679844551237364314e+00 -6.914400509944042206e+00
-3.508677376874999936e+03 -6.642008874702397314e+00 -6.877082510137629612e+00
-3.507634989062499244e+03 -6.613098634146538757e+00 -6.848791437467472321e+00
-3.506592601249999461e+03 -6.593323149952166062e+00 -6.829708726376896522e+00
-3.505550213437499679e+03 -6.580829418746269255e+00 -6.817934331411747095e+00
-3.504507825624999441e+03 -6.573519394387216330e+00 -6.811294518070808657e+00
-3.503465437812500113e+03 -6.569008952929295653e+00 -6.807299344686585485e+00
-3.502423049999999876e+03 -6.566735037502327010e+00 -6.805326039746184108e+00
-3.501380662187499638e+03 -6.564766423968992015e+00 -6.803505952515334521e+00
-3.500338274375000310e+03 -6.561719790911562100e+00 -6.800476603567170208e+00
-3.499295886562499618e+03 -6.552361020006722825e+00 -6.790792722259920033e+00
-3.498253498749999380e+03 -6.533473587304871266e+00 -6.771151080556529145e+00
-3.497211110937500052e+03 -6.504477013830102017e+00 -6.741034816537530894e+00
-3.496168723124999815e+03 -6.466053249774605050e+00 -6.701142983386644936e+00
-3.495126335312499577e+03 -6.417801019156763154e+00 -6.650995377109549800e+00
-3.494083947499999795e+03 -6.359514266106813807e+00 -6.590297671821583769e+00
-3.493041559687500012e+03 -6.292280461188770602e+00 -6.520174995337788992e+00
-3.491999171874999320e+03 -6.217649775839980464e+00 -6.442201139508420660e+00
-3.490956784062499537e+03 -6.137925631954043837e+00 -6.358778869708769932e+00
-3.489914396249999754e+03 -6.055851822362341430e+00 -6.272738138824935028e+00
-3.488872008437499517e+03 -5.971746077289019183e+00 -6.184410019985042695e+00
-3.487829620624999734e+03 -5.885557354021278442e+00 -6.093835292426630801e+00
-3.486787232812499951e+03 -5.797992299276459427e+00 -6.001847781117323422e+00
-3.485744845000000169e+03 -5.709972968599577037e+00 -5.909485616373967076e+00
-3.484702457187500386e+03 -5.621623764115784461e+00 -5.816919975127111897e+00
-3.483660069374999239e+03 -5.530148448719324428e+00 -5.721264296393015591e+00
-3.482617681562499456e+03 -5.435952367354071946e+00 -5.622968611958707008e+00
-3.481575293749999673e+03 -5.340060205159727680e+00 -5.523158007260098756e+00
-3.480532905937500345e+03 -5.242120276407452373e+00 -5.421447573264989828e+00
-3.479490518124999653e+03 -5.143246761722733318e+00 -5.318971704617050378e+00
-3.478448130312499870e+03 -5.045494397255058772e+00 -5.217865349149318988e+00
-3.477405742499999633e+03 -4.950104822328299292e+00 -5.119425218143598855e+00
-3.476363354687500305e+03 -4.858379301144018392e+00 -5.025009658488317932e+00
-3.475320966874999158e+03 -4.772031288492045498e+00 -4.936360864500701773e+00
-3.474278579062500285e+03 -4.691183514953703337e+00 -4.853583913307701003e+00
-3.473236191249999138e+03 -4.615870492078924414e+00 -4.776698704765857784e+00
-3.472193803437499810e+03 -4.546039511641759567e+00 -4.705619598447600360e+00
-3.471151415624999572e+03 -4.480976614758754195e+00 -4.639594277876684991e+00
-3.470109027812500244e+03 -4.420320691977775773e+00 -4.578205644519724338e+00
-3.469066640000000007e+03 -4.363219411784807100e+00 -4.520437677551565336e+00
-3.468024252187499314e+03 -4.309641344809668873e+00 -4.466197129566628732e+00
-3.466981864374999077e+03 -4.258795749788960805e+00 -4.414583428293563649e+00
-3.465939476562499749e+03 -4.209969808151538651e+00 -4.364856789736912823e+00
-3.464897088749999511e+03 -4.163733198700007243e+00 -4.317629868458936926e+00
-3.463854700937500183e+03 -4.119096671461069725e+00 -4.271887687267615696e+00
-3.462812313124999037e+03 -4.075652709795722473e+00 -4.227252151753218889e+00
-3.461769925312499709e+03 -4.034025427279743781e+00 -4.184393618764326028e+00
-3.460727537499999016e+03 -3.993587158048925279e+00 -4.142692582387490496e+00
-3.459685149687500143e+03 -3.954218833491548235e+00 -4.102000246384948312e+00
-3.458642761874999451e+03 -3.916084702182633048e+00 -4.062452593405687651e+00
-3.457600374062499213e+03 -3.878500344493059249e+00 -4.023300046961891141e+00
-3.456557986249998976e+03 -3.842841154592023134e+00 -3.985942721459602378e+00
-3.455515598437499648e+03 -3.809711153130042938e+00 -3.951014811266289062e+00
-3.454473210624999865e+03 -3.779103423704936127e+00 -3.918555198971426012e+00
-3.453430822812500082e+03 -3.750774493725729464e+00 -3.888364480740101214e+00
-3.452388435000000300e+03 -3.725485323831867479e+00 -3.861249251458160003e+00
-3.451346047187499153e+03 -3.703423217644440157e+00 -3.837435060369922990e+00
-3.450303659374999825e+03 -3.683815363919497710e+00 -3.816166055667489676e+00
-3.449261271562499587e+03 -3.665240004170607246e+00 -3.796016534851971436e+00
-3.448218883749999804e+03 -3.645990849104044695e+00 -3.775248105303276258e+00
-3.447176495937499567e+03 -3.625116641949822860e+00 -3.752902432219901829e+00
-3.446134108125000239e+03 -3.603030501608109670e+00 -3.729445623402937393e+00
-3.445091720312499547e+03 -3.579284600124983839e+00 -3.704412457047009610e+00
-3.444049332500000219e+03 -3.552836374931563679e+00 -3.676689420718378010e+00
-3.443006944687499526e+03 -3.523428426602678520e+00 -3.645950158826891219e+00
-3.441964556874999744e+03 -3.492060657981478133e+00 -3.613190016898069512e+00
-3.440922169062499052e+03 -3.459666829385591225e+00 -3.579325524518429891e+00
-3.439879781250000178e+03 -3.425410695910488634e+00 -3.543452793413714996e+00
-3.438837393437499486e+03 -3.388474967067343080e+00 -3.504731662915902213e+00
-3.437795005625000158e+03 -3.349142504369668760e+00 -3.463502816377842297e+00
-3.436752617812499011e+03 -3.308172498347656809e+00 -3.420553904947460033e+00
-3.435710229999999683e+03 -3.265462215478748487e+00 -3.375788714615770569e+00
-3.434667842187498991e+03 -3.221315914247053769e+00 -3.329503287290807023e+00
-3.433625454374999663e+03 -3.176011865882915508e+00 -3.281953973230764987e+00
-3.432583066562499880e+03 -3.129195292823203189e+00 -3.232790133057451332e+00
-3.431540678749999643e+03 -3.080014199673800412e+00 -3.181147464285775772e+00
-3.430498290937499860e+03 -3.028564895025674719e+00 -3.127138910601176214e+00
-3.429455903125000077e+03 -2.975425161919277528e+00 -3.071376039387602841e+00
-3.428413515312500294e+03 -2.921474716496933244e+00 -3.014784196601300259e+00
-3.427371127500000512e+03 -2.867533504630658925e+00 -2.958241868431630728e+00
-3.426328739687499365e+03 -2.813990487565025678e+00 -2.902178499528639488e+00
-3.425286351874999582e+03 -2.760529074201275357e+00 -2.846263594572240763e+00
-3.424243964062499799e+03 -2.707114907459902575e+00 -2.790508640027307585e+00
-3.423201576250000016e+03 -2.654241697012119872e+00 -2.735459907961420800e+00
-3.422159188437499779e+03 -2.602384103663975434e+00 -2.681631886110189100e+00
-3.421116800624999541e+03 -2.552734200890089511e+00 -2.630257148331139216e+00
-3.420074412812499304e+03 -2.506557808272882326e+00 -2.582620339936440246e+00
-3.419032024999999521e+03 -2.465413369173866442e+00 -2.540333081092486012e+00
-3.417989637187499284e+03 -2.430255302451714172e+00 -2.504382907133352543e+00
-3.416947249374999956e+03 -2.400538813781290415e+00 -2.474233267904943467e+00
-3.415904861562499264e+03 -2.375696407394241483e+00 -2.449262671120664425e+00
-3.414862473749999481e+03 -2.355572191015871564e+00 -2.429295299787804119e+00
-3.413820085937499698e+03 -2.338991325113771502e+00 -2.413108128403066210e+00
-3.412777698125000370e+03 -2.325303965538669804e+00 -2.400009421714637270e+00
-3.411735310312499223e+03 -2.314258373444487038e+00 -2.389696297804821068e+00
-3.410692922499998986e+03 -2.305539573673699660e+00 -2.381809754052762074e+00
-3.409650534687499203e+03 -2.299233531259547991e+00 -2.376439885126061302e+00
-3.408608146874999875e+03 -2.294427209906117149e+00 -2.372615286230516318e+00
-3.407565759062499637e+03 -2.290316870342302025e+00 -2.369502418986582981e+00
-3.406523371250000309e+03 -2.287445735269574953e+00 -2.367661740239196178e+00
-3.405480983437500072e+03 -2.285326527990747092e+00 -2.366599409666481968e+00
-3.404438595624999380e+03 -2.283159211894795870e+00 -2.365480764328899532e+00
-3.403396207812499142e+03 -2.280368849555290733e+00 -2.363679261107136220e+00
-3.402353819999999814e+03 -2.276729035423221248e+00 -2.360949710008068081e+00
-3.401311432187499577e+03 -2.272240232942227767e+00 -2.357294873994049134e+00
-3.400269044374999339e+03 -2.266554238879531891e+00 -2.352346458286564079e+00
-3.399226656562499556e+03 -2.259135470451240746e+00 -2.345526997437188399e+00
-3.398184268749999774e+03 -2.250122606747289478e+00 -2.336950841741796125e+00
-3.397141880937499991e+03 -2.239849698779286857e+00 -2.326941299320208767e+00
-3.396099493125000208e+03 -2.228400904173720942e+00 -2.315539406773451603e+00
-3.395057105312499061e+03 -2.216119064486114176e+00 -2.303076772436382758e+00
-3.394014717499999279e+03 -2.203305215783303073e+00 -2.289832658225019912e+00
-3.392972329687499496e+03 -2.189652619111205123e+00 -2.275480112347286532e+00
-3.391929941874999713e+03 -2.174905913102986865e+00 -2.259762131218356451e+00
-3.390887554062499930e+03 -2.159239324219735412e+00 -2.242863105298627424e+00
-3.389845166249999693e+03 -2.143525036693644914e+00 -2.225705086717582937e+00
-3.388802778437500365e+03 -2.128250628306327386e+00 -2.208826057162764922e+00
-3.387760390624999218e+03 -2.114577266017257262e+00 -2.193497726607174680e+00
-3.386718002812499890e+03 -2.103310020006161629e+00 -2.180613853554486781e+00
-3.385675614999999652e+03 -2.094761622273856982e+00 -2.170533969473289915e+00
-3.384633227187499870e+03 -2.089024853307994700e+00 -2.163392118613115755e+00
-3.383590839374999177e+03 -2.086602194287983103e+00 -2.159741628760281529e+00
-3.382548451562500304e+03 -2.088002077413515067e+00 -2.160162028454497118e+00
-3.381506063749999612e+03 -2.093552181687991176e+00 -2.165013319987922902e+00
-3.380463675937500284e+03 -2.102179408353538115e+00 -2.173160072902250661e+00
-3.379421288124999137e+03 -2.113011012598606797e+00 -2.183712487229739541e+00
-3.378378900312499809e+03 -2.125327015200048297e+00 -2.195920492187753759e+00
-3.377336512499999117e+03 -2.138494461160827420e+00 -2.209153931657226622e+00
-3.376294124687499789e+03 -2.151678177964401861e+00 -2.222560054569320709e+00
-3.375251736874999551e+03 -2.163970707805083826e+00 -2.235182436376479398e+00
-3.374209349062500223e+03 -2.174832079301399990e+00 -2.246429553355953956e+00
-3.373166961249998621e+03 -2.183808288353549010e+00 -2.255836271577194907e+00
-3.372124573437500203e+03 -2.190764134565478916e+00 -2.263235580939487956e+00
-3.371082185624999056e+03 -2.195906373561364422e+00 -2.268796803323092082e+00
-3.370039797812499728e+03 -2.198911875580779274e+00 -2.272159371693306618e+00
-3.368997409999999491e+03 -2.198841882733506115e+00 -2.272361267435919263e+00
-3.367955022187499708e+03 -2.194316642229599879e+00 -2.267962614565321555e+00
-3.366912634374999470e+03 -2.184181340839139285e+00 -2.257760958885350888e+00
-3.365870246562500142e+03 -2.168960279069242159e+00 -2.242295274081929524e+00
-3.364827858749999450e+03 -2.148954759307267981e+00 -2.221861531001673384e+00
-3.363785470937500122e+03 -2.123605261370970165e+00 -2.195854944138383225e+00
-3.362743083124998975e+03 -2.093409719294112126e+00 -2.164795078989117272e+00
-3.361700695312499647e+03 -2.059436996612706849e+00 -2.129773758267157202e+00
-3.360658307499999864e+03 -2.022347132449178186e+00 -2.091472245834673060e+00
-3.359615919687500082e+03 -1.982894790448330058e+00 -2.050653992280148330e+00
-3.358573531874999844e+03 -1.942216201756498561e+00 -2.008494448319271708e+00
-3.357531144062499607e+03 -1.901124903983678838e+00 -1.965824196423257231e+00
-3.356488756249999369e+03 -1.860308341268082311e+00 -1.923356146193308858e+00
-3.355446368437499586e+03 -1.820512754812450673e+00 -1.881859363485192782e+00
-3.354403980624999349e+03 -1.782656900331003103e+00 -1.842311606011281855e+00
-3.353361592812499566e+03 -1.747403426769201129e+00 -1.805430676609402596e+00
-3.352319204999999783e+03 -1.714465692292200805e+00 -1.770953687515641972e+00
-3.351276817187499546e+03 -1.683654235226039964e+00 -1.738719960158018107e+00
-3.350234429375000218e+03 -1.655284301332040409e+00 -1.709063291664832951e+00
-3.349192041562499981e+03 -1.629990163703552764e+00 -1.682655243613451201e+00
-3.348149653749999288e+03 -1.607792054915904822e+00 -1.659521344834774981e+00
-3.347107265937499051e+03 -1.588066563944532605e+00 -1.639040110843706932e+00
-3.346064878124999723e+03 -1.570404127464195776e+00 -1.620787477515459596e+00
-3.345022490312499485e+03 -1.553863900795673381e+00 -1.603800528244827994e+00
-3.343980102500000157e+03 -1.538233005987374558e+00 -1.587860804910794732e+00
-3.342937714687500375e+03 -1.523451087314794172e+00 -1.572915499503207304e+00
-3.341895326874999682e+03 -1.509557169165376189e+00 -1.558987939323694727e+00
-3.340852939062499900e+03 -1.495801881451884752e+00 -1.545286393071156894e+00
-3.339810551250000117e+03 -1.481277230708010206e+00 -1.530830276526548017e+00
-3.338768163437499879e+03 -1.465527443185664636e+00 -1.515142748767520198e+00
-3.337725775625000097e+03 -1.448443944496144109e+00 -1.498120575452349001e+00
-3.336683387812499404e+03 -1.429742875057931073e+00 -1.479453023476634321e+00
-3.335640999999999622e+03 -1.409281177215834013e+00 -1.458986258783742551e+00
-3.334598612187499839e+03 -1.387057636063712351e+00 -1.436686845006702740e+00
-3.333556224375000056e+03 -1.363087521112642087e+00 -1.412535382252152472e+00
-3.332513836562500273e+03 -1.337664958538368865e+00 -1.386832226435850135e+00
-3.331471448749999126e+03 -1.311291152175464658e+00 -1.360088221796607488e+00
-3.330429060937499344e+03 -1.284423252422070671e+00 -1.332761447870343785e+00
-3.329386673124999561e+03 -1.256861779707531657e+00 -1.304660804257598450e+00
-3.328344285312499778e+03 -1.228946757745786877e+00 -1.276145555899063533e+00
-3.327301897499999995e+03 -1.201266377078094472e+00 -1.247802019164146792e+00
-3.326259509687499758e+03 -1.174692822472798159e+00 -1.220522358586732636e+00
-3.325217121874999975e+03 -1.150248826708589744e+00 -1.195383280457388731e+00
-3.324174734062499283e+03 -1.128648934734791665e+00 -1.173125677920565213e+00
-3.323132346249999500e+03 -1.110271077789580341e+00 -1.154124313072534491e+00
-3.322089958437499718e+03 -1.095565138193354215e+00 -1.138837787596766349e+00
-3.321047570624999480e+03 -1.084334491855628801e+00 -1.127061172723796023e+00
-3.320005182812499243e+03 -1.075871261042374849e+00 -1.118047946138047033e+00
-3.318962794999999460e+03 -1.069687837251916740e+00 -1.111296033220365187e+00
-3.317920407187499677e+03 -1.065983828602095285e+00 -1.107020202124684882e+00
-3.316878019375000349e+03 -1.064646243741015130e+00 -1.105122900836887689e+00
-3.315835631562499657e+03 -1.065179490967643527e+00 -1.105124905483920728e+00
-3.314793243749999874e+03 -1.067061094824784950e+00 -1.106525651255130027e+00
-3.313750855937500091e+03 -1.069940932441990178e+00 -1.108991538845178093e+00
-3.312708468124999854e+03 -1.073206193021831512e+00 -1.111904177098594459e+00
-3.311666080312500071e+03 -1.076466954104831064e+00 -1.114853171288429312e+00
-3.310623692499999834e+03 -1.079474521953292854e+00 -1.117570221618305437e+00
-3.309581304687499596e+03 -1.082098934069051444e+00 -1.119922265070908862e+00
-3.308538916875000268e+03 -1.084062906872809151e+00 -1.121633207525406295e+00
-3.307496529062499576e+03 -1.084921710505950321e+00 -1.122255084980160245e+00
-3.306454141249999793e+03 -1.084491583059686626e+00 -1.121599077074351802e+00
-3.305411753437499556e+03 -1.082517832764444021e+00 -1.119402368625583621e+00
-3.304369365624999773e+03 -1.078622689201303775e+00 -1.115267608230735563e+00
-3.303326977812499536e+03 -1.072775699827305917e+00 -1.109148114354774339e+00
-3.302284590000000208e+03 -1.065100334531212667e+00 -1.101153720316851103e+00
-3.301242202187499515e+03 -1.055824040239730532e+00 -1.091494754735777617e+00
-3.300199814374999278e+03 -1.045209182298136197e+00 -1.080433756698087944e+00
-3.299157426562499495e+03 -1.033429275106392264e+00 -1.068142939920232015e+00
-3.298115038749999712e+03 -1.020781494736021422e+00 -1.054915117947307968e+00
-3.297072650937499930e+03 -1.007652953211939817e+00 -1.041149122725709031e+00
-3.296030263124999692e+03 -9.942000934690693459e-01 -1.027017215241473602e+00
-3.294987875312499000e+03 -9.807220643995021581e-01 -1.012834127575976240e+00
-3.293945487499999672e+03 -9.676619196395285227e-01 -9.990607175120399530e-01
-3.292903099687499889e+03 -9.553613867112047409e-01 -9.860501323720248790e-01
-3.291860711874999652e+03 -9.438565760498091040e-01 -9.738394019170318883e-01
-3.290818324062500324e+03 -9.332226291585197231e-01 -9.625206698678782091e-01
-3.289775936249999177e+03 -9.236649985294567156e-01 -9.523197504628639898e-01
-3.288733548437499394e+03 -9.152348826416836225e-01 -9.432953473233632868e-01
-3.287691160624999611e+03 -9.080886182924230443e-01 -9.356038916106119707e-01
-3.286648772812499828e+03 -9.020896352231203563e-01 -9.291066953731348388e-01
-3.285606385000000046e+03 -8.970687505310018794e-01 -9.236376613463495033e-01
-3.284563997187499808e+03 -8.927994239578145308e-01 -9.189771237548495231e-01
-3.283521609374999116e+03 -8.890914525212780806e-01 -9.149254599679563782e-01
-3.282479221562499788e+03 -8.856688381287872724e-01 -9.111880911729443033e-01
-3.281436833749999550e+03 -8.823656569963367335e-01 -9.076045049344482196e-01
-3.280394445937500222e+03 -8.788625721835902072e-01 -9.038541156028045975e-01
-3.279352058124999076e+03 -8.751532018330350216e-01 -8.999360095521161673e-01
-3.278309670312499748e+03 -8.713749904034515659e-01 -8.959840195902109006e-01
-3.277267282499999510e+03 -8.673799550045366846e-01 -8.918323979921771727e-01
-3.276224894687499727e+03 -8.629294928880096860e-01 -8.872370974954645328e-01
-3.275182506874999490e+03 -8.578297669452781271e-01 -8.820047773120034407e-01
-3.274140119062499252e+03 -8.520336137316592007e-01 -8.760821971979895206e-01
-3.273097731249999470e+03 -8.455669866508278565e-01 -8.694959147878386085e-01
-3.272055343437499687e+03 -8.384606705128403448e-01 -8.622737209621847976e-01
-3.271012955624999904e+03 -8.308720555120630014e-01 -8.545746983319906231e-01
-3.269970567812499667e+03 -8.226348029072733103e-01 -8.462269247369583747e-01
-3.268928179999999884e+03 -8.135652027939459519e-01 -8.370409758713389659e-01
-3.267885792187499192e+03 -8.038589724557644312e-01 -8.272154444162445053e-01
-3.266843404374999864e+03 -7.936415308318056638e-01 -8.168737498685568754e-01
-3.265801016562499626e+03 -7.831176082647776093e-01 -8.062253775579817372e-01
-3.264758628750000298e+03 -7.723782905365712548e-01 -7.953584574240391003e-01
-3.263716240937499606e+03 -7.614242449973530613e-01 -7.842721911608657726e-01
-3.262673853124999368e+03 -7.504063189936303058e-01 -7.731124421795463331e-01
-3.261631465312499586e+03 -7.394198518797298059e-01 -7.619693472813006130e-01
-3.260589077499999803e+03 -7.284953921625456630e-01 -7.508739183292333363e-01
-3.259546689687500020e+03 -7.176990293001391796e-01 -7.398915906710463730e-01
-3.258504301874999783e+03 -7.067001422301757430e-01 -7.286934703764917920e-01
-3.257461914062499545e+03 -6.955731183305488008e-01 -7.173508805583308501e-01
-3.256419526250000217e+03 -6.843466533404751750e-01 -7.059007440632125707e-01
-3.255377138437499525e+03 -6.731754268717745626e-01 -6.945132961132073346e-01
-3.254334750624999742e+03 -6.621714289989715230e-01 -6.833020811258400107e-01
-3.253292362812499505e+03 -6.515327270812745208e-01 -6.724679220454009565e-01
-3.252249974999999722e+03 -6.413909001293319756e-01 -6.621560648839793783e-01
-3.251207587187499030e+03 -6.317016771717923751e-01 -6.523219292883268849e-01
-3.250165199374999702e+03 -6.225372817603678222e-01 -6.430423966591404250e-01
-3.249122811562499464e+03 -6.140493859703808344e-01 -6.344723545554614708e-01
-3.248080423749999227e+03 -6.061846998147027987e-01 -6.265418986408869406e-01
-3.247038035937499899e+03 -5.988805164602190034e-01 -6.191869746850787726e-01
-3.245995648124999661e+03 -5.919419631778500834e-01 -6.122059115673460505e-01
-3.244953260312500333e+03 -5.850972443568764891e-01 -6.053114039485555375e-01
-3.243910872499999641e+03 -5.783058156789395721e-01 -5.984533387281382177e-01
-3.242868484687499404e+03 -5.716702117889763679e-01 -5.917391619706393602e-01
-3.241826096874999621e+03 -5.653399466404167573e-01 -5.853283562319150368e-01
-3.240783709062499838e+03 -5.593384221374351206e-01 -5.792391541669409394e-01
-3.239741321249999146e+03 -5.535712527726889265e-01 -5.733696879613722208e-01
-3.238698933437499818e+03 -5.479193503689961942e-01 -5.675985802707804728e-01
-3.237656545624999126e+03 -5.422046001763907164e-01 -5.617432177689336559e-01
-3.236614157812499343e+03 -5.363767640978291951e-01 -5.557588158428800051e-01
-3.235571769999999560e+03 -5.305581967191238535e-01 -5.497835159415724871e-01
-3.234529382187499778e+03 -5.249730838555614065e-01 -5.440555496270350622e-01
-3.233486994374999995e+03 -5.196777656049794691e-01 -5.386359571094587739e-01
-3.232444606562499757e+03 -5.147663771114112663e-01 -5.336172629384573485e-01
-3.231402218749999520e+03 -5.102287396390882135e-01 -5.289853945718236972e-01
-3.230359830937499737e+03 -5.060265922474821432e-01 -5.246903619985965328e-01
-3.229317443124999500e+03 -5.020610668787607311e-01 -5.206241650192399151e-01
-3.228275055312500172e+03 -4.985596626697931244e-01 -5.170174263154073691e-01
-3.227232667499999479e+03 -4.958335670269468087e-01 -5.141868594395269110e-01
-3.226190279687499697e+03 -4.936709049584900866e-01 -5.119145968209245501e-01
-3.225147891874999914e+03 -4.918621529269228687e-01 -5.099849693963834918e-01
-3.224105504062500131e+03 -4.904248226689310597e-01 -5.084182970385080491e-01
-3.223063116249999894e+03 -4.893855479500068828e-01 -5.072446071146058388e-01
-3.222020728437500111e+03 -4.887206202172972302e-01 -5.064443067941868382e-01
-3.220978340624999873e+03 -4.883809363147585958e-01 -5.059664571306556891e-01
-3.219935952812499636e+03 -4.883023500625504609e-01 -5.057578332101048124e-01
-3.218893564999999853e+03 -4.884936683044299732e-01 -5.058411267033054992e-01
-3.217851177187500070e+03 -4.887239784501605788e-01 -5.059817502049375193e-01
-3.216808789375000288e+03 -4.889871657223211487e-01 -5.061774457496567292e-01
-3.215766401562499141e+03 -4.893367508563189472e-01 -5.064862672807413091e-01
-3.214724013749999813e+03 -4.896568686188340069e-01 -5.067943583931026064e-01
-3.213681625937499575e+03 -4.896757304738821870e-01 -5.068268223481566803e-01
-3.212639238125000247e+03 -4.892838264733357923e-01 -5.064680661601256295e-01
-3.211596850312500010e+03 -4.885429204526570701e-01 -5.057770162716516138e-01
-3.210554462499999318e+03 -4.875306694187320211e-01 -5.048212115979856529e-01
-3.209512074687499535e+03 -4.862262035228702151e-01 -5.035688204674317880e-01
-3.208469686874999752e+03 -4.846257051326235965e-01 -5.020070042614792616e-01
-3.207427299062499515e+03 -4.827043486586510834e-01 -5.001053752365604010e-01
-3.206384911250000187e+03 -4.805634464457238519e-01 -4.979757095348185114e-01
-3.205342523437499040e+03 -4.783111196506447116e-01 -4.957194269767903894e-01
-3.204300135624999257e+03 -4.759889275736732817e-01 -4.933693889644606423e-01
-3.203257747812499474e+03 -4.737478966504499178e-01 -4.910802701799597547e-01
-3.202215359999999691e+03 -4.717309464270015851e-01 -4.889986448040520850e-01
-3.201172972187500363e+03 -4.698835716362155246e-01 -4.870710164675704501e-01
-3.200130584374999671e+03 -4.682023499358045626e-01 -4.852939673212027794e-01
-3.199088196562499434e+03 -4.667260214453897160e-01 -4.837113630601873604e-01
-3.198045808749999651e+03 -4.654334073197183841e-01 -4.823079042462976029e-01
-3.197003420937499868e+03 -4.644203883551594192e-01 -4.811824837450760506e-01
-3.195961033125000085e+03 -4.638601754041354885e-01 -4.805117422264331140e-01
-3.194918645312499848e+03 -4.638751741387338035e-01 -4.804135394576579121e-01
-3.193876257499999156e+03 -4.644629444685765551e-01 -4.808784301896096847e-01
-3.192833869687499828e+03 -4.653735126644287234e-01 -4.816436588205262881e-01
-3.191791481874999590e+03 -4.664211178850512507e-01 -4.825130544167304802e-01
-3.190749094062499807e+03 -4.675303898629147303e-01 -4.834145141145740343e-01
-3.189706706249999570e+03 -4.686443953913272398e-01 -4.842941815197812083e-01
-3.188664318437499787e+03 -4.696669628282711950e-01 -4.850658858498076986e-01
-3.187621930624999095e+03 -4.706254060121984328e-01 -4.857771136307433846e-01
-3.186579542812499767e+03 -4.713232230327352723e-01 -4.862385193723289811e-01
-3.185537154999999530e+03 -4.715989177068002913e-01 -4.862913946953192346e-01
-3.184494767187499747e+03 -4.714101186605184068e-01 -4.859006277958893838e-01
-3.183452379374999509e+03 -4.707787664783625869e-01 -4.850903970047677483e-01
-3.182409991562499272e+03 -4.696973336774042385e-01 -4.838524756665845139e-01
-3.181367603749999489e+03 -4.681631465899916411e-01 -4.821797566466053953e-01
-3.180325215937499706e+03 -4.661172681056741651e-01 -4.800069136180560858e-01
-3.179282828124999469e+03 -4.634806454944584986e-01 -4.772491160958051704e-01
-3.178240440312499686e+03 -4.602667194222868630e-01 -4.739213738455539948e-01
-3.177198052499999903e+03 -4.564321223323745125e-01 -4.699736155486142208e-01
-3.176155664687499211e+03 -4.519476637864777713e-01 -4.653650382046443101e-01
-3.175113276874999883e+03 -4.467919511085136630e-01 -4.600702208841612739e-01
-3.174070889062499646e+03 -4.409561291593101506e-01 -4.540743967409729964e-01
-3.173028501249999863e+03 -4.344410334355651715e-01 -4.473763133733746344e-01
-3.171986113437500080e+03 -4.273085652970671222e-01 -4.400309608986118781e-01
-3.170943725625000297e+03 -4.196967773925052159e-01 -4.321739482630487239e-01
-3.169901337812499605e+03 -4.117377894356472612e-01 -4.239477574820191830e-01
-3.168858949999999822e+03 -4.034606904354419155e-01 -4.153885689882692023e-01
-3.167816562187499585e+03 -3.949738578569328973e-01 -4.066168131962578647e-01
-3.166774174374999802e+03 -3.864505971547823049e-01 -3.978136926452523481e-01
-3.165731786562500019e+03 -3.780279054766838009e-01 -3.891208747806132462e-01
-3.164689398750000237e+03 -3.698792203269423706e-01 -3.807096934928739795e-01
-3.163647010937499090e+03 -3.621305364815193828e-01 -3.727064552117156371e-01
-3.162604623124999762e+03 -3.549395089401226611e-01 -3.652842662913879379e-01
-3.161562235312499524e+03 -3.485192303337306674e-01 -3.586632343238772558e-01
-3.160519847500000196e+03 -3.429144712167044307e-01 -3.528890847083569482e-01
-3.159477459687499959e+03 -3.382777644813033113e-01 -3.481199782792062658e-01
-3.158435071874999267e+03 -3.347152178671221612e-01 -3.444627232392025729e-01
-3.157392684062499484e+03 -3.322373729187806934e-01 -3.419319912613535961e-01
-3.156350296249999701e+03 -3.308022369137054164e-01 -3.404832464418373617e-01
-3.155307908437499918e+03 -3.303261499496214504e-01 -3.400297272276013860e-01
-3.154265520625000136e+03 -3.307201923748930850e-01 -3.404829823546419165e-01
-3.153223132812499443e+03 -3.319771450203910512e-01 -3.418432264526844455e-01
-3.152180744999999206e+03 -3.340628414438643889e-01 -3.440817704690872780e-01
-3.151138357187499878e+03 -3.369421142874833852e-01 -3.471611108606934559e-01
-3.150095969374999640e+03 -3.404876843809439557e-01 -3.509470485107417659e-01
-3.149053581562500312e+03 -3.446171646399801558e-01 -3.553541958568920411e-01
-3.148011193749999165e+03 -3.491340644602394239e-01 -3.601766288651788162e-01
-3.146968805937499383e+03 -3.538828259073499294e-01 -3.652479291823608754e-01
-3.145926418124999600e+03 -3.587298206471051243e-01 -3.704201269135569685e-01
-3.144884030312499817e+03 -3.635117290419053182e-01 -3.755099995981240890e-01
-3.143841642500000034e+03 -3.680878252043476850e-01 -3.803679900920075019e-01
-3.142799254687499797e+03 -3.721992779926761030e-01 -3.847270537485958930e-01
-3.141756866874999105e+03 -3.756806639120175428e-01 -3.884144413168913457e-01
-3.140714479062499777e+03 -3.784157856756373284e-01 -3.913111166712442412e-01
-3.139672091249999539e+03 -3.802177081793622904e-01 -3.932222467807859334e-01
-3.138629703437499757e+03 -3.809378181770171068e-01 -3.939991149246127589e-01
-3.137587315624999519e+03 -3.805541222128684953e-01 -3.936211918959814926e-01
-3.136544927812499282e+03 -3.790842789654657596e-01 -3.921145525632241946e-01
-3.135502539999999044e+03 -3.766241313902363164e-01 -3.895799285241156595e-01
-3.134460152187499716e+03 -3.733518902706873255e-01 -3.862001315673990187e-01
-3.133417764374999479e+03 -3.694009512633861236e-01 -3.821151169157556704e-01
-3.132375376562499696e+03 -3.648967476256201881e-01 -3.774520511650256149e-01
-3.131332988749999913e+03 -3.600609833230773993e-01 -3.724389311584718754e-01
-3.130290600937499221e+03 -3.550378503868108493e-01 -3.672271688312683247e-01
-3.129248213124999893e+03 -3.499898884618801720e-01 -3.619911821733148849e-01
-3.128205825312499655e+03 -3.450628718105308579e-01 -3.568767121987245772e-01
-3.127163437499999873e+03 -3.403759388687546128e-01 -3.520008209032977620e-01
-3.126121049687499635e+03 -3.359383564231452346e-01 -3.473671872912847958e-01
-3.125078661875000307e+03 -3.318247845643997329e-01 -3.430504402783519646e-01
-3.124036274062499160e+03 -3.280818085650879512e-01 -3.391062059767680492e-01
-3.122993886249999832e+03 -3.246603241273749441e-01 -3.354911344311218846e-01
-3.121951498437499595e+03 -3.214923269640203585e-01 -3.321432869393937115e-01
-3.120909110624999812e+03 -3.185414386835864198e-01 -3.290268610796406312e-01
-3.119866722812499575e+03 -3.157527074200714989e-01 -3.260858229826816834e-01
-3.118824335000000247e+03 -3.130340132325942770e-01 -3.232344340898568036e-01
-3.117781947187499554e+03 -3.103683563325921879e-01 -3.204616406108544147e-01
-3.116739559374999772e+03 -3.077746842805937910e-01 -3.177886681553902526e-01
-3.115697171562499534e+03 -3.053152233322182219e-01 -3.152753956695159565e-01
-3.114654783749999751e+03 -3.030301733458433677e-01 -3.129567886646058006e-01
-3.113612395937499969e+03 -3.009714060718345352e-01 -3.108855192821902147e-01
-3.112570008124999731e+03 -2.991687423589999839e-01 -3.090920059840702172e-01
-3.111527620312499039e+03 -2.974671827897058529e-01 -3.074127723219197694e-01
-3.110485232499999711e+03 -2.957661394762949869e-01 -3.057378585616517541e-01
-3.109442844687499473e+03 -2.939926639283959586e-01 -3.039861110452892201e-01
-3.108400456875000145e+03 -2.920293284947405033e-01 -3.020398886594640731e-01
-3.107358069062500363e+03 -2.898925061449375562e-01 -2.999197405013120377e-01
-3.106315681249999216e+03 -2.875492857848272465e-01 -2.975949273666425032e-01
-3.105273293437499888e+03 -2.849666482317460003e-01 -2.950333672493448134e-01
-3.104230905624999650e+03 -2.822033664119595331e-01 -2.922939119315968726e-01
-3.103188517812499867e+03 -2.792966501809978075e-01 -2.894102186408130106e-01
-3.102146130000000085e+03 -2.762101363547814215e-01 -2.863546588871882514e-01
-3.101103742187499392e+03 -2.729373083790256893e-01 -2.831222111186852963e-01
-3.100061354374999155e+03 -2.694972573812970951e-01 -2.797294924669239680e-01
-3.099018966562499827e+03 -2.659861585400076778e-01 -2.762676402932401909e-01
-3.097976578749999589e+03 -2.624262190654069182e-01 -2.727568207860646687e-01
-3.096934190937500261e+03 -2.589333325434774458e-01 -2.693155206627324549e-01
-3.095891803125000024e+03 -2.555350251526120609e-01 -2.659715009938185548e-01
-3.094849415312499332e+03 -2.522537093990772084e-01 -2.627457175535984901e-01
-3.093807027499999549e+03 -2.491014535227348003e-01 -2.596405633469560659e-01
-3.092764639687499766e+03 -2.460796042590148447e-01 -2.566557843283535090e-01
-3.091722251874999529e+03 -2.431998993903510820e-01 -2.537995279378598701e-01
-3.090679864062500201e+03 -2.405352865278776453e-01 -2.511435510995665421e-01
-3.089637476249999054e+03 -2.381066455206176380e-01 -2.487132323055698535e-01
-3.088595088437499271e+03 -2.358544298687819118e-01 -2.464450719512790433e-01
-3.087552700624999488e+03 -2.337448316588893737e-01 -2.443051608060784474e-01
-3.086510312812499706e+03 -2.317432917964308836e-01 -2.422578703689808044e-01
-3.085467925000000378e+03 -2.298234139689295241e-01 -2.402828943549888407e-01
-3.084425537187499231e+03 -2.280444293120990340e-01 -2.384443989583775736e-01
-3.083383149374999448e+03 -2.264390593496232174e-01 -2.367786460373085822e-01
-3.082340761562499665e+03 -2.249651933765718925e-01 -2.352450170380276928e-01
-3.081298373749999882e+03 -2.236954557494159335e-01 -2.339178027690233530e-01
-3.080255985937500100e+03 -2.227049857850687820e-01 -2.328736935814187392e-01
-3.079213598124999407e+03 -2.220785837330870871e-01 -2.322026903703025003e-01
-3.078171210312499625e+03 -2.218392663776187490e-01 -2.319282737193317234e-01
-3.077128822499999842e+03 -2.220204300692536770e-01 -2.320847873482286827e-01
-3.076086434687499604e+03 -2.226133670021016031e-01 -2.326609787276265884e-01
-3.075044046874999822e+03 -2.235892276694565195e-01 -2.336273997089971244e-01
-3.074001659062499584e+03 -2.250015788010767959e-01 -2.350423840873231973e-01
-3.072959271250000256e+03 -2.268252042417537861e-01 -2.368798753724603301e-01
-3.071916883437499564e+03 -2.290350832259114566e-01 -2.391143017303519192e-01
-3.070874495624999781e+03 -2.315389346835874385e-01 -2.416514094023614612e-01
-3.069832107812499544e+03 -2.341966669794892097e-01 -2.443448764287239616e-01
-3.068789719999999761e+03 -2.370007909346205088e-01 -2.471839031084454019e-01
-3.067747332187499069e+03 -2.399114709514841015e-01 -2.501316013134081695e-01
-3.066704944374999741e+03 -2.429296773916183594e-01 -2.531905974887681543e-01
-3.065662556562499503e+03 -2.459548612135238899e-01 -2.562587176458017146e-01
-3.064620168750000175e+03 -2.488431108025959126e-01 -2.591836327737200851e-01
-3.063577780937499483e+03 -2.515185100862523671e-01 -2.618835945879655625e-01
-3.062535393124999700e+03 -2.539076331677996290e-01 -2.642831961195676871e-01
-3.061493005312500372e+03 -2.558680495947484035e-01 -2.662374806091526436e-01
-3.060450617499999680e+03 -2.573723779399961775e-01 -2.677192180341821937e-01
-3.059408229687500352e+03 -2.584357577940222805e-01 -2.687420531260701906e-01
-3.058365841874999660e+03 -2.590467153764476893e-01 -2.692952806429497192e-01
-3.057323454062499877e+03 -2.592003778665859515e-01 -2.693769824996451456e-01
-3.056281066250000094e+03 -2.589180752066558289e-01 -2.690129974208635422e-01
-3.055238678437499857e+03 -2.583033781011560004e-01 -2.683097167694694085e-01
-3.054196290624999619e+03 -2.573629437963766420e-01 -2.672713470776648115e-01
-3.053153902812499837e+03 -2.561029797368946648e-01 -2.658991381344012472e-01
-3.052111514999999599e+03 -2.545368625603202650e-01 -2.642058047895080586e-01
-3.051069127187499817e+03 -2.526842488155868205e-01 -2.622155280829821522e-01
-3.050026739375000034e+03 -2.505557357806883489e-01 -2.599413846945710649e-01
-3.048984351562499796e+03 -2.480977611916152237e-01 -2.573342104728165158e-01
-3.047941963749999104e+03 -2.453497023134599830e-01 -2.544372633889454560e-01
-3.046899575937499776e+03 -2.423418511470929182e-01 -2.512840382406816842e-01
-3.045857188124999539e+03 -2.390885693599693329e-01 -2.478924184733387326e-01
-3.044814800312500211e+03 -2.356440735947863407e-01 -2.443151580371371867e-01
-3.043772412499999518e+03 -2.320954087731879334e-01 -2.406410581759840794e-01
-3.042730024687499281e+03 -2.284907672395796452e-01 -2.369180696424829646e-01
-3.041687636874999498e+03 -2.248292314374069623e-01 -2.331451420455259993e-01
-3.040645249062499715e+03 -2.211985625169023417e-01 -2.294092672678818556e-01
-3.039602861249999933e+03 -2.176378572553761548e-01 -2.257472700812486466e-01
-3.038560473437500150e+03 -2.141669516129714179e-01 -2.221790452459275755e-01
-3.037518085624999458e+03 -2.108138789068360053e-01 -2.187305591163361540e-01
-3.036475697812499220e+03 -2.076314259116196215e-01 -2.154558695557825254e-01
-3.035433309999999892e+03 -2.047197787007284664e-01 -2.124603310773396370e-01
-3.034390922187499655e+03 -2.021008543491150111e-01 -2.097668376365860177e-01
-3.033348534375000327e+03 -1.998156124531905720e-01 -2.074182060686970974e-01
-3.032306146562499180e+03 -1.978236723100508521e-01 -2.053696502731147122e-01
-3.031263758749999397e+03 -1.960018048450741790e-01 -2.034923149730250291e-01
-3.030221370937499614e+03 -1.943098553878002122e-01 -2.017500940850240343e-01
-3.029178983124999831e+03 -1.927161476317749145e-01 -2.001101909419567004e-01
-3.028136595312500049e+03 -1.912419740378605293e-01 -1.985923325470110579e-01
-3.027094207499999357e+03 -1.899469940440360882e-01 -1.972577421079135529e-01
-3.026051819687499574e+03 -1.887609004661634504e-01 -1.960335180123291832e-01
-3.025009431874999791e+03 -1.875896021344296005e-01 -1.948208533190844138e-01
-3.023967044062499554e+03 -1.863949904171738337e-01 -1.935819260137153219e-01
-3.022924656249999771e+03 -1.852034031142586745e-01 -1.923447134045268014e-01
-3.021882268437499079e+03 -1.840360046139077610e-01 -1.911309333764174001e-01
-3.020839880625000205e+03 -1.828932369356739973e-01 -1.899400746668447604e-01
-3.019797492812499513e+03 -1.817593527353330296e-01 -1.887542853092943063e-01
-3.018755104999999730e+03 -1.806482282075320689e-01 -1.875857250410889743e-01
-3.017712717187500402e+03 -1.794841973589876016e-01 -1.863563400454322505e-01
-3.016670329374999710e+03 -1.782958654285920486e-01 -1.850985598537019938e-01
-3.015627941562499018e+03 -1.770978115947939024e-01 -1.838322460472587849e-01
-3.014585553749999690e+03 -1.758713176027655312e-01 -1.825408350987687278e-01
-3.013543165937499907e+03 -1.746144910625788416e-01 -1.812249513728777239e-01
-3.012500778125000124e+03 -1.733169407445624699e-01 -1.798795625785367114e-01
-3.011458390312499887e+03 -1.720054446415224536e-01 -1.785325161678576467e-01
-3.010416002499999195e+03 -1.707173796513134778e-01 -1.772261503920758707e-01
-3.009373614687500321e+03 -1.694568606716001513e-01 -1.759658000610940520e-01
-3.008331226874999629e+03 -1.682234013546546614e-01 -1.747463618984180234e-01
-3.007288839062499846e+03 -1.670653855101798813e-01 -1.736149863975834096e-01
-3.006246451249999609e+03 -1.660244511795903322e-01 -1.726111018361597693e-01
-3.005204063437499826e+03 -1.650374168515127693e-01 -1.716675308746379303e-01
-3.004161675624999134e+03 -1.640826482814849718e-01 -1.707599234352945583e-01
-3.003119287812499806e+03 -1.632234734495041084e-01 -1.699533386388977219e-01
-3.002076899999999569e+03 -1.624625722967782127e-01 -1.692498987542555011e-01
-3.001034512187499786e+03 -1.617756038489273629e-01 -1.686215053717418366e-01
-2.999992124374999548e+03 -1.612089012443299052e-01 -1.681104672534746991e-01
-2.998949736562499311e+03 -1.607342464008590932e-01 -1.676873416460459287e-01
-2.997907348749999983e+03 -1.603598844709858973e-01 -1.673620867409386093e-01
-2.996864960937499745e+03 -1.600971404290700562e-01 -1.671465546984221007e-01
-2.995822573124999053e+03 -1.600231598893789853e-01 -1.671205311264404858e-01
-2.994780185312499725e+03 -1.601644588885156872e-01 -1.673130550990273024e-01
-2.993737797499999488e+03 -1.604896686138750361e-01 -1.676898699482690380e-01
-2.992695409687500160e+03 -1.609640301825729924e-01 -1.682152058482908885e-01
-2.991653021874999922e+03 -1.615556523085078799e-01 -1.688551008529428632e-01
-2.990610634062499230e+03 -1.622351023514318757e-01 -1.695792581876472138e-01
-2.989568246249999902e+03 -1.629772169593937947e-01 -1.703628598910497116e-01
-2.988525858437499664e+03 -1.637140923357796041e-01 -1.711337629514735614e-01
-2.987483470624999427e+03 -1.644142518272807552e-01 -1.718541232226171722e-01
-2.986441082812500099e+03 -1.650437769528735332e-01 -1.724857297929464073e-01
-2.985398694999999861e+03 -1.655653578489788003e-01 -1.729923785979885220e-01
-2.984356307187499169e+03 -1.659415892777498791e-01 -1.733377660167472745e-01
-2.983313919374999841e+03 -1.662158732058913457e-01 -1.735679108994459541e-01
-2.982271531562499604e+03 -1.663636727720673725e-01 -1.736594048870834239e-01
-2.981229143750000276e+03 -1.663750722890909028e-01 -1.736030671762951172e-01
-2.980186755937499129e+03 -1.662715020440385660e-01 -1.734239151933128220e-01
-2.979144368124999801e+03 -1.660202604177465346e-01 -1.730906801510068427e-01
-2.978101980312499563e+03 -1.656098137495474187e-01 -1.725927992809159761e-01
-2.977059592499999781e+03 -1.650288406142924047e-01 -1.719225647044060890e-01
-2.976017204687499088e+03 -1.642591978383087237e-01 -1.710622542603655594e-01
-2.974974816874999306e+03 -1.633239468578133458e-01 -1.700362340371319725e-01
-2.973932429062499523e+03 -1.621904995553180018e-01 -1.688085755427737311e-01
-2.972890041249999740e+03 -1.608771163189126052e-01 -1.673972343061881085e-01
-2.971847653437500412e+03 -1.594042716945818783e-01 -1.658247664864642978e-01
-2.970805265624999720e+03 -1.577449835646251852e-01 -1.640638609648621404e-01
-2.969762877812499028e+03 -1.559012740341089720e-01 -1.621161761069702945e-01
-2.968720489999999700e+03 -1.539029748542867226e-01 -1.600139837519683472e-01
-2.967678102187499917e+03 -1.517978141894958388e-01 -1.578042933313602014e-01
-2.966635714374999679e+03 -1.496545036632993819e-01 -1.555581970710752659e-01
-2.965593326562500351e+03 -1.475188486456792958e-01 -1.533252953109983108e-01
-2.964550938749999204e+03 -1.453800516489271999e-01 -1.510969488156258256e-01
-2.963508550937499422e+03 -1.432880325919298481e-01 -1.489283080535039050e-01
-2.962466163124999639e+03 -1.413251649373089835e-01 -1.469049783051275815e-01
-2.961423775312499856e+03 -1.395567331425552060e-01 -1.450941435934918200e-01
-2.960381387500000073e+03 -1.379655507470463893e-01 -1.434773123763210256e-01
-2.959338999687500291e+03 -1.365485076338342485e-01 -1.420522129695792612e-01
-2.958296611874999144e+03 -1.352968325497892754e-01 -1.408125100955688602e-01
-2.957254224062499816e+03 -1.342050741515478929e-01 -1.397540134836370296e-01
-2.956211836249999578e+03 -1.332814419033841735e-01 -1.388802785856403932e-01
-2.955169448437499796e+03 -1.324925917121321517e-01 -1.381525552561730652e-01
-2.954127060625000013e+03 -1.318365113065510796e-01 -1.375651679427004337e-01
-2.953084672812499321e+03 -1.312565815411511627e-01 -1.370574616636269782e-01
-2.952042284999999083e+03 -1.307537355416427682e-01 -1.366266309068732143e-01
-2.950999897187499755e+03 -1.302839123142096045e-01 -1.362227086123733721e-01
-2.949957509374999518e+03 -1.298206837182021844e-01 -1.358154386783718692e-01
-2.948915121562500190e+03 -1.293965483463482835e-01 -1.354359715081633331e-01
-2.947872733749999497e+03 -1.290282995237211627e-01 -1.350980562075349278e-01
-2.946830345937499260e+03 -1.287492730911419525e-01 -1.348334368803401351e-01
-2.945787958124999932e+03 -1.285568785176559592e-01 -1.346403358283632390e-01
-2.944745570312499694e+03 -1.284596954011262560e-01 -1.345336443222791001e-01
-2.943703182500000366e+03 -1.284765304858789536e-01 -1.345377678189464687e-01
-2.942660794687499674e+03 -1.286167343597815760e-01 -1.346616781375121474e-01
-2.941618406874999437e+03 -1.288087159814806648e-01 -1.348338566190728227e-01
-2.940576019062500109e+03 -1.290036316812771533e-01 -1.350047438786631249e-01
-2.939533631249999871e+03 -1.291992486478101554e-01 -1.351734514133419440e-01
-2.938491243437499634e+03 -1.293966966606196201e-01 -1.353407691036931371e-01
-2.937448855624999851e+03 -1.295918192238519062e-01 -1.355005449829225217e-01
-2.936406467812499614e+03 -1.297802192124944132e-01 -1.356499778063404160e-01
-2.935364079999999376e+03 -1.299101271467774654e-01 -1.357370438803830182e-01
-2.934321692187499593e+03 -1.299791312638310103e-01 -1.357600159696458475e-01
-2.933279304374999811e+03 -1.299681393460832279e-01 -1.357022528004828976e-01
-2.932236916562499573e+03 -1.298586426579288466e-01 -1.355453654109188277e-01
-2.931194528749999790e+03 -1.296661208554829026e-01 -1.353059911303556295e-01
-2.930152140937499098e+03 -1.293818169454672984e-01 -1.349731090745904805e-01
-2.929109753125000225e+03 -1.289741702049389538e-01 -1.345149331507924373e-01
-2.928067365312499533e+03 -1.284409543951790245e-01 -1.339295005991097687e-01
-2.927024977499999750e+03 -1.278305174708035674e-01 -1.332679928834024363e-01
-2.925982589687499512e+03 -1.271324876705070273e-01 -1.325233633647447951e-01
-2.924940201875000184e+03 -1.263537545460597933e-01 -1.317068208784527017e-01
-2.923897814062499037e+03 -1.254853961096381310e-01 -1.308117028652207581e-01
-2.922855426249999709e+03 -1.245557408842244695e-01 -1.298672113919647486e-01
-2.921813038437499927e+03 -1.235524693434596893e-01 -1.288610323188680851e-01
-2.920770650624999689e+03 -1.224653471482666650e-01 -1.277833640047665864e-01
-2.919728262812499906e+03 -1.212824101990385567e-01 -1.266203765149581106e-01
-2.918685875000000124e+03 -1.200141386192371262e-01 -1.253794658074647850e-01
-2.917643487187500341e+03 -1.187156454486552326e-01 -1.241154486059667383e-01
-2.916601099374999649e+03 -1.174368380698124353e-01 -1.228781198303474098e-01
-2.915558711562499866e+03 -1.162079202175911180e-01 -1.216969336268753088e-01
-2.914516323749999628e+03 -1.150839520574658409e-01 -1.206273902828454425e-01
-2.913473935937500300e+03 -1.140915100396454052e-01 -1.196966134438818691e-01
-2.912431548125000063e+03 -1.132297682318295501e-01 -1.189028976626472639e-01
-2.911389160312499371e+03 -1.124772736257148159e-01 -1.182221800674820855e-01
-2.910346772499999588e+03 -1.118122617405589714e-01 -1.176266235880127214e-01
-2.909304384687499805e+03 -1.112560353838956267e-01 -1.171358661684378799e-01
-2.908261996875000023e+03 -1.108859346232365928e-01 -1.168292390498322370e-01
-2.907219609062500240e+03 -1.107172370748620294e-01 -1.167210103170522595e-01
-2.906177221249999093e+03 -1.107164309448843975e-01 -1.167769353305381230e-01
-2.905134833437499765e+03 -1.108539443108007283e-01 -1.169673895403940955e-01
-2.904092445624999527e+03 -1.110812333873287677e-01 -1.172434660269370682e-01
-2.903050057812499745e+03 -1.113659716034547109e-01 -1.175695128997047423e-01
-2.902007670000000417e+03 -1.116632709975605015e-01 -1.178980641879470159e-01
-2.900965282187499270e+03 -1.119238595579124668e-01 -1.181778780542922791e-01
-2.899922894374999032e+03 -1.121122273756892940e-01 -1.183719232903636120e-01
-2.898880506562499704e+03 -1.122104397655453445e-01 -1.184606949876829129e-01
-2.897838118749999921e+03 -1.121884802978517365e-01 -1.184116988813918858e-01
-2.896795730937500139e+03 -1.120250508052872962e-01 -1.182012733938441335e-01
-2.895753343124999446e+03 -1.116827409477690186e-01 -1.177909165408151104e-01
-2.894710955312499209e+03 -1.111426725378266006e-01 -1.171620823988156757e-01
-2.893668567499999881e+03 -1.104234935287134178e-01 -1.163351607265458582e-01
-2.892626179687499643e+03 -1.095566883177279682e-01 -1.153455041995529590e-01
-2.891583791874999861e+03 -1.085621498738050666e-01 -1.142172458756418735e-01
-2.890541404062499623e+03 -1.074705813556906114e-01 -1.129850808117772720e-01
-2.889499016249999386e+03 -1.063037907665054238e-01 -1.116731720789384680e-01
-2.888456628437499603e+03 -1.050398729028560879e-01 -1.102612724295475577e-01
-2.887414240624999820e+03 -1.036923452336931117e-01 -1.087679960009133862e-01
-2.886371852812499583e+03 -1.022910373867215311e-01 -1.072279838968144688e-01
-2.885329464999999800e+03 -1.008664538806842842e-01 -1.056745772658703869e-01
-2.884287077187499108e+03 -9.941699677570256521e-02 -1.041077525242384560e-01
-2.883244689374999325e+03 -9.799036718729606243e-02 -1.025784094619573983e-01
-2.882202301562499542e+03 -9.661912337996218791e-02 -1.011198454216694215e-01
-2.881159913749999760e+03 -9.533524963386907913e-02 -9.976610247495067141e-02
-2.880117525937499522e+03 -9.414720196622607118e-02 -9.852446538464264270e-02
-2.879075138124999739e+03 -9.307104438809142566e-02 -9.740978367297431495e-02
-2.878032750312499047e+03 -9.215291099608488579e-02 -9.646764408835291349e-02
-2.876990362499999719e+03 -9.141148288282363588e-02 -9.571696942129337415e-02
-2.875947974687499936e+03 -9.082262870562021750e-02 -9.513386472295096152e-02
-2.874905586874999699e+03 -9.037628294606239732e-02 -9.470632790038968629e-02
-2.873863199062499916e+03 -9.006593181173958018e-02 -9.442421180483974441e-02
-2.872820811250000133e+03 -8.985297131586575392e-02 -9.424461793674113186e-02
-2.871778423437500351e+03 -8.968365990324689285e-02 -9.411059184208614425e-02
-2.870736035624999658e+03 -8.953547031192839178e-02 -9.399868607813485766e-02
-2.869693647812499876e+03 -8.941362497936841680e-02 -9.391522970326544872e-02
-2.868651259999999638e+03 -8.930730860461329190e-02 -9.385032611823006243e-02
-2.867608872187499855e+03 -8.921858042056730886e-02 -9.380653510291593611e-02
-2.866566484375000073e+03 -8.911880767703034278e-02 -9.375497049046034592e-02
-2.865524096562499835e+03 -8.895657590164485207e-02 -9.364303797392245499e-02
-2.864481708749999143e+03 -8.870665384096247663e-02 -9.344311837790877928e-02
-2.863439320937499815e+03 -8.834043043399716910e-02 -9.312312908065996375e-02
-2.862396933124999578e+03 -8.785388288631924836e-02 -9.267649215766617099e-02
-2.861354545312500250e+03 -8.727566774537902361e-02 -9.213231934498929132e-02
-2.860312157500000012e+03 -8.662953821471158777e-02 -9.151339907169435406e-02
-2.859269769687499320e+03 -8.594375743799352596e-02 -9.084781672566596966e-02
-2.858227381874999537e+03 -8.525340601613526359e-02 -9.017207630218870840e-02
-2.857184994062499754e+03 -8.460421192393582923e-02 -8.953474017050522260e-02
-2.856142606249999972e+03 -8.404924152350833066e-02 -8.898889161343484511e-02
-2.855100218437500189e+03 -8.358715397817839676e-02 -8.853234529734373137e-02
-2.854057830624999042e+03 -8.320298121962042825e-02 -8.814959132522426355e-02
-2.853015442812499714e+03 -8.290580031013108919e-02 -8.785173015779693118e-02
-2.851973054999999931e+03 -8.271798831959094322e-02 -8.766278650489663093e-02
-2.850930667187499694e+03 -8.263746236267564826e-02 -8.758074923956096769e-02
-2.849888279375000366e+03 -8.266700128736846620e-02 -8.760749657375745125e-02
-2.848845891562499219e+03 -8.281551523602183329e-02 -8.775025541717247635e-02
-2.847803503749999436e+03 -8.307117565539763604e-02 -8.799623274232462600e-02
-2.846761115937499653e+03 -8.342812207560437732e-02 -8.833992401808632433e-02
-2.845718728124999870e+03 -8.390163387390300875e-02 -8.879726273967278316e-02
-2.844676340312500088e+03 -8.450469315564720918e-02 -8.938098308690617388e-02
-2.843633952499999396e+03 -8.521917223911470995e-02 -9.007244289433478934e-02
-2.842591564687499158e+03 -8.600695366704756706e-02 -9.083284638191750637e-02
-2.841549176874999830e+03 -8.682322265788443294e-02 -9.161515716581444813e-02
-2.840506789062499593e+03 -8.761825969590823771e-02 -9.236828068673040570e-02
-2.839464401249999810e+03 -8.836312743603455533e-02 -9.306296716144117631e-02
-2.838422013437499572e+03 -8.905722718667596904e-02 -9.370143038046929718e-02
-2.837379625624999335e+03 -8.969345247842050450e-02 -9.427802951003327880e-02
-2.836337237812499097e+03 -9.023766835853443136e-02 -9.475990048944021860e-02
-2.835294849999999769e+03 -9.065075630769843518e-02 -9.510801438778598849e-02
-2.834252462187499532e+03 -9.095125884411014994e-02 -9.534295855916151419e-02
-2.833210074374999749e+03 -9.115807749693277673e-02 -9.548599987826980606e-02
-2.832167686562500421e+03 -9.125638448883695297e-02 -9.552411601970731136e-02
-2.831125298749999274e+03 -9.124127857995387170e-02 -9.545375535028140235e-02
-2.830082910937499946e+03 -9.111274875615639479e-02 -9.527543517247451244e-02
-2.829040523124999709e+03 -9.089966531258478200e-02 -9.501937897579187942e-02
-2.827998135312499926e+03 -9.061582693897463070e-02 -9.469836691381473825e-02
-2.826955747499999688e+03 -9.026556231601798319e-02 -9.431586426923775635e-02
-2.825913359687500360e+03 -8.984282287757440477e-02 -9.386490171586493736e-02
-2.824870971874999668e+03 -8.934093303269521891e-02 -9.333846072084316103e-02
-2.823828584062499885e+03 -8.875732838100999778e-02 -9.273168994603549209e-02
-2.822786196249999648e+03 -8.814126699859078928e-02 -9.209642003460155602e-02
-2.821743808437499865e+03 -8.753934184749899428e-02 -9.148043754645415748e-02
-2.820701420625000083e+03 -8.697454584847953696e-02 -9.090712107223508642e-02
-2.819659032812499845e+03 -8.645211295203626689e-02 -9.038203991373382207e-02
-2.818616644999999608e+03 -8.596273721655423028e-02 -8.989550290669011401e-02
-2.817574257187499825e+03 -8.550068618652843788e-02 -8.944123435059396499e-02
-2.816531869374999587e+03 -8.504503777056157676e-02 -8.899452347274222630e-02
-2.815489481562499805e+03 -8.457909217598776064e-02 -8.853657323545595370e-02
-2.814447093750000022e+03 -8.407678049023908917e-02 -8.803923287624412786e-02
-2.813404705937499784e+03 -8.351261151925706838e-02 -8.747763753186253710e-02
-2.812362318125000002e+03 -8.291282231827962201e-02 -8.687935655233025578e-02
-2.811319930312499764e+03 -8.229479734084034492e-02 -8.625975950420171345e-02
-2.810277542499999527e+03 -8.165986267649844033e-02 -8.561730707097385540e-02
-2.809235154687500199e+03 -8.100817228655722568e-02 -8.495232562485603711e-02
-2.808192766874999506e+03 -8.035672360794396396e-02 -8.428229921956342796e-02
-2.807150379062499724e+03 -7.967520120479434920e-02 -8.357643148222235197e-02
-2.806107991249999941e+03 -7.893874586065127708e-02 -8.281020030026225998e-02
-2.805065603437499703e+03 -7.815266207707129154e-02 -8.199095709163999046e-02
-2.804023215625000375e+03 -7.731842842135724925e-02 -8.112176707514068275e-02
-2.802980827812500138e+03 -7.643563107319194250e-02 -8.020318602767260996e-02
-2.801938439999999900e+03 -7.549265453599254827e-02 -7.922392056466449894e-02
-2.800896052187499663e+03 -7.448984351198459364e-02 -7.818523418474492004e-02
-2.799853664374999880e+03 -7.345844034988238680e-02 -7.711982014299766097e-02
-2.798811276562499643e+03 -7.242885944473084758e-02 -7.605948646925540790e-02
-2.797768888750000315e+03 -7.141463711229459332e-02 -7.501765398337562063e-02
-2.796726500937499623e+03 -7.041218975531179924e-02 -7.399011288434440003e-02
-2.795684113124999385e+03 -6.943356516613732876e-02 -7.298921926409154826e-02
-2.794641725312499602e+03 -6.850935333960504747e-02 -7.204410194719534921e-02
-2.793599337499999820e+03 -6.766629223521025693e-02 -7.118095958268882972e-02
-2.792556949687500037e+03 -6.691582986372711372e-02 -7.041223100948276747e-02
-2.791514561875000254e+03 -6.624162143382655854e-02 -6.972136259498730448e-02
-2.790472174062499107e+03 -6.562950660945508774e-02 -6.909312776469157813e-02
-2.789429786249999779e+03 -6.510685958579735810e-02 -6.855741389926985063e-02
-2.788387398437499542e+03 -6.468858683787348518e-02 -6.813120238331432654e-02
-2.787345010624999759e+03 -6.439913871385394284e-02 -6.784171472008351800e-02
-2.786302622812500431e+03 -6.424995798203662900e-02 -6.770222712250369146e-02
-2.785260234999999284e+03 -6.424220104530854736e-02 -6.771389449128509264e-02
-2.784217847187499046e+03 -6.437270554037333170e-02 -6.787183698212896632e-02
-2.783175459374999718e+03 -6.463090586358488654e-02 -6.816432170003745850e-02
-2.782133071562499936e+03 -6.498814534111996277e-02 -6.856132502094872128e-02
-2.781090683750000153e+03 -6.540110649568071921e-02 -6.901550987534169068e-02
-2.780048295937499461e+03 -6.580757423907095116e-02 -6.945987225397257103e-02
-2.779005908124999678e+03 -6.618137557332186283e-02 -6.986614389930120850e-02
-2.777963520312499895e+03 -6.651039040862886942e-02 -7.022053067490510725e-02
-2.776921132499999658e+03 -6.678252319107502721e-02 -7.051021734767995430e-02
-2.775878744687500330e+03 -6.699401042315823729e-02 -7.073252739511753928e-02
-2.774836356874999183e+03 -6.714185003906368576e-02 -7.088521748669561473e-02
-2.773793969062499855e+03 -6.721566475145535069e-02 -7.095737990651082572e-02
-2.772751581249999617e+03 -6.720899055772239228e-02 -7.094210308926235387e-02
-2.771709193437499835e+03 -6.713753623085912114e-02 -7.085708009322903844e-02
-2.770666805624999597e+03 -6.700372522491308824e-02 -7.070577555080108378e-02
-2.769624417812499814e+03 -6.679318999925960842e-02 -7.047585472813745755e-02
-2.768582030000000032e+03 -6.649642155220518436e-02 -7.016032287640450171e-02
-2.767539642187499794e+03 -6.609245846565899030e-02 -6.973785241621015263e-02
-2.766497254374999557e+03 -6.555109538431563854e-02 -6.917671279363772630e-02
-2.765454866562500229e+03 -6.488333301400545094e-02 -6.848931759163268129e-02
-2.764412478749999536e+03 -6.412769136424659178e-02 -6.771692149293440099e-02
-2.763370090937499299e+03 -6.330051806521100333e-02 -6.687678028057997270e-02
-2.762327703124999516e+03 -6.241523897922778702e-02 -6.598288196620943902e-02
-2.761285315312499733e+03 -6.147519052239089343e-02 -6.503811883905590008e-02
-2.760242927500000405e+03 -6.050089429487694181e-02 -6.406265192759635907e-02
-2.759200539687499713e+03 -5.953080674918043852e-02 -6.309607980735468247e-02
-2.758158151874999930e+03 -5.859548793894529817e-02 -6.217047518686938390e-02
-2.757115764062500148e+03 -5.771188227946510291e-02 -6.130238958903425767e-02
-2.756073376249999910e+03 -5.689238371217492790e-02 -6.050214515824031691e-02
-2.755030988437499673e+03 -5.616110186719184411e-02 -5.979241472937017049e-02
-2.753988600624999890e+03 -5.553437766906192674e-02 -5.918775921178950905e-02
-2.752946212812499653e+03 -5.501848178699808578e-02 -5.869372874575552734e-02
-2.751903824999999415e+03 -5.460883156806102534e-02 -5.830609213136851710e-02
-2.750861437187499632e+03 -5.429383705849524094e-02 -5.801378267130034849e-02
-2.749819049374999850e+03 -5.408501424560017284e-02 -5.782831875179437336e-02
-2.748776661562499157e+03 -5.399763346068599951e-02 -5.776575933740810825e-02
-2.747734273749999829e+03 -5.403995846111103035e-02 -5.783305950695600411e-02
-2.746691885937499592e+03 -5.419877694614401442e-02 -5.801327152037260432e-02
-2.745649498125000264e+03 -5.444397999997901971e-02 -5.827194771656651895e-02
-2.744607110312499572e+03 -5.473928496092519969e-02 -5.856923349362415376e-02
-2.743564722499999334e+03 -5.506520564868237072e-02 -5.888331655122509833e-02
-2.742522334687499551e+03 -5.540839621492439637e-02 -5.920063170334163155e-02
-2.741479946874999769e+03 -5.574613325774167849e-02 -5.950004501414522112e-02
-2.740437559062499986e+03 -5.605437291646388903e-02 -5.975826928081736517e-02
-2.739395171249999748e+03 -5.631922508104156289e-02 -5.996314160178098374e-02
-2.738352783437499056e+03 -5.654613915247187067e-02 -6.012298178355790501e-02
-2.737310395624999728e+03 -5.673860661105809000e-02 -6.024328331454285868e-02
-2.736268007812499945e+03 -5.688373967523462083e-02 -6.031292763557431075e-02
-2.735225619999999708e+03 -5.696418675676660770e-02 -6.031665906611357458e-02
-2.734183232187500380e+03 -5.695000886534142687e-02 -6.022496281274285906e-02
-2.733140844374999688e+03 -5.681982711937483971e-02 -6.001610173209701721e-02
-2.732098456562499450e+03 -5.656685285213770842e-02 -5.968470594285414654e-02
-2.731056068749999667e+03 -5.619662491529231474e-02 -5.923938660394259537e-02
-2.730013680937499885e+03 -5.571683960443481187e-02 -5.869018881009033239e-02
-2.728971293125000102e+03 -5.511787876539394476e-02 -5.802757174532793827e-02
-2.727928905312499410e+03 -5.443475538499070038e-02 -5.728789190262642550e-02
-2.726886517499999627e+03 -5.369176328850857466e-02 -5.649583676195332749e-02
-2.725844129687499844e+03 -5.292831748210362341e-02 -5.569196948170835465e-02
-2.724801741874999607e+03 -5.219652262517879282e-02 -5.492997335904192119e-02
-2.723759354062499824e+03 -5.152105754085038042e-02 -5.423488126098207490e-02
-2.722716966249999132e+03 -5.091247173787603192e-02 -5.361669087732618549e-02
-2.721674578437499804e+03 -5.036634434022509849e-02 -5.307062869020304913e-02
-2.720632190624999566e+03 -4.990258557624142888e-02 -5.261780935076115773e-02
-2.719589802812500238e+03 -4.953054908989959482e-02 -5.226730517072911836e-02
-2.718547415000000001e+03 -4.925587583247328927e-02 -5.202386241182762466e-02
-2.717505027187499309e+03 -4.906410724222003139e-02 -5.187084187535914021e-02
-2.716462639374999526e+03 -4.894334427128217702e-02 -5.179332724614182232e-02
-2.715420251562499743e+03 -4.888274052638077322e-02 -5.177863119675819858e-02
-2.714377863750000415e+03 -4.886891094114899359e-02 -5.181174872006202164e-02
-2.713335475937500178e+03 -4.889157197290832507e-02 -5.188132874931822985e-02
-2.712293088124999940e+03 -4.893958008755806138e-02 -5.197554708647017518e-02
-2.711250700312499703e+03 -4.900487563952292402e-02 -5.208555346433430683e-02
-2.710208312499999920e+03 -4.907089878244662307e-02 -5.219328354822622834e-02
-2.709165924687499682e+03 -4.912716352273886061e-02 -5.228581425495693047e-02
-2.708123536875000354e+03 -4.915764002734294980e-02 -5.234407690114642464e-02
-2.707081149062499662e+03 -4.914158848111853384e-02 -5.234518247976763239e-02
-2.706038761249999425e+03 -4.906784663320431367e-02 -5.227703006380455403e-02
-2.704996373437499642e+03 -4.893114365776446428e-02 -5.213380595406842677e-02
-2.703953985624999859e+03 -4.874083268960633514e-02 -5.192619053043610183e-02
-2.702911597812500077e+03 -4.853187430789983325e-02 -5.169122645944334432e-02
-2.701869209999999384e+03 -4.831022602816103378e-02 -5.143680516088599414e-02
-2.700826822187499602e+03 -4.807079390458504631e-02 -5.115937216661421705e-02
-2.699784434374999819e+03 -4.780539102112012217e-02 -5.085071036457165100e-02
-2.698742046562499581e+03 -4.752628455444877359e-02 -5.052358406651692030e-02
-2.697699658750000253e+03 -4.723512852554963976e-02 -5.018074588399489000e-02
-2.696657270937499106e+03 -4.692630212160699837e-02 -4.981911751700469904e-02
-2.695614883124999778e+03 -4.658901800733531579e-02 -4.942947355198245435e-02
-2.694572495312499541e+03 -4.621952768013371654e-02 -4.900929002052378802e-02
-2.693530107499999758e+03 -4.582564886589228503e-02 -4.856910264733483445e-02
-2.692487719687499521e+03 -4.541880615413453059e-02 -4.812193930139307269e-02
-2.691445331874999283e+03 -4.501886379222830303e-02 -4.768886599333679865e-02
-2.690402944062499046e+03 -4.464448741154182498e-02 -4.729068282464735790e-02
-2.689360556249999718e+03 -4.430712348556410662e-02 -4.693957356593145974e-02
-2.688318168437499935e+03 -4.401001767252096103e-02 -4.663801811051405954e-02
-2.687275780624999697e+03 -4.377143769595772532e-02 -4.640409081000835406e-02
-2.686233392812499460e+03 -4.360500573290005538e-02 -4.625153702034727476e-02
-2.685191004999999222e+03 -4.348789490112075357e-02 -4.615549459313073727e-02
-2.684148617187499894e+03 -4.341933578020321788e-02 -4.611401443595226912e-02
-2.683106229374999657e+03 -4.339008641056555510e-02 -4.611796516887739505e-02
-2.682063841562499874e+03 -4.339235185388967686e-02 -4.615875771191303018e-02
-2.681021453749999637e+03 -4.341967777294823694e-02 -4.622991797881319254e-02
-2.679979065937499854e+03 -4.347046450049684568e-02 -4.632888725417797643e-02
-2.678936678124999617e+03 -4.354598641634104678e-02 -4.645467297133427931e-02
-2.677894290312499834e+03 -4.363301585292182067e-02 -4.659167539262083074e-02
-2.676851902499999596e+03 -4.372540106402993121e-02 -4.673295592575825441e-02
-2.675809514687499814e+03 -4.383478966668864080e-02 -4.689113805551538283e-02
-2.674767126874999576e+03 -4.397168360201345050e-02 -4.707711827949338096e-02
-2.673724739062499793e+03 -4.414057031693968680e-02 -4.729609908389047906e-02
-2.672682351249999556e+03 -4.433399470972911038e-02 -4.753910243920493606e-02
-2.671639963437499773e+03 -4.454726111795402621e-02 -4.780101436483794736e-02
-2.670597575624999536e+03 -4.477663220877405731e-02 -4.807666666131161365e-02
-2.669555187812499753e+03 -4.500892750430563610e-02 -4.835044772073262415e-02
-2.668512799999999515e+03 -4.523421360945561326e-02 -4.861205718548489152e-02
-2.667470412187499733e+03 -4.545532160950419703e-02 -4.886416987825857594e-02
-2.666428024375000405e+03 -4.568019838047810560e-02 -4.911427354359244185e-02
-2.665385636562500167e+03 -4.591304537426207921e-02 -4.936606136943223755e-02
-2.664343248749999930e+03 -4.614212157315780716e-02 -4.960640729383145736e-02
-2.663300860937499692e+03 -4.635380307398181271e-02 -4.982190235133483747e-02
-2.662258473125000364e+03 -4.654112947208202677e-02 -5.000677320332169717e-02
-2.661216085312499672e+03 -4.668481177596316145e-02 -5.014153303112710985e-02
-2.660173697500000344e+03 -4.675910330632789685e-02 -5.019953549104946150e-02
-2.659131309687499652e+03 -4.677783883030228740e-02 -5.019500674571036880e-02
-2.658088921874999869e+03 -4.674858426923216015e-02 -5.013719564456845662e-02
-2.657046534062499632e+03 -4.667920368665781639e-02 -5.003580079874211939e-02
-2.656004146249999849e+03 -4.658010772920455345e-02 -4.990273465353040755e-02
-2.654961758437500066e+03 -4.646368620032374774e-02 -4.974993244013169169e-02
-2.653919370624999374e+03 -4.634250457217525127e-02 -4.958944600650836559e-02
-2.652876982812499591e+03 -4.622118873240935871e-02 -4.942688876789851776e-02
-2.651834594999999808e+03 -4.610340144857891925e-02 -4.926685895756303252e-02
-2.650792207187500026e+03 -4.598421346031937584e-02 -4.910356601478882421e-02
-2.649749819375000243e+03 -4.587295224307586655e-02 -4.894722403628874730e-02
-2.648707431562499096e+03 -4.576622503716967078e-02 -4.879528366956919355e-02
-2.647665043749999768e+03 -4.566363257776411694e-02 -4.864811063601885699e-02
-2.646622655937499530e+03 -4.556595407440689610e-02 -4.850689596495757344e-02
-2.645580268124999748e+03 -4.546810844304188803e-02 -4.836747208508807711e-02
-2.644537880312499965e+03 -4.536055045942565672e-02 -4.822177057198615696e-02
-2.643495492499999727e+03 -4.525890566174456398e-02 -4.808647301127941254e-02
-2.642453104687499490e+03 -4.518273602170402858e-02 -4.798355112925153237e-02
-2.641410716874999707e+03 -4.512478547192428496e-02 -4.790736052277399376e-02
-2.640368329062499924e+03 -4.508052223354353655e-02 -4.785238375718189191e-02
-2.639325941250000142e+03 -4.504641792232808722e-02 -4.781369607311380249e-02
-2.638283553437499450e+03 -4.502195562341860385e-02 -4.778820006215669935e-02
-2.637241165624999212e+03 -4.502540871157151292e-02 -4.779443024695323450e-02
-2.636198777812499884e+03 -4.506717725126072743e-02 -4.784301248652284011e-02
-2.635156389999999647e+03 -4.514926141015038197e-02 -4.793390453601060336e-02
-2.634114002187500319e+03 -4.525916934391379515e-02 -4.805203211400515401e-02
-2.633071614374999626e+03 -4.537692620556629114e-02 -4.817563767618934789e-02
-2.632029226562499844e+03 -4.548655916773521740e-02 -4.828692711561109741e-02
-2.630986838749999606e+03 -4.557549254584628007e-02 -4.837192868243733734e-02
-2.629944450937499823e+03 -4.564027243771913434e-02 -4.842675400014171544e-02
-2.628902063124999586e+03 -4.566577997219107427e-02 -4.843623777177637896e-02
-2.627859675312499803e+03 -4.564732050399684243e-02 -4.839660960109611748e-02
-2.626817287499999566e+03 -4.559208613373432611e-02 -4.831611921336904231e-02
-2.625774899687500238e+03 -4.550100359013597301e-02 -4.819591775150303820e-02
-2.624732511874999545e+03 -4.538058682320064707e-02 -4.804367012673571580e-02
-2.623690124062499763e+03 -4.522681442793616280e-02 -4.785593257466071171e-02
-2.622647736249999525e+03 -4.504882329522698348e-02 -4.764228798840317025e-02
-2.621605348437499742e+03 -4.484809081448330736e-02 -4.740412993704219008e-02
-2.620562960624999960e+03 -4.462246601239517468e-02 -4.713934599921622282e-02
-2.619520572812500177e+03 -4.438166890332905651e-02 -4.685974248689383365e-02
-2.618478184999999939e+03 -4.412653598008273864e-02 -4.656794271776058119e-02
-2.617435797187499247e+03 -4.385295066591320817e-02 -4.626193341058475877e-02
-2.616393409374999919e+03 -4.354964248251749076e-02 -4.593203044595815798e-02
-2.615351021562499682e+03 -4.321524241086566881e-02 -4.557706556770592388e-02
-2.614308633750000354e+03 -4.283761198915327084e-02 -4.518408689521176413e-02
-2.613266245937500116e+03 -4.241607497257023768e-02 -4.475256394997250559e-02
-2.612223858124999879e+03 -4.194979739375495620e-02 -4.428254931657889942e-02
-2.611181470312499641e+03 -4.144134672175808776e-02 -4.377617074626492105e-02
-2.610139082499999859e+03 -4.090282897171900606e-02 -4.324490758055377776e-02
-2.609096694687499621e+03 -4.035606891856877154e-02 -4.271060692729543307e-02
-2.608054306875000293e+03 -3.982290353171773212e-02 -4.219543802646908565e-02
-2.607011919062499601e+03 -3.931753492330671701e-02 -4.171306797623276774e-02
-2.605969531249999363e+03 -3.886372124405582801e-02 -4.128692481110853019e-02
-2.604927143437499581e+03 -3.848690626135645859e-02 -4.094339843938162027e-02
-2.603884755624999798e+03 -3.821895796994397715e-02 -4.071687656161061819e-02
-2.602842367812499560e+03 -3.807547985047665673e-02 -4.062156763531277887e-02
-2.601799979999999778e+03 -3.804578579196311872e-02 -4.064406883516755165e-02
-2.600757592187499540e+03 -3.811794124193293443e-02 -4.077022634444384119e-02
-2.599715204374999757e+03 -3.827951207589246063e-02 -4.098446733921647100e-02
-2.598672816562499975e+03 -3.852720072713323313e-02 -4.128219141661720187e-02
-2.597630428749999737e+03 -3.885622890764063586e-02 -4.165837776667737774e-02
-2.596588040937499954e+03 -3.926811265043054361e-02 -4.211566901443432320e-02
-2.595545653124999717e+03 -3.974273955657582624e-02 -4.263430790371010304e-02
-2.594503265312499934e+03 -4.024138179463237347e-02 -4.317429574305473722e-02
-2.593460877499999697e+03 -4.074552959811809233e-02 -4.371567637364813519e-02
-2.592418489687499914e+03 -4.124873889460632659e-02 -4.425222399116071625e-02
-2.591376101874999677e+03 -4.173944567169483172e-02 -4.477124138870813841e-02
-2.590333714062499439e+03 -4.220490594805036133e-02 -4.525843779892999713e-02
-2.589291326249999656e+03 -4.263036330782733058e-02 -4.570034430246785323e-02
-2.588248938437499874e+03 -4.300280226163864794e-02 -4.608466250087581151e-02
-2.587206550624999636e+03 -4.331243546789528831e-02 -4.640229080717184901e-02
-2.586164162812499853e+03 -4.356110447739754837e-02 -4.665546378996344307e-02
-2.585121774999999161e+03 -4.374972352524566371e-02 -4.684367870208904633e-02
-2.584079387187499833e+03 -4.387587625467580937e-02 -4.696377133961499029e-02
-2.583036999374999596e+03 -4.394538023207304744e-02 -4.702246279043823668e-02
-2.581994611562499358e+03 -4.396162914459056381e-02 -4.702344789879857323e-02
-2.580952223749999575e+03 -4.392847570633014870e-02 -4.697213147061534561e-02
-2.579909835937499793e+03 -4.385356628421617498e-02 -4.687769784066288942e-02
-2.578867448124999555e+03 -4.375792106106757978e-02 -4.676333713316921381e-02
-2.577825060312499772e+03 -4.364787854426434299e-02 -4.663555667249875275e-02
-2.576782672499999535e+03 -4.353157757503470227e-02 -4.650262068923038949e-02
-2.575740284687499752e+03 -4.343595529963863167e-02 -4.639153178201189942e-02
-2.574697896874999969e+03 -4.337752753758256086e-02 -4.631773448356198836e-02
-2.573655509062499732e+03 -4.335944579664437887e-02 -4.628346637399437247e-02
-2.572613121249999949e+03 -4.338692526428330337e-02 -4.629327486334645220e-02
-2.571570733437499712e+03 -4.348229062285407370e-02 -4.636985703871780717e-02
-2.570528345625000384e+03 -4.365682838293506729e-02 -4.652566467515032583e-02
-2.569485957812500146e+03 -4.391337199998705115e-02 -4.676407138018959936e-02
-2.568443569999999909e+03 -4.424680889920399457e-02 -4.708071812581851590e-02
-2.567401182187499671e+03 -4.464974227961373415e-02 -4.746881390099912806e-02
-2.566358794374999889e+03 -4.509942608175114553e-02 -4.790404004388871401e-02
-2.565316406562499651e+03 -4.557944429949523785e-02 -4.836941933989670483e-02
-2.564274018749999868e+03 -4.609581187431979060e-02 -4.887032316801027954e-02
-2.563231630937499631e+03 -4.663923099066715622e-02 -4.939665564864111069e-02
-2.562189243125000303e+03 -4.718486246485169289e-02 -4.992188093603412702e-02
-2.561146855312499611e+03 -4.771901138722311336e-02 -5.043074053037461396e-02
-2.560104467499999828e+03 -4.823495194176058432e-02 -5.091663314075439012e-02
-2.559062079687500045e+03 -4.872635884455848304e-02 -5.137407161838948577e-02
-2.558019691874999808e+03 -4.918022452325564869e-02 -5.179187215662423016e-02
-2.556977304062499570e+03 -4.959306635338329300e-02 -5.216790082129869194e-02
-2.555934916249999787e+03 -4.995684844513641892e-02 -5.249536063204880698e-02
-2.554892528437499550e+03 -5.026102601918427948e-02 -5.276463714637764230e-02
-2.553850140625000222e+03 -5.048868692500219080e-02 -5.295805703272696979e-02
-2.552807752812499530e+03 -5.063677443056766037e-02 -5.307202363281818269e-02
-2.551765364999999747e+03 -5.070023025158169189e-02 -5.310177405613962509e-02
-2.550722977187499964e+03 -5.066633791468193315e-02 -5.303526103452958079e-02
-2.549680589374999727e+03 -5.053485344312792782e-02 -5.287204155557229807e-02
-2.548638201562499944e+03 -5.031035801467829971e-02 -5.261792308498167842e-02
-2.547595813749999706e+03 -5.000420354422471791e-02 -5.228432077313930476e-02
-2.546553425937499924e+03 -4.964934276967415683e-02 -5.190400117000296826e-02
-2.545511038124999232e+03 -4.926906751843658505e-02 -5.150068295039806482e-02
-2.544468650312499904e+03 -4.888632186234947302e-02 -5.109711915623076778e-02
-2.543426262499999666e+03 -4.850626788907436843e-02 -5.069830465874317765e-02
-2.542383874687499429e+03 -4.812127904048126709e-02 -5.029809798246559494e-02
-2.541341486874999646e+03 -4.772595115919411185e-02 -4.989095240600162351e-02
-2.540299099062499863e+03 -4.732435510017148073e-02 -4.948070740980240606e-02
-2.539256711249999626e+03 -4.691815983372327886e-02 -4.906801082536600689e-02
-2.538214323437499843e+03 -4.650316012047731734e-02 -4.864878844813486092e-02
-2.537171935624999605e+03 -4.607377401875140110e-02 -4.821672421496343147e-02
-2.536129547812499823e+03 -4.562862186641321316e-02 -4.776911463375488331e-02
-2.535087159999999585e+03 -4.516762113668288531e-02 -4.730429658797844633e-02
-2.534044772187499348e+03 -4.470718785275117763e-02 -4.683832702178417073e-02
-2.533002384374999565e+03 -4.426018137508012928e-02 -4.638468076030129172e-02
-2.531959996562499782e+03 -4.384048960461279371e-02 -4.595757865797724800e-02
-2.530917608749999545e+03 -4.347155508526258372e-02 -4.558068219891776851e-02
-2.529875220937499762e+03 -4.317562945196312674e-02 -4.527724419973513242e-02
-2.528832833124999979e+03 -4.294151186681092330e-02 -4.503543945488711064e-02
-2.527790445312499742e+03 -4.277524806859944739e-02 -4.486116515181864245e-02
-2.526748057499999959e+03 -4.269713034867494289e-02 -4.477471489076394195e-02
-2.525705669687499721e+03 -4.271295349233499017e-02 -4.478107859519017686e-02
-2.524663281874999939e+03 -4.282704919883896511e-02 -4.488471676800614985e-02
-2.523620894062499701e+03 -4.303963005682419352e-02 -4.508703001340613747e-02
-2.522578506250000373e+03 -4.333937275877730588e-02 -4.537595053815360324e-02
-2.521536118437499681e+03 -4.369545860978876761e-02 -4.571888021158809767e-02
-2.520493730624999898e+03 -4.408839756845883001e-02 -4.609703665847825205e-02
-2.519451342812499661e+03 -4.450361317267965966e-02 -4.649598756370788150e-02
-2.518408954999999878e+03 -4.492559128879672348e-02 -4.690097073045764592e-02
-2.517366567187499641e+03 -4.535501988640342624e-02 -4.731454754817868841e-02
-2.516324179374999858e+03 -4.579238574123565414e-02 -4.773707037770956452e-02
-2.515281791562499620e+03 -4.624239288618191279e-02 -4.817215628928409737e-02
-2.514239403749999838e+03 -4.669100474172400983e-02 -4.860446725301394155e-02
-2.513197015937499600e+03 -4.713723283798870040e-02 -4.903220673818865089e-02
-2.512154628124999817e+03 -4.757610551957461298e-02 -4.944912566856230624e-02
-2.511112240312499580e+03 -4.800560070351938408e-02 -4.985384281720148941e-02
-2.510069852499999797e+03 -4.842570571658910694e-02 -5.024653207800715282e-02
-2.509027464687499560e+03 -4.883457751106799749e-02 -5.062479119214878531e-02
-2.507985076874999777e+03 -4.922458086086362733e-02 -5.098119099919500713e-02
-2.506942689062499539e+03 -4.959404583782912185e-02 -5.131470188122330689e-02
-2.505900301249999757e+03 -4.994560233213130029e-02 -5.162863828629570689e-02
-2.504857913437499974e+03 -5.025788044765242685e-02 -5.190197805212199561e-02
-2.503815525624999736e+03 -5.051272776045179214e-02 -5.211597573982693077e-02
-2.502773137812499954e+03 -5.071547451353904112e-02 -5.227756481777285497e-02
-2.501730749999999716e+03 -5.085805635735127228e-02 -5.237981029769480518e-02
-2.500688362187499933e+03 -5.093531396391778182e-02 -5.241772263716138608e-02
-2.499645974374999696e+03 -5.095897924052376210e-02 -5.240411186616750899e-02
-2.498603586562499913e+03 -5.095040909984711874e-02 -5.236190586599953622e-02
-2.497561198749999676e+03 -5.092859294911435131e-02 -5.231233694630216952e-02
-2.496518810937499893e+03 -5.092980831937252845e-02 -5.229128925661830074e-02
-2.495476423124999656e+03 -5.097739449895954261e-02 -5.232034489545273753e-02
-2.494434035312499873e+03 -5.108306512415387163e-02 -5.241049311647890535e-02
-2.493391647499999635e+03 -5.125750343169496043e-02 -5.257124552077974133e-02
-2.492349259687499853e+03 -5.150237757253493115e-02 -5.280399483315253301e-02
-2.491306871874999615e+03 -5.179669800418426617e-02 -5.308796797159223702e-02
-2.490264484062499378e+03 -5.213007025913162645e-02 -5.341128602461477776e-02
-2.489222096249999595e+03 -5.250412146920269141e-02 -5.377611458144027079e-02
-2.488179708437499812e+03 -5.290948518680572976e-02 -5.417231798688171979e-02
-2.487137320624999575e+03 -5.334215325174986033e-02 -5.459646445461974890e-02
-2.486094932812499792e+03 -5.380963920986846227e-02 -5.505674549806375412e-02
-2.485052544999999100e+03 -5.429197026363552503e-02 -5.553261645835255722e-02
-2.484010157187499772e+03 -5.478275831410417407e-02 -5.601857625714608963e-02
-2.482967769374999534e+03 -5.528067060080948947e-02 -5.651442595092301402e-02
-2.481925381562499297e+03 -5.578476155578437901e-02 -5.701842922227225857e-02
-2.480882993749999969e+03 -5.630370476041402644e-02 -5.753958907965422281e-02
-2.479840605937499731e+03 -5.682478614840749676e-02 -5.806576941859975527e-02
-2.478798218124999948e+03 -5.733704718392640398e-02 -5.858614906740094302e-02
-2.477755830312499711e+03 -5.783545240716862768e-02 -5.909391865288205620e-02
-2.476713442499999928e+03 -5.831785268177663156e-02 -5.958684968779983521e-02
-2.475671054687499691e+03 -5.877021938285086761e-02 -6.005059470165530905e-02
-2.474628666874999908e+03 -5.917899551993970053e-02 -6.047151604894846627e-02
-2.473586279062499671e+03 -5.954711828440832633e-02 -6.085259191928500677e-02
-2.472543891249999888e+03 -5.986880054527741329e-02 -6.118824614060667383e-02
-2.471501503437499650e+03 -6.013690131889074669e-02 -6.146999539017702213e-02
-2.470459115625000322e+03 -6.034652238112982181e-02 -6.169146995002811745e-02
-2.469416727812499630e+03 -6.050248334942823214e-02 -6.185864804406628753e-02
-2.468374339999999847e+03 -6.060350015317426953e-02 -6.196874779525925886e-02
-2.467331952187500065e+03 -6.064298488726874159e-02 -6.201372703567134548e-02
-2.466289564374999827e+03 -6.062631542945094709e-02 -6.199879855212964141e-02
-2.465247176562499590e+03 -6.056081325325680248e-02 -6.193084908254085919e-02
-2.464204788749999807e+03 -6.045579830561246398e-02 -6.181927781841539682e-02
-2.463162400937499569e+03 -6.033065797422659110e-02 -6.168508025070942868e-02
-2.462120013125000241e+03 -6.020445822441941597e-02 -6.154746612856051846e-02
-2.461077625312499549e+03 -6.009609461378933454e-02 -6.142612716140245094e-02
-2.460035237499999766e+03 -6.000637951799732417e-02 -6.132067157481771447e-02
-2.458992849687499984e+03 -5.995501551821871833e-02 -6.124872239703763044e-02
-2.457950461874999746e+03 -5.998500520490123583e-02 -6.125428054636593983e-02
-2.456908074062499963e+03 -6.011512738657531774e-02 -6.135752588264497404e-02
-2.455865686249999726e+03 -6.033844010772827088e-02 -6.155123340643939289e-02
-2.454823298437499943e+03 -6.064349625344923889e-02 -6.182422602552700708e-02
-2.453780910624999251e+03 -6.101523868672267120e-02 -6.216451906876993561e-02
-2.452738522812499923e+03 -6.143244811408715006e-02 -6.255286894699814415e-02
-2.451696134999999686e+03 -6.187934802722378641e-02 -6.297586734431635802e-02
-2.450653747187499903e+03 -6.234720556176678863e-02 -6.342655263098614937e-02
-2.449611359374999665e+03 -6.283706590156848404e-02 -6.390500579369029488e-02
-2.448568971562499883e+03 -6.332750143517737462e-02 -6.438943238137972980e-02
-2.447526583749999645e+03 -6.379227442758814148e-02 -6.485439575918570954e-02
-2.446484195937499862e+03 -6.421717618386967030e-02 -6.528660243904628457e-02
-2.445441808124999625e+03 -6.458245350919496197e-02 -6.566672912188036004e-02
-2.444399420312499842e+03 -6.487766555929470880e-02 -6.598288673592800357e-02
-2.443357032499999605e+03 -6.511382753558572767e-02 -6.624382148216781396e-02
-2.442314644687499367e+03 -6.530103712343245104e-02 -6.645909184555666427e-02
-2.441272256874999584e+03 -6.543980042006958264e-02 -6.662702812127255236e-02
-2.440229869062499802e+03 -6.551995183469459805e-02 -6.673720471316989256e-02
-2.439187481249999564e+03 -6.552520444791079535e-02 -6.677158975254419981e-02
-2.438145093437499781e+03 -6.545467599651148827e-02 -6.672992864246286848e-02
-2.437102705624999544e+03 -6.532429007826499878e-02 -6.662815856479113730e-02
-2.436060317812499761e+03 -6.515163715361445285e-02 -6.648321652325731024e-02
-2.435017929999999978e+03 -6.493558212981409561e-02 -6.629395554592502904e-02
-2.433975542187499741e+03 -6.467357262393159945e-02 -6.605574351239644482e-02
-2.432933154374999958e+03 -6.437262228956310006e-02 -6.577283519370129283e-02
-2.431890766562499721e+03 -6.402289514277818838e-02 -6.543331982176543715e-02
-2.430848378749999938e+03 -6.360409572615655094e-02 -6.501549930415494172e-02
-2.429805990937499701e+03 -6.312690314939016500e-02 -6.452977625469834277e-02
-2.428763603124999918e+03 -6.262964225492531622e-02 -6.401451377223649208e-02
-2.427721215312499680e+03 -6.213326446219402666e-02 -6.349202967980391299e-02
-2.426678827499999898e+03 -6.166262847194132340e-02 -6.298899034895437399e-02
-2.425636439687499660e+03 -6.125619470295010777e-02 -6.254706531316785167e-02
-2.424594051874999877e+03 -6.095097592051388485e-02 -6.220654396492434485e-02
-2.423551664062499640e+03 -6.076156948848642630e-02 -6.198473577945560337e-02
-2.422509276249999857e+03 -6.069479512662777354e-02 -6.189017742358612906e-02
-2.421466888437499620e+03 -6.077072739065041140e-02 -6.194247059331345340e-02
-2.420424500624999837e+03 -6.102380125656387683e-02 -6.217444492207967188e-02
-2.419382112812499599e+03 -6.146038530067800959e-02 -6.259404719158530306e-02
-2.418339725000000271e+03 -6.206488186818241715e-02 -6.318546185083839806e-02
-2.417297337187499579e+03 -6.282524386882101797e-02 -6.393756596531074976e-02
-2.416254949374999796e+03 -6.372239424702572097e-02 -6.483225542712407752e-02
-2.415212561562499559e+03 -6.471707890635693128e-02 -6.582952668472455415e-02
-2.414170173749999776e+03 -6.577236102742152479e-02 -6.689258520831377341e-02
-2.413127785937499993e+03 -6.686395832369171344e-02 -6.799544027657748735e-02
-2.412085398124999756e+03 -6.795983470203351140e-02 -6.910455981535622294e-02
-2.411043010312499973e+03 -6.903278624940878405e-02 -7.019188991122836396e-02
-2.410000622500000190e+03 -7.006439581695832197e-02 -7.123803959015054255e-02
-2.408958234687499953e+03 -7.102867815752247904e-02 -7.221572432681361287e-02
-2.407915846874999716e+03 -7.190595488664111579e-02 -7.310451699889985999e-02
-2.406873459062500388e+03 -7.269356579719921108e-02 -7.390101785553913893e-02
-2.405831071249999695e+03 -7.339687213383935815e-02 -7.460844666062881048e-02
-2.404788683437499913e+03 -7.401008867120076329e-02 -7.522104041938025565e-02
-2.403746295624999675e+03 -7.452283740200299489e-02 -7.572795929421746730e-02
-2.402703907812499892e+03 -7.493569048900336482e-02 -7.613002868573559567e-02
-2.401661519999999655e+03 -7.523727252944893695e-02 -7.641661806536953483e-02
-2.400619132187499872e+03 -7.539715506633758169e-02 -7.655634552203405274e-02
-2.399576744374999635e+03 -7.539439826835363234e-02 -7.652775484892071489e-02
-2.398534356562499397e+03 -7.523433036198334811e-02 -7.633545356821741512e-02
-2.397491968749999614e+03 -7.494146985791619309e-02 -7.600550469163164236e-02
-2.396449580937499832e+03 -7.454475928756136571e-02 -7.556644816790900054e-02
-2.395407193124999594e+03 -7.406907681759834772e-02 -7.503960871345626005e-02
-2.394364805312499811e+03 -7.352949445757489544e-02 -7.444063266693688730e-02
-2.393322417499999119e+03 -7.293280970645525663e-02 -7.377711171143647162e-02
-2.392280029687499791e+03 -7.229492191738050300e-02 -7.306681974661528856e-02
-2.391237641874999554e+03 -7.165488049645990509e-02 -7.235266497327287605e-02
-2.390195254062499316e+03 -7.104402339491000529e-02 -7.166838083187136721e-02
-2.389152866249999988e+03 -7.049730855775883376e-02 -7.105002727168656385e-02
-2.388110478437499751e+03 -7.005194712896921361e-02 -7.053484608755332397e-02
-2.387068090624999968e+03 -6.971259410463094552e-02 -7.012938535413001939e-02
-2.386025702812499730e+03 -6.949464971964963711e-02 -6.985044666985959494e-02
-2.384983314999999493e+03 -6.941194117799559526e-02 -6.971324451709792758e-02
-2.383940927187499710e+03 -6.944932425600866543e-02 -6.970238928909058829e-02
-2.382898539374999928e+03 -6.958651110009199392e-02 -6.979663899556376450e-02
-2.381856151562499235e+03 -6.982853965919638695e-02 -7.000085486537808988e-02
-2.380813763749999907e+03 -7.020621075824118318e-02 -7.034276623929115735e-02
-2.379771375937499670e+03 -7.071767350417433595e-02 -7.082039400818794517e-02
-2.378728988124999887e+03 -7.132895520071999562e-02 -7.140206876620733278e-02
-2.377686600312499650e+03 -7.200475119084683018e-02 -7.205218709828337120e-02
-2.376644212499999867e+03 -7.272454291018339012e-02 -7.274939259013640802e-02
-2.375601824687499629e+03 -7.349258916527215413e-02 -7.349687927332679283e-02
-2.374559436874999847e+03 -7.429152156601324941e-02 -7.427747288350117216e-02
-2.373517049062499609e+03 -7.510421743673137418e-02 -7.507523105092255011e-02
-2.372474661249999826e+03 -7.594265186156358427e-02 -7.590134262814209054e-02
-2.371432273437499589e+03 -7.681916016275520953e-02 -7.676747082056609162e-02
-2.370389885625000261e+03 -7.772935319784207708e-02 -7.767172291309548671e-02
-2.369347497812499569e+03 -7.866921734270497513e-02 -7.861224438276118165e-02
-2.368305109999999786e+03 -7.963406339177135640e-02 -7.958464550350496935e-02
-2.367262722187500458e+03 -8.062926147310495173e-02 -8.059330893410596164e-02
-2.366220334374999766e+03 -8.166893912690932622e-02 -8.165172552257522753e-02
-2.365177946562499983e+03 -8.273064436657615039e-02 -8.273845177224298242e-02
-2.364135558749999745e+03 -8.378714633271386325e-02 -8.382562325307857387e-02
-2.363093170937499963e+03 -8.480260187072419242e-02 -8.487582303163387909e-02
-2.362050783125000180e+03 -8.575984490695989781e-02 -8.587130185472909016e-02
-2.361008395312499943e+03 -8.663502223693275717e-02 -8.678848245233020120e-02
-2.359966007499999705e+03 -8.741408161053335069e-02 -8.761306284286105028e-02
-2.358923619687499922e+03 -8.810325010936466417e-02 -8.835134229988861332e-02
-2.357881231874999685e+03 -8.872329704547267382e-02 -8.902401864987463664e-02
-2.356838844062499902e+03 -8.928499718119334294e-02 -8.963887978069469409e-02
-2.355796456249999665e+03 -8.977613692263483602e-02 -9.018218345139066006e-02
-2.354754068437499882e+03 -9.017486387234209533e-02 -9.063056215643956748e-02
-2.353711680624999644e+03 -9.046040361886598102e-02 -9.096523423154408150e-02
-2.352669292812499862e+03 -9.064086942426993754e-02 -9.119366820178255451e-02
-2.351626904999999624e+03 -9.075141319503911286e-02 -9.134844251622185884e-02
-2.350584517187499841e+03 -9.086930852989529017e-02 -9.150174486219252168e-02
-2.349542129374999604e+03 -9.102961966457805143e-02 -9.168503367904448642e-02
-2.348499741562499821e+03 -9.123960804887971954e-02 -9.190049791117918532e-02
-2.347457353749999584e+03 -9.152116473953306186e-02 -9.216938102007568578e-02
-2.346414965937499801e+03 -9.188604833684167750e-02 -9.250650043843665349e-02
-2.345372578124999563e+03 -9.233929011608332793e-02 -9.291809296370746873e-02
-2.344330190312499781e+03 -9.291301719922154256e-02 -9.343637834584844759e-02
-2.343287802499999998e+03 -9.361565654913801826e-02 -9.407076957224597136e-02
-2.342245414687499760e+03 -9.445864809810622376e-02 -9.483179313418067802e-02
-2.341203026874999978e+03 -9.544913205155854119e-02 -9.572761070590329879e-02
-2.340160639062499740e+03 -9.658024890146231500e-02 -9.675097930010354008e-02
-2.339118251249999958e+03 -9.782713942879081581e-02 -9.787919168451909846e-02
-2.338075863437499265e+03 -9.914110970579288751e-02 -9.906763205746077494e-02
-2.337033475624999937e+03 -1.004912114286763414e-01 -1.002891650950330227e-01
-2.335991087812499700e+03 -1.018551752367076041e-01 -1.015231772363088258e-01
-2.334948699999999917e+03 -1.032119414516170786e-01 -1.027498406460677915e-01
-2.333906312187499680e+03 -1.045464141443126910e-01 -1.039559521823349986e-01
-2.332863924374999442e+03 -1.058304068388348923e-01 -1.051176730958248706e-01
-2.331821536562499659e+03 -1.070555277494425889e-01 -1.062298201187163033e-01
-2.330779148749999877e+03 -1.082075608945410466e-01 -1.072804920228031950e-01
-2.329736760937499184e+03 -1.092791754670450477e-01 -1.082637208230708276e-01
-2.328694373124999856e+03 -1.102851717453431774e-01 -1.091953191326962003e-01
-2.327651985312499619e+03 -1.112232703805771106e-01 -1.100731370703525863e-01
-2.326609597500000291e+03 -1.120675610286730739e-01 -1.108717207225404233e-01
-2.325567209687499599e+03 -1.128264994767035345e-01 -1.116029386156934533e-01
-2.324524821874999816e+03 -1.135191655538915073e-01 -1.122873408924209976e-01
-2.323482434062499578e+03 -1.141462789647902515e-01 -1.129236460133633962e-01
-2.322440046249999796e+03 -1.147151514839737790e-01 -1.135165488327571637e-01
-2.321397658437499558e+03 -1.152402969399777127e-01 -1.140822145463636778e-01
-2.320355270624999775e+03 -1.157374319429480131e-01 -1.146357597756749308e-01
-2.319312882812499993e+03 -1.162144652806894607e-01 -1.151776850620882531e-01
-2.318270495000000210e+03 -1.166849011928805802e-01 -1.157174687043083239e-01
-2.317228107187499972e+03 -1.171427509999783539e-01 -1.162473919761444069e-01
-2.316185719374999735e+03 -1.175742496804835779e-01 -1.167519976379550600e-01
-2.315143331562500407e+03 -1.179823888902662432e-01 -1.172294128007042302e-01
-2.314100943749999715e+03 -1.184019155218046376e-01 -1.177115770597304684e-01
-2.313058555937499932e+03 -1.188784467398553146e-01 -1.182391759642754947e-01
-2.312016168124999695e+03 -1.194708743362957598e-01 -1.188672533423273808e-01
-2.310973780312499912e+03 -1.201879858805364881e-01 -1.196014881899475635e-01
-2.309931392500000129e+03 -1.210393431840076223e-01 -1.204513685309016591e-01
-2.308889004687499892e+03 -1.219781050413037971e-01 -1.213679671988260461e-01
-2.307846616874999654e+03 -1.229378975465024865e-01 -1.222857493439185594e-01
-2.306804229062500326e+03 -1.238816019765203585e-01 -1.231708694488408001e-01
-2.305761841249999634e+03 -1.247941804102769420e-01 -1.240105619965350819e-01
-2.304719453437499851e+03 -1.256413948432604233e-01 -1.247704345872287790e-01
-2.303677065624999614e+03 -1.264016986473593951e-01 -1.254317126311912944e-01
-2.302634677812499831e+03 -1.270363086379383832e-01 -1.259609802857759309e-01
-2.301592289999999593e+03 -1.275092262711370883e-01 -1.263284746172199935e-01
-2.300549902187499811e+03 -1.277976932912744668e-01 -1.265142048568350941e-01
-2.299507514374999573e+03 -1.279038682525338033e-01 -1.265249356178871909e-01
-2.298465126562499790e+03 -1.278362976026600484e-01 -1.263721844484048396e-01
-2.297422738749999553e+03 -1.275998949529895121e-01 -1.260623964684745857e-01
-2.296380350937499770e+03 -1.272045458558324349e-01 -1.256046871987139824e-01
-2.295337963124999987e+03 -1.266789187261552208e-01 -1.250266367810974333e-01
-2.294295575312499750e+03 -1.260563520664877979e-01 -1.243576460728267330e-01
-2.293253187499999967e+03 -1.253552693319649747e-01 -1.236181542515273069e-01
-2.292210799687499730e+03 -1.246143711413372213e-01 -1.228496100873867625e-01
-2.291168411874999947e+03 -1.238909974917445089e-01 -1.221104836586272557e-01
-2.290126024062499255e+03 -1.232333808288362947e-01 -1.214497992781155139e-01
-2.289083636249999927e+03 -1.226663701986960009e-01 -1.208912443908644052e-01
-2.288041248437499689e+03 -1.221985095729187787e-01 -1.204422230272773481e-01
-2.286998860624999907e+03 -1.218263063956135372e-01 -1.201015103660646316e-01
-2.285956472812499669e+03 -1.215412505064849547e-01 -1.198608143559408701e-01
-2.284914084999999886e+03 -1.213898983197606585e-01 -1.197651171924547647e-01
-2.283871697187499649e+03 -1.214017504539419007e-01 -1.198389658662125518e-01
-2.282829309374999866e+03 -1.215706494595571313e-01 -1.200737859520195766e-01
-2.281786921562499629e+03 -1.218851462846817640e-01 -1.204546691610551556e-01
-2.280744533749999846e+03 -1.223371038166876368e-01 -1.209740589809519679e-01
-2.279702145937499608e+03 -1.229418980963599278e-01 -1.216449016334564259e-01
-2.278659758124999826e+03 -1.237138673879826234e-01 -1.224756879961441391e-01
-2.277617370312499588e+03 -1.246477110194521565e-01 -1.234574469397745483e-01
-2.276574982499999805e+03 -1.257399335337731350e-01 -1.245862333448918002e-01
-2.275532594687499568e+03 -1.269909390146092554e-01 -1.258600729530717777e-01
-2.274490206874999785e+03 -1.284554123157012895e-01 -1.273330522267783205e-01
-2.273447819062500002e+03 -1.301330972310481282e-01 -1.290066231947896713e-01
-2.272405431249999765e+03 -1.319793649140619529e-01 -1.308384630048928243e-01
-2.271363043437499982e+03 -1.339453553816085385e-01 -1.327843835885934021e-01
-2.270320655625000200e+03 -1.359841744424266086e-01 -1.348020071440962087e-01
-2.269278267812499962e+03 -1.380508941433037928e-01 -1.368467164351561960e-01
-2.268235879999999725e+03 -1.401232154024920074e-01 -1.388946637088101510e-01
-2.267193492187499942e+03 -1.421196246804511398e-01 -1.408675832399254035e-01
-2.266151104374999704e+03 -1.440239947530816966e-01 -1.427544254257646361e-01
-2.265108716562499922e+03 -1.458286076258495934e-01 -1.445478550129938589e-01
-2.264066328749999684e+03 -1.475193714924308563e-01 -1.462327888000626297e-01
-2.263023940937499901e+03 -1.490651702035284965e-01 -1.477813842930563726e-01
-2.261981553124999664e+03 -1.504947758205083808e-01 -1.492213319194671539e-01
-2.260939165312499881e+03 -1.518328126327257166e-01 -1.505718263897728726e-01
-2.259896777499999644e+03 -1.530875000939115049e-01 -1.518374027308149188e-01
-2.258854389687499861e+03 -1.542218405950077365e-01 -1.529770890498497737e-01
-2.257812001874999623e+03 -1.552178252328114960e-01 -1.539680755232585574e-01
-2.256769614062499841e+03 -1.560869540668725075e-01 -1.548168592881602468e-01
-2.255727226249999603e+03 -1.568648746418799256e-01 -1.555567480601305619e-01
-2.254684838437499820e+03 -1.575603651045536513e-01 -1.561958489015812801e-01
-2.253642450624999583e+03 -1.581701871286723959e-01 -1.567344301133224982e-01
-2.252600062812499800e+03 -1.586940939059651445e-01 -1.571738842186082563e-01
-2.251557674999999563e+03 -1.591392780483436853e-01 -1.575245024660524851e-01
-2.250515287187499780e+03 -1.595608092831301006e-01 -1.578403040729792206e-01
-2.249472899374999997e+03 -1.599415633972079420e-01 -1.581047074889421200e-01
-2.248430511562499760e+03 -1.602618531908584221e-01 -1.582988306401026668e-01
-2.247388123749999977e+03 -1.605110012471390457e-01 -1.584120586002886744e-01
-2.246345735937499285e+03 -1.606868152948175699e-01 -1.584451203590373503e-01
-2.245303348124999957e+03 -1.608093868428586981e-01 -1.584192433413506851e-01
-2.244260960312499719e+03 -1.608660157212050690e-01 -1.583189177821924254e-01
-2.243218572499999937e+03 -1.608506830131828658e-01 -1.581376355473847195e-01
-2.242176184687499699e+03 -1.607369389541549454e-01 -1.578532109296882924e-01
-2.241133796874999462e+03 -1.605284978981410815e-01 -1.574725654951154019e-01
-2.240091409062499679e+03 -1.602052156338290290e-01 -1.569800378711456446e-01
-2.239049021249999896e+03 -1.597634522192600548e-01 -1.563754231812402029e-01
-2.238006633437499204e+03 -1.592053185942021165e-01 -1.556657660127585829e-01
-2.236964245624999876e+03 -1.585272316635959189e-01 -1.548513478672018107e-01
-2.235921857812499638e+03 -1.577293281715128059e-01 -1.539392263955664530e-01
-2.234879469999999856e+03 -1.568619180011220360e-01 -1.529863046856650421e-01
-2.233837082187499618e+03 -1.559539555243870390e-01 -1.520258826457578927e-01
-2.232794694374999381e+03 -1.549942026754607960e-01 -1.510448304151864873e-01
-2.231752306562499598e+03 -1.539852529280415772e-01 -1.500444816221592481e-01
-2.230709918749999815e+03 -1.529847817405650401e-01 -1.490853507250969878e-01
-2.229667530937499123e+03 -1.520701924694199958e-01 -1.482450720508026176e-01
-2.228625143124999795e+03 -1.512731285759290056e-01 -1.475496253971420590e-01
-2.227582755312500012e+03 -1.506588554432470584e-01 -1.470529941006561425e-01
-2.226540367499999775e+03 -1.502319516922254183e-01 -1.467556197673256235e-01
-2.225497979687499992e+03 -1.500010173961901228e-01 -1.466610675127677510e-01
-2.224455591874999755e+03 -1.500297916939195286e-01 -1.468213082787102886e-01
-2.223413204062499972e+03 -1.503038139396403738e-01 -1.472122550864833068e-01
-2.222370816249999734e+03 -1.508385736825026135e-01 -1.478466066437821302e-01
-2.221328428437499952e+03 -1.516875400482441683e-01 -1.487719318736994423e-01
-2.220286040625000169e+03 -1.528757193537890469e-01 -1.500109308354053150e-01
-2.219243652812499931e+03 -1.543698136300138135e-01 -1.515281397595737434e-01
-2.218201265000000149e+03 -1.561430755038714646e-01 -1.532996194608080009e-01
-2.217158877187499911e+03 -1.581710476687191724e-01 -1.553040068358875758e-01
-2.216116489374999674e+03 -1.604564828997512849e-01 -1.575480589871824100e-01
-2.215074101562500346e+03 -1.629318978698370834e-01 -1.599711196298488070e-01
-2.214031713749999653e+03 -1.655130789276320347e-01 -1.624925460210628336e-01
-2.212989325937499871e+03 -1.681205233761323692e-01 -1.650346037910188635e-01
-2.211946938124999633e+03 -1.707266824079632650e-01 -1.675656463937547636e-01
-2.210904550312499850e+03 -1.732870346276797480e-01 -1.700409672336570810e-01
-2.209862162500000068e+03 -1.757266981806653583e-01 -1.723884236542058135e-01
-2.208819774687499830e+03 -1.779926402216665537e-01 -1.745544867746260387e-01
-2.207777386874999593e+03 -1.800252395284416274e-01 -1.764818408271615624e-01
-2.206734999062499810e+03 -1.817798824891835863e-01 -1.781303516824017386e-01
-2.205692611249999572e+03 -1.832313189184789914e-01 -1.794800803489119412e-01
-2.204650223437499790e+03 -1.844393119090811661e-01 -1.805943415082954528e-01
-2.203607835625000007e+03 -1.854272318676805087e-01 -1.815004419412151737e-01
-2.202565447812499769e+03 -1.861981713028474372e-01 -1.822053948347436281e-01
-2.201523059999999987e+03 -1.867874498852208076e-01 -1.827514999790457451e-01
-2.200480672187499749e+03 -1.872347789908197779e-01 -1.831813005534485006e-01
-2.199438284374999967e+03 -1.875563857638861687e-01 -1.835125744467763220e-01
-2.198395896562499729e+03 -1.877508888090279882e-01 -1.837433954376562761e-01
-2.197353508749999946e+03 -1.878652664731892963e-01 -1.839198217076666309e-01
-2.196311120937499709e+03 -1.879537653676297548e-01 -1.840948045866576122e-01
-2.195268733124999926e+03 -1.880206633336172772e-01 -1.842686015812978473e-01
-2.194226345312499689e+03 -1.880883610249944604e-01 -1.844610802088494927e-01
-2.193183957499999906e+03 -1.882166517312887366e-01 -1.847260170539543334e-01
-2.192141569687499668e+03 -1.884582450809300647e-01 -1.851144005413969118e-01
-2.191099181874999886e+03 -1.888215882223704400e-01 -1.856332379968763102e-01
-2.190056794062499648e+03 -1.893074972992725147e-01 -1.862806627253613678e-01
-2.189014406249999865e+03 -1.898973543071364734e-01 -1.870293533786113738e-01
-2.187972018437499628e+03 -1.905705643241004943e-01 -1.878519934412325454e-01
-2.186929630624999845e+03 -1.912994593681444921e-01 -1.887172264928209386e-01
-2.185887242812499153e+03 -1.920626526495400055e-01 -1.896075815171622270e-01
-2.184844854999999825e+03 -1.928375256757602074e-01 -1.905075822557139864e-01
-2.183802467187499587e+03 -1.936824454745684765e-01 -1.914718637375426580e-01
-2.182760079374999805e+03 -1.946460218888310389e-01 -1.925429462207432219e-01
-2.181717691562499567e+03 -1.957207300453796817e-01 -1.937165184952151231e-01
-2.180675303749999784e+03 -1.969426780621499340e-01 -1.950275126619727684e-01
-2.179632915937500002e+03 -1.982768230250342434e-01 -1.964390349942740643e-01
-2.178590528124999764e+03 -1.996598016776343909e-01 -1.978851554865754814e-01
-2.177548140312499982e+03 -2.010556888936350373e-01 -1.993261355073456254e-01
-2.176505752499999744e+03 -2.024344464534384713e-01 -2.007308236279104485e-01
-2.175463364687499961e+03 -2.037617559845214255e-01 -2.020610081470433916e-01
-2.174420976875000179e+03 -2.049988559609798033e-01 -2.032758610598092430e-01
-2.173378589062499941e+03 -2.061016337765872175e-01 -2.043318511929269887e-01
-2.172336201249999704e+03 -2.070944522571363799e-01 -2.052479858084118869e-01
-2.171293813437499921e+03 -2.080000009671783834e-01 -2.060460427808936124e-01
-2.170251425624999683e+03 -2.088043430889024721e-01 -2.067210040290893280e-01
-2.169209037812499901e+03 -2.095293966405864239e-01 -2.072999327160908734e-01
-2.168166649999999663e+03 -2.102798984966022799e-01 -2.078859763502766689e-01
-2.167124262187499880e+03 -2.111141156731041468e-01 -2.085389090329034245e-01
-2.166081874375000098e+03 -2.120167016063034260e-01 -2.092510612349244570e-01
-2.165039486562499860e+03 -2.129810843412170696e-01 -2.100233361595874315e-01
-2.163997098749999623e+03 -2.140004127229781228e-01 -2.108505423113175015e-01
-2.162954710937500295e+03 -2.150163749950349812e-01 -2.116779901411058595e-01
-2.161912323124999602e+03 -2.159810731753964985e-01 -2.124594223003135607e-01
-2.160869935312499820e+03 -2.168897451277612964e-01 -2.131909396127721901e-01
-2.159827547499999582e+03 -2.177080164356270109e-01 -2.138387468419848114e-01
-2.158785159687499799e+03 -2.184280132313355383e-01 -2.143955576740667335e-01
-2.157742771875000017e+03 -2.190460387581562307e-01 -2.148573104641660625e-01
-2.156700384062499779e+03 -2.196165080286940352e-01 -2.152774410563781382e-01
-2.155657996249999997e+03 -2.201845427666997146e-01 -2.157025381528729358e-01
-2.154615608437500214e+03 -2.206935544061251475e-01 -2.160762704794617628e-01
-2.153573220624999976e+03 -2.211151797688816478e-01 -2.163703632357553419e-01
-2.152530832812499739e+03 -2.214792241575698206e-01 -2.166206893689530677e-01
-2.151488444999999956e+03 -2.218284374176132945e-01 -2.168743945542734308e-01
-2.150446057187499719e+03 -2.221318560546610699e-01 -2.170965429780055411e-01
-2.149403669374999936e+03 -2.223721924342854928e-01 -2.172654176907527213e-01
-2.148361281562499698e+03 -2.225941519149926273e-01 -2.174230705327086233e-01
-2.147318893749999916e+03 -2.228359852254448992e-01 -2.176019387910677894e-01
-2.146276505937499223e+03 -2.231025238352910001e-01 -2.178039308621299019e-01
-2.145234118124999895e+03 -2.233748876462477440e-01 -2.180080332592481684e-01
-2.144191730312499658e+03 -2.236142389462894842e-01 -2.181726455589733105e-01
-2.143149342499999875e+03 -2.238367359033558435e-01 -2.183084733614699124e-01
-2.142106954687499638e+03 -2.240288655479116542e-01 -2.184026740017551982e-01
-2.141064566874999400e+03 -2.241388235592741418e-01 -2.184130267602853170e-01
-2.140022179062499617e+03 -2.241308143570483469e-01 -2.183087968871065543e-01
-2.138979791249999835e+03 -2.239900277201738454e-01 -2.180750725394660638e-01
-2.137937403437499142e+03 -2.236982381200794956e-01 -2.176953998586960703e-01
-2.136895015624999814e+03 -2.232695701478041583e-01 -2.171784811745740562e-01
-2.135852627812499577e+03 -2.226874682707213060e-01 -2.165104385052030456e-01
-2.134810239999999794e+03 -2.219489831854573603e-01 -2.156898934040073490e-01
-2.133767852187500011e+03 -2.210956976655097661e-01 -2.147599808166733570e-01
-2.132725464374999774e+03 -2.201528250876911841e-01 -2.137444214101174300e-01
-2.131683076562499991e+03 -2.192140988510757893e-01 -2.127383434100142690e-01
-2.130640688749999299e+03 -2.183529126359428363e-01 -2.118195997178206336e-01
-2.129598300937499516e+03 -2.175782048469761809e-01 -2.110078127732956110e-01
-2.128555913124999734e+03 -2.169279959103170841e-01 -2.103391455514958264e-01
-2.127513525312499951e+03 -2.164342725694931302e-01 -2.098449484527777353e-01
-2.126471137499999713e+03 -2.161092818587689868e-01 -2.095382643475581230e-01
-2.125428749687499931e+03 -2.159358253839570030e-01 -2.094030820760064970e-01
-2.124386361874999693e+03 -2.159537320589249021e-01 -2.094830069738877754e-01
-2.123343974062499910e+03 -2.161516932459762175e-01 -2.097623363971392596e-01
-2.122301586250000128e+03 -2.165838107332881124e-01 -2.102864783689100681e-01
-2.121259198437499890e+03 -2.172872100377219728e-01 -2.110879161672681859e-01
-2.120216810624999653e+03 -2.182653443104118351e-01 -2.121653299853826780e-01
-2.119174422812499870e+03 -2.194482411722842030e-01 -2.134495829059097072e-01
-2.118132035000000087e+03 -2.207783659468586790e-01 -2.148868144434918359e-01
-2.117089647187499850e+03 -2.221959060000872066e-01 -2.164185838084328461e-01
-2.116047259375000067e+03 -2.236385963413786981e-01 -2.179781755780267061e-01
-2.115004871562499829e+03 -2.250522340097500518e-01 -2.195075488264508212e-01
-2.113962483750000047e+03 -2.263573324978156442e-01 -2.209245335382279407e-01
-2.112920095937499809e+03 -2.275424564751972467e-01 -2.222191392332434068e-01
-2.111877708124999572e+03 -2.286350155176282151e-01 -2.234167317956813337e-01
-2.110835320312500244e+03 -2.296279220289786371e-01 -2.245083623379830751e-01
-2.109792932499999552e+03 -2.305228587029221066e-01 -2.254906137182450532e-01
-2.108750544687499769e+03 -2.313055520126610920e-01 -2.263438410527944256e-01
-2.107708156874999986e+03 -2.319276524789075644e-01 -2.270199591632342806e-01
-2.106665769062499749e+03 -2.323312851250828592e-01 -2.274615824768405903e-01
-2.105623381249999966e+03 -2.324626065108654771e-01 -2.276232273362989722e-01
-2.104580993437499728e+03 -2.322652343015652321e-01 -2.274573342367420259e-01
-2.103538605624999946e+03 -2.317230794371118729e-01 -2.269494988789282353e-01
-2.102496217812500163e+03 -2.308868012251294455e-01 -2.261499546571454911e-01
-2.101453829999999471e+03 -2.297754185442947572e-01 -2.250762085238429688e-01
-2.100411442187499688e+03 -2.283512311514186433e-01 -2.236909099597162720e-01
-2.099369054374999905e+03 -2.266586527010919505e-01 -2.220318671689187895e-01
-2.098326666562499668e+03 -2.247525544829257760e-01 -2.201488305859388983e-01
-2.097284278749999885e+03 -2.227421243288460750e-01 -2.181506980022010211e-01
-2.096241890937499647e+03 -2.207644051986069889e-01 -2.161762079032731043e-01
-2.095199503124999865e+03 -2.189173467559715758e-01 -2.143276311971450132e-01
-2.094157115312500082e+03 -2.173193289349520940e-01 -2.127248064049707121e-01
-2.093114727499999390e+03 -2.160566607069943079e-01 -2.114520854233354619e-01
-2.092072339687499607e+03 -2.151395158872130564e-01 -2.105209978096380941e-01
-2.091029951874999824e+03 -2.145830846691825500e-01 -2.099488868132354524e-01
-2.089987564062499587e+03 -2.144142702495175634e-01 -2.097626327376211630e-01
-2.088945176249999804e+03 -2.145899157400183166e-01 -2.099178093175836368e-01
-2.087902788437500021e+03 -2.150919372544109198e-01 -2.103935321893716515e-01
-2.086860400624999784e+03 -2.158990162338993990e-01 -2.111664279530549582e-01
-2.085818012812499546e+03 -2.169940825543049401e-01 -2.122247909864888316e-01
-2.084775624999999764e+03 -2.182866786240594270e-01 -2.134824780359852181e-01
-2.083733237187499981e+03 -2.196732839118166747e-01 -2.148417427745178687e-01
-2.082690849374999743e+03 -2.210920911159076629e-01 -2.162381772407339642e-01
-2.081648461562499506e+03 -2.224445850162921900e-01 -2.175716989805142887e-01
-2.080606073749999723e+03 -2.236781370557126003e-01 -2.187920832781831693e-01
-2.079563685937499940e+03 -2.247678513254496580e-01 -2.198773255344932120e-01
-2.078521298124999703e+03 -2.256976286409011767e-01 -2.208144045247526221e-01
-2.077478910312499920e+03 -2.264634979698050554e-01 -2.216016901640509851e-01
-2.076436522499999683e+03 -2.270863916678605710e-01 -2.222582996397494681e-01
-2.075394134687499900e+03 -2.276032959515139897e-01 -2.228181555343624332e-01
-2.074351746875000117e+03 -2.280449820337990541e-01 -2.233082834042580678e-01
-2.073309359062499425e+03 -2.284054390696965975e-01 -2.237236131968927122e-01
-2.072266971249999642e+03 -2.286721400062907972e-01 -2.240505005779830361e-01
-2.071224583437499859e+03 -2.288358122644501835e-01 -2.242719237894461870e-01
-2.070182195625000077e+03 -2.288434719766333780e-01 -2.243323060290181303e-01
-2.069139807812499839e+03 -2.286752013089070890e-01 -2.242114407683594435e-01
-2.068097420000000056e+03 -2.283246817260888017e-01 -2.239029488665988943e-01
-2.067055032187499819e+03 -2.277370659570103206e-01 -2.233507213541975622e-01
-2.066012644375000036e+03 -2.269197912590871502e-01 -2.225648009780450687e-01
-2.064970256562499799e+03 -2.259196869427151644e-01 -2.215913943765576988e-01
-2.063927868750000016e+03 -2.247882532894217578e-01 -2.204765482748509975e-01
-2.062885480937500233e+03 -2.235431483644778894e-01 -2.192318945892985094e-01
-2.061843093124999541e+03 -2.222659905117226886e-01 -2.179375297806804002e-01
-2.060800705312499758e+03 -2.209954906199441127e-01 -2.166321193680811608e-01
-2.059758317499999976e+03 -2.198529521181332158e-01 -2.154369313793449148e-01
-2.058715929687500193e+03 -2.189712013366112153e-01 -2.144900291871281450e-01
-2.057673541874999955e+03 -2.184248489912717084e-01 -2.138688054083579537e-01
-2.056631154062499718e+03 -2.182026799687993013e-01 -2.135664825346005047e-01
-2.055588766249999935e+03 -2.182523967482704330e-01 -2.135353054624962166e-01
-2.054546378437499698e+03 -2.184978136267410886e-01 -2.137023856384512865e-01
-2.053503990624999915e+03 -2.188620398140702916e-01 -2.139927372392230187e-01
-2.052461602812499677e+03 -2.193048917343175253e-01 -2.143668965220332234e-01
-2.051419214999999895e+03 -2.197815132101145486e-01 -2.147811388026018009e-01
-2.050376827187500112e+03 -2.202925197277276481e-01 -2.152391731168406819e-01
-2.049334439374999420e+03 -2.207859021749727646e-01 -2.156900278541011573e-01
-2.048292051562499637e+03 -2.212033993029478285e-01 -2.160772925043505377e-01
-2.047249663750000082e+03 -2.215033049156769074e-01 -2.163604788494951914e-01
-2.046207275937499617e+03 -2.216713723222826782e-01 -2.165257103756041412e-01
-2.045164888124999834e+03 -2.216941942844679048e-01 -2.165602122350060443e-01
-2.044122500312499596e+03 -2.215899938159827665e-01 -2.164834623133489455e-01
-2.043080112499999814e+03 -2.213813665464995639e-01 -2.163174607086976731e-01
-2.042037724687500031e+03 -2.211500967584404953e-01 -2.161396981087585767e-01
-2.040995336874999566e+03 -2.208860750266527506e-01 -2.159396724905734422e-01
-2.039952949062499783e+03 -2.205870787147221346e-01 -2.157168792185329975e-01
-2.038910561249999546e+03 -2.202567257629884645e-01 -2.154711155639152942e-01
-2.037868173437499536e+03 -2.198692790201369762e-01 -2.151772260225001676e-01
-2.036825785624999753e+03 -2.193478041943404677e-01 -2.147542031030331700e-01
-2.035783397812499516e+03 -2.186433076914275075e-01 -2.141489693929432558e-01
-2.034741009999999733e+03 -2.177628325380110696e-01 -2.133620562322418313e-01
-2.033698622187499268e+03 -2.167790991369991371e-01 -2.124558350350618796e-01
-2.032656234374999485e+03 -2.156958445700811466e-01 -2.114299959226009218e-01
-2.031613846562499702e+03 -2.144984481328067183e-01 -2.102695082704909568e-01
-2.030571458749999238e+03 -2.132501593194112977e-01 -2.090392684022605030e-01
-2.029529070937499455e+03 -2.119381842173770625e-01 -2.077315901735745096e-01
-2.028486683124999900e+03 -2.105846109812662681e-01 -2.063723286438893245e-01
-2.027444295312499662e+03 -2.092661524202598655e-01 -2.050381802437515055e-01
-2.026401907499999879e+03 -2.079706265499806361e-01 -2.037189849826221144e-01
-2.025359519687499869e+03 -2.067412401533372523e-01 -2.024577322793842116e-01
-2.024317131875000086e+03 -2.055687344886512058e-01 -2.012464544416289747e-01
-2.023274744062499849e+03 -2.044562979543747272e-01 -2.000905293412303387e-01
-2.022232356250000066e+03 -2.034107918432707662e-01 -1.990019133882837965e-01
-2.021189968437500056e+03 -2.024742492525697657e-01 -1.980232886060137310e-01
-2.020147580624999819e+03 -2.016826081854390662e-01 -1.971910813613391433e-01
-2.019105192812500036e+03 -2.010389196460174999e-01 -1.965062562850432293e-01
-2.018062805000000253e+03 -2.004925465670984730e-01 -1.959207791848467661e-01
-2.017020417187499788e+03 -1.999264638601393473e-01 -1.953185922882706982e-01
-2.015978029375000006e+03 -1.993024589511034339e-01 -1.946616626223893476e-01
-2.014935641562499768e+03 -1.986253592324289385e-01 -1.939522101645200780e-01
-2.013893253749999985e+03 -1.979175735887386545e-01 -1.932129674855328494e-01
-2.012850865937499975e+03 -1.971920484712857136e-01 -1.924622628089842358e-01
-2.011808478124999738e+03 -1.964599091292435207e-01 -1.917085622687811630e-01
-2.010766090312499955e+03 -1.956913542849499643e-01 -1.909241936372556847e-01
-2.009723702499999490e+03 -1.948659279065306227e-01 -1.900922557219835440e-01
-2.008681314687499707e+03 -1.939343719187520132e-01 -1.891668593703465240e-01
-2.007638926875000152e+03 -1.929417227941573332e-01 -1.881905689787755076e-01
-2.006596539062499915e+03 -1.919665624631262668e-01 -1.872453306000634032e-01
-2.005554151249999904e+03 -1.910509113389809444e-01 -1.863773014890705848e-01
-2.004511763437499667e+03 -1.902033327474506319e-01 -1.855927465420009470e-01
-2.003469375624999884e+03 -1.894453749026702716e-01 -1.849102531280956974e-01
-2.002426987812500101e+03 -1.887960901080104614e-01 -1.843460198155779939e-01
-2.001384599999999637e+03 -1.882585230708948287e-01 -1.839021453253322225e-01
-2.000342212187499854e+03 -1.878125147761339209e-01 -1.835555972851899420e-01
-1.999299824374999844e+03 -1.874867404275853688e-01 -1.833326207567013422e-01
-1.998257436562500061e+03 -1.872835083063443262e-01 -1.832310287796582171e-01
-1.997215048749999823e+03 -1.872048935474080467e-01 -1.832515976719495676e-01
-1.996172660937499813e+03 -1.872594669365608144e-01 -1.834025839898570653e-01
-1.995130273124999803e+03 -1.874475384296108715e-01 -1.836814962970506060e-01
-1.994087885312499566e+03 -1.878007307733186304e-01 -1.841160804083116775e-01
-1.993045497499999556e+03 -1.883295806214348167e-01 -1.847156997743230333e-01
-1.992003109687499773e+03 -1.889449401789274618e-01 -1.853939641502151126e-01
-1.990960721874999763e+03 -1.895451519675580843e-01 -1.860533354366782077e-01
-1.989918334062499525e+03 -1.900925865104076684e-01 -1.866554711395194410e-01
-1.988875946249999515e+03 -1.905369343788460845e-01 -1.871504671371779227e-01
-1.987833558437499732e+03 -1.908767589912072904e-01 -1.875340888940723871e-01
-1.986791170624999950e+03 -1.911090022990683257e-01 -1.877998058055510566e-01
-1.985748782812499485e+03 -1.911855215404627273e-01 -1.878991328969925045e-01
-1.984706394999999702e+03 -1.911121613661191931e-01 -1.878391516254896976e-01
-1.983664007187499465e+03 -1.909150159050766737e-01 -1.876431010521469600e-01
-1.982621619374999909e+03 -1.906444065637430962e-01 -1.873602325847465166e-01
-1.981579231562499672e+03 -1.903292084269347650e-01 -1.870203127957514588e-01
-1.980536843749999662e+03 -1.899993059864765743e-01 -1.866535142710228912e-01
-1.979494455937499879e+03 -1.896480986945633940e-01 -1.862532906871588179e-01
-1.978452068125000096e+03 -1.892874157581541095e-01 -1.858311034831180153e-01
-1.977409680312499631e+03 -1.889050847278722078e-01 -1.853790266409232335e-01
-1.976367292499999849e+03 -1.885310916679913129e-01 -1.849346208604511488e-01
-1.975324904687500066e+03 -1.882214401717320629e-01 -1.845564012651167707e-01
-1.974282516875000056e+03 -1.879922226111011008e-01 -1.842621238094844516e-01
-1.973240129062499818e+03 -1.878426594739152355e-01 -1.840557119503155037e-01
-1.972197741249999808e+03 -1.877698331438377999e-01 -1.839428438890491069e-01
-1.971155353437500025e+03 -1.877665095297978426e-01 -1.839145386630135492e-01
-1.970112965625000015e+03 -1.878309469714437296e-01 -1.839667594808542528e-01
-1.969070577812499778e+03 -1.879535375189278767e-01 -1.840938150547606622e-01
-1.968028189999999768e+03 -1.881076849529366435e-01 -1.842743059530526084e-01
-1.966985802187499985e+03 -1.882895970894968851e-01 -1.845078387696641453e-01
-1.965943414374999975e+03 -1.885093828428207607e-01 -1.848035830329245455e-01
-1.964901026562499737e+03 -1.887189197764558846e-01 -1.851128844111244176e-01
-1.963858638749999955e+03 -1.888439111388185432e-01 -1.853555077883141666e-01
-1.962816250937499717e+03 -1.888723118572315229e-01 -1.855155974972756694e-01
-1.961773863124999707e+03 -1.888057806241787151e-01 -1.855904035174270605e-01
-1.960731475312499924e+03 -1.886161332590728101e-01 -1.855476517924680435e-01
-1.959689087499999914e+03 -1.882511301956296679e-01 -1.853340413643865814e-01
-1.958646699687500131e+03 -1.876868701046250920e-01 -1.849222215754697807e-01
-1.957604311875000349e+03 -1.868741919214985947e-01 -1.842629182265157206e-01
-1.956561924062499884e+03 -1.857581111977504862e-01 -1.832999299646027314e-01
-1.955519536250000101e+03 -1.843720096025799338e-01 -1.820633293894199090e-01
-1.954477148437499864e+03 -1.827601166809169897e-01 -1.805908670852370279e-01
-1.953434760624999853e+03 -1.809607477050442781e-01 -1.789149164484333809e-01
-1.952392372812500071e+03 -1.790117011913476830e-01 -1.770729369944594733e-01
-1.951349984999999833e+03 -1.769342950246367008e-01 -1.750882482315735678e-01
-1.950307597187500050e+03 -1.747499729131027635e-01 -1.729802178417339797e-01
-1.949265209374999586e+03 -1.725038508549766314e-01 -1.707931124471243345e-01
-1.948222821562499803e+03 -1.702613007984237758e-01 -1.685897524941629144e-01
-1.947180433750000020e+03 -1.681070819385340476e-01 -1.664538738888560743e-01
-1.946138045937499555e+03 -1.660924291258610019e-01 -1.644376823455852010e-01
-1.945095658124999773e+03 -1.642193192008278013e-01 -1.625458847681585384e-01
-1.944053270312499535e+03 -1.625497058172790943e-01 -1.608378039951471605e-01
-1.943010882499999752e+03 -1.611187113317314734e-01 -1.593432949788960162e-01
-1.941968494687499970e+03 -1.599450307099322122e-01 -1.580798409756553058e-01
-1.940926106874999505e+03 -1.590172983597792633e-01 -1.570446461938009297e-01
-1.939883719062499722e+03 -1.582669921233710586e-01 -1.561755936264347944e-01
-1.938841331249999712e+03 -1.576802126762165412e-01 -1.554603523484992533e-01
-1.937798943437499474e+03 -1.572771442999616465e-01 -1.549205664070273936e-01
-1.936756555624999919e+03 -1.570528607722583292e-01 -1.545572585828944301e-01
-1.935714167812499909e+03 -1.570033332951691618e-01 -1.543726910731757218e-01
-1.934671779999999899e+03 -1.570948268730968655e-01 -1.543344377586023664e-01
-1.933629392187499661e+03 -1.572700946162465252e-01 -1.543871041642722597e-01
-1.932587004374999651e+03 -1.575379408605938891e-01 -1.545391936775888930e-01
-1.931544616562499868e+03 -1.578731805451238090e-01 -1.547655893378849234e-01
-1.930502228749999404e+03 -1.582157359246449957e-01 -1.550076700431489984e-01
-1.929459840937499621e+03 -1.585626319911407900e-01 -1.552631036919807084e-01
-1.928417453124999838e+03 -1.588953229744166640e-01 -1.555160038420816404e-01
-1.927375065312499828e+03 -1.591885237114398222e-01 -1.557421503427160459e-01
-1.926332677499999818e+03 -1.594322533703432521e-01 -1.559275607032785671e-01
-1.925290289687499808e+03 -1.596687837102731822e-01 -1.561065837596987693e-01
-1.924247901874999798e+03 -1.599280587548588539e-01 -1.563094838369506745e-01
-1.923205514062499788e+03 -1.602181590435359793e-01 -1.565464452876003110e-01
-1.922163126250000005e+03 -1.605664009237284529e-01 -1.568461940987161962e-01
-1.921120738437499995e+03 -1.609866085416876702e-01 -1.572234852634830649e-01
-1.920078350624999757e+03 -1.614866106981969196e-01 -1.576840469753165441e-01
-1.919035962812499974e+03 -1.620894373159930957e-01 -1.582528623382400690e-01
-1.917993574999999510e+03 -1.627752954049117851e-01 -1.589098124986759175e-01
-1.916951187187499727e+03 -1.635588357536134352e-01 -1.596688604563950564e-01
-1.915908799374999944e+03 -1.644246930177547805e-01 -1.605135261509863798e-01
-1.914866411562499707e+03 -1.653381101691759614e-01 -1.614072150106078130e-01
-1.913824023750000151e+03 -1.662864731449355260e-01 -1.623376982033032934e-01
-1.912781635937499914e+03 -1.672059597512456641e-01 -1.632403608114606497e-01
-1.911739248124999904e+03 -1.680577829763185704e-01 -1.640807082292669306e-01
-1.910696860312500121e+03 -1.687882892025929504e-01 -1.648092080465703713e-01
-1.909654472499999656e+03 -1.693713970800955482e-01 -1.653980126804577011e-01
-1.908612084687499873e+03 -1.698223206800345553e-01 -1.658615694786070016e-01
-1.907569696874999863e+03 -1.701360509738296944e-01 -1.661945661453654577e-01
-1.906527309062500080e+03 -1.702930679301891403e-01 -1.663821541662028891e-01
-1.905484921249999843e+03 -1.702615265667133948e-01 -1.663987219661883232e-01
-1.904442533437499833e+03 -1.699995629786303086e-01 -1.662042804982094280e-01
-1.903400145624999823e+03 -1.694989403428272257e-01 -1.657888268570980317e-01
-1.902357757812499585e+03 -1.688303888550850007e-01 -1.652252622789443792e-01
-1.901315369999999803e+03 -1.680008898849202625e-01 -1.645281111222339776e-01
-1.900272982187499792e+03 -1.669999716089899111e-01 -1.636888212767362294e-01
-1.899230594374999782e+03 -1.658722828252738868e-01 -1.627462971364863065e-01
-1.898188206562500000e+03 -1.646628319758161318e-01 -1.617332418560034069e-01
-1.897145818749999535e+03 -1.633990837591904888e-01 -1.606705600486474927e-01
-1.896103430937499752e+03 -1.621095576058557974e-01 -1.595853688857984953e-01
-1.895061043124999969e+03 -1.608160762840973312e-01 -1.584965923641390162e-01
-1.894018655312499504e+03 -1.595496578251640041e-01 -1.574292680258864152e-01
-1.892976267499999722e+03 -1.583504330627945045e-01 -1.564163794457742451e-01
-1.891933879687499712e+03 -1.573094012899973748e-01 -1.555407844566826792e-01
-1.890891491874999929e+03 -1.565307020448798714e-01 -1.548971204973914606e-01
-1.889849104062499919e+03 -1.560448026492483320e-01 -1.545077838786660940e-01
-1.888806716249999681e+03 -1.558825220128517985e-01 -1.543972034046239561e-01
-1.887764328437499898e+03 -1.560595796692453019e-01 -1.545845057034842263e-01
-1.886721940625000116e+03 -1.565597835965368556e-01 -1.550584656817555473e-01
-1.885679552812499651e+03 -1.573709122521638748e-01 -1.558106452926847074e-01
-1.884637164999999868e+03 -1.584877172651067145e-01 -1.568401636730135107e-01
-1.883594777187499631e+03 -1.598894938042582092e-01 -1.581265154594540256e-01
-1.882552389374999848e+03 -1.615049680730880344e-01 -1.595986169077110717e-01
-1.881510001562499838e+03 -1.632556087910116693e-01 -1.611823562298318191e-01
-1.880467613749999600e+03 -1.650573761626235314e-01 -1.627994324329240516e-01
-1.879425225937499818e+03 -1.668388049926721461e-01 -1.643816269177959533e-01
-1.878382838125000035e+03 -1.685717379827454399e-01 -1.659021241780004874e-01
-1.877340450312499570e+03 -1.701818325259037978e-01 -1.672925006646986401e-01
-1.876298062499999787e+03 -1.716426077713222309e-01 -1.685311699963274179e-01
-1.875255674687500004e+03 -1.729161603986973383e-01 -1.695872681682709937e-01
-1.874213286874999540e+03 -1.739416913658708708e-01 -1.703985169499170060e-01
-1.873170899062499757e+03 -1.747093444243925930e-01 -1.709549023553337821e-01
-1.872128511249999974e+03 -1.752203430035140508e-01 -1.712601751403473316e-01
-1.871086123437499964e+03 -1.755462961302316494e-01 -1.713864696373411378e-01
-1.870043735624999954e+03 -1.757347969397461129e-01 -1.713879085985145490e-01
-1.869001347812499716e+03 -1.758258674438470115e-01 -1.713076147745237754e-01
-1.867958959999999934e+03 -1.758558108953627575e-01 -1.711828260286661907e-01
-1.866916572187500151e+03 -1.758446287069093394e-01 -1.710399411487224242e-01
-1.865874184375000368e+03 -1.758625771668700100e-01 -1.709513246883018200e-01
-1.864831796562499903e+03 -1.759594146255786806e-01 -1.709653885919114047e-01
-1.863789408750000121e+03 -1.761432617419176339e-01 -1.710896454551320556e-01
-1.862747020937499883e+03 -1.764232105875855883e-01 -1.713334981903885113e-01
-1.861704633124999873e+03 -1.767900124809883289e-01 -1.716870913864940451e-01
-1.860662245312500090e+03 -1.772400776791085153e-01 -1.721413706004680799e-01
-1.859619857499999853e+03 -1.777384909860642015e-01 -1.726541484484728217e-01
-1.858577469687500070e+03 -1.783256520680681356e-01 -1.732576050548781388e-01
-1.857535081874999605e+03 -1.790217817425529823e-01 -1.739692883432303605e-01
-1.856492694062499822e+03 -1.798402880813219917e-01 -1.748024443274700801e-01
-1.855450306250000040e+03 -1.808155583555060286e-01 -1.757908515881960732e-01
-1.854407918437499802e+03 -1.820023750855834510e-01 -1.769897515272209620e-01
-1.853365530624999792e+03 -1.834001593728728230e-01 -1.783947819734177653e-01
-1.852323142812499555e+03 -1.850231262732875970e-01 -1.800129033409376689e-01
-1.851280754999999772e+03 -1.868447762144495317e-01 -1.818207372492084140e-01
-1.850238367187499989e+03 -1.888025112186350885e-01 -1.837569303468331028e-01
-1.849195979374999524e+03 -1.908272132537492671e-01 -1.857572206534498505e-01
-1.848153591562499741e+03 -1.928392624378578724e-01 -1.877482945053619845e-01
-1.847111203749999731e+03 -1.948297800417111425e-01 -1.897243355019272715e-01
-1.846068815937499494e+03 -1.967366266415874754e-01 -1.916227381821365428e-01
-1.845026428124999711e+03 -1.985184781655190134e-01 -1.933926730982046815e-01
-1.843984040312499928e+03 -2.002150390125845003e-01 -1.950692514724703674e-01
-1.842941652499999918e+03 -2.019003709655228518e-01 -1.967223301635777355e-01
-1.841899264687499681e+03 -2.035589086297410755e-01 -1.983381654821048667e-01
-1.840856876874999671e+03 -2.051843499826528083e-01 -1.999168766673669329e-01
-1.839814489062499888e+03 -2.067422388083300644e-01 -2.014289747917518969e-01
-1.838772101249999878e+03 -2.082680827708174864e-01 -2.029100469221068459e-01
-1.837729713437499640e+03 -2.098381905361441924e-01 -2.044360010283729767e-01
-1.836687325624999630e+03 -2.114983630618451071e-01 -2.060566713874392997e-01
-1.835644937812499847e+03 -2.132229002722763334e-01 -2.077479333177220944e-01
-1.834602549999999837e+03 -2.150056912864342362e-01 -2.095046212012849629e-01
-1.833560162187499600e+03 -2.168606295560463748e-01 -2.113381776017403124e-01
-1.832517774374999817e+03 -2.187828428803379188e-01 -2.132389174948947363e-01
-1.831475386562499580e+03 -2.207649135032718479e-01 -2.152030023164187011e-01
-1.830432998749999570e+03 -2.228051168750661282e-01 -2.172305985635999415e-01
-1.829390610937499559e+03 -2.248557855220549018e-01 -2.192742864137347814e-01
-1.828348223124999777e+03 -2.268451838831665734e-01 -2.212630013792712957e-01
-1.827305835312499767e+03 -2.287053514086842265e-01 -2.231247199420668403e-01
-1.826263447499999984e+03 -2.303905421711198998e-01 -2.248147119318585352e-01
-1.825221059687499746e+03 -2.318866815990721642e-01 -2.263177532965368055e-01
-1.824178671874999736e+03 -2.331469232659647561e-01 -2.275788856343585187e-01
-1.823136284062499726e+03 -2.340987501827130890e-01 -2.285250297260650321e-01
-1.822093896250000171e+03 -2.348238099283805891e-01 -2.292275998201843135e-01
-1.821051508437499933e+03 -2.354240945072054725e-01 -2.297800781439166828e-01
-1.820009120624999923e+03 -2.359980869373146939e-01 -2.302719487716063662e-01
-1.818966732812500140e+03 -2.366202036450338886e-01 -2.307682613077711165e-01
-1.817924344999999676e+03 -2.373112356731192640e-01 -2.312850152347876720e-01
-1.816881957187499893e+03 -2.381172844991056858e-01 -2.318671985161867566e-01
-1.815839569375000110e+03 -2.390805970669872549e-01 -2.325623066070917899e-01
-1.814797181562500100e+03 -2.401792460562970910e-01 -2.333544682749981170e-01
-1.813754793750000090e+03 -2.413766040793215162e-01 -2.342124957010782160e-01
-1.812712405937499852e+03 -2.427028940754953068e-01 -2.351647184862155349e-01
-1.811670018124999842e+03 -2.441664687656137089e-01 -2.362214421273618470e-01
-1.810627630312500060e+03 -2.458063909768824495e-01 -2.374301751663265847e-01
-1.809585242499999822e+03 -2.476811084722780054e-01 -2.388538880965355993e-01
-1.808542854687499812e+03 -2.499009409054956943e-01 -2.406008155573517993e-01
-1.807500466874999802e+03 -2.525061839106714223e-01 -2.427177964463891335e-01
-1.806458079062500019e+03 -2.554220328227595482e-01 -2.451412253711026668e-01
-1.805415691249999782e+03 -2.586133919171357265e-01 -2.478476690857845111e-01
-1.804373303437499771e+03 -2.621131043543259431e-01 -2.508747607313530636e-01
-1.803330915624999989e+03 -2.660252968072233659e-01 -2.543288526410140138e-01
-1.802288527812499524e+03 -2.703094138645129041e-01 -2.581781464367987611e-01
-1.801246139999999741e+03 -2.748651477427845879e-01 -2.623292433309542537e-01
-1.800203752187499731e+03 -2.797518468800863634e-01 -2.668349006613473517e-01
-1.799161364374999721e+03 -2.850323099576574370e-01 -2.717494810459051280e-01
-1.798118976562500166e+03 -2.907586842596419086e-01 -2.771209528490536922e-01
-1.797076588749999701e+03 -2.970134203679159479e-01 -2.830266645558928706e-01
-1.796034200937499918e+03 -3.038078363011297856e-01 -2.894751858400251843e-01
-1.794991813125000135e+03 -3.111395373309486789e-01 -2.964518646382029443e-01
-1.793949425312499670e+03 -3.190759680015293198e-01 -3.040079508765178851e-01
-1.792907037499999888e+03 -3.275316791515883175e-01 -3.120584175376289182e-01
-1.791864649687499650e+03 -3.364733548603309754e-01 -3.205694358894095042e-01
-1.790822261874999867e+03 -3.459493799867335850e-01 -3.295916188944075231e-01
-1.789779874062499857e+03 -3.559713559028191976e-01 -3.391363118769200602e-01
-1.788737486249999620e+03 -3.665253858180470004e-01 -3.491823988518372168e-01
-1.787695098437499837e+03 -3.776047397297412345e-01 -3.597224400270399025e-01
-1.786652710624999372e+03 -3.892676184719636168e-01 -3.708071869001167142e-01
-1.785610322812499589e+03 -4.014674321908286436e-01 -3.823894978054557248e-01
-1.784567934999999807e+03 -4.142110035841040649e-01 -3.944749989731300421e-01
-1.783525547187499569e+03 -4.274446766659590891e-01 -4.070156356804584541e-01
-1.782483159374999786e+03 -4.410647224680674938e-01 -4.199098265947812103e-01
-1.781440771562499549e+03 -4.550571095579244441e-01 -4.331381491248150195e-01
-1.780398383749999539e+03 -4.693860075937086873e-01 -4.466732006692568091e-01
-1.779355995937499756e+03 -4.839444640199552228e-01 -4.604153666798925237e-01
-1.778313608124999973e+03 -4.985970764056435467e-01 -4.742291385193243558e-01
-1.777271220312499509e+03 -5.133974453526071180e-01 -4.881633730527945580e-01
-1.776228832499999726e+03 -5.283707747923821474e-01 -5.022518810626215302e-01
-1.775186444687500170e+03 -5.434621110589274995e-01 -5.164456266658307149e-01
-1.774144056874999706e+03 -5.585988953357832187e-01 -5.306837101938226553e-01
-1.773101669062499923e+03 -5.737600198007574148e-01 -5.449510028125438277e-01
-1.772059281250000140e+03 -5.890721101437770280e-01 -5.593640758016649173e-01
-1.771016893437499903e+03 -6.046648046429108359e-01 -5.740505930258847922e-01
-1.769974505625000120e+03 -6.207426254366439355e-01 -5.892167075640259988e-01
-1.768932117812500110e+03 -6.373533889150210241e-01 -6.049191744613250377e-01
-1.767889729999999872e+03 -6.546749049316484825e-01 -6.213237978306864751e-01
-1.766847342187500089e+03 -6.728450054475536568e-01 -6.385544388286780171e-01
-1.765804954374999625e+03 -6.919396444076487684e-01 -6.566703574372647623e-01
-1.764762566562499842e+03 -7.119863007313386172e-01 -6.756932201226647505e-01
-1.763720178750000059e+03 -7.330657871366861311e-01 -6.956937584314748513e-01
-1.762677790937499822e+03 -7.553715063906512039e-01 -7.168495965203268705e-01
-1.761635403124999812e+03 -7.790816079950805273e-01 -7.393105472971926995e-01
-1.760593015312499574e+03 -8.043689859207516779e-01 -7.632338413381544173e-01
-1.759550627499999791e+03 -8.313357667302841980e-01 -7.887107312763849132e-01
-1.758508239687500009e+03 -8.602327937388655199e-01 -8.159558288554293881e-01
-1.757465851874999544e+03 -8.911934994279148148e-01 -8.451057168923122864e-01
-1.756423464062499761e+03 -9.240383414397237427e-01 -8.759967557992026643e-01
-1.755381076249999978e+03 -9.585654688784314148e-01 -9.084328753667531009e-01
-1.754338688437499968e+03 -9.949069408977945228e-01 -9.425357324458415453e-01
-1.753296300624999731e+03 -1.033209649642546246e+00 -9.784302389409830214e-01
-1.752253912812499721e+03 -1.073408559325085498e+00 -1.016045578677975181e+00
-1.751211524999999938e+03 -1.115374594247336093e+00 -1.055258788262056546e+00
-1.750169137187500155e+03 -1.159225484087063052e+00 -1.096176567877030106e+00
-1.749126749374999690e+03 -1.204611304816519013e+00 -1.138472223190305721e+00
-1.748084361562499907e+03 -1.251425328662015168e+00 -1.182052529709120670e+00
-1.747041973749999897e+03 -1.299912583580442149e+00 -1.227158282785458576e+00
-1.745999585937499660e+03 -1.350880281545562500e+00 -1.274536235500629555e+00
-1.744957198124999877e+03 -1.404450851849847082e+00 -1.324295149241989433e+00
-1.743914810312499867e+03 -1.460487413577685523e+00 -1.376329772422958397e+00
-1.742872422500000084e+03 -1.518770134243916603e+00 -1.430455495812511746e+00
-1.741830034687499619e+03 -1.578971383461542199e+00 -1.486383048298637544e+00
-1.740787646874999837e+03 -1.641084939215978977e+00 -1.544126176762529390e+00
-1.739745259062499827e+03 -1.705060066603891755e+00 -1.603658673079860542e+00
-1.738702871249999816e+03 -1.771579012266860875e+00 -1.665598292460742869e+00
-1.737660483437499579e+03 -1.840789799177213304e+00 -1.730090387223395920e+00
-1.736618095624999569e+03 -1.912348151848358491e+00 -1.796841319080143329e+00
-1.735575707812499786e+03 -1.986463950886954377e+00 -1.866051359247124397e+00
-1.734533320000000003e+03 -2.062939145861942603e+00 -1.937526709773649713e+00
-1.733490932187499538e+03 -2.141864253036884769e+00 -2.011346894085946690e+00
-1.732448544374999756e+03 -2.223762761765612161e+00 -2.087990838254068837e+00
-1.731406156562499518e+03 -2.308885703584282023e+00 -2.167693486661200097e+00
-1.730363768749999508e+03 -2.397472850543106659e+00 -2.250696861426234818e+00
-1.729321380937499725e+03 -2.489618368423322181e+00 -2.337069538123738521e+00
-1.728278993124999488e+03 -2.584692198915116812e+00 -2.426207520502094983e+00
-1.727236605312499933e+03 -2.681957400992250662e+00 -2.517405399193147986e+00
-1.726194217500000150e+03 -2.781393387601491352e+00 -2.610631697522168615e+00
-1.725151829687499912e+03 -2.883292590521327359e+00 -2.706182119248301543e+00
-1.724109441874999902e+03 -2.988768264007174658e+00 -2.805129975128778153e+00
-1.723067054062500119e+03 -3.099599664761767404e+00 -2.909120573915730201e+00
-1.722024666250000109e+03 -3.219059895694426743e+00 -3.021187867996982579e+00
-1.720982278437499872e+03 -3.348279519318853037e+00 -3.142363478725344716e+00
-1.719939890625000089e+03 -3.487249523946135632e+00 -3.272604338849272931e+00
-1.718897502812500079e+03 -3.635862034813620358e+00 -3.411862540997299131e+00
-1.717855114999999842e+03 -3.793702621612123238e+00 -3.559774009288389163e+00
-1.716812727187499831e+03 -3.960179710007284637e+00 -3.715796527639774194e+00
-1.715770339374999821e+03 -4.134318955027564080e+00 -3.879032869103841819e+00
-1.714727951562500039e+03 -4.314673276118458745e+00 -4.048173774269361758e+00
-1.713685563750000256e+03 -4.499436309625442831e+00 -4.221555038918189062e+00
-1.712643175937499791e+03 -4.685654491922781162e+00 -4.396442993560571111e+00
-1.711600788125000008e+03 -4.870952321001339236e+00 -4.570650007956285066e+00
-1.710558400312499771e+03 -5.054367701370865440e+00 -4.743323689803266241e+00
-1.709516012499999761e+03 -5.235907365554016479e+00 -4.914438975547867905e+00
-1.708473624687499978e+03 -5.415961436461576461e+00 -5.084338520129295880e+00
-1.707431236874999740e+03 -5.593708656642043309e+00 -5.252222901234239849e+00
-1.706388849062500185e+03 -5.767812064254662197e+00 -5.416819227414277904e+00
-1.705346461249999493e+03 -5.937059884315380565e+00 -5.576999599147243636e+00
-1.704304073437499937e+03 -6.101115967969442444e+00 -5.732436776073376095e+00
-1.703261685625000155e+03 -6.259220802326537658e+00 -5.882410857412463834e+00
-1.702219297812499690e+03 -6.410659188158712496e+00 -6.026242506282045497e+00
-1.701176909999999907e+03 -6.554639386393732003e+00 -6.163147163772083381e+00
-1.700134522187499670e+03 -6.690521836775406683e+00 -6.292482030229689549e+00
-1.699092134374999887e+03 -6.817217346327174354e+00 -6.413173356785112134e+00
-1.698049746562500104e+03 -6.935482774277184959e+00 -6.525878259492729150e+00
-1.697007358749999639e+03 -7.047213296182860631e+00 -6.632346791308861178e+00
-1.695964970937499857e+03 -7.154105489354296132e+00 -6.734177378314754492e+00
-1.694922583124999846e+03 -7.257350057061825233e+00 -6.832435425430804621e+00
-1.693880195312499609e+03 -7.358618194703449689e+00 -6.928642875237690291e+00
-1.692837807499999826e+03 -7.456859457105571742e+00 -7.021826428204517079e+00
-1.691795419687499589e+03 -7.552030434482125187e+00 -7.111923693681437619e+00
-1.690753031874999806e+03 -7.644365710508060019e+00 -7.199171796836128401e+00
-1.689710644062499568e+03 -7.735267401934081910e+00 -7.284843604730574462e+00
-1.688668256249999558e+03 -7.827606416841062398e+00 -7.371587723950177917e+00
-1.687625868437499776e+03 -7.922717132249596617e+00 -7.460678646920874790e+00
-1.686583480624999311e+03 -8.019246398317919855e+00 -7.550890398394499492e+00
-1.685541092812499528e+03 -8.116361414902115712e+00 -7.641445571001631798e+00
-1.684498704999999745e+03 -8.216324978613601004e+00 -7.734468165708139331e+00
-1.683456317187499735e+03 -8.318661967743905095e+00 -7.829505196543560253e+00
-1.682413929374999725e+03 -8.420249283998250789e+00 -7.923626144231657342e+00
-1.681371541562499488e+03 -8.518280870297536111e+00 -8.014272809794736219e+00
-1.680329153749999932e+03 -8.609638959193363306e+00 -8.098594320335172014e+00
-1.679286765937499922e+03 -8.691178433341045562e+00 -8.173728970694757123e+00
-1.678244378124999685e+03 -8.761082565519680898e+00 -8.238080172994637351e+00
-1.677201990312499674e+03 -8.817294530588078771e+00 -8.289766599876056574e+00
-1.676159602499999892e+03 -8.862119046695973168e+00 -8.330920087394094509e+00
-1.675117214687500109e+03 -8.896587267473353933e+00 -8.362477525851231164e+00
-1.674074826874999644e+03 -8.918923534575322165e+00 -8.382802726876620980e+00
-1.673032439062499861e+03 -8.929038835766220927e+00 -8.391805011057018149e+00
-1.671990051250000079e+03 -8.928743708869854245e+00 -8.391220819308292889e+00
-1.670947663437499841e+03 -8.918819672690139200e+00 -8.381815083199436245e+00
-1.669905275625000058e+03 -8.899076258761802194e+00 -8.363398860802131907e+00
-1.668862887812500048e+03 -8.868798225182887407e+00 -8.335288458926029875e+00
-1.667820499999999811e+03 -8.827344225699231828e+00 -8.296908371211099364e+00
-1.666778112187500028e+03 -8.774658714023454209e+00 -8.248237845831610571e+00
-1.665735724374999563e+03 -8.709857370104298724e+00 -8.188435427083895490e+00
-1.664693336562499780e+03 -8.634150264825391830e+00 -8.118626338399941744e+00
-1.663650948749999998e+03 -8.547422704617988032e+00 -8.038684536855528862e+00
-1.662608560937499988e+03 -8.449500399355219571e+00 -7.948423736973917464e+00
-1.661566173124999750e+03 -8.339415471365956734e+00 -7.846942061496513965e+00
-1.660523785312499740e+03 -8.217502453577749222e+00 -7.734508715446955840e+00
-1.659481397499999730e+03 -8.086198231791863478e+00 -7.613359904927905930e+00
-1.658439009687500175e+03 -7.946840727812869432e+00 -7.484740943124036150e+00
-1.657396621874999937e+03 -7.801459610058826044e+00 -7.350517998544345843e+00
-1.656354234062499927e+03 -7.651580810033724589e+00 -7.212105329441781620e+00
-1.655311846249999917e+03 -7.497651823443534980e+00 -7.069900497299265396e+00
-1.654269458437500134e+03 -7.337891369609038428e+00 -6.922188269070391087e+00
-1.653227070624999897e+03 -7.171691333131804846e+00 -6.768378688139658372e+00
-1.652184682812499886e+03 -6.998653460493014400e+00 -6.608067998593121217e+00
-1.651142295000000104e+03 -6.819028781245497939e+00 -6.441441716624996872e+00
-1.650099907187499639e+03 -6.634460346532511821e+00 -6.270002491219139884e+00
-1.649057519374999856e+03 -6.446191772327712677e+00 -6.094899853640845855e+00
-1.648015131562499846e+03 -6.254598500116942184e+00 -5.916458456524424037e+00
-1.646972743749999836e+03 -6.059448213308365361e+00 -5.734487832726783196e+00
-1.645930355937499826e+03 -5.860267342760463904e+00 -5.548555620614776807e+00
-1.644887968124999588e+03 -5.657698053559293783e+00 -5.359259385067442594e+00
-1.643845580312499806e+03 -5.455025034095069003e+00 -5.169701850454904601e+00
-1.642803192500000023e+03 -5.254518622874695843e+00 -4.982071242096176356e+00
-1.641760804687499558e+03 -5.055533610984483950e+00 -4.795806704383188013e+00
-1.640718416874999775e+03 -4.859250409730162090e+00 -4.612043350342713843e+00
-1.639676029062499538e+03 -4.668316602073311117e+00 -4.433246386817171647e+00
-1.638633641249999755e+03 -4.483187752361254219e+00 -4.259825234866589483e+00
-1.637591253437499745e+03 -4.304782015717923294e+00 -4.092655221577409463e+00
-1.636548865624999735e+03 -4.133564014021610333e+00 -3.932136754606620155e+00
-1.635506477812499952e+03 -3.971047926938738648e+00 -3.779659244559383069e+00
-1.634464089999999942e+03 -3.818269160897778125e+00 -3.636195280538507824e+00
-1.633421702187499932e+03 -3.672780846518617803e+00 -3.499476036799427536e+00
-1.632379314375000149e+03 -3.534664187188087503e+00 -3.369614616462930812e+00
-1.631336926562499684e+03 -3.404547851492884192e+00 -3.247219693521151473e+00
-1.630294538749999901e+03 -3.281583342250890656e+00 -3.131505087521251340e+00
-1.629252150937499891e+03 -3.164208353740704194e+00 -3.020961994302651998e+00
-1.628209763125000109e+03 -3.053169152148650589e+00 -2.916287245556139940e+00
-1.627167375312499871e+03 -2.949530281035688262e+00 -2.818466872568371251e+00
-1.626124987499999861e+03 -2.853703328740031964e+00 -2.727895442080438215e+00
-1.625082599687499851e+03 -2.765062249752456847e+00 -2.643988199411012818e+00
-1.624040211874999613e+03 -2.682432716964137764e+00 -2.565670015699082818e+00
-1.622997824062499831e+03 -2.605382569356670341e+00 -2.492596025344094191e+00
-1.621955436249999821e+03 -2.533078026302646890e+00 -2.424003759852233930e+00
-1.620913048437499810e+03 -2.466126047584749514e+00 -2.360461658651477723e+00
-1.619870660624999573e+03 -2.404188651247596731e+00 -2.301638356264937180e+00
-1.618828272812499563e+03 -2.347473032638105472e+00 -2.247735670598371094e+00
-1.617785884999999780e+03 -2.295539822918337247e+00 -2.198365754698759389e+00
-1.616743497187499997e+03 -2.246577672327643604e+00 -2.151814208775320481e+00
-1.615701109374999760e+03 -2.200084541247787406e+00 -2.107611853243366529e+00
-1.614658721562499750e+03 -2.155489919887338957e+00 -2.065244678593219696e+00
-1.613616333749999740e+03 -2.111570039856124570e+00 -2.023553581906393006e+00
-1.612573945937499957e+03 -2.067665693251187431e+00 -1.981930052842028944e+00
-1.611531558124999947e+03 -2.024311236296045813e+00 -1.940884473078573924e+00
-1.610489170312499937e+03 -1.981666605929371938e+00 -1.900537470595061063e+00
-1.609446782499999927e+03 -1.940299670353069938e+00 -1.861430156349907827e+00
-1.608404394687500144e+03 -1.900223844896065328e+00 -1.823581071675318244e+00
-1.607362006874999906e+03 -1.861425124936185060e+00 -1.786972419176269256e+00
-1.606319619062500124e+03 -1.824270859637984632e+00 -1.751950738896899784e+00
-1.605277231249999659e+03 -1.788909600975637115e+00 -1.718679557431008531e+00
-1.604234843437499876e+03 -1.754732440192958043e+00 -1.686604206682709162e+00
-1.603192455625000093e+03 -1.721282959325823425e+00 -1.655258845594605566e+00
-1.602150067812499628e+03 -1.688889408602256559e+00 -1.624935475258487028e+00
-1.601107679999999846e+03 -1.656283053953074846e+00 -1.594397230735693949e+00
-1.600065292187499836e+03 -1.622265810511336337e+00 -1.562457092128942682e+00
-1.599022904374999825e+03 -1.586708138540752211e+00 -1.528978162262840002e+00
-1.597980516562500043e+03 -1.549749670889416286e+00 -1.494095698150173179e+00
-1.596938128749999578e+03 -1.511533119989363350e+00 -1.457957038429574581e+00
-1.595895740937499795e+03 -1.472581378952766640e+00 -1.421067906993656038e+00
-1.594853353124999785e+03 -1.433309855790454224e+00 -1.383835732276101016e+00
-1.593810965312499548e+03 -1.394232200742675509e+00 -1.346781192888508505e+00
-1.592768577499999765e+03 -1.355345632095406261e+00 -1.309939484855685343e+00
-1.591726189687499755e+03 -1.316346973690593725e+00 -1.273050236716053663e+00
-1.590683801874999745e+03 -1.276747919526618036e+00 -1.235667652654426796e+00
-1.589641414062499734e+03 -1.237230406162848073e+00 -1.198449986229599418e+00
-1.588599026249999952e+03 -1.198449728525971425e+00 -1.161996589889930487e+00
-1.587556638437499942e+03 -1.161038918673703124e+00 -1.126891801080563971e+00
-1.586514250624999931e+03 -1.125448541768475641e+00 -1.093558140886320640e+00
-1.585471862812500149e+03 -1.091906261216654572e+00 -1.062212652147636494e+00
-1.584429474999999911e+03 -1.060254685667499031e+00 -1.032698681104312621e+00
-1.583387087187499901e+03 -1.030280393093603308e+00 -1.004796955594871255e+00
-1.582344699375000118e+03 -1.002264509927691227e+00 -9.787725041751830224e-01
-1.581302311562499881e+03 -9.761491811655281792e-01 -9.545700513054732328e-01
-1.580259923750000098e+03 -9.521079388920757891e-01 -9.323264111673882359e-01
-1.579217535937499633e+03 -9.300967700197948496e-01 -9.119793605537146464e-01
-1.578175148124999851e+03 -9.099597954087815799e-01 -8.933686227439124883e-01
-1.577132760312500068e+03 -8.918825504197850362e-01 -8.766620626327021881e-01
-1.576090372499999603e+03 -8.755785436973669844e-01 -8.615718046302587307e-01
-1.575047984687499820e+03 -8.607701279786361681e-01 -8.478399872925610481e-01
-1.574005596874999583e+03 -8.472746896715128706e-01 -8.352946983126874336e-01
-1.572963209062499800e+03 -8.347787638441264146e-01 -8.236330445493935670e-01
-1.571920821250000017e+03 -8.231809438292373438e-01 -8.127502316005388305e-01
-1.570878433437499552e+03 -8.126396295356035360e-01 -8.028046505293129353e-01
-1.569836045624999770e+03 -8.031931263454256120e-01 -7.938507459504285935e-01
-1.568793657812499760e+03 -7.946136532656120632e-01 -7.856821899577045576e-01
-1.567751269999999522e+03 -7.865887652434382371e-01 -7.780330694058315011e-01
-1.566708882187499739e+03 -7.790635002721347790e-01 -7.708669758039302655e-01
-1.565666494374999957e+03 -7.722429988588118688e-01 -7.643832907704649626e-01
-1.564624106562499946e+03 -7.660999096850930057e-01 -7.585800661262671607e-01
-1.563581718749999936e+03 -7.604253138261860556e-01 -7.532630708333729608e-01
-1.562539330937500154e+03 -7.550541302961144563e-01 -7.482641868425081721e-01
-1.561496943124999916e+03 -7.499462790478212959e-01 -7.435461730920017720e-01
-1.560454555312499906e+03 -7.451031798541364326e-01 -7.391129753194862761e-01
-1.559412167500000123e+03 -7.406800731054740128e-01 -7.351174073429644906e-01
-1.558369779687499886e+03 -7.370253993415979421e-01 -7.319061510074941213e-01
-1.557327391874999876e+03 -7.343702229116014779e-01 -7.296915609618565002e-01
-1.556285004062499866e+03 -7.327856618818984202e-01 -7.285437923228078594e-01
-1.555242616249999855e+03 -7.322852086770299529e-01 -7.284833496710514389e-01
-1.554200228437500073e+03 -7.327856974973242510e-01 -7.294222341643800123e-01
-1.553157840624999608e+03 -7.341650185033707920e-01 -7.312262937137627983e-01
-1.552115452812499825e+03 -7.362089045990275471e-01 -7.336759193454556183e-01
-1.551073065000000042e+03 -7.388057858179857273e-01 -7.366293903030440848e-01
-1.550030677187499577e+03 -7.420994774252366311e-01 -7.401926167740828788e-01
-1.548988289374999795e+03 -7.460401243288411477e-01 -7.443040460668208791e-01
-1.547945901562500012e+03 -7.505061740408300874e-01 -7.488466288371545820e-01
-1.546903513749999775e+03 -7.552627165176188928e-01 -7.535961006027452891e-01
-1.545861125937499764e+03 -7.598809687747312136e-01 -7.581493443889870676e-01
-1.544818738124999527e+03 -7.640682764056219156e-01 -7.622279513026640752e-01
-1.543776350312499744e+03 -7.675744120228314982e-01 -7.655808980891445348e-01
-1.542733962500000189e+03 -7.702164083728278987e-01 -7.680535787347883003e-01
-1.541691574687499724e+03 -7.720879495443941920e-01 -7.697491648983385559e-01
-1.540649186874999941e+03 -7.731145367147195246e-01 -7.705976492083348450e-01
-1.539606799062499704e+03 -7.732092357936510840e-01 -7.705170528150309117e-01
-1.538564411249999921e+03 -7.723186634026972808e-01 -7.694628948280571867e-01
-1.537522023437499911e+03 -7.703625091494358257e-01 -7.673798912579553599e-01
-1.536479635625000128e+03 -7.674669328068505214e-01 -7.644012409563645249e-01
-1.535437247812499891e+03 -7.636452659627573913e-01 -7.605480694908003381e-01
-1.534394859999999881e+03 -7.588095812197309664e-01 -7.557443248291986215e-01
-1.533352472187499870e+03 -7.530868711951713701e-01 -7.501264706235885038e-01
-1.532310084375000088e+03 -7.465891379992918298e-01 -7.438094299991947489e-01
-1.531267696562499850e+03 -7.396066087501893538e-01 -7.370861211890665787e-01
-1.530225308749999840e+03 -7.323389327413599714e-01 -7.301599385131988251e-01
-1.529182920937499830e+03 -7.246998194753572209e-01 -7.229480977763427241e-01
-1.528140533125000047e+03 -7.167733621122545085e-01 -7.155310333460755956e-01
-1.527098145312499810e+03 -7.085366475824668164e-01 -7.078889744544638596e-01
-1.526055757499999800e+03 -7.001271163228508509e-01 -7.001406982595267392e-01
-1.525013369687500017e+03 -6.918139185937793867e-01 -6.925228060723854773e-01
-1.523970981874999552e+03 -6.837162803394747357e-01 -6.851498999477795282e-01
-1.522928594062499769e+03 -6.759740733268265744e-01 -6.781520640736253824e-01
-1.521886206249999759e+03 -6.685752714338474290e-01 -6.714893008806041008e-01
-1.520843818437499749e+03 -6.615661688437213250e-01 -6.651967235296429859e-01
-1.519801430624999966e+03 -6.550370484288425832e-01 -6.593539817249046697e-01
-1.518759042812499729e+03 -6.490095001529775365e-01 -6.539717502152002648e-01
-1.517716654999999946e+03 -6.434636966380977707e-01 -6.490287657084450323e-01
-1.516674267187500163e+03 -6.381973833484947400e-01 -6.443214772091548914e-01
-1.515631879374999698e+03 -6.332792966893480147e-01 -6.399195159435272506e-01
-1.514589491562499916e+03 -6.287276816554412395e-01 -6.358503222445406333e-01
-1.513547103749999678e+03 -6.245564414369355610e-01 -6.321226398613213338e-01
-1.512504715937499896e+03 -6.207424598725088671e-01 -6.287047732648516352e-01
-1.511462328124999885e+03 -6.172856111918032518e-01 -6.255996615535660554e-01
-1.510419940312500103e+03 -6.141609373523239102e-01 -6.227793874348052094e-01
-1.509377552499999865e+03 -6.114026311751433740e-01 -6.202647733163322297e-01
-1.508335164687499855e+03 -6.088813740581935363e-01 -6.179309515734661140e-01
-1.507292776874999845e+03 -6.066841235851422320e-01 -6.158588429121893970e-01
-1.506250389062500062e+03 -6.048204170310919059e-01 -6.140640041619727096e-01
-1.505208001249999597e+03 -6.031533454610881195e-01 -6.124038413820388493e-01
-1.504165613437499815e+03 -6.017827548345784372e-01 -6.109932634592686318e-01
-1.503123225624999804e+03 -6.008561949804760438e-01 -6.099985230676447934e-01
-1.502080837812499567e+03 -6.002743667961509821e-01 -6.093373365429248789e-01
-1.501038449999999784e+03 -6.001032729889644868e-01 -6.090778778077586830e-01
-1.499996062187499774e+03 -6.004401611793540594e-01 -6.093161184834552380e-01
-1.498953674374999991e+03 -6.012850111461396363e-01 -6.100668516256821938e-01
-1.497911286562499527e+03 -6.026116678808162153e-01 -6.113127545939668339e-01
-1.496868898749999744e+03 -6.044678777060554786e-01 -6.131001059441700818e-01
-1.495826510937499961e+03 -6.067647732154991536e-01 -6.153487368025086779e-01
-1.494784123124999951e+03 -6.093933993920599423e-01 -6.179554593256301187e-01
-1.493741735312499713e+03 -6.122546632853768100e-01 -6.208335669061035844e-01
-1.492699347499999931e+03 -6.150861120553751116e-01 -6.237231406833086966e-01
-1.491656959687499921e+03 -6.177510604860921850e-01 -6.265163756017591012e-01
-1.490614571875000138e+03 -6.200963101156325985e-01 -6.290605282070089732e-01
-1.489572184062499900e+03 -6.220041287246774742e-01 -6.312361199974080295e-01
-1.488529796249999890e+03 -6.232983359560753112e-01 -6.328571793275394874e-01
-1.487487408437499653e+03 -6.239701019588894670e-01 -6.339103563567288768e-01
-1.486445020624999870e+03 -6.240338987091205158e-01 -6.344141340738373991e-01
-1.485402632812499860e+03 -6.235592341363720426e-01 -6.344376656206519582e-01
-1.484360244999999850e+03 -6.225097311496127217e-01 -6.339431238527200030e-01
-1.483317857187499840e+03 -6.207053650471704431e-01 -6.327727124746362897e-01
-1.482275469374999602e+03 -6.182092701877622831e-01 -6.309697956362764204e-01
-1.481233081562499819e+03 -6.152080374004588181e-01 -6.287059360383473461e-01
-1.480190693750000037e+03 -6.117973731461141540e-01 -6.260792318411854129e-01
-1.479148305937499572e+03 -6.079583845254583618e-01 -6.230574176129382025e-01
-1.478105918124999789e+03 -6.037512136346125935e-01 -6.196769595208085901e-01
-1.477063530312500006e+03 -5.992855112589807742e-01 -6.160243949633480431e-01
-1.476021142499999542e+03 -5.946995902974446802e-01 -6.122318733979124072e-01
-1.474978754687499759e+03 -5.902094322722081232e-01 -6.084990788464538225e-01
-1.473936366874999749e+03 -5.858637622919058430e-01 -6.048410740553790133e-01
-1.472893979062499966e+03 -5.815848933729474979e-01 -6.011584156315037397e-01
-1.471851591250000183e+03 -5.775648014447689604e-01 -5.976156866972646142e-01
-1.470809203437499718e+03 -5.740412546634229285e-01 -5.944410610671153616e-01
-1.469766815624999936e+03 -5.710762186265702089e-01 -5.916855043179858331e-01
-1.468724427812499925e+03 -5.687401075607653178e-01 -5.894127425972165435e-01
-1.467682039999999688e+03 -5.671274742604784924e-01 -5.877316180508561638e-01
-1.466639652187499905e+03 -5.662494490460345808e-01 -5.866569059344656223e-01
-1.465597264374999895e+03 -5.659284307502133737e-01 -5.860372385082597280e-01
-1.464554876562500112e+03 -5.659896602703433643e-01 -5.857298155075497670e-01
-1.463512488749999875e+03 -5.664414635455784497e-01 -5.857727752191363990e-01
-1.462470100937500092e+03 -5.673782257523550809e-01 -5.862880490784035947e-01
-1.461427713124999855e+03 -5.685494315992667413e-01 -5.870331837826252563e-01
-1.460385325312499845e+03 -5.699669705583335633e-01 -5.880319411597846324e-01
-1.459342937500000062e+03 -5.717581640249213004e-01 -5.894372886728916905e-01
-1.458300549687499824e+03 -5.738211053339743462e-01 -5.911809541744322827e-01
-1.457258161874999814e+03 -5.761485352258292059e-01 -5.932854731735338616e-01
-1.456215774062500032e+03 -5.786786149394356205e-01 -5.957027914835439919e-01
-1.455173386249999794e+03 -5.814398619232259424e-01 -5.984716438760109281e-01
-1.454130998437500011e+03 -5.842560092271444905e-01 -6.014201136381752688e-01
-1.453088610624999546e+03 -5.869732706664718691e-01 -6.044093665463871057e-01
-1.452046222812499764e+03 -5.895212064391026630e-01 -6.073579240516614464e-01
-1.451003835000000208e+03 -5.919056194086035338e-01 -6.102523634354490856e-01
-1.449961447187499516e+03 -5.942190010144875467e-01 -6.131471042676904792e-01
-1.448919059374999961e+03 -5.965272888188241085e-01 -6.160571929505119781e-01
-1.447876671562499723e+03 -5.989784102085612405e-01 -6.190904904364710193e-01
-1.446834283749999940e+03 -6.018086687001421575e-01 -6.224734404743834659e-01
-1.445791895937499930e+03 -6.051442831570187364e-01 -6.263071800644159914e-01
-1.444749508124999693e+03 -6.090454818678122662e-01 -6.306578612321372956e-01
-1.443707120312499910e+03 -6.135429509875057752e-01 -6.355559733763115338e-01
-1.442664732499999900e+03 -6.184584417644032328e-01 -6.408043582364238988e-01
-1.441622344687499663e+03 -6.237728746428906623e-01 -6.463548018926619232e-01
-1.440579956874999880e+03 -6.294309932280512943e-01 -6.521465811481265140e-01
-1.439537569062499870e+03 -6.352895948972138163e-01 -6.580635738958479086e-01
-1.438495181249999860e+03 -6.410089973084683868e-01 -6.637643463049964776e-01
-1.437452793437499849e+03 -6.466825369017521474e-01 -6.693474046859427817e-01
-1.436410405625000067e+03 -6.524299082132121175e-01 -6.749445464470072986e-01
-1.435368017812499829e+03 -6.580849772378994933e-01 -6.803948218432658290e-01
-1.434325629999999819e+03 -6.635243018121546044e-01 -6.855850405482657450e-01
-1.433283242187500036e+03 -6.687470797840724401e-01 -6.905165794519536604e-01
-1.432240854374999572e+03 -6.736596337977631688e-01 -6.951063937072669008e-01
-1.431198466562499789e+03 -6.784037432788130317e-01 -6.995359099587297180e-01
-1.430156078750000006e+03 -6.830579930065160399e-01 -7.039219739785959051e-01
-1.429113690937499769e+03 -6.874610714846804971e-01 -7.081265487003737258e-01
-1.428071303124999986e+03 -6.913678008731635183e-01 -7.119085487795236977e-01
-1.427028915312499521e+03 -6.945807269595966060e-01 -7.150834107781676163e-01
-1.425986527499999966e+03 -6.969277737921206750e-01 -7.174645863588926531e-01
-1.424944139687500183e+03 -6.982466073432451736e-01 -7.189094618438142126e-01
-1.423901751874999718e+03 -6.985375164268362580e-01 -7.194341159992920787e-01
-1.422859364062499935e+03 -6.980299081096786873e-01 -7.192731400168524969e-01
-1.421816976249999698e+03 -6.968344765188916323e-01 -7.185233685706676754e-01
-1.420774588437499915e+03 -6.948973419516424332e-01 -7.171092007135345670e-01
-1.419732200624999905e+03 -6.921709125404258423e-01 -7.149689402797452242e-01
-1.418689812812499667e+03 -6.887438003624685168e-01 -7.121800621459878355e-01
-1.417647424999999885e+03 -6.845806252399945224e-01 -7.086990317300372322e-01
-1.416605037187499875e+03 -6.797457394380700402e-01 -7.045807744594705380e-01
-1.415562649374999637e+03 -6.744168345932172182e-01 -6.999579886729814238e-01
-1.414520261562499854e+03 -6.687010039549428075e-01 -6.948939658221965354e-01
-1.413477873749999844e+03 -6.626957565820804641e-01 -6.894621480867847430e-01
-1.412435485937499834e+03 -6.564940783675186076e-01 -6.837374524133248421e-01
-1.411393098124999824e+03 -6.505389044897945672e-01 -6.781449201710439967e-01
-1.410350710312500041e+03 -6.452110014170429064e-01 -6.730371980249811870e-01
-1.409308322499999804e+03 -6.406827985180663099e-01 -6.685960671863195870e-01
-1.408265934687499794e+03 -6.371288349091017711e-01 -6.650129771517395705e-01
-1.407223546875000011e+03 -6.345487751428948719e-01 -6.623180874204671609e-01
-1.406181159062500001e+03 -6.329039743036438681e-01 -6.604850730015734417e-01
-1.405138771249999763e+03 -6.321750991855282775e-01 -6.594932477441695085e-01
-1.404096383437499753e+03 -6.322962296523352288e-01 -6.592929852777329458e-01
-1.403053995624999970e+03 -6.333408436493130900e-01 -6.599620536868352483e-01
-1.402011607812500188e+03 -6.353373771793302538e-01 -6.615108272673893008e-01
-1.400969219999999950e+03 -6.381137017005636958e-01 -6.637662792245525578e-01
-1.399926832187499940e+03 -6.415750809510103458e-01 -6.666429729688807537e-01
-1.398884444375000157e+03 -6.456355629348650149e-01 -6.700889760394297401e-01
-1.397842056562499693e+03 -6.501788683104466893e-01 -6.739976134741122449e-01
-1.396799668749999910e+03 -6.551364929707215179e-01 -6.783110427535642417e-01
-1.395757280937500127e+03 -6.604560469514050292e-01 -6.829933758395082544e-01
-1.394714893124999890e+03 -6.658919790141323292e-01 -6.878173938914960983e-01
-1.393672505312499879e+03 -6.712438128519432334e-01 -6.926026340234917589e-01
-1.392630117499999642e+03 -6.765938315535267034e-01 -6.974390119721215475e-01
-1.391587729687499859e+03 -6.818936874200679510e-01 -7.022904025236372805e-01
-1.390545341875000076e+03 -6.869443403953358063e-01 -7.070028476742147294e-01
-1.389502954062499839e+03 -6.915384853298298662e-01 -7.114022909262366356e-01
-1.388460566249999829e+03 -6.954625845042743393e-01 -7.152793158296910647e-01
-1.387418178437499591e+03 -6.984855567789943764e-01 -7.183934540499715693e-01
-1.386375790624999809e+03 -7.005696549632883796e-01 -7.207245064351014419e-01
-1.385333402812499799e+03 -7.019564498638852790e-01 -7.225372553533193631e-01
-1.384291015000000016e+03 -7.027477627915990066e-01 -7.239609776924705864e-01
-1.383248627187499778e+03 -7.029525114732280144e-01 -7.250099397458585893e-01
-1.382206239374999768e+03 -7.026204813488048373e-01 -7.257020677229955030e-01
-1.381163851562499758e+03 -7.017950022363896867e-01 -7.260539324498355152e-01
-1.380121463750000203e+03 -7.005957946203442699e-01 -7.261670216921132237e-01
-1.379079075937499965e+03 -6.991343450589357911e-01 -7.261494361909618389e-01
-1.378036688124999955e+03 -6.974421740701161054e-01 -7.260272421860173298e-01
-1.376994300312499945e+03 -6.954884740245107499e-01 -7.257408533326183964e-01
-1.375951912499999708e+03 -6.932500114596273910e-01 -7.252468429887841683e-01
-1.374909524687499925e+03 -6.907880789493079376e-01 -7.245688734303732392e-01
-1.373867136874999915e+03 -6.881067826054468872e-01 -7.236676935872329297e-01
-1.372824749062500132e+03 -6.852657669890791503e-01 -7.225894068757027222e-01
-1.371782361249999667e+03 -6.823837515089118400e-01 -7.214279525048740149e-01
-1.370739973437499884e+03 -6.795657925591594983e-01 -7.202610427849641672e-01
-1.369697585624999874e+03 -6.769876604173108436e-01 -7.192211359574326446e-01
-1.368655197812499864e+03 -6.744604876499470381e-01 -7.180768967081535559e-01
-1.367612809999999854e+03 -6.718698385233117243e-01 -7.166912369894620216e-01
-1.366570422187499844e+03 -6.693262900071011989e-01 -7.151725637939576607e-01
-1.365528034374999834e+03 -6.668979571434755504e-01 -7.135669057872753296e-01
-1.364485646562500051e+03 -6.647132033643220472e-01 -7.119806403215276358e-01
-1.363443258749999814e+03 -6.630335395940566423e-01 -7.107033117485723750e-01
-1.362400870937499803e+03 -6.619350509409086536e-01 -7.098334545938960183e-01
-1.361358483124999566e+03 -6.614030517819058375e-01 -7.093443222860156272e-01
-1.360316095312499783e+03 -6.613820698693571032e-01 -7.092062035553063915e-01
-1.359273707500000000e+03 -6.618374347870060737e-01 -7.094032255926602248e-01
-1.358231319687499763e+03 -6.628573587747659257e-01 -7.100583570147814827e-01
-1.357188931875000208e+03 -6.643574628404991245e-01 -7.111122953445984107e-01
-1.356146544062499970e+03 -6.662591743651113951e-01 -7.125338958023300640e-01
-1.355104156249999960e+03 -6.684615559045585798e-01 -7.142547831900140087e-01
-1.354061768437500177e+03 -6.710266432630319633e-01 -7.163665804259615744e-01
-1.353019380624999712e+03 -6.740569034085704958e-01 -7.190099037427792883e-01
-1.351976992812499930e+03 -6.777487766457752638e-01 -7.224003225461490540e-01
-1.350934604999999692e+03 -6.823119998796006724e-01 -7.267914160289359327e-01
-1.349892217187499909e+03 -6.875852025919352295e-01 -7.320563473785486330e-01
-1.348849829375000127e+03 -6.936060318718391127e-01 -7.382327276160621787e-01
-1.347807441562499889e+03 -7.002519485320878312e-01 -7.451890403021187437e-01
-1.346765053749999879e+03 -7.073712554249365070e-01 -7.527547901866282754e-01
-1.345722665937499642e+03 -7.148921297196336733e-01 -7.608649108583414034e-01
-1.344680278124999859e+03 -7.228337897594937500e-01 -7.695382547197637813e-01
-1.343637890312499849e+03 -7.307955559086820596e-01 -7.783177936409615416e-01
-1.342595502499999611e+03 -7.384548979348547482e-01 -7.868523881284126276e-01
-1.341553114687499829e+03 -7.457281468457088724e-01 -7.950135528122891371e-01
-1.340510726874999818e+03 -7.526114509702697131e-01 -8.027695598015772704e-01
-1.339468339062499808e+03 -7.590222510597697259e-01 -8.100126615634358762e-01
-1.338425951249999798e+03 -7.646649098091480301e-01 -8.164248903527819845e-01
-1.337383563437499788e+03 -7.692665348548103355e-01 -8.217178103471763917e-01
-1.336341175624999778e+03 -7.728603982769446379e-01 -8.258930924049578959e-01
-1.335298787812499768e+03 -7.754439472638831043e-01 -8.289386735812565021e-01
-1.334256399999999758e+03 -7.771755334535974669e-01 -8.310058388196382984e-01
-1.333214012187500202e+03 -7.781081296237480904e-01 -8.321341797757718650e-01
-1.332171624374999965e+03 -7.781127604810601506e-01 -8.322032541281454421e-01
-1.331129236562500182e+03 -7.771835741352296489e-01 -8.312202137980380101e-01
-1.330086848750000172e+03 -7.753234191753488602e-01 -8.291595125193744753e-01
-1.329044460937499935e+03 -7.726954878641609792e-01 -8.261799206777507010e-01
-1.328002073124999924e+03 -7.694329586228234596e-01 -8.224186701515404652e-01
-1.326959685312499687e+03 -7.655187408468151489e-01 -8.178897153643078788e-01
-1.325917297499999904e+03 -7.611428170566372220e-01 -8.127901679330198359e-01
-1.324874909687500121e+03 -7.565079308691449178e-01 -8.073158085475031776e-01
-1.323832521874999884e+03 -7.518985921923889704e-01 -8.017393468345356267e-01
-1.322790134062499874e+03 -7.475014432216339211e-01 -7.962620854617342703e-01
-1.321747746249999864e+03 -7.434141211574384345e-01 -7.910252060846217903e-01
-1.320705358437499854e+03 -7.395851838396887423e-01 -7.859965471897147893e-01
-1.319662970625000071e+03 -7.361721914010374013e-01 -7.813727010955928698e-01
-1.318620582812499606e+03 -7.332445119068520256e-01 -7.772688417527344740e-01
-1.317578194999999823e+03 -7.308917140902295717e-01 -7.737949955724138240e-01
-1.316535807187499813e+03 -7.292508666479738944e-01 -7.710984114150525315e-01
-1.315493419374999803e+03 -7.284411062688956884e-01 -7.693108299915819570e-01
-1.314451031562499793e+03 -7.285326346618494764e-01 -7.685215630483415161e-01
-1.313408643749999783e+03 -7.297885064003423183e-01 -7.689814013455690267e-01
-1.312366255937499773e+03 -7.323965442888354938e-01 -7.708993356545486009e-01
-1.311323868124999763e+03 -7.362112470657605767e-01 -7.741451736752754664e-01
-1.310281480312499980e+03 -7.411175626106998315e-01 -7.786569091856008207e-01
-1.309239092499999970e+03 -7.470108600018168232e-01 -7.843627228037926002e-01
-1.308196704687499960e+03 -7.538037885590956888e-01 -7.911790829280748172e-01
-1.307154316875000177e+03 -7.611948548549823945e-01 -7.987963896994655366e-01
-1.306111929062499939e+03 -7.687997058165279007e-01 -8.068120159186236151e-01
-1.305069541249999929e+03 -7.763911815621661328e-01 -8.149915663756851503e-01
-1.304027153437500147e+03 -7.839357076629772658e-01 -8.233261118360839514e-01
-1.302984765624999682e+03 -7.913080307964177607e-01 -8.316538733721247079e-01
-1.301942377812499899e+03 -7.982846727195107572e-01 -8.397392627375774854e-01
-1.300899989999999889e+03 -8.048275266644627779e-01 -8.475455652328081069e-01
-1.299857602187499879e+03 -8.108030515008098904e-01 -8.549232472633461200e-01
-1.298815214374999869e+03 -8.161062499781163160e-01 -8.617472931466375607e-01
-1.297772826562499858e+03 -8.205773690658140218e-01 -8.678326423697118042e-01
-1.296730438749999848e+03 -8.242021341778673627e-01 -8.731317895594943312e-01
-1.295688050937499838e+03 -8.271072276861831662e-01 -8.777723794868504958e-01
-1.294645663124999828e+03 -8.294000399507378551e-01 -8.818300048368283850e-01
-1.293603275312499818e+03 -8.309255220507359985e-01 -8.851152136513699142e-01
-1.292560887499999581e+03 -8.316804796021121104e-01 -8.875698290237452603e-01
-1.291518499687499798e+03 -8.316235419417886687e-01 -8.890740349728492031e-01
-1.290476111874999788e+03 -8.309470774438861840e-01 -8.897551846560499689e-01
-1.289433724062499778e+03 -8.296471535730260971e-01 -8.895548946153654102e-01
-1.288391336249999767e+03 -8.277217737339017667e-01 -8.884433699032416865e-01
-1.287348948437499985e+03 -8.252086899106548801e-01 -8.864561816047273890e-01
-1.286306560624999975e+03 -8.221928380115083312e-01 -8.836468167887884251e-01
-1.285264172812500192e+03 -8.189096253334438025e-01 -8.802287808793910484e-01
-1.284221784999999954e+03 -8.156562617758823519e-01 -8.765053767467538837e-01
-1.283179397187499944e+03 -8.126510272404234847e-01 -8.727246347791091097e-01
-1.282137009374999934e+03 -8.097837166751861160e-01 -8.688138087622062633e-01
-1.281094621562500151e+03 -8.071638614893661412e-01 -8.649364124005611831e-01
-1.280052233749999914e+03 -8.050893668427425709e-01 -8.614418250148225820e-01
-1.279009845937499904e+03 -8.037106096278459066e-01 -8.585069457508793800e-01
-1.277967458124999894e+03 -8.031895046026602536e-01 -8.563317009119525425e-01
-1.276925070312500111e+03 -8.035450868713567285e-01 -8.549672113895188108e-01
-1.275882682499999873e+03 -8.048584363076616288e-01 -8.545669004046102524e-01
-1.274840294687499863e+03 -8.072823508090215539e-01 -8.553900171533544983e-01
-1.273797906874999853e+03 -8.108225267232521682e-01 -8.575021533748855562e-01
-1.272755519062499616e+03 -8.154795779034048619e-01 -8.609191886074535338e-01
-1.271713131249999833e+03 -8.212358836067898959e-01 -8.656680887996539564e-01
-1.270670743437499823e+03 -8.277821831605558511e-01 -8.714431896407007772e-01
-1.269628355624999813e+03 -8.349159126607816894e-01 -8.780169406866940029e-01
-1.268585967812499803e+03 -8.422739430188572740e-01 -8.849989469856928137e-01
-1.267543579999999793e+03 -8.494797062789785080e-01 -8.920010890766975065e-01
-1.266501192187499782e+03 -8.563194034621096629e-01 -8.988164213411387049e-01
-1.265458804374999772e+03 -8.626910384319417258e-01 -9.053525317343243950e-01
-1.264416416562499990e+03 -8.683892437454759916e-01 -9.114189895125148766e-01
-1.263374028749999979e+03 -8.734874559871649291e-01 -9.171109560932594329e-01
-1.262331640937499969e+03 -8.780318312588802909e-01 -9.224403167055402752e-01
-1.261289253125000187e+03 -8.818804080254820654e-01 -9.271973941488921289e-01
-1.260246865312499949e+03 -8.849832208942718381e-01 -9.313245924768194239e-01
-1.259204477499999939e+03 -8.873572526405502092e-01 -9.348254363364910668e-01
-1.258162089687499929e+03 -8.890823985375421179e-01 -9.377610978979356027e-01
-1.257119701874999919e+03 -8.902026483597794693e-01 -9.401320704023957697e-01
-1.256077314062499909e+03 -8.907781825112558449e-01 -9.419875937758080964e-01
-1.255034926249999899e+03 -8.911039532121551865e-01 -9.436338731419052772e-01
-1.253992538437499888e+03 -8.911303358403265262e-01 -9.449903669104412485e-01
-1.252950150624999878e+03 -8.907584306130972296e-01 -9.458895040611877691e-01
-1.251907762812499868e+03 -8.900564386607343614e-01 -9.463877709898503854e-01
-1.250865374999999858e+03 -8.891708481667882635e-01 -9.466097968651712158e-01
-1.249822987187499848e+03 -8.883822336749497284e-01 -9.468298992384271973e-01
-1.248780599374999838e+03 -8.879795369689968965e-01 -9.473874082749362824e-01
-1.247738211562499828e+03 -8.884475878535885718e-01 -9.488008372782228417e-01
-1.246695823749999818e+03 -8.899746049465366848e-01 -9.512550348547951229e-01
-1.245653435937499808e+03 -8.924799802985502462e-01 -9.546492802696994184e-01
-1.244611048124999797e+03 -8.958474945158960701e-01 -9.588683425039268293e-01
-1.243568660312499787e+03 -8.999111002902989709e-01 -9.637748097973131145e-01
-1.242526272499999550e+03 -9.043629784535627270e-01 -9.690267031540981124e-01
-1.241483884687499767e+03 -9.089036716091316581e-01 -9.743097597697496504e-01
-1.240441496874999984e+03 -9.135691996344562638e-01 -9.796375186861628892e-01
-1.239399109062499974e+03 -9.184292817781311014e-01 -9.851100279327031917e-01
-1.238356721249999964e+03 -9.232644731499246582e-01 -9.904995859659158075e-01
-1.237314333437499954e+03 -9.278409661710111944e-01 -9.955439480308486688e-01
-1.236271945624999944e+03 -9.321819770276230654e-01 -1.000282654595396226e+00
-1.235229557812500161e+03 -9.363199442366708647e-01 -1.004742093450592400e+00
-1.234187169999999924e+03 -9.402463895016239803e-01 -1.008901033186050622e+00
-1.233144782187499914e+03 -9.437784908688563457e-01 -1.012512534592935776e+00
-1.232102394374999903e+03 -9.467219938264834767e-01 -1.015324266594049396e+00
-1.231060006562500121e+03 -9.490128490929767846e-01 -1.017312553323183710e+00
-1.230017618749999883e+03 -9.504830182795193094e-01 -1.018358286090425446e+00
-1.228975230937499873e+03 -9.509765164760948242e-01 -1.018324171455665894e+00
-1.227932843124999863e+03 -9.505084820916591681e-01 -1.017286904743870846e+00
-1.226890455312499626e+03 -9.493485526306769673e-01 -1.015553582188787995e+00
-1.225848067499999843e+03 -9.478303903953470000e-01 -1.013495152808538524e+00
-1.224805679687499833e+03 -9.459357637179420797e-01 -1.011087120054990685e+00
-1.223763291874999823e+03 -9.433664624083040184e-01 -1.008064341743175385e+00
-1.222720904062499812e+03 -9.402682567813829273e-01 -1.004619201608109025e+00
-1.221678516249999802e+03 -9.370109014959414617e-01 -1.001141549015002186e+00
-1.220636128437499792e+03 -9.337899626206532799e-01 -9.978658035569112350e-01
-1.219593740624999782e+03 -9.306100037023756766e-01 -9.948373092888448399e-01
-1.218551352812499772e+03 -9.277196802843376000e-01 -9.923540965167230166e-01
-1.217508964999999989e+03 -9.253626471399536424e-01 -9.906642710027666610e-01
-1.216466577187499979e+03 -9.236844114462535726e-01 -9.898810216433024944e-01
-1.215424189374999969e+03 -9.228750806582377564e-01 -9.901782873066972135e-01
-1.214381801562499959e+03 -9.229436030618765052e-01 -9.915349362370695641e-01
-1.213339413749999949e+03 -9.237542123942155126e-01 -9.937723925867175678e-01
-1.212297025937499939e+03 -9.255486107775666715e-01 -9.971137890788984715e-01
-1.211254638124999929e+03 -9.284561416966132796e-01 -1.001672952424443430e+00
-1.210212250312499918e+03 -9.325873489083222889e-01 -1.007520297931071118e+00
-1.209169862500000136e+03 -9.379511256371730887e-01 -1.014664981549943112e+00
-1.208127474687499898e+03 -9.446050828396650445e-01 -1.023192906264946300e+00
-1.207085086874999888e+03 -9.522160323017354600e-01 -1.032753363970374316e+00
-1.206042699062499878e+03 -9.602612617210675161e-01 -1.042730895713205541e+00
-1.205000311250000095e+03 -9.683749222096580400e-01 -1.052694793077226132e+00
-1.203957923437499858e+03 -9.765284531443800820e-01 -1.062630495368723338e+00
-1.202915535624999848e+03 -9.851274605201741918e-01 -1.072944803111640200e+00
-1.201873147812499838e+03 -9.941548847575254477e-01 -1.083590968993304537e+00
-1.200830759999999827e+03 -1.003683267071477259e+00 -1.094614851893104257e+00
-1.199788372187499817e+03 -1.013532218764986670e+00 -1.105827921688228077e+00
-1.198745984374999807e+03 -1.023435324731937657e+00 -1.116963420969568688e+00
-1.197703596562499797e+03 -1.033255073238318333e+00 -1.127869549014953510e+00
-1.196661208749999560e+03 -1.042933643167225810e+00 -1.138448634432115192e+00
-1.195618820937499777e+03 -1.052178274127998137e+00 -1.148394272193661303e+00
-1.194576433124999994e+03 -1.060773775761747917e+00 -1.157485112503171543e+00
-1.193534045312499984e+03 -1.068255102152910085e+00 -1.165247989279020180e+00
-1.192491657499999747e+03 -1.074203558039394268e+00 -1.171300035344710722e+00
-1.191449269687499964e+03 -1.078595890949707314e+00 -1.175642544004128709e+00
-1.190406881874999954e+03 -1.081233118062687515e+00 -1.178131791114306992e+00
-1.189364494062499944e+03 -1.082107617858265591e+00 -1.178770194784424019e+00
-1.188322106249999933e+03 -1.081660701925383661e+00 -1.178027418544127070e+00
-1.187279718437499923e+03 -1.080207263084358882e+00 -1.176215229722020750e+00
-1.186237330624999913e+03 -1.077888563505451147e+00 -1.173502317295123332e+00
-1.185194942812500130e+03 -1.074827389391554089e+00 -1.170090409404980658e+00
-1.184152554999999893e+03 -1.071375018256083056e+00 -1.166349188167895123e+00
-1.183110167187499883e+03 -1.067703630863003683e+00 -1.162454810256770665e+00
-1.182067779374999873e+03 -1.064038799510921951e+00 -1.158648136184985411e+00
-1.181025391562500090e+03 -1.060522112799802352e+00 -1.155064408458756686e+00
-1.179983003749999853e+03 -1.057153840522450094e+00 -1.151705015175570557e+00
-1.178940615937499842e+03 -1.053904770389443302e+00 -1.148505383333465968e+00
-1.177898228124999832e+03 -1.050881083663602222e+00 -1.145555815707085090e+00
-1.176855840312499822e+03 -1.048307723040120321e+00 -1.143067712053035923e+00
-1.175813452499999812e+03 -1.046046925344488177e+00 -1.140848430818954151e+00
-1.174771064687499802e+03 -1.044173947091497912e+00 -1.138968907460487179e+00
-1.173728676874999792e+03 -1.042732930725603469e+00 -1.137455696233499181e+00
-1.172686289062499782e+03 -1.041642012726415878e+00 -1.136265386741523331e+00
-1.171643901249999999e+03 -1.040969927831801645e+00 -1.135511350094935867e+00
-1.170601513437499989e+03 -1.040569520657675717e+00 -1.135038721132801243e+00
-1.169559125624999979e+03 -1.040126812881873475e+00 -1.134513509019224875e+00
-1.168516737812499969e+03 -1.039899366236056499e+00 -1.134222260773940061e+00
-1.167474349999999959e+03 -1.040000586400792404e+00 -1.134259080910080986e+00
-1.166431962187499721e+03 -1.040343405772844898e+00 -1.134491128497683299e+00
-1.165389574374999938e+03 -1.041144220142288024e+00 -1.135139411439217705e+00
-1.164347186562499928e+03 -1.042743811832400391e+00 -1.136556042942582501e+00
-1.163304798750000145e+03 -1.045103385690412390e+00 -1.138736864617139188e+00
-1.162262410937499908e+03 -1.048150165303634473e+00 -1.141618451078210139e+00
-1.161220023124999898e+03 -1.051517852364944439e+00 -1.144773453556191978e+00
-1.160177635312499888e+03 -1.054718507605750588e+00 -1.147702332470361020e+00
-1.159135247500000105e+03 -1.057296632163053918e+00 -1.149928125496615605e+00
-1.158092859687499868e+03 -1.058950297304041888e+00 -1.151169963797113338e+00
-1.157050471874999857e+03 -1.059600151791574962e+00 -1.151365900718186008e+00
-1.156008084062499847e+03 -1.059076747195413670e+00 -1.150359576481574608e+00
-1.154965696250000065e+03 -1.057215657463024483e+00 -1.147977782242373568e+00
-1.153923308437499827e+03 -1.054166694603654753e+00 -1.144391552337281626e+00
-1.152880920624999817e+03 -1.050369505187518593e+00 -1.140113862222634999e+00
-1.151838532812499807e+03 -1.045973495678299336e+00 -1.135347893011276588e+00
-1.150796144999999797e+03 -1.041251286635389572e+00 -1.130432738561207628e+00
-1.149753757187499787e+03 -1.036342584290304902e+00 -1.125490200465279145e+00
-1.148711369374999776e+03 -1.031304755847753940e+00 -1.120563185084258340e+00
-1.147668981562499994e+03 -1.026840387958579903e+00 -1.116403942896846857e+00
-1.146626593749999984e+03 -1.023020188665268781e+00 -1.113080210482480847e+00
-1.145584205937499974e+03 -1.019955276460173810e+00 -1.110708618055023633e+00
-1.144541818124999963e+03 -1.018117054623241424e+00 -1.109787243031886472e+00
-1.143499430312499953e+03 -1.017808609731730263e+00 -1.110603586159656153e+00
-1.142457042499999943e+03 -1.018982988265106915e+00 -1.113116245353025224e+00
-1.141414654687499933e+03 -1.021478835541150154e+00 -1.117126816752141316e+00
-1.140372266874999923e+03 -1.025170049317593035e+00 -1.122459790018613957e+00
-1.139329879062499913e+03 -1.030106153935249624e+00 -1.129154888394814149e+00
-1.138287491249999903e+03 -1.036364879187200216e+00 -1.137256645633844210e+00
-1.137245103437499893e+03 -1.043964679971489451e+00 -1.146760722850780345e+00
-1.136202715624999882e+03 -1.052881516967270059e+00 -1.157666759467889550e+00
-1.135160327812500100e+03 -1.062942733414190100e+00 -1.169761875446714727e+00
-1.134117939999999862e+03 -1.074184082948999475e+00 -1.183114040675814937e+00
-1.133075552187499852e+03 -1.086690082651191824e+00 -1.197844347203474769e+00
-1.132033164374999842e+03 -1.100586668186756212e+00 -1.214086165488746927e+00
-1.130990776562499832e+03 -1.116074376522071532e+00 -1.232092976466337308e+00
-1.129948388749999822e+03 -1.132853434326686060e+00 -1.251512025178425747e+00
-1.128906000937499812e+03 -1.150442367693648382e+00 -1.271797214950338706e+00
-1.127863613124999802e+03 -1.168673367821519538e+00 -1.292762899644088304e+00
-1.126821225312499791e+03 -1.187177921474166897e+00 -1.314014119704158157e+00
-1.125778837499999781e+03 -1.205336976310712016e+00 -1.334958141420814259e+00
-1.124736449687499999e+03 -1.222800030642295477e+00 -1.355217659888980242e+00
-1.123694061874999989e+03 -1.239207072901460815e+00 -1.374378712838322913e+00
-1.122651674062499978e+03 -1.254041372859373560e+00 -1.391854716660493096e+00
-1.121609286249999968e+03 -1.267016688913837230e+00 -1.407323624294667397e+00
-1.120566898437499731e+03 -1.278062428754510815e+00 -1.420705786258238401e+00
-1.119524510624999948e+03 -1.287026247010592428e+00 -1.431798636952669179e+00
-1.118482122812499938e+03 -1.293625964293685149e+00 -1.440272724141092198e+00
-1.117439734999999928e+03 -1.297945157294744911e+00 -1.446192959398308497e+00
-1.116397347187499690e+03 -1.300092429776964043e+00 -1.449700220394505967e+00
-1.115354959374999908e+03 -1.300198514868174948e+00 -1.450971687956870815e+00
-1.114312571562499897e+03 -1.298840766887662479e+00 -1.450583130273634502e+00
-1.113270183749999887e+03 -1.296539664348861587e+00 -1.449029644765105429e+00
-1.112227795937499877e+03 -1.293467459506800754e+00 -1.446496366670515732e+00
-1.111185408124999867e+03 -1.289643132949297000e+00 -1.443013904283935833e+00
-1.110143020312500084e+03 -1.284847552941309701e+00 -1.438357773654370231e+00
-1.109100632500000074e+03 -1.279017305157827744e+00 -1.432389456192282085e+00
-1.108058244687499837e+03 -1.272464160017464208e+00 -1.425381160282001014e+00
-1.107015856874999827e+03 -1.265627800877752618e+00 -1.417803194177466475e+00
-1.105973469062499817e+03 -1.258896505642837393e+00 -1.410106213625391680e+00
-1.104931081250000034e+03 -1.252210992963517677e+00 -1.402280856349002569e+00
-1.103888693437499796e+03 -1.245801474780851015e+00 -1.394607304488950428e+00
-1.102846305624999786e+03 -1.240044949639629968e+00 -1.387495120969182372e+00
-1.101803917812500003e+03 -1.235129433696265933e+00 -1.381200292743683944e+00
-1.100761529999999993e+03 -1.231606435017971624e+00 -1.376308081461934840e+00
-1.099719142187499983e+03 -1.229553358125174078e+00 -1.372941511965533490e+00
-1.098676754374999973e+03 -1.229047299885519307e+00 -1.371252251790662680e+00
-1.097634366562499963e+03 -1.230308300511422814e+00 -1.371473693370991676e+00
-1.096591978749999953e+03 -1.233354438846150369e+00 -1.373656004128158470e+00
-1.095549590937499943e+03 -1.238043601556880313e+00 -1.377680202727912917e+00
-1.094507203124999933e+03 -1.244414487358586285e+00 -1.383563080383307886e+00
-1.093464815312499923e+03 -1.252452859348780700e+00 -1.391260518826288539e+00
-1.092422427499999912e+03 -1.261771644889737143e+00 -1.400394376254048057e+00
-1.091380039687499902e+03 -1.271782568703896388e+00 -1.410325304464068230e+00
-1.090337651874999892e+03 -1.282160728852445253e+00 -1.420624504057263593e+00
-1.089295264062499882e+03 -1.292141124628224613e+00 -1.430482493231977958e+00
-1.088252876249999872e+03 -1.301403184262046819e+00 -1.439517957818110538e+00
-1.087210488437500089e+03 -1.310359899308876752e+00 -1.448197243669208101e+00
-1.086168100624999852e+03 -1.319058297663405543e+00 -1.456611985241361040e+00
-1.085125712812499842e+03 -1.327245376464571303e+00 -1.464509943553815807e+00
-1.084083324999999832e+03 -1.334763708865237763e+00 -1.471715756570425082e+00
-1.083040937187500049e+03 -1.341759725205621923e+00 -1.478333204706308912e+00
-1.081998549374999811e+03 -1.348299479971668768e+00 -1.484510303032533507e+00
-1.080956161562499801e+03 -1.354444707009858417e+00 -1.490339300373983988e+00
-1.079913773749999791e+03 -1.360065156158744681e+00 -1.495755292740790665e+00
-1.078871385937500008e+03 -1.364937313178176348e+00 -1.500477446092523204e+00
-1.077828998124999998e+03 -1.368996294065571995e+00 -1.504412246915915796e+00
-1.076786610312499988e+03 -1.372481760374932636e+00 -1.507839424988112187e+00
-1.075744222499999978e+03 -1.375645963252989157e+00 -1.511079777205025509e+00
-1.074701834687499968e+03 -1.378701669327731638e+00 -1.514388424708938752e+00
-1.073659446874999958e+03 -1.382063857385205319e+00 -1.518158974952471096e+00
-1.072617059062499948e+03 -1.385874264051640381e+00 -1.522483502366668739e+00
-1.071574671249999938e+03 -1.389735010947354077e+00 -1.526991758329181215e+00
-1.070532283437499700e+03 -1.393985716754934545e+00 -1.532120292433088116e+00
-1.069489895624999917e+03 -1.398793329874567837e+00 -1.538108867262578672e+00
-1.068447507812499907e+03 -1.404682158248869106e+00 -1.545521809697061100e+00
-1.067405119999999897e+03 -1.411994016483294700e+00 -1.554721964919735244e+00
-1.066362732187499887e+03 -1.420752461225244456e+00 -1.565746157272088102e+00
-1.065320344374999650e+03 -1.430764372253623407e+00 -1.578386298552855393e+00
-1.064277956562499867e+03 -1.441461336894007905e+00 -1.591982785287652469e+00
-1.063235568749999857e+03 -1.452490954084664221e+00 -1.606121192652526508e+00
-1.062193180937499847e+03 -1.463846244756967119e+00 -1.620695393975798648e+00
-1.061150793125000064e+03 -1.475323267033583408e+00 -1.635448028098125839e+00
-1.060108405312499826e+03 -1.486753505945613618e+00 -1.650156939042387361e+00
-1.059066017500000044e+03 -1.497992944414387573e+00 -1.664635901989336642e+00
-1.058023629687500033e+03 -1.508797688359497569e+00 -1.678571589802203778e+00
-1.056981241875000023e+03 -1.519233814316064413e+00 -1.691998238702109525e+00
-1.055938854062499786e+03 -1.529220391783807864e+00 -1.704867760870083515e+00
-1.054896466249999776e+03 -1.538616308551606249e+00 -1.716993901579587201e+00
-1.053854078437499993e+03 -1.547599253244502648e+00 -1.728457872693360153e+00
-1.052811690624999983e+03 -1.555956344517303025e+00 -1.739022915840782391e+00
-1.051769302812499973e+03 -1.563394848679692695e+00 -1.748370382253882305e+00
-1.050726914999999735e+03 -1.570105511533508968e+00 -1.756641928407930431e+00
-1.049684527187499953e+03 -1.576316097005452166e+00 -1.764012399228730432e+00
-1.048642139374999942e+03 -1.582275274839999302e+00 -1.770821418422580340e+00
-1.047599751562499932e+03 -1.588974163836940345e+00 -1.778213191409797833e+00
-1.046557363749999695e+03 -1.597561272361684326e+00 -1.787351269579296131e+00
-1.045514975937499912e+03 -1.608446251884292355e+00 -1.798689048348425468e+00
-1.044472588124999902e+03 -1.621794410347397575e+00 -1.812336947553786048e+00
-1.043430200312499892e+03 -1.637691695258725710e+00 -1.828378154034810743e+00
-1.042387812499999882e+03 -1.656036508003005281e+00 -1.846749269241684921e+00
-1.041345424687499872e+03 -1.676419380352871968e+00 -1.867060416257801503e+00
-1.040303036874999862e+03 -1.698067797813032520e+00 -1.888532423115228731e+00
-1.039260649062499851e+03 -1.720724850402883588e+00 -1.910851111216594234e+00
-1.038218261249999841e+03 -1.744029846516251148e+00 -1.933662101900818886e+00
-1.037175873437500059e+03 -1.767865376511339237e+00 -1.956945337721527789e+00
-1.036133485624999821e+03 -1.792119439143299742e+00 -1.980744104670284722e+00
-1.035091097812500038e+03 -1.816376437059998405e+00 -2.004726411830635158e+00
-1.034048710000000028e+03 -1.840099636932483795e+00 -2.028426849163108781e+00
-1.033006322187500018e+03 -1.862719938742401604e+00 -2.051294709015973439e+00
-1.031963934375000008e+03 -1.883595832259477909e+00 -2.072695886315718106e+00
-1.030921546562499771e+03 -1.902213988989433391e+00 -2.092163113865453283e+00
-1.029879158749999988e+03 -1.918372680908961625e+00 -2.109559165505439982e+00
-1.028836770937499978e+03 -1.931867290633858980e+00 -2.124691017664392501e+00
-1.027794383124999968e+03 -1.942246706236763654e+00 -2.136979728072241347e+00
-1.026751995312499957e+03 -1.949544307277178090e+00 -2.146337267480280975e+00
-1.025709607499999947e+03 -1.953399460946292354e+00 -2.152338533422071265e+00
-1.024667219687499710e+03 -1.953973623427591066e+00 -2.155066671388099486e+00
-1.023624831875000041e+03 -1.951462398766075967e+00 -2.154655173493768672e+00
-1.022582444062499917e+03 -1.946375650418989967e+00 -2.151635765913626042e+00
-1.021540056249999907e+03 -1.939735789667359933e+00 -2.147037640406419534e+00
-1.020497668437499783e+03 -1.932110854149041046e+00 -2.141348936927362612e+00
-1.019455280624999773e+03 -1.924340204719563463e+00 -2.135450735289406321e+00
-1.018412892812499877e+03 -1.916633087752623199e+00 -2.129534639723787315e+00
-1.017370504999999866e+03 -1.908791748848114311e+00 -2.123299050398178345e+00
-1.016328117187499743e+03 -1.900633264240542353e+00 -2.116477329963450504e+00
-1.015285729374999619e+03 -1.892559685149075799e+00 -2.109408448032848327e+00
-1.014243341562499950e+03 -1.885245440409303530e+00 -2.102645653032861883e+00
-1.013200953749999940e+03 -1.879533656611794834e+00 -2.097068993960648164e+00
-1.012158565937500043e+03 -1.875739130407438449e+00 -2.093134245260519943e+00
-1.011116178125000033e+03 -1.874234868746035509e+00 -2.091231675305363691e+00
-1.010073790312499909e+03 -1.875830210351308036e+00 -2.092178636517303403e+00
-1.009031402500000127e+03 -1.880612517416498486e+00 -2.096144236094994007e+00
-1.007989014687500003e+03 -1.888320787100880027e+00 -2.102949532178531200e+00
-1.006946626874999993e+03 -1.899247026794793181e+00 -2.112954819377794724e+00
-1.005904239062499869e+03 -1.913038242056904981e+00 -2.125803738699301171e+00
-1.004861851249999745e+03 -1.928596580807864225e+00 -2.140457549641476831e+00
-1.003819463437500076e+03 -1.945321489119915315e+00 -2.156450484702540304e+00
-1.002777075624999952e+03 -1.962077088700721950e+00 -2.172634713036688314e+00
-1.001734687812499942e+03 -1.978277542399260236e+00 -2.188455845896348340e+00
-1.000692299999999818e+03 -1.993788574330590313e+00 -2.203837125703054234e+00
-9.996499121874999219e+02 -2.008803573927478769e+00 -2.218943596213435843e+00
-9.986075243749999117e+02 -2.024615575380438681e+00 -2.235042620259399371e+00
-9.975651365624999016e+02 -2.041468362385890245e+00 -2.252416487255162192e+00
-9.965227487499997778e+02 -2.059160265682499436e+00 -2.270874199311462061e+00
-9.954803609374998814e+02 -2.077378928083815968e+00 -2.290008508515936292e+00
-9.944379731249997576e+02 -2.096010644530565514e+00 -2.309607460644527599e+00
-9.933955853124999749e+02 -2.115020607841882061e+00 -2.329570064940629237e+00
-9.923531974999998511e+02 -2.134557619060281297e+00 -2.350022691337887881e+00
-9.913108096874999546e+02 -2.154887084199550884e+00 -2.371181225922609936e+00
-9.902684218749998308e+02 -2.176615803386804160e+00 -2.393661220689867530e+00
-9.892260340625000481e+02 -2.200020823657903524e+00 -2.417799127322111108e+00
-9.881836462499999243e+02 -2.225255706697505165e+00 -2.443809173212653896e+00
-9.871412584375000279e+02 -2.252355783718368087e+00 -2.471803901540995607e+00
-9.860988706249999041e+02 -2.281452609484386329e+00 -2.501929020539481741e+00
-9.850564828125000076e+02 -2.312036433059871499e+00 -2.533728917034001604e+00
-9.840140949999998838e+02 -2.343703947276876587e+00 -2.566759408467603976e+00
-9.829717071874999874e+02 -2.376467198554413240e+00 -2.601064740135901054e+00
-9.819293193749999773e+02 -2.409564074219946672e+00 -2.635934431703470526e+00
-9.808869315624998535e+02 -2.442386161665163868e+00 -2.670755492021728905e+00
-9.798445437499999571e+02 -2.474067688538822640e+00 -2.704587682953665695e+00
-9.788021559375001743e+02 -2.503966386539606681e+00 -2.736738427859477518e+00
-9.777597681250000505e+02 -2.531707766348106237e+00 -2.766781566595482911e+00
-9.767173803124999267e+02 -2.556625504877599653e+00 -2.793991313828356304e+00
-9.756749924999999166e+02 -2.579026843691956561e+00 -2.818745748869430745e+00
-9.746326046874997928e+02 -2.599502444536589074e+00 -2.841601058746308084e+00
-9.735902168750000101e+02 -2.618234595243726925e+00 -2.862770980063890303e+00
-9.725478290624998863e+02 -2.634802300026490407e+00 -2.881818484685653381e+00
-9.715054412499998762e+02 -2.649029283844251736e+00 -2.898402562648250136e+00
-9.704630534374997524e+02 -2.660785890726130365e+00 -2.912146963152790757e+00
-9.694206656249998559e+02 -2.670269627494452624e+00 -2.923143851154921258e+00
-9.683782778124999595e+02 -2.677353722887158227e+00 -2.931330133370856128e+00
-9.673358899999999494e+02 -2.682313638737892969e+00 -2.936998032255512481e+00
-9.662935021874998256e+02 -2.686000006249816163e+00 -2.941055764226901292e+00
-9.652511143749997018e+02 -2.689340503057708887e+00 -2.944521681854364026e+00
-9.642087265624999191e+02 -2.692700215969874300e+00 -2.947790724710905419e+00
-9.631663387499999089e+02 -2.696550878494596848e+00 -2.951380628382426430e+00
-9.621239509374998988e+02 -2.700675764168033677e+00 -2.955202285866018297e+00
-9.610815631250000024e+02 -2.705353455667383056e+00 -2.959631854285005748e+00
-9.600391753124998786e+02 -2.711233690944190311e+00 -2.965399298721118182e+00
-9.589967874999997548e+02 -2.718886384503111042e+00 -2.973218067069158366e+00
-9.579543996874999721e+02 -2.729090237173612543e+00 -2.983925920230633633e+00
-9.569120118750000756e+02 -2.742047570978245918e+00 -2.998088439488767243e+00
-9.558696240624999518e+02 -2.756477978980504506e+00 -3.014514415909961276e+00
-9.548272362499998280e+02 -2.772365225787933429e+00 -3.033227396393213038e+00
-9.537848484374999316e+02 -2.789853879658182212e+00 -3.054405862602438848e+00
-9.527424606249999215e+02 -2.809809705003775804e+00 -3.079143588215315752e+00
-9.517000728124999114e+02 -2.832539686490040065e+00 -3.107835881635252928e+00
-9.506576849999999013e+02 -2.858634041340682774e+00 -3.141136795604661192e+00
-9.496152971874998912e+02 -2.888947323131874967e+00 -3.179898336505319278e+00
-9.485729093749997674e+02 -2.922777622419284071e+00 -3.223306227526907097e+00
-9.475305215624999846e+02 -2.959281290119596175e+00 -3.270411655308691046e+00
-9.464881337499998608e+02 -2.998028368811130218e+00 -3.320646046795662443e+00
-9.454457459374999644e+02 -3.038495906308444461e+00 -3.373211196965334224e+00
-9.444033581249998406e+02 -3.079497228789284335e+00 -3.426692078096928995e+00
-9.433609703125000578e+02 -3.120423308477756841e+00 -3.480457391448612103e+00
-9.423185824999999340e+02 -3.161121704632502194e+00 -3.534332151517741494e+00
-9.412761946874999239e+02 -3.200853814058099545e+00 -3.587525535576394198e+00
-9.402338068749998001e+02 -3.239476556637096660e+00 -3.639694370979162041e+00
-9.391914190625000174e+02 -3.277982545916834578e+00 -3.691691306630021874e+00
-9.381490312499998936e+02 -3.316564504592706797e+00 -3.743506758956415048e+00
-9.371066434374997698e+02 -3.355411682048303312e+00 -3.795202288057989204e+00
-9.360642556249999870e+02 -3.394767571795925587e+00 -3.846912601340708004e+00
-9.350218678124999769e+02 -3.434034826738665114e+00 -3.897898893922705721e+00
-9.339794799999999668e+02 -3.473419730397877547e+00 -3.948226804231984577e+00
-9.329370921875001841e+02 -3.512441351496770725e+00 -3.997274212775653979e+00
-9.318947043750000603e+02 -3.550350246869466542e+00 -4.044273819911432533e+00
-9.308523165624999365e+02 -3.586905962497345168e+00 -4.088850071310415224e+00
-9.298099287499999264e+02 -3.622589916615284622e+00 -4.131456593479720496e+00
-9.287675409374998026e+02 -3.657458893543554357e+00 -4.172403163301112272e+00
-9.277251531250000198e+02 -3.691512303984198606e+00 -4.211784794386606912e+00
-9.266827653124998960e+02 -3.724865116481584693e+00 -4.249689867810024779e+00
-9.256403774999998859e+02 -3.758059536947518264e+00 -4.286784968517171279e+00
-9.245979896874997621e+02 -3.791065342969720753e+00 -4.323140927179267123e+00
-9.235556018749998657e+02 -3.823950822512951486e+00 -4.358894905655313678e+00
-9.225132140624998556e+02 -3.857310637402198594e+00 -4.394729040684054233e+00
-9.214708262499999591e+02 -3.891312361793462404e+00 -4.430899227111541272e+00
-9.204284384374998353e+02 -3.927260904650872408e+00 -4.468677231226501512e+00
-9.193860506249999389e+02 -3.965978137578086482e+00 -4.508852001190118308e+00
-9.183436628124998151e+02 -4.008330236767744026e+00 -4.552473481579122350e+00
-9.173012749999999187e+02 -4.055194620983950671e+00 -4.600673864233424837e+00
-9.162588871874999086e+02 -4.105812278969016127e+00 -4.652920179786765864e+00
-9.152164993749997848e+02 -4.158813057998688834e+00 -4.707719735382901227e+00
-9.141741115624998884e+02 -4.213422964880314758e+00 -4.764188401840430132e+00
-9.131317237499999919e+02 -4.270270077462985370e+00 -4.823195949473410238e+00
-9.120893359374998681e+02 -4.330581620885749494e+00 -4.886246292632796973e+00
-9.110469481250000854e+02 -4.394279399422007515e+00 -4.953348143049170815e+00
-9.100045603124999616e+02 -4.460915049560820300e+00 -5.024020794239645760e+00
-9.089621724999998378e+02 -4.530139392574276336e+00 -5.098108404665080862e+00
-9.079197846875000550e+02 -4.600817228857485119e+00 -5.174495859980365431e+00
-9.068773968750000449e+02 -4.671993209206028119e+00 -5.252233310896834872e+00
-9.058350090624999211e+02 -4.743314097210588720e+00 -5.330873715323290796e+00
-9.047926212499999110e+02 -4.814311318902898762e+00 -5.409939165867057476e+00
-9.037502334374999009e+02 -4.885005315203374998e+00 -5.489469881737498724e+00
-9.027078456249998908e+02 -4.955609562152873515e+00 -5.569679931819672802e+00
-9.016654578124999944e+02 -5.026732149691172324e+00 -5.651363071216327860e+00
-9.006230699999998706e+02 -5.097574670250502926e+00 -5.733524652833371427e+00
-8.995806821874998604e+02 -5.168077382203275505e+00 -5.815984384424101705e+00
-8.985382943749998503e+02 -5.240039247406034661e+00 -5.900344817153921895e+00
-8.974959065625000676e+02 -5.313907100061824096e+00 -5.986836059158831880e+00
-8.964535187499999438e+02 -5.389433446166695063e+00 -6.075159634185260060e+00
-8.954111309374999337e+02 -5.467034681247121775e+00 -6.165685247363055232e+00
-8.943687431249998099e+02 -5.546832213383286359e+00 -6.258418161542059543e+00
-8.933263553124996861e+02 -5.627686604321596953e+00 -6.352132906231241272e+00
-8.922839674999999033e+02 -5.709744701755938401e+00 -6.447003145584775829e+00
-8.912415796874998932e+02 -5.792639312970036869e+00 -6.542706139375122909e+00
-8.901991918749997694e+02 -5.877902931655444974e+00 -6.641100577990359355e+00
-8.891568040624999867e+02 -5.966965661182996428e+00 -6.743723484380283573e+00
-8.881144162499998629e+02 -6.061752302066174103e+00 -6.852987498370126218e+00
-8.870720284374998528e+02 -6.162141253198872626e+00 -6.968954132336328655e+00
-8.860296406250000700e+02 -6.269027124189033628e+00 -7.092624343984728519e+00
-8.849872528125000599e+02 -6.381747147636282591e+00 -7.223197417324408676e+00
-8.839448649999999361e+02 -6.499557904079249049e+00 -7.359873266535096548e+00
-8.829024771874998123e+02 -6.622235652310125786e+00 -7.502504521157548290e+00
-8.818600893750000296e+02 -6.750816156160440507e+00 -7.652206606142110346e+00
-8.808177015624999058e+02 -6.884665553467989696e+00 -7.808296090376502185e+00
-8.797753137499998957e+02 -7.021899630507236978e+00 -7.968777732946768388e+00
-8.787329259374997719e+02 -7.159936230878967578e+00 -8.130879640603557945e+00
-8.776905381249999891e+02 -7.296716970711048411e+00 -8.292198536568767153e+00
-8.766481503124998653e+02 -7.431568034514048904e+00 -8.451680914303919323e+00
-8.756057624999999689e+02 -7.563790912125110566e+00 -8.608405992120475858e+00
-8.745633746874998451e+02 -7.692292897308201205e+00 -8.760884392109927532e+00
-8.735209868749999487e+02 -7.817135728826570151e+00 -8.908869774357413007e+00
-8.724785990624999386e+02 -7.938608352862447148e+00 -9.052701332308600968e+00
-8.714362112500000421e+02 -8.057294863840656518e+00 -9.192808876232930970e+00
-8.703938234374999183e+02 -8.171746293225146118e+00 -9.327462469836817149e+00
-8.693514356249999082e+02 -8.280258271371346623e+00 -9.454912451812706564e+00
-8.683090478124997844e+02 -8.382742185642360511e+00 -9.575122996928222108e+00
-8.672666600000000017e+02 -8.479242785753822176e+00 -9.688005738805896883e+00
-8.662242721874998779e+02 -8.569251992676866436e+00 -9.792931885906591916e+00
-8.651818843749997541e+02 -8.653887501711764685e+00 -9.891411903904540281e+00
-8.641394965624997440e+02 -8.734163708824828731e+00 -9.984514702063020053e+00
-8.630971087500000749e+02 -8.812489098184935088e+00 -1.007459696215553535e+01
-8.620547209374999511e+02 -8.889408660378952831e+00 -1.016199657974301296e+01
-8.610123331250000547e+02 -8.964929476562355504e+00 -1.024655360117683855e+01
-8.599699453125000446e+02 -9.040731706801377499e+00 -1.032990918860953578e+01
-8.589275574999999208e+02 -9.117639378703307429e+00 -1.041314474121685052e+01
-8.578851696874999107e+02 -9.198880355579417412e+00 -1.050021358262684856e+01
-8.568427818750001279e+02 -9.287122110867871427e+00 -1.059425727977249920e+01
-8.558003940625000041e+02 -9.383888165262336045e+00 -1.069745323995217845e+01
-8.547580062499998803e+02 -9.491136731466106369e+00 -1.081254988294411667e+01
-8.537156184374998702e+02 -9.611306272133811390e+00 -1.094266900429089695e+01
-8.526732306249997464e+02 -9.744032267529515678e+00 -1.108751605907556836e+01
-8.516308428125000773e+02 -9.888266686566103303e+00 -1.124601723928975439e+01
-8.505884549999999535e+02 -1.004292271717963736e+01 -1.141702500965514311e+01
-8.495460671874999434e+02 -1.020610636483018929e+01 -1.159807240777704074e+01
-8.485036793749998196e+02 -1.037637725438021619e+01 -1.178725263903160503e+01
-8.474612915624999232e+02 -1.055107852135048141e+01 -1.198158361419056739e+01
-8.464189037499999131e+02 -1.072909136413489684e+01 -1.217940514822089604e+01
-8.453765159374999030e+02 -1.090865681495411721e+01 -1.237873542560859264e+01
-8.443341281249997792e+02 -1.108902781661060644e+01 -1.257888056485230877e+01
-8.432917403124996554e+02 -1.126865352439591028e+01 -1.277815768523534956e+01
-8.422493524999998726e+02 -1.144729660667507076e+01 -1.297647739640329334e+01
-8.412069646874998625e+02 -1.162485090965468970e+01 -1.317377313167108532e+01
-8.401645768749999661e+02 -1.180014274684034348e+01 -1.336880963575173098e+01
-8.391221890624998423e+02 -1.197001005807787877e+01 -1.355846742724437881e+01
-8.380798012499999459e+02 -1.213356410508914962e+01 -1.374197673183784651e+01
-8.370374134374998221e+02 -1.229169804851769321e+01 -1.392025222659025552e+01
-8.359950256250000393e+02 -1.244541205106620119e+01 -1.409490428632974179e+01
-8.349526378125000292e+02 -1.259334272005358102e+01 -1.426490846720231964e+01
-8.339102499999999054e+02 -1.273444399434841934e+01 -1.442963971816774205e+01
-8.328678621874997816e+02 -1.286786033990355804e+01 -1.458792569427435559e+01
-8.318254743749999989e+02 -1.299438376734884848e+01 -1.474060925813949474e+01
-8.307830865624998751e+02 -1.311337477529761308e+01 -1.488651172681723089e+01
-8.297406987499998650e+02 -1.322518475552486272e+01 -1.502543494489301246e+01
-8.286983109374999685e+02 -1.333099159627076347e+01 -1.515854203417607948e+01
-8.276559231249999584e+02 -1.343285264000454760e+01 -1.528741336701746079e+01
-8.266135353124999483e+02 -1.353400412149831311e+01 -1.541466850441228154e+01
-8.255711475000000519e+02 -1.363729496619216874e+01 -1.554263785278388710e+01
-8.245287596874999281e+02 -1.374258495795943169e+01 -1.567066523614330009e+01
-8.234863718749999180e+02 -1.384952702496942401e+01 -1.579756601337898836e+01
-8.224439840624997942e+02 -1.395892609301422738e+01 -1.592352481864563352e+01
-8.214015962500000114e+02 -1.407272937944380153e+01 -1.605069501039053037e+01
-8.203592084374998876e+02 -1.419167881651957508e+01 -1.618028324405235807e+01
-8.193168206249998775e+02 -1.431484280171344636e+01 -1.631210680236618060e+01
-8.182744328124998674e+02 -1.444551028612615973e+01 -1.645082429079297270e+01
-8.172320449999999710e+02 -1.458701109862811940e+01 -1.660056131931950318e+01
-8.161896571875000745e+02 -1.473836064420877179e+01 -1.676001040652746710e+01
-8.151472693749999507e+02 -1.489764700609012138e+01 -1.692713099777266450e+01
-8.141048815625000543e+02 -1.506098575621823521e+01 -1.709791633978890957e+01
-8.130624937499999305e+02 -1.522575290744214449e+01 -1.726995759875571679e+01
-8.120201059374998067e+02 -1.538840492116518632e+01 -1.743953220792434777e+01
-8.109777181249999103e+02 -1.554675607988131603e+01 -1.760460307247780776e+01
-8.099353303124997865e+02 -1.570122438641156215e+01 -1.776611081898474254e+01
-8.088929424999998901e+02 -1.585323248287139997e+01 -1.792594321236671107e+01
-8.078505546874998799e+02 -1.600477325375939941e+01 -1.808701247052021444e+01
-8.068081668749998698e+02 -1.615770102014286280e+01 -1.825188846445893986e+01
-8.057657790624999734e+02 -1.631036252211285742e+01 -1.841856865263115139e+01
-8.047233912499999633e+02 -1.646025059632440701e+01 -1.858478964861315674e+01
-8.036810034374999532e+02 -1.660413026348012266e+01 -1.874739691116477047e+01
-8.026386156249998294e+02 -1.673772755839614135e+01 -1.890156144380881287e+01
-8.015962278125000466e+02 -1.685707632827887181e+01 -1.904254420110196477e+01
-8.005538399999999228e+02 -1.696371990733714341e+01 -1.917202406633455780e+01
-7.995114521874999127e+02 -1.705881787323078669e+01 -1.929136557193045931e+01
-7.984690643749997889e+02 -1.714317691508282593e+01 -1.940141900223572335e+01
-7.974266765624998925e+02 -1.722220561520752113e+01 -1.950806615073122785e+01
-7.963842887499998824e+02 -1.730199801453395736e+01 -1.961787318789026813e+01
-7.953419009374998723e+02 -1.738628295081443298e+01 -1.973462079085422616e+01
-7.942995131249999758e+02 -1.747556400649296648e+01 -1.985837708689121328e+01
-7.932571253124999657e+02 -1.757439042840509558e+01 -1.999357984174613634e+01
-7.922147374999999556e+02 -1.768646027112351860e+01 -2.014352755774362080e+01
-7.911723496875000592e+02 -1.781359517035763673e+01 -2.030968583247304338e+01
-7.901299618750000491e+02 -1.795384503433423973e+01 -2.048905834247332791e+01
-7.890875740624999253e+02 -1.810509259674120486e+01 -2.067840250066903351e+01
-7.880451862499998015e+02 -1.826622882164663864e+01 -2.087606698718794007e+01
-7.870027984374997914e+02 -1.843487538363964617e+01 -2.107873924885264216e+01
-7.859604106250000086e+02 -1.860558558754892644e+01 -2.128014392406084454e+01
-7.849180228124998848e+02 -1.877535364282770303e+01 -2.147725557561098597e+01
-7.838756349999997610e+02 -1.894158530990227973e+01 -2.166772035262990670e+01
-7.828332471874999783e+02 -1.910443059578485858e+01 -2.185191862841371702e+01
-7.817908593749999682e+02 -1.926395680764541396e+01 -2.202967103200788301e+01
-7.807484715624999581e+02 -1.941809959616248804e+01 -2.219884884071021958e+01
-7.797060837500000616e+02 -1.956340056939922079e+01 -2.235598785955139789e+01
-7.786636959374999378e+02 -1.969491440380838654e+01 -2.249579528332115430e+01
-7.776213081249999277e+02 -1.980949016814520647e+01 -2.261464167437922868e+01
-7.765789203124998039e+02 -1.990645515690464507e+01 -2.271172127278606467e+01
-7.755365325000000212e+02 -1.998116204080323044e+01 -2.278189864548871313e+01
-7.744941446874998974e+02 -2.003268832288399182e+01 -2.282417060487750859e+01
-7.734517568749998873e+02 -2.006013375341276372e+01 -2.283797980811415229e+01
-7.724093690624997635e+02 -2.006464654802913117e+01 -2.282528280776020679e+01
-7.713669812500000944e+02 -2.004985517835022435e+01 -2.279045961300332834e+01
-7.703245934374999706e+02 -2.001949464450629890e+01 -2.273787492189241988e+01
-7.692822056249999605e+02 -1.998140729670612004e+01 -2.267745416172630968e+01
-7.682398178125000641e+02 -1.993836955652556497e+01 -2.261335511243683882e+01
-7.671974299999999403e+02 -1.988825041520101777e+01 -2.254419751632658731e+01
-7.661550421875000438e+02 -1.983414332230616139e+01 -2.247406619786593396e+01
-7.651126543749999200e+02 -1.977829444891659705e+01 -2.240560132250144321e+01
-7.640702665625000236e+02 -1.972325892319797802e+01 -2.234153871551965764e+01
-7.630278787499998998e+02 -1.967258526876183566e+01 -2.228603131125139925e+01
-7.619854909374997760e+02 -1.962803130044638067e+01 -2.224113142821579103e+01
-7.609431031249998796e+02 -1.959286292910768168e+01 -2.221043820872160879e+01
-7.599007153124999832e+02 -1.957559496515392183e+01 -2.220360083148684538e+01
-7.588583274999999730e+02 -1.958038296017546642e+01 -2.222481898109670340e+01
-7.578159396874998492e+02 -1.960395408964456720e+01 -2.226955539474146306e+01
-7.567735518749998391e+02 -1.964616993381175902e+01 -2.233682924729086494e+01
-7.557311640624999427e+02 -1.970812818919852916e+01 -2.242672780719493630e+01
-7.546887762499999326e+02 -1.978623170080332372e+01 -2.253413864589484916e+01
-7.536463884374999225e+02 -1.987558434361354998e+01 -2.265299116121664369e+01
-7.526040006249997987e+02 -1.997652295214882656e+01 -2.278293737824306575e+01
-7.515616128124999022e+02 -2.008959951511657493e+01 -2.292381561459664852e+01
-7.505192249999998921e+02 -2.021002331316799427e+01 -2.306965632911780517e+01
-7.494768371874999957e+02 -2.033536479944675435e+01 -2.321721690045353625e+01
-7.484344493749998719e+02 -2.046492670176887430e+01 -2.336563938679809382e+01
-7.473920615624999755e+02 -2.059948458561943596e+01 -2.351600156900952499e+01
-7.463496737499999654e+02 -2.073746782595966209e+01 -2.366725777488201388e+01
-7.453072859375000689e+02 -2.087502928194505358e+01 -2.381548230680134992e+01
-7.442648981249999451e+02 -2.100839541708802116e+01 -2.395754311097779521e+01
-7.432225103124999350e+02 -2.113792279029212651e+01 -2.409390592165476974e+01
-7.421801224999999249e+02 -2.125884153342748206e+01 -2.421992697877258394e+01
-7.411377346874998011e+02 -2.136496039959615700e+01 -2.432863732918716693e+01
-7.400953468750000184e+02 -2.145099605315312630e+01 -2.441434870451275785e+01
-7.390529590624998946e+02 -2.151601952946713681e+01 -2.447659816942541511e+01
-7.380105712499997708e+02 -2.156120828269051515e+01 -2.451800576363377360e+01
-7.369681834374998743e+02 -2.158775178107867632e+01 -2.454028075413474141e+01
-7.359257956250000916e+02 -2.159742313733023877e+01 -2.454572135710382597e+01
-7.348834078124999678e+02 -2.159244496259726986e+01 -2.453671452926684182e+01
-7.338410199999998440e+02 -2.157381080354179659e+01 -2.451396892749941969e+01
-7.327986321874999476e+02 -2.154383919336153852e+01 -2.448008100737620296e+01
-7.317562443749999375e+02 -2.150655214029536921e+01 -2.444009933629396158e+01
-7.307138565624999273e+02 -2.146390547061660570e+01 -2.439662593654541922e+01
-7.296714687500000309e+02 -2.141723416200404628e+01 -2.435134488529172359e+01
-7.286290809374999071e+02 -2.136375320273240064e+01 -2.430126044723839840e+01
-7.275866931249998970e+02 -2.130006986472395170e+01 -2.424227989459745913e+01
-7.265443053124997732e+02 -2.122305127805521963e+01 -2.417004876110202360e+01
-7.255019175000001042e+02 -2.113490464941531499e+01 -2.408578668244149767e+01
-7.244595296874999804e+02 -2.103925793887384899e+01 -2.399288238834536813e+01
-7.234171418749999702e+02 -2.093677623864597592e+01 -2.389155175727050562e+01
-7.223747540624998464e+02 -2.083297063399564308e+01 -2.378828974635292326e+01
-7.213323662499999500e+02 -2.073030966653987761e+01 -2.368621530864255575e+01
-7.202899784374999399e+02 -2.063431533641626103e+01 -2.359061762186710709e+01
-7.192475906249999298e+02 -2.054730840445985862e+01 -2.350320276179690637e+01
-7.182052028125000334e+02 -2.047043332224440348e+01 -2.342467780353658569e+01
-7.171628149999999096e+02 -2.040137239504710465e+01 -2.335260521644123699e+01
-7.161204271874997858e+02 -2.034530502581494460e+01 -2.329281395100057139e+01
-7.150780393750000030e+02 -2.030273488185113351e+01 -2.324568170069862205e+01
-7.140356515624999929e+02 -2.026762691044229214e+01 -2.320463213222657117e+01
-7.129932637499999828e+02 -2.023323138263559429e+01 -2.316304231242643752e+01
-7.119508759374998590e+02 -2.019560756247849298e+01 -2.311647626580354498e+01
-7.109084881249998489e+02 -2.015297027847803690e+01 -2.306328751202035932e+01
-7.098661003124999525e+02 -2.009896774311171086e+01 -2.299618483184566742e+01
-7.088237124999999423e+02 -2.003457166816900781e+01 -2.291636762516124293e+01
-7.077813246874998185e+02 -1.996074526765471902e+01 -2.282504678549545574e+01
-7.067389368749999221e+02 -1.987684183829058071e+01 -2.272122269691205076e+01
-7.056965490624999120e+02 -1.978410360558082459e+01 -2.260575184562971529e+01
-7.046541612499999019e+02 -1.968339046395885461e+01 -2.247998205392887527e+01
-7.036117734375000055e+02 -1.957349945451565532e+01 -2.234305529651978262e+01
-7.025693856249998817e+02 -1.945383918049154914e+01 -2.219452256624823150e+01
-7.015269978124999852e+02 -1.932873369592485346e+01 -2.203980789326780254e+01
-7.004846099999999751e+02 -1.919623187260795305e+01 -2.187677215803767439e+01
-6.994422221875000787e+02 -1.905855525027045161e+01 -2.170817388029615813e+01
-6.983998343749999549e+02 -1.891919883126680091e+01 -2.153882521483558676e+01
-6.973574465624999448e+02 -1.878024937121167781e+01 -2.137207574126216514e+01
-6.963150587499998210e+02 -1.864581516749851886e+01 -2.121271210855839939e+01
-6.952726709375000382e+02 -1.851923092055673692e+01 -2.106450284946566143e+01
-6.942302831249999144e+02 -1.840499513539095489e+01 -2.093342218106140251e+01
-6.931878953124999043e+02 -1.830163247784012270e+01 -2.081784270709486151e+01
-6.921455075000000079e+02 -1.820814879607441839e+01 -2.071665333349281113e+01
-6.911031196874998841e+02 -1.812372347383718818e+01 -2.062941217937624927e+01
-6.900607318750001014e+02 -1.804363019454869033e+01 -2.055087213481600017e+01
-6.890183440624999776e+02 -1.796840752392660789e+01 -2.048114217781752799e+01
-6.879759562499998538e+02 -1.789924693799886768e+01 -2.042116129832967530e+01
-6.869335684374999573e+02 -1.783925656080931077e+01 -2.037359125544424643e+01
-6.858911806249998335e+02 -1.779312135825743368e+01 -2.034238981420352488e+01
-6.848487928124999371e+02 -1.776478231176184153e+01 -2.033058175456329408e+01
-6.838064049999999270e+02 -1.775450199379888616e+01 -2.033753941233967666e+01
-6.827640171874999169e+02 -1.776062801973656136e+01 -2.036133736813855322e+01
-6.817216293749999068e+02 -1.778210001666448292e+01 -2.040108489180741103e+01
-6.806792415624997830e+02 -1.781255609090652570e+01 -2.044919271113206705e+01
-6.796368537500000002e+02 -1.784407258418413633e+01 -2.049628053871343880e+01
-6.785944659375001038e+02 -1.787372114339815710e+01 -2.053843559304483435e+01
-6.775520781249999800e+02 -1.790015531787249969e+01 -2.057346381362739152e+01
-6.765096903124998562e+02 -1.791793924879565125e+01 -2.059466645050965994e+01
-6.754673024999998461e+02 -1.792493878206672875e+01 -2.059890247854967171e+01
-6.744249146875000633e+02 -1.792070467225086361e+01 -2.058498170156504159e+01
-6.733825268749999395e+02 -1.790227384851491621e+01 -2.054963332703705348e+01
-6.723401390624999294e+02 -1.786797274925922352e+01 -2.049118338497425640e+01
-6.712977512499998056e+02 -1.782154667343423071e+01 -2.041353449970090495e+01
-6.702553634374999092e+02 -1.776812244464852597e+01 -2.032282547788565097e+01
-6.692129756249998991e+02 -1.771012966563807822e+01 -2.022281009165225640e+01
-6.681705878124998890e+02 -1.764606542037162384e+01 -2.011348692140314398e+01
-6.671281999999998789e+02 -1.757604410034172560e+01 -1.999716369641406644e+01
-6.660858121874999824e+02 -1.750167915501499394e+01 -1.987788564690208304e+01
-6.650434243750000860e+02 -1.742071954027700897e+01 -1.975409398068009281e+01
-6.640010365624999622e+02 -1.733333636149668422e+01 -1.962778556037358513e+01
-6.629586487499999521e+02 -1.723961248182734707e+01 -1.949999966046553723e+01
-6.619162609374999420e+02 -1.714241653397375487e+01 -1.937428589306246707e+01
-6.608738731249999319e+02 -1.704908751165554293e+01 -1.925931339526621500e+01
-6.598314853125000354e+02 -1.696377705494374766e+01 -1.915950480802069578e+01
-6.587890974999999116e+02 -1.688734971659322426e+01 -1.907541586166431458e+01
-6.577467096874999015e+02 -1.682891417832579606e+01 -1.901741032869345815e+01
-6.567043218749998914e+02 -1.679101829213593788e+01 -1.898798894550877847e+01
-6.556619340624998813e+02 -1.677190302188468252e+01 -1.898423732186623880e+01
-6.546195462499999849e+02 -1.676841563118785317e+01 -1.900140390965971804e+01
-6.535771584375000884e+02 -1.678139009016481253e+01 -1.903971184274530870e+01
-6.525347706249999646e+02 -1.680756720722784081e+01 -1.909418395550830283e+01
-6.514923828124998408e+02 -1.684681639564157862e+01 -1.916359818305286211e+01
-6.504499949999999444e+02 -1.689773577372293545e+01 -1.924589749475541822e+01
-6.494076071874999343e+02 -1.695724580012412375e+01 -1.933652138151093425e+01
-6.483652193749999242e+02 -1.702712028442451953e+01 -1.943598994124996437e+01
-6.473228315624999141e+02 -1.710704132720994153e+01 -1.954347423252700722e+01
-6.462804437499997903e+02 -1.719106707077388663e+01 -1.965192789849615451e+01
-6.452380559374998938e+02 -1.727601083625426526e+01 -1.975674136619359444e+01
-6.441956681249998837e+02 -1.736213420944276464e+01 -1.985819579048130734e+01
-6.431532803124999873e+02 -1.744476003973661449e+01 -1.995145564797929794e+01
-6.421108924999999772e+02 -1.751568758996997843e+01 -2.002784302354524115e+01
-6.410685046874999671e+02 -1.757119075729197633e+01 -2.008364732910150252e+01
-6.400261168749999570e+02 -1.760380442084847274e+01 -2.011047994217014434e+01
-6.389837290624999468e+02 -1.760674471169743072e+01 -2.010075688594469057e+01
-6.379413412499999367e+02 -1.758267115444062156e+01 -2.005808989961253275e+01
-6.368989534374999266e+02 -1.753040687207723636e+01 -1.998134912270548824e+01
-6.358565656249999165e+02 -1.744732557745957635e+01 -1.986777740955903582e+01
-6.348141778124999064e+02 -1.733252145338500227e+01 -1.971734804544881570e+01
-6.337717899999998963e+02 -1.718816786987846967e+01 -1.953374731370569251e+01
-6.327294021874998862e+02 -1.701697865794317366e+01 -1.932099245469685656e+01
-6.316870143749999897e+02 -1.681702569851443840e+01 -1.907846732043899252e+01
-6.306446265625000933e+02 -1.658940283496309576e+01 -1.880843570447207114e+01
-6.296022387499999695e+02 -1.634145924168254993e+01 -1.852002551781559703e+01
-6.285598509374999594e+02 -1.607981171288661315e+01 -1.822102308801958515e+01
-6.275174631249999493e+02 -1.581484536959309217e+01 -1.792286250509797796e+01
-6.264750753124999392e+02 -1.555138418130680300e+01 -1.763069009054795799e+01
-6.254326874999999291e+02 -1.529378388568137304e+01 -1.734817691654997773e+01
-6.243902996874999189e+02 -1.504282124868701409e+01 -1.707493673108680099e+01
-6.233479118749999088e+02 -1.480344765050748634e+01 -1.681599845420143780e+01
-6.223055240624998987e+02 -1.458535893981689924e+01 -1.658203702335516994e+01
-6.212631362499997749e+02 -1.439075209555935686e+01 -1.637512070745512105e+01
-6.202207484374999922e+02 -1.422447153434025680e+01 -1.620003692441357757e+01
-6.191783606249999821e+02 -1.408991156904016506e+01 -1.606067862686897030e+01
-6.181359728124999720e+02 -1.398660235501877125e+01 -1.595640667992650918e+01
-6.170935849999999618e+02 -1.391481132573044910e+01 -1.588700412697847675e+01
-6.160511971874999517e+02 -1.387453743740181622e+01 -1.585231266505895498e+01
-6.150088093749999416e+02 -1.386021594189491246e+01 -1.584524159417323297e+01
-6.139664215624999315e+02 -1.386753156860629588e+01 -1.586052427181616764e+01
-6.129240337499999214e+02 -1.389343261758361869e+01 -1.589445769041607015e+01
-6.118816459374999113e+02 -1.393369407034609608e+01 -1.594199208235069243e+01
-6.108392581249999012e+02 -1.398399413383891243e+01 -1.599764208484469741e+01
-6.097968703124998910e+02 -1.403532224804670747e+01 -1.605115677834637822e+01
-6.087544824999999946e+02 -1.408114857452320834e+01 -1.609516176308690660e+01
-6.077120946874999845e+02 -1.411490729067178229e+01 -1.612251963571901214e+01
-6.066697068749999744e+02 -1.413127156609206736e+01 -1.612800910793557563e+01
-6.056273190624999643e+02 -1.412483223904480489e+01 -1.610609294011758763e+01
-6.045849312500000678e+02 -1.409565141349992778e+01 -1.605665246225548159e+01
-6.035425434374999440e+02 -1.404274315005699414e+01 -1.597895913231077181e+01
-6.025001556250000476e+02 -1.396404085772946502e+01 -1.587090477013984113e+01
-6.014577678124999238e+02 -1.385816478840322041e+01 -1.573085094827650465e+01
-6.004153799999999137e+02 -1.372644269201393818e+01 -1.556076819773034714e+01
-5.993729921874999036e+02 -1.357132883461439654e+01 -1.536419396386559022e+01
-5.983306043749997798e+02 -1.339838745195038783e+01 -1.514781119313862590e+01
-5.972882165624999971e+02 -1.321557256655072266e+01 -1.492105575764795589e+01
-5.962458287499998733e+02 -1.302728326180277385e+01 -1.468933439100212546e+01
-5.952034409374999768e+02 -1.284001160828058730e+01 -1.445994851086700450e+01
-5.941610531249999667e+02 -1.265828732559101510e+01 -1.423919987757934003e+01
-5.931186653124999566e+02 -1.248389687766193212e+01 -1.403026129001055367e+01
-5.920762774999999465e+02 -1.232157101100370689e+01 -1.383824193742443498e+01
-5.910338896874999364e+02 -1.217306934498886584e+01 -1.366545948626448848e+01
-5.899915018749999263e+02 -1.203996176822782793e+01 -1.351428713505126389e+01
-5.889491140624999161e+02 -1.192769398137063241e+01 -1.339038471546614950e+01
-5.879067262499999060e+02 -1.184113526981888498e+01 -1.329915894191152503e+01
-5.868643384374998959e+02 -1.178022758318311780e+01 -1.323975984999639621e+01
-5.858219506249999995e+02 -1.174044734202213291e+01 -1.320699998036907985e+01
-5.847795628124999894e+02 -1.171585936258956728e+01 -1.319359515684032402e+01
-5.837371749999999793e+02 -1.170741459247117966e+01 -1.319989288279402828e+01
-5.826947871874999691e+02 -1.171580845446598040e+01 -1.322651243989001735e+01
-5.816523993750000727e+02 -1.174258499745641160e+01 -1.327480838306314048e+01
-5.806100115624999489e+02 -1.178429368889592155e+01 -1.334039630975591351e+01
-5.795676237500000525e+02 -1.183626202221843826e+01 -1.341744271079780937e+01
-5.785252359374999287e+02 -1.189247366048515886e+01 -1.349916380302608587e+01
-5.774828481250000323e+02 -1.194641200873408060e+01 -1.357772858736495181e+01
-5.764404603124999085e+02 -1.199273575310706619e+01 -1.364577386274137361e+01
-5.753980724999998984e+02 -1.203054806634994911e+01 -1.370163278471761537e+01
-5.743556846874998882e+02 -1.205618942164574570e+01 -1.374079362216520117e+01
-5.733132968749999918e+02 -1.206423396004973014e+01 -1.375744470187343893e+01
-5.722709090624999817e+02 -1.205165396792448718e+01 -1.374853533065403788e+01
-5.712285212499999716e+02 -1.202219742069882713e+01 -1.371838461347347327e+01
-5.701861334374999615e+02 -1.197954786234324231e+01 -1.367147997472950216e+01
-5.691437456249999514e+02 -1.192216131543654889e+01 -1.360672071168293051e+01
-5.681013578124999412e+02 -1.184956814459600771e+01 -1.352389785370761999e+01
-5.670589699999999311e+02 -1.176601026642059900e+01 -1.342728837431747735e+01
-5.660165821874999210e+02 -1.167562176378092076e+01 -1.332162814762436120e+01
-5.649741943749999109e+02 -1.158739507485103459e+01 -1.321682264257865391e+01
-5.639318065624999008e+02 -1.150732436511448498e+01 -1.311968377483636417e+01
-5.628894187499998907e+02 -1.143259040279129302e+01 -1.302773512431228831e+01
-5.618470309374999943e+02 -1.136248108355861497e+01 -1.294059002938687719e+01
-5.608046431249999841e+02 -1.130021111920700605e+01 -1.286237145187146780e+01
-5.597622553124999740e+02 -1.124416541974031247e+01 -1.279234418588166200e+01
-5.587198674999999639e+02 -1.119226333015906327e+01 -1.272900551611921749e+01
-5.576774796874999538e+02 -1.114588668877833832e+01 -1.267346308098590235e+01
-5.566350918749999437e+02 -1.110764695769484511e+01 -1.262801916958588677e+01
-5.555927040624999336e+02 -1.107804295864082356e+01 -1.259302882479179786e+01
-5.545503162500000371e+02 -1.105668955248949459e+01 -1.256750313617969894e+01
-5.535079284374999133e+02 -1.104503286848222920e+01 -1.255255343848397942e+01
-5.524655406250000169e+02 -1.104180983806731398e+01 -1.254695740647678903e+01
-5.514231528124998931e+02 -1.105005303841094033e+01 -1.255388154903525511e+01
-5.503807649999999967e+02 -1.106984860794323389e+01 -1.257341747360677253e+01
-5.493383771874999866e+02 -1.110073461007869078e+01 -1.260575706747481917e+01
-5.482959893749999765e+02 -1.114110518961520135e+01 -1.264915738086661534e+01
-5.472536015624999663e+02 -1.118675474642941481e+01 -1.269886319455091517e+01
-5.462112137499999562e+02 -1.123762511549170107e+01 -1.275431849954890495e+01
-5.451688259374999461e+02 -1.128962240965414132e+01 -1.281057151067014033e+01
-5.441264381249999360e+02 -1.133909623841021030e+01 -1.286315057715724919e+01
-5.430840503124999259e+02 -1.138404073603845212e+01 -1.290940352837281502e+01
-5.420416624999999158e+02 -1.142405835418383475e+01 -1.294894348263958150e+01
-5.409992746874999057e+02 -1.145662620156200973e+01 -1.297911499124721146e+01
-5.399568868749998956e+02 -1.147740134307608884e+01 -1.299518933353151517e+01
-5.389144990624999991e+02 -1.148509093373356471e+01 -1.299600107176679664e+01
-5.378721112499999890e+02 -1.147786756739592207e+01 -1.297991711197516551e+01
-5.368297234374999789e+02 -1.146165130189914549e+01 -1.295411025671764271e+01
-5.357873356249999688e+02 -1.144396416509223613e+01 -1.292736133236605234e+01
-5.347449478124999587e+02 -1.142414658341918710e+01 -1.289972604158715264e+01
-5.337025599999999486e+02 -1.140202238862623219e+01 -1.287124104590497176e+01
-5.326601721874998248e+02 -1.137534923461325143e+01 -1.283999674553008141e+01
-5.316177843749999283e+02 -1.134082053985294003e+01 -1.280266545567593717e+01
-5.305753965625000319e+02 -1.129993296588210505e+01 -1.276089864363079052e+01
-5.295330087500000218e+02 -1.125265631196833560e+01 -1.271506935300429930e+01
-5.284906209375000117e+02 -1.119257906737068708e+01 -1.265886875018483160e+01
-5.274482331249998879e+02 -1.111897429186590180e+01 -1.259191035515758905e+01
-5.264058453124999915e+02 -1.103151548993440478e+01 -1.251330232492357197e+01
-5.253634574999998677e+02 -1.093316072660955207e+01 -1.242629275141382728e+01
-5.243210696874999712e+02 -1.082484376294096862e+01 -1.233192146499173880e+01
-5.232786818749998474e+02 -1.070790260815107331e+01 -1.223072140042677169e+01
-5.222362940624999510e+02 -1.058252638187986783e+01 -1.212268809665390457e+01
-5.211939062499999409e+02 -1.045211517886378516e+01 -1.201027516254780636e+01
-5.201515184374999308e+02 -1.032138915463832873e+01 -1.189747884152370183e+01
-5.191091306249999207e+02 -1.018929225105822844e+01 -1.178231169974708692e+01
-5.180667428124999105e+02 -1.005641348155371873e+01 -1.166422987818712009e+01
-5.170243550000000141e+02 -9.926876263179215343e+00 -1.154613458109107071e+01
-5.159819671875000040e+02 -9.807173506280170372e+00 -1.143470177998212023e+01
-5.149395793749999939e+02 -9.706659747024453111e+00 -1.134002130968822186e+01
-5.138971915624999838e+02 -9.624918688523976584e+00 -1.126156271927004049e+01
-5.128548037499999737e+02 -9.564705828203873494e+00 -1.120257459129750188e+01
-5.118124159375000204e+02 -9.525164125644163704e+00 -1.116206644242671864e+01
-5.107700281249999534e+02 -9.504061755123753841e+00 -1.113757911136282175e+01
-5.097276403124998865e+02 -9.499863032615838421e+00 -1.112764824938791186e+01
-5.086852524999999332e+02 -9.507446893938711341e+00 -1.112750250396365992e+01
-5.076428646874998094e+02 -9.526144214246894393e+00 -1.113706873379509688e+01
-5.066004768749999698e+02 -9.553858589363843024e+00 -1.115417152260699396e+01
-5.055580890625000166e+02 -9.589491251582456854e+00 -1.117767056190152886e+01
-5.045157012500000633e+02 -9.631791748948129950e+00 -1.120645600208942305e+01
-5.034733134374999963e+02 -9.675491546766030737e+00 -1.123520901594479149e+01
-5.024309256249998725e+02 -9.718818027489668054e+00 -1.126320916682203688e+01
-5.013885378124999761e+02 -9.761935375474390497e+00 -1.129187931091343344e+01
-5.003461499999999091e+02 -9.799317309645930507e+00 -1.131603641428919360e+01
-4.993037621874999559e+02 -9.828598213515615356e+00 -1.133361946227248040e+01
-4.982613743749998889e+02 -9.849285477109381404e+00 -1.134440383570110278e+01
-4.972189865624998788e+02 -9.860224860615780074e+00 -1.134750252554069405e+01
-4.961765987499999255e+02 -9.862711041819467894e+00 -1.134425892884734743e+01
-4.951342109374999154e+02 -9.855040337128937011e+00 -1.133285489668990031e+01
-4.940918231249999621e+02 -9.832277350659690995e+00 -1.130761067250418428e+01
-4.930494353124999520e+02 -9.790448520524904552e+00 -1.126371735651239625e+01
-4.920070474999999419e+02 -9.731404926677504008e+00 -1.120305593451983128e+01
-4.909646596874999886e+02 -9.654519911706890056e+00 -1.112561603744229544e+01
-4.899222718749999785e+02 -9.560821559005010073e+00 -1.103271204162545871e+01
-4.888798840625000253e+02 -9.452763353907652544e+00 -1.092644155727490585e+01
-4.878374962499999583e+02 -9.329612287539863047e+00 -1.080533011783337827e+01
-4.867951084375000050e+02 -9.197907208707949422e+00 -1.067546592528827532e+01
-4.857527206249999381e+02 -9.064854215800325576e+00 -1.054351896727273541e+01
-4.847103328124999280e+02 -8.934130998171296412e+00 -1.041264724402213204e+01
-4.836679449999999747e+02 -8.809931802586184801e+00 -1.028708332593852504e+01
-4.826255571874998509e+02 -8.694561398136793073e+00 -1.016841890665643611e+01
-4.815831693749999545e+02 -8.592922329647922908e+00 -1.006211517118487642e+01
-4.805407815625000012e+02 -8.506788734515634332e+00 -9.970185584806587897e+00
-4.794983937499998774e+02 -8.434543343509943725e+00 -9.891117557207859790e+00
-4.784560059375000378e+02 -8.376468547204114046e+00 -9.826194832843800242e+00
-4.774136181249999140e+02 -8.333767435212907415e+00 -9.776465299488034333e+00
-4.763712303124999607e+02 -8.306724282961027939e+00 -9.742293484716956442e+00
-4.753288424999999506e+02 -8.292040534216498671e+00 -9.720731826876811255e+00
-4.742864546874998837e+02 -8.286304375196333893e+00 -9.708672234183332250e+00
-4.732440668749999304e+02 -8.286021005625595848e+00 -9.702543993665535993e+00
-4.722016790624999203e+02 -8.285906798937354267e+00 -9.697168835426101197e+00
-4.711592912499999670e+02 -8.286120165405165494e+00 -9.692920135980209295e+00
-4.701169034374999001e+02 -8.284300174973630249e+00 -9.687471007885545049e+00
-4.690745156249999468e+02 -8.281104318587569679e+00 -9.682600722345458877e+00
-4.680321278124999935e+02 -8.277189842830498634e+00 -9.679351777214270314e+00
-4.669897399999999834e+02 -8.273380731660697762e+00 -9.677730488158113431e+00
-4.659473521875000301e+02 -8.270755983749856100e+00 -9.678590331537565206e+00
-4.649049643749999632e+02 -8.265132832460269086e+00 -9.676916647486690337e+00
-4.638625765625000099e+02 -8.256953006857621347e+00 -9.672819845541654971e+00
-4.628201887499999430e+02 -8.242912247194198017e+00 -9.662501045221567608e+00
-4.617778009374999328e+02 -8.220626146484262264e+00 -9.643151181254509652e+00
-4.607354131249999796e+02 -8.193426595931329715e+00 -9.618309813429352317e+00
-4.596930253124999695e+02 -8.165658735299095028e+00 -9.592679387984063055e+00
-4.586506374999999593e+02 -8.138183457386373831e+00 -9.566762649313867328e+00
-4.576082496874998924e+02 -8.114726487395291343e+00 -9.544070778895079599e+00
-4.565658618749999960e+02 -8.098687682378134411e+00 -9.528099764590015397e+00
-4.555234740625000427e+02 -8.095281764331151209e+00 -9.524456522175242412e+00
-4.544810862499999189e+02 -8.105945820759870912e+00 -9.534035215543534392e+00
-4.534386984375000225e+02 -8.131407489634579377e+00 -9.556873949420600312e+00
-4.523963106249999555e+02 -8.168728703707612837e+00 -9.589792810325292294e+00
-4.513539228124999454e+02 -8.214839279097201796e+00 -9.629300355478626727e+00
-4.503115349999999353e+02 -8.266753922071302441e+00 -9.672690710565257532e+00
-4.492691471874999252e+02 -8.319521574815269105e+00 -9.714881457372291251e+00
-4.482267593749999719e+02 -8.371813266277683852e+00 -9.754686840573187467e+00
-4.471843715624999049e+02 -8.425599316739109668e+00 -9.794447064315258800e+00
-4.461419837499999517e+02 -8.482502278704380672e+00 -9.836330785493331064e+00
-4.450995959374998847e+02 -8.539196398925492204e+00 -9.876805291861062486e+00
-4.440572081249999314e+02 -8.588658770761787409e+00 -9.908610454205422968e+00
-4.430148203125000350e+02 -8.626993618477865056e+00 -9.927875036944996623e+00
-4.419724324999999681e+02 -8.651191682375294789e+00 -9.932035950938017166e+00
-4.409300446875000148e+02 -8.659388725735697179e+00 -9.919696324246942254e+00
-4.398876568749999478e+02 -8.649768259204352105e+00 -9.889324720780978240e+00
-4.388452690624999946e+02 -8.620344037560503381e+00 -9.838735258243403337e+00
-4.378028812499999844e+02 -8.576300141139459043e+00 -9.773457150381421599e+00
-4.367604934374999743e+02 -8.518437538344754145e+00 -9.694237294562059404e+00
-4.357181056250000211e+02 -8.444710157551638119e+00 -9.599541091874085552e+00
-4.346757178124999541e+02 -8.353209730014452106e+00 -9.488273857308046288e+00
-4.336333300000000008e+02 -8.245557065192988588e+00 -9.362240019799406454e+00
-4.325909421874998770e+02 -8.125045483587216566e+00 -9.225088849853053219e+00
-4.315485543750000375e+02 -7.992872268176157924e+00 -9.078165191607874718e+00
-4.305061665625000273e+02 -7.850282184449847378e+00 -8.922393542147524670e+00
-4.294637787499999604e+02 -7.700292546527901294e+00 -8.760805458060474393e+00
-4.284213909375000640e+02 -7.542720192721389161e+00 -8.592737561596422324e+00
-4.273790031249999402e+02 -7.382325670184267885e+00 -8.422534534772561088e+00
-4.263366153124998732e+02 -7.223208986482498872e+00 -8.253570042446282784e+00
-4.252942274999999768e+02 -7.064865697089217633e+00 -8.085157017757424569e+00
-4.242518396874999098e+02 -6.911651207840868949e+00 -7.922733104946025229e+00
-4.232094518749999565e+02 -6.766476173292125473e+00 -7.769268741944610923e+00
-4.221670640624998896e+02 -6.631241582256420131e+00 -7.626803261106242182e+00
-4.211246762499999363e+02 -6.509807197152423619e+00 -7.499862366046805562e+00
-4.200822884374999830e+02 -6.406204639788100508e+00 -7.393246835634930569e+00
-4.190399006249999729e+02 -6.321526060851510032e+00 -7.308383167444063133e+00
-4.179975128125000197e+02 -6.254430021804886053e+00 -7.243644933235614758e+00
-4.169551249999999527e+02 -6.203652260385451811e+00 -7.196974692048017097e+00
-4.159127371874999994e+02 -6.171888963091229918e+00 -7.171210116627474207e+00
-4.148703493749999325e+02 -6.158148821881229473e+00 -7.165576305646154331e+00
-4.138279615624999792e+02 -6.157639527954270164e+00 -7.174847100874888639e+00
-4.127855737500000259e+02 -6.165894331827178831e+00 -7.193330767850906859e+00
-4.117431859374999590e+02 -6.178111664286859650e+00 -7.215948898523472543e+00
-4.107007981250000057e+02 -6.192481813162714843e+00 -7.240267232339976822e+00
-4.096584103124999388e+02 -6.209445038590728494e+00 -7.266408327892685648e+00
-4.086160224999999855e+02 -6.229656516523660592e+00 -7.294781970433610319e+00
-4.075736346874999754e+02 -6.254713456162970253e+00 -7.326708944216830943e+00
-4.065312468749999653e+02 -6.284178299470299045e+00 -7.360601508253147074e+00
-4.054888590624999551e+02 -6.314606035557814856e+00 -7.392154817427268654e+00
-4.044464712499999450e+02 -6.340815352269312477e+00 -7.415788313749623661e+00
-4.034040834374999349e+02 -6.358934235178218763e+00 -7.427543132796002645e+00
-4.023616956249999816e+02 -6.368984838483625843e+00 -7.428124646573135870e+00
-4.013193078124999147e+02 -6.371675434897365875e+00 -7.418846578890295973e+00
-4.002769199999999614e+02 -6.366997863707745786e+00 -7.400167492549770465e+00
-3.992345321874998945e+02 -6.356553235746614128e+00 -7.374478136220758984e+00
-3.981921443749999412e+02 -6.338918804136747021e+00 -7.341064471717884565e+00
-3.971497565624999879e+02 -6.316279636740230075e+00 -7.302539201628627907e+00
-3.961073687499999778e+02 -6.288336493217088652e+00 -7.258784930105470323e+00
-3.950649809375000245e+02 -6.253823725211989704e+00 -7.208640887481996273e+00
-3.940225931249999007e+02 -6.216324151461983583e+00 -7.155951651255981538e+00
-3.929802053125000043e+02 -6.179801596275018127e+00 -7.104894229523690541e+00
-3.919378174999998805e+02 -6.147901940708398349e+00 -7.059663080530910406e+00
-3.908954296874999841e+02 -6.120156489291655788e+00 -7.019813775123792787e+00
-3.898530418750000308e+02 -6.095988743519880515e+00 -6.984566236376961612e+00
-3.888106540624999639e+02 -6.075463326179737500e+00 -6.953957379799137861e+00
-3.877682662500000106e+02 -6.056385348879786967e+00 -6.925752659318024307e+00
-3.867258784374999436e+02 -6.039820727602774220e+00 -6.901118270146837652e+00
-3.856834906250000472e+02 -6.027541640326270489e+00 -6.881966170705342556e+00
-3.846411028124999802e+02 -6.018384098583932307e+00 -6.867611927357461177e+00
-3.835987149999999701e+02 -6.010520295518700706e+00 -6.856465170818244914e+00
-3.825563271874999600e+02 -6.004401301515133405e+00 -6.848492499433712410e+00
-3.815139393749999499e+02 -5.996369946952854413e+00 -6.839181306433703256e+00
-3.804715515624999398e+02 -5.987969093591977376e+00 -6.830029563964543193e+00
-3.794291637499999865e+02 -5.978763839782849310e+00 -6.820196900224967607e+00
-3.783867759374999196e+02 -5.969467157021844272e+00 -6.809805375214004641e+00
-3.773443881249999663e+02 -5.961765367764068735e+00 -6.800350556614678688e+00
-3.763020003124998993e+02 -5.958011597823973382e+00 -6.793995118180567339e+00
-3.752596124999999461e+02 -5.957152699700754894e+00 -6.789272620325507823e+00
-3.742172246874999360e+02 -5.954847588191975127e+00 -6.781742557443293684e+00
-3.731748368749999827e+02 -5.948234422475302097e+00 -6.768463622797095347e+00
-3.721324490624999726e+02 -5.936190314060682205e+00 -6.747940064119575254e+00
-3.710900612499999625e+02 -5.917157282074952285e+00 -6.718522739308082414e+00
-3.700476734375000092e+02 -5.890067049541178434e+00 -6.679243868194046030e+00
-3.690052856249998854e+02 -5.853420158136362517e+00 -6.628749774079764734e+00
-3.679628978125000458e+02 -5.807137184928923723e+00 -6.567227214288210213e+00
-3.669205099999999220e+02 -5.750779965663146420e+00 -6.494468764569684360e+00
-3.658781221874999687e+02 -5.689183609194582658e+00 -6.415811191865643082e+00
-3.648357343750000155e+02 -5.621561129834677928e+00 -6.330815036816645147e+00
-3.637933465624999485e+02 -5.551798939292313051e+00 -6.244103286376880391e+00
-3.627509587500000521e+02 -5.483585278505660021e+00 -6.159911760963645122e+00
-3.617085709374999851e+02 -5.419150175089619381e+00 -6.080903885544968190e+00
-3.606661831249999750e+02 -5.361763812534684703e+00 -6.010315255232328902e+00
-3.596237953124999649e+02 -5.312586324535154780e+00 -5.948981921306175202e+00
-3.585814074999999548e+02 -5.273330571942485889e+00 -5.898878746304986542e+00
-3.575390196875000015e+02 -5.243974014548422602e+00 -5.860035015283631132e+00
-3.564966318749999914e+02 -5.223172834025577416e+00 -5.830628992259455856e+00
-3.554542440624999244e+02 -5.209401658096050269e+00 -5.809019273684839391e+00
-3.544118562499999712e+02 -5.201262303786095664e+00 -5.794283493327982093e+00
-3.533694684374999611e+02 -5.195460926179338301e+00 -5.783657045582831557e+00
-3.523270806249999509e+02 -5.188396100010041145e+00 -5.773477842151562456e+00
-3.512846928124999408e+02 -5.180278360343918642e+00 -5.763821411872976697e+00
-3.502423049999999876e+02 -5.168723486612322837e+00 -5.751747168445925595e+00
-3.491999171874999774e+02 -5.153921116276258374e+00 -5.737027355020035913e+00
-3.481575293749999105e+02 -5.136123131153892629e+00 -5.719828756236743139e+00
-3.471151415624999572e+02 -5.115161081912668273e+00 -5.699786940832572313e+00
-3.460727537500000039e+02 -5.089935106212299054e+00 -5.675618973044167959e+00
-3.450303659375000507e+02 -5.059426900188797482e+00 -5.646240367434725016e+00
-3.439879781249999269e+02 -5.024687575258473871e+00 -5.612986188984412372e+00
-3.429455903124999168e+02 -4.986752606243219255e+00 -5.577013465206680287e+00
-3.419032024999999635e+02 -4.945828694629309297e+00 -5.537951474824690301e+00
-3.408608146874999534e+02 -4.904125787867964270e+00 -5.498142304902269295e+00
-3.398184268750000001e+02 -4.861689251137697454e+00 -5.457438131747725407e+00
-3.387760390624999900e+02 -4.821065116374054327e+00 -5.418087537551629751e+00
-3.377336512499999230e+02 -4.783484120474705392e+00 -5.381276825103399553e+00
-3.366912634374999698e+02 -4.748897202063494305e+00 -5.346784808488307839e+00
-3.356488756249999028e+02 -4.715331647094130219e+00 -5.312287727397060344e+00
-3.346064878124999495e+02 -4.682953696946794864e+00 -5.277933974055833311e+00
-3.335640999999999394e+02 -4.651460742766205136e+00 -5.243245827590446773e+00
-3.325217121875000430e+02 -4.624134659899307387e+00 -5.211846538702627818e+00
-3.314793243749999760e+02 -4.605047782003462764e+00 -5.188601622837071048e+00
-3.304369365624999659e+02 -4.594704353433067823e+00 -5.174092116129129337e+00
-3.293945487499999558e+02 -4.594618077852661742e+00 -5.170316656930519450e+00
-3.283521609374999457e+02 -4.608491231591975712e+00 -5.181746496323014206e+00
-3.273097731249999924e+02 -4.636580810341230041e+00 -5.209328373343973695e+00
-3.262673853124999823e+02 -4.678427626647762239e+00 -5.253108061665266781e+00
-3.252249974999999722e+02 -4.732341918147265680e+00 -5.311670909620610281e+00
-3.241826096874999621e+02 -4.793813444413824953e+00 -5.380308290138856364e+00
-3.231402218749998951e+02 -4.859188780204479308e+00 -5.455138646377950984e+00
-3.220978340624999419e+02 -4.929095967232126618e+00 -5.536950194643755374e+00
-3.210554462499999886e+02 -4.999879743947795774e+00 -5.621787558516878391e+00
-3.200130584374999785e+02 -5.070907914328474320e+00 -5.708765719592119758e+00
-3.189706706249999684e+02 -5.143520728581667534e+00 -5.799613440214303139e+00
-3.179282828124999583e+02 -5.216870017602197152e+00 -5.893607522465706516e+00
-3.168858949999999481e+02 -5.288609575475065050e+00 -5.987711989516298239e+00
-3.158435071874999949e+02 -5.356025753738121509e+00 -6.078357092545901175e+00
-3.148011193749999848e+02 -5.417362332281101978e+00 -6.162939519286736889e+00
-3.137587315624999746e+02 -5.471026123736760560e+00 -6.239094366675620229e+00
-3.127163437499999645e+02 -5.514753014497915551e+00 -6.303923801843069441e+00
-3.116739559374999544e+02 -5.545881133081559611e+00 -6.354075548689974262e+00
-3.106315681249998875e+02 -5.564830426316214051e+00 -6.389325120715485973e+00
-3.095891803124999910e+02 -5.570588572907132274e+00 -6.408206734247165137e+00
-3.085467924999999809e+02 -5.562919247366718167e+00 -6.410412546511928156e+00
-3.075044046874999708e+02 -5.542269755997922154e+00 -6.396098455662708737e+00
-3.064620168749999607e+02 -5.510149289369600467e+00 -6.367157061900554638e+00
-3.054196290624999506e+02 -5.467830205863544180e+00 -6.325272908315392684e+00
-3.043772412499999973e+02 -5.416495706615043204e+00 -6.271978424882599157e+00
-3.033348534374999872e+02 -5.358005713423100502e+00 -6.209501069067036028e+00
-3.022924656250000339e+02 -5.293100627610685116e+00 -6.138430632794564801e+00
-3.012500778125000238e+02 -5.222981993651645283e+00 -6.059933922660079908e+00
-3.002076899999999569e+02 -5.148050795899352217e+00 -5.974745620983397565e+00
-2.991653021874998899e+02 -5.068348770711256890e+00 -5.882958818698193149e+00
-2.981229143749999366e+02 -4.984105572523892747e+00 -5.784872766360579455e+00
-2.970805265624999834e+02 -4.899979528572131926e+00 -5.685606675583700920e+00
-2.960381387499999732e+02 -4.817566795721165640e+00 -5.586937590713266566e+00
-2.949957509374999631e+02 -4.739479418993894022e+00 -5.491684666593256381e+00
-2.939533631249999530e+02 -4.670077758715258653e+00 -5.404604552857384725e+00
-2.929109753124999997e+02 -4.612094175304429555e+00 -5.328979126072972861e+00
-2.918685874999999896e+02 -4.564530658838813260e+00 -5.264097766189556715e+00
-2.908261996875000364e+02 -4.526557110287998675e+00 -5.209394269920536225e+00
-2.897838118750000262e+02 -4.494804948149774937e+00 -5.161261137838932811e+00
-2.887414240625000161e+02 -4.468847129267070173e+00 -5.119141602413063374e+00
-2.876990362499999492e+02 -4.448778334748015872e+00 -5.083169522585044398e+00
-2.866566484374999959e+02 -4.437918262618808285e+00 -5.057130877872085151e+00
-2.856142606249999858e+02 -4.438897326199812809e+00 -5.044023505687539100e+00
-2.845718728124999757e+02 -4.451274758287117272e+00 -5.043281498764070392e+00
-2.835294849999999656e+02 -4.474640652583779854e+00 -5.054529287180184127e+00
-2.824870971874999555e+02 -4.508731037351622284e+00 -5.077587363977674961e+00
-2.814447093749999453e+02 -4.553285677318983815e+00 -5.112593705440174219e+00
-2.804023215624999921e+02 -4.604594087953659987e+00 -5.155568760204154444e+00
-2.793599337499999820e+02 -4.658485308867709840e+00 -5.201977290690940947e+00
-2.783175459374999718e+02 -4.711227691984084309e+00 -5.247584401033809520e+00
-2.772751581250000186e+02 -4.759989798662591198e+00 -5.289264408411853857e+00
-2.762327703125000085e+02 -4.800315666145412052e+00 -5.321787073617085362e+00
-2.751903824999999983e+02 -4.830747140989362975e+00 -5.343945590314680416e+00
-2.741479946874999882e+02 -4.852022778379916801e+00 -5.356905065436618152e+00
-2.731056068749999781e+02 -4.862921157639692460e+00 -5.359407448892720360e+00
-2.720632190624999680e+02 -4.863252190834892019e+00 -5.351402276141037362e+00
-2.710208312499999579e+02 -4.855196584209184429e+00 -5.335301723088681669e+00
-2.699784434374999478e+02 -4.841031219575163469e+00 -5.313203136056221076e+00
-2.689360556249999945e+02 -4.821613322324731499e+00 -5.286093398671836141e+00
-2.678936678124999844e+02 -4.798509454196678625e+00 -5.255853301928959276e+00
-2.668512799999999743e+02 -4.773944435581133128e+00 -5.224569559672276320e+00
-2.658088921874999642e+02 -4.748658467305612696e+00 -5.193085452204262431e+00
-2.647665043750000109e+02 -4.722467213527257179e+00 -5.161470455147266101e+00
-2.637241165624999439e+02 -4.696102654893132389e+00 -5.130358428949922001e+00
-2.626817287499999338e+02 -4.672179870615273956e+00 -5.102478032198566105e+00
-2.616393409374999237e+02 -4.650764100348071750e+00 -5.077792563930411340e+00
-2.605969531249999704e+02 -4.630923577592716889e+00 -5.055178278093270805e+00
-2.595545653124999603e+02 -4.611638261746151102e+00 -5.034072246739629719e+00
-2.585121775000000071e+02 -4.591646936254086597e+00 -5.013228076987445547e+00
-2.574697896874999969e+02 -4.570581770299713575e+00 -4.992549532975961490e+00
-2.564274018749999868e+02 -4.548557000238705683e+00 -4.972512108921133489e+00
-2.553850140624999767e+02 -4.525201629776518075e+00 -4.952798378692569337e+00
-2.543426262499999666e+02 -4.499117404671328480e+00 -4.931919771938442665e+00
-2.533002384374999849e+02 -4.470818019867872195e+00 -4.910363117989655635e+00
-2.522578506250000316e+02 -4.438138718390595372e+00 -4.886014138390012640e+00
-2.512154628124999363e+02 -4.399922815490127981e+00 -4.857459464908842506e+00
-2.501730749999999546e+02 -4.354844686240023854e+00 -4.822544802437755962e+00
-2.491306871874999445e+02 -4.303039508649025180e+00 -4.781001559885327268e+00
-2.480882993749999628e+02 -4.243802803839759719e+00 -4.731917279082035854e+00
-2.470459115624999811e+02 -4.178682999556607491e+00 -4.676619181333772524e+00
-2.460035237499999710e+02 -4.108519489274463865e+00 -4.615774369984681158e+00
-2.449611359374999893e+02 -4.033957815669587887e+00 -4.549920726456518238e+00
-2.439187481249999792e+02 -3.950843694452920385e+00 -4.474256831051828698e+00
-2.428763603124999690e+02 -3.858133673098371297e+00 -4.387060576521556676e+00
-2.418339724999999873e+02 -3.759181130972560680e+00 -4.291796623903982422e+00
-2.407915846874999772e+02 -3.658009107297646167e+00 -4.192759083918278229e+00
-2.397491968749999387e+02 -3.558317169953336467e+00 -4.093597714586800329e+00
-2.387068090624999570e+02 -3.461356064526215803e+00 -3.995325271820648005e+00
-2.376644212499999753e+02 -3.370262429879962607e+00 -3.901117755455363767e+00
-2.366220334374999652e+02 -3.287881944027154724e+00 -3.814227454762110003e+00
-2.355796456249999835e+02 -3.216259058512042746e+00 -3.737275858852261212e+00
-2.345372578124999734e+02 -3.158460414637819014e+00 -3.673663535739167152e+00
-2.334948699999999917e+02 -3.115585603335232712e+00 -3.625068783841997266e+00
-2.324524821874999816e+02 -3.088696890560709729e+00 -3.592919788599411302e+00
-2.314100943749999715e+02 -3.078034026076784002e+00 -3.577578369785470169e+00
-2.303677065624999898e+02 -3.082952837458684314e+00 -3.578421510766526481e+00
-2.293253187499999797e+02 -3.101545600666714364e+00 -3.593440917195957152e+00
-2.282829309374999980e+02 -3.133042395010560366e+00 -3.622234882761039110e+00
-2.272405431249999594e+02 -3.174995175471906794e+00 -3.662488347480577833e+00
-2.261981553124999778e+02 -3.224996311919889891e+00 -3.711892949801712582e+00
-2.251557674999999676e+02 -3.280820257493948677e+00 -3.768359799383919739e+00
-2.241133796874999859e+02 -3.341875998424839178e+00 -3.831580344721919662e+00
-2.230709918749999758e+02 -3.407000251985282890e+00 -3.900379714366497108e+00
-2.220286040624999657e+02 -3.473230148802610717e+00 -3.971480256540768750e+00
-2.209862162499999840e+02 -3.538042286873024800e+00 -4.042362737342009460e+00
-2.199438284374999739e+02 -3.601181634169763779e+00 -4.112647474359132360e+00
-2.189014406249999922e+02 -3.660727760539373765e+00 -4.180010407562172681e+00
-2.178590528125000105e+02 -3.716488251818161892e+00 -4.243832520375357298e+00
-2.168166650000000004e+02 -3.768086314827670869e+00 -4.302683110314355908e+00
-2.157742771875000187e+02 -3.814986169833464835e+00 -4.355162814224623702e+00
-2.147318893749999802e+02 -3.856635577252444325e+00 -4.400017687307742342e+00
-2.136895015624999701e+02 -3.893361874081454399e+00 -4.437692258875879148e+00
-2.126471137499999884e+02 -3.926001565033537588e+00 -4.469637675539805954e+00
-2.116047259374999783e+02 -3.953501994728768842e+00 -4.494674775004930289e+00
-2.105623381249999682e+02 -3.976002069326834309e+00 -4.512957274427209953e+00
-2.095199503124999865e+02 -3.992892093870457071e+00 -4.523925663797815133e+00
-2.084775624999999764e+02 -4.005001623270953104e+00 -4.528516939143262476e+00
-2.074351746874999662e+02 -4.014340315137347126e+00 -4.529047548129963907e+00
-2.063927868750000130e+02 -4.023828830303000537e+00 -4.528779157845097103e+00
-2.053503990625000029e+02 -4.032352132074923823e+00 -4.526509540931986209e+00
-2.043080112499999927e+02 -4.039219222559750300e+00 -4.521731353637248318e+00
-2.032656234374999826e+02 -4.045106784375805731e+00 -4.515559537914596966e+00
-2.022232356249999725e+02 -4.049809499182981831e+00 -4.508014972075973681e+00
-2.011808478124999908e+02 -4.053903472211123571e+00 -4.500177664615799600e+00
-2.001384599999999807e+02 -4.055047253609151525e+00 -4.490025597092703435e+00
-1.990960721874999706e+02 -4.050365178246519093e+00 -4.474405891895949949e+00
-1.980536843749999889e+02 -4.036868784077876526e+00 -4.450113479392597604e+00
-1.970112965624999504e+02 -4.014456464009785286e+00 -4.417252084467310880e+00
-1.959689087499999403e+02 -3.984703206845161993e+00 -4.377572645403118301e+00
-1.949265209375000154e+02 -3.947220007252079110e+00 -4.330987714529851651e+00
-1.938841331250000053e+02 -3.903225555468143426e+00 -4.278806944837103998e+00
-1.928417453125000236e+02 -3.853454504472608733e+00 -4.221472995886034418e+00
-1.917993574999999851e+02 -3.799783769796810873e+00 -4.160768564794920188e+00
-1.907569696874999750e+02 -3.743138682663795347e+00 -4.097300665992114510e+00
-1.897145818749999933e+02 -3.683551987088772517e+00 -4.030948022308447065e+00
-1.886721940624999831e+02 -3.622058418032889637e+00 -3.962638696726653809e+00
-1.876298062499999730e+02 -3.560160398500987533e+00 -3.894184099665412901e+00
-1.865874184374999913e+02 -3.498579097053513998e+00 -3.826376995672249315e+00
-1.855450306249999812e+02 -3.437120576593007737e+00 -3.759063601551655420e+00
-1.845026428124999427e+02 -3.378279190091397766e+00 -3.694989745454979602e+00
-1.834602549999999610e+02 -3.323475371959774272e+00 -3.635473734199325513e+00
-1.824178671875000077e+02 -3.274115445945945613e+00 -3.581827164605999148e+00
-1.813754793750000260e+02 -3.231596919250035338e+00 -3.535517019719080611e+00
-1.803330915624999875e+02 -3.198293683486747252e+00 -3.498959687002813901e+00
-1.792907037499999774e+02 -3.175123332298310341e+00 -3.472911702697847325e+00
-1.782483159374999957e+02 -3.159242423362853991e+00 -3.454337515758137744e+00
-1.772059281249999856e+02 -3.150621090400685720e+00 -3.443633772175237251e+00
-1.761635403124999755e+02 -3.152581861312788725e+00 -3.444365583069250114e+00
-1.751211524999999938e+02 -3.163746703498766077e+00 -3.455196597724127017e+00
-1.740787646874999552e+02 -3.184254109559556678e+00 -3.476951178136866272e+00
-1.730363768750000020e+02 -3.214956140045587052e+00 -3.511098496290468773e+00
-1.719939890624999634e+02 -3.255752686914655136e+00 -3.557488755431785776e+00
-1.709516012499999817e+02 -3.303646691088045539e+00 -3.612260024220784072e+00
-1.699092134375000001e+02 -3.354533386557261743e+00 -3.670867027166055951e+00
-1.688668256249999615e+02 -3.404315092394760711e+00 -3.729012612073816513e+00
-1.678244378124999514e+02 -3.452848540366147745e+00 -3.786739237112990875e+00
-1.667820499999999697e+02 -3.499782833022953010e+00 -3.843353508760366299e+00
-1.657396621874999880e+02 -3.543264105359747340e+00 -3.896923462995125931e+00
-1.646972743749999779e+02 -3.581232453369752378e+00 -3.945365517839648728e+00
-1.636548865624999962e+02 -3.612265716892888001e+00 -3.987131352404079454e+00
-1.626124987499999861e+02 -3.635870135865109987e+00 -4.021610983515718551e+00
-1.615701109374999476e+02 -3.650744522586952812e+00 -4.047160371578234717e+00
-1.605277231249999943e+02 -3.658367559665856916e+00 -4.065179720204022296e+00
-1.594853353124999842e+02 -3.658322382321653521e+00 -4.074847315215455623e+00
-1.584429474999999741e+02 -3.650465754826242026e+00 -4.075820164724335726e+00
-1.574005596874999924e+02 -3.637171253976347884e+00 -4.070565634369993191e+00
-1.563581718749999823e+02 -3.620151636701695708e+00 -4.060685194127084507e+00
-1.553157840624999437e+02 -3.600212547877245761e+00 -4.046820034262494481e+00
-1.542733962499999905e+02 -3.578614148257964089e+00 -4.030553795953858653e+00
-1.532310084374999803e+02 -3.556350470365732708e+00 -4.012953869680027097e+00
-1.521886206249999987e+02 -3.534300534007243311e+00 -3.994663407191504589e+00
-1.511462328125000170e+02 -3.512707110107879060e+00 -3.976107374319023613e+00
-1.501038449999999784e+02 -3.490205202616305069e+00 -3.956272322719200041e+00
-1.490614571874999683e+02 -3.466889789917805054e+00 -3.935398636367689829e+00
-1.480190693749999866e+02 -3.444369840025123253e+00 -3.915446579487694923e+00
-1.469766815624999765e+02 -3.423711203724999930e+00 -3.897859160322344252e+00
-1.459342937499999948e+02 -3.406184848999417980e+00 -3.883991735024579839e+00
-1.448919059375000131e+02 -3.393803708150943788e+00 -3.875911776801807207e+00
-1.438495181249999746e+02 -3.388194501020381999e+00 -3.875399609220977037e+00
-1.428071303124999929e+02 -3.391646142833088629e+00 -3.884826515848480710e+00
-1.417647424999999828e+02 -3.402068238871158723e+00 -3.901875466776843382e+00
-1.407223546874999727e+02 -3.416650118636564759e+00 -3.923183528239977846e+00
-1.396799668749999910e+02 -3.432663335297025942e+00 -3.945731272058288663e+00
-1.386375790625000093e+02 -3.446710152441440300e+00 -3.965684402204118442e+00
-1.375951912499999992e+02 -3.458763368218998657e+00 -3.982773711995362120e+00
-1.365528034374999891e+02 -3.472982355656603737e+00 -4.001179078101592346e+00
-1.355104156249999789e+02 -3.490434866725087737e+00 -4.021647039201311280e+00
-1.344680278124999973e+02 -3.507805048388578317e+00 -4.040263941486242238e+00
-1.334256399999999871e+02 -3.522803342717305330e+00 -4.054633712745828511e+00
-1.323832521875000054e+02 -3.534894278930797107e+00 -4.064147987468920142e+00
-1.313408643749999669e+02 -3.541927658395490841e+00 -4.066055091246003173e+00
-1.302984765624999852e+02 -3.541985345166184462e+00 -4.058107786153821728e+00
-1.292560887500000035e+02 -3.534896396622858372e+00 -4.040222735574754864e+00
-1.282137009374999934e+02 -3.519860453889501972e+00 -4.011923682404312075e+00
-1.271713131249999833e+02 -3.498049990343416571e+00 -3.975022774746156173e+00
-1.261289253125000158e+02 -3.470794397119043584e+00 -3.931433094461801669e+00
-1.250865374999999773e+02 -3.438360179302751618e+00 -3.881762478736887623e+00
-1.240441496874999814e+02 -3.401387023638150708e+00 -3.827042903362565696e+00
-1.230017618749999855e+02 -3.362524851906171452e+00 -3.770424241008389465e+00
-1.219593740624999896e+02 -3.324739143835639954e+00 -3.715464834612312028e+00
-1.209169862499999937e+02 -3.289559488390561448e+00 -3.664449417635161410e+00
-1.198745984374999694e+02 -3.257902339947186476e+00 -3.618612035832798668e+00
-1.188322106249999877e+02 -3.229564584302805574e+00 -3.577914269057956176e+00
-1.177898228124999918e+02 -3.202889379664134673e+00 -3.540708433020364421e+00
-1.167474349999999959e+02 -3.178926668206998762e+00 -3.508475210233982899e+00
-1.157050471874999857e+02 -3.158439611316567586e+00 -3.482184258204192417e+00
-1.146626593749999898e+02 -3.143154867135432795e+00 -3.463859046569990774e+00
-1.136202715624999797e+02 -3.133892234022420453e+00 -3.454375278871442134e+00
-1.125778837499999838e+02 -3.130330906669472668e+00 -3.453098150261144639e+00
-1.115354959374999879e+02 -3.131174320351880258e+00 -3.458377801093824200e+00
-1.104931081249999920e+02 -3.133557040519808989e+00 -3.467012253353971563e+00
-1.094507203124999961e+02 -3.137025620594650288e+00 -3.478221579397815511e+00
-1.084083325000000002e+02 -3.140186995105739509e+00 -3.489924732633775228e+00
-1.073659446874999901e+02 -3.141783143967929792e+00 -3.500594714246005879e+00
-1.063235568749999942e+02 -3.139829126584374741e+00 -3.507717105474366104e+00
-1.052811690624999841e+02 -3.133220999272019913e+00 -3.509581657721703163e+00
-1.042387812499999882e+02 -3.121071671015453575e+00 -3.504995295223793939e+00
-1.031963934375000065e+02 -3.103862813092539419e+00 -3.494448011000037990e+00
-1.021540056249999964e+02 -3.080768628389172203e+00 -3.476852362667139484e+00
-1.011116178124999863e+02 -3.050493972779487528e+00 -3.450765798665770046e+00
-1.000692299999999904e+02 -3.013713937576467661e+00 -3.416787400570398869e+00
-9.902684218749999445e+01 -2.972788848537327500e+00 -3.377239552074266182e+00
-9.798445437499997013e+01 -2.928742379258824080e+00 -3.333475727714326986e+00
-9.694206656250000265e+01 -2.884698173032559154e+00 -3.289279708131105373e+00
-9.589967874999999253e+01 -2.841867919091948025e+00 -3.246315368942236823e+00
-9.485729093749999663e+01 -2.797983280294571884e+00 -3.202570477530114257e+00
-9.381490312499998652e+01 -2.752582911698340240e+00 -3.157795491629876050e+00
-9.277251531249999061e+01 -2.706856007838183142e+00 -3.113221199121650073e+00
-9.173012749999998050e+01 -2.662401911280554145e+00 -3.070430454073923787e+00
-9.068773968750001302e+01 -2.619128914089341453e+00 -3.029492995777671283e+00
-8.964535187499998869e+01 -2.576885499632155518e+00 -2.990245590766154482e+00
-8.860296406249999279e+01 -2.534018898693925159e+00 -2.950957512505769209e+00
-8.756057624999999689e+01 -2.491187024081366719e+00 -2.912293045286678428e+00
-8.651818843750000099e+01 -2.450658827271463558e+00 -2.876741622757998496e+00
-8.547580062499999087e+01 -2.414602211751121441e+00 -2.846224075405260123e+00
-8.443341281249998076e+01 -2.384493905856237994e+00 -2.822039519250053807e+00
-8.339102499999998486e+01 -2.360801924128608231e+00 -2.804172840329453908e+00
-8.234863718749998895e+01 -2.345992450403535212e+00 -2.794972665207510421e+00
-8.130624937499999305e+01 -2.338877434513501719e+00 -2.793040406286753985e+00
-8.026386156249999715e+01 -2.334890581526803732e+00 -2.793315599257403026e+00
-7.922147374999998704e+01 -2.332077757310522692e+00 -2.793263876472102947e+00
-7.817908593749999113e+01 -2.330000635862033320e+00 -2.792238027494700514e+00
-7.713669812499999523e+01 -2.330130618437757040e+00 -2.792051751013330918e+00
-7.609431031249999933e+01 -2.332021870777654105e+00 -2.792404759347890675e+00
-7.505192249999998921e+01 -2.334359038676330211e+00 -2.791843663375906726e+00
-7.400953468749999331e+01 -2.336395427281456882e+00 -2.789546803779859196e+00
-7.296714687499999741e+01 -2.338750503513704615e+00 -2.786405597745226448e+00
-7.192475906249998729e+01 -2.339915419394509755e+00 -2.781066441893637720e+00
-7.088237124999999139e+01 -2.339615972224451834e+00 -2.773565786933797295e+00
-6.983998343749999549e+01 -2.339236242555195577e+00 -2.765792944636910722e+00
-6.879759562499999959e+01 -2.338879974395686734e+00 -2.757927468850118302e+00
-6.775520781249998947e+01 -2.339586140513274959e+00 -2.751032832468110367e+00
-6.671281999999999357e+01 -2.344924786439481323e+00 -2.749100684157508745e+00
-6.567043218749998346e+01 -2.356649730307620594e+00 -2.754143853072301695e+00
-6.462804437500000176e+01 -2.375160799252191257e+00 -2.766565593552830382e+00
-6.358565656249999165e+01 -2.401275650381210713e+00 -2.787530458953764168e+00
-6.254326874999998864e+01 -2.436582111044832910e+00 -2.818971809732377487e+00
-6.150088093749999274e+01 -2.483742143361468369e+00 -2.863964695358252044e+00
-6.045849312499999684e+01 -2.541820495724766982e+00 -2.921724960696198803e+00
-5.941610531249999383e+01 -2.609577883216060989e+00 -2.991058863044105287e+00
-5.837371749999999793e+01 -2.686115069635159447e+00 -3.070766781261564216e+00
-5.733132968749999492e+01 -2.767158125518323963e+00 -3.155897226758615837e+00
-5.628894187499999191e+01 -2.850676666516767988e+00 -3.244277325067566053e+00
-5.524655406249999601e+01 -2.935405461038410824e+00 -3.334413600934372557e+00
-5.420416625000000010e+01 -3.021472747106765055e+00 -3.426381223335868587e+00
-5.316177843749999710e+01 -3.107614466304883916e+00 -3.518518497851500726e+00
-5.211939062499999409e+01 -3.192785656970768660e+00 -3.609369965270444514e+00
-5.107700281249999819e+01 -3.276062728236702970e+00 -3.697683508643546446e+00
-5.003461499999999518e+01 -3.359419124506509924e+00 -3.785568256866068904e+00
-4.899222718749998506e+01 -3.442764007904361989e+00 -3.872520520654980203e+00
-4.794983937499999627e+01 -3.526220817361549908e+00 -3.958608485499031104e+00
-4.690745156249999326e+01 -3.612242546784117270e+00 -4.046965878808189032e+00
-4.586506374999999025e+01 -3.699866871979070382e+00 -4.136761664451489295e+00
-4.482267593749999435e+01 -3.788787728991411807e+00 -4.227526294545010721e+00
-4.378028812499999844e+01 -3.877437269059575531e+00 -4.317841260499475808e+00
-4.273790031249999544e+01 -3.963570609097080144e+00 -4.405337948179584906e+00
-4.169551249999999243e+01 -4.042426223465763968e+00 -4.484804577098928213e+00
-4.065312468749999653e+01 -4.104807069274188258e+00 -4.546807835294413458e+00
-3.961073687499999352e+01 -4.144306084867429796e+00 -4.584465971298040898e+00
-3.856834906249999761e+01 -4.161808650439966506e+00 -4.598846725633118915e+00
-3.752596124999999461e+01 -4.157095248538815291e+00 -4.589973344518434750e+00
-3.648357343749999870e+01 -4.124707240132450714e+00 -4.551616047711149804e+00
-3.544118562499999570e+01 -4.065523477256009599e+00 -4.484206842911331314e+00
-3.439879781249999979e+01 -3.994168708935885714e+00 -4.403967016125553968e+00
-3.335640999999999678e+01 -3.928632759626332405e+00 -4.330828223452856562e+00
-3.231402218750000088e+01 -3.880956873985431876e+00 -4.278270126336036761e+00
-3.127163437499999432e+01 -3.855091667918276954e+00 -4.250684943757719658e+00
-3.022924656249999842e+01 -3.853753508054436505e+00 -4.251199110379025647e+00
-2.918685874999999896e+01 -3.879107535284682662e+00 -4.282069181658654244e+00
-2.814447093749999596e+01 -3.934014471898452214e+00 -4.346467071363837142e+00
-2.710208312500000005e+01 -4.025962494521696300e+00 -4.453071923485849126e+00
-2.605969531249999704e+01 -4.162197650960605344e+00 -4.610018604008192966e+00
-2.501730749999999759e+01 -4.347624051685201607e+00 -4.822988496470670405e+00
-2.397491968749999813e+01 -4.594579974428882885e+00 -5.106567793929986721e+00
-2.293253187499999513e+01 -4.915071999677526726e+00 -5.474003554068292310e+00
-2.189014406249999922e+01 -5.314794694995693902e+00 -5.932570773286928834e+00
-2.084775624999999621e+01 -5.794417074340400653e+00 -6.483143097765131202e+00
-1.980536843749999676e+01 -6.313839357248179240e+00 -7.079741678121188819e+00
-1.876298062499999730e+01 -6.808595153444740866e+00 -7.648592746196627878e+00
-1.772059281249999785e+01 -7.237152777770458734e+00 -8.141675416149768196e+00
-1.667820499999999839e+01 -7.570868793072465408e+00 -8.526758073940658988e+00
-1.563581718749999716e+01 -7.791839161648434597e+00 -8.783349457183723175e+00
-1.459342937499999948e+01 -7.897269190765595859e+00 -8.908435123154575308e+00
-1.355104156250000003e+01 -7.886151294531591027e+00 -8.901012702995231507e+00
-1.250865374999999879e+01 -7.759590217345873953e+00 -8.762075691302985803e+00
-1.146626593749999756e+01 -7.524432041959554951e+00 -8.499396700025938500e+00
-1.042387812499999811e+01 -7.189378164259111692e+00 -8.122901798083331570e+00
-9.381490312499998652e+00 -6.761805529872387588e+00 -7.640839551258373774e+00
-8.339102499999999196e+00 -6.249766610903167319e+00 -7.062548160649354756e+00
-7.296714687499999741e+00 -5.659454814034018177e+00 -6.395283887106780973e+00
-6.254326874999999397e+00 -4.998354934823673545e+00 -5.647884721710351386e+00
-5.211939062499999054e+00 -4.275675729815151982e+00 -4.830861877342712773e+00
-4.169551249999999598e+00 -3.499409629248837916e+00 -3.953397124923874184e+00
-3.127163437499999699e+00 -2.680668664661910672e+00 -3.028114017286633874e+00
-2.084775624999999799e+00 -1.827658279345327541e+00 -2.064351730490026071e+00
-1.042387812499999900e+00 -9.494834114872304776e-01 -1.072290751018369237e+00
0.000000000000000000e+00 -5.738167653078218855e-02 -6.470904761387652471e-02
1.042387812499999900e+00 8.354687987537269267e-01 9.437042460319444714e-01
2.084775624999999799e+00 1.715643872608072051e+00 1.938011595001065901e+00
3.127163437499999699e+00 2.571831801897160652e+00 2.905355145655320825e+00
4.169551249999999598e+00 3.394722821610984376e+00 3.835305453142663357e+00
5.211939062499999054e+00 4.176170233199790971e+00 4.718616608597775652e+00
6.254326874999999397e+00 4.905146183212319322e+00 5.542749791673402981e+00
7.296714687499999741e+00 5.573383691023192199e+00 6.298222388193369881e+00
8.339102499999999196e+00 6.171705584988068871e+00 6.974561691695630117e+00
9.381490312499998652e+00 6.692488202366808636e+00 7.562783524963345272e+00
1.042387812499999811e+01 7.129408366855357393e+00 8.055478259129651875e+00
1.146626593749999756e+01 7.474507458348628397e+00 8.443394486059192516e+00
1.250865374999999879e+01 7.720318779840857459e+00 8.718178945569361460e+00
1.355104156250000003e+01 7.858108516398651489e+00 8.869876795871363129e+00
1.459342937499999948e+01 7.880613038208589494e+00 8.890228695699827099e+00
1.563581718749999716e+01 7.786359391157041010e+00 8.777813273260338889e+00
1.667820499999999839e+01 7.576254879676698195e+00 8.533567135981682483e+00
1.772059281249999785e+01 7.252567298272632357e+00 8.159852354557894927e+00
1.876298062499999730e+01 6.831712597125993547e+00 7.675519830140836497e+00
1.980536843749999676e+01 6.342191081636367578e+00 7.112598706911571256e+00
2.084775624999999621e+01 5.823725429419117638e+00 6.516984347083705664e+00
2.189014406249999922e+01 5.340521311718008590e+00 5.962236489516916649e+00
2.293253187499999513e+01 4.935927023247880463e+00 5.497980040770941379e+00
2.397491968749999813e+01 4.611298146963035194e+00 5.125752954997319755e+00
2.501730749999999759e+01 4.360706525046139426e+00 4.837974254900326621e+00
2.605969531249999704e+01 4.173063357962259801e+00 4.622394362920177358e+00
2.710208312500000005e+01 4.035307626596828179e+00 4.463693176990172873e+00
2.814447093749999596e+01 3.942421286128132696e+00 4.355969376398812543e+00
2.918685874999999896e+01 3.887351848100553564e+00 4.291352830320152023e+00
3.022924656249999842e+01 3.862187718865089270e+00 4.260670350441601251e+00
3.127163437499999432e+01 3.863885259214037138e+00 4.260531701346904399e+00
3.231402218750000088e+01 3.890104660601841680e+00 4.288489929277710111e+00
3.335640999999999678e+01 3.937950045319630110e+00 4.341221585385190984e+00
3.439879781249999979e+01 4.003720078135230231e+00 4.414611675500543342e+00
3.544118562499999570e+01 4.075607996413497247e+00 4.495430726836153745e+00
3.648357343749999870e+01 4.135384248637612004e+00 4.563466297427662077e+00
3.752596124999999461e+01 4.168476832535271903e+00 4.602538961598615863e+00
3.856834906249999761e+01 4.173770510648309617e+00 4.611956058182223650e+00
3.961073687499999352e+01 4.156851540684828095e+00 4.598125648203416738e+00
4.065312468749999653e+01 4.118203169371796868e+00 4.561340093218325009e+00
4.169551249999999243e+01 4.056596311640205066e+00 4.500119583759843778e+00
4.273790031249999544e+01 3.978039705662780978e+00 4.420953478057776387e+00
4.378028812499999844e+01 3.891736386866993413e+00 4.333278322028870200e+00
4.482267593749999435e+01 3.802782392446036663e+00 4.242627069972658482e+00
4.586506374999999025e+01 3.713464758200860860e+00 4.151447139513910756e+00
4.690745156249999326e+01 3.625345204233102248e+00 4.061130136554864656e+00
4.794983937499999627e+01 3.538826594775136059e+00 3.972245517198611964e+00
4.899222718749998506e+01 3.454981471386524117e+00 3.885783272529381271e+00
5.003461499999999518e+01 3.371301543403071754e+00 3.798534572207113325e+00
5.107700281249999819e+01 3.287676167448900788e+00 3.710391879129250725e+00
5.211939062499999409e+01 3.204190402838055896e+00 3.621882670633816304e+00
5.316177843749999710e+01 3.118910680208283104e+00 3.530925990919108859e+00
5.420416625000000010e+01 3.032577512018616250e+00 3.438580165754528295e+00
5.524655406249999601e+01 2.946260904432754568e+00 3.346316173583438580e+00
5.628894187499999191e+01 2.861245478162357969e+00 3.255832261953569340e+00
5.733132968749999492e+01 2.777353878679548860e+00 3.167002777888539899e+00
5.837371749999999793e+01 2.695881618197436769e+00 3.081354607614371410e+00
5.941610531249999383e+01 2.618630653297002731e+00 3.000820587542755380e+00
6.045849312499999684e+01 2.549976925081147705e+00 2.930428319639275969e+00
6.150088093749999274e+01 2.490994058810606315e+00 2.871606168486191546e+00
6.254326874999998864e+01 2.442809824318435297e+00 2.825439659578513840e+00
6.358565656249999165e+01 2.406560468981443268e+00 2.792920014665790429e+00
6.462804437500000176e+01 2.379683613326072145e+00 2.771091800604786659e+00
6.567043218749998346e+01 2.360498903534346216e+00 2.757920688224659855e+00
6.671281999999999357e+01 2.348142270172862478e+00 2.752181098342132870e+00
6.775520781249998947e+01 2.342175002116679394e+00 2.753420906617221497e+00
6.879759562499999959e+01 2.341091234218689365e+00 2.759906929833239264e+00
6.983998343749999549e+01 2.341225245438996350e+00 2.767530769007328750e+00
7.088237124999999139e+01 2.341443755601925414e+00 2.775130077047787136e+00
7.192475906249998729e+01 2.341602722615724552e+00 2.782492408638795212e+00
7.296714687499999741e+01 2.340405228725892073e+00 2.787840512771691426e+00
7.400953468749999331e+01 2.337873908322517735e+00 2.790852924540293323e+00
7.505192249999998921e+01 2.335712264210159983e+00 2.793105207010299740e+00
7.609431031249999933e+01 2.333246198450589670e+00 2.793619370105915767e+00
7.713669812499999523e+01 2.331141075899069381e+00 2.793125379537828579e+00
7.817908593749999113e+01 2.330749930538513315e+00 2.793125825452908106e+00
7.922147374999998704e+01 2.332582620748788749e+00 2.793998407152406660e+00
8.026386156249999715e+01 2.335300519601806624e+00 2.794073338943682483e+00
8.130624937499999305e+01 2.339050013092548674e+00 2.793632189747877081e+00
8.234863718749998895e+01 2.345718812677000997e+00 2.795156739535818780e+00
8.339102499999998486e+01 2.359806858486722447e+00 2.803644061257055675e+00
8.443341281249998076e+01 2.382857571793703499e+00 2.820876191785375742e+00
8.547580062499999087e+01 2.412475374538691320e+00 2.844550005039301332e+00
8.651818843750000099e+01 2.448073607526910944e+00 2.874566358577567371e+00
8.756057624999999689e+01 2.488281160021104110e+00 2.909736850323281665e+00
8.860296406249999279e+01 2.530987804267624153e+00 2.948217625177235846e+00
8.964535187499998869e+01 2.573833303849188070e+00 2.987439467344473076e+00
9.068773968750001302e+01 2.616033995842898641e+00 3.026593180257540983e+00
9.173012749999998050e+01 2.659200159327729907e+00 3.067373693010736702e+00
9.277251531249999061e+01 2.703547170864116556e+00 3.110010626005920376e+00
9.381490312499998652e+01 2.749195232738468331e+00 3.154469596373458806e+00
9.485729093749999663e+01 2.794677674705960513e+00 3.199287796815270646e+00
9.589967874999999253e+01 2.838689734993478986e+00 3.243128769681471013e+00
9.694206656250000265e+01 2.881453769962719402e+00 3.286009157572823192e+00
9.798445437499997013e+01 2.925411147216869789e+00 3.330131051645731866e+00
9.902684218749999445e+01 2.969512424223332836e+00 3.373994028174055693e+00
1.000692299999999904e+02 3.010667691356306630e+00 3.413858774011579555e+00
1.011116178124999863e+02 3.047771220525837155e+00 3.448262637924203844e+00
1.021540056249999964e+02 3.078567015061555612e+00 3.474960178919045184e+00
1.031963934375000065e+02 3.102070527083550022e+00 3.493051241040082910e+00
1.042387812499999882e+02 3.119665820649956789e+00 3.504056954122524825e+00
1.052811690624999841e+02 3.132157115214944998e+00 3.509044580257937085e+00
1.063235568749999942e+02 3.139105717757493252e+00 3.507573636005906881e+00
1.073659446874999901e+02 3.141335125678005991e+00 3.500748373120592838e+00
1.084083325000000002e+02 3.139875808159783510e+00 3.490184002709971978e+00
1.094507203124999961e+02 3.136739041172566633e+00 3.478458931551489997e+00
1.104931081249999920e+02 3.133189072988334267e+00 3.467079778148058455e+00
1.115354959374999879e+02 3.130682418851924442e+00 3.458191857408341008e+00
1.125778837499999838e+02 3.129606981638200391e+00 3.452537132680945309e+00
1.136202715624999797e+02 3.132759339427528822e+00 3.453236338739961830e+00
1.146626593749999898e+02 3.141554585951821021e+00 3.462054978400126881e+00
1.157050471874999857e+02 3.156368723238085927e+00 3.479696036024698014e+00
1.167474349999999959e+02 3.176565258570897221e+00 3.505511517500233598e+00
1.177898228124999918e+02 3.200243618177073035e+00 3.537285957766368227e+00
1.188322106249999877e+02 3.226755922785694342e+00 3.574175274683117465e+00
1.198745984374999694e+02 3.254917438116842643e+00 3.614569758411298572e+00
1.209169862499999937e+02 3.286284162538109399e+00 3.659987342436751057e+00
1.219593740624999896e+02 3.321202849046803518e+00 3.710626055565621417e+00
1.230017618749999855e+02 3.358851778664999177e+00 3.765378627289507563e+00
1.240441496874999814e+02 3.397690176395749884e+00 3.821954643876061652e+00
1.250865374999999773e+02 3.434923735973494541e+00 3.876952285162828193e+00
1.261289253125000158e+02 3.467727440662134342e+00 3.927046986045731103e+00
1.271713131249999833e+02 3.495372759634750359e+00 3.971105987246069446e+00
1.282137009374999934e+02 3.517608877539601497e+00 4.008539063310235129e+00
1.292560887500000035e+02 3.533210010002605372e+00 4.037565817368633070e+00
1.302984765624999852e+02 3.540852543751917381e+00 4.056196960032244725e+00
1.313408643749999669e+02 3.541354233310785915e+00 4.064916980919777600e+00
1.323832521875000054e+02 3.534792853516944611e+00 4.063689937263093910e+00
1.334256399999999871e+02 3.523058904487026854e+00 4.054700330019965548e+00
1.344680278124999973e+02 3.508268174174117515e+00 4.040678712733705602e+00
1.355104156249999789e+02 3.491096834194712173e+00 4.022401591164718404e+00
1.365528034374999891e+02 3.473531165563212397e+00 4.001936934053168748e+00
1.375951912499999992e+02 3.459122781600153296e+00 3.983414799378569349e+00
[truncated: 365,026 more chars]
