# Supplementary material for: Multipolar electric and magnetic contributions to sum-frequency generation spectra reveal biaxial interfacial water structure
Source: Nat Commun. 2026 May 13;17:4333. doi: 10.1038/s41467-026-72345-4 (PMC13172427; doi:10.1038/s41467-026-72345-4)
Supplement: Supplementary file 3 — Source data [file 41467_2026_72345_MOESM3_ESM.zip › SourceData/Fig4(m,n).txt]

# z f yyz zzz
-1.29264e+01 3.24052e+03 -1.05349e-01 -3.02998e-01
-1.24264e+01 3.24052e+03 -1.57764e-02 -9.30049e-02
-1.19264e+01 3.24052e+03 -2.01224e-02 5.29286e-02
-1.14264e+01 3.24052e+03 -2.00639e-02 -6.21857e-03
-1.09264e+01 3.24052e+03 2.47449e-02 8.17367e-02
-1.04264e+01 3.24052e+03 -3.50830e-02 1.67028e-03
-9.92645e+00 3.24052e+03 2.22050e-02 2.55848e-02
-9.42645e+00 3.24052e+03 9.85440e-02 5.08567e-02
-8.92645e+00 3.24052e+03 4.28764e-03 -2.17935e-02
-8.42645e+00 3.24052e+03 -1.02646e-01 -3.63255e-02
-7.92645e+00 3.24052e+03 7.44442e-02 5.72458e-02
-7.42645e+00 3.24052e+03 -1.75082e-02 -1.40858e-02
-6.92645e+00 3.24052e+03 -1.13983e-01 -4.73925e-02
-6.42645e+00 3.24052e+03 1.37609e-01 1.21133e-01
-5.92645e+00 3.24052e+03 3.42503e-02 -3.84831e-02
-5.42645e+00 3.24052e+03 -4.94122e-02 -1.52315e-01
-4.92645e+00 3.24052e+03 -2.48619e-03 -8.60376e-02
-4.42645e+00 3.24052e+03 9.66975e-02 1.62606e-01
-3.92645e+00 3.24052e+03 2.80034e-01 3.71852e-01
-3.42645e+00 3.24052e+03 2.34784e-01 3.29306e-01
-2.92645e+00 3.24052e+03 1.87295e-01 2.50826e-01
-2.42645e+00 3.24052e+03 2.14198e-01 4.90548e-01
-1.92645e+00 3.24052e+03 4.09780e-01 6.96723e-01
-1.42645e+00 3.24052e+03 5.00047e-01 5.60354e-01
-9.26447e-01 3.24052e+03 4.83771e-01 6.85399e-01
-4.26447e-01 3.24052e+03 5.48850e-01 8.19040e-01
7.35532e-02 3.24052e+03 4.01304e-01 5.12540e-01
5.73553e-01 3.24052e+03 2.58060e-01 3.01189e-01
1.07355e+00 3.24052e+03 2.06352e-01 2.69275e-01
1.57355e+00 3.24052e+03 1.31082e-01 1.63372e-01
2.07355e+00 3.24052e+03 5.34443e-02 7.45936e-02
2.57355e+00 3.24052e+03 2.15251e-02 5.02600e-02
3.07355e+00 3.24052e+03 8.12953e-03 9.27160e-03
3.57355e+00 3.24052e+03 2.15419e-03 -1.57675e-03
4.07355e+00 3.24052e+03 1.32509e-03 3.42435e-03
4.57355e+00 3.24052e+03 -5.95473e-04 8.15924e-04
5.07355e+00 3.24052e+03 5.46434e-04 1.98909e-03
5.57355e+00 3.24052e+03 -1.37735e-04 -2.11769e-04
6.07355e+00 3.24052e+03 -2.38666e-04 -3.89199e-04
6.57355e+00 3.24052e+03 2.60466e-05 1.87156e-04
7.07355e+00 3.24052e+03 1.40451e-04 1.88388e-04
7.57355e+00 3.24052e+03 1.22525e-04 -9.53144e-05
8.07355e+00 3.24052e+03 8.10506e-05 -1.44022e-04
8.57355e+00 3.24052e+03 -1.97081e-04 2.91174e-04
9.07355e+00 3.24052e+03 -1.00876e-04 -1.47547e-04
9.57355e+00 3.24052e+03 2.74715e-05 -3.98125e-04
1.00736e+01 3.24052e+03 -1.69963e-04 -4.39221e-04
1.05736e+01 3.24052e+03 2.27306e-04 4.05338e-04
1.10736e+01 3.24052e+03 -1.36138e-06 3.26096e-04
1.15736e+01 3.24052e+03 -2.04833e-04 -3.02769e-04
1.20736e+01 3.24052e+03 1.36125e-04 5.58231e-05
1.25736e+01 3.24052e+03 8.92214e-05 -3.19732e-04
1.30736e+01 3.24052e+03 1.21288e-04 3.23611e-04
1.35736e+01 3.24052e+03 -8.60029e-05 4.90507e-04
1.40736e+01 3.24052e+03 -1.51746e-04 -1.40055e-04
1.45736e+01 3.24052e+03 1.12167e-04 1.50632e-04
1.50736e+01 3.24052e+03 -7.11213e-05 -3.68023e-04
1.55736e+01 3.24052e+03 -5.52455e-05 -2.17553e-04
1.60736e+01 3.24052e+03 -7.56605e-05 7.39149e-05
1.65736e+01 3.24052e+03 -1.42580e-04 -1.63566e-04
-1.29264e+01 3.24157e+03 -9.40924e-02 -3.03797e-01
-1.24264e+01 3.24157e+03 -1.35888e-02 -9.89683e-02
-1.19264e+01 3.24157e+03 -2.32615e-02 5.56566e-02
-1.14264e+01 3.24157e+03 -2.14469e-02 -5.45794e-03
-1.09264e+01 3.24157e+03 2.59238e-02 8.30538e-02
-1.04264e+01 3.24157e+03 -3.01881e-02 8.41008e-03
-9.92645e+00 3.24157e+03 2.41620e-02 2.33721e-02
-9.42645e+00 3.24157e+03 8.86492e-02 4.39811e-02
-8.92645e+00 3.24157e+03 2.64747e-03 -2.71221e-02
-8.42645e+00 3.24157e+03 -9.61670e-02 -3.82703e-02
-7.92645e+00 3.24157e+03 7.83904e-02 6.18005e-02
-7.42645e+00 3.24157e+03 -9.13957e-03 -6.92147e-03
-6.92645e+00 3.24157e+03 -1.24696e-01 -5.83983e-02
-6.42645e+00 3.24157e+03 1.30662e-01 1.18299e-01
-5.92645e+00 3.24157e+03 3.93986e-02 -4.13240e-02
-5.42645e+00 3.24157e+03 -5.01889e-02 -1.52741e-01
-4.92645e+00 3.24157e+03 -1.89304e-03 -7.54492e-02
-4.42645e+00 3.24157e+03 9.64853e-02 1.62549e-01
-3.92645e+00 3.24157e+03 2.78643e-01 3.70592e-01
-3.42645e+00 3.24157e+03 2.38541e-01 3.36016e-01
-2.92645e+00 3.24157e+03 1.95891e-01 2.58913e-01
-2.42645e+00 3.24157e+03 2.06870e-01 4.83879e-01
-1.92645e+00 3.24157e+03 4.10479e-01 7.06435e-01
-1.42645e+00 3.24157e+03 5.12377e-01 5.70310e-01
-9.26447e-01 3.24157e+03 4.85058e-01 6.84264e-01
-4.26447e-01 3.24157e+03 5.51678e-01 8.25034e-01
7.35532e-02 3.24157e+03 4.07067e-01 5.19547e-01
5.73553e-01 3.24157e+03 2.60340e-01 3.06513e-01
1.07355e+00 3.24157e+03 2.08367e-01 2.69587e-01
1.57355e+00 3.24157e+03 1.33701e-01 1.65221e-01
2.07355e+00 3.24157e+03 5.29646e-02 7.48060e-02
2.57355e+00 3.24157e+03 2.14830e-02 4.98090e-02
3.07355e+00 3.24157e+03 8.06380e-03 8.79578e-03
3.57355e+00 3.24157e+03 2.40693e-03 -4.59604e-04
4.07355e+00 3.24157e+03 1.25463e-03 3.59019e-03
4.57355e+00 3.24157e+03 -6.53565e-04 5.81476e-04
5.07355e+00 3.24157e+03 5.86461e-04 2.02736e-03
5.57355e+00 3.24157e+03 -1.45856e-04 -2.38074e-04
6.07355e+00 3.24157e+03 -2.33212e-04 -3.30869e-04
6.57355e+00 3.24157e+03 2.64084e-05 1.90301e-04
7.07355e+00 3.24157e+03 1.36619e-04 1.96280e-04
7.57355e+00 3.24157e+03 1.16809e-04 -1.08911e-04
8.07355e+00 3.24157e+03 5.78550e-05 -1.30003e-04
8.57355e+00 3.24157e+03 -1.94432e-04 2.65643e-04
9.07355e+00 3.24157e+03 -9.21422e-05 -1.82272e-04
9.57355e+00 3.24157e+03 4.34260e-05 -3.29521e-04
1.00736e+01 3.24157e+03 -1.57864e-04 -4.06459e-04
1.05736e+01 3.24157e+03 2.03028e-04 3.63622e-04
1.10736e+01 3.24157e+03 1.33447e-06 2.91502e-04
1.15736e+01 3.24157e+03 -1.99399e-04 -2.98916e-04
1.20736e+01 3.24157e+03 1.42589e-04 8.16998e-05
1.25736e+01 3.24157e+03 9.14487e-05 -3.05112e-04
1.30736e+01 3.24157e+03 1.18405e-04 3.24837e-04
1.35736e+01 3.24157e+03 -8.07515e-05 4.62596e-04
1.40736e+01 3.24157e+03 -1.65695e-04 -1.51834e-04
1.45736e+01 3.24157e+03 1.12510e-04 1.62164e-04
1.50736e+01 3.24157e+03 -7.47877e-05 -3.59927e-04
1.55736e+01 3.24157e+03 -6.03679e-05 -2.33717e-04
1.60736e+01 3.24157e+03 -6.98102e-05 6.04670e-05
1.65736e+01 3.24157e+03 -1.42195e-04 -1.47809e-04
-1.29264e+01 3.24261e+03 -8.10714e-02 -3.02519e-01
-1.24264e+01 3.24261e+03 -1.18928e-02 -1.04929e-01
-1.19264e+01 3.24261e+03 -2.72531e-02 5.64060e-02
-1.14264e+01 3.24261e+03 -2.21871e-02 -4.74117e-03
-1.09264e+01 3.24261e+03 2.66861e-02 8.34197e-02
-1.04264e+01 3.24261e+03 -2.43377e-02 1.66362e-02
-9.92645e+00 3.24261e+03 2.58890e-02 2.11464e-02
-9.42645e+00 3.24261e+03 7.77327e-02 3.58397e-02
-8.92645e+00 3.24261e+03 2.00526e-03 -3.12273e-02
-8.42645e+00 3.24261e+03 -8.97036e-02 -4.13866e-02
-7.92645e+00 3.24261e+03 8.19326e-02 6.70025e-02
-7.42645e+00 3.24261e+03 -6.38205e-04 1.97888e-03
-6.92645e+00 3.24261e+03 -1.35171e-01 -7.05232e-02
-6.42645e+00 3.24261e+03 1.23120e-01 1.14456e-01
-5.92645e+00 3.24261e+03 4.38649e-02 -4.43935e-02
-5.42645e+00 3.24261e+03 -5.08203e-02 -1.52650e-01
-4.92645e+00 3.24261e+03 -3.08043e-04 -6.42036e-02
-4.42645e+00 3.24261e+03 9.73601e-02 1.62096e-01
-3.92645e+00 3.24261e+03 2.76762e-01 3.69982e-01
-3.42645e+00 3.24261e+03 2.41726e-01 3.42989e-01
-2.92645e+00 3.24261e+03 2.04642e-01 2.67671e-01
-2.42645e+00 3.24261e+03 2.00501e-01 4.76625e-01
-1.92645e+00 3.24261e+03 4.11054e-01 7.14791e-01
-1.42645e+00 3.24261e+03 5.24043e-01 5.81584e-01
-9.26447e-01 3.24261e+03 4.86639e-01 6.83339e-01
-4.26447e-01 3.24261e+03 5.53770e-01 8.29780e-01
7.35532e-02 3.24261e+03 4.12990e-01 5.27462e-01
5.73553e-01 3.24261e+03 2.63524e-01 3.12490e-01
1.07355e+00 3.24261e+03 2.10118e-01 2.69077e-01
1.57355e+00 3.24261e+03 1.36095e-01 1.67111e-01
2.07355e+00 3.24261e+03 5.26859e-02 7.54825e-02
2.57355e+00 3.24261e+03 2.13864e-02 4.90216e-02
3.07355e+00 3.24261e+03 8.00423e-03 8.39624e-03
3.57355e+00 3.24261e+03 2.65651e-03 7.46962e-04
4.07355e+00 3.24261e+03 1.17108e-03 3.69614e-03
4.57355e+00 3.24261e+03 -7.08338e-04 3.19829e-04
5.07355e+00 3.24261e+03 6.24246e-04 2.06136e-03
5.57355e+00 3.24261e+03 -1.52949e-04 -2.61985e-04
6.07355e+00 3.24261e+03 -2.22109e-04 -2.60403e-04
6.57355e+00 3.24261e+03 2.86107e-05 1.91007e-04
7.07355e+00 3.24261e+03 1.27474e-04 1.98722e-04
7.57355e+00 3.24261e+03 1.10684e-04 -1.16668e-04
8.07355e+00 3.24261e+03 3.46260e-05 -1.17225e-04
8.57355e+00 3.24261e+03 -1.91110e-04 2.31364e-04
9.07355e+00 3.24261e+03 -8.13234e-05 -2.13742e-04
9.57355e+00 3.24261e+03 6.18362e-05 -2.55263e-04
1.00736e+01 3.24261e+03 -1.44958e-04 -3.68021e-04
1.05736e+01 3.24261e+03 1.73577e-04 3.16313e-04
1.10736e+01 3.24261e+03 5.00961e-06 2.53477e-04
1.15736e+01 3.24261e+03 -1.92086e-04 -2.91683e-04
1.20736e+01 3.24261e+03 1.46517e-04 1.05816e-04
1.25736e+01 3.24261e+03 9.36238e-05 -2.86889e-04
1.30736e+01 3.24261e+03 1.16425e-04 3.25326e-04
1.35736e+01 3.24261e+03 -7.68711e-05 4.28057e-04
1.40736e+01 3.24261e+03 -1.79499e-04 -1.67818e-04
1.45736e+01 3.24261e+03 1.15597e-04 1.79457e-04
1.50736e+01 3.24261e+03 -7.74265e-05 -3.44154e-04
1.55736e+01 3.24261e+03 -6.74466e-05 -2.56552e-04
1.60736e+01 3.24261e+03 -6.36682e-05 4.28545e-05
1.65736e+01 3.24261e+03 -1.40032e-04 -1.28895e-04
-1.29264e+01 3.24365e+03 -6.57780e-02 -2.98411e-01
-1.24264e+01 3.24365e+03 -1.05753e-02 -1.10331e-01
-1.19264e+01 3.24365e+03 -3.24617e-02 5.48368e-02
-1.14264e+01 3.24365e+03 -2.20851e-02 -4.09382e-03
-1.09264e+01 3.24365e+03 2.72881e-02 8.31867e-02
-1.04264e+01 3.24365e+03 -1.78570e-02 2.56062e-02
-9.92645e+00 3.24365e+03 2.72905e-02 1.89046e-02
-9.42645e+00 3.24365e+03 6.61245e-02 2.71771e-02
-8.92645e+00 3.24365e+03 2.17335e-03 -3.41264e-02
-8.42645e+00 3.24365e+03 -8.34344e-02 -4.59322e-02
-7.92645e+00 3.24365e+03 8.52675e-02 7.26533e-02
-7.42645e+00 3.24365e+03 7.99505e-03 1.27112e-02
-6.92645e+00 3.24365e+03 -1.45087e-01 -8.32526e-02
-6.42645e+00 3.24365e+03 1.15107e-01 1.09692e-01
-5.92645e+00 3.24365e+03 4.75279e-02 -4.77951e-02
-5.42645e+00 3.24365e+03 -5.15424e-02 -1.52360e-01
-4.92645e+00 3.24365e+03 2.06488e-03 -5.27519e-02
-4.42645e+00 3.24365e+03 9.96273e-02 1.61290e-01
-3.92645e+00 3.24365e+03 2.74564e-01 3.70241e-01
-3.42645e+00 3.24365e+03 2.44054e-01 3.50105e-01
-2.92645e+00 3.24365e+03 2.13588e-01 2.77196e-01
-2.42645e+00 3.24365e+03 1.95453e-01 4.69476e-01
-1.92645e+00 3.24365e+03 4.11278e-01 7.21467e-01
-1.42645e+00 3.24365e+03 5.34871e-01 5.94045e-01
-9.26447e-01 3.24365e+03 4.88661e-01 6.82765e-01
-4.26447e-01 3.24365e+03 5.55041e-01 8.33237e-01
7.35532e-02 3.24365e+03 4.18941e-01 5.36229e-01
5.73553e-01 3.24365e+03 2.67657e-01 3.18941e-01
1.07355e+00 3.24365e+03 2.11722e-01 2.67955e-01
1.57355e+00 3.24365e+03 1.38241e-01 1.68984e-01
2.07355e+00 3.24365e+03 5.25896e-02 7.65532e-02
2.57355e+00 3.24365e+03 2.12424e-02 4.79340e-02
3.07355e+00 3.24365e+03 7.96689e-03 8.10010e-03
3.57355e+00 3.24365e+03 2.89737e-03 2.01416e-03
4.07355e+00 3.24365e+03 1.07630e-03 3.72883e-03
4.57355e+00 3.24365e+03 -7.61642e-04 3.64881e-05
5.07355e+00 3.24365e+03 6.59448e-04 2.09330e-03
5.57355e+00 3.24365e+03 -1.58009e-04 -2.83569e-04
6.07355e+00 3.24365e+03 -2.04998e-04 -1.77988e-04
6.57355e+00 3.24365e+03 3.27438e-05 1.91099e-04
7.07355e+00 3.24365e+03 1.12835e-04 1.94578e-04
7.57355e+00 3.24365e+03 1.04354e-04 -1.18562e-04
8.07355e+00 3.24365e+03 1.22262e-05 -1.05614e-04
8.57355e+00 3.24365e+03 -1.87398e-04 1.88596e-04
9.07355e+00 3.24365e+03 -6.91422e-05 -2.40601e-04
9.57355e+00 3.24365e+03 8.24669e-05 -1.77530e-04
1.00736e+01 3.24365e+03 -1.31417e-04 -3.25560e-04
1.05736e+01 3.24365e+03 1.39414e-04 2.64134e-04
1.10736e+01 3.24365e+03 1.00940e-05 2.13320e-04
1.15736e+01 3.24365e+03 -1.83348e-04 -2.79743e-04
1.20736e+01 3.24365e+03 1.47537e-04 1.27406e-04
1.25736e+01 3.24365e+03 9.56278e-05 -2.66250e-04
1.30736e+01 3.24365e+03 1.15228e-04 3.25199e-04
1.35736e+01 3.24365e+03 -7.44843e-05 3.87588e-04
1.40736e+01 3.24365e+03 -1.93288e-04 -1.88531e-04
1.45736e+01 3.24365e+03 1.21071e-04 2.01289e-04
1.50736e+01 3.24365e+03 -7.81354e-05 -3.21276e-04
1.55736e+01 3.24365e+03 -7.53514e-05 -2.83195e-04
1.60736e+01 3.24365e+03 -5.77421e-05 2.14569e-05
1.65736e+01 3.24365e+03 -1.37442e-04 -1.11876e-04
-1.29264e+01 3.24469e+03 -4.81467e-02 -2.91403e-01
-1.24264e+01 3.24469e+03 -9.22703e-03 -1.14596e-01
-1.19264e+01 3.24469e+03 -3.88324e-02 5.10894e-02
-1.14264e+01 3.24469e+03 -2.14177e-02 -3.87647e-03
-1.09264e+01 3.24469e+03 2.78006e-02 8.24442e-02
-1.04264e+01 3.24469e+03 -1.06466e-02 3.50653e-02
-9.92645e+00 3.24469e+03 2.83319e-02 1.67388e-02
-9.42645e+00 3.24469e+03 5.39890e-02 1.84193e-02
-8.92645e+00 3.24469e+03 3.30769e-03 -3.56749e-02
-8.42645e+00 3.24469e+03 -7.76786e-02 -5.19477e-02
-7.92645e+00 3.24469e+03 8.80994e-02 7.82062e-02
-7.42645e+00 3.24469e+03 1.68627e-02 2.51157e-02
-6.92645e+00 3.24469e+03 -1.53998e-01 -9.57384e-02
-6.42645e+00 3.24469e+03 1.06620e-01 1.03908e-01
-5.92645e+00 3.24469e+03 5.03591e-02 -5.16297e-02
-5.42645e+00 3.24469e+03 -5.23248e-02 -1.51775e-01
-4.92645e+00 3.24469e+03 4.96184e-03 -4.17359e-02
-4.42645e+00 3.24469e+03 1.03380e-01 1.60458e-01
-3.92645e+00 3.24469e+03 2.72007e-01 3.71320e-01
-3.42645e+00 3.24469e+03 2.45266e-01 3.56870e-01
-2.92645e+00 3.24469e+03 2.23035e-01 2.87980e-01
-2.42645e+00 3.24469e+03 1.91938e-01 4.62873e-01
-1.92645e+00 3.24469e+03 4.10917e-01 7.26163e-01
-1.42645e+00 3.24469e+03 5.44797e-01 6.07448e-01
-9.26447e-01 3.24469e+03 4.91244e-01 6.82626e-01
-4.26447e-01 3.24469e+03 5.55597e-01 8.35755e-01
7.35532e-02 3.24469e+03 4.24802e-01 5.45777e-01
5.73553e-01 3.24469e+03 2.72676e-01 3.25719e-01
1.07355e+00 3.24469e+03 2.13249e-01 2.66440e-01
1.57355e+00 3.24469e+03 1.40158e-01 1.70775e-01
2.07355e+00 3.24469e+03 5.26662e-02 7.79192e-02
2.57355e+00 3.24469e+03 2.10516e-02 4.65752e-02
3.07355e+00 3.24469e+03 7.96866e-03 7.92299e-03
3.57355e+00 3.24469e+03 3.12773e-03 3.30524e-03
4.07355e+00 3.24469e+03 9.73123e-04 3.68646e-03
4.57355e+00 3.24469e+03 -8.12538e-04 -2.61047e-04
5.07355e+00 3.24469e+03 6.91637e-04 2.12522e-03
5.57355e+00 3.24469e+03 -1.61593e-04 -3.05919e-04
6.07355e+00 3.24469e+03 -1.81844e-04 -8.53041e-05
6.57355e+00 3.24469e+03 3.94289e-05 1.93718e-04
7.07355e+00 3.24469e+03 9.28925e-05 1.83041e-04
7.57355e+00 3.24469e+03 9.79732e-05 -1.14117e-04
8.07355e+00 3.24469e+03 -8.37145e-06 -9.42971e-05
8.57355e+00 3.24469e+03 -1.83696e-04 1.37216e-04
9.07355e+00 3.24469e+03 -5.60346e-05 -2.62943e-04
9.57355e+00 3.24469e+03 1.04662e-04 -9.76732e-05
1.00736e+01 3.24469e+03 -1.17483e-04 -2.80098e-04
1.05736e+01 3.24469e+03 1.01706e-04 2.07836e-04
1.10736e+01 3.24469e+03 1.63089e-05 1.72457e-04
1.15736e+01 3.24469e+03 -1.73769e-04 -2.63763e-04
1.20736e+01 3.24469e+03 1.46673e-04 1.47699e-04
1.25736e+01 3.24469e+03 9.73164e-05 -2.43911e-04
1.30736e+01 3.24469e+03 1.13499e-04 3.22075e-04
1.35736e+01 3.24469e+03 -7.28809e-05 3.42906e-04
1.40736e+01 3.24469e+03 -2.06712e-04 -2.13332e-04
1.45736e+01 3.24469e+03 1.27659e-04 2.25614e-04
1.50736e+01 3.24469e+03 -7.61245e-05 -2.91064e-04
1.55736e+01 3.24469e+03 -8.28751e-05 -3.10883e-04
1.60736e+01 3.24469e+03 -5.27778e-05 -3.83946e-06
1.65736e+01 3.24469e+03 -1.35533e-04 -9.92998e-05
-1.29264e+01 3.24574e+03 -2.81018e-02 -2.81830e-01
-1.24264e+01 3.24574e+03 -7.47614e-03 -1.17564e-01
-1.19264e+01 3.24574e+03 -4.62829e-02 4.54197e-02
-1.14264e+01 3.24574e+03 -2.04683e-02 -4.17858e-03
-1.09264e+01 3.24574e+03 2.83310e-02 8.11483e-02
-1.04264e+01 3.24574e+03 -2.73784e-03 4.48958e-02
-9.92645e+00 3.24574e+03 2.88808e-02 1.46867e-02
-9.42645e+00 3.24574e+03 4.17283e-02 9.72724e-03
-8.92645e+00 3.24574e+03 5.65439e-03 -3.57592e-02
-8.42645e+00 3.24574e+03 -7.27934e-02 -5.91618e-02
-7.92645e+00 3.24574e+03 8.99965e-02 8.32019e-02
-7.42645e+00 3.24574e+03 2.59611e-02 3.86886e-02
-6.92645e+00 3.24574e+03 -1.61335e-01 -1.07067e-01
-6.42645e+00 3.24574e+03 9.75989e-02 9.71361e-02
-5.92645e+00 3.24574e+03 5.22368e-02 -5.60280e-02
-5.42645e+00 3.24574e+03 -5.28718e-02 -1.50761e-01
-4.92645e+00 3.24574e+03 8.27946e-03 -3.15439e-02
-4.42645e+00 3.24574e+03 1.08271e-01 1.59669e-01
-3.92645e+00 3.24574e+03 2.69126e-01 3.73159e-01
-3.42645e+00 3.24574e+03 2.45183e-01 3.62969e-01
-2.92645e+00 3.24574e+03 2.33066e-01 3.00219e-01
-2.42645e+00 3.24574e+03 1.90432e-01 4.57382e-01
-1.92645e+00 3.24574e+03 4.09658e-01 7.28632e-01
-1.42645e+00 3.24574e+03 5.53756e-01 6.21473e-01
-9.26447e-01 3.24574e+03 4.94579e-01 6.83221e-01
-4.26447e-01 3.24574e+03 5.55499e-01 8.37508e-01
7.35532e-02 3.24574e+03 4.30503e-01 5.55961e-01
5.73553e-01 3.24574e+03 2.78478e-01 3.32801e-01
1.07355e+00 3.24574e+03 2.14710e-01 2.64543e-01
1.57355e+00 3.24574e+03 1.41870e-01 1.72439e-01
2.07355e+00 3.24574e+03 5.29300e-02 7.95884e-02
2.57355e+00 3.24574e+03 2.08183e-02 4.49972e-02
3.07355e+00 3.24574e+03 8.01983e-03 7.86617e-03
3.57355e+00 3.24574e+03 3.35284e-03 4.61071e-03
4.07355e+00 3.24574e+03 8.64608e-04 3.57703e-03
4.57355e+00 3.24574e+03 -8.59542e-04 -5.66661e-04
5.07355e+00 3.24574e+03 7.19793e-04 2.15874e-03
5.57355e+00 3.24574e+03 -1.64662e-04 -3.31812e-04
6.07355e+00 3.24574e+03 -1.53230e-04 1.51897e-05
6.57355e+00 3.24574e+03 4.88917e-05 2.00818e-04
7.07355e+00 3.24574e+03 6.80912e-05 1.62391e-04
7.57355e+00 3.24574e+03 9.12946e-05 -1.04511e-04
8.07355e+00 3.24574e+03 -2.58818e-05 -8.14384e-05
8.57355e+00 3.24574e+03 -1.79804e-04 7.84637e-05
9.07355e+00 3.24574e+03 -4.28111e-05 -2.81529e-04
9.57355e+00 3.24574e+03 1.27452e-04 -1.67807e-05
1.00736e+01 3.24574e+03 -1.02979e-04 -2.31546e-04
1.05736e+01 3.24574e+03 6.20380e-05 1.49605e-04
1.10736e+01 3.24574e+03 2.23716e-05 1.31153e-04
1.15736e+01 3.24574e+03 -1.63953e-04 -2.45769e-04
1.20736e+01 3.24574e+03 1.45094e-04 1.68054e-04
1.25736e+01 3.24574e+03 9.89127e-05 -2.20225e-04
1.30736e+01 3.24574e+03 1.10434e-04 3.14261e-04
1.35736e+01 3.24574e+03 -7.15191e-05 2.96108e-04
1.40736e+01 3.24574e+03 -2.19195e-04 -2.41009e-04
1.45736e+01 3.24574e+03 1.34103e-04 2.50273e-04
1.50736e+01 3.24574e+03 -7.11285e-05 -2.53633e-04
1.55736e+01 3.24574e+03 -8.92872e-05 -3.37889e-04
1.60736e+01 3.24574e+03 -4.92626e-05 -3.23507e-05
1.65736e+01 3.24574e+03 -1.34856e-04 -9.03112e-05
-1.29264e+01 3.24678e+03 -5.70338e-03 -2.69875e-01
-1.24264e+01 3.24678e+03 -5.36506e-03 -1.19246e-01
-1.19264e+01 3.24678e+03 -5.47568e-02 3.79949e-02
-1.14264e+01 3.24678e+03 -1.93681e-02 -5.03892e-03
-1.09264e+01 3.24678e+03 2.87652e-02 7.93517e-02
-1.04264e+01 3.24678e+03 5.79332e-03 5.48893e-02
-9.92645e+00 3.24678e+03 2.89632e-02 1.26583e-02
-9.42645e+00 3.24678e+03 2.96306e-02 1.51770e-03
-8.92645e+00 3.24678e+03 9.28685e-03 -3.42806e-02
-8.42645e+00 3.24678e+03 -6.87901e-02 -6.74293e-02
-7.92645e+00 3.24678e+03 9.07050e-02 8.73832e-02
-7.42645e+00 3.24678e+03 3.51095e-02 5.30362e-02
-6.92645e+00 3.24678e+03 -1.66686e-01 -1.16690e-01
-6.42645e+00 3.24678e+03 8.79664e-02 8.92583e-02
-5.92645e+00 3.24678e+03 5.30285e-02 -6.09250e-02
-5.42645e+00 3.24678e+03 -5.30642e-02 -1.49002e-01
-4.92645e+00 3.24678e+03 1.22922e-02 -2.20813e-02
-4.42645e+00 3.24678e+03 1.14188e-01 1.58691e-01
-3.92645e+00 3.24678e+03 2.65672e-01 3.75355e-01
-3.42645e+00 3.24678e+03 2.43688e-01 3.68584e-01
-2.92645e+00 3.24678e+03 2.43586e-01 3.13839e-01
-2.42645e+00 3.24678e+03 1.91388e-01 4.53427e-01
-1.92645e+00 3.24678e+03 4.07256e-01 7.28577e-01
-1.42645e+00 3.24678e+03 5.61580e-01 6.35833e-01
-9.26447e-01 3.24678e+03 4.98963e-01 6.84996e-01
-4.26447e-01 3.24678e+03 5.54793e-01 8.38405e-01
7.35532e-02 3.24678e+03 4.35896e-01 5.66586e-01
5.73553e-01 3.24678e+03 2.84943e-01 3.40099e-01
1.07355e+00 3.24678e+03 2.16113e-01 2.62393e-01
1.57355e+00 3.24678e+03 1.43396e-01 1.73979e-01
2.07355e+00 3.24678e+03 5.34050e-02 8.14985e-02
2.57355e+00 3.24678e+03 2.05691e-02 4.33295e-02
3.07355e+00 3.24678e+03 8.12588e-03 7.92131e-03
3.57355e+00 3.24678e+03 3.56889e-03 5.90127e-03
4.07355e+00 3.24678e+03 7.50840e-04 3.41008e-03
4.57355e+00 3.24678e+03 -8.99800e-04 -8.66576e-04
5.07355e+00 3.24678e+03 7.42475e-04 2.19271e-03
5.57355e+00 3.24678e+03 -1.68121e-04 -3.63485e-04
6.07355e+00 3.24678e+03 -1.20217e-04 1.21196e-04
6.57355e+00 3.24678e+03 6.11798e-05 2.12040e-04
7.07355e+00 3.24678e+03 3.89345e-05 1.31026e-04
7.57355e+00 3.24678e+03 8.39424e-05 -9.05525e-05
8.07355e+00 3.24678e+03 -3.94647e-05 -6.55016e-05
8.57355e+00 3.24678e+03 -1.75439e-04 1.42330e-05
9.07355e+00 3.24678e+03 -3.00141e-05 -2.96660e-04
9.57355e+00 3.24678e+03 1.49982e-04 6.36699e-05
1.00736e+01 3.24678e+03 -8.80859e-05 -1.80908e-04
1.05736e+01 3.24678e+03 2.15771e-05 9.04472e-05
1.10736e+01 3.24678e+03 2.75594e-05 9.00041e-05
1.15736e+01 3.24678e+03 -1.54242e-04 -2.26652e-04
1.20736e+01 3.24678e+03 1.43225e-04 1.88921e-04
1.25736e+01 3.24678e+03 1.00689e-04 -1.94405e-04
1.30736e+01 3.24678e+03 1.06171e-04 3.02271e-04
1.35736e+01 3.24678e+03 -7.07363e-05 2.48357e-04
1.40736e+01 3.24678e+03 -2.30647e-04 -2.71318e-04
1.45736e+01 3.24678e+03 1.40517e-04 2.73955e-04
1.50736e+01 3.24678e+03 -6.32931e-05 -2.10048e-04
1.55736e+01 3.24678e+03 -9.48636e-05 -3.63754e-04
1.60736e+01 3.24678e+03 -4.70864e-05 -6.30948e-05
1.65736e+01 3.24678e+03 -1.35053e-04 -8.39730e-05
-1.29264e+01 3.24782e+03 1.86394e-02 -2.55499e-01
-1.24264e+01 3.24782e+03 -3.21425e-03 -1.19455e-01
-1.19264e+01 3.24782e+03 -6.40960e-02 2.89713e-02
-1.14264e+01 3.24782e+03 -1.81249e-02 -6.60276e-03
-1.09264e+01 3.24782e+03 2.90393e-02 7.73676e-02
-1.04264e+01 3.24782e+03 1.47265e-02 6.46127e-02
-9.92645e+00 3.24782e+03 2.85370e-02 1.02418e-02
-9.42645e+00 3.24782e+03 1.79012e-02 -5.80339e-03
-8.92645e+00 3.24782e+03 1.42587e-02 -3.08828e-02
-8.42645e+00 3.24782e+03 -6.54297e-02 -7.64479e-02
-7.92645e+00 3.24782e+03 8.98025e-02 9.03000e-02
-7.42645e+00 3.24782e+03 4.40121e-02 6.77521e-02
-6.92645e+00 3.24782e+03 -1.69648e-01 -1.24179e-01
-6.42645e+00 3.24782e+03 7.79239e-02 8.03795e-02
-5.92645e+00 3.24782e+03 5.27169e-02 -6.61276e-02
-5.42645e+00 3.24782e+03 -5.30840e-02 -1.46417e-01
-4.92645e+00 3.24782e+03 1.72079e-02 -1.34081e-02
-4.42645e+00 3.24782e+03 1.21178e-01 1.57390e-01
-3.92645e+00 3.24782e+03 2.61463e-01 3.77639e-01
-3.42645e+00 3.24782e+03 2.40723e-01 3.73879e-01
-2.92645e+00 3.24782e+03 2.54473e-01 3.28744e-01
-2.42645e+00 3.24782e+03 1.94960e-01 4.51267e-01
-1.92645e+00 3.24782e+03 4.03665e-01 7.25917e-01
-1.42645e+00 3.24782e+03 5.68119e-01 6.50078e-01
-9.26447e-01 3.24782e+03 5.04433e-01 6.88037e-01
-4.26447e-01 3.24782e+03 5.53694e-01 8.38649e-01
7.35532e-02 3.24782e+03 4.40951e-01 5.77605e-01
5.73553e-01 3.24782e+03 2.91898e-01 3.47535e-01
1.07355e+00 3.24782e+03 2.17437e-01 2.60104e-01
1.57355e+00 3.24782e+03 1.44793e-01 1.75416e-01
2.07355e+00 3.24782e+03 5.40889e-02 8.35248e-02
2.57355e+00 3.24782e+03 2.03073e-02 4.16654e-02
3.07355e+00 3.24782e+03 8.29058e-03 8.09140e-03
3.57355e+00 3.24782e+03 3.76959e-03 7.12382e-03
4.07355e+00 3.24782e+03 6.34974e-04 3.20567e-03
4.57355e+00 3.24782e+03 -9.31276e-04 -1.14066e-03
5.07355e+00 3.24782e+03 7.59041e-04 2.22245e-03
5.57355e+00 3.24782e+03 -1.73369e-04 -4.05003e-04
6.07355e+00 3.24782e+03 -8.39222e-05 2.32026e-04
6.57355e+00 3.24782e+03 7.67117e-05 2.27974e-04
7.07355e+00 3.24782e+03 5.70053e-06 8.89149e-05
7.57355e+00 3.24782e+03 7.58920e-05 -7.32905e-05
8.07355e+00 3.24782e+03 -4.86721e-05 -4.59353e-05
8.57355e+00 3.24782e+03 -1.70502e-04 -5.25193e-05
9.07355e+00 3.24782e+03 -1.80118e-05 -3.08889e-04
9.57355e+00 3.24782e+03 1.71422e-04 1.41037e-04
1.00736e+01 3.24782e+03 -7.29909e-05 -1.29584e-04
1.05736e+01 3.24782e+03 -1.86832e-05 3.03094e-05
1.10736e+01 3.24782e+03 3.15725e-05 5.08638e-05
1.15736e+01 3.24782e+03 -1.44579e-04 -2.06917e-04
1.20736e+01 3.24782e+03 1.40838e-04 2.08576e-04
1.25736e+01 3.24782e+03 1.02337e-04 -1.64946e-04
1.30736e+01 3.24782e+03 1.01391e-04 2.87530e-04
1.35736e+01 3.24782e+03 -7.05604e-05 2.00078e-04
1.40736e+01 3.24782e+03 -2.41229e-04 -3.02832e-04
1.45736e+01 3.24782e+03 1.47132e-04 2.96360e-04
1.50736e+01 3.24782e+03 -5.26763e-05 -1.62776e-04
1.55736e+01 3.24782e+03 -1.00455e-04 -3.89004e-04
1.60736e+01 3.24782e+03 -4.62338e-05 -9.50900e-05
1.65736e+01 3.24782e+03 -1.34705e-04 -7.83856e-05
-1.29264e+01 3.24886e+03 4.43156e-02 -2.39048e-01
-1.24264e+01 3.24886e+03 -1.30590e-03 -1.18264e-01
-1.19264e+01 3.24886e+03 -7.38648e-02 1.87608e-02
-1.14264e+01 3.24886e+03 -1.66446e-02 -8.83514e-03
-1.09264e+01 3.24886e+03 2.90827e-02 7.54063e-02
-1.04264e+01 3.24886e+03 2.35918e-02 7.36660e-02
-9.92645e+00 3.24886e+03 2.74272e-02 7.14447e-03
-9.42645e+00 3.24886e+03 6.94712e-03 -1.21633e-02
-8.92645e+00 3.24886e+03 2.04641e-02 -2.56372e-02
-8.42645e+00 3.24886e+03 -6.25010e-02 -8.56002e-02
-7.92645e+00 3.24886e+03 8.71420e-02 9.19097e-02
-7.42645e+00 3.24886e+03 5.24488e-02 8.24424e-02
-6.92645e+00 3.24886e+03 -1.70059e-01 -1.29240e-01
-6.42645e+00 3.24886e+03 6.77335e-02 7.06295e-02
-5.92645e+00 3.24886e+03 5.14062e-02 -7.15979e-02
-5.42645e+00 3.24886e+03 -5.29995e-02 -1.42869e-01
-4.92645e+00 3.24886e+03 2.29475e-02 -5.86827e-03
-4.42645e+00 3.24886e+03 1.29017e-01 1.55666e-01
-3.92645e+00 3.24886e+03 2.56587e-01 3.80136e-01
-3.42645e+00 3.24886e+03 2.36301e-01 3.78669e-01
-2.92645e+00 3.24886e+03 2.65649e-01 3.44800e-01
-2.42645e+00 3.24886e+03 2.01208e-01 4.51279e-01
-1.92645e+00 3.24886e+03 3.99039e-01 7.20792e-01
-1.42645e+00 3.24886e+03 5.73320e-01 6.63674e-01
-9.26447e-01 3.24886e+03 5.10810e-01 6.92255e-01
-4.26447e-01 3.24886e+03 5.52347e-01 8.38479e-01
7.35532e-02 3.24886e+03 4.45692e-01 5.89016e-01
5.73553e-01 3.24886e+03 2.99165e-01 3.55110e-01
1.07355e+00 3.24886e+03 2.18669e-01 2.57664e-01
1.57355e+00 3.24886e+03 1.46137e-01 1.76775e-01
2.07355e+00 3.24886e+03 5.49497e-02 8.55695e-02
2.57355e+00 3.24886e+03 2.00366e-02 4.00517e-02
3.07355e+00 3.24886e+03 8.49938e-03 8.37029e-03
3.57355e+00 3.24886e+03 3.95110e-03 8.24785e-03
4.07355e+00 3.24886e+03 5.23010e-04 2.98516e-03
4.57355e+00 3.24886e+03 -9.54018e-04 -1.37222e-03
5.07355e+00 3.24886e+03 7.70174e-04 2.24457e-03
5.57355e+00 3.24886e+03 -1.81281e-04 -4.58787e-04
6.07355e+00 3.24886e+03 -4.62692e-05 3.45971e-04
6.57355e+00 3.24886e+03 9.55716e-05 2.49098e-04
7.07355e+00 3.24886e+03 -3.05967e-05 3.73607e-05
7.57355e+00 3.24886e+03 6.71588e-05 -5.43080e-05
8.07355e+00 3.24886e+03 -5.29156e-05 -2.37926e-05
8.57355e+00 3.24886e+03 -1.64834e-04 -1.18623e-04
9.07355e+00 3.24886e+03 -7.73103e-06 -3.18542e-04
9.57355e+00 3.24886e+03 1.91723e-04 2.12689e-04
1.00736e+01 3.24886e+03 -5.80427e-05 -7.87314e-05
1.05736e+01 3.24886e+03 -5.80184e-05 -3.04752e-05
1.10736e+01 3.24886e+03 3.47134e-05 1.58239e-05
1.15736e+01 3.24886e+03 -1.34976e-04 -1.86527e-04
1.20736e+01 3.24886e+03 1.37148e-04 2.23865e-04
1.25736e+01 3.24886e+03 1.03339e-04 -1.30928e-04
1.30736e+01 3.24886e+03 9.65423e-05 2.71177e-04
1.35736e+01 3.24886e+03 -7.03622e-05 1.51776e-04
1.40736e+01 3.24886e+03 -2.50488e-04 -3.33356e-04
1.45736e+01 3.24886e+03 1.53034e-04 3.16275e-04
1.50736e+01 3.24886e+03 -3.90650e-05 -1.13239e-04
1.55736e+01 3.24886e+03 -1.05861e-04 -4.13227e-04
1.60736e+01 3.24886e+03 -4.71942e-05 -1.26979e-04
1.65736e+01 3.24886e+03 -1.33739e-04 -7.08822e-05
-1.29264e+01 3.24990e+03 7.03545e-02 -2.21448e-01
-1.24264e+01 3.24990e+03 1.72087e-04 -1.15843e-01
-1.19264e+01 3.24990e+03 -8.34469e-02 8.00134e-03
-1.14264e+01 3.24990e+03 -1.47231e-02 -1.15239e-02
-1.09264e+01 3.24990e+03 2.87959e-02 7.35933e-02
-1.04264e+01 3.24990e+03 3.18146e-02 8.18058e-02
-9.92645e+00 3.24990e+03 2.55314e-02 3.19405e-03
-9.42645e+00 3.24990e+03 -2.81547e-03 -1.74278e-02
-8.92645e+00 3.24990e+03 2.77205e-02 -1.88971e-02
-8.42645e+00 3.24990e+03 -6.00091e-02 -9.46762e-02
-7.92645e+00 3.24990e+03 8.29326e-02 9.27173e-02
-7.42645e+00 3.24990e+03 6.03673e-02 9.67162e-02
-6.92645e+00 3.24990e+03 -1.68212e-01 -1.31919e-01
-6.42645e+00 3.24990e+03 5.75874e-02 6.04086e-02
-5.92645e+00 3.24990e+03 4.92777e-02 -7.72365e-02
-5.42645e+00 3.24990e+03 -5.26482e-02 -1.38428e-01
-4.92645e+00 3.24990e+03 2.94682e-02 3.26740e-04
-4.42645e+00 3.24990e+03 1.37307e-01 1.53406e-01
-3.92645e+00 3.24990e+03 2.51105e-01 3.82698e-01
-3.42645e+00 3.24990e+03 2.30394e-01 3.82789e-01
-2.92645e+00 3.24990e+03 2.77211e-01 3.62162e-01
-2.42645e+00 3.24990e+03 2.10212e-01 4.53717e-01
-1.92645e+00 3.24990e+03 3.93363e-01 7.13062e-01
-1.42645e+00 3.24990e+03 5.77063e-01 6.76154e-01
-9.26447e-01 3.24990e+03 5.18107e-01 6.97838e-01
-4.26447e-01 3.24990e+03 5.50977e-01 8.38228e-01
7.35532e-02 3.24990e+03 4.49914e-01 6.00504e-01
5.73553e-01 3.24990e+03 3.06626e-01 3.62832e-01
1.07355e+00 3.24990e+03 2.19905e-01 2.55192e-01
1.57355e+00 3.24990e+03 1.47417e-01 1.77991e-01
2.07355e+00 3.24990e+03 5.59607e-02 8.75832e-02
2.57355e+00 3.24990e+03 1.97838e-02 3.85415e-02
3.07355e+00 3.24990e+03 8.73468e-03 8.74062e-03
3.57355e+00 3.24990e+03 4.11063e-03 9.25892e-03
4.07355e+00 3.24990e+03 4.18537e-04 2.76539e-03
4.57355e+00 3.24990e+03 -9.68040e-04 -1.54824e-03
5.07355e+00 3.24990e+03 7.75698e-04 2.25678e-03
5.57355e+00 3.24990e+03 -1.92233e-04 -5.24072e-04
6.07355e+00 3.24990e+03 -8.67185e-06 4.60121e-04
6.57355e+00 3.24990e+03 1.17505e-04 2.74874e-04
7.07355e+00 3.24990e+03 -6.90961e-05 -2.32377e-05
7.57355e+00 3.24990e+03 5.77699e-05 -3.46696e-05
8.07355e+00 3.24990e+03 -5.18764e-05 6.80918e-07
8.57355e+00 3.24990e+03 -1.58290e-04 -1.81023e-04
9.07355e+00 3.24990e+03 2.25746e-07 -3.26283e-04
9.57355e+00 3.24990e+03 2.10870e-04 2.76208e-04
1.00736e+01 3.24990e+03 -4.41346e-05 -2.90038e-05
1.05736e+01 3.24990e+03 -9.59842e-05 -9.10172e-05
1.10736e+01 3.24990e+03 3.77527e-05 -1.37982e-05
1.15736e+01 3.24990e+03 -1.25036e-04 -1.64278e-04
1.20736e+01 3.24990e+03 1.31405e-04 2.33226e-04
1.25736e+01 3.24990e+03 1.02969e-04 -9.32662e-05
1.30736e+01 3.24990e+03 9.22766e-05 2.53943e-04
1.35736e+01 3.24990e+03 -6.96471e-05 1.03777e-04
1.40736e+01 3.24990e+03 -2.58149e-04 -3.61552e-04
1.45736e+01 3.24990e+03 1.57535e-04 3.32743e-04
1.50736e+01 3.24990e+03 -2.29217e-05 -6.32697e-05
1.55736e+01 3.24990e+03 -1.10467e-04 -4.35618e-04
1.60736e+01 3.24990e+03 -4.97626e-05 -1.56395e-04
1.65736e+01 3.24990e+03 -1.32847e-04 -5.90105e-05
-1.29264e+01 3.25095e+03 9.59210e-02 -2.03523e-01
-1.24264e+01 3.25095e+03 1.19115e-03 -1.12344e-01
-1.19264e+01 3.25095e+03 -9.23210e-02 -2.70932e-03
-1.14264e+01 3.25095e+03 -1.21553e-02 -1.42962e-02
-1.09264e+01 3.25095e+03 2.80973e-02 7.19789e-02
-1.04264e+01 3.25095e+03 3.88810e-02 8.86410e-02
-9.92645e+00 3.25095e+03 2.28065e-02 -1.79945e-03
-9.42645e+00 3.25095e+03 -1.11278e-02 -2.14765e-02
-8.92645e+00 3.25095e+03 3.59018e-02 -1.07779e-02
-8.42645e+00 3.25095e+03 -5.79259e-02 -1.03612e-01
-7.92645e+00 3.25095e+03 7.74210e-02 9.27966e-02
-7.42645e+00 3.25095e+03 6.76403e-02 1.10423e-01
-6.92645e+00 3.25095e+03 -1.64375e-01 -1.32123e-01
-6.42645e+00 3.25095e+03 4.77017e-02 5.01659e-02
-5.92645e+00 3.25095e+03 4.62638e-02 -8.30101e-02
-5.42645e+00 3.25095e+03 -5.18548e-02 -1.33474e-01
-4.92645e+00 3.25095e+03 3.69672e-02 5.38369e-03
-4.42645e+00 3.25095e+03 1.45623e-01 1.50579e-01
-3.92645e+00 3.25095e+03 2.45096e-01 3.84969e-01
-3.42645e+00 3.25095e+03 2.23115e-01 3.86196e-01
-2.92645e+00 3.25095e+03 2.89027e-01 3.80714e-01
-2.42645e+00 3.25095e+03 2.21796e-01 4.58501e-01
-1.92645e+00 3.25095e+03 3.86647e-01 7.02822e-01
-1.42645e+00 3.25095e+03 5.79493e-01 6.87598e-01
-9.26447e-01 3.25095e+03 5.26313e-01 7.04719e-01
-4.26447e-01 3.25095e+03 5.49823e-01 8.38103e-01
7.35532e-02 3.25095e+03 4.53519e-01 6.12044e-01
5.73553e-01 3.25095e+03 3.14109e-01 3.70544e-01
1.07355e+00 3.25095e+03 2.21276e-01 2.52809e-01
1.57355e+00 3.25095e+03 1.48578e-01 1.79062e-01
2.07355e+00 3.25095e+03 5.70819e-02 8.95075e-02
2.57355e+00 3.25095e+03 1.95699e-02 3.71500e-02
3.07355e+00 3.25095e+03 8.99661e-03 9.20560e-03
3.57355e+00 3.25095e+03 4.24240e-03 1.01579e-02
4.07355e+00 3.25095e+03 3.23660e-04 2.55433e-03
4.57355e+00 3.25095e+03 -9.74118e-04 -1.65965e-03
5.07355e+00 3.25095e+03 7.74892e-04 2.25638e-03
5.57355e+00 3.25095e+03 -2.05929e-04 -5.98800e-04
6.07355e+00 3.25095e+03 2.80744e-05 5.71917e-04
6.57355e+00 3.25095e+03 1.42175e-04 3.05298e-04
7.07355e+00 3.25095e+03 -1.09116e-04 -9.15359e-05
7.57355e+00 3.25095e+03 4.74781e-05 -1.62078e-05
8.07355e+00 3.25095e+03 -4.57115e-05 2.71402e-05
8.57355e+00 3.25095e+03 -1.50698e-04 -2.37436e-04
9.07355e+00 3.25095e+03 5.92324e-06 -3.32109e-04
9.57355e+00 3.25095e+03 2.28890e-04 3.30472e-04
1.00736e+01 3.25095e+03 -3.22304e-05 1.87766e-05
1.05736e+01 3.25095e+03 -1.32043e-04 -1.49732e-04
1.10736e+01 3.25095e+03 4.12222e-05 -3.74484e-05
1.15736e+01 3.25095e+03 -1.14615e-04 -1.40429e-04
1.20736e+01 3.25095e+03 1.23648e-04 2.37141e-04
1.25736e+01 3.25095e+03 1.00488e-04 -5.26755e-05
1.30736e+01 3.25095e+03 8.87846e-05 2.35126e-04
1.35736e+01 3.25095e+03 -6.75558e-05 5.75669e-05
1.40736e+01 3.25095e+03 -2.64283e-04 -3.85880e-04
1.45736e+01 3.25095e+03 1.60101e-04 3.44931e-04
1.50736e+01 3.25095e+03 -4.68334e-06 -1.51540e-05
1.55736e+01 3.25095e+03 -1.14382e-04 -4.56338e-04
1.60736e+01 3.25095e+03 -5.30824e-05 -1.81126e-04
1.65736e+01 3.25095e+03 -1.30943e-04 -4.09497e-05
-1.29264e+01 3.25199e+03 1.20952e-01 -1.85175e-01
-1.24264e+01 3.25199e+03 1.88797e-03 -1.07826e-01
-1.19264e+01 3.25199e+03 -1.00465e-01 -1.34608e-02
-1.14264e+01 3.25199e+03 -8.82570e-03 -1.68131e-02
-1.09264e+01 3.25199e+03 2.71534e-02 7.09654e-02
-1.04264e+01 3.25199e+03 4.45455e-02 9.38116e-02
-9.92645e+00 3.25199e+03 1.93573e-02 -7.74432e-03
-9.42645e+00 3.25199e+03 -1.79906e-02 -2.45013e-02
-8.92645e+00 3.25199e+03 4.45633e-02 -1.68757e-03
-8.42645e+00 3.25199e+03 -5.61261e-02 -1.11969e-01
-7.92645e+00 3.25199e+03 7.10437e-02 9.21212e-02
-7.42645e+00 3.25199e+03 7.39409e-02 1.23235e-01
-6.92645e+00 3.25199e+03 -1.58771e-01 -1.29860e-01
-6.42645e+00 3.25199e+03 3.84802e-02 4.02430e-02
-5.92645e+00 3.25199e+03 4.24033e-02 -8.86702e-02
-5.42645e+00 3.25199e+03 -5.07782e-02 -1.28449e-01
-4.92645e+00 3.25199e+03 4.54563e-02 9.23734e-03
-4.42645e+00 3.25199e+03 1.53723e-01 1.47464e-01
-3.92645e+00 3.25199e+03 2.38592e-01 3.86770e-01
-3.42645e+00 3.25199e+03 2.14845e-01 3.88978e-01
-2.92645e+00 3.25199e+03 3.00783e-01 3.99895e-01
-2.42645e+00 3.25199e+03 2.35613e-01 4.65244e-01
-1.92645e+00 3.25199e+03 3.79295e-01 6.90762e-01
-1.42645e+00 3.25199e+03 5.80867e-01 6.98377e-01
-9.26447e-01 3.25199e+03 5.35269e-01 7.12720e-01
-4.26447e-01 3.25199e+03 5.49049e-01 8.38147e-01
7.35532e-02 3.25199e+03 4.56452e-01 6.23648e-01
5.73553e-01 3.25199e+03 3.21409e-01 3.78075e-01
1.07355e+00 3.25199e+03 2.22875e-01 2.50587e-01
1.57355e+00 3.25199e+03 1.49617e-01 1.80072e-01
2.07355e+00 3.25199e+03 5.82769e-02 9.13073e-02
2.57355e+00 3.25199e+03 1.94046e-02 3.58523e-02
3.07355e+00 3.25199e+03 9.28381e-03 9.75464e-03
3.57355e+00 3.25199e+03 4.33568e-03 1.09362e-02
4.07355e+00 3.25199e+03 2.41585e-04 2.36059e-03
4.57355e+00 3.25199e+03 -9.73293e-04 -1.70495e-03
5.07355e+00 3.25199e+03 7.67352e-04 2.23909e-03
5.57355e+00 3.25199e+03 -2.20630e-04 -6.76753e-04
6.07355e+00 3.25199e+03 6.27697e-05 6.78905e-04
6.57355e+00 3.25199e+03 1.68565e-04 3.38820e-04
7.07355e+00 3.25199e+03 -1.49458e-04 -1.64777e-04
7.57355e+00 3.25199e+03 3.59705e-05 3.29164e-07
8.07355e+00 3.25199e+03 -3.42550e-05 5.47286e-05
8.57355e+00 3.25199e+03 -1.42240e-04 -2.87539e-04
9.07355e+00 3.25199e+03 8.79586e-06 -3.35512e-04
9.57355e+00 3.25199e+03 2.46250e-04 3.75377e-04
1.00736e+01 3.25199e+03 -2.25540e-05 6.39398e-05
1.05736e+01 3.25199e+03 -1.65477e-04 -2.05735e-04
1.10736e+01 3.25199e+03 4.55236e-05 -5.56198e-05
1.15736e+01 3.25199e+03 -1.04387e-04 -1.15751e-04
1.20736e+01 3.25199e+03 1.14379e-04 2.37209e-04
1.25736e+01 3.25199e+03 9.52342e-05 -9.81836e-06
1.30736e+01 3.25199e+03 8.56089e-05 2.13709e-04
1.35736e+01 3.25199e+03 -6.33533e-05 1.48357e-05
1.40736e+01 3.25199e+03 -2.68926e-04 -4.05336e-04
1.45736e+01 3.25199e+03 1.60007e-04 3.52312e-04
1.50736e+01 3.25199e+03 1.55722e-05 2.98656e-05
1.55736e+01 3.25199e+03 -1.17021e-04 -4.75862e-04
1.60736e+01 3.25199e+03 -5.70484e-05 -2.00642e-04
1.65736e+01 3.25199e+03 -1.27891e-04 -1.65565e-05
-1.29264e+01 3.25303e+03 1.45680e-01 -1.65671e-01
-1.24264e+01 3.25303e+03 2.31009e-03 -1.02188e-01
-1.19264e+01 3.25303e+03 -1.08222e-01 -2.47777e-02
-1.14264e+01 3.25303e+03 -4.56762e-03 -1.87549e-02
-1.09264e+01 3.25303e+03 2.60663e-02 7.08804e-02
-1.04264e+01 3.25303e+03 4.86213e-02 9.70202e-02
-9.92645e+00 3.25303e+03 1.54999e-02 -1.42423e-02
-9.42645e+00 3.25303e+03 -2.34828e-02 -2.66935e-02
-8.92645e+00 3.25303e+03 5.32054e-02 7.65349e-03
-8.42645e+00 3.25303e+03 -5.47494e-02 -1.19543e-01
-7.92645e+00 3.25303e+03 6.43010e-02 9.11065e-02
-7.42645e+00 3.25303e+03 7.91775e-02 1.34957e-01
-6.92645e+00 3.25303e+03 -1.51879e-01 -1.25623e-01
-6.42645e+00 3.25303e+03 3.04811e-02 3.11780e-02
-5.92645e+00 3.25303e+03 3.79552e-02 -9.38729e-02
-5.42645e+00 3.25303e+03 -4.98061e-02 -1.23929e-01
-4.92645e+00 3.25303e+03 5.47367e-02 1.18044e-02
-4.42645e+00 3.25303e+03 1.61490e-01 1.44220e-01
-3.92645e+00 3.25303e+03 2.31648e-01 3.88094e-01
-3.42645e+00 3.25303e+03 2.05874e-01 3.91239e-01
-2.92645e+00 3.25303e+03 3.12474e-01 4.19332e-01
-2.42645e+00 3.25303e+03 2.51371e-01 4.73550e-01
-1.92645e+00 3.25303e+03 3.71629e-01 6.77623e-01
-1.42645e+00 3.25303e+03 5.81257e-01 7.08632e-01
-9.26447e-01 3.25303e+03 5.44884e-01 7.21837e-01
-4.26447e-01 3.25303e+03 5.48799e-01 8.38495e-01
7.35532e-02 3.25303e+03 4.58562e-01 6.34881e-01
5.73553e-01 3.25303e+03 3.28415e-01 3.85439e-01
1.07355e+00 3.25303e+03 2.24771e-01 2.48651e-01
1.57355e+00 3.25303e+03 1.50604e-01 1.81036e-01
2.07355e+00 3.25303e+03 5.95118e-02 9.29944e-02
2.57355e+00 3.25303e+03 1.92933e-02 3.46405e-02
3.07355e+00 3.25303e+03 9.59910e-03 1.03549e-02
3.57355e+00 3.25303e+03 4.38093e-03 1.15830e-02
4.07355e+00 3.25303e+03 1.74665e-04 2.19159e-03
4.57355e+00 3.25303e+03 -9.66762e-04 -1.68839e-03
5.07355e+00 3.25303e+03 7.52831e-04 2.20414e-03
5.57355e+00 3.25303e+03 -2.34774e-04 -7.51574e-04
6.07355e+00 3.25303e+03 9.43297e-05 7.77529e-04
6.57355e+00 3.25303e+03 1.95898e-04 3.73814e-04
7.07355e+00 3.25303e+03 -1.88712e-04 -2.40241e-04
7.57355e+00 3.25303e+03 2.31901e-05 1.52485e-05
8.07355e+00 3.25303e+03 -1.74243e-05 8.33919e-05
8.57355e+00 3.25303e+03 -1.33266e-04 -3.31668e-04
9.07355e+00 3.25303e+03 7.88719e-06 -3.37963e-04
9.57355e+00 3.25303e+03 2.63229e-04 4.11021e-04
1.00736e+01 3.25303e+03 -1.45447e-05 1.07408e-04
1.05736e+01 3.25303e+03 -1.96005e-04 -2.58498e-04
1.10736e+01 3.25303e+03 5.03188e-05 -6.97607e-05
1.15736e+01 3.25303e+03 -9.47039e-05 -9.05407e-05
1.20736e+01 3.25303e+03 1.04340e-04 2.35294e-04
1.25736e+01 3.25303e+03 8.67710e-05 3.39485e-05
1.30736e+01 3.25303e+03 8.27310e-05 1.89985e-04
1.35736e+01 3.25303e+03 -5.66689e-05 -2.37364e-05
1.40736e+01 3.25303e+03 -2.72275e-04 -4.19766e-04
1.45736e+01 3.25303e+03 1.57188e-04 3.55694e-04
1.50736e+01 3.25303e+03 3.74437e-05 7.02397e-05
1.55736e+01 3.25303e+03 -1.17725e-04 -4.94439e-04
1.60736e+01 3.25303e+03 -6.20626e-05 -2.14829e-04
1.65736e+01 3.25303e+03 -1.25598e-04 1.23616e-05
-1.29264e+01 3.25407e+03 1.70250e-01 -1.43762e-01
-1.24264e+01 3.25407e+03 2.60579e-03 -9.53807e-02
-1.19264e+01 3.25407e+03 -1.15791e-01 -3.68923e-02
-1.14264e+01 3.25407e+03 5.44397e-04 -1.99972e-02
-1.09264e+01 3.25407e+03 2.46057e-02 7.13532e-02
-1.04264e+01 3.25407e+03 5.11647e-02 9.85729e-02
-9.92645e+00 3.25407e+03 1.16774e-02 -2.08530e-02
-9.42645e+00 3.25407e+03 -2.77470e-02 -2.83455e-02
-8.92645e+00 3.25407e+03 6.13422e-02 1.65816e-02
-8.42645e+00 3.25407e+03 -5.37165e-02 -1.26106e-01
-7.92645e+00 3.25407e+03 5.77340e-02 9.01944e-02
-7.42645e+00 3.25407e+03 8.30468e-02 1.45254e-01
-6.92645e+00 3.25407e+03 -1.44129e-01 -1.19780e-01
-6.42645e+00 3.25407e+03 2.39510e-02 2.32709e-02
-5.92645e+00 3.25407e+03 3.31199e-02 -9.84687e-02
-5.42645e+00 3.25407e+03 -4.89584e-02 -1.20133e-01
-4.92645e+00 3.25407e+03 6.45639e-02 1.32771e-02
-4.42645e+00 3.25407e+03 1.68778e-01 1.40836e-01
-3.92645e+00 3.25407e+03 2.24374e-01 3.88963e-01
-3.42645e+00 3.25407e+03 1.96619e-01 3.93400e-01
-2.92645e+00 3.25407e+03 3.24011e-01 4.38578e-01
-2.42645e+00 3.25407e+03 2.68560e-01 4.82932e-01
-1.92645e+00 3.25407e+03 3.64024e-01 6.64208e-01
-1.42645e+00 3.25407e+03 5.80798e-01 7.18397e-01
-9.26447e-01 3.25407e+03 5.55056e-01 7.31947e-01
-4.26447e-01 3.25407e+03 5.49147e-01 8.39265e-01
7.35532e-02 3.25407e+03 4.59817e-01 6.45385e-01
5.73553e-01 3.25407e+03 3.35032e-01 3.92662e-01
1.07355e+00 3.25407e+03 2.26998e-01 2.47112e-01
1.57355e+00 3.25407e+03 1.51593e-01 1.81873e-01
2.07355e+00 3.25407e+03 6.07505e-02 9.45546e-02
2.57355e+00 3.25407e+03 1.92461e-02 3.35177e-02
3.07355e+00 3.25407e+03 9.93911e-03 1.09784e-02
3.57355e+00 3.25407e+03 4.37381e-03 1.21077e-02
4.07355e+00 3.25407e+03 1.24298e-04 2.05400e-03
4.57355e+00 3.25407e+03 -9.54838e-04 -1.61888e-03
5.07355e+00 3.25407e+03 7.31472e-04 2.15438e-03
5.57355e+00 3.25407e+03 -2.47903e-04 -8.19453e-04
6.07355e+00 3.25407e+03 1.22361e-04 8.64044e-04
6.57355e+00 3.25407e+03 2.24057e-04 4.08730e-04
7.07355e+00 3.25407e+03 -2.25677e-04 -3.15220e-04
7.57355e+00 3.25407e+03 8.91185e-06 2.82161e-05
8.07355e+00 3.25407e+03 3.86992e-06 1.12107e-04
8.57355e+00 3.25407e+03 -1.23959e-04 -3.69284e-04
9.07355e+00 3.25407e+03 3.17514e-06 -3.40214e-04
9.57355e+00 3.25407e+03 2.79881e-04 4.37461e-04
1.00736e+01 3.25407e+03 -7.91858e-06 1.49257e-04
1.05736e+01 3.25407e+03 -2.23689e-04 -3.06944e-04
1.10736e+01 3.25407e+03 5.51421e-05 -8.02849e-05
1.15736e+01 3.25407e+03 -8.54994e-05 -6.57339e-05
1.20736e+01 3.25407e+03 9.47449e-05 2.33696e-04
1.25736e+01 3.25407e+03 7.50525e-05 7.83873e-05
1.30736e+01 3.25407e+03 7.93547e-05 1.62456e-04
1.35736e+01 3.25407e+03 -4.67022e-05 -5.74196e-05
1.40736e+01 3.25407e+03 -2.74283e-04 -4.27998e-04
1.45736e+01 3.25407e+03 1.51344e-04 3.55194e-04
1.50736e+01 3.25407e+03 6.05197e-05 1.04284e-04
1.55736e+01 3.25407e+03 -1.16566e-04 -5.12023e-04
1.60736e+01 3.25407e+03 -6.81394e-05 -2.22967e-04
1.65736e+01 3.25407e+03 -1.24747e-04 4.45517e-05
-1.29264e+01 3.25512e+03 1.94879e-01 -1.18164e-01
-1.24264e+01 3.25512e+03 2.74977e-03 -8.76130e-02
-1.19264e+01 3.25512e+03 -1.23223e-01 -4.96469e-02
-1.14264e+01 3.25512e+03 6.64696e-03 -2.01550e-02
-1.09264e+01 3.25512e+03 2.25741e-02 7.19849e-02
-1.04264e+01 3.25512e+03 5.20009e-02 9.87310e-02
-9.92645e+00 3.25512e+03 8.19782e-03 -2.76343e-02
-9.42645e+00 3.25512e+03 -3.08371e-02 -2.98733e-02
-8.92645e+00 3.25512e+03 6.83789e-02 2.47876e-02
-8.42645e+00 3.25512e+03 -5.24899e-02 -1.30900e-01
-7.92645e+00 3.25512e+03 5.18775e-02 8.95677e-02
-7.42645e+00 3.25512e+03 8.48110e-02 1.53194e-01
-6.92645e+00 3.25512e+03 -1.35746e-01 -1.12408e-01
-6.42645e+00 3.25512e+03 1.89257e-02 1.66127e-02
-5.92645e+00 3.25512e+03 2.80859e-02 -1.02390e-01
-5.42645e+00 3.25512e+03 -4.81026e-02 -1.17062e-01
-4.92645e+00 3.25512e+03 7.47327e-02 1.38738e-02
-4.42645e+00 3.25512e+03 1.75512e-01 1.37500e-01
-3.92645e+00 3.25512e+03 2.16831e-01 3.89324e-01
-3.42645e+00 3.25512e+03 1.87574e-01 3.95942e-01
-2.92645e+00 3.25512e+03 3.35034e-01 4.56965e-01
-2.42645e+00 3.25512e+03 2.86596e-01 4.92973e-01
-1.92645e+00 3.25512e+03 3.56946e-01 6.51265e-01
-1.42645e+00 3.25512e+03 5.79839e-01 7.27761e-01
-9.26447e-01 3.25512e+03 5.65583e-01 7.42923e-01
-4.26447e-01 3.25512e+03 5.50134e-01 8.40571e-01
7.35532e-02 3.25512e+03 4.60293e-01 6.54976e-01
5.73553e-01 3.25512e+03 3.41094e-01 3.99644e-01
1.07355e+00 3.25512e+03 2.29643e-01 2.46118e-01
1.57355e+00 3.25512e+03 1.52597e-01 1.82479e-01
2.07355e+00 3.25512e+03 6.19411e-02 9.59655e-02
2.57355e+00 3.25512e+03 1.92757e-02 3.25251e-02
3.07355e+00 3.25512e+03 1.02907e-02 1.15810e-02
3.57355e+00 3.25512e+03 4.31244e-03 1.25135e-02
4.07355e+00 3.25512e+03 9.41733e-05 1.95932e-03
4.57355e+00 3.25512e+03 -9.37258e-04 -1.50243e-03
5.07355e+00 3.25512e+03 7.03428e-04 2.08885e-03
5.57355e+00 3.25512e+03 -2.59726e-04 -8.77858e-04
6.07355e+00 3.25512e+03 1.45825e-04 9.35351e-04
6.57355e+00 3.25512e+03 2.52963e-04 4.42191e-04
7.07355e+00 3.25512e+03 -2.59812e-04 -3.87666e-04
7.57355e+00 3.25512e+03 -7.00696e-06 3.84884e-05
8.07355e+00 3.25512e+03 2.86407e-05 1.39669e-04
8.57355e+00 3.25512e+03 -1.14354e-04 -3.99571e-04
9.07355e+00 3.25512e+03 -5.18317e-06 -3.42423e-04
9.57355e+00 3.25512e+03 2.95908e-04 4.54821e-04
1.00736e+01 3.25512e+03 -2.43742e-06 1.89118e-04
1.05736e+01 3.25512e+03 -2.48537e-04 -3.50490e-04
1.10736e+01 3.25512e+03 5.95816e-05 -8.63500e-05
1.15736e+01 3.25512e+03 -7.65826e-05 -4.13914e-05
1.20736e+01 3.25512e+03 8.66206e-05 2.32791e-04
1.25736e+01 3.25512e+03 6.03658e-05 1.22205e-04
1.30736e+01 3.25512e+03 7.46198e-05 1.29872e-04
1.35736e+01 3.25512e+03 -3.29897e-05 -8.50558e-05
1.40736e+01 3.25512e+03 -2.75021e-04 -4.28911e-04
1.45736e+01 3.25512e+03 1.41871e-04 3.50373e-04
1.50736e+01 3.25512e+03 8.49448e-05 1.31037e-04
1.55736e+01 3.25512e+03 -1.13906e-04 -5.28871e-04
1.60736e+01 3.25512e+03 -7.50071e-05 -2.24337e-04
1.65736e+01 3.25512e+03 -1.23713e-04 8.13784e-05
-1.29264e+01 3.25616e+03 2.19276e-01 -8.91316e-02
-1.24264e+01 3.25616e+03 2.54166e-03 -7.93641e-02
-1.19264e+01 3.25616e+03 -1.30382e-01 -6.27779e-02
-1.14264e+01 3.25616e+03 1.40762e-02 -1.85919e-02
-1.09264e+01 3.25616e+03 2.00723e-02 7.29464e-02
-1.04264e+01 3.25616e+03 5.07285e-02 9.70420e-02
-9.92645e+00 3.25616e+03 5.06966e-03 -3.49767e-02
-9.42645e+00 3.25616e+03 -3.23963e-02 -3.10360e-02
-8.92645e+00 3.25616e+03 7.40378e-02 3.21495e-02
-8.42645e+00 3.25616e+03 -5.09957e-02 -1.33683e-01
-7.92645e+00 3.25616e+03 4.70145e-02 8.94513e-02
-7.42645e+00 3.25616e+03 8.41982e-02 1.58348e-01
-6.92645e+00 3.25616e+03 -1.26916e-01 -1.03772e-01
-6.42645e+00 3.25616e+03 1.53847e-02 1.11289e-02
-5.92645e+00 3.25616e+03 2.27614e-02 -1.05642e-01
-5.42645e+00 3.25616e+03 -4.70185e-02 -1.14523e-01
-4.92645e+00 3.25616e+03 8.52889e-02 1.38910e-02
-4.42645e+00 3.25616e+03 1.81489e-01 1.34098e-01
-3.92645e+00 3.25616e+03 2.09161e-01 3.89217e-01
-3.42645e+00 3.25616e+03 1.79081e-01 3.99116e-01
-2.92645e+00 3.25616e+03 3.45344e-01 4.73816e-01
-2.42645e+00 3.25616e+03 3.04959e-01 5.03471e-01
-1.92645e+00 3.25616e+03 3.50730e-01 6.39534e-01
-1.42645e+00 3.25616e+03 5.78591e-01 7.36785e-01
-9.26447e-01 3.25616e+03 5.76042e-01 7.54392e-01
-4.26447e-01 3.25616e+03 5.51889e-01 8.42496e-01
7.35532e-02 3.25616e+03 4.60158e-01 6.63725e-01
5.73553e-01 3.25616e+03 3.46417e-01 4.06237e-01
1.07355e+00 3.25616e+03 2.32791e-01 2.45770e-01
1.57355e+00 3.25616e+03 1.53651e-01 1.82916e-01
2.07355e+00 3.25616e+03 6.30228e-02 9.71723e-02
2.57355e+00 3.25616e+03 1.93800e-02 3.16468e-02
3.07355e+00 3.25616e+03 1.06342e-02 1.21247e-02
3.57355e+00 3.25616e+03 4.19879e-03 1.28100e-02
4.07355e+00 3.25616e+03 8.79799e-05 1.91417e-03
4.57355e+00 3.25616e+03 -9.12731e-04 -1.33874e-03
5.07355e+00 3.25616e+03 6.68103e-04 2.00551e-03
5.57355e+00 3.25616e+03 -2.69876e-04 -9.26945e-04
6.07355e+00 3.25616e+03 1.63556e-04 9.89709e-04
6.57355e+00 3.25616e+03 2.82259e-04 4.73890e-04
7.07355e+00 3.25616e+03 -2.90776e-04 -4.56512e-04
7.57355e+00 3.25616e+03 -2.45653e-05 4.43991e-05
8.07355e+00 3.25616e+03 5.60568e-05 1.66248e-04
8.57355e+00 3.25616e+03 -1.04211e-04 -4.21541e-04
9.07355e+00 3.25616e+03 -1.69004e-05 -3.45722e-04
9.57355e+00 3.25616e+03 3.10917e-04 4.63611e-04
1.00736e+01 3.25616e+03 2.31398e-06 2.27633e-04
1.05736e+01 3.25616e+03 -2.70806e-04 -3.89174e-04
1.10736e+01 3.25616e+03 6.29364e-05 -8.88202e-05
1.15736e+01 3.25616e+03 -6.75136e-05 -1.71937e-05
1.20736e+01 3.25616e+03 8.09909e-05 2.31938e-04
1.25736e+01 3.25616e+03 4.28619e-05 1.63575e-04
1.30736e+01 3.25616e+03 6.83886e-05 9.34966e-05
1.35736e+01 3.25616e+03 -1.53967e-05 -1.05240e-04
1.40736e+01 3.25616e+03 -2.74688e-04 -4.22720e-04
1.45736e+01 3.25616e+03 1.28506e-04 3.40950e-04
1.50736e+01 3.25616e+03 1.10502e-04 1.50354e-04
1.55736e+01 3.25616e+03 -1.10132e-04 -5.45331e-04
1.60736e+01 3.25616e+03 -8.23268e-05 -2.18803e-04
1.65736e+01 3.25616e+03 -1.20432e-04 1.24818e-04
-1.29264e+01 3.25720e+03 2.43076e-01 -5.71201e-02
-1.24264e+01 3.25720e+03 2.14669e-03 -7.06206e-02
-1.19264e+01 3.25720e+03 -1.37315e-01 -7.62743e-02
-1.14264e+01 3.25720e+03 2.26513e-02 -1.54294e-02
-1.09264e+01 3.25720e+03 1.75589e-02 7.48958e-02
-1.04264e+01 3.25720e+03 4.73563e-02 9.33811e-02
-9.92645e+00 3.25720e+03 2.28466e-03 -4.31668e-02
-9.42645e+00 3.25720e+03 -3.22855e-02 -3.14250e-02
-8.92645e+00 3.25720e+03 7.82491e-02 3.87535e-02
-8.42645e+00 3.25720e+03 -4.92532e-02 -1.34601e-01
-7.92645e+00 3.25720e+03 4.30794e-02 8.97311e-02
-7.42645e+00 3.25720e+03 8.12014e-02 1.60581e-01
-6.92645e+00 3.25720e+03 -1.17913e-01 -9.43611e-02
-6.42645e+00 3.25720e+03 1.33833e-02 6.79658e-03
-5.92645e+00 3.25720e+03 1.70823e-02 -1.08186e-01
-5.42645e+00 3.25720e+03 -4.54691e-02 -1.12106e-01
-4.92645e+00 3.25720e+03 9.62693e-02 1.36100e-02
-4.42645e+00 3.25720e+03 1.86440e-01 1.30307e-01
-3.92645e+00 3.25720e+03 2.01574e-01 3.88779e-01
-3.42645e+00 3.25720e+03 1.71411e-01 4.03161e-01
-2.92645e+00 3.25720e+03 3.55021e-01 4.88687e-01
-2.42645e+00 3.25720e+03 3.23231e-01 5.14256e-01
-1.92645e+00 3.25720e+03 3.45575e-01 6.29600e-01
-1.42645e+00 3.25720e+03 5.77158e-01 7.45425e-01
-9.26447e-01 3.25720e+03 5.85962e-01 7.65997e-01
-4.26447e-01 3.25720e+03 5.54408e-01 8.44992e-01
7.35532e-02 3.25720e+03 4.59653e-01 6.71657e-01
5.73553e-01 3.25720e+03 3.50872e-01 4.12454e-01
1.07355e+00 3.25720e+03 2.36441e-01 2.46151e-01
1.57355e+00 3.25720e+03 1.54802e-01 1.83225e-01
2.07355e+00 3.25720e+03 6.39767e-02 9.81735e-02
2.57355e+00 3.25720e+03 1.95510e-02 3.08382e-02
3.07355e+00 3.25720e+03 1.09456e-02 1.25982e-02
3.57355e+00 3.25720e+03 4.03939e-03 1.30166e-02
4.07355e+00 3.25720e+03 1.08432e-04 1.90825e-03
4.57355e+00 3.25720e+03 -8.79957e-04 -1.13042e-03
5.07355e+00 3.25720e+03 6.24868e-04 1.90444e-03
5.57355e+00 3.25720e+03 -2.77420e-04 -9.66802e-04
6.07355e+00 3.25720e+03 1.75423e-04 1.02665e-03
6.57355e+00 3.25720e+03 3.10734e-04 5.02429e-04
7.07355e+00 3.25720e+03 -3.17747e-04 -5.19823e-04
7.57355e+00 3.25720e+03 -4.40189e-05 4.32444e-05
8.07355e+00 3.25720e+03 8.53356e-05 1.92311e-04
8.57355e+00 3.25720e+03 -9.34984e-05 -4.33906e-04
9.07355e+00 3.25720e+03 -3.11592e-05 -3.50735e-04
9.57355e+00 3.25720e+03 3.24146e-04 4.63672e-04
1.00736e+01 3.25720e+03 6.67501e-06 2.65359e-04
1.05736e+01 3.25720e+03 -2.90202e-04 -4.22376e-04
1.10736e+01 3.25720e+03 6.44262e-05 -8.99727e-05
1.15736e+01 3.25720e+03 -5.79622e-05 6.61392e-06
1.20736e+01 3.25720e+03 7.89209e-05 2.31620e-04
1.25736e+01 3.25720e+03 2.28197e-05 2.01791e-04
1.30736e+01 3.25720e+03 6.00378e-05 5.46163e-05
1.35736e+01 3.25720e+03 6.05142e-06 -1.17576e-04
1.40736e+01 3.25720e+03 -2.72910e-04 -4.09127e-04
1.45736e+01 3.25720e+03 1.11211e-04 3.27503e-04
1.50736e+01 3.25720e+03 1.36007e-04 1.60729e-04
1.55736e+01 3.25720e+03 -1.05465e-04 -5.61019e-04
1.60736e+01 3.25720e+03 -8.98382e-05 -2.05704e-04
1.65736e+01 3.25720e+03 -1.14371e-04 1.74434e-04
-1.29264e+01 3.25824e+03 2.65640e-01 -2.25713e-02
-1.24264e+01 3.25824e+03 1.81785e-03 -6.11724e-02
-1.19264e+01 3.25824e+03 -1.44157e-01 -8.99321e-02
-1.14264e+01 3.25824e+03 3.19711e-02 -1.10387e-02
-1.09264e+01 3.25824e+03 1.53882e-02 7.80033e-02
-1.04264e+01 3.25824e+03 4.18489e-02 8.76232e-02
-9.92645e+00 3.25824e+03 -1.53874e-04 -5.21290e-02
-9.42645e+00 3.25824e+03 -3.06869e-02 -3.09615e-02
-8.92645e+00 3.25824e+03 8.11218e-02 4.48613e-02
-8.42645e+00 3.25824e+03 -4.69414e-02 -1.33407e-01
-7.92645e+00 3.25824e+03 3.98617e-02 8.99799e-02
-7.42645e+00 3.25824e+03 7.58969e-02 1.59551e-01
-6.92645e+00 3.25824e+03 -1.09095e-01 -8.47522e-02
-6.42645e+00 3.25824e+03 1.30634e-02 4.07252e-03
-5.92645e+00 3.25824e+03 1.12502e-02 -1.09896e-01
-5.42645e+00 3.25824e+03 -4.35562e-02 -1.09731e-01
-4.92645e+00 3.25824e+03 1.07715e-01 1.33954e-02
-4.42645e+00 3.25824e+03 1.90163e-01 1.25892e-01
-3.92645e+00 3.25824e+03 1.94019e-01 3.87875e-01
-3.42645e+00 3.25824e+03 1.64743e-01 4.08354e-01
-2.92645e+00 3.25824e+03 3.64274e-01 5.01614e-01
-2.42645e+00 3.25824e+03 3.41160e-01 5.25008e-01
-1.92645e+00 3.25824e+03 3.41587e-01 6.21783e-01
-1.42645e+00 3.25824e+03 5.75708e-01 7.53703e-01
-9.26447e-01 3.25824e+03 5.95038e-01 7.77463e-01
-4.26447e-01 3.25824e+03 5.57551e-01 8.47960e-01
7.35532e-02 3.25824e+03 4.58996e-01 6.78683e-01
5.73553e-01 3.25824e+03 3.54382e-01 4.18308e-01
1.07355e+00 3.25824e+03 2.40597e-01 2.47438e-01
1.57355e+00 3.25824e+03 1.56106e-01 1.83446e-01
2.07355e+00 3.25824e+03 6.47775e-02 9.89274e-02
2.57355e+00 3.25824e+03 1.98022e-02 3.01256e-02
3.07355e+00 3.25824e+03 1.12114e-02 1.29948e-02
3.57355e+00 3.25824e+03 3.83957e-03 1.31447e-02
4.07355e+00 3.25824e+03 1.53296e-04 1.93311e-03
4.57355e+00 3.25824e+03 -8.37651e-04 -8.83357e-04
5.07355e+00 3.25824e+03 5.75034e-04 1.78676e-03
5.57355e+00 3.25824e+03 -2.81173e-04 -9.96314e-04
6.07355e+00 3.25824e+03 1.81441e-04 1.04648e-03
6.57355e+00 3.25824e+03 3.36777e-04 5.25705e-04
7.07355e+00 3.25824e+03 -3.39342e-04 -5.75195e-04
7.57355e+00 3.25824e+03 -6.59574e-05 3.35683e-05
8.07355e+00 3.25824e+03 1.14891e-04 2.16967e-04
8.57355e+00 3.25824e+03 -8.19582e-05 -4.36294e-04
9.07355e+00 3.25824e+03 -4.72074e-05 -3.56978e-04
9.57355e+00 3.25824e+03 3.34789e-04 4.55469e-04
1.00736e+01 3.25824e+03 1.13367e-05 3.01524e-04
1.05736e+01 3.25824e+03 -3.06220e-04 -4.48946e-04
1.10736e+01 3.25824e+03 6.34872e-05 -9.10525e-05
1.15736e+01 3.25824e+03 -4.77345e-05 2.98716e-05
1.20736e+01 3.25824e+03 8.06507e-05 2.32270e-04
1.25736e+01 3.25824e+03 7.15236e-07 2.35081e-04
1.30736e+01 3.25824e+03 4.89466e-05 1.42284e-05
1.35736e+01 3.25824e+03 3.07545e-05 -1.22398e-04
1.40736e+01 3.25824e+03 -2.68923e-04 -3.87442e-04
1.45736e+01 3.25824e+03 9.06645e-05 3.11904e-04
1.50736e+01 3.25824e+03 1.59959e-04 1.60149e-04
1.55736e+01 3.25824e+03 -1.00616e-04 -5.75801e-04
1.60736e+01 3.25824e+03 -9.72227e-05 -1.84430e-04
1.65736e+01 3.25824e+03 -1.05606e-04 2.27876e-04
-1.29264e+01 3.25929e+03 2.86311e-01 1.38552e-02
-1.24264e+01 3.25929e+03 1.60205e-03 -5.09900e-02
-1.19264e+01 3.25929e+03 -1.50789e-01 -1.03382e-01
-1.14264e+01 3.25929e+03 4.17288e-02 -5.87266e-03
-1.09264e+01 3.25929e+03 1.37480e-02 8.21589e-02
-1.04264e+01 3.25929e+03 3.42196e-02 7.98625e-02
-9.92645e+00 3.25929e+03 -2.46994e-03 -6.17641e-02
-9.42645e+00 3.25929e+03 -2.76787e-02 -2.96979e-02
-8.92645e+00 3.25929e+03 8.27937e-02 5.04519e-02
-8.42645e+00 3.25929e+03 -4.38795e-02 -1.29717e-01
-7.92645e+00 3.25929e+03 3.74390e-02 9.03009e-02
-7.42645e+00 3.25929e+03 6.85517e-02 1.54839e-01
-6.92645e+00 3.25929e+03 -1.00793e-01 -7.55751e-02
-6.42645e+00 3.25929e+03 1.44529e-02 3.65847e-03
-5.92645e+00 3.25929e+03 5.46000e-03 -1.10901e-01
-5.42645e+00 3.25929e+03 -4.14524e-02 -1.07681e-01
-4.92645e+00 3.25929e+03 1.19660e-01 1.38466e-02
-4.42645e+00 3.25929e+03 1.92728e-01 1.20883e-01
-3.92645e+00 3.25929e+03 1.86350e-01 3.86345e-01
-3.42645e+00 3.25929e+03 1.58953e-01 4.14672e-01
-2.92645e+00 3.25929e+03 3.73325e-01 5.12733e-01
-2.42645e+00 3.25929e+03 3.58485e-01 5.35432e-01
-1.92645e+00 3.25929e+03 3.38636e-01 6.16258e-01
-1.42645e+00 3.25929e+03 5.74577e-01 7.61840e-01
-9.26447e-01 3.25929e+03 6.03311e-01 7.88561e-01
-4.26447e-01 3.25929e+03 5.61122e-01 8.51274e-01
7.35532e-02 3.25929e+03 4.58325e-01 6.84909e-01
5.73553e-01 3.25929e+03 3.56969e-01 4.23783e-01
1.07355e+00 3.25929e+03 2.45193e-01 2.49597e-01
1.57355e+00 3.25929e+03 1.57663e-01 1.83728e-01
2.07355e+00 3.25929e+03 6.54333e-02 9.94235e-02
2.57355e+00 3.25929e+03 2.01282e-02 2.94715e-02
3.07355e+00 3.25929e+03 1.14240e-02 1.33031e-02
3.57355e+00 3.25929e+03 3.61094e-03 1.32161e-02
4.07355e+00 3.25929e+03 2.15159e-04 1.98502e-03
4.57355e+00 3.25929e+03 -7.87069e-04 -6.07678e-04
5.07355e+00 3.25929e+03 5.21551e-04 1.65565e-03
5.57355e+00 3.25929e+03 -2.80958e-04 -1.01414e-03
6.07355e+00 3.25929e+03 1.81930e-04 1.05073e-03
6.57355e+00 3.25929e+03 3.59677e-04 5.43347e-04
7.07355e+00 3.25929e+03 -3.54507e-04 -6.21304e-04
7.57355e+00 3.25929e+03 -9.07157e-05 1.44434e-05
8.07355e+00 3.25929e+03 1.42874e-04 2.39299e-04
8.57355e+00 3.25929e+03 -6.92286e-05 -4.28991e-04
9.07355e+00 3.25929e+03 -6.46606e-05 -3.63981e-04
9.57355e+00 3.25929e+03 3.42279e-04 4.40609e-04
1.00736e+01 3.25929e+03 1.67653e-05 3.34382e-04
1.05736e+01 3.25929e+03 -3.18417e-04 -4.68098e-04
1.10736e+01 3.25929e+03 6.04318e-05 -9.19094e-05
1.15736e+01 3.25929e+03 -3.66858e-05 5.16596e-05
1.20736e+01 3.25929e+03 8.54193e-05 2.34350e-04
1.25736e+01 3.25929e+03 -2.30106e-05 2.62521e-04
1.30736e+01 3.25929e+03 3.55356e-05 -2.61998e-05
1.35736e+01 3.25929e+03 5.81546e-05 -1.20188e-04
1.40736e+01 3.25929e+03 -2.62514e-04 -3.58173e-04
1.45736e+01 3.25929e+03 6.72861e-05 2.95071e-04
1.50736e+01 3.25929e+03 1.81679e-04 1.48575e-04
1.55736e+01 3.25929e+03 -9.61267e-05 -5.89706e-04
1.60736e+01 3.25929e+03 -1.04323e-04 -1.56000e-04
1.65736e+01 3.25929e+03 -9.37464e-05 2.84192e-04
-1.29264e+01 3.26033e+03 3.05043e-01 5.20799e-02
-1.24264e+01 3.26033e+03 1.57590e-03 -4.00107e-02
-1.19264e+01 3.26033e+03 -1.57074e-01 -1.16458e-01
-1.14264e+01 3.26033e+03 5.15492e-02 -3.24613e-04
-1.09264e+01 3.26033e+03 1.27017e-02 8.73041e-02
-1.04264e+01 3.26033e+03 2.46425e-02 7.05655e-02
-9.92645e+00 3.26033e+03 -4.83551e-03 -7.21654e-02
-9.42645e+00 3.26033e+03 -2.34016e-02 -2.80850e-02
-8.92645e+00 3.26033e+03 8.30870e-02 5.54284e-02
-8.42645e+00 3.26033e+03 -3.98853e-02 -1.23149e-01
-7.92645e+00 3.26033e+03 3.60165e-02 9.09556e-02
-7.42645e+00 3.26033e+03 5.94005e-02 1.46043e-01
-6.92645e+00 3.26033e+03 -9.29993e-02 -6.70287e-02
-6.42645e+00 3.26033e+03 1.74902e-02 5.98515e-03
-5.92645e+00 3.26033e+03 -2.48669e-04 -1.11592e-01
-5.42645e+00 3.26033e+03 -3.94191e-02 -1.06084e-01
-4.92645e+00 3.26033e+03 1.31780e-01 1.52345e-02
-4.42645e+00 3.26033e+03 1.94537e-01 1.15618e-01
-3.92645e+00 3.26033e+03 1.78762e-01 3.84269e-01
-3.42645e+00 3.26033e+03 1.54002e-01 4.22013e-01
-2.92645e+00 3.26033e+03 3.82068e-01 5.21966e-01
-2.42645e+00 3.26033e+03 3.74747e-01 5.45120e-01
-1.92645e+00 3.26033e+03 3.36705e-01 6.13220e-01
-1.42645e+00 3.26033e+03 5.74176e-01 7.70183e-01
-9.26447e-01 3.26033e+03 6.10984e-01 7.99180e-01
-4.26447e-01 3.26033e+03 5.64966e-01 8.54815e-01
7.35532e-02 3.26033e+03 4.57728e-01 6.90377e-01
5.73553e-01 3.26033e+03 3.58637e-01 4.28832e-01
1.07355e+00 3.26033e+03 2.50113e-01 2.52616e-01
1.57355e+00 3.26033e+03 1.59511e-01 1.84131e-01
2.07355e+00 3.26033e+03 6.59945e-02 9.97371e-02
2.57355e+00 3.26033e+03 2.05128e-02 2.88318e-02
3.07355e+00 3.26033e+03 1.15665e-02 1.35218e-02
3.57355e+00 3.26033e+03 3.36863e-03 1.32540e-02
4.07355e+00 3.26033e+03 2.90330e-04 2.05165e-03
4.57355e+00 3.26033e+03 -7.31090e-04 -3.17137e-04
5.07355e+00 3.26033e+03 4.65954e-04 1.51281e-03
5.57355e+00 3.26033e+03 -2.75781e-04 -1.01558e-03
6.07355e+00 3.26033e+03 1.77177e-04 1.04004e-03
6.57355e+00 3.26033e+03 3.78967e-04 5.56002e-04
7.07355e+00 3.26033e+03 -3.62696e-04 -6.56549e-04
7.57355e+00 3.26033e+03 -1.18140e-04 -1.55082e-05
8.07355e+00 3.26033e+03 1.68116e-04 2.58169e-04
8.57355e+00 3.26033e+03 -5.52639e-05 -4.12769e-04
9.07355e+00 3.26033e+03 -8.27128e-05 -3.70698e-04
9.57355e+00 3.26033e+03 3.46049e-04 4.20406e-04
1.00736e+01 3.26033e+03 2.26915e-05 3.61951e-04
1.05736e+01 3.26033e+03 -3.26371e-04 -4.80041e-04
1.10736e+01 3.26033e+03 5.58971e-05 -9.15197e-05
1.15736e+01 3.26033e+03 -2.51359e-05 7.11124e-05
1.20736e+01 3.26033e+03 9.23946e-05 2.37854e-04
1.25736e+01 3.26033e+03 -4.70918e-05 2.85866e-04
1.30736e+01 3.26033e+03 2.02065e-05 -6.57500e-05
1.35736e+01 3.26033e+03 8.72346e-05 -1.13377e-04
1.40736e+01 3.26033e+03 -2.53636e-04 -3.21735e-04
1.45736e+01 3.26033e+03 4.12015e-05 2.77814e-04
1.50736e+01 3.26033e+03 2.00783e-04 1.26027e-04
1.55736e+01 3.26033e+03 -9.15374e-05 -6.01926e-04
1.60736e+01 3.26033e+03 -1.10906e-04 -1.21907e-04
1.65736e+01 3.26033e+03 -7.96914e-05 3.40249e-04
-1.29264e+01 3.26137e+03 3.21717e-01 9.19677e-02
-1.24264e+01 3.26137e+03 1.78679e-03 -2.84206e-02
-1.19264e+01 3.26137e+03 -1.62880e-01 -1.29100e-01
-1.14264e+01 3.26137e+03 6.11540e-02 5.67990e-03
-1.09264e+01 3.26137e+03 1.22046e-02 9.33414e-02
-1.04264e+01 3.26137e+03 1.33699e-02 5.99165e-02
-9.92645e+00 3.26137e+03 -7.38208e-03 -8.34442e-02
-9.42645e+00 3.26137e+03 -1.80165e-02 -2.64680e-02
-8.92645e+00 3.26137e+03 8.19146e-02 5.96668e-02
-8.42645e+00 3.26137e+03 -3.50318e-02 -1.13655e-01
-7.92645e+00 3.26137e+03 3.55459e-02 9.18799e-02
-7.42645e+00 3.26137e+03 4.88044e-02 1.33338e-01
-6.92645e+00 3.26137e+03 -8.52700e-02 -5.87629e-02
-6.42645e+00 3.26137e+03 2.18782e-02 1.07861e-02
-5.92645e+00 3.26137e+03 -6.14846e-03 -1.12460e-01
-5.42645e+00 3.26137e+03 -3.76141e-02 -1.04901e-01
-4.92645e+00 3.26137e+03 1.43847e-01 1.76444e-02
-4.42645e+00 3.26137e+03 1.95747e-01 1.10371e-01
-3.92645e+00 3.26137e+03 1.71584e-01 3.81936e-01
-3.42645e+00 3.26137e+03 1.50233e-01 4.30182e-01
-2.92645e+00 3.26137e+03 3.90128e-01 5.29055e-01
-2.42645e+00 3.26137e+03 3.89390e-01 5.53810e-01
-1.92645e+00 3.26137e+03 3.36146e-01 6.13008e-01
-1.42645e+00 3.26137e+03 5.74801e-01 7.78913e-01
-9.26447e-01 3.26137e+03 6.17881e-01 8.08962e-01
-4.26447e-01 3.26137e+03 5.69178e-01 8.58800e-01
7.35532e-02 3.26137e+03 4.57310e-01 6.95103e-01
5.73553e-01 3.26137e+03 3.59340e-01 4.33343e-01
1.07355e+00 3.26137e+03 2.55324e-01 2.56660e-01
1.57355e+00 3.26137e+03 1.61580e-01 1.84577e-01
2.07355e+00 3.26137e+03 6.65092e-02 9.99180e-02
2.57355e+00 3.26137e+03 2.09650e-02 2.82125e-02
3.07355e+00 3.26137e+03 1.16055e-02 1.36390e-02
3.57355e+00 3.26137e+03 3.12149e-03 1.32764e-02
4.07355e+00 3.26137e+03 3.78027e-04 2.12833e-03
4.57355e+00 3.26137e+03 -6.71188e-04 -2.04133e-05
5.07355e+00 3.26137e+03 4.08514e-04 1.35629e-03
5.57355e+00 3.26137e+03 -2.64466e-04 -9.98489e-04
6.07355e+00 3.26137e+03 1.68130e-04 1.01454e-03
6.57355e+00 3.26137e+03 3.94097e-04 5.65104e-04
7.07355e+00 3.26137e+03 -3.63771e-04 -6.78249e-04
7.57355e+00 3.26137e+03 -1.48080e-04 -5.72424e-05
8.07355e+00 3.26137e+03 1.89199e-04 2.72002e-04
8.57355e+00 3.26137e+03 -3.99735e-05 -3.88360e-04
9.07355e+00 3.26137e+03 -1.00030e-04 -3.75518e-04
9.57355e+00 3.26137e+03 3.46300e-04 3.96314e-04
1.00736e+01 3.26137e+03 2.87667e-05 3.81666e-04
1.05736e+01 3.26137e+03 -3.30838e-04 -4.85900e-04
1.10736e+01 3.26137e+03 5.01655e-05 -8.92755e-05
1.15736e+01 3.26137e+03 -1.27810e-05 8.86520e-05
1.20736e+01 3.26137e+03 1.01221e-04 2.43127e-04
1.25736e+01 3.26137e+03 -7.03161e-05 3.06284e-04
1.30736e+01 3.26137e+03 3.20864e-06 -1.04956e-04
1.35736e+01 3.26137e+03 1.16664e-04 -1.04081e-04
1.40736e+01 3.26137e+03 -2.41989e-04 -2.77722e-04
1.45736e+01 3.26137e+03 1.31094e-05 2.61245e-04
1.50736e+01 3.26137e+03 2.15901e-04 9.19753e-05
1.55736e+01 3.26137e+03 -8.64327e-05 -6.12236e-04
1.60736e+01 3.26137e+03 -1.16243e-04 -8.26248e-05
1.65736e+01 3.26137e+03 -6.49384e-05 3.93490e-04
-1.29264e+01 3.26241e+03 3.35401e-01 1.32471e-01
-1.24264e+01 3.26241e+03 2.03091e-03 -1.65952e-02
-1.19264e+01 3.26241e+03 -1.67876e-01 -1.41016e-01
-1.14264e+01 3.26241e+03 7.03811e-02 1.21546e-02
-1.09264e+01 3.26241e+03 1.21786e-02 1.00130e-01
-1.04264e+01 3.26241e+03 7.71278e-04 4.79188e-02
-9.92645e+00 3.26241e+03 -9.95994e-03 -9.52714e-02
-9.42645e+00 3.26241e+03 -1.17796e-02 -2.49747e-02
-8.92645e+00 3.26241e+03 7.90902e-02 6.27529e-02
-8.42645e+00 3.26241e+03 -2.94712e-02 -1.01378e-01
-7.92645e+00 3.26241e+03 3.59188e-02 9.28075e-02
-7.42645e+00 3.26241e+03 3.72026e-02 1.17437e-01
-6.92645e+00 3.26241e+03 -7.73524e-02 -5.04769e-02
-6.42645e+00 3.26241e+03 2.72810e-02 1.77025e-02
-5.92645e+00 3.26241e+03 -1.24177e-02 -1.13924e-01
-5.42645e+00 3.26241e+03 -3.61653e-02 -1.04358e-01
-4.92645e+00 3.26241e+03 1.55876e-01 2.13490e-02
-4.42645e+00 3.26241e+03 1.96449e-01 1.05142e-01
-3.92645e+00 3.26241e+03 1.65019e-01 3.79531e-01
-3.42645e+00 3.26241e+03 1.47936e-01 4.39230e-01
-2.92645e+00 3.26241e+03 3.97117e-01 5.33708e-01
-2.42645e+00 3.26241e+03 4.01933e-01 5.61217e-01
-1.92645e+00 3.26241e+03 3.37491e-01 6.16252e-01
-1.42645e+00 3.26241e+03 5.76642e-01 7.88159e-01
-9.26447e-01 3.26241e+03 6.23635e-01 8.17405e-01
-4.26447e-01 3.26241e+03 5.73925e-01 8.63544e-01
7.35532e-02 3.26241e+03 4.57271e-01 6.99206e-01
5.73553e-01 3.26241e+03 3.59138e-01 4.37300e-01
1.07355e+00 3.26241e+03 2.60729e-01 2.61755e-01
1.57355e+00 3.26241e+03 1.63802e-01 1.84978e-01
2.07355e+00 3.26241e+03 6.70212e-02 1.00035e-01
2.57355e+00 3.26241e+03 2.14757e-02 2.76357e-02
3.07355e+00 3.26241e+03 1.15093e-02 1.36182e-02
3.57355e+00 3.26241e+03 2.87995e-03 1.33070e-02
4.07355e+00 3.26241e+03 4.79404e-04 2.21932e-03
4.57355e+00 3.26241e+03 -6.10116e-04 2.67806e-04
5.07355e+00 3.26241e+03 3.49188e-04 1.18998e-03
5.57355e+00 3.26241e+03 -2.46475e-04 -9.63419e-04
6.07355e+00 3.26241e+03 1.55730e-04 9.73643e-04
6.57355e+00 3.26241e+03 4.04767e-04 5.71574e-04
7.07355e+00 3.26241e+03 -3.57769e-04 -6.84531e-04
7.57355e+00 3.26241e+03 -1.80412e-04 -1.10586e-04
8.07355e+00 3.26241e+03 2.05224e-04 2.80578e-04
8.57355e+00 3.26241e+03 -2.34230e-05 -3.56819e-04
9.07355e+00 3.26241e+03 -1.15567e-04 -3.77849e-04
9.57355e+00 3.26241e+03 3.43674e-04 3.70275e-04
1.00736e+01 3.26241e+03 3.44868e-05 3.92432e-04
1.05736e+01 3.26241e+03 -3.32782e-04 -4.86798e-04
1.10736e+01 3.26241e+03 4.37249e-05 -8.51167e-05
1.15736e+01 3.26241e+03 8.27570e-07 1.05188e-04
1.20736e+01 3.26241e+03 1.11390e-04 2.50510e-04
1.25736e+01 3.26241e+03 -9.20242e-05 3.22824e-04
1.30736e+01 3.26241e+03 -1.54550e-05 -1.45007e-04
1.35736e+01 3.26241e+03 1.45724e-04 -9.21744e-05
1.40736e+01 3.26241e+03 -2.27546e-04 -2.26750e-04
1.45736e+01 3.26241e+03 -1.62139e-05 2.45416e-04
1.50736e+01 3.26241e+03 2.26348e-04 4.76362e-05
1.55736e+01 3.26241e+03 -8.10082e-05 -6.19866e-04
1.60736e+01 3.26241e+03 -1.19902e-04 -3.91184e-05
1.65736e+01 3.26241e+03 -5.01551e-05 4.41610e-04
-1.29264e+01 3.26346e+03 3.45239e-01 1.72445e-01
-1.24264e+01 3.26346e+03 2.26322e-03 -5.01078e-03
-1.19264e+01 3.26346e+03 -1.71835e-01 -1.52105e-01
-1.14264e+01 3.26346e+03 7.91081e-02 1.92374e-02
-1.09264e+01 3.26346e+03 1.27051e-02 1.07532e-01
-1.04264e+01 3.26346e+03 -1.28292e-02 3.46751e-02
-9.92645e+00 3.26346e+03 -1.24090e-02 -1.07047e-01
-9.42645e+00 3.26346e+03 -5.15146e-03 -2.38878e-02
-8.92645e+00 3.26346e+03 7.45030e-02 6.46795e-02
-8.42645e+00 3.26346e+03 -2.32223e-02 -8.64563e-02
-7.92645e+00 3.26346e+03 3.70397e-02 9.33499e-02
-7.42645e+00 3.26346e+03 2.50538e-02 9.89353e-02
-6.92645e+00 3.26346e+03 -6.92714e-02 -4.21652e-02
-6.42645e+00 3.26346e+03 3.33517e-02 2.65566e-02
-5.92645e+00 3.26346e+03 -1.90031e-02 -1.16231e-01
-5.42645e+00 3.26346e+03 -3.52221e-02 -1.04713e-01
-4.92645e+00 3.26346e+03 1.67754e-01 2.63778e-02
-4.42645e+00 3.26346e+03 1.96939e-01 9.98944e-02
-3.92645e+00 3.26346e+03 1.59251e-01 3.77259e-01
-3.42645e+00 3.26346e+03 1.47119e-01 4.49477e-01
-2.92645e+00 3.26346e+03 4.02787e-01 5.35781e-01
-2.42645e+00 3.26346e+03 4.12295e-01 5.66934e-01
-1.92645e+00 3.26346e+03 3.41280e-01 6.23592e-01
-1.42645e+00 3.26346e+03 5.79588e-01 7.98100e-01
-9.26447e-01 3.26346e+03 6.27917e-01 8.24074e-01
-4.26447e-01 3.26346e+03 5.79337e-01 8.69210e-01
7.35532e-02 3.26346e+03 4.57772e-01 7.02720e-01
5.73553e-01 3.26346e+03 3.58139e-01 4.40785e-01
1.07355e+00 3.26346e+03 2.66219e-01 2.67879e-01
1.57355e+00 3.26346e+03 1.66198e-01 1.85263e-01
2.07355e+00 3.26346e+03 6.75557e-02 1.00171e-01
2.57355e+00 3.26346e+03 2.20017e-02 2.71037e-02
3.07355e+00 3.26346e+03 1.12653e-02 1.34399e-02
3.57355e+00 3.26346e+03 2.65194e-03 1.33606e-02
4.07355e+00 3.26346e+03 5.98105e-04 2.33479e-03
4.57355e+00 3.26346e+03 -5.51180e-04 5.27000e-04
5.07355e+00 3.26346e+03 2.87314e-04 1.01819e-03
5.57355e+00 3.26346e+03 -2.21825e-04 -9.09153e-04
6.07355e+00 3.26346e+03 1.40690e-04 9.17737e-04
6.57355e+00 3.26346e+03 4.11248e-04 5.75942e-04
7.07355e+00 3.26346e+03 -3.45157e-04 -6.75240e-04
7.57355e+00 3.26346e+03 -2.14682e-04 -1.74571e-04
8.07355e+00 3.26346e+03 2.15704e-04 2.83854e-04
8.57355e+00 3.26346e+03 -6.09189e-06 -3.19596e-04
9.07355e+00 3.26346e+03 -1.27570e-04 -3.77092e-04
9.57355e+00 3.26346e+03 3.38395e-04 3.43432e-04
1.00736e+01 3.26346e+03 3.90219e-05 3.94115e-04
1.05736e+01 3.26346e+03 -3.32277e-04 -4.83666e-04
1.10736e+01 3.26346e+03 3.68846e-05 -7.88376e-05
1.15736e+01 3.26346e+03 1.56308e-05 1.21715e-04
1.20736e+01 3.26346e+03 1.22215e-04 2.58847e-04
1.25736e+01 3.26346e+03 -1.11869e-04 3.34295e-04
1.30736e+01 3.26346e+03 -3.57466e-05 -1.85183e-04
1.35736e+01 3.26346e+03 1.74038e-04 -7.76876e-05
1.40736e+01 3.26346e+03 -2.10766e-04 -1.70938e-04
1.45736e+01 3.26346e+03 -4.59179e-05 2.30187e-04
1.50736e+01 3.26346e+03 2.32386e-04 -4.79932e-06
1.55736e+01 3.26346e+03 -7.59527e-05 -6.23304e-04
1.60736e+01 3.26346e+03 -1.21729e-04 6.67867e-06
1.65736e+01 3.26346e+03 -3.53537e-05 4.80719e-04
-1.29264e+01 3.26450e+03 3.51023e-01 2.10680e-01
-1.24264e+01 3.26450e+03 2.60630e-03 5.92013e-03
-1.19264e+01 3.26450e+03 -1.74683e-01 -1.62373e-01
-1.14264e+01 3.26450e+03 8.72377e-02 2.68941e-02
-1.09264e+01 3.26450e+03 1.38424e-02 1.15509e-01
-1.04264e+01 3.26450e+03 -2.71158e-02 2.05101e-02
-9.92645e+00 3.26450e+03 -1.44274e-02 -1.18172e-01
-9.42645e+00 3.26450e+03 1.42324e-03 -2.33619e-02
-8.92645e+00 3.26450e+03 6.79480e-02 6.54644e-02
-8.42645e+00 3.26450e+03 -1.62938e-02 -6.91072e-02
-7.92645e+00 3.26450e+03 3.90072e-02 9.34047e-02
-7.42645e+00 3.26450e+03 1.26850e-02 7.81161e-02
-6.92645e+00 3.26450e+03 -6.11345e-02 -3.39522e-02
-6.42645e+00 3.26450e+03 3.99598e-02 3.71019e-02
-5.92645e+00 3.26450e+03 -2.57551e-02 -1.19345e-01
-5.42645e+00 3.26450e+03 -3.48712e-02 -1.05866e-01
-4.92645e+00 3.26450e+03 1.79146e-01 3.23639e-02
-4.42645e+00 3.26450e+03 1.97533e-01 9.47975e-02
-3.92645e+00 3.26450e+03 1.54448e-01 3.75244e-01
-3.42645e+00 3.26450e+03 1.47438e-01 4.60809e-01
-2.92645e+00 3.26450e+03 4.07053e-01 5.35425e-01
-2.42645e+00 3.26450e+03 4.20764e-01 5.70767e-01
-1.92645e+00 3.26450e+03 3.47708e-01 6.35350e-01
-1.42645e+00 3.26450e+03 5.83385e-01 8.08822e-01
-9.26447e-01 3.26450e+03 6.30726e-01 8.28763e-01
-4.26447e-01 3.26450e+03 5.85494e-01 8.76010e-01
7.35532e-02 3.26450e+03 4.58812e-01 7.05541e-01
5.73553e-01 3.26450e+03 3.56398e-01 4.43862e-01
1.07355e+00 3.26450e+03 2.71723e-01 2.75005e-01
1.57355e+00 3.26450e+03 1.68770e-01 1.85301e-01
2.07355e+00 3.26450e+03 6.81164e-02 1.00380e-01
2.57355e+00 3.26450e+03 2.25353e-02 2.66472e-02
3.07355e+00 3.26450e+03 1.08717e-02 1.30990e-02
3.57355e+00 3.26450e+03 2.44420e-03 1.34226e-02
4.07355e+00 3.26450e+03 7.36611e-04 2.48458e-03
4.57355e+00 3.26450e+03 -4.98237e-04 7.44689e-04
5.07355e+00 3.26450e+03 2.22334e-04 8.40079e-04
5.57355e+00 3.26450e+03 -1.91607e-04 -8.33715e-04
6.07355e+00 3.26450e+03 1.24032e-04 8.47253e-04
6.57355e+00 3.26450e+03 4.13327e-04 5.78999e-04
7.07355e+00 3.26450e+03 -3.26636e-04 -6.50019e-04
7.57355e+00 3.26450e+03 -2.49901e-04 -2.48097e-04
8.07355e+00 3.26450e+03 2.20526e-04 2.81629e-04
8.57355e+00 3.26450e+03 1.11016e-05 -2.79363e-04
9.07355e+00 3.26450e+03 -1.34448e-04 -3.71352e-04
9.57355e+00 3.26450e+03 3.31389e-04 3.18053e-04
1.00736e+01 3.26450e+03 4.16986e-05 3.85553e-04
1.05736e+01 3.26450e+03 -3.29604e-04 -4.78170e-04
1.10736e+01 3.26450e+03 2.95031e-05 -7.07592e-05
1.15736e+01 3.26450e+03 3.12044e-05 1.38979e-04
1.20736e+01 3.26450e+03 1.32954e-04 2.67506e-04
1.25736e+01 3.26450e+03 -1.29510e-04 3.39733e-04
1.30736e+01 3.26450e+03 -5.67629e-05 -2.23827e-04
1.35736e+01 3.26450e+03 2.01510e-04 -6.09021e-05
1.40736e+01 3.26450e+03 -1.92320e-04 -1.12647e-04
1.45736e+01 3.26450e+03 -7.55728e-05 2.15856e-04
1.50736e+01 3.26450e+03 2.33982e-04 -6.35232e-05
1.55736e+01 3.26450e+03 -7.17908e-05 -6.22557e-04
1.60736e+01 3.26450e+03 -1.21232e-04 5.30779e-05
1.65736e+01 3.26450e+03 -2.00978e-05 5.09769e-04
-1.29264e+01 3.26554e+03 3.52137e-01 2.45406e-01
-1.24264e+01 3.26554e+03 3.07948e-03 1.57229e-02
-1.19264e+01 3.26554e+03 -1.76210e-01 -1.71594e-01
-1.14264e+01 3.26554e+03 9.44917e-02 3.48495e-02
-1.09264e+01 3.26554e+03 1.53266e-02 1.23736e-01
-1.04264e+01 3.26554e+03 -4.15685e-02 5.95954e-03
-9.92645e+00 3.26554e+03 -1.51654e-02 -1.27847e-01
-9.42645e+00 3.26554e+03 7.50304e-03 -2.36294e-02
-8.92645e+00 3.26554e+03 5.88589e-02 6.47005e-02
-8.42645e+00 3.26554e+03 -8.65045e-03 -4.95835e-02
-7.92645e+00 3.26554e+03 4.20990e-02 9.33068e-02
-7.42645e+00 3.26554e+03 2.79399e-04 5.53408e-02
-6.92645e+00 3.26554e+03 -5.29444e-02 -2.58076e-02
-6.42645e+00 3.26554e+03 4.70267e-02 4.89327e-02
-5.92645e+00 3.26554e+03 -3.25650e-02 -1.23222e-01
-5.42645e+00 3.26554e+03 -3.50384e-02 -1.07357e-01
-4.92645e+00 3.26554e+03 1.89529e-01 3.87544e-02
-4.42645e+00 3.26554e+03 1.98302e-01 8.98374e-02
-3.92645e+00 3.26554e+03 1.50632e-01 3.73361e-01
-3.42645e+00 3.26554e+03 1.48747e-01 4.73025e-01
-2.92645e+00 3.26554e+03 4.09977e-01 5.33013e-01
-2.42645e+00 3.26554e+03 4.27437e-01 5.72632e-01
-1.92645e+00 3.26554e+03 3.56878e-01 6.51676e-01
-1.42645e+00 3.26554e+03 5.87808e-01 8.20190e-01
-9.26447e-01 3.26554e+03 6.32128e-01 8.31457e-01
-4.26447e-01 3.26554e+03 5.92479e-01 8.84176e-01
7.35532e-02 3.26554e+03 4.60404e-01 7.07581e-01
5.73553e-01 3.26554e+03 3.54023e-01 4.46623e-01
1.07355e+00 3.26554e+03 2.77140e-01 2.82962e-01
1.57355e+00 3.26554e+03 1.71472e-01 1.84973e-01
2.07355e+00 3.26554e+03 6.87309e-02 1.00746e-01
2.57355e+00 3.26554e+03 2.30813e-02 2.62900e-02
3.07355e+00 3.26554e+03 1.03386e-02 1.26249e-02
3.57355e+00 3.26554e+03 2.26560e-03 1.34859e-02
4.07355e+00 3.26554e+03 8.94212e-04 2.67021e-03
4.57355e+00 3.26554e+03 -4.56309e-04 9.11520e-04
5.07355e+00 3.26554e+03 1.55277e-04 6.57029e-04
5.57355e+00 3.26554e+03 -1.56359e-04 -7.34596e-04
6.07355e+00 3.26554e+03 1.06142e-04 7.61280e-04
6.57355e+00 3.26554e+03 4.10562e-04 5.79963e-04
7.07355e+00 3.26554e+03 -3.02729e-04 -6.08516e-04
7.57355e+00 3.26554e+03 -2.84998e-04 -3.28052e-04
8.07355e+00 3.26554e+03 2.19845e-04 2.73617e-04
8.57355e+00 3.26554e+03 2.69091e-05 -2.40372e-04
9.07355e+00 3.26554e+03 -1.35863e-04 -3.58954e-04
9.57355e+00 3.26554e+03 3.23639e-04 2.96998e-04
1.00736e+01 3.26554e+03 4.25989e-05 3.66739e-04
1.05736e+01 3.26554e+03 -3.24806e-04 -4.70964e-04
1.10736e+01 3.26554e+03 2.14796e-05 -6.15855e-05
1.15736e+01 3.26554e+03 4.67235e-05 1.55753e-04
1.20736e+01 3.26554e+03 1.42658e-04 2.76305e-04
1.25736e+01 3.26554e+03 -1.44483e-04 3.38972e-04
1.30736e+01 3.26554e+03 -7.74502e-05 -2.60816e-04
1.35736e+01 3.26554e+03 2.27792e-04 -4.15169e-05
1.40736e+01 3.26554e+03 -1.72724e-04 -5.29304e-05
1.45736e+01 3.26554e+03 -1.04352e-04 2.02871e-04
1.50736e+01 3.26554e+03 2.31044e-04 -1.26701e-04
1.55736e+01 3.26554e+03 -6.94565e-05 -6.19119e-04
1.60736e+01 3.26554e+03 -1.17689e-04 9.90010e-05
1.65736e+01 3.26554e+03 -2.76724e-06 5.30833e-04
-1.29264e+01 3.26658e+03 3.47910e-01 2.75042e-01
-1.24264e+01 3.26658e+03 3.69547e-03 2.38537e-02
-1.19264e+01 3.26658e+03 -1.76456e-01 -1.79838e-01
-1.14264e+01 3.26658e+03 1.00402e-01 4.28358e-02
-1.09264e+01 3.26658e+03 1.68378e-02 1.31744e-01
-1.04264e+01 3.26658e+03 -5.55932e-02 -8.32128e-03
-9.92645e+00 3.26658e+03 -1.39317e-02 -1.35380e-01
-9.42645e+00 3.26658e+03 1.26829e-02 -2.50170e-02
-8.92645e+00 3.26658e+03 4.70778e-02 6.22887e-02
-8.42645e+00 3.26658e+03 -3.99707e-04 -2.84864e-02
-7.92645e+00 3.26658e+03 4.64207e-02 9.32829e-02
-7.42645e+00 3.26658e+03 -1.18556e-02 3.14062e-02
-6.92645e+00 3.26658e+03 -4.44837e-02 -1.75247e-02
-6.42645e+00 3.26658e+03 5.40807e-02 6.13060e-02
-5.92645e+00 3.26658e+03 -3.95448e-02 -1.27999e-01
-5.42645e+00 3.26658e+03 -3.51574e-02 -1.08484e-01
-4.92645e+00 3.26658e+03 1.98296e-01 4.48693e-02
-4.42645e+00 3.26658e+03 1.98757e-01 8.45931e-02
-3.92645e+00 3.26658e+03 1.47718e-01 3.71556e-01
-3.42645e+00 3.26658e+03 1.51365e-01 4.86017e-01
-2.92645e+00 3.26658e+03 4.12103e-01 5.29371e-01
-2.42645e+00 3.26658e+03 4.32109e-01 5.72523e-01
-1.92645e+00 3.26658e+03 3.68663e-01 6.72141e-01
-1.42645e+00 3.26658e+03 5.92812e-01 8.32208e-01
-9.26447e-01 3.26658e+03 6.32181e-01 8.32419e-01
-4.26447e-01 3.26658e+03 6.00250e-01 8.93692e-01
7.35532e-02 3.26658e+03 4.62557e-01 7.08844e-01
5.73553e-01 3.26658e+03 3.51258e-01 4.49207e-01
1.07355e+00 3.26658e+03 2.82349e-01 2.91432e-01
1.57355e+00 3.26658e+03 1.74290e-01 1.84356e-01
2.07355e+00 3.26658e+03 6.94361e-02 1.01391e-01
2.57355e+00 3.26658e+03 2.36203e-02 2.60015e-02
3.07355e+00 3.26658e+03 9.68593e-03 1.20354e-02
3.57355e+00 3.26658e+03 2.12528e-03 1.35731e-02
4.07355e+00 3.26658e+03 1.06562e-03 2.89207e-03
4.57355e+00 3.26658e+03 -4.30113e-04 1.01819e-03
5.07355e+00 3.26658e+03 8.85799e-05 4.75496e-04
5.57355e+00 3.26658e+03 -1.17073e-04 -6.15549e-04
6.07355e+00 3.26658e+03 8.75547e-05 6.60474e-04
6.57355e+00 3.26658e+03 4.04007e-04 5.79643e-04
7.07355e+00 3.26658e+03 -2.74500e-04 -5.51681e-04
7.57355e+00 3.26658e+03 -3.19583e-04 -4.11440e-04
8.07355e+00 3.26658e+03 2.13605e-04 2.60581e-04
8.57355e+00 3.26658e+03 4.06792e-05 -2.05007e-04
9.07355e+00 3.26658e+03 -1.32229e-04 -3.40253e-04
9.57355e+00 3.26658e+03 3.15536e-04 2.81275e-04
1.00736e+01 3.26658e+03 4.30389e-05 3.39657e-04
1.05736e+01 3.26658e+03 -3.18206e-04 -4.62382e-04
1.10736e+01 3.26658e+03 1.28762e-05 -5.19198e-05
1.15736e+01 3.26658e+03 6.18047e-05 1.70546e-04
1.20736e+01 3.26658e+03 1.50007e-04 2.84830e-04
1.25736e+01 3.26658e+03 -1.56455e-04 3.32962e-04
1.30736e+01 3.26658e+03 -9.69165e-05 -2.96054e-04
1.35736e+01 3.26658e+03 2.52248e-04 -1.90694e-05
1.40736e+01 3.26658e+03 -1.52766e-04 6.02545e-06
1.45736e+01 3.26658e+03 -1.30957e-04 1.91206e-04
1.50736e+01 3.26658e+03 2.24198e-04 -1.90751e-04
1.55736e+01 3.26658e+03 -6.96109e-05 -6.13773e-04
1.60736e+01 3.26658e+03 -1.10977e-04 1.42548e-04
1.65736e+01 3.26658e+03 1.74092e-05 5.44129e-04
-1.29264e+01 3.26763e+03 3.38438e-01 2.98451e-01
-1.24264e+01 3.26763e+03 4.51002e-03 2.99518e-02
-1.19264e+01 3.26763e+03 -1.75523e-01 -1.86993e-01
-1.14264e+01 3.26763e+03 1.04711e-01 5.07617e-02
-1.09264e+01 3.26763e+03 1.83607e-02 1.39310e-01
-1.04264e+01 3.26763e+03 -6.89156e-02 -2.20473e-02
-9.92645e+00 3.26763e+03 -1.05777e-02 -1.40345e-01
-9.42645e+00 3.26763e+03 1.66476e-02 -2.78149e-02
-8.92645e+00 3.26763e+03 3.27904e-02 5.82109e-02
-8.42645e+00 3.26763e+03 8.62163e-03 -5.96381e-03
-7.92645e+00 3.26763e+03 5.17984e-02 9.33092e-02
-7.42645e+00 3.26763e+03 -2.34638e-02 6.91407e-03
-6.92645e+00 3.26763e+03 -3.57699e-02 -9.30263e-03
-6.42645e+00 3.26763e+03 6.05721e-02 7.36050e-02
-5.92645e+00 3.26763e+03 -4.65934e-02 -1.33250e-01
-5.42645e+00 3.26763e+03 -3.46937e-02 -1.08870e-01
-4.92645e+00 3.26763e+03 2.04911e-01 5.01927e-02
-4.42645e+00 3.26763e+03 1.98494e-01 7.88044e-02
-3.92645e+00 3.26763e+03 1.45804e-01 3.69650e-01
-3.42645e+00 3.26763e+03 1.55600e-01 4.99799e-01
-2.92645e+00 3.26763e+03 4.13892e-01 5.25242e-01
-2.42645e+00 3.26763e+03 4.34673e-01 5.70515e-01
-1.92645e+00 3.26763e+03 3.82900e-01 6.96100e-01
-1.42645e+00 3.26763e+03 5.98260e-01 8.44948e-01
-9.26447e-01 3.26763e+03 6.30942e-01 8.32105e-01
-4.26447e-01 3.26763e+03 6.08744e-01 9.04290e-01
7.35532e-02 3.26763e+03 4.65316e-01 7.09531e-01
5.73553e-01 3.26763e+03 3.48377e-01 4.51750e-01
1.07355e+00 3.26763e+03 2.87223e-01 3.00090e-01
1.57355e+00 3.26763e+03 1.77190e-01 1.83584e-01
2.07355e+00 3.26763e+03 7.02091e-02 1.02313e-01
2.57355e+00 3.26763e+03 2.41555e-02 2.57935e-02
3.07355e+00 3.26763e+03 8.93686e-03 1.13318e-02
3.57355e+00 3.26763e+03 2.02530e-03 1.36981e-02
4.07355e+00 3.26763e+03 1.24538e-03 3.14818e-03
4.57355e+00 3.26763e+03 -4.22239e-04 1.06003e-03
5.07355e+00 3.26763e+03 2.38821e-05 3.01809e-04
5.57355e+00 3.26763e+03 -7.50398e-05 -4.83576e-04
6.07355e+00 3.26763e+03 6.91791e-05 5.47356e-04
6.57355e+00 3.26763e+03 3.94469e-04 5.79545e-04
7.07355e+00 3.26763e+03 -2.43770e-04 -4.81376e-04
7.57355e+00 3.26763e+03 -3.53846e-04 -4.97116e-04
8.07355e+00 3.26763e+03 2.02834e-04 2.44105e-04
8.57355e+00 3.26763e+03 5.25696e-05 -1.73100e-04
9.07355e+00 3.26763e+03 -1.24232e-04 -3.15848e-04
9.57355e+00 3.26763e+03 3.06692e-04 2.70560e-04
1.00736e+01 3.26763e+03 4.42322e-05 3.06053e-04
1.05736e+01 3.26763e+03 -3.09923e-04 -4.53075e-04
1.10736e+01 3.26763e+03 3.36258e-06 -4.27322e-05
1.15736e+01 3.26763e+03 7.66544e-05 1.83521e-04
1.20736e+01 3.26763e+03 1.53662e-04 2.92541e-04
1.25736e+01 3.26763e+03 -1.65197e-04 3.22779e-04
1.30736e+01 3.26763e+03 -1.14200e-04 -3.28804e-04
1.35736e+01 3.26763e+03 2.74320e-04 6.29769e-06
1.40736e+01 3.26763e+03 -1.33288e-04 6.15320e-05
1.45736e+01 3.26763e+03 -1.54881e-04 1.79714e-04
1.50736e+01 3.26763e+03 2.14470e-04 -2.52230e-04
1.55736e+01 3.26763e+03 -7.21027e-05 -6.05337e-04
1.60736e+01 3.26763e+03 -1.01357e-04 1.82314e-04
1.65736e+01 3.26763e+03 4.00756e-05 5.47854e-04
-1.29264e+01 3.26867e+03 3.24118e-01 3.14989e-01
-1.24264e+01 3.26867e+03 5.33244e-03 3.35200e-02
-1.19264e+01 3.26867e+03 -1.73316e-01 -1.92827e-01
-1.14264e+01 3.26867e+03 1.07640e-01 5.89719e-02
-1.09264e+01 3.26867e+03 1.98848e-02 1.46160e-01
-1.04264e+01 3.26867e+03 -8.15892e-02 -3.55246e-02
-9.92645e+00 3.26867e+03 -5.15129e-03 -1.42136e-01
-9.42645e+00 3.26867e+03 1.94391e-02 -3.17595e-02
-8.92645e+00 3.26867e+03 1.62007e-02 5.21105e-02
-8.42645e+00 3.26867e+03 1.86542e-02 1.80491e-02
-7.92645e+00 3.26867e+03 5.79066e-02 9.32257e-02
-7.42645e+00 3.26867e+03 -3.44665e-02 -1.78044e-02
-6.92645e+00 3.26867e+03 -2.70501e-02 -1.58186e-03
-6.42645e+00 3.26867e+03 6.60760e-02 8.56838e-02
-5.92645e+00 3.26867e+03 -5.32177e-02 -1.38167e-01
-5.42645e+00 3.26867e+03 -3.34054e-02 -1.08776e-01
-4.92645e+00 3.26867e+03 2.09012e-01 5.45069e-02
-4.42645e+00 3.26867e+03 1.97426e-01 7.27182e-02
-3.92645e+00 3.26867e+03 1.45056e-01 3.67546e-01
-3.42645e+00 3.26867e+03 1.61443e-01 5.14220e-01
-2.92645e+00 3.26867e+03 4.15452e-01 5.20957e-01
-2.42645e+00 3.26867e+03 4.35468e-01 5.66793e-01
-1.92645e+00 3.26867e+03 3.99383e-01 7.22964e-01
-1.42645e+00 3.26867e+03 6.03786e-01 8.58321e-01
-9.26447e-01 3.26867e+03 6.28566e-01 8.30929e-01
-4.26447e-01 3.26867e+03 6.17894e-01 9.15587e-01
7.35532e-02 3.26867e+03 4.68792e-01 7.09818e-01
5.73553e-01 3.26867e+03 3.45651e-01 4.54536e-01
1.07355e+00 3.26867e+03 2.91588e-01 3.08757e-01
1.57355e+00 3.26867e+03 1.80119e-01 1.82653e-01
2.07355e+00 3.26867e+03 7.10588e-02 1.03482e-01
2.57355e+00 3.26867e+03 2.46988e-02 2.57079e-02
3.07355e+00 3.26867e+03 8.11925e-03 1.05323e-02
3.57355e+00 3.26867e+03 1.96428e-03 1.38463e-02
4.07355e+00 3.26867e+03 1.42855e-03 3.43117e-03
4.57355e+00 3.26867e+03 -4.31784e-04 1.04480e-03
5.07355e+00 3.26867e+03 -3.59146e-05 1.39847e-04
5.57355e+00 3.26867e+03 -3.20690e-05 -3.44608e-04
6.07355e+00 3.26867e+03 5.05737e-05 4.25345e-04
6.57355e+00 3.26867e+03 3.82271e-04 5.79282e-04
7.07355e+00 3.26867e+03 -2.11884e-04 -3.99245e-04
7.57355e+00 3.26867e+03 -3.87723e-04 -5.82494e-04
8.07355e+00 3.26867e+03 1.89183e-04 2.24879e-04
8.57355e+00 3.26867e+03 6.27823e-05 -1.46479e-04
9.07355e+00 3.26867e+03 -1.12458e-04 -2.86116e-04
9.57355e+00 3.26867e+03 2.96651e-04 2.64753e-04
1.00736e+01 3.26867e+03 4.64834e-05 2.66883e-04
1.05736e+01 3.26867e+03 -2.99819e-04 -4.42439e-04
1.10736e+01 3.26867e+03 -7.41027e-06 -3.47279e-05
1.15736e+01 3.26867e+03 9.11721e-05 1.94492e-04
1.20736e+01 3.26867e+03 1.53250e-04 2.98968e-04
1.25736e+01 3.26867e+03 -1.70705e-04 3.08857e-04
1.30736e+01 3.26867e+03 -1.28592e-04 -3.58067e-04
1.35736e+01 3.26867e+03 2.93745e-04 3.42015e-05
1.40736e+01 3.26867e+03 -1.14901e-04 1.11750e-04
1.45736e+01 3.26867e+03 -1.75620e-04 1.67660e-04
1.50736e+01 3.26867e+03 2.02613e-04 -3.08840e-04
1.55736e+01 3.26867e+03 -7.70498e-05 -5.93217e-04
1.60736e+01 3.26867e+03 -8.91264e-05 2.17810e-04
1.65736e+01 3.26867e+03 6.52963e-05 5.43229e-04
-1.29264e+01 3.26971e+03 3.05777e-01 3.24666e-01
-1.24264e+01 3.26971e+03 6.20134e-03 3.45321e-02
-1.19264e+01 3.26971e+03 -1.70035e-01 -1.97296e-01
-1.14264e+01 3.26971e+03 1.09324e-01 6.75812e-02
-1.09264e+01 3.26971e+03 2.14156e-02 1.51952e-01
-1.04264e+01 3.26971e+03 -9.37901e-02 -4.92417e-02
-9.92645e+00 3.26971e+03 2.14411e-03 -1.40528e-01
-9.42645e+00 3.26971e+03 2.16107e-02 -3.59737e-02
-8.92645e+00 3.26971e+03 -2.36125e-03 4.40799e-02
-8.42645e+00 3.26971e+03 2.93827e-02 4.29568e-02
-7.92645e+00 3.26971e+03 6.44591e-02 9.28219e-02
-7.42645e+00 3.26971e+03 -4.47814e-02 -4.23961e-02
-6.92645e+00 3.26971e+03 -1.81903e-02 5.70048e-03
-6.42645e+00 3.26971e+03 7.03842e-02 9.73927e-02
-5.92645e+00 3.26971e+03 -5.91927e-02 -1.42331e-01
-5.42645e+00 3.26971e+03 -3.13315e-02 -1.08301e-01
-4.92645e+00 3.26971e+03 2.10229e-01 5.70829e-02
-4.42645e+00 3.26971e+03 1.95779e-01 6.65417e-02
-3.92645e+00 3.26971e+03 1.45814e-01 3.66023e-01
-3.42645e+00 3.26971e+03 1.68766e-01 5.29015e-01
-2.92645e+00 3.26971e+03 4.16711e-01 5.16505e-01
-2.42645e+00 3.26971e+03 4.34730e-01 5.61656e-01
-1.92645e+00 3.26971e+03 4.17642e-01 7.51918e-01
-1.42645e+00 3.26971e+03 6.09301e-01 8.72515e-01
-9.26447e-01 3.26971e+03 6.25461e-01 8.29324e-01
-4.26447e-01 3.26971e+03 6.27414e-01 9.26755e-01
7.35532e-02 3.26971e+03 4.73070e-01 7.09953e-01
5.73553e-01 3.26971e+03 3.43333e-01 4.58027e-01
1.07355e+00 3.26971e+03 2.95305e-01 3.17248e-01
1.57355e+00 3.26971e+03 1.83038e-01 1.81540e-01
2.07355e+00 3.26971e+03 7.20133e-02 1.04907e-01
2.57355e+00 3.26971e+03 2.52487e-02 2.57578e-02
3.07355e+00 3.26971e+03 7.26042e-03 9.66295e-03
3.57355e+00 3.26971e+03 1.94759e-03 1.40111e-02
4.07355e+00 3.26971e+03 1.60764e-03 3.71733e-03
4.57355e+00 3.26971e+03 -4.57921e-04 9.84990e-04
5.07355e+00 3.26971e+03 -8.78942e-05 -5.24352e-06
5.57355e+00 3.26971e+03 1.01945e-05 -2.05399e-04
6.07355e+00 3.26971e+03 3.06961e-05 2.98395e-04
6.57355e+00 3.26971e+03 3.68181e-04 5.78959e-04
7.07355e+00 3.26971e+03 -1.79181e-04 -3.07770e-04
7.57355e+00 3.26971e+03 -4.20731e-04 -6.64644e-04
8.07355e+00 3.26971e+03 1.73288e-04 2.02876e-04
8.57355e+00 3.26971e+03 7.14671e-05 -1.26604e-04
9.07355e+00 3.26971e+03 -9.74035e-05 -2.51102e-04
9.57355e+00 3.26971e+03 2.85038e-04 2.62774e-04
1.00736e+01 3.26971e+03 5.03104e-05 2.23273e-04
1.05736e+01 3.26971e+03 -2.88008e-04 -4.29808e-04
1.10736e+01 3.26971e+03 -1.98076e-05 -2.89890e-05
1.15736e+01 3.26971e+03 1.05037e-04 2.03475e-04
1.20736e+01 3.26971e+03 1.49079e-04 3.04558e-04
1.25736e+01 3.26971e+03 -1.72917e-04 2.91967e-04
1.30736e+01 3.26971e+03 -1.39840e-04 -3.83710e-04
1.35736e+01 3.26971e+03 3.10154e-04 6.36882e-05
1.40736e+01 3.26971e+03 -9.81291e-05 1.55651e-04
1.45736e+01 3.26971e+03 -1.92706e-04 1.54629e-04
1.50736e+01 3.26971e+03 1.89085e-04 -3.59497e-04
1.55736e+01 3.26971e+03 -8.40961e-05 -5.77144e-04
1.60736e+01 3.26971e+03 -7.44207e-05 2.48616e-04
1.65736e+01 3.26971e+03 9.27614e-05 5.30976e-04
-1.29264e+01 3.27075e+03 2.84909e-01 3.28310e-01
-1.24264e+01 3.27075e+03 7.59514e-03 3.34835e-02
-1.19264e+01 3.27075e+03 -1.65977e-01 -2.00405e-01
-1.14264e+01 3.27075e+03 1.09717e-01 7.64443e-02
-1.09264e+01 3.27075e+03 2.29853e-02 1.56571e-01
-1.04264e+01 3.27075e+03 -1.05836e-01 -6.36408e-02
-9.92645e+00 3.27075e+03 1.09642e-02 -1.35837e-01
-9.42645e+00 3.27075e+03 2.38228e-02 -3.94445e-02
-8.92645e+00 3.27075e+03 -2.24269e-02 3.46098e-02
-8.42645e+00 3.27075e+03 4.03294e-02 6.77450e-02
-7.92645e+00 3.27075e+03 7.13562e-02 9.20034e-02
-7.42645e+00 3.27075e+03 -5.44893e-02 -6.62986e-02
-6.92645e+00 3.27075e+03 -9.05902e-03 1.27657e-02
-6.42645e+00 3.27075e+03 7.36726e-02 1.08248e-01
-5.92645e+00 3.27075e+03 -6.45376e-02 -1.45737e-01
-5.42645e+00 3.27075e+03 -2.86431e-02 -1.07123e-01
-4.92645e+00 3.27075e+03 2.08262e-01 5.72215e-02
-4.42645e+00 3.27075e+03 1.93968e-01 6.05785e-02
-3.92645e+00 3.27075e+03 1.48512e-01 3.65844e-01
-3.42645e+00 3.27075e+03 1.77315e-01 5.43549e-01
-2.92645e+00 3.27075e+03 4.17330e-01 5.11743e-01
-2.42645e+00 3.27075e+03 4.32656e-01 5.55842e-01
-1.92645e+00 3.27075e+03 4.37381e-01 7.82054e-01
-1.42645e+00 3.27075e+03 6.14808e-01 8.87611e-01
-9.26447e-01 3.27075e+03 6.21888e-01 8.27723e-01
-4.26447e-01 3.27075e+03 6.36907e-01 9.36958e-01
7.35532e-02 3.27075e+03 4.78247e-01 7.10400e-01
5.73553e-01 3.27075e+03 3.41744e-01 4.62530e-01
1.07355e+00 3.27075e+03 2.98341e-01 3.25385e-01
1.57355e+00 3.27075e+03 1.85907e-01 1.80266e-01
2.07355e+00 3.27075e+03 7.30661e-02 1.06547e-01
2.57355e+00 3.27075e+03 2.58052e-02 2.59723e-02
3.07355e+00 3.27075e+03 6.38584e-03 8.76154e-03
3.57355e+00 3.27075e+03 1.96999e-03 1.41815e-02
4.07355e+00 3.27075e+03 1.77744e-03 3.98554e-03
4.57355e+00 3.27075e+03 -5.01025e-04 8.84500e-04
5.07355e+00 3.27075e+03 -1.30333e-04 -1.29318e-04
5.57355e+00 3.27075e+03 5.16051e-05 -7.08345e-05
6.07355e+00 3.27075e+03 8.62945e-06 1.69591e-04
6.57355e+00 3.27075e+03 3.52934e-04 5.78813e-04
7.07355e+00 3.27075e+03 -1.45441e-04 -2.09309e-04
7.57355e+00 3.27075e+03 -4.52267e-04 -7.41370e-04
8.07355e+00 3.27075e+03 1.55431e-04 1.78023e-04
8.57355e+00 3.27075e+03 7.86897e-05 -1.13231e-04
9.07355e+00 3.27075e+03 -7.99314e-05 -2.10358e-04
9.57355e+00 3.27075e+03 2.71228e-04 2.63025e-04
1.00736e+01 3.27075e+03 5.64734e-05 1.75569e-04
1.05736e+01 3.27075e+03 -2.74506e-04 -4.15678e-04
1.10736e+01 3.27075e+03 -3.40532e-05 -2.64149e-05
1.15736e+01 3.27075e+03 1.18317e-04 2.11223e-04
1.20736e+01 3.27075e+03 1.41411e-04 3.09527e-04
1.25736e+01 3.27075e+03 -1.71348e-04 2.73481e-04
1.30736e+01 3.27075e+03 -1.48077e-04 -4.05939e-04
1.35736e+01 3.27075e+03 3.22703e-04 9.43037e-05
1.40736e+01 3.27075e+03 -8.31324e-05 1.92878e-04
1.45736e+01 3.27075e+03 -2.06075e-04 1.39477e-04
1.50736e+01 3.27075e+03 1.74006e-04 -4.03356e-04
1.55736e+01 3.27075e+03 -9.26792e-05 -5.57689e-04
1.60736e+01 3.27075e+03 -5.70644e-05 2.74718e-04
1.65736e+01 3.27075e+03 1.22346e-04 5.13253e-04
-1.29264e+01 3.27180e+03 2.62760e-01 3.27235e-01
-1.24264e+01 3.27180e+03 9.64818e-03 3.08176e-02
-1.19264e+01 3.27180e+03 -1.61409e-01 -2.02237e-01
-1.14264e+01 3.27180e+03 1.09054e-01 8.56671e-02
-1.09264e+01 3.27180e+03 2.46323e-02 1.59976e-01
-1.04264e+01 3.27180e+03 -1.18172e-01 -7.93136e-02
-9.92645e+00 3.27180e+03 2.08778e-02 -1.28356e-01
-9.42645e+00 3.27180e+03 2.67547e-02 -4.11790e-02
-8.92645e+00 3.27180e+03 -4.35939e-02 2.38189e-02
-8.42645e+00 3.27180e+03 5.11295e-02 9.14860e-02
-7.92645e+00 3.27180e+03 7.86272e-02 9.08191e-02
-7.42645e+00 3.27180e+03 -6.38276e-02 -8.88589e-02
-6.92645e+00 3.27180e+03 3.52330e-04 1.96796e-02
-6.42645e+00 3.27180e+03 7.62389e-02 1.17753e-01
-5.92645e+00 3.27180e+03 -6.94380e-02 -1.48610e-01
-5.42645e+00 3.27180e+03 -2.53650e-02 -1.04923e-01
-4.92645e+00 3.27180e+03 2.03147e-01 5.50617e-02
-4.42645e+00 3.27180e+03 1.92119e-01 5.48825e-02
-3.92645e+00 3.27180e+03 1.53346e-01 3.67161e-01
-3.42645e+00 3.27180e+03 1.86907e-01 5.57349e-01
-2.92645e+00 3.27180e+03 4.16991e-01 5.06681e-01
-2.42645e+00 3.27180e+03 4.29331e-01 5.49987e-01
-1.92645e+00 3.27180e+03 4.58627e-01 8.12700e-01
-1.42645e+00 3.27180e+03 6.20331e-01 9.03517e-01
-9.26447e-01 3.27180e+03 6.17973e-01 8.26334e-01
-4.26447e-01 3.27180e+03 6.46142e-01 9.45889e-01
7.35532e-02 3.27180e+03 4.84322e-01 7.11524e-01
5.73553e-01 3.27180e+03 3.41136e-01 4.68062e-01
1.07355e+00 3.27180e+03 3.00653e-01 3.33120e-01
1.57355e+00 3.27180e+03 1.88658e-01 1.78838e-01
2.07355e+00 3.27180e+03 7.42431e-02 1.08359e-01
2.57355e+00 3.27180e+03 2.63785e-02 2.64032e-02
3.07355e+00 3.27180e+03 5.50823e-03 7.83782e-03
3.57355e+00 3.27180e+03 2.02349e-03 1.43479e-02
4.07355e+00 3.27180e+03 1.93991e-03 4.23603e-03
4.57355e+00 3.27180e+03 -5.61774e-04 7.42614e-04
5.07355e+00 3.27180e+03 -1.62359e-04 -2.28848e-04
5.57355e+00 3.27180e+03 9.24132e-05 5.69359e-05
6.07355e+00 3.27180e+03 -1.62623e-05 4.12861e-05
6.57355e+00 3.27180e+03 3.37086e-04 5.78726e-04
7.07355e+00 3.27180e+03 -1.10819e-04 -1.05732e-04
7.57355e+00 3.27180e+03 -4.81847e-04 -8.10706e-04
8.07355e+00 3.27180e+03 1.36472e-04 1.50246e-04
8.57355e+00 3.27180e+03 8.41201e-05 -1.06621e-04
9.07355e+00 3.27180e+03 -6.09230e-05 -1.63948e-04
9.57355e+00 3.27180e+03 2.55453e-04 2.64803e-04
1.00736e+01 3.27180e+03 6.53960e-05 1.24708e-04
1.05736e+01 3.27180e+03 -2.59661e-04 -4.00993e-04
1.10736e+01 3.27180e+03 -5.04076e-05 -2.75908e-05
1.15736e+01 3.27180e+03 1.31264e-04 2.18154e-04
1.20736e+01 3.27180e+03 1.30512e-04 3.13861e-04
1.25736e+01 3.27180e+03 -1.65917e-04 2.54393e-04
1.30736e+01 3.27180e+03 -1.53102e-04 -4.24311e-04
1.35736e+01 3.27180e+03 3.30655e-04 1.25717e-04
1.40736e+01 3.27180e+03 -7.00801e-05 2.22481e-04
1.45736e+01 3.27180e+03 -2.15998e-04 1.21619e-04
1.50736e+01 3.27180e+03 1.57674e-04 -4.38923e-04
1.55736e+01 3.27180e+03 -1.02316e-04 -5.36212e-04
1.60736e+01 3.27180e+03 -3.71565e-05 2.95986e-04
1.65736e+01 3.27180e+03 1.54914e-04 4.93996e-04
-1.29264e+01 3.27284e+03 2.40110e-01 3.22260e-01
-1.24264e+01 3.27284e+03 1.22852e-02 2.69836e-02
-1.19264e+01 3.27284e+03 -1.56372e-01 -2.02756e-01
-1.14264e+01 3.27284e+03 1.07735e-01 9.52566e-02
-1.09264e+01 3.27284e+03 2.61563e-02 1.62029e-01
-1.04264e+01 3.27284e+03 -1.30841e-01 -9.63333e-02
-9.92645e+00 3.27284e+03 3.14278e-02 -1.18447e-01
-9.42645e+00 3.27284e+03 3.06263e-02 -4.08412e-02
-8.92645e+00 3.27284e+03 -6.52796e-02 1.19232e-02
-8.42645e+00 3.27284e+03 6.14449e-02 1.13548e-01
-7.92645e+00 3.27284e+03 8.62189e-02 8.95224e-02
-7.42645e+00 3.27284e+03 -7.28084e-02 -1.09624e-01
-6.92645e+00 3.27284e+03 9.95805e-03 2.64127e-02
-6.42645e+00 3.27284e+03 7.79716e-02 1.25287e-01
-5.92645e+00 3.27284e+03 -7.40742e-02 -1.51095e-01
-5.42645e+00 3.27284e+03 -2.13767e-02 -1.01259e-01
-4.92645e+00 3.27284e+03 1.95142e-01 5.05554e-02
-4.42645e+00 3.27284e+03 1.90371e-01 4.94348e-02
-3.92645e+00 3.27284e+03 1.60304e-01 3.70116e-01
-3.42645e+00 3.27284e+03 1.97353e-01 5.70247e-01
-2.92645e+00 3.27284e+03 4.15697e-01 5.01455e-01
-2.42645e+00 3.27284e+03 4.24729e-01 5.44488e-01
-1.92645e+00 3.27284e+03 4.81227e-01 8.43264e-01
-1.42645e+00 3.27284e+03 6.25838e-01 9.19834e-01
-9.26447e-01 3.27284e+03 6.13959e-01 8.25567e-01
-4.26447e-01 3.27284e+03 6.55107e-01 9.53515e-01
7.35532e-02 3.27284e+03 4.91131e-01 7.13399e-01
5.73553e-01 3.27284e+03 3.41634e-01 4.74557e-01
1.07355e+00 3.27284e+03 3.02220e-01 3.40286e-01
1.57355e+00 3.27284e+03 1.91246e-01 1.77405e-01
2.07355e+00 3.27284e+03 7.55398e-02 1.10333e-01
2.57355e+00 3.27284e+03 2.69691e-02 2.70186e-02
3.07355e+00 3.27284e+03 4.63986e-03 6.90872e-03
3.57355e+00 3.27284e+03 2.10822e-03 1.45268e-02
4.07355e+00 3.27284e+03 2.09776e-03 4.46733e-03
4.57355e+00 3.27284e+03 -6.40704e-04 5.59751e-04
5.07355e+00 3.27284e+03 -1.82166e-04 -2.99492e-04
5.57355e+00 3.27284e+03 1.31929e-04 1.73748e-04
6.07355e+00 3.27284e+03 -4.39022e-05 -8.32266e-05
6.57355e+00 3.27284e+03 3.20774e-04 5.80459e-04
7.07355e+00 3.27284e+03 -7.56740e-05 3.74709e-08
7.57355e+00 3.27284e+03 -5.08915e-04 -8.71295e-04
8.07355e+00 3.27284e+03 1.16890e-04 1.20075e-04
8.57355e+00 3.27284e+03 8.74709e-05 -1.06791e-04
9.07355e+00 3.27284e+03 -4.09023e-05 -1.12646e-04
9.57355e+00 3.27284e+03 2.38407e-04 2.67396e-04
1.00736e+01 3.27284e+03 7.66320e-05 7.19424e-05
1.05736e+01 3.27284e+03 -2.43623e-04 -3.85936e-04
1.10736e+01 3.27284e+03 -6.87234e-05 -3.33502e-05
1.15736e+01 3.27284e+03 1.43817e-04 2.24748e-04
1.20736e+01 3.27284e+03 1.16359e-04 3.18240e-04
1.25736e+01 3.27284e+03 -1.56825e-04 2.35524e-04
1.30736e+01 3.27284e+03 -1.54496e-04 -4.38917e-04
1.35736e+01 3.27284e+03 3.34026e-04 1.57243e-04
1.40736e+01 3.27284e+03 -5.91929e-05 2.44365e-04
1.45736e+01 3.27284e+03 -2.23503e-04 9.97113e-05
1.50736e+01 3.27284e+03 1.40891e-04 -4.65466e-04
1.55736e+01 3.27284e+03 -1.12586e-04 -5.12931e-04
1.60736e+01 3.27284e+03 -1.48799e-05 3.12683e-04
1.65736e+01 3.27284e+03 1.91782e-04 4.75883e-04
-1.29264e+01 3.27388e+03 2.17646e-01 3.14309e-01
-1.24264e+01 3.27388e+03 1.53942e-02 2.23030e-02
-1.19264e+01 3.27388e+03 -1.50808e-01 -2.02163e-01
-1.14264e+01 3.27388e+03 1.06284e-01 1.05128e-01
-1.09264e+01 3.27388e+03 2.70862e-02 1.62269e-01
-1.04264e+01 3.27388e+03 -1.43532e-01 -1.14267e-01
-9.92645e+00 3.27388e+03 4.25592e-02 -1.05884e-01
-9.42645e+00 3.27388e+03 3.51227e-02 -3.86089e-02
-8.92645e+00 3.27388e+03 -8.68507e-02 -9.98884e-04
-8.42645e+00 3.27388e+03 7.10569e-02 1.33615e-01
-7.92645e+00 3.27388e+03 9.36913e-02 8.79808e-02
-7.42645e+00 3.27388e+03 -8.13390e-02 -1.28348e-01
-6.92645e+00 3.27388e+03 1.96391e-02 3.32229e-02
-6.42645e+00 3.27388e+03 7.83962e-02 1.29952e-01
-5.92645e+00 3.27388e+03 -7.84446e-02 -1.53245e-01
-5.42645e+00 3.27388e+03 -1.64890e-02 -9.58638e-02
-4.92645e+00 3.27388e+03 1.84708e-01 4.36073e-02
-4.42645e+00 3.27388e+03 1.89203e-01 4.49732e-02
-3.92645e+00 3.27388e+03 1.69240e-01 3.74864e-01
-3.42645e+00 3.27388e+03 2.07890e-01 5.81665e-01
-2.92645e+00 3.27388e+03 4.13586e-01 4.96276e-01
-2.42645e+00 3.27388e+03 4.19392e-01 5.39812e-01
-1.92645e+00 3.27388e+03 5.04733e-01 8.73144e-01
-1.42645e+00 3.27388e+03 6.31213e-01 9.36210e-01
-9.26447e-01 3.27388e+03 6.10201e-01 8.25893e-01
-4.26447e-01 3.27388e+03 6.63838e-01 9.59908e-01
7.35532e-02 3.27388e+03 4.98483e-01 7.16028e-01
5.73553e-01 3.27388e+03 3.43291e-01 4.81935e-01
1.07355e+00 3.27388e+03 3.03091e-01 3.46657e-01
1.57355e+00 3.27388e+03 1.93628e-01 1.76074e-01
2.07355e+00 3.27388e+03 7.69356e-02 1.12484e-01
2.57355e+00 3.27388e+03 2.75572e-02 2.77877e-02
3.07355e+00 3.27388e+03 3.79820e-03 6.01440e-03
3.57355e+00 3.27388e+03 2.22389e-03 1.47262e-02
4.07355e+00 3.27388e+03 2.24937e-03 4.66961e-03
4.57355e+00 3.27388e+03 -7.33404e-04 3.39134e-04
5.07355e+00 3.27388e+03 -1.88115e-04 -3.39218e-04
5.57355e+00 3.27388e+03 1.68063e-04 2.77102e-04
6.07355e+00 3.27388e+03 -7.32959e-05 -2.00808e-04
6.57355e+00 3.27388e+03 3.04228e-04 5.83889e-04
7.07355e+00 3.27388e+03 -4.02912e-05 1.06023e-04
7.57355e+00 3.27388e+03 -5.32683e-04 -9.21221e-04
8.07355e+00 3.27388e+03 9.63003e-05 8.72365e-05
8.57355e+00 3.27388e+03 8.91925e-05 -1.12659e-04
9.07355e+00 3.27388e+03 -2.00620e-05 -5.64368e-05
9.57355e+00 3.27388e+03 2.20226e-04 2.69687e-04
1.00736e+01 3.27388e+03 8.96223e-05 1.77666e-05
1.05736e+01 3.27388e+03 -2.26125e-04 -3.70624e-04
1.10736e+01 3.27388e+03 -8.86229e-05 -4.37789e-05
1.15736e+01 3.27388e+03 1.55521e-04 2.32126e-04
1.20736e+01 3.27388e+03 9.89343e-05 3.22485e-04
1.25736e+01 3.27388e+03 -1.44217e-04 2.16599e-04
1.30736e+01 3.27388e+03 -1.51875e-04 -4.49773e-04
1.35736e+01 3.27388e+03 3.32873e-04 1.89285e-04
1.40736e+01 3.27388e+03 -5.08327e-05 2.58865e-04
1.45736e+01 3.27388e+03 -2.29663e-04 7.19928e-05
1.50736e+01 3.27388e+03 1.24879e-04 -4.82591e-04
1.55736e+01 3.27388e+03 -1.22785e-04 -4.87650e-04
1.60736e+01 3.27388e+03 9.41748e-06 3.25509e-04
1.65736e+01 3.27388e+03 2.33340e-04 4.60494e-04
-1.29264e+01 3.27492e+03 1.95907e-01 3.03740e-01
-1.24264e+01 3.27492e+03 1.87955e-02 1.68556e-02
-1.19264e+01 3.27492e+03 -1.44555e-01 -2.00097e-01
-1.14264e+01 3.27492e+03 1.05099e-01 1.15385e-01
-1.09264e+01 3.27492e+03 2.70565e-02 1.59885e-01
-1.04264e+01 3.27492e+03 -1.55730e-01 -1.32659e-01
-9.92645e+00 3.27492e+03 5.41853e-02 -9.01452e-02
-9.42645e+00 3.27492e+03 4.00085e-02 -3.44707e-02
-8.92645e+00 3.27492e+03 -1.07825e-01 -1.51675e-02
-8.42645e+00 3.27492e+03 7.94471e-02 1.51094e-01
-7.92645e+00 3.27492e+03 1.00551e-01 8.59740e-02
-7.42645e+00 3.27492e+03 -8.91102e-02 -1.44670e-01
-6.92645e+00 3.27492e+03 2.93022e-02 4.04828e-02
-6.42645e+00 3.27492e+03 7.71764e-02 1.31183e-01
-5.92645e+00 3.27492e+03 -8.23889e-02 -1.55185e-01
-5.42645e+00 3.27492e+03 -1.05882e-02 -8.87086e-02
-4.92645e+00 3.27492e+03 1.72080e-01 3.42605e-02
-4.42645e+00 3.27492e+03 1.88997e-01 4.22621e-02
-3.92645e+00 3.27492e+03 1.80145e-01 3.81681e-01
-3.42645e+00 3.27492e+03 2.17746e-01 5.90713e-01
-2.92645e+00 3.27492e+03 4.10748e-01 4.91434e-01
-2.42645e+00 3.27492e+03 4.13940e-01 5.36395e-01
-1.92645e+00 3.27492e+03 5.28701e-01 9.01610e-01
-1.42645e+00 3.27492e+03 6.36317e-01 9.52476e-01
-9.26447e-01 3.27492e+03 6.07082e-01 8.27650e-01
-4.26447e-01 3.27492e+03 6.72392e-01 9.65291e-01
7.35532e-02 3.27492e+03 5.06183e-01 7.19377e-01
5.73553e-01 3.27492e+03 3.46080e-01 4.90161e-01
1.07355e+00 3.27492e+03 3.03318e-01 3.52101e-01
1.57355e+00 3.27492e+03 1.95789e-01 1.74844e-01
2.07355e+00 3.27492e+03 7.84228e-02 1.14873e-01
2.57355e+00 3.27492e+03 2.81203e-02 2.86648e-02
3.07355e+00 3.27492e+03 3.00316e-03 5.17341e-03
3.57355e+00 3.27492e+03 2.37321e-03 1.49533e-02
4.07355e+00 3.27492e+03 2.39236e-03 4.83432e-03
4.57355e+00 3.27492e+03 -8.36245e-04 8.52225e-05
5.07355e+00 3.27492e+03 -1.79857e-04 -3.46001e-04
5.57355e+00 3.27492e+03 2.00578e-04 3.69038e-04
6.07355e+00 3.27492e+03 -1.03387e-04 -3.11056e-04
6.57355e+00 3.27492e+03 2.87249e-04 5.86353e-04
7.07355e+00 3.27492e+03 -5.26936e-06 2.12200e-04
7.57355e+00 3.27492e+03 -5.51967e-04 -9.59381e-04
8.07355e+00 3.27492e+03 7.52624e-05 5.15325e-05
8.57355e+00 3.27492e+03 8.91030e-05 -1.22601e-04
9.07355e+00 3.27492e+03 8.84535e-07 3.95215e-06
9.57355e+00 3.27492e+03 2.00487e-04 2.70386e-04
1.00736e+01 3.27492e+03 1.04637e-04 -3.52193e-05
1.05736e+01 3.27492e+03 -2.06881e-04 -3.55952e-04
1.10736e+01 3.27492e+03 -1.09736e-04 -5.96853e-05
1.15736e+01 3.27492e+03 1.65954e-04 2.41272e-04
1.20736e+01 3.27492e+03 7.84307e-05 3.26349e-04
1.25736e+01 3.27492e+03 -1.28241e-04 1.98485e-04
1.30736e+01 3.27492e+03 -1.45194e-04 -4.57243e-04
1.35736e+01 3.27492e+03 3.27000e-04 2.21216e-04
1.40736e+01 3.27492e+03 -4.50715e-05 2.66605e-04
1.45736e+01 3.27492e+03 -2.34563e-04 3.80574e-05
1.50736e+01 3.27492e+03 1.10423e-04 -4.90663e-04
1.55736e+01 3.27492e+03 -1.32621e-04 -4.60538e-04
1.60736e+01 3.27492e+03 3.49069e-05 3.34974e-04
1.65736e+01 3.27492e+03 2.79547e-04 4.49104e-04
-1.29264e+01 3.27596e+03 1.75285e-01 2.90437e-01
-1.24264e+01 3.27596e+03 2.25293e-02 1.10179e-02
-1.19264e+01 3.27596e+03 -1.37275e-01 -1.95824e-01
-1.14264e+01 3.27596e+03 1.04164e-01 1.25719e-01
-1.09264e+01 3.27596e+03 2.55308e-02 1.54233e-01
-1.04264e+01 3.27596e+03 -1.66911e-01 -1.51112e-01
-9.92645e+00 3.27596e+03 6.62745e-02 -7.11444e-02
-9.42645e+00 3.27596e+03 4.50628e-02 -2.83108e-02
-8.92645e+00 3.27596e+03 -1.27710e-01 -3.03491e-02
-8.42645e+00 3.27596e+03 8.61739e-02 1.65306e-01
-7.92645e+00 3.27596e+03 1.06502e-01 8.34062e-02
-7.42645e+00 3.27596e+03 -9.60013e-02 -1.58219e-01
-6.92645e+00 3.27596e+03 3.88247e-02 4.82522e-02
-6.42645e+00 3.27596e+03 7.45075e-02 1.28972e-01
-5.92645e+00 3.27596e+03 -8.59239e-02 -1.56930e-01
-5.42645e+00 3.27596e+03 -3.68371e-03 -7.97969e-02
-4.92645e+00 3.27596e+03 1.57370e-01 2.23743e-02
-4.42645e+00 3.27596e+03 1.89831e-01 4.17043e-02
-3.92645e+00 3.27596e+03 1.93144e-01 3.90778e-01
-3.42645e+00 3.27596e+03 2.26456e-01 5.96595e-01
-2.92645e+00 3.27596e+03 4.07080e-01 4.87095e-01
-2.42645e+00 3.27596e+03 4.08865e-01 5.34684e-01
-1.92645e+00 3.27596e+03 5.52860e-01 9.28240e-01
-1.42645e+00 3.27596e+03 6.40876e-01 9.68170e-01
-9.26447e-01 3.27596e+03 6.05002e-01 8.30941e-01
-4.26447e-01 3.27596e+03 6.80807e-01 9.70084e-01
7.35532e-02 3.27596e+03 5.13991e-01 7.23352e-01
5.73553e-01 3.27596e+03 3.50010e-01 4.99150e-01
1.07355e+00 3.27596e+03 3.02977e-01 3.56689e-01
1.57355e+00 3.27596e+03 1.97759e-01 1.73762e-01
2.07355e+00 3.27596e+03 7.99509e-02 1.17479e-01
2.57355e+00 3.27596e+03 2.86443e-02 2.95989e-02
3.07355e+00 3.27596e+03 2.27649e-03 4.39854e-03
3.57355e+00 3.27596e+03 2.55671e-03 1.52042e-02
4.07355e+00 3.27596e+03 2.52345e-03 4.95402e-03
4.57355e+00 3.27596e+03 -9.46352e-04 -1.92687e-04
5.07355e+00 3.27596e+03 -1.58134e-04 -3.18820e-04
5.57355e+00 3.27596e+03 2.29319e-04 4.47104e-04
6.07355e+00 3.27596e+03 -1.33108e-04 -4.13052e-04
6.57355e+00 3.27596e+03 2.70024e-04 5.88399e-04
7.07355e+00 3.27596e+03 2.86998e-05 3.15822e-04
7.57355e+00 3.27596e+03 -5.66307e-04 -9.85935e-04
8.07355e+00 3.27596e+03 5.51311e-05 1.46972e-05
8.57355e+00 3.27596e+03 8.71247e-05 -1.36105e-04
9.07355e+00 3.27596e+03 2.05919e-05 6.62038e-05
9.57355e+00 3.27596e+03 1.78656e-04 2.68662e-04
1.00736e+01 3.27596e+03 1.21954e-04 -8.34073e-05
1.05736e+01 3.27596e+03 -1.85688e-04 -3.42165e-04
1.10736e+01 3.27596e+03 -1.31510e-04 -8.18959e-05
1.15736e+01 3.27596e+03 1.74854e-04 2.52899e-04
1.20736e+01 3.27596e+03 5.55938e-05 3.30770e-04
1.25736e+01 3.27596e+03 -1.09040e-04 1.82163e-04
1.30736e+01 3.27596e+03 -1.34986e-04 -4.62098e-04
1.35736e+01 3.27596e+03 3.16201e-04 2.51235e-04
1.40736e+01 3.27596e+03 -4.15009e-05 2.67741e-04
1.45736e+01 3.27596e+03 -2.37571e-04 -6.17166e-07
1.50736e+01 3.27596e+03 9.74639e-05 -4.90201e-04
1.55736e+01 3.27596e+03 -1.42307e-04 -4.32287e-04
1.60736e+01 3.27596e+03 6.10410e-05 3.41214e-04
1.65736e+01 3.27596e+03 3.30580e-04 4.41703e-04
-1.29264e+01 3.27701e+03 1.56334e-01 2.74756e-01
-1.24264e+01 3.27701e+03 2.67977e-02 5.37704e-03
-1.19264e+01 3.27701e+03 -1.28857e-01 -1.88817e-01
-1.14264e+01 3.27701e+03 1.03223e-01 1.35391e-01
-1.09264e+01 3.27701e+03 2.21085e-02 1.45159e-01
-1.04264e+01 3.27701e+03 -1.76595e-01 -1.68733e-01
-9.92645e+00 3.27701e+03 7.88808e-02 -4.95053e-02
-9.42645e+00 3.27701e+03 5.00322e-02 -2.04799e-02
-8.92645e+00 3.27701e+03 -1.46221e-01 -4.60166e-02
-8.42645e+00 3.27701e+03 9.10079e-02 1.75809e-01
-7.92645e+00 3.27701e+03 1.11389e-01 8.00119e-02
-7.42645e+00 3.27701e+03 -1.01955e-01 -1.68545e-01
-6.92645e+00 3.27701e+03 4.82674e-02 5.67521e-02
-6.42645e+00 3.27701e+03 7.08272e-02 1.23569e-01
-5.92645e+00 3.27701e+03 -8.93476e-02 -1.58718e-01
-5.42645e+00 3.27701e+03 4.18988e-03 -6.92811e-02
-4.92645e+00 3.27701e+03 1.41074e-01 8.13948e-03
-4.42645e+00 3.27701e+03 1.91454e-01 4.32878e-02
-3.92645e+00 3.27701e+03 2.08143e-01 4.02163e-01
-3.42645e+00 3.27701e+03 2.33845e-01 5.98996e-01
-2.92645e+00 3.27701e+03 4.02401e-01 4.83360e-01
-2.42645e+00 3.27701e+03 4.04567e-01 5.35032e-01
-1.92645e+00 3.27701e+03 5.76939e-01 9.53007e-01
-1.42645e+00 3.27701e+03 6.44798e-01 9.83040e-01
-9.26447e-01 3.27701e+03 6.04316e-01 8.35472e-01
-4.26447e-01 3.27701e+03 6.88896e-01 9.74509e-01
7.35532e-02 3.27701e+03 5.21783e-01 7.28070e-01
5.73553e-01 3.27701e+03 3.55178e-01 5.08733e-01
1.07355e+00 3.27701e+03 3.02161e-01 3.60557e-01
1.57355e+00 3.27701e+03 1.99525e-01 1.72904e-01
2.07355e+00 3.27701e+03 8.14712e-02 1.20243e-01
2.57355e+00 3.27701e+03 2.91337e-02 3.05525e-02
3.07355e+00 3.27701e+03 1.63964e-03 3.69872e-03
3.57355e+00 3.27701e+03 2.76553e-03 1.54455e-02
4.07355e+00 3.27701e+03 2.64159e-03 5.02763e-03
4.57355e+00 3.27701e+03 -1.05608e-03 -4.77147e-04
5.07355e+00 3.27701e+03 -1.25025e-04 -2.60016e-04
5.57355e+00 3.27701e+03 2.52815e-04 5.08977e-04
6.07355e+00 3.27701e+03 -1.61656e-04 -5.03592e-04
6.57355e+00 3.27701e+03 2.53568e-04 5.90524e-04
7.07355e+00 3.27701e+03 6.12659e-05 4.11259e-04
7.57355e+00 3.27701e+03 -5.76301e-04 -1.00010e-03
8.07355e+00 3.27701e+03 3.70615e-05 -2.13861e-05
8.57355e+00 3.27701e+03 8.39209e-05 -1.51715e-04
9.07355e+00 3.27701e+03 3.77084e-05 1.28956e-04
9.57355e+00 3.27701e+03 1.54876e-04 2.62928e-04
1.00736e+01 3.27701e+03 1.41241e-04 -1.25440e-04
1.05736e+01 3.27701e+03 -1.62684e-04 -3.28367e-04
1.10736e+01 3.27701e+03 -1.53411e-04 -1.10056e-04
1.15736e+01 3.27701e+03 1.81871e-04 2.66495e-04
1.20736e+01 3.27701e+03 3.14846e-05 3.37659e-04
1.25736e+01 3.27701e+03 -8.69605e-05 1.67649e-04
1.30736e+01 3.27701e+03 -1.22254e-04 -4.66315e-04
1.35736e+01 3.27701e+03 3.00244e-04 2.78544e-04
1.40736e+01 3.27701e+03 -3.97828e-05 2.63034e-04
1.45736e+01 3.27701e+03 -2.37872e-04 -4.23086e-05
1.50736e+01 3.27701e+03 8.63447e-05 -4.82526e-04
1.55736e+01 3.27701e+03 -1.51706e-04 -4.03027e-04
1.60736e+01 3.27701e+03 8.77173e-05 3.45115e-04
1.65736e+01 3.27701e+03 3.86003e-04 4.36276e-04
-1.29264e+01 3.27805e+03 1.39020e-01 2.56360e-01
-1.24264e+01 3.27805e+03 3.17803e-02 3.44101e-04
-1.19264e+01 3.27805e+03 -1.19294e-01 -1.78380e-01
-1.14264e+01 3.27805e+03 1.01922e-01 1.43773e-01
-1.09264e+01 3.27805e+03 1.69522e-02 1.32912e-01
-1.04264e+01 3.27805e+03 -1.84376e-01 -1.84591e-01
-9.92645e+00 3.27805e+03 9.16884e-02 -2.62839e-02
-9.42645e+00 3.27805e+03 5.48433e-02 -1.11700e-02
-8.92645e+00 3.27805e+03 -1.63110e-01 -6.16466e-02
-8.42645e+00 3.27805e+03 9.34162e-02 1.81737e-01
-7.92645e+00 3.27805e+03 1.15019e-01 7.56464e-02
-7.42645e+00 3.27805e+03 -1.06644e-01 -1.74924e-01
-6.92645e+00 3.27805e+03 5.77336e-02 6.61453e-02
-6.42645e+00 3.27805e+03 6.65499e-02 1.15427e-01
-5.92645e+00 3.27805e+03 -9.28563e-02 -1.61049e-01
-5.42645e+00 3.27805e+03 1.29024e-02 -5.76349e-02
-4.92645e+00 3.27805e+03 1.24162e-01 -7.53929e-03
-4.42645e+00 3.27805e+03 1.93567e-01 4.67741e-02
-3.92645e+00 3.27805e+03 2.24488e-01 4.15344e-01
-3.42645e+00 3.27805e+03 2.39865e-01 5.97841e-01
-2.92645e+00 3.27805e+03 3.96802e-01 4.80673e-01
-2.42645e+00 3.27805e+03 4.01386e-01 5.37824e-01
-1.92645e+00 3.27805e+03 6.00540e-01 9.75460e-01
-1.42645e+00 3.27805e+03 6.47954e-01 9.96840e-01
-9.26447e-01 3.27805e+03 6.05164e-01 8.41204e-01
-4.26447e-01 3.27805e+03 6.96714e-01 9.78916e-01
7.35532e-02 3.27805e+03 5.29588e-01 7.33762e-01
5.73553e-01 3.27805e+03 3.61532e-01 5.18663e-01
1.07355e+00 3.27805e+03 3.00974e-01 3.63688e-01
1.57355e+00 3.27805e+03 2.01054e-01 1.72367e-01
2.07355e+00 3.27805e+03 8.29632e-02 1.23131e-01
2.57355e+00 3.27805e+03 2.95937e-02 3.14805e-02
3.07355e+00 3.27805e+03 1.11759e-03 3.09090e-03
3.57355e+00 3.27805e+03 2.98895e-03 1.56384e-02
4.07355e+00 3.27805e+03 2.74414e-03 5.05309e-03
4.57355e+00 3.27805e+03 -1.15807e-03 -7.44858e-04
5.07355e+00 3.27805e+03 -8.14236e-05 -1.74209e-04
5.57355e+00 3.27805e+03 2.70538e-04 5.54014e-04
6.07355e+00 3.27805e+03 -1.88686e-04 -5.80206e-04
6.57355e+00 3.27805e+03 2.38218e-04 5.92539e-04
7.07355e+00 3.27805e+03 9.18311e-05 4.95081e-04
7.57355e+00 3.27805e+03 -5.82465e-04 -1.00193e-03
8.07355e+00 3.27805e+03 2.19169e-05 -5.61541e-05
8.57355e+00 3.27805e+03 8.00942e-05 -1.67478e-04
9.07355e+00 3.27805e+03 5.13143e-05 1.91604e-04
9.57355e+00 3.27805e+03 1.29406e-04 2.51779e-04
1.00736e+01 3.27805e+03 1.61879e-04 -1.60671e-04
1.05736e+01 3.27805e+03 -1.37957e-04 -3.13272e-04
1.10736e+01 3.27805e+03 -1.74648e-04 -1.42979e-04
1.15736e+01 3.27805e+03 1.86759e-04 2.80301e-04
1.20736e+01 3.27805e+03 6.82781e-06 3.47114e-04
1.25736e+01 3.27805e+03 -6.22514e-05 1.56009e-04
1.30736e+01 3.27805e+03 -1.08114e-04 -4.71259e-04
1.35736e+01 3.27805e+03 2.79179e-04 3.03031e-04
1.40736e+01 3.27805e+03 -3.94205e-05 2.54540e-04
1.45736e+01 3.27805e+03 -2.35292e-04 -8.62724e-05
1.50736e+01 3.27805e+03 7.74325e-05 -4.69533e-04
1.55736e+01 3.27805e+03 -1.60435e-04 -3.73423e-04
1.60736e+01 3.27805e+03 1.14499e-04 3.47403e-04
1.65736e+01 3.27805e+03 4.44638e-04 4.32545e-04
-1.29264e+01 3.27909e+03 1.23433e-01 2.35187e-01
-1.24264e+01 3.27909e+03 3.75864e-02 -3.72190e-03
-1.19264e+01 3.27909e+03 -1.08740e-01 -1.64175e-01
-1.14264e+01 3.27909e+03 1.00110e-01 1.50619e-01
-1.09264e+01 3.27909e+03 1.02363e-02 1.17563e-01
-1.04264e+01 3.27909e+03 -1.90312e-01 -1.98592e-01
-9.92645e+00 3.27909e+03 1.04496e-01 -2.02992e-03
-9.42645e+00 3.27909e+03 5.96925e-02 -1.87529e-04
-8.92645e+00 3.27909e+03 -1.78160e-01 -7.67854e-02
-8.42645e+00 3.27909e+03 9.31341e-02 1.82626e-01
-7.92645e+00 3.27909e+03 1.17010e-01 7.00263e-02
-7.42645e+00 3.27909e+03 -1.10151e-01 -1.77115e-01
-6.92645e+00 3.27909e+03 6.74775e-02 7.64663e-02
-6.42645e+00 3.27909e+03 6.21058e-02 1.04931e-01
-5.92645e+00 3.27909e+03 -9.65822e-02 -1.64167e-01
-5.42645e+00 3.27909e+03 2.21235e-02 -4.51774e-02
-4.92645e+00 3.27909e+03 1.07620e-01 -2.34684e-02
-4.42645e+00 3.27909e+03 1.96110e-01 5.17727e-02
-3.92645e+00 3.27909e+03 2.41357e-01 4.29370e-01
-3.42645e+00 3.27909e+03 2.44598e-01 5.93497e-01
-2.92645e+00 3.27909e+03 3.90593e-01 4.79587e-01
-2.42645e+00 3.27909e+03 3.99415e-01 5.43190e-01
-1.92645e+00 3.27909e+03 6.22933e-01 9.94828e-01
-1.42645e+00 3.27909e+03 6.50313e-01 1.00930e+00
-9.26447e-01 3.27909e+03 6.07972e-01 8.48654e-01
-4.26447e-01 3.27909e+03 7.04571e-01 9.83783e-01
7.35532e-02 3.27909e+03 5.37313e-01 7.40523e-01
5.73553e-01 3.27909e+03 3.68872e-01 5.28547e-01
1.07355e+00 3.27909e+03 2.99568e-01 3.66001e-01
1.57355e+00 3.27909e+03 2.02349e-01 1.72305e-01
2.07355e+00 3.27909e+03 8.43822e-02 1.26076e-01
2.57355e+00 3.27909e+03 3.00237e-02 3.23867e-02
3.07355e+00 3.27909e+03 7.42884e-04 2.61241e-03
3.57355e+00 3.27909e+03 3.21593e-03 1.57527e-02
4.07355e+00 3.27909e+03 2.83009e-03 5.03482e-03
4.57355e+00 3.27909e+03 -1.24692e-03 -9.77102e-04
5.07355e+00 3.27909e+03 -2.96925e-05 -6.85811e-05
5.57355e+00 3.27909e+03 2.81296e-04 5.80436e-04
6.07355e+00 3.27909e+03 -2.13994e-04 -6.41902e-04
6.57355e+00 3.27909e+03 2.24681e-04 5.95823e-04
7.07355e+00 3.27909e+03 1.20092e-04 5.65787e-04
7.57355e+00 3.27909e+03 -5.85104e-04 -9.93562e-04
8.07355e+00 3.27909e+03 9.73187e-06 -8.92283e-05
8.57355e+00 3.27909e+03 7.61720e-05 -1.81228e-04
9.07355e+00 3.27909e+03 6.09877e-05 2.52818e-04
9.57355e+00 3.27909e+03 1.01958e-04 2.34548e-04
1.00736e+01 3.27909e+03 1.83679e-04 -1.87243e-04
1.05736e+01 3.27909e+03 -1.11493e-04 -2.96729e-04
1.10736e+01 3.27909e+03 -1.94651e-04 -1.79402e-04
1.15736e+01 3.27909e+03 1.89224e-04 2.93300e-04
1.20736e+01 3.27909e+03 -1.80120e-05 3.57348e-04
1.25736e+01 3.27909e+03 -3.46482e-05 1.48719e-04
1.30736e+01 3.27909e+03 -9.35118e-05 -4.77825e-04
1.35736e+01 3.27909e+03 2.53607e-04 3.25032e-04
1.40736e+01 3.27909e+03 -3.94431e-05 2.44530e-04
1.45736e+01 3.27909e+03 -2.30855e-04 -1.33387e-04
1.50736e+01 3.27909e+03 7.05239e-05 -4.51730e-04
1.55736e+01 3.27909e+03 -1.67620e-04 -3.43136e-04
1.60736e+01 3.27909e+03 1.40777e-04 3.47205e-04
1.65736e+01 3.27909e+03 5.05130e-04 4.29938e-04
-1.29264e+01 3.28013e+03 1.09954e-01 2.11664e-01
-1.24264e+01 3.28013e+03 4.42383e-02 -6.65045e-03
-1.19264e+01 3.28013e+03 -9.72092e-02 -1.46311e-01
-1.14264e+01 3.28013e+03 9.78756e-02 1.55819e-01
-1.09264e+01 3.28013e+03 1.84616e-03 9.90333e-02
-1.04264e+01 3.28013e+03 -1.94637e-01 -2.10967e-01
-9.92645e+00 3.28013e+03 1.17256e-01 2.30656e-02
-9.42645e+00 3.28013e+03 6.48304e-02 1.27604e-02
-8.92645e+00 3.28013e+03 -1.91257e-01 -9.12694e-02
-8.42645e+00 3.28013e+03 9.01722e-02 1.78442e-01
-7.92645e+00 3.28013e+03 1.17381e-01 6.31245e-02
-7.42645e+00 3.28013e+03 -1.12534e-01 -1.75212e-01
-6.92645e+00 3.28013e+03 7.73057e-02 8.75546e-02
-6.42645e+00 3.28013e+03 5.75454e-02 9.21641e-02
-5.92645e+00 3.28013e+03 -1.00328e-01 -1.67799e-01
-5.42645e+00 3.28013e+03 3.14360e-02 -3.19645e-02
-4.92645e+00 3.28013e+03 9.17850e-02 -3.91105e-02
-4.42645e+00 3.28013e+03 1.99382e-01 5.84671e-02
-3.92645e+00 3.28013e+03 2.58385e-01 4.43651e-01
-3.42645e+00 3.28013e+03 2.48031e-01 5.86076e-01
-2.92645e+00 3.28013e+03 3.84083e-01 4.80377e-01
-2.42645e+00 3.28013e+03 3.98472e-01 5.50963e-01
-1.92645e+00 3.28013e+03 6.43321e-01 1.01056e+00
-1.42645e+00 3.28013e+03 6.52357e-01 1.02045e+00
-9.26447e-01 3.28013e+03 6.13225e-01 8.58405e-01
-4.26447e-01 3.28013e+03 7.12416e-01 9.89301e-01
7.35532e-02 3.28013e+03 5.44822e-01 7.48312e-01
5.73553e-01 3.28013e+03 3.77057e-01 5.38102e-01
1.07355e+00 3.28013e+03 2.98099e-01 3.67479e-01
1.57355e+00 3.28013e+03 2.03448e-01 1.72828e-01
2.07355e+00 3.28013e+03 8.56917e-02 1.28969e-01
2.57355e+00 3.28013e+03 3.04121e-02 3.32772e-02
3.07355e+00 3.28013e+03 5.39697e-04 2.28684e-03
3.57355e+00 3.28013e+03 3.43879e-03 1.57686e-02
4.07355e+00 3.28013e+03 2.90087e-03 4.98440e-03
4.57355e+00 3.28013e+03 -1.32024e-03 -1.16473e-03
5.07355e+00 3.28013e+03 2.80677e-05 5.14106e-05
5.57355e+00 3.28013e+03 2.83593e-04 5.88384e-04
6.07355e+00 3.28013e+03 -2.37653e-04 -6.88108e-04
6.57355e+00 3.28013e+03 2.14589e-04 6.01256e-04
7.07355e+00 3.28013e+03 1.46398e-04 6.21960e-04
7.57355e+00 3.28013e+03 -5.84876e-04 -9.77814e-04
8.07355e+00 3.28013e+03 3.34780e-07 -1.19560e-04
8.57355e+00 3.28013e+03 7.22104e-05 -1.92351e-04
9.07355e+00 3.28013e+03 6.63686e-05 3.11422e-04
9.57355e+00 3.28013e+03 7.28889e-05 2.11257e-04
1.00736e+01 3.28013e+03 2.06567e-04 -2.04055e-04
1.05736e+01 3.28013e+03 -8.35847e-05 -2.78950e-04
1.10736e+01 3.28013e+03 -2.12894e-04 -2.19251e-04
1.15736e+01 3.28013e+03 1.88088e-04 3.04675e-04
1.20736e+01 3.28013e+03 -4.29196e-05 3.68545e-04
1.25736e+01 3.28013e+03 -3.59768e-06 1.47296e-04
1.30736e+01 3.28013e+03 -7.93677e-05 -4.88650e-04
1.35736e+01 3.28013e+03 2.24432e-04 3.44512e-04
1.40736e+01 3.28013e+03 -3.90616e-05 2.35325e-04
1.45736e+01 3.28013e+03 -2.25618e-04 -1.84466e-04
1.50736e+01 3.28013e+03 6.58681e-05 -4.28055e-04
1.55736e+01 3.28013e+03 -1.72459e-04 -3.11554e-04
1.60736e+01 3.28013e+03 1.65696e-04 3.42984e-04
1.65736e+01 3.28013e+03 5.65687e-04 4.27988e-04
-1.29264e+01 3.28118e+03 9.86232e-02 1.85789e-01
-1.24264e+01 3.28118e+03 5.17975e-02 -8.28093e-03
-1.19264e+01 3.28118e+03 -8.47479e-02 -1.25273e-01
-1.14264e+01 3.28118e+03 9.52850e-02 1.59154e-01
-1.09264e+01 3.28118e+03 -8.12624e-03 7.80027e-02
-1.04264e+01 3.28118e+03 -1.97539e-01 -2.21804e-01
-9.92645e+00 3.28118e+03 1.29724e-01 4.83481e-02
-9.42645e+00 3.28118e+03 7.02298e-02 2.76792e-02
-8.92645e+00 3.28118e+03 -2.02191e-01 -1.05000e-01
-8.42645e+00 3.28118e+03 8.46888e-02 1.69276e-01
-7.92645e+00 3.28118e+03 1.16199e-01 5.51828e-02
-7.42645e+00 3.28118e+03 -1.13449e-01 -1.69170e-01
-6.92645e+00 3.28118e+03 8.69014e-02 9.92760e-02
-6.42645e+00 3.28118e+03 5.22552e-02 7.68070e-02
-5.92645e+00 3.28118e+03 -1.03784e-01 -1.71647e-01
-5.42645e+00 3.28118e+03 4.05760e-02 -1.82211e-02
-4.92645e+00 3.28118e+03 7.68444e-02 -5.40672e-02
-4.42645e+00 3.28118e+03 2.03820e-01 6.74789e-02
-3.92645e+00 3.28118e+03 2.75309e-01 4.57532e-01
-3.42645e+00 3.28118e+03 2.50012e-01 5.75550e-01
-2.92645e+00 3.28118e+03 3.77798e-01 4.83643e-01
-2.42645e+00 3.28118e+03 3.98595e-01 5.61035e-01
-1.92645e+00 3.28118e+03 6.61055e-01 1.02216e+00
-1.42645e+00 3.28118e+03 6.54343e-01 1.03024e+00
-9.26447e-01 3.28118e+03 6.20983e-01 8.70609e-01
-4.26447e-01 3.28118e+03 7.20344e-01 9.95698e-01
7.35532e-02 3.28118e+03 5.51962e-01 7.56976e-01
5.73553e-01 3.28118e+03 3.85884e-01 5.47220e-01
1.07355e+00 3.28118e+03 2.96776e-01 3.68269e-01
1.57355e+00 3.28118e+03 2.04357e-01 1.73890e-01
2.07355e+00 3.28118e+03 8.68857e-02 1.31717e-01
2.57355e+00 3.28118e+03 3.07517e-02 3.41479e-02
3.07355e+00 3.28118e+03 5.07418e-04 2.10630e-03
3.57355e+00 3.28118e+03 3.65281e-03 1.56769e-02
4.07355e+00 3.28118e+03 2.95639e-03 4.90582e-03
4.57355e+00 3.28118e+03 -1.37696e-03 -1.30275e-03
5.07355e+00 3.28118e+03 9.09878e-05 1.83357e-04
5.57355e+00 3.28118e+03 2.76634e-04 5.78084e-04
6.07355e+00 3.28118e+03 -2.59252e-04 -7.18726e-04
6.57355e+00 3.28118e+03 2.09001e-04 6.09892e-04
7.07355e+00 3.28118e+03 1.70454e-04 6.63451e-04
7.57355e+00 3.28118e+03 -5.82655e-04 -9.57325e-04
8.07355e+00 3.28118e+03 -5.86122e-06 -1.45779e-04
8.57355e+00 3.28118e+03 6.81256e-05 -2.02364e-04
9.07355e+00 3.28118e+03 6.71681e-05 3.65974e-04
9.57355e+00 3.28118e+03 4.25852e-05 1.82579e-04
1.00736e+01 3.28118e+03 2.30238e-04 -2.11617e-04
1.05736e+01 3.28118e+03 -5.40514e-05 -2.58114e-04
1.10736e+01 3.28118e+03 -2.29298e-04 -2.62489e-04
1.15736e+01 3.28118e+03 1.82671e-04 3.12838e-04
1.20736e+01 3.28118e+03 -6.75964e-05 3.81736e-04
1.25736e+01 3.28118e+03 3.04965e-05 1.51883e-04
1.30736e+01 3.28118e+03 -6.59463e-05 -5.04604e-04
1.35736e+01 3.28118e+03 1.92302e-04 3.61034e-04
1.40736e+01 3.28118e+03 -3.85260e-05 2.27700e-04
1.45736e+01 3.28118e+03 -2.19697e-04 -2.38510e-04
1.50736e+01 3.28118e+03 6.42692e-05 -3.98037e-04
1.55736e+01 3.28118e+03 -1.74639e-04 -2.78914e-04
1.60736e+01 3.28118e+03 1.87902e-04 3.34225e-04
1.65736e+01 3.28118e+03 6.23465e-04 4.27001e-04
-1.29264e+01 3.28222e+03 8.99565e-02 1.58489e-01
-1.24264e+01 3.28222e+03 6.03305e-02 -8.39076e-03
-1.19264e+01 3.28222e+03 -7.17354e-02 -1.01947e-01
-1.14264e+01 3.28222e+03 9.22862e-02 1.60678e-01
-1.09264e+01 3.28222e+03 -1.95096e-02 5.51771e-02
-1.04264e+01 3.28222e+03 -1.99066e-01 -2.31178e-01
-9.92645e+00 3.28222e+03 1.41469e-01 7.32095e-02
-9.42645e+00 3.28222e+03 7.55865e-02 4.40165e-02
-8.92645e+00 3.28222e+03 -2.10621e-01 -1.17562e-01
-8.42645e+00 3.28222e+03 7.71190e-02 1.55743e-01
-7.92645e+00 3.28222e+03 1.13416e-01 4.61070e-02
-7.42645e+00 3.28222e+03 -1.12957e-01 -1.59420e-01
-6.92645e+00 3.28222e+03 9.62861e-02 1.11774e-01
-6.42645e+00 3.28222e+03 4.61647e-02 5.90812e-02
-5.92645e+00 3.28222e+03 -1.06926e-01 -1.75714e-01
-5.42645e+00 3.28222e+03 4.92197e-02 -4.30810e-03
-4.92645e+00 3.28222e+03 6.31359e-02 -6.78015e-02
-4.42645e+00 3.28222e+03 2.09345e-01 7.86667e-02
-3.92645e+00 3.28222e+03 2.91737e-01 4.70387e-01
-3.42645e+00 3.28222e+03 2.50770e-01 5.62504e-01
-2.92645e+00 3.28222e+03 3.72221e-01 4.89856e-01
-2.42645e+00 3.28222e+03 4.00071e-01 5.73599e-01
-1.92645e+00 3.28222e+03 6.75559e-01 1.02911e+00
-1.42645e+00 3.28222e+03 6.56165e-01 1.03845e+00
-9.26447e-01 3.28222e+03 6.31359e-01 8.85420e-01
-4.26447e-01 3.28222e+03 7.28548e-01 1.00313e+00
7.35532e-02 3.28222e+03 5.58555e-01 7.66250e-01
5.73553e-01 3.28222e+03 3.95088e-01 5.55718e-01
1.07355e+00 3.28222e+03 2.95776e-01 3.68666e-01
1.57355e+00 3.28222e+03 2.05069e-01 1.75486e-01
2.07355e+00 3.28222e+03 8.79687e-02 1.34205e-01
2.57355e+00 3.28222e+03 3.10568e-02 3.49815e-02
3.07355e+00 3.28222e+03 6.33177e-04 2.07766e-03
3.57355e+00 3.28222e+03 3.85433e-03 1.54768e-02
4.07355e+00 3.28222e+03 3.00189e-03 4.81310e-03
4.57355e+00 3.28222e+03 -1.41268e-03 -1.38187e-03
5.07355e+00 3.28222e+03 1.55407e-04 3.20890e-04
5.57355e+00 3.28222e+03 2.59688e-04 5.48013e-04
6.07355e+00 3.28222e+03 -2.77278e-04 -7.33489e-04
6.57355e+00 3.28222e+03 2.07675e-04 6.23323e-04
7.07355e+00 3.28222e+03 1.91357e-04 6.90368e-04
7.57355e+00 3.28222e+03 -5.79129e-04 -9.34166e-04
8.07355e+00 3.28222e+03 -8.51576e-06 -1.66079e-04
8.57355e+00 3.28222e+03 6.43800e-05 -2.11735e-04
9.07355e+00 3.28222e+03 6.36991e-05 4.15056e-04
9.57355e+00 3.28222e+03 1.13759e-05 1.48994e-04
1.00736e+01 3.28222e+03 2.53915e-04 -2.11164e-04
1.05736e+01 3.28222e+03 -2.30225e-05 -2.32160e-04
1.10736e+01 3.28222e+03 -2.44409e-04 -3.08829e-04
1.15736e+01 3.28222e+03 1.73525e-04 3.18026e-04
1.20736e+01 3.28222e+03 -9.12882e-05 3.97571e-04
1.25736e+01 3.28222e+03 6.62475e-05 1.59721e-04
1.30736e+01 3.28222e+03 -5.32961e-05 -5.25187e-04
1.35736e+01 3.28222e+03 1.58104e-04 3.75345e-04
1.40736e+01 3.28222e+03 -3.77521e-05 2.22414e-04
1.45736e+01 3.28222e+03 -2.13359e-04 -2.95414e-04
1.50736e+01 3.28222e+03 6.58401e-05 -3.62556e-04
1.55736e+01 3.28222e+03 -1.73639e-04 -2.44047e-04
1.60736e+01 3.28222e+03 2.06329e-04 3.20632e-04
1.65736e+01 3.28222e+03 6.75421e-04 4.25018e-04
-1.29264e+01 3.28326e+03 8.44722e-02 1.31634e-01
-1.24264e+01 3.28326e+03 6.98545e-02 -6.74867e-03
-1.19264e+01 3.28326e+03 -5.82169e-02 -7.70178e-02
-1.14264e+01 3.28326e+03 8.86023e-02 1.60359e-01
-1.09264e+01 3.28326e+03 -3.25323e-02 3.05675e-02
-1.04264e+01 3.28326e+03 -1.98831e-01 -2.38650e-01
-9.92645e+00 3.28326e+03 1.52116e-01 9.72230e-02
-9.42645e+00 3.28326e+03 8.06574e-02 6.09972e-02
-8.92645e+00 3.28326e+03 -2.15933e-01 -1.28232e-01
-8.42645e+00 3.28326e+03 6.75628e-02 1.38481e-01
-7.92645e+00 3.28326e+03 1.08814e-01 3.56165e-02
-7.42645e+00 3.28326e+03 -1.11335e-01 -1.46470e-01
-6.92645e+00 3.28326e+03 1.05440e-01 1.25016e-01
-6.42645e+00 3.28326e+03 3.98057e-02 3.95541e-02
-5.92645e+00 3.28326e+03 -1.09979e-01 -1.79913e-01
-5.42645e+00 3.28326e+03 5.69787e-02 9.39767e-03
-4.92645e+00 3.28326e+03 5.12778e-02 -7.98136e-02
-4.42645e+00 3.28326e+03 2.15467e-01 9.16459e-02
-3.92645e+00 3.28326e+03 3.07007e-01 4.81730e-01
-3.42645e+00 3.28326e+03 2.50808e-01 5.47477e-01
-2.92645e+00 3.28326e+03 3.67667e-01 4.98854e-01
-2.42645e+00 3.28326e+03 4.03147e-01 5.88932e-01
-1.92645e+00 3.28326e+03 6.86639e-01 1.03131e+00
-1.42645e+00 3.28326e+03 6.57881e-01 1.04483e+00
-9.26447e-01 3.28326e+03 6.44440e-01 9.03075e-01
-4.26447e-01 3.28326e+03 7.37048e-01 1.01173e+00
7.35532e-02 3.28326e+03 5.64537e-01 7.75871e-01
5.73553e-01 3.28326e+03 4.04405e-01 5.63458e-01
1.07355e+00 3.28326e+03 2.95181e-01 3.69022e-01
1.57355e+00 3.28326e+03 2.05618e-01 1.77594e-01
2.07355e+00 3.28326e+03 8.89522e-02 1.36294e-01
2.57355e+00 3.28326e+03 3.13319e-02 3.57613e-02
3.07355e+00 3.28326e+03 9.14988e-04 2.21438e-03
3.57355e+00 3.28326e+03 4.03372e-03 1.51584e-02
4.07355e+00 3.28326e+03 3.04097e-03 4.72747e-03
4.57355e+00 3.28326e+03 -1.42159e-03 -1.39062e-03
5.07355e+00 3.28326e+03 2.16517e-04 4.52232e-04
5.57355e+00 3.28326e+03 2.32916e-04 4.96542e-04
6.07355e+00 3.28326e+03 -2.90819e-04 -7.31009e-04
6.57355e+00 3.28326e+03 2.10251e-04 6.41874e-04
7.07355e+00 3.28326e+03 2.08690e-04 7.02579e-04
7.57355e+00 3.28326e+03 -5.74366e-04 -9.08655e-04
8.07355e+00 3.28326e+03 -7.82996e-06 -1.80050e-04
8.57355e+00 3.28326e+03 6.13230e-05 -2.20137e-04
9.07355e+00 3.28326e+03 5.65778e-05 4.57057e-04
9.57355e+00 3.28326e+03 -2.05589e-05 1.10819e-04
1.00736e+01 3.28326e+03 2.76760e-04 -2.01205e-04
1.05736e+01 3.28326e+03 9.07709e-06 -2.01245e-04
1.10736e+01 3.28326e+03 -2.58597e-04 -3.58878e-04
1.15736e+01 3.28326e+03 1.61130e-04 3.21439e-04
1.20736e+01 3.28326e+03 -1.12792e-04 4.16490e-04
1.25736e+01 3.28326e+03 1.02501e-04 1.68178e-04
1.30736e+01 3.28326e+03 -4.21153e-05 -5.49891e-04
1.35736e+01 3.28326e+03 1.23042e-04 3.87922e-04
1.40736e+01 3.28326e+03 -3.59519e-05 2.20331e-04
1.45736e+01 3.28326e+03 -2.07259e-04 -3.54115e-04
1.50736e+01 3.28326e+03 7.02710e-05 -3.21804e-04
1.55736e+01 3.28326e+03 -1.68790e-04 -2.06778e-04
1.60736e+01 3.28326e+03 2.20145e-04 3.01225e-04
1.65736e+01 3.28326e+03 7.19275e-04 4.21590e-04
-1.29264e+01 3.28430e+03 8.21598e-02 1.06198e-01
-1.24264e+01 3.28430e+03 8.01252e-02 -3.55690e-03
-1.19264e+01 3.28430e+03 -4.40717e-02 -5.08994e-02
-1.14264e+01 3.28430e+03 8.42399e-02 1.58272e-01
-1.09264e+01 3.28430e+03 -4.74309e-02 3.91393e-03
-1.04264e+01 3.28430e+03 -1.96425e-01 -2.43297e-01
-9.92645e+00 3.28430e+03 1.61443e-01 1.20063e-01
-9.42645e+00 3.28430e+03 8.54637e-02 7.78389e-02
-8.92645e+00 3.28430e+03 -2.17644e-01 -1.36530e-01
-8.42645e+00 3.28430e+03 5.56308e-02 1.17763e-01
-7.92645e+00 3.28430e+03 1.02389e-01 2.39771e-02
-7.42645e+00 3.28430e+03 -1.08675e-01 -1.30625e-01
-6.92645e+00 3.28430e+03 1.13966e-01 1.38537e-01
-6.42645e+00 3.28430e+03 3.37541e-02 1.88802e-02
-5.92645e+00 3.28430e+03 -1.12950e-01 -1.83860e-01
-5.42645e+00 3.28430e+03 6.34708e-02 2.22789e-02
-4.92645e+00 3.28430e+03 4.19038e-02 -8.96726e-02
-4.42645e+00 3.28430e+03 2.21570e-01 1.06036e-01
-3.92645e+00 3.28430e+03 3.20289e-01 4.90879e-01
-3.42645e+00 3.28430e+03 2.50560e-01 5.31066e-01
-2.92645e+00 3.28430e+03 3.64456e-01 5.10298e-01
-2.42645e+00 3.28430e+03 4.08115e-01 6.06983e-01
-1.92645e+00 3.28430e+03 6.94512e-01 1.02942e+00
-1.42645e+00 3.28430e+03 6.59332e-01 1.04885e+00
-9.26447e-01 3.28430e+03 6.60077e-01 9.23675e-01
-4.26447e-01 3.28430e+03 7.46043e-01 1.02175e+00
7.35532e-02 3.28430e+03 5.69862e-01 7.85478e-01
5.73553e-01 3.28430e+03 4.13636e-01 5.70565e-01
1.07355e+00 3.28430e+03 2.95010e-01 3.69431e-01
1.57355e+00 3.28430e+03 2.06081e-01 1.80251e-01
2.07355e+00 3.28430e+03 8.98621e-02 1.37970e-01
2.57355e+00 3.28430e+03 3.15639e-02 3.64672e-02
3.07355e+00 3.28430e+03 1.34168e-03 2.50518e-03
3.57355e+00 3.28430e+03 4.17581e-03 1.47011e-02
4.07355e+00 3.28430e+03 3.07663e-03 4.67402e-03
4.57355e+00 3.28430e+03 -1.40053e-03 -1.32376e-03
5.07355e+00 3.28430e+03 2.70233e-04 5.66971e-04
5.57355e+00 3.28430e+03 1.97005e-04 4.25056e-04
6.07355e+00 3.28430e+03 -3.00677e-04 -7.12146e-04
6.57355e+00 3.28430e+03 2.17231e-04 6.64351e-04
7.07355e+00 3.28430e+03 2.22825e-04 7.01114e-04
7.57355e+00 3.28430e+03 -5.68532e-04 -8.81072e-04
8.07355e+00 3.28430e+03 -3.98899e-06 -1.88245e-04
8.57355e+00 3.28430e+03 5.95466e-05 -2.26216e-04
9.07355e+00 3.28430e+03 4.56172e-05 4.89732e-04
9.57355e+00 3.28430e+03 -5.33745e-05 6.83325e-05
1.00736e+01 3.28430e+03 2.98597e-04 -1.78800e-04
1.05736e+01 3.28430e+03 4.17235e-05 -1.65954e-04
1.10736e+01 3.28430e+03 -2.71531e-04 -4.13223e-04
1.15736e+01 3.28430e+03 1.45704e-04 3.21757e-04
1.20736e+01 3.28430e+03 -1.31453e-04 4.38036e-04
1.25736e+01 3.28430e+03 1.38376e-04 1.77234e-04
1.30736e+01 3.28430e+03 -3.28235e-05 -5.77134e-04
1.35736e+01 3.28430e+03 8.82447e-05 3.98589e-04
1.40736e+01 3.28430e+03 -3.28620e-05 2.20919e-04
1.45736e+01 3.28430e+03 -2.01254e-04 -4.11219e-04
1.50736e+01 3.28430e+03 7.70316e-05 -2.76206e-04
1.55736e+01 3.28430e+03 -1.60054e-04 -1.69857e-04
1.60736e+01 3.28430e+03 2.29016e-04 2.76180e-04
1.65736e+01 3.28430e+03 7.52799e-04 4.19259e-04
-1.29264e+01 3.28535e+03 8.32640e-02 8.27013e-02
-1.24264e+01 3.28535e+03 9.08364e-02 9.35284e-04
-1.19264e+01 3.28535e+03 -2.94774e-02 -2.39763e-02
-1.14264e+01 3.28535e+03 7.94863e-02 1.54656e-01
-1.09264e+01 3.28535e+03 -6.40744e-02 -2.47855e-02
-1.04264e+01 3.28535e+03 -1.91949e-01 -2.44916e-01
-9.92645e+00 3.28535e+03 1.69372e-01 1.41416e-01
-9.42645e+00 3.28535e+03 9.03393e-02 9.39900e-02
-8.92645e+00 3.28535e+03 -2.16040e-01 -1.42191e-01
-8.42645e+00 3.28535e+03 4.11509e-02 9.41508e-02
-7.92645e+00 3.28535e+03 9.47783e-02 1.17663e-02
-7.42645e+00 3.28535e+03 -1.05028e-01 -1.12262e-01
-6.92645e+00 3.28535e+03 1.21321e-01 1.51540e-01
-6.42645e+00 3.28535e+03 2.84450e-02 -1.99336e-03
-5.92645e+00 3.28535e+03 -1.15911e-01 -1.87334e-01
-5.42645e+00 3.28535e+03 6.82229e-02 3.34714e-02
-4.92645e+00 3.28535e+03 3.56465e-02 -9.69040e-02
-4.42645e+00 3.28535e+03 2.27361e-01 1.21506e-01
-3.92645e+00 3.28535e+03 3.31380e-01 4.98045e-01
-3.42645e+00 3.28535e+03 2.50273e-01 5.13880e-01
-2.92645e+00 3.28535e+03 3.62313e-01 5.23188e-01
-2.42645e+00 3.28535e+03 4.15172e-01 6.27470e-01
-1.92645e+00 3.28535e+03 6.99563e-01 1.02426e+00
-1.42645e+00 3.28535e+03 6.60361e-01 1.05047e+00
-9.26447e-01 3.28535e+03 6.78021e-01 9.47231e-01
-4.26447e-01 3.28535e+03 7.55552e-01 1.03294e+00
7.35532e-02 3.28535e+03 5.74346e-01 7.94586e-01
5.73553e-01 3.28535e+03 4.22673e-01 5.77214e-01
1.07355e+00 3.28535e+03 2.95356e-01 3.69929e-01
1.57355e+00 3.28535e+03 2.06579e-01 1.83563e-01
2.07355e+00 3.28535e+03 9.07448e-02 1.39271e-01
2.57355e+00 3.28535e+03 3.17405e-02 3.71032e-02
3.07355e+00 3.28535e+03 1.88976e-03 2.94051e-03
3.57355e+00 3.28535e+03 4.27333e-03 1.41109e-02
4.07355e+00 3.28535e+03 3.11263e-03 4.66132e-03
4.57355e+00 3.28535e+03 -1.35329e-03 -1.18846e-03
5.07355e+00 3.28535e+03 3.14288e-04 6.62008e-04
5.57355e+00 3.28535e+03 1.53349e-04 3.38559e-04
6.07355e+00 3.28535e+03 -3.07249e-04 -6.79323e-04
6.57355e+00 3.28535e+03 2.29174e-04 6.89169e-04
7.07355e+00 3.28535e+03 2.33715e-04 6.86519e-04
7.57355e+00 3.28535e+03 -5.62528e-04 -8.53569e-04
8.07355e+00 3.28535e+03 2.83768e-06 -1.91059e-04
8.57355e+00 3.28535e+03 5.98904e-05 -2.28023e-04
9.07355e+00 3.28535e+03 3.07043e-05 5.12755e-04
9.57355e+00 3.28535e+03 -8.70899e-05 2.14090e-05
1.00736e+01 3.28535e+03 3.19132e-04 -1.44379e-04
1.05736e+01 3.28535e+03 7.42012e-05 -1.26813e-04
1.10736e+01 3.28535e+03 -2.82214e-04 -4.70678e-04
1.15736e+01 3.28535e+03 1.28002e-04 3.19191e-04
1.20736e+01 3.28535e+03 -1.48124e-04 4.59879e-04
1.25736e+01 3.28535e+03 1.72448e-04 1.86410e-04
1.30736e+01 3.28535e+03 -2.44682e-05 -6.04318e-04
1.35736e+01 3.28535e+03 5.42476e-05 4.07210e-04
1.40736e+01 3.28535e+03 -2.83179e-05 2.23873e-04
1.45736e+01 3.28535e+03 -1.94321e-04 -4.63643e-04
1.50736e+01 3.28535e+03 8.46563e-05 -2.27718e-04
1.55736e+01 3.28535e+03 -1.47768e-04 -1.35707e-04
1.60736e+01 3.28535e+03 2.33614e-04 2.46521e-04
1.65736e+01 3.28535e+03 7.74598e-04 4.18221e-04
-1.29264e+01 3.28639e+03 8.77913e-02 6.14472e-02
-1.24264e+01 3.28639e+03 1.01763e-01 6.68234e-03
-1.19264e+01 3.28639e+03 -1.44820e-02 3.67845e-03
-1.14264e+01 3.28639e+03 7.46330e-02 1.49635e-01
-1.09264e+01 3.28639e+03 -8.19475e-02 -5.48837e-02
-1.04264e+01 3.28639e+03 -1.85731e-01 -2.43596e-01
-9.92645e+00 3.28639e+03 1.75803e-01 1.60644e-01
-9.42645e+00 3.28639e+03 9.52111e-02 1.08819e-01
-8.92645e+00 3.28639e+03 -2.11815e-01 -1.45090e-01
-8.42645e+00 3.28639e+03 2.47033e-02 6.86818e-02
-7.92645e+00 3.28639e+03 8.64981e-02 -7.99379e-04
-7.42645e+00 3.28639e+03 -1.00568e-01 -9.19665e-02
-6.92645e+00 3.28639e+03 1.27369e-01 1.63457e-01
-6.42645e+00 3.28639e+03 2.43380e-02 -2.20195e-02
-5.92645e+00 3.28639e+03 -1.19131e-01 -1.90066e-01
-5.42645e+00 3.28639e+03 7.05458e-02 4.20483e-02
-4.92645e+00 3.28639e+03 3.30530e-02 -1.01237e-01
-4.42645e+00 3.28639e+03 2.33065e-01 1.38055e-01
-3.92645e+00 3.28639e+03 3.40319e-01 5.03600e-01
-3.42645e+00 3.28639e+03 2.50328e-01 4.96710e-01
-2.92645e+00 3.28639e+03 3.60905e-01 5.36583e-01
-2.42645e+00 3.28639e+03 4.23867e-01 6.49490e-01
-1.92645e+00 3.28639e+03 7.02212e-01 1.01662e+00
-1.42645e+00 3.28639e+03 6.61051e-01 1.05034e+00
-9.26447e-01 3.28639e+03 6.97817e-01 9.73379e-01
-4.26447e-01 3.28639e+03 7.65484e-01 1.04476e+00
7.35532e-02 3.28639e+03 5.77899e-01 8.02992e-01
5.73553e-01 3.28639e+03 4.31451e-01 5.83539e-01
1.07355e+00 3.28639e+03 2.96322e-01 3.70604e-01
1.57355e+00 3.28639e+03 2.07195e-01 1.87584e-01
2.07355e+00 3.28639e+03 9.16111e-02 1.40176e-01
2.57355e+00 3.28639e+03 3.18639e-02 3.76301e-02
3.07355e+00 3.28639e+03 2.53426e-03 3.46995e-03
3.57355e+00 3.28639e+03 4.32715e-03 1.34228e-02
4.07355e+00 3.28639e+03 3.14862e-03 4.68854e-03
4.57355e+00 3.28639e+03 -1.28629e-03 -1.00200e-03
5.07355e+00 3.28639e+03 3.49098e-04 7.38167e-04
5.57355e+00 3.28639e+03 1.04082e-04 2.42766e-04
6.07355e+00 3.28639e+03 -3.10183e-04 -6.34007e-04
6.57355e+00 3.28639e+03 2.45517e-04 7.14614e-04
7.07355e+00 3.28639e+03 2.40771e-04 6.59584e-04
7.57355e+00 3.28639e+03 -5.56379e-04 -8.26291e-04
8.07355e+00 3.28639e+03 1.16624e-05 -1.90027e-04
8.57355e+00 3.28639e+03 6.22636e-05 -2.25168e-04
9.07355e+00 3.28639e+03 1.28798e-05 5.27401e-04
9.57355e+00 3.28639e+03 -1.21043e-04 -3.01848e-05
1.00736e+01 3.28639e+03 3.37383e-04 -1.00350e-04
1.05736e+01 3.28639e+03 1.05451e-04 -8.58014e-05
1.10736e+01 3.28639e+03 -2.89002e-04 -5.28897e-04
1.15736e+01 3.28639e+03 1.08920e-04 3.15685e-04
1.20736e+01 3.28639e+03 -1.63804e-04 4.80067e-04
1.25736e+01 3.28639e+03 2.02950e-04 1.94299e-04
1.30736e+01 3.28639e+03 -1.60978e-05 -6.28536e-04
1.35736e+01 3.28639e+03 2.14770e-05 4.12772e-04
1.40736e+01 3.28639e+03 -2.22283e-05 2.28465e-04
1.45736e+01 3.28639e+03 -1.85200e-04 -5.08273e-04
1.50736e+01 3.28639e+03 9.12531e-05 -1.78795e-04
1.55736e+01 3.28639e+03 -1.32574e-04 -1.05033e-04
1.60736e+01 3.28639e+03 2.35037e-04 2.13195e-04
1.65736e+01 3.28639e+03 7.84818e-04 4.16347e-04
-1.29264e+01 3.28743e+03 9.53613e-02 4.27031e-02
-1.24264e+01 3.28743e+03 1.12553e-01 1.32084e-02
-1.19264e+01 3.28743e+03 8.60259e-04 3.17392e-02
-1.14264e+01 3.28743e+03 7.00963e-02 1.43690e-01
-1.09264e+01 3.28743e+03 -1.00399e-01 -8.55593e-02
-1.04264e+01 3.28743e+03 -1.78193e-01 -2.39368e-01
-9.92645e+00 3.28743e+03 1.80784e-01 1.77400e-01
-9.42645e+00 3.28743e+03 9.98791e-02 1.21595e-01
-8.92645e+00 3.28743e+03 -2.05668e-01 -1.45390e-01
-8.42645e+00 3.28743e+03 6.73479e-03 4.21058e-02
-7.92645e+00 3.28743e+03 7.78280e-02 -1.36935e-02
-7.42645e+00 3.28743e+03 -9.52184e-02 -7.01630e-02
-6.92645e+00 3.28743e+03 1.32011e-01 1.74030e-01
-6.42645e+00 3.28743e+03 2.18431e-02 -4.01703e-02
-5.92645e+00 3.28743e+03 -1.22726e-01 -1.91950e-01
-5.42645e+00 3.28743e+03 6.98214e-02 4.71675e-02
-4.92645e+00 3.28743e+03 3.44365e-02 -1.02382e-01
-4.42645e+00 3.28743e+03 2.38697e-01 1.55563e-01
-3.92645e+00 3.28743e+03 3.46917e-01 5.07307e-01
-3.42645e+00 3.28743e+03 2.51416e-01 4.80590e-01
-2.92645e+00 3.28743e+03 3.60353e-01 5.49866e-01
-2.42645e+00 3.28743e+03 4.33499e-01 6.72053e-01
-1.92645e+00 3.28743e+03 7.02992e-01 1.00772e+00
-1.42645e+00 3.28743e+03 6.61595e-01 1.04884e+00
-9.26447e-01 3.28743e+03 7.18641e-01 1.00153e+00
-4.26447e-01 3.28743e+03 7.75873e-01 1.05714e+00
7.35532e-02 3.28743e+03 5.80652e-01 8.10621e-01
5.73553e-01 3.28743e+03 4.39844e-01 5.89601e-01
1.07355e+00 3.28743e+03 2.97932e-01 3.71423e-01
1.57355e+00 3.28743e+03 2.07959e-01 1.92268e-01
2.07355e+00 3.28743e+03 9.24655e-02 1.40753e-01
2.57355e+00 3.28743e+03 3.19335e-02 3.79493e-02
3.07355e+00 3.28743e+03 3.23601e-03 4.01838e-03
3.57355e+00 3.28743e+03 4.34185e-03 1.26869e-02
4.07355e+00 3.28743e+03 3.18592e-03 4.75869e-03
4.57355e+00 3.28743e+03 -1.20256e-03 -7.79156e-04
5.07355e+00 3.28743e+03 3.75458e-04 7.95831e-04
5.57355e+00 3.28743e+03 5.12253e-05 1.41785e-04
6.07355e+00 3.28743e+03 -3.09451e-04 -5.78725e-04
6.57355e+00 3.28743e+03 2.64998e-04 7.40313e-04
7.07355e+00 3.28743e+03 2.43680e-04 6.21352e-04
7.57355e+00 3.28743e+03 -5.49781e-04 -7.98999e-04
8.07355e+00 3.28743e+03 2.16501e-05 -1.86321e-04
8.57355e+00 3.28743e+03 6.62992e-05 -2.18430e-04
9.07355e+00 3.28743e+03 -7.03563e-06 5.34746e-04
9.57355e+00 3.28743e+03 -1.53798e-04 -8.58849e-05
1.00736e+01 3.28743e+03 3.52860e-04 -4.82125e-05
1.05736e+01 3.28743e+03 1.34400e-04 -4.42739e-05
1.10736e+01 3.28743e+03 -2.90854e-04 -5.86115e-04
1.15736e+01 3.28743e+03 8.89676e-05 3.11064e-04
1.20736e+01 3.28743e+03 -1.78878e-04 4.97103e-04
1.25736e+01 3.28743e+03 2.28728e-04 1.99601e-04
1.30736e+01 3.28743e+03 -7.56833e-06 -6.46879e-04
1.35736e+01 3.28743e+03 -9.19374e-06 4.15158e-04
1.40736e+01 3.28743e+03 -1.48735e-05 2.32888e-04
1.45736e+01 3.28743e+03 -1.73661e-04 -5.42571e-04
1.50736e+01 3.28743e+03 9.60685e-05 -1.30607e-04
1.55736e+01 3.28743e+03 -1.14671e-04 -7.78190e-05
1.60736e+01 3.28743e+03 2.33614e-04 1.77174e-04
1.65736e+01 3.28743e+03 7.82489e-04 4.11682e-04
-1.29264e+01 3.28847e+03 1.05819e-01 2.70723e-02
-1.24264e+01 3.28847e+03 1.23205e-01 2.01329e-02
-1.19264e+01 3.28847e+03 1.64952e-02 5.96841e-02
-1.14264e+01 3.28847e+03 6.56925e-02 1.36922e-01
-1.09264e+01 3.28847e+03 -1.19258e-01 -1.16517e-01
-1.04264e+01 3.28847e+03 -1.69503e-01 -2.32122e-01
-9.92645e+00 3.28847e+03 1.84494e-01 1.91743e-01
-9.42645e+00 3.28847e+03 1.04334e-01 1.31959e-01
-8.92645e+00 3.28847e+03 -1.98125e-01 -1.43361e-01
-8.42645e+00 3.28847e+03 -1.26364e-02 1.47113e-02
-7.92645e+00 3.28847e+03 6.91405e-02 -2.67720e-02
-7.42645e+00 3.28847e+03 -8.87625e-02 -4.71931e-02
-6.92645e+00 3.28847e+03 1.34817e-01 1.82896e-01
-6.42645e+00 3.28847e+03 2.10499e-02 -5.58031e-02
-5.92645e+00 3.28847e+03 -1.26574e-01 -1.92788e-01
-5.42645e+00 3.28847e+03 6.57357e-02 4.84526e-02
-4.92645e+00 3.28847e+03 4.00299e-02 -1.00125e-01
-4.42645e+00 3.28847e+03 2.44185e-01 1.73889e-01
-3.92645e+00 3.28847e+03 3.50980e-01 5.08833e-01
-3.42645e+00 3.28847e+03 2.54215e-01 4.66411e-01
-2.92645e+00 3.28847e+03 3.60648e-01 5.62561e-01
-2.42645e+00 3.28847e+03 4.43548e-01 6.94563e-01
-1.92645e+00 3.28847e+03 7.02475e-01 9.98643e-01
-1.42645e+00 3.28847e+03 6.62273e-01 1.04632e+00
-9.26447e-01 3.28847e+03 7.39981e-01 1.03140e+00
-4.26447e-01 3.28847e+03 7.86629e-01 1.06988e+00
7.35532e-02 3.28847e+03 5.82616e-01 8.17309e-01
5.73553e-01 3.28847e+03 4.47672e-01 5.95359e-01
1.07355e+00 3.28847e+03 3.00227e-01 3.72326e-01
1.57355e+00 3.28847e+03 2.08904e-01 1.97550e-01
2.07355e+00 3.28847e+03 9.33303e-02 1.41115e-01
2.57355e+00 3.28847e+03 3.19573e-02 3.80207e-02
3.07355e+00 3.28847e+03 3.96349e-03 4.53857e-03
3.57355e+00 3.28847e+03 4.32231e-03 1.19454e-02
4.07355e+00 3.28847e+03 3.22453e-03 4.86306e-03
4.57355e+00 3.28847e+03 -1.10328e-03 -5.29611e-04
5.07355e+00 3.28847e+03 3.92809e-04 8.37325e-04
5.57355e+00 3.28847e+03 -2.96483e-06 3.98226e-05
6.07355e+00 3.28847e+03 -3.04726e-04 -5.16611e-04
6.57355e+00 3.28847e+03 2.85510e-04 7.64257e-04
7.07355e+00 3.28847e+03 2.43331e-04 5.72285e-04
7.57355e+00 3.28847e+03 -5.42719e-04 -7.71123e-04
8.07355e+00 3.28847e+03 3.19656e-05 -1.80008e-04
8.57355e+00 3.28847e+03 7.18784e-05 -2.09706e-04
9.07355e+00 3.28847e+03 -2.85588e-05 5.35669e-04
9.57355e+00 3.28847e+03 -1.84074e-04 -1.43593e-04
1.00736e+01 3.28847e+03 3.65412e-04 1.04111e-05
1.05736e+01 3.28847e+03 1.59912e-04 -3.37272e-06
1.10736e+01 3.28847e+03 -2.87132e-04 -6.40715e-04
1.15736e+01 3.28847e+03 6.85491e-05 3.05124e-04
1.20736e+01 3.28847e+03 -1.93651e-04 5.11173e-04
1.25736e+01 3.28847e+03 2.49510e-04 2.00913e-04
1.30736e+01 3.28847e+03 1.30338e-06 -6.57792e-04
1.35736e+01 3.28847e+03 -3.72470e-05 4.15439e-04
1.40736e+01 3.28847e+03 -6.86747e-06 2.33661e-04
1.45736e+01 3.28847e+03 -1.59661e-04 -5.64889e-04
1.50736e+01 3.28847e+03 9.90085e-05 -8.27317e-05
1.55736e+01 3.28847e+03 -9.34387e-05 -5.31052e-05
1.60736e+01 3.28847e+03 2.29295e-04 1.38452e-04
1.65736e+01 3.28847e+03 7.65043e-04 3.98009e-04
-1.29264e+01 3.28952e+03 1.19312e-01 1.52694e-02
-1.24264e+01 3.28952e+03 1.34016e-01 2.76429e-02
-1.19264e+01 3.28952e+03 3.20718e-02 8.68264e-02
-1.14264e+01 3.28952e+03 6.08196e-02 1.28890e-01
-1.09264e+01 3.28952e+03 -1.38241e-01 -1.47314e-01
-1.04264e+01 3.28952e+03 -1.59669e-01 -2.21842e-01
-9.92645e+00 3.28952e+03 1.87197e-01 2.03818e-01
-9.42645e+00 3.28952e+03 1.08571e-01 1.40126e-01
-8.92645e+00 3.28952e+03 -1.89786e-01 -1.39300e-01
-8.42645e+00 3.28952e+03 -3.30985e-02 -1.32129e-02
-7.92645e+00 3.28952e+03 6.06906e-02 -4.01739e-02
-7.42645e+00 3.28952e+03 -8.13965e-02 -2.37947e-02
-6.92645e+00 3.28952e+03 1.35731e-01 1.90079e-01
-6.42645e+00 3.28952e+03 2.19602e-02 -6.87391e-02
-5.92645e+00 3.28952e+03 -1.30635e-01 -1.92357e-01
-5.42645e+00 3.28952e+03 5.84054e-02 4.62280e-02
-4.92645e+00 3.28952e+03 4.97122e-02 -9.46633e-02
-4.42645e+00 3.28952e+03 2.49629e-01 1.92682e-01
-3.92645e+00 3.28952e+03 3.52565e-01 5.08297e-01
-3.42645e+00 3.28952e+03 2.58790e-01 4.54654e-01
-2.92645e+00 3.28952e+03 3.61680e-01 5.74224e-01
-2.42645e+00 3.28952e+03 4.53736e-01 7.16709e-01
-1.92645e+00 3.28952e+03 7.01013e-01 9.89920e-01
-1.42645e+00 3.28952e+03 6.63541e-01 1.04349e+00
-9.26447e-01 3.28952e+03 7.61638e-01 1.06295e+00
-4.26447e-01 3.28952e+03 7.97573e-01 1.08254e+00
7.35532e-02 3.28952e+03 5.83888e-01 8.23071e-01
5.73553e-01 3.28952e+03 4.54779e-01 6.00780e-01
1.07355e+00 3.28952e+03 3.03187e-01 3.73325e-01
1.57355e+00 3.28952e+03 2.10090e-01 2.03450e-01
2.07355e+00 3.28952e+03 9.42398e-02 1.41339e-01
2.57355e+00 3.28952e+03 3.19299e-02 3.78170e-02
3.07355e+00 3.28952e+03 4.70145e-03 4.99076e-03
3.57355e+00 3.28952e+03 4.27410e-03 1.12206e-02
4.07355e+00 3.28952e+03 3.26266e-03 4.99450e-03
4.57355e+00 3.28952e+03 -9.89449e-04 -2.65770e-04
5.07355e+00 3.28952e+03 3.99597e-04 8.63602e-04
5.57355e+00 3.28952e+03 -5.57514e-05 -5.74677e-05
6.07355e+00 3.28952e+03 -2.95251e-04 -4.51590e-04
6.57355e+00 3.28952e+03 3.04264e-04 7.83964e-04
7.07355e+00 3.28952e+03 2.40501e-04 5.14044e-04
7.57355e+00 3.28952e+03 -5.35302e-04 -7.41907e-04
8.07355e+00 3.28952e+03 4.12592e-05 -1.70167e-04
8.57355e+00 3.28952e+03 7.90953e-05 -2.01481e-04
9.07355e+00 3.28952e+03 -5.07018e-05 5.30933e-04
9.57355e+00 3.28952e+03 -2.11176e-04 -2.00889e-04
1.00736e+01 3.28952e+03 3.74940e-04 7.26323e-05
1.05736e+01 3.28952e+03 1.81221e-04 3.69956e-05
1.10736e+01 3.28952e+03 -2.77813e-04 -6.91693e-04
1.15736e+01 3.28952e+03 4.85686e-05 2.97579e-04
1.20736e+01 3.28952e+03 -2.07801e-04 5.24284e-04
1.25736e+01 3.28952e+03 2.64398e-04 1.96118e-04
1.30736e+01 3.28952e+03 1.06997e-05 -6.60245e-04
1.35736e+01 3.28952e+03 -6.23477e-05 4.15134e-04
1.40736e+01 3.28952e+03 1.01685e-06 2.27195e-04
1.45736e+01 3.28952e+03 -1.42784e-04 -5.73977e-04
1.50736e+01 3.28952e+03 9.97474e-05 -3.48647e-05
1.55736e+01 3.28952e+03 -6.87611e-05 -3.01894e-05
1.60736e+01 3.28952e+03 2.22574e-04 9.62973e-05
1.65736e+01 3.28952e+03 7.32081e-04 3.68748e-04
-1.29264e+01 3.29056e+03 1.35822e-01 7.83861e-03
-1.24264e+01 3.29056e+03 1.45086e-01 3.59233e-02
-1.19264e+01 3.29056e+03 4.70539e-02 1.12389e-01
-1.14264e+01 3.29056e+03 5.50962e-02 1.19377e-01
-1.09264e+01 3.29056e+03 -1.56825e-01 -1.77483e-01
-1.04264e+01 3.29056e+03 -1.48682e-01 -2.08870e-01
-9.92645e+00 3.29056e+03 1.89242e-01 2.14039e-01
-9.42645e+00 3.29056e+03 1.12520e-01 1.46171e-01
-8.92645e+00 3.29056e+03 -1.81434e-01 -1.33693e-01
-8.42645e+00 3.29056e+03 -5.40657e-02 -4.08145e-02
-7.92645e+00 3.29056e+03 5.26608e-02 -5.40958e-02
-7.42645e+00 3.29056e+03 -7.35292e-02 -7.80101e-04
-6.92645e+00 3.29056e+03 1.35160e-01 1.96095e-01
-6.42645e+00 3.29056e+03 2.44766e-02 -7.89574e-02
-5.92645e+00 3.29056e+03 -1.35020e-01 -1.90997e-01
-5.42645e+00 3.29056e+03 4.80837e-02 4.08949e-02
-4.92645e+00 3.29056e+03 6.31302e-02 -8.61111e-02
-4.42645e+00 3.29056e+03 2.55098e-01 2.11340e-01
-3.92645e+00 3.29056e+03 3.51800e-01 5.06131e-01
-3.42645e+00 3.29056e+03 2.65128e-01 4.45687e-01
-2.92645e+00 3.29056e+03 3.63406e-01 5.84354e-01
-2.42645e+00 3.29056e+03 4.63898e-01 7.38251e-01
-1.92645e+00 3.29056e+03 6.98933e-01 9.81932e-01
-1.42645e+00 3.29056e+03 6.65764e-01 1.04109e+00
-9.26447e-01 3.29056e+03 7.83234e-01 1.09598e+00
-4.26447e-01 3.29056e+03 8.08450e-01 1.09464e+00
7.35532e-02 3.29056e+03 5.84795e-01 8.28016e-01
5.73553e-01 3.29056e+03 4.61092e-01 6.06073e-01
1.07355e+00 3.29056e+03 3.06747e-01 3.74476e-01
1.57355e+00 3.29056e+03 2.11596e-01 2.09900e-01
2.07355e+00 3.29056e+03 9.52252e-02 1.41501e-01
2.57355e+00 3.29056e+03 3.18246e-02 3.72990e-02
3.07355e+00 3.29056e+03 5.42823e-03 5.34789e-03
3.57355e+00 3.29056e+03 4.20462e-03 1.05318e-02
4.07355e+00 3.29056e+03 3.30211e-03 5.14366e-03
4.57355e+00 3.29056e+03 -8.61797e-04 2.13559e-06
5.07355e+00 3.29056e+03 3.95606e-04 8.73911e-04
5.57355e+00 3.29056e+03 -1.04072e-04 -1.44444e-04
6.07355e+00 3.29056e+03 -2.80965e-04 -3.86856e-04
6.57355e+00 3.29056e+03 3.18875e-04 7.97014e-04
7.07355e+00 3.29056e+03 2.35817e-04 4.50563e-04
7.57355e+00 3.29056e+03 -5.27415e-04 -7.11545e-04
8.07355e+00 3.29056e+03 4.79479e-05 -1.57435e-04
8.57355e+00 3.29056e+03 8.78038e-05 -1.95041e-04
9.07355e+00 3.29056e+03 -7.20581e-05 5.21970e-04
9.57355e+00 3.29056e+03 -2.34291e-04 -2.55566e-04
1.00736e+01 3.29056e+03 3.81372e-04 1.35021e-04
1.05736e+01 3.29056e+03 1.97546e-04 7.60124e-05
1.10736e+01 3.29056e+03 -2.63415e-04 -7.37862e-04
1.15736e+01 3.29056e+03 3.00976e-05 2.87602e-04
1.20736e+01 3.29056e+03 -2.20408e-04 5.36319e-04
1.25736e+01 3.29056e+03 2.72106e-04 1.83530e-04
1.30736e+01 3.29056e+03 1.99937e-05 -6.53148e-04
1.35736e+01 3.29056e+03 -8.34106e-05 4.17010e-04
1.40736e+01 3.29056e+03 8.51529e-06 2.11338e-04
1.45736e+01 3.29056e+03 -1.23424e-04 -5.69768e-04
1.50736e+01 3.29056e+03 9.81736e-05 1.36144e-05
1.55736e+01 3.29056e+03 -4.14461e-05 -9.18078e-06
1.60736e+01 3.29056e+03 2.13821e-04 5.09188e-05
1.65736e+01 3.29056e+03 6.85354e-04 3.21564e-04
-1.29264e+01 3.29160e+03 1.54904e-01 5.23367e-03
-1.24264e+01 3.29160e+03 1.56095e-01 4.48878e-02
-1.19264e+01 3.29160e+03 6.11035e-02 1.35891e-01
-1.14264e+01 3.29160e+03 4.85561e-02 1.08637e-01
-1.09264e+01 3.29160e+03 -1.74627e-01 -2.06538e-01
-1.04264e+01 3.29160e+03 -1.36703e-01 -1.93844e-01
-9.92645e+00 3.29160e+03 1.90754e-01 2.22582e-01
-9.42645e+00 3.29160e+03 1.15955e-01 1.50020e-01
-8.92645e+00 3.29160e+03 -1.73388e-01 -1.26953e-01
-8.42645e+00 3.29160e+03 -7.49204e-02 -6.70643e-02
-7.92645e+00 3.29160e+03 4.50534e-02 -6.82941e-02
-7.42645e+00 3.29160e+03 -6.53995e-02 2.11043e-02
-6.92645e+00 3.29160e+03 1.33262e-01 2.00848e-01
-6.42645e+00 3.29160e+03 2.83840e-02 -8.64481e-02
-5.92645e+00 3.29160e+03 -1.39311e-01 -1.88525e-01
-5.42645e+00 3.29160e+03 3.50879e-02 3.29496e-02
-4.92645e+00 3.29160e+03 7.95305e-02 -7.48515e-02
-4.42645e+00 3.29160e+03 2.60659e-01 2.29403e-01
-3.92645e+00 3.29160e+03 3.48864e-01 5.02629e-01
-3.42645e+00 3.29160e+03 2.73352e-01 4.39972e-01
-2.92645e+00 3.29160e+03 3.65906e-01 5.92683e-01
-2.42645e+00 3.29160e+03 4.73898e-01 7.58740e-01
-1.92645e+00 3.29160e+03 6.96442e-01 9.74850e-01
-1.42645e+00 3.29160e+03 6.68974e-01 1.03952e+00
-9.26447e-01 3.29160e+03 8.04410e-01 1.13023e+00
-4.26447e-01 3.29160e+03 8.18948e-01 1.10592e+00
7.35532e-02 3.29160e+03 5.85609e-01 8.32239e-01
5.73553e-01 3.29160e+03 4.66689e-01 6.11497e-01
1.07355e+00 3.29160e+03 3.10864e-01 3.75847e-01
1.57355e+00 3.29160e+03 2.13511e-01 2.16738e-01
2.07355e+00 3.29160e+03 9.62943e-02 1.41614e-01
2.57355e+00 3.29160e+03 3.16313e-02 3.64789e-02
3.07355e+00 3.29160e+03 6.10786e-03 5.60059e-03
3.57355e+00 3.29160e+03 4.13235e-03 9.89747e-03
4.07355e+00 3.29160e+03 3.34277e-03 5.30287e-03
4.57355e+00 3.29160e+03 -7.22067e-04 2.67147e-04
5.07355e+00 3.29160e+03 3.82532e-04 8.68462e-04
5.57355e+00 3.29160e+03 -1.45890e-04 -2.17764e-04
6.07355e+00 3.29160e+03 -2.62979e-04 -3.24297e-04
6.57355e+00 3.29160e+03 3.27764e-04 8.01387e-04
7.07355e+00 3.29160e+03 2.30336e-04 3.85174e-04
7.57355e+00 3.29160e+03 -5.18557e-04 -6.79422e-04
8.07355e+00 3.29160e+03 5.08923e-05 -1.43430e-04
8.57355e+00 3.29160e+03 9.74625e-05 -1.90474e-04
9.07355e+00 3.29160e+03 -9.17114e-05 5.10335e-04
9.57355e+00 3.29160e+03 -2.52328e-04 -3.06872e-04
1.00736e+01 3.29160e+03 3.84687e-04 1.95264e-04
1.05736e+01 3.29160e+03 2.08105e-04 1.11106e-04
1.10736e+01 3.29160e+03 -2.44383e-04 -7.78495e-04
1.15736e+01 3.29160e+03 1.39420e-05 2.76372e-04
1.20736e+01 3.29160e+03 -2.31206e-04 5.46175e-04
1.25736e+01 3.29160e+03 2.72036e-04 1.61851e-04
1.30736e+01 3.29160e+03 2.90586e-05 -6.35431e-04
1.35736e+01 3.29160e+03 -9.97133e-05 4.22898e-04
1.40736e+01 3.29160e+03 1.53898e-05 1.85069e-04
1.45736e+01 3.29160e+03 -1.01904e-04 -5.53181e-04
1.50736e+01 3.29160e+03 9.43461e-05 6.25142e-05
1.55736e+01 3.29160e+03 -1.25734e-05 9.96885e-06
1.60736e+01 3.29160e+03 2.02949e-04 3.76485e-06
1.65736e+01 3.29160e+03 6.25851e-04 2.57182e-04
-1.29264e+01 3.29264e+03 1.75601e-01 7.20054e-03
-1.24264e+01 3.29264e+03 1.66751e-01 5.45189e-02
-1.19264e+01 3.29264e+03 7.43366e-02 1.57396e-01
-1.14264e+01 3.29264e+03 4.10431e-02 9.68286e-02
-1.09264e+01 3.29264e+03 -1.91429e-01 -2.33731e-01
-1.04264e+01 3.29264e+03 -1.23977e-01 -1.77313e-01
-9.92645e+00 3.29264e+03 1.91918e-01 2.29257e-01
-9.42645e+00 3.29264e+03 1.19037e-01 1.51843e-01
-8.92645e+00 3.29264e+03 -1.65869e-01 -1.19449e-01
-8.42645e+00 3.29264e+03 -9.53163e-02 -9.14397e-02
-7.92645e+00 3.29264e+03 3.77526e-02 -8.24732e-02
-7.42645e+00 3.29264e+03 -5.69549e-02 4.15110e-02
-6.92645e+00 3.29264e+03 1.30051e-01 2.04120e-01
-6.42645e+00 3.29264e+03 3.33283e-02 -9.12963e-02
-5.92645e+00 3.29264e+03 -1.43117e-01 -1.84837e-01
-5.42645e+00 3.29264e+03 2.00071e-02 2.31697e-02
-4.92645e+00 3.29264e+03 9.81095e-02 -6.12821e-02
-4.42645e+00 3.29264e+03 2.66379e-01 2.46508e-01
-3.92645e+00 3.29264e+03 3.44039e-01 4.98052e-01
-3.42645e+00 3.29264e+03 2.83300e-01 4.37525e-01
-2.92645e+00 3.29264e+03 3.69401e-01 5.99140e-01
-2.42645e+00 3.29264e+03 4.83428e-01 7.77773e-01
-1.92645e+00 3.29264e+03 6.93409e-01 9.68664e-01
-1.42645e+00 3.29264e+03 6.73395e-01 1.03907e+00
-9.26447e-01 3.29264e+03 8.25010e-01 1.16528e+00
-4.26447e-01 3.29264e+03 8.28772e-01 1.11644e+00
7.35532e-02 3.29264e+03 5.86634e-01 8.36107e-01
5.73553e-01 3.29264e+03 4.71592e-01 6.17035e-01
1.07355e+00 3.29264e+03 3.15486e-01 3.77535e-01
1.57355e+00 3.29264e+03 2.15928e-01 2.23773e-01
2.07355e+00 3.29264e+03 9.74635e-02 1.41671e-01
2.57355e+00 3.29264e+03 3.13538e-02 3.54217e-02
3.07355e+00 3.29264e+03 6.71474e-03 5.73083e-03
3.57355e+00 3.29264e+03 4.07373e-03 9.33995e-03
4.07355e+00 3.29264e+03 3.38305e-03 5.47703e-03
4.57355e+00 3.29264e+03 -5.72099e-04 5.23796e-04
5.07355e+00 3.29264e+03 3.60936e-04 8.46378e-04
5.57355e+00 3.29264e+03 -1.80102e-04 -2.76796e-04
6.07355e+00 3.29264e+03 -2.42761e-04 -2.67118e-04
6.57355e+00 3.29264e+03 3.30463e-04 7.97652e-04
7.07355e+00 3.29264e+03 2.24754e-04 3.20269e-04
7.57355e+00 3.29264e+03 -5.08373e-04 -6.45526e-04
8.07355e+00 3.29264e+03 4.94150e-05 -1.28456e-04
8.57355e+00 3.29264e+03 1.07533e-04 -1.87164e-04
9.07355e+00 3.29264e+03 -1.09055e-04 4.96559e-04
9.57355e+00 3.29264e+03 -2.65053e-04 -3.54729e-04
1.00736e+01 3.29264e+03 3.84851e-04 2.51868e-04
1.05736e+01 3.29264e+03 2.12998e-04 1.41390e-04
1.10736e+01 3.29264e+03 -2.20780e-04 -8.12778e-04
1.15736e+01 3.29264e+03 5.99570e-07 2.64329e-04
1.20736e+01 3.29264e+03 -2.40367e-04 5.52756e-04
1.25736e+01 3.29264e+03 2.64404e-04 1.31114e-04
1.30736e+01 3.29264e+03 3.77107e-05 -6.07209e-04
1.35736e+01 3.29264e+03 -1.11213e-04 4.33208e-04
1.40736e+01 3.29264e+03 2.16539e-05 1.50064e-04
1.45736e+01 3.29264e+03 -7.83803e-05 -5.25320e-04
1.50736e+01 3.29264e+03 8.83064e-05 1.10418e-04
1.55736e+01 3.29264e+03 1.65649e-05 2.66131e-05
1.60736e+01 3.29264e+03 1.90172e-04 -4.35483e-05
1.65736e+01 3.29264e+03 5.55464e-04 1.80206e-04
-1.29264e+01 3.29369e+03 1.96800e-01 1.30350e-02
-1.24264e+01 3.29369e+03 1.76908e-01 6.45577e-02
-1.19264e+01 3.29369e+03 8.70831e-02 1.77277e-01
-1.14264e+01 3.29369e+03 3.21387e-02 8.39796e-02
-1.09264e+01 3.29369e+03 -2.07065e-01 -2.58543e-01
-1.04264e+01 3.29369e+03 -1.10651e-01 -1.59542e-01
-9.92645e+00 3.29369e+03 1.93015e-01 2.33994e-01
-9.42645e+00 3.29369e+03 1.21896e-01 1.51649e-01
-8.92645e+00 3.29369e+03 -1.59208e-01 -1.11389e-01
-8.42645e+00 3.29369e+03 -1.14387e-01 -1.13168e-01
-7.92645e+00 3.29369e+03 3.06584e-02 -9.66315e-02
-7.42645e+00 3.29369e+03 -4.84124e-02 6.01378e-02
-6.92645e+00 3.29369e+03 1.25639e-01 2.05999e-01
-6.42645e+00 3.29369e+03 3.89440e-02 -9.35254e-02
-5.92645e+00 3.29369e+03 -1.46240e-01 -1.80225e-01
-5.42645e+00 3.29369e+03 3.37085e-03 1.20154e-02
-4.92645e+00 3.29369e+03 1.18610e-01 -4.54173e-02
-4.42645e+00 3.29369e+03 2.72080e-01 2.62120e-01
-3.92645e+00 3.29369e+03 3.37363e-01 4.92439e-01
-3.42645e+00 3.29369e+03 2.95101e-01 4.38563e-01
-2.92645e+00 3.29369e+03 3.73710e-01 6.03533e-01
-2.42645e+00 3.29369e+03 4.91946e-01 7.94987e-01
-1.92645e+00 3.29369e+03 6.89971e-01 9.63613e-01
-1.42645e+00 3.29369e+03 6.79396e-01 1.04006e+00
-9.26447e-01 3.29369e+03 8.44940e-01 1.20057e+00
-4.26447e-01 3.29369e+03 8.37755e-01 1.12624e+00
7.35532e-02 3.29369e+03 5.88121e-01 8.40146e-01
5.73553e-01 3.29369e+03 4.75783e-01 6.22664e-01
1.07355e+00 3.29369e+03 3.20496e-01 3.79464e-01
1.57355e+00 3.29369e+03 2.18884e-01 2.30906e-01
2.07355e+00 3.29369e+03 9.87515e-02 1.41729e-01
2.57355e+00 3.29369e+03 3.09972e-02 3.42000e-02
3.07355e+00 3.29369e+03 7.21434e-03 5.71954e-03
3.57355e+00 3.29369e+03 4.03385e-03 8.86890e-03
4.07355e+00 3.29369e+03 3.42259e-03 5.67062e-03
4.57355e+00 3.29369e+03 -4.14096e-04 7.67792e-04
5.07355e+00 3.29369e+03 3.30107e-04 8.02193e-04
5.57355e+00 3.29369e+03 -2.05533e-04 -3.21885e-04
6.07355e+00 3.29369e+03 -2.20471e-04 -2.16810e-04
6.57355e+00 3.29369e+03 3.26903e-04 7.84793e-04
7.07355e+00 3.29369e+03 2.19749e-04 2.58029e-04
7.57355e+00 3.29369e+03 -4.96914e-04 -6.09402e-04
8.07355e+00 3.29369e+03 4.20836e-05 -1.15016e-04
8.57355e+00 3.29369e+03 1.18234e-04 -1.84116e-04
9.07355e+00 3.29369e+03 -1.22342e-04 4.83033e-04
9.57355e+00 3.29369e+03 -2.73257e-04 -3.98387e-04
1.00736e+01 3.29369e+03 3.81138e-04 3.02724e-04
1.05736e+01 3.29369e+03 2.12759e-04 1.65726e-04
1.10736e+01 3.29369e+03 -1.92364e-04 -8.38624e-04
1.15736e+01 3.29369e+03 -9.58803e-06 2.51527e-04
1.20736e+01 3.29369e+03 -2.47982e-04 5.54367e-04
1.25736e+01 3.29369e+03 2.49763e-04 9.28015e-05
1.30736e+01 3.29369e+03 4.51015e-05 -5.70340e-04
1.35736e+01 3.29369e+03 -1.17950e-04 4.47988e-04
1.40736e+01 3.29369e+03 2.76106e-05 1.08653e-04
1.45736e+01 3.29369e+03 -5.36302e-05 -4.88406e-04
1.50736e+01 3.29369e+03 8.01013e-05 1.57171e-04
1.55736e+01 3.29369e+03 4.47729e-05 4.11925e-05
1.60736e+01 3.29369e+03 1.76210e-04 -9.05264e-05
1.65736e+01 3.29369e+03 4.77607e-04 9.37996e-05
-1.29264e+01 3.29473e+03 2.17387e-01 2.12001e-02
-1.24264e+01 3.29473e+03 1.86142e-01 7.43217e-02
-1.19264e+01 3.29473e+03 9.93018e-02 1.95479e-01
-1.14264e+01 3.29473e+03 2.21476e-02 7.06555e-02
-1.09264e+01 3.29473e+03 -2.21064e-01 -2.80086e-01
-1.04264e+01 3.29473e+03 -9.73383e-02 -1.41257e-01
-9.92645e+00 3.29473e+03 1.94383e-01 2.36929e-01
-9.42645e+00 3.29473e+03 1.24312e-01 1.49411e-01
-8.92645e+00 3.29473e+03 -1.53697e-01 -1.02783e-01
-8.42645e+00 3.29473e+03 -1.30932e-01 -1.31246e-01
-7.92645e+00 3.29473e+03 2.35386e-02 -1.10953e-01
-7.42645e+00 3.29473e+03 -4.00015e-02 7.65313e-02
-6.92645e+00 3.29473e+03 1.20103e-01 2.06450e-01
-6.42645e+00 3.29473e+03 4.49157e-02 -9.31318e-02
-5.92645e+00 3.29473e+03 -1.48262e-01 -1.74792e-01
-5.42645e+00 3.29473e+03 -1.44542e-02 -3.59841e-04
-4.92645e+00 3.29473e+03 1.40716e-01 -2.74263e-02
-4.42645e+00 3.29473e+03 2.77202e-01 2.75429e-01
-3.92645e+00 3.29473e+03 3.29117e-01 4.86041e-01
-3.42645e+00 3.29473e+03 3.09031e-01 4.43464e-01
-2.92645e+00 3.29473e+03 3.78361e-01 6.05612e-01
-2.42645e+00 3.29473e+03 4.99290e-01 8.10341e-01
-1.92645e+00 3.29473e+03 6.86553e-01 9.60081e-01
-1.42645e+00 3.29473e+03 6.86954e-01 1.04252e+00
-9.26447e-01 3.29473e+03 8.63947e-01 1.23564e+00
-4.26447e-01 3.29473e+03 8.46052e-01 1.13574e+00
7.35532e-02 3.29473e+03 5.90128e-01 8.44489e-01
5.73553e-01 3.29473e+03 4.79304e-01 6.28218e-01
1.07355e+00 3.29473e+03 3.25808e-01 3.81527e-01
1.57355e+00 3.29473e+03 2.22330e-01 2.38189e-01
2.07355e+00 3.29473e+03 1.00151e-01 1.41876e-01
2.57355e+00 3.29473e+03 3.05818e-02 3.28813e-02
3.07355e+00 3.29473e+03 7.58166e-03 5.59026e-03
3.57355e+00 3.29473e+03 4.01587e-03 8.46264e-03
4.07355e+00 3.29473e+03 3.45993e-03 5.88078e-03
4.57355e+00 3.29473e+03 -2.51818e-04 9.89983e-04
5.07355e+00 3.29473e+03 2.89377e-04 7.32042e-04
5.57355e+00 3.29473e+03 -2.21975e-04 -3.52632e-04
6.07355e+00 3.29473e+03 -1.96399e-04 -1.73441e-04
6.57355e+00 3.29473e+03 3.16677e-04 7.61905e-04
7.07355e+00 3.29473e+03 2.16316e-04 2.00467e-04
7.57355e+00 3.29473e+03 -4.84613e-04 -5.70684e-04
8.07355e+00 3.29473e+03 2.83605e-05 -1.05141e-04
8.57355e+00 3.29473e+03 1.30049e-04 -1.79969e-04
9.07355e+00 3.29473e+03 -1.30337e-04 4.71736e-04
9.57355e+00 3.29473e+03 -2.77661e-04 -4.38241e-04
1.00736e+01 3.29473e+03 3.73426e-04 3.46368e-04
1.05736e+01 3.29473e+03 2.08391e-04 1.82647e-04
1.10736e+01 3.29473e+03 -1.59734e-04 -8.55416e-04
1.15736e+01 3.29473e+03 -1.62216e-05 2.39754e-04
1.20736e+01 3.29473e+03 -2.54996e-04 5.50084e-04
1.25736e+01 3.29473e+03 2.28506e-04 4.76817e-05
1.30736e+01 3.29473e+03 5.17795e-05 -5.25301e-04
1.35736e+01 3.29473e+03 -1.20508e-04 4.66105e-04
1.40736e+01 3.29473e+03 3.32642e-05 6.17276e-05
1.45736e+01 3.29473e+03 -2.80807e-05 -4.44835e-04
1.50736e+01 3.29473e+03 6.99840e-05 2.02459e-04
1.55736e+01 3.29473e+03 7.15264e-05 5.55658e-05
1.60736e+01 3.29473e+03 1.61245e-04 -1.37259e-04
1.65736e+01 3.29473e+03 3.93883e-04 -2.55433e-06
-1.29264e+01 3.29577e+03 2.36028e-01 2.94906e-02
-1.24264e+01 3.29577e+03 1.94017e-01 8.33092e-02
-1.19264e+01 3.29577e+03 1.11043e-01 2.11939e-01
-1.14264e+01 3.29577e+03 1.14647e-02 5.70407e-02
-1.09264e+01 3.29577e+03 -2.32875e-01 -2.97606e-01
-1.04264e+01 3.29577e+03 -8.44528e-02 -1.23018e-01
-9.92645e+00 3.29577e+03 1.96067e-01 2.38162e-01
-9.42645e+00 3.29577e+03 1.25975e-01 1.45278e-01
-8.92645e+00 3.29577e+03 -1.49583e-01 -9.38219e-02
-8.42645e+00 3.29577e+03 -1.44230e-01 -1.45205e-01
-7.92645e+00 3.29577e+03 1.61470e-02 -1.25301e-01
-7.42645e+00 3.29577e+03 -3.18348e-02 9.03063e-02
-6.92645e+00 3.29577e+03 1.13692e-01 2.05420e-01
-6.42645e+00 3.29577e+03 5.13100e-02 -8.98337e-02
-5.92645e+00 3.29577e+03 -1.48980e-01 -1.68668e-01
-5.42645e+00 3.29577e+03 -3.31362e-02 -1.37111e-02
-4.92645e+00 3.29577e+03 1.63862e-01 -7.90549e-03
-4.42645e+00 3.29577e+03 2.81340e-01 2.85838e-01
-3.92645e+00 3.29577e+03 3.20023e-01 4.79678e-01
-3.42645e+00 3.29577e+03 3.24921e-01 4.52163e-01
-2.92645e+00 3.29577e+03 3.83084e-01 6.05328e-01
-2.42645e+00 3.29577e+03 5.05591e-01 8.23855e-01
-1.92645e+00 3.29577e+03 6.83558e-01 9.58358e-01
-1.42645e+00 3.29577e+03 6.95943e-01 1.04629e+00
-9.26447e-01 3.29577e+03 8.81764e-01 1.27005e+00
-4.26447e-01 3.29577e+03 8.53753e-01 1.14546e+00
7.35532e-02 3.29577e+03 5.92612e-01 8.49130e-01
5.73553e-01 3.29577e+03 4.82231e-01 6.33529e-01
1.07355e+00 3.29577e+03 3.31343e-01 3.83747e-01
1.57355e+00 3.29577e+03 2.26237e-01 2.45689e-01
2.07355e+00 3.29577e+03 1.01650e-01 1.42066e-01
2.57355e+00 3.29577e+03 3.01383e-02 3.15317e-02
3.07355e+00 3.29577e+03 7.82548e-03 5.42016e-03
3.57355e+00 3.29577e+03 4.01857e-03 8.09295e-03
4.07355e+00 3.29577e+03 3.49140e-03 6.10133e-03
4.57355e+00 3.29577e+03 -8.79495e-05 1.18092e-03
5.07355e+00 3.29577e+03 2.38424e-04 6.35771e-04
5.57355e+00 3.29577e+03 -2.30138e-04 -3.66732e-04
6.07355e+00 3.29577e+03 -1.70661e-04 -1.36549e-04
6.57355e+00 3.29577e+03 2.99415e-04 7.29885e-04
7.07355e+00 3.29577e+03 2.14807e-04 1.50309e-04
7.57355e+00 3.29577e+03 -4.71830e-04 -5.31286e-04
8.07355e+00 3.29577e+03 8.44328e-06 -9.97074e-05
8.57355e+00 3.29577e+03 1.43390e-04 -1.73261e-04
9.07355e+00 3.29577e+03 -1.32558e-04 4.63120e-04
9.57355e+00 3.29577e+03 -2.78731e-04 -4.74431e-04
1.00736e+01 3.29577e+03 3.61911e-04 3.81635e-04
1.05736e+01 3.29577e+03 2.00673e-04 1.91684e-04
1.10736e+01 3.29577e+03 -1.23283e-04 -8.63164e-04
1.15736e+01 3.29577e+03 -1.89530e-05 2.29603e-04
1.20736e+01 3.29577e+03 -2.62473e-04 5.39764e-04
1.25736e+01 3.29577e+03 2.00750e-04 -2.88136e-06
1.30736e+01 3.29577e+03 5.88001e-05 -4.72247e-04
1.35736e+01 3.29577e+03 -1.19219e-04 4.86125e-04
1.40736e+01 3.29577e+03 3.85077e-05 9.41092e-06
1.45736e+01 3.29577e+03 -1.68358e-06 -3.95863e-04
1.50736e+01 3.29577e+03 5.80456e-05 2.46141e-04
1.55736e+01 3.29577e+03 9.60726e-05 7.08207e-05
1.60736e+01 3.29577e+03 1.45018e-04 -1.82848e-04
1.65736e+01 3.29577e+03 3.05113e-04 -1.08251e-04
-1.29264e+01 3.29681e+03 2.52150e-01 3.70487e-02
-1.24264e+01 3.29681e+03 2.00048e-01 9.12630e-02
-1.19264e+01 3.29681e+03 1.22271e-01 2.26611e-01
-1.14264e+01 3.29681e+03 5.76239e-04 4.32879e-02
-1.09264e+01 3.29681e+03 -2.42236e-01 -3.10903e-01
-1.04264e+01 3.29681e+03 -7.23208e-02 -1.05447e-01
-9.92645e+00 3.29681e+03 1.97827e-01 2.37753e-01
-9.42645e+00 3.29681e+03 1.26788e-01 1.39597e-01
-8.92645e+00 3.29681e+03 -1.47122e-01 -8.47772e-02
-8.42645e+00 3.29681e+03 -1.53768e-01 -1.54478e-01
-7.92645e+00 3.29681e+03 8.43811e-03 -1.39628e-01
-7.42645e+00 3.29681e+03 -2.43542e-02 1.00693e-01
-6.92645e+00 3.29681e+03 1.06969e-01 2.03266e-01
-6.42645e+00 3.29681e+03 5.82905e-02 -8.32446e-02
-5.92645e+00 3.29681e+03 -1.48405e-01 -1.62184e-01
-5.42645e+00 3.29681e+03 -5.22487e-02 -2.77056e-02
-4.92645e+00 3.29681e+03 1.87401e-01 1.26209e-02
-4.42645e+00 3.29681e+03 2.84385e-01 2.93156e-01
-3.92645e+00 3.29681e+03 3.10753e-01 4.74013e-01
-3.42645e+00 3.29681e+03 3.42440e-01 4.64460e-01
-2.92645e+00 3.29681e+03 3.87516e-01 6.02781e-01
-2.42645e+00 3.29681e+03 5.10891e-01 8.35378e-01
-1.92645e+00 3.29681e+03 6.81302e-01 9.58542e-01
-1.42645e+00 3.29681e+03 7.06424e-01 1.05142e+00
-9.26447e-01 3.29681e+03 8.98505e-01 1.30364e+00
-4.26447e-01 3.29681e+03 8.60724e-01 1.15553e+00
7.35532e-02 3.29681e+03 5.95492e-01 8.54064e-01
5.73553e-01 3.29681e+03 4.84627e-01 6.38484e-01
1.07355e+00 3.29681e+03 3.37015e-01 3.86180e-01
1.57355e+00 3.29681e+03 2.30649e-01 2.53484e-01
2.07355e+00 3.29681e+03 1.03226e-01 1.42198e-01
2.57355e+00 3.29681e+03 2.96791e-02 3.02351e-02
3.07355e+00 3.29681e+03 7.97017e-03 5.26765e-03
3.57355e+00 3.29681e+03 4.04272e-03 7.73979e-03
4.07355e+00 3.29681e+03 3.51143e-03 6.32762e-03
4.57355e+00 3.29681e+03 7.15945e-05 1.33061e-03
5.07355e+00 3.29681e+03 1.79697e-04 5.13897e-04
5.57355e+00 3.29681e+03 -2.30209e-04 -3.60545e-04
6.07355e+00 3.29681e+03 -1.42837e-04 -1.04666e-04
6.57355e+00 3.29681e+03 2.74604e-04 6.88616e-04
7.07355e+00 3.29681e+03 2.15038e-04 1.10471e-04
7.57355e+00 3.29681e+03 -4.59155e-04 -4.94058e-04
8.07355e+00 3.29681e+03 -1.74911e-05 -1.01197e-04
8.57355e+00 3.29681e+03 1.59088e-04 -1.61867e-04
9.07355e+00 3.29681e+03 -1.28837e-04 4.58255e-04
9.57355e+00 3.29681e+03 -2.76689e-04 -5.06648e-04
1.00736e+01 3.29681e+03 3.46263e-04 4.06452e-04
1.05736e+01 3.29681e+03 1.90345e-04 1.93532e-04
1.10736e+01 3.29681e+03 -8.28136e-05 -8.60511e-04
1.15736e+01 3.29681e+03 -1.82392e-05 2.19981e-04
1.20736e+01 3.29681e+03 -2.71263e-04 5.23211e-04
1.25736e+01 3.29681e+03 1.66517e-04 -5.73922e-05
1.30736e+01 3.29681e+03 6.67745e-05 -4.13159e-04
1.35736e+01 3.29681e+03 -1.14107e-04 5.06750e-04
1.40736e+01 3.29681e+03 4.29067e-05 -4.73866e-05
1.45736e+01 3.29681e+03 2.59430e-05 -3.41800e-04
1.50736e+01 3.29681e+03 4.44615e-05 2.87956e-04
1.55736e+01 3.29681e+03 1.17118e-04 8.75747e-05
1.60736e+01 3.29681e+03 1.27894e-04 -2.25708e-04
1.65736e+01 3.29681e+03 2.13270e-04 -2.22817e-04
-1.29264e+01 3.29785e+03 2.65805e-01 4.34928e-02
-1.24264e+01 3.29785e+03 2.03792e-01 9.76011e-02
-1.19264e+01 3.29785e+03 1.32834e-01 2.39421e-01
-1.14264e+01 3.29785e+03 -9.88978e-03 3.02343e-02
-1.09264e+01 3.29785e+03 -2.49392e-01 -3.20321e-01
-1.04264e+01 3.29785e+03 -6.11135e-02 -8.90125e-02
-9.92645e+00 3.29785e+03 1.99436e-01 2.35966e-01
-9.42645e+00 3.29785e+03 1.26429e-01 1.32291e-01
-8.92645e+00 3.29785e+03 -1.46625e-01 -7.62764e-02
-8.42645e+00 3.29785e+03 -1.59142e-01 -1.58370e-01
-7.92645e+00 3.29785e+03 7.80042e-04 -1.53365e-01
-7.42645e+00 3.29785e+03 -1.79024e-02 1.06944e-01
-6.92645e+00 3.29785e+03 1.00651e-01 2.00342e-01
-6.42645e+00 3.29785e+03 6.55160e-02 -7.33792e-02
-5.92645e+00 3.29785e+03 -1.46793e-01 -1.55629e-01
-5.42645e+00 3.29785e+03 -7.15190e-02 -4.25610e-02
-4.92645e+00 3.29785e+03 2.10702e-01 3.36592e-02
-4.42645e+00 3.29785e+03 2.86714e-01 2.97777e-01
-3.92645e+00 3.29785e+03 3.01758e-01 4.69350e-01
-3.42645e+00 3.29785e+03 3.61148e-01 4.79964e-01
-2.92645e+00 3.29785e+03 3.91330e-01 5.98195e-01
-2.42645e+00 3.29785e+03 5.15262e-01 8.45079e-01
-1.92645e+00 3.29785e+03 6.79928e-01 9.60672e-01
-1.42645e+00 3.29785e+03 7.18399e-01 1.05832e+00
-9.26447e-01 3.29785e+03 9.14425e-01 1.33618e+00
-4.26447e-01 3.29785e+03 8.66881e-01 1.16562e+00
7.35532e-02 3.29785e+03 5.98817e-01 8.59510e-01
5.73553e-01 3.29785e+03 4.86662e-01 6.43124e-01
1.07355e+00 3.29785e+03 3.42728e-01 3.88782e-01
1.57355e+00 3.29785e+03 2.35523e-01 2.61429e-01
2.07355e+00 3.29785e+03 1.04839e-01 1.42260e-01
2.57355e+00 3.29785e+03 2.92146e-02 2.90891e-02
3.07355e+00 3.29785e+03 8.04626e-03 5.15617e-03
3.57355e+00 3.29785e+03 4.09174e-03 7.39321e-03
4.07355e+00 3.29785e+03 3.51215e-03 6.55479e-03
4.57355e+00 3.29785e+03 2.20160e-04 1.43329e-03
5.07355e+00 3.29785e+03 1.16686e-04 3.69700e-04
5.57355e+00 3.29785e+03 -2.22027e-04 -3.31400e-04
6.07355e+00 3.29785e+03 -1.12972e-04 -7.88703e-05
6.57355e+00 3.29785e+03 2.42301e-04 6.38719e-04
7.07355e+00 3.29785e+03 2.16719e-04 8.18724e-05
7.57355e+00 3.29785e+03 -4.46434e-04 -4.58670e-04
8.07355e+00 3.29785e+03 -4.91229e-05 -1.10742e-04
8.57355e+00 3.29785e+03 1.77425e-04 -1.44655e-04
9.07355e+00 3.29785e+03 -1.19221e-04 4.57288e-04
9.57355e+00 3.29785e+03 -2.71310e-04 -5.34874e-04
1.00736e+01 3.29785e+03 3.26384e-04 4.19729e-04
1.05736e+01 3.29785e+03 1.77720e-04 1.89141e-04
1.10736e+01 3.29785e+03 -3.85716e-05 -8.45918e-04
1.15736e+01 3.29785e+03 -1.48519e-05 2.09161e-04
1.20736e+01 3.29785e+03 -2.82361e-04 5.01162e-04
1.25736e+01 3.29785e+03 1.26089e-04 -1.14422e-04
1.30736e+01 3.29785e+03 7.65301e-05 -3.49463e-04
1.35736e+01 3.29785e+03 -1.05582e-04 5.26423e-04
1.40736e+01 3.29785e+03 4.57043e-05 -1.08375e-04
1.45736e+01 3.29785e+03 5.59397e-05 -2.81971e-04
1.50736e+01 3.29785e+03 3.00605e-05 3.27641e-04
1.55736e+01 3.29785e+03 1.33462e-04 1.04780e-04
1.60736e+01 3.29785e+03 1.10778e-04 -2.65689e-04
1.65736e+01 3.29785e+03 1.21213e-04 -3.44828e-04
-1.29264e+01 3.29890e+03 2.77349e-01 4.87863e-02
-1.24264e+01 3.29890e+03 2.05214e-01 1.02270e-01
-1.19264e+01 3.29890e+03 1.42829e-01 2.50578e-01
-1.14264e+01 3.29890e+03 -1.96711e-02 1.81016e-02
-1.09264e+01 3.29890e+03 -2.54666e-01 -3.26192e-01
-1.04264e+01 3.29890e+03 -5.04897e-02 -7.34129e-02
-9.92645e+00 3.29890e+03 2.00732e-01 2.32893e-01
-9.42645e+00 3.29890e+03 1.24368e-01 1.23173e-01
-8.92645e+00 3.29890e+03 -1.48280e-01 -6.89287e-02
-8.42645e+00 3.29890e+03 -1.60203e-01 -1.56581e-01
-7.92645e+00 3.29890e+03 -6.73917e-03 -1.65849e-01
-7.42645e+00 3.29890e+03 -1.25765e-02 1.08891e-01
-6.92645e+00 3.29890e+03 9.54744e-02 1.96773e-01
-6.42645e+00 3.29890e+03 7.23313e-02 -6.10017e-02
-5.92645e+00 3.29890e+03 -1.44434e-01 -1.48808e-01
-5.42645e+00 3.29890e+03 -9.03378e-02 -5.81719e-02
-4.92645e+00 3.29890e+03 2.33293e-01 5.43570e-02
-4.42645e+00 3.29890e+03 2.88581e-01 3.00167e-01
-3.92645e+00 3.29890e+03 2.93358e-01 4.65915e-01
-3.42645e+00 3.29890e+03 3.80556e-01 4.98050e-01
-2.92645e+00 3.29890e+03 3.94465e-01 5.92066e-01
-2.42645e+00 3.29890e+03 5.19004e-01 8.53374e-01
-1.92645e+00 3.29890e+03 6.79443e-01 9.64542e-01
-1.42645e+00 3.29890e+03 7.31519e-01 1.06708e+00
-9.26447e-01 3.29890e+03 9.29724e-01 1.36752e+00
-4.26447e-01 3.29890e+03 8.72501e-01 1.17568e+00
7.35532e-02 3.29890e+03 6.02548e-01 8.65644e-01
5.73553e-01 3.29890e+03 4.88494e-01 6.47703e-01
1.07355e+00 3.29890e+03 3.48460e-01 3.91539e-01
1.57355e+00 3.29890e+03 2.40721e-01 2.69227e-01
2.07355e+00 3.29890e+03 1.06476e-01 1.42318e-01
2.57355e+00 3.29890e+03 2.87628e-02 2.81421e-02
3.07355e+00 3.29890e+03 8.08113e-03 5.08665e-03
3.57355e+00 3.29890e+03 4.17191e-03 7.06071e-03
4.07355e+00 3.29890e+03 3.48747e-03 6.77672e-03
4.57355e+00 3.29890e+03 3.51946e-04 1.48678e-03
5.07355e+00 3.29890e+03 5.21597e-05 2.07056e-04
5.57355e+00 3.29890e+03 -2.04608e-04 -2.77108e-04
6.07355e+00 3.29890e+03 -8.19908e-05 -6.26902e-05
6.57355e+00 3.29890e+03 2.03666e-04 5.82379e-04
7.07355e+00 3.29890e+03 2.19466e-04 6.28896e-05
7.57355e+00 3.29890e+03 -4.33245e-04 -4.23944e-04
8.07355e+00 3.29890e+03 -8.54207e-05 -1.26508e-04
8.57355e+00 3.29890e+03 1.97997e-04 -1.22118e-04
9.07355e+00 3.29890e+03 -1.04074e-04 4.59557e-04
9.57355e+00 3.29890e+03 -2.62900e-04 -5.60024e-04
1.00736e+01 3.29890e+03 3.02470e-04 4.22429e-04
1.05736e+01 3.29890e+03 1.62952e-04 1.79606e-04
1.10736e+01 3.29890e+03 8.38487e-06 -8.19136e-04
1.15736e+01 3.29890e+03 -8.69773e-06 1.95875e-04
1.20736e+01 3.29890e+03 -2.95567e-04 4.74318e-04
1.25736e+01 3.29890e+03 8.00250e-05 -1.70951e-04
1.30736e+01 3.29890e+03 8.85561e-05 -2.81803e-04
1.35736e+01 3.29890e+03 -9.42780e-05 5.43487e-04
1.40736e+01 3.29890e+03 4.62393e-05 -1.73862e-04
1.45736e+01 3.29890e+03 8.86932e-05 -2.17178e-04
1.50736e+01 3.29890e+03 1.52017e-05 3.65800e-04
1.55736e+01 3.29890e+03 1.44484e-04 1.22079e-04
1.60736e+01 3.29890e+03 9.50183e-05 -3.02762e-04
1.65736e+01 3.29890e+03 3.25886e-05 -4.70961e-04
-1.29264e+01 3.29994e+03 2.87119e-01 5.36929e-02
-1.24264e+01 3.29994e+03 2.04391e-01 1.05517e-01
-1.19264e+01 3.29994e+03 1.52165e-01 2.60011e-01
-1.14264e+01 3.29994e+03 -2.85069e-02 6.90934e-03
-1.09264e+01 3.29994e+03 -2.58305e-01 -3.28744e-01
-1.04264e+01 3.29994e+03 -4.03444e-02 -5.86427e-02
-9.92645e+00 3.29994e+03 2.02077e-01 2.28908e-01
-9.42645e+00 3.29994e+03 1.20502e-01 1.12821e-01
-8.92645e+00 3.29994e+03 -1.52093e-01 -6.31047e-02
-8.42645e+00 3.29994e+03 -1.57141e-01 -1.49850e-01
-7.92645e+00 3.29994e+03 -1.44793e-02 -1.77003e-01
-7.42645e+00 3.29994e+03 -8.45095e-03 1.07144e-01
-6.92645e+00 3.29994e+03 9.17165e-02 1.92512e-01
-6.42645e+00 3.29994e+03 7.81357e-02 -4.73844e-02
-5.92645e+00 3.29994e+03 -1.40989e-01 -1.40954e-01
-5.42645e+00 3.29994e+03 -1.07922e-01 -7.37919e-02
-4.92645e+00 3.29994e+03 2.54281e-01 7.33256e-02
-4.42645e+00 3.29994e+03 2.89985e-01 3.00376e-01
-3.92645e+00 3.29994e+03 2.85899e-01 4.64086e-01
-3.42645e+00 3.29994e+03 4.00577e-01 5.18521e-01
-2.92645e+00 3.29994e+03 3.96925e-01 5.84738e-01
-2.42645e+00 3.29994e+03 5.22212e-01 8.60328e-01
-1.92645e+00 3.29994e+03 6.80081e-01 9.70098e-01
-1.42645e+00 3.29994e+03 7.45470e-01 1.07783e+00
-9.26447e-01 3.29994e+03 9.44311e-01 1.39762e+00
-4.26447e-01 3.29994e+03 8.77872e-01 1.18581e+00
7.35532e-02 3.29994e+03 6.06687e-01 8.72411e-01
5.73553e-01 3.29994e+03 4.90206e-01 6.52323e-01
1.07355e+00 3.29994e+03 3.54344e-01 3.94684e-01
1.57355e+00 3.29994e+03 2.46042e-01 2.76656e-01
2.07355e+00 3.29994e+03 1.08096e-01 1.42380e-01
2.57355e+00 3.29994e+03 2.83688e-02 2.74779e-02
3.07355e+00 3.29994e+03 8.09498e-03 5.04580e-03
3.57355e+00 3.29994e+03 4.27529e-03 6.73281e-03
4.07355e+00 3.29994e+03 3.43834e-03 6.99538e-03
4.57355e+00 3.29994e+03 4.63607e-04 1.49169e-03
5.07355e+00 3.29994e+03 -1.15634e-05 2.94412e-05
5.57355e+00 3.29994e+03 -1.77660e-04 -1.99342e-04
6.07355e+00 3.29994e+03 -5.18622e-05 -5.87189e-05
6.57355e+00 3.29994e+03 1.60104e-04 5.21794e-04
7.07355e+00 3.29994e+03 2.22655e-04 5.16529e-05
7.57355e+00 3.29994e+03 -4.19515e-04 -3.89406e-04
8.07355e+00 3.29994e+03 -1.24656e-04 -1.46561e-04
8.57355e+00 3.29994e+03 2.19527e-04 -9.51954e-05
9.07355e+00 3.29994e+03 -8.38479e-05 4.65576e-04
9.57355e+00 3.29994e+03 -2.51762e-04 -5.83636e-04
1.00736e+01 3.29994e+03 2.75265e-04 4.15233e-04
1.05736e+01 3.29994e+03 1.46831e-04 1.65977e-04
1.10736e+01 3.29994e+03 5.58472e-05 -7.81790e-04
1.15736e+01 3.29994e+03 -3.37212e-07 1.80219e-04
1.20736e+01 3.29994e+03 -3.09186e-04 4.44166e-04
1.25736e+01 3.29994e+03 2.93575e-05 -2.25168e-04
1.30736e+01 3.29994e+03 1.02053e-04 -2.12425e-04
1.35736e+01 3.29994e+03 -8.03538e-05 5.57593e-04
1.40736e+01 3.29994e+03 4.43732e-05 -2.43134e-04
1.45736e+01 3.29994e+03 1.23713e-04 -1.49013e-04
1.50736e+01 3.29994e+03 -7.63084e-07 4.01879e-04
1.55736e+01 3.29994e+03 1.50165e-04 1.40614e-04
1.60736e+01 3.29994e+03 8.25160e-05 -3.35062e-04
1.65736e+01 3.29994e+03 -5.00698e-05 -6.00204e-04
-1.29264e+01 3.30098e+03 2.95104e-01 5.87687e-02
-1.24264e+01 3.30098e+03 2.01325e-01 1.07201e-01
-1.19264e+01 3.30098e+03 1.60406e-01 2.67209e-01
-1.14264e+01 3.30098e+03 -3.58307e-02 -2.70436e-03
-1.09264e+01 3.30098e+03 -2.60348e-01 -3.27829e-01
-1.04264e+01 3.30098e+03 -3.11242e-02 -4.52027e-02
-9.92645e+00 3.30098e+03 2.03579e-01 2.24001e-01
-9.42645e+00 3.30098e+03 1.15281e-01 1.02182e-01
-8.92645e+00 3.30098e+03 -1.57426e-01 -5.86920e-02
-8.42645e+00 3.30098e+03 -1.50661e-01 -1.39660e-01
-7.92645e+00 3.30098e+03 -2.27598e-02 -1.86609e-01
-7.42645e+00 3.30098e+03 -5.40823e-03 1.02744e-01
-6.92645e+00 3.30098e+03 8.93734e-02 1.87201e-01
-6.42645e+00 3.30098e+03 8.25394e-02 -3.35669e-02
-5.92645e+00 3.30098e+03 -1.36008e-01 -1.31366e-01
-5.42645e+00 3.30098e+03 -1.23903e-01 -8.89479e-02
-4.92645e+00 3.30098e+03 2.72784e-01 8.94596e-02
-4.42645e+00 3.30098e+03 2.91340e-01 2.98575e-01
-3.92645e+00 3.30098e+03 2.79435e-01 4.63718e-01
-3.42645e+00 3.30098e+03 4.20800e-01 5.41198e-01
-2.92645e+00 3.30098e+03 3.99225e-01 5.77045e-01
-2.42645e+00 3.30098e+03 5.24898e-01 8.65827e-01
-1.92645e+00 3.30098e+03 6.81775e-01 9.77106e-01
-1.42645e+00 3.30098e+03 7.60130e-01 1.09099e+00
-9.26447e-01 3.30098e+03 9.57994e-01 1.42649e+00
-4.26447e-01 3.30098e+03 8.83105e-01 1.19588e+00
7.35532e-02 3.30098e+03 6.11445e-01 8.80009e-01
5.73553e-01 3.30098e+03 4.91926e-01 6.56955e-01
1.07355e+00 3.30098e+03 3.60395e-01 3.98275e-01
1.57355e+00 3.30098e+03 2.51350e-01 2.83629e-01
2.07355e+00 3.30098e+03 1.09624e-01 1.42342e-01
2.57355e+00 3.30098e+03 2.80920e-02 2.72173e-02
3.07355e+00 3.30098e+03 8.10870e-03 5.03982e-03
3.57355e+00 3.30098e+03 4.38546e-03 6.39154e-03
4.07355e+00 3.30098e+03 3.36719e-03 7.20493e-03
4.57355e+00 3.30098e+03 5.53432e-04 1.44669e-03
5.07355e+00 3.30098e+03 -7.13527e-05 -1.53318e-04
5.57355e+00 3.30098e+03 -1.42467e-04 -1.02807e-04
6.07355e+00 3.30098e+03 -2.47312e-05 -6.86498e-05
6.57355e+00 3.30098e+03 1.12655e-04 4.60006e-04
7.07355e+00 3.30098e+03 2.25724e-04 4.65553e-05
7.57355e+00 3.30098e+03 -4.04775e-04 -3.54876e-04
8.07355e+00 3.30098e+03 -1.65602e-04 -1.70308e-04
8.57355e+00 3.30098e+03 2.40065e-04 -6.47461e-05
9.07355e+00 3.30098e+03 -5.89339e-05 4.75781e-04
9.57355e+00 3.30098e+03 -2.37263e-04 -6.05315e-04
1.00736e+01 3.30098e+03 2.46340e-04 4.01003e-04
1.05736e+01 3.30098e+03 1.29704e-04 1.48296e-04
1.10736e+01 3.30098e+03 1.01029e-04 -7.38506e-04
1.15736e+01 3.30098e+03 9.65711e-06 1.63071e-04
1.20736e+01 3.30098e+03 -3.21518e-04 4.13888e-04
1.25736e+01 3.30098e+03 -2.52082e-05 -2.77888e-04
1.30736e+01 3.30098e+03 1.15849e-04 -1.43271e-04
1.35736e+01 3.30098e+03 -6.31836e-05 5.71447e-04
1.40736e+01 3.30098e+03 4.00547e-05 -3.16802e-04
1.45736e+01 3.30098e+03 1.60295e-04 -8.06945e-05
1.50736e+01 3.30098e+03 -1.76186e-05 4.36228e-04
1.55736e+01 3.30098e+03 1.50311e-04 1.60576e-04
1.60736e+01 3.30098e+03 7.43568e-05 -3.61474e-04
1.65736e+01 3.30098e+03 -1.24441e-04 -7.29860e-04
-1.29264e+01 3.30202e+03 3.01155e-01 6.40879e-02
-1.24264e+01 3.30202e+03 1.96350e-01 1.07486e-01
-1.19264e+01 3.30202e+03 1.67091e-01 2.71619e-01
-1.14264e+01 3.30202e+03 -4.13891e-02 -1.04049e-02
-1.09264e+01 3.30202e+03 -2.60364e-01 -3.22921e-01
-1.04264e+01 3.30202e+03 -2.32374e-02 -3.34903e-02
-9.92645e+00 3.30202e+03 2.05113e-01 2.17861e-01
-9.42645e+00 3.30202e+03 1.08891e-01 9.17434e-02
-8.92645e+00 3.30202e+03 -1.63595e-01 -5.51831e-02
-8.42645e+00 3.30202e+03 -1.40997e-01 -1.26682e-01
-7.92645e+00 3.30202e+03 -3.16210e-02 -1.94556e-01
-7.42645e+00 3.30202e+03 -3.36656e-03 9.58993e-02
-6.92645e+00 3.30202e+03 8.82860e-02 1.80810e-01
-6.42645e+00 3.30202e+03 8.56680e-02 -1.97310e-02
-5.92645e+00 3.30202e+03 -1.29096e-01 -1.19734e-01
-5.42645e+00 3.30202e+03 -1.38338e-01 -1.03267e-01
-4.92645e+00 3.30202e+03 2.88022e-01 1.01970e-01
-4.42645e+00 3.30202e+03 2.93051e-01 2.95014e-01
-3.92645e+00 3.30202e+03 2.73907e-01 4.64314e-01
-3.42645e+00 3.30202e+03 4.40412e-01 5.65643e-01
-2.92645e+00 3.30202e+03 4.02046e-01 5.70285e-01
-2.42645e+00 3.30202e+03 5.27539e-01 8.69829e-01
-1.92645e+00 3.30202e+03 6.83983e-01 9.84971e-01
-1.42645e+00 3.30202e+03 7.74972e-01 1.10640e+00
-9.26447e-01 3.30202e+03 9.71110e-01 1.45429e+00
-4.26447e-01 3.30202e+03 8.88500e-01 1.20598e+00
7.35532e-02 3.30202e+03 6.16872e-01 8.88589e-01
5.73553e-01 3.30202e+03 4.93708e-01 6.61704e-01
1.07355e+00 3.30202e+03 3.66479e-01 4.02129e-01
1.57355e+00 3.30202e+03 2.56652e-01 2.90186e-01
2.07355e+00 3.30202e+03 1.11033e-01 1.42204e-01
2.57355e+00 3.30202e+03 2.79569e-02 2.73860e-02
3.07355e+00 3.30202e+03 8.14774e-03 5.09060e-03
3.57355e+00 3.30202e+03 4.49563e-03 6.03925e-03
4.07355e+00 3.30202e+03 3.27283e-03 7.38989e-03
4.57355e+00 3.30202e+03 6.19182e-04 1.34737e-03
5.07355e+00 3.30202e+03 -1.23996e-04 -3.27986e-04
5.57355e+00 3.30202e+03 -1.00552e-04 8.45194e-06
6.07355e+00 3.30202e+03 -2.39211e-06 -9.22438e-05
6.57355e+00 3.30202e+03 6.22062e-05 3.98674e-04
7.07355e+00 3.30202e+03 2.29204e-04 4.52563e-05
7.57355e+00 3.30202e+03 -3.88507e-04 -3.20446e-04
8.07355e+00 3.30202e+03 -2.07321e-04 -1.96930e-04
8.57355e+00 3.30202e+03 2.58038e-04 -3.12950e-05
9.07355e+00 3.30202e+03 -2.99544e-05 4.90242e-04
9.57355e+00 3.30202e+03 -2.19823e-04 -6.25568e-04
1.00736e+01 3.30202e+03 2.17063e-04 3.83918e-04
1.05736e+01 3.30202e+03 1.12517e-04 1.27524e-04
1.10736e+01 3.30202e+03 1.42168e-04 -6.93225e-04
1.15736e+01 3.30202e+03 2.09477e-05 1.44079e-04
1.20736e+01 3.30202e+03 -3.32510e-04 3.85269e-04
1.25736e+01 3.30202e+03 -8.29762e-05 -3.27824e-04
1.30736e+01 3.30202e+03 1.29161e-04 -7.59866e-05
1.35736e+01 3.30202e+03 -4.14096e-05 5.88293e-04
1.40736e+01 3.30202e+03 3.29488e-05 -3.95909e-04
1.45736e+01 3.30202e+03 1.96623e-04 -1.68254e-05
1.50736e+01 3.30202e+03 -3.38400e-05 4.70397e-04
1.55736e+01 3.30202e+03 1.44580e-04 1.81430e-04
1.60736e+01 3.30202e+03 7.05613e-05 -3.82207e-04
1.65736e+01 3.30202e+03 -1.87883e-04 -8.57220e-04
-1.29264e+01 3.30307e+03 3.05501e-01 6.96383e-02
-1.24264e+01 3.30307e+03 1.89859e-01 1.06487e-01
-1.19264e+01 3.30307e+03 1.72002e-01 2.73256e-01
-1.14264e+01 3.30307e+03 -4.50823e-02 -1.59779e-02
-1.09264e+01 3.30307e+03 -2.58263e-01 -3.14604e-01
-1.04264e+01 3.30307e+03 -1.68532e-02 -2.37019e-02
-9.92645e+00 3.30307e+03 2.06568e-01 2.10573e-01
-9.42645e+00 3.30307e+03 1.01343e-01 8.20525e-02
-8.92645e+00 3.30307e+03 -1.70098e-01 -5.19955e-02
-8.42645e+00 3.30307e+03 -1.28157e-01 -1.11362e-01
-7.92645e+00 3.30307e+03 -4.09022e-02 -2.01060e-01
-7.42645e+00 3.30307e+03 -2.20963e-03 8.61714e-02
-6.92645e+00 3.30307e+03 8.82265e-02 1.73773e-01
-6.42645e+00 3.30307e+03 8.73816e-02 -6.04495e-03
-5.92645e+00 3.30307e+03 -1.19861e-01 -1.05714e-01
-5.42645e+00 3.30307e+03 -1.51074e-01 -1.16223e-01
-4.92645e+00 3.30307e+03 2.99132e-01 1.10074e-01
-4.42645e+00 3.30307e+03 2.95145e-01 2.90106e-01
-3.92645e+00 3.30307e+03 2.69614e-01 4.65817e-01
-3.42645e+00 3.30307e+03 4.58987e-01 5.91358e-01
-2.92645e+00 3.30307e+03 4.05606e-01 5.65244e-01
-2.42645e+00 3.30307e+03 5.30379e-01 8.72196e-01
-1.92645e+00 3.30307e+03 6.86284e-01 9.92956e-01
-1.42645e+00 3.30307e+03 7.89643e-01 1.12380e+00
-9.26447e-01 3.30307e+03 9.84127e-01 1.48120e+00
-4.26447e-01 3.30307e+03 8.94192e-01 1.21617e+00
7.35532e-02 3.30307e+03 6.22758e-01 8.98051e-01
5.73553e-01 3.30307e+03 4.95699e-01 6.66850e-01
1.07355e+00 3.30307e+03 3.72663e-01 4.06249e-01
1.57355e+00 3.30307e+03 2.61952e-01 2.96391e-01
2.07355e+00 3.30307e+03 1.12296e-01 1.42029e-01
2.57355e+00 3.30307e+03 2.79944e-02 2.79283e-02
3.07355e+00 3.30307e+03 8.22639e-03 5.23448e-03
3.57355e+00 3.30307e+03 4.59373e-03 5.67995e-03
4.07355e+00 3.30307e+03 3.15389e-03 7.53874e-03
4.57355e+00 3.30307e+03 6.63200e-04 1.19976e-03
5.07355e+00 3.30307e+03 -1.66550e-04 -4.88376e-04
5.57355e+00 3.30307e+03 -5.41013e-05 1.29893e-04
6.07355e+00 3.30307e+03 1.40643e-05 -1.28550e-04
6.57355e+00 3.30307e+03 9.89653e-06 3.39964e-04
7.07355e+00 3.30307e+03 2.33630e-04 4.62101e-05
7.57355e+00 3.30307e+03 -3.70726e-04 -2.86748e-04
8.07355e+00 3.30307e+03 -2.49000e-04 -2.25164e-04
8.57355e+00 3.30307e+03 2.73003e-04 4.94222e-06
9.07355e+00 3.30307e+03 1.87926e-06 5.08112e-04
9.57355e+00 3.30307e+03 -2.00878e-04 -6.46313e-04
1.00736e+01 3.30307e+03 1.89037e-04 3.66576e-04
1.05736e+01 3.30307e+03 9.69672e-05 1.05660e-04
1.10736e+01 3.30307e+03 1.78359e-04 -6.47677e-04
1.15736e+01 3.30307e+03 3.19445e-05 1.21654e-04
1.20736e+01 3.30307e+03 -3.42333e-04 3.59355e-04
1.25736e+01 3.30307e+03 -1.42245e-04 -3.71594e-04
1.30736e+01 3.30307e+03 1.41269e-04 -1.33409e-05
1.35736e+01 3.30307e+03 -1.44875e-05 6.08850e-04
1.40736e+01 3.30307e+03 2.26979e-05 -4.78960e-04
1.45736e+01 3.30307e+03 2.30815e-04 3.92295e-05
1.50736e+01 3.30307e+03 -4.80056e-05 5.05314e-04
1.55736e+01 3.30307e+03 1.33117e-04 2.02745e-04
1.60736e+01 3.30307e+03 7.07667e-05 -3.97209e-04
1.65736e+01 3.30307e+03 -2.38530e-04 -9.78452e-04
-1.29264e+01 3.30411e+03 3.08758e-01 7.60175e-02
-1.24264e+01 3.30411e+03 1.82010e-01 1.04426e-01
-1.19264e+01 3.30411e+03 1.74807e-01 2.72199e-01
-1.14264e+01 3.30411e+03 -4.65418e-02 -1.91444e-02
-1.09264e+01 3.30411e+03 -2.54129e-01 -3.03469e-01
-1.04264e+01 3.30411e+03 -1.20215e-02 -1.58294e-02
-9.92645e+00 3.30411e+03 2.07646e-01 2.01994e-01
-9.42645e+00 3.30411e+03 9.26840e-02 7.35586e-02
-8.92645e+00 3.30411e+03 -1.76408e-01 -4.89575e-02
-8.42645e+00 3.30411e+03 -1.12465e-01 -9.44141e-02
-7.92645e+00 3.30411e+03 -5.02419e-02 -2.05867e-01
-7.42645e+00 3.30411e+03 -1.75852e-03 7.36459e-02
-6.92645e+00 3.30411e+03 8.90220e-02 1.66253e-01
-6.42645e+00 3.30411e+03 8.73829e-02 6.97331e-03
-5.92645e+00 3.30411e+03 -1.08341e-01 -8.91888e-02
-5.42645e+00 3.30411e+03 -1.61588e-01 -1.27215e-01
-4.92645e+00 3.30411e+03 3.05564e-01 1.13627e-01
-4.42645e+00 3.30411e+03 2.97391e-01 2.84275e-01
-3.92645e+00 3.30411e+03 2.66905e-01 4.68027e-01
-3.42645e+00 3.30411e+03 4.76130e-01 6.17535e-01
-2.92645e+00 3.30411e+03 4.10081e-01 5.62604e-01
-2.42645e+00 3.30411e+03 5.33278e-01 8.72782e-01
-1.92645e+00 3.30411e+03 6.88385e-01 1.00048e+00
-1.42645e+00 3.30411e+03 8.04199e-01 1.14318e+00
-9.26447e-01 3.30411e+03 9.97207e-01 1.50718e+00
-4.26447e-01 3.30411e+03 9.00178e-01 1.22671e+00
7.35532e-02 3.30411e+03 6.29043e-01 9.08421e-01
5.73553e-01 3.30411e+03 4.98234e-01 6.72538e-01
1.07355e+00 3.30411e+03 3.79045e-01 4.10621e-01
1.57355e+00 3.30411e+03 2.67140e-01 3.02193e-01
2.07355e+00 3.30411e+03 1.13413e-01 1.41949e-01
2.57355e+00 3.30411e+03 2.82399e-02 2.88386e-02
3.07355e+00 3.30411e+03 8.34306e-03 5.46861e-03
3.57355e+00 3.30411e+03 4.67323e-03 5.30047e-03
4.07355e+00 3.30411e+03 3.01052e-03 7.63599e-03
4.57355e+00 3.30411e+03 6.90048e-04 1.02104e-03
5.07355e+00 3.30411e+03 -1.96259e-04 -6.28019e-04
5.57355e+00 3.30411e+03 -5.71792e-06 2.57285e-04
6.07355e+00 3.30411e+03 2.29628e-05 -1.79276e-04
6.57355e+00 3.30411e+03 -4.21558e-05 2.85298e-04
7.07355e+00 3.30411e+03 2.39521e-04 5.05220e-05
7.57355e+00 3.30411e+03 -3.52466e-04 -2.55451e-04
8.07355e+00 3.30411e+03 -2.89192e-04 -2.53616e-04
8.57355e+00 3.30411e+03 2.84765e-04 4.37291e-05
9.07355e+00 3.30411e+03 3.45211e-05 5.27965e-04
9.57355e+00 3.30411e+03 -1.80620e-04 -6.66357e-04
1.00736e+01 3.30411e+03 1.63586e-04 3.49396e-04
1.05736e+01 3.30411e+03 8.33669e-05 8.32648e-05
1.10736e+01 3.30411e+03 2.09579e-04 -6.02061e-04
1.15736e+01 3.30411e+03 4.14492e-05 9.52026e-05
1.20736e+01 3.30411e+03 -3.50888e-04 3.36533e-04
1.25736e+01 3.30411e+03 -2.00908e-04 -4.06502e-04
1.30736e+01 3.30411e+03 1.51955e-04 4.31532e-05
1.35736e+01 3.30411e+03 1.63509e-05 6.31776e-04
1.40736e+01 3.30411e+03 9.26992e-06 -5.63775e-04
1.45736e+01 3.30411e+03 2.62291e-04 8.63852e-05
1.50736e+01 3.30411e+03 -5.98553e-05 5.40795e-04
1.55736e+01 3.30411e+03 1.16499e-04 2.23555e-04
1.60736e+01 3.30411e+03 7.46480e-05 -4.05873e-04
1.65736e+01 3.30411e+03 -2.75065e-04 -1.08833e-03
-1.29264e+01 3.30515e+03 3.10959e-01 8.36165e-02
-1.24264e+01 3.30515e+03 1.73167e-01 1.01622e-01
-1.19264e+01 3.30515e+03 1.75622e-01 2.68362e-01
-1.14264e+01 3.30515e+03 -4.56569e-02 -1.97019e-02
-1.09264e+01 3.30515e+03 -2.48159e-01 -2.89812e-01
-1.04264e+01 3.30515e+03 -8.90080e-03 -1.03441e-02
-9.92645e+00 3.30515e+03 2.08087e-01 1.92128e-01
-9.42645e+00 3.30515e+03 8.29813e-02 6.64453e-02
-8.92645e+00 3.30515e+03 -1.82203e-01 -4.63364e-02
-8.42645e+00 3.30515e+03 -9.43148e-02 -7.62220e-02
-7.92645e+00 3.30515e+03 -5.93730e-02 -2.08507e-01
-7.42645e+00 3.30515e+03 -1.62334e-03 5.88536e-02
-6.92645e+00 3.30515e+03 9.06839e-02 1.58469e-01
-6.42645e+00 3.30515e+03 8.53783e-02 1.88423e-02
-5.92645e+00 3.30515e+03 -9.46530e-02 -7.05517e-02
-5.42645e+00 3.30515e+03 -1.69628e-01 -1.35933e-01
-4.92645e+00 3.30515e+03 3.06958e-01 1.12787e-01
-4.42645e+00 3.30515e+03 2.99633e-01 2.77618e-01
-3.92645e+00 3.30515e+03 2.66036e-01 4.70992e-01
-3.42645e+00 3.30515e+03 4.91797e-01 6.43637e-01
-2.92645e+00 3.30515e+03 4.15639e-01 5.62566e-01
-2.42645e+00 3.30515e+03 5.35915e-01 8.71739e-01
-1.92645e+00 3.30515e+03 6.90191e-01 1.00730e+00
-1.42645e+00 3.30515e+03 8.18874e-01 1.16462e+00
-9.26447e-01 3.30515e+03 1.01015e+00 1.53194e+00
-4.26447e-01 3.30515e+03 9.06296e-01 1.23748e+00
7.35532e-02 3.30515e+03 6.36044e-01 9.20164e-01
5.73553e-01 3.30515e+03 5.01717e-01 6.79013e-01
1.07355e+00 3.30515e+03 3.85462e-01 4.14949e-01
1.57355e+00 3.30515e+03 2.72065e-01 3.07506e-01
2.07355e+00 3.30515e+03 1.14415e-01 1.42150e-01
2.57355e+00 3.30515e+03 2.86719e-02 3.00730e-02
3.07355e+00 3.30515e+03 8.49913e-03 5.76456e-03
3.57355e+00 3.30515e+03 4.73504e-03 4.90368e-03
4.07355e+00 3.30515e+03 2.84730e-03 7.67733e-03
4.57355e+00 3.30515e+03 7.01043e-04 8.22303e-04
5.07355e+00 3.30515e+03 -2.11859e-04 -7.39605e-04
5.57355e+00 3.30515e+03 4.31980e-05 3.86315e-04
6.07355e+00 3.30515e+03 2.31882e-05 -2.43857e-04
6.57355e+00 3.30515e+03 -9.13204e-05 2.32728e-04
7.07355e+00 3.30515e+03 2.47154e-04 5.92631e-05
7.57355e+00 3.30515e+03 -3.35106e-04 -2.27262e-04
8.07355e+00 3.30515e+03 -3.26557e-04 -2.81141e-04
8.57355e+00 3.30515e+03 2.92663e-04 8.54854e-05
9.07355e+00 3.30515e+03 6.65071e-05 5.49000e-04
9.57355e+00 3.30515e+03 -1.59195e-04 -6.84134e-04
1.00736e+01 3.30515e+03 1.41053e-04 3.31564e-04
1.05736e+01 3.30515e+03 7.17589e-05 6.13522e-05
1.10736e+01 3.30515e+03 2.36055e-04 -5.55508e-04
1.15736e+01 3.30515e+03 4.96506e-05 6.40438e-05
1.20736e+01 3.30515e+03 -3.58177e-04 3.15875e-04
1.25736e+01 3.30515e+03 -2.57355e-04 -4.29889e-04
1.30736e+01 3.30515e+03 1.60724e-04 9.27191e-05
1.35736e+01 3.30515e+03 4.94501e-05 6.55049e-04
1.40736e+01 3.30515e+03 -6.41346e-06 -6.47852e-04
1.45736e+01 3.30515e+03 2.90696e-04 1.24424e-04
1.50736e+01 3.30515e+03 -7.00636e-05 5.74346e-04
1.55736e+01 3.30515e+03 9.60354e-05 2.43770e-04
1.60736e+01 3.30515e+03 8.20833e-05 -4.07049e-04
1.65736e+01 3.30515e+03 -2.97784e-04 -1.18520e-03
-1.29264e+01 3.30619e+03 3.12228e-01 9.22511e-02
-1.24264e+01 3.30619e+03 1.63744e-01 9.83818e-02
-1.19264e+01 3.30619e+03 1.74614e-01 2.61859e-01
-1.14264e+01 3.30619e+03 -4.24211e-02 -1.76058e-02
-1.09264e+01 3.30619e+03 -2.40608e-01 -2.73862e-01
-1.04264e+01 3.30619e+03 -7.62093e-03 -7.70545e-03
-9.92645e+00 3.30619e+03 2.07289e-01 1.80871e-01
-9.42645e+00 3.30619e+03 7.24319e-02 6.08546e-02
-8.92645e+00 3.30619e+03 -1.86731e-01 -4.37890e-02
-8.42645e+00 3.30619e+03 -7.43941e-02 -5.71506e-02
-7.92645e+00 3.30619e+03 -6.81511e-02 -2.08928e-01
-7.42645e+00 3.30619e+03 -1.32467e-03 4.22277e-02
-6.92645e+00 3.30619e+03 9.30872e-02 1.50374e-01
-6.42645e+00 3.30619e+03 8.11544e-02 2.93632e-02
-5.92645e+00 3.30619e+03 -7.88231e-02 -4.98673e-02
-5.42645e+00 3.30619e+03 -1.75080e-01 -1.42298e-01
-4.92645e+00 3.30619e+03 3.02811e-01 1.07088e-01
-4.42645e+00 3.30619e+03 3.01846e-01 2.70148e-01
-3.92645e+00 3.30619e+03 2.67686e-01 4.75450e-01
-3.42645e+00 3.30619e+03 5.05809e-01 6.68956e-01
-2.92645e+00 3.30619e+03 4.22186e-01 5.64941e-01
-2.42645e+00 3.30619e+03 5.38211e-01 8.69704e-01
-1.92645e+00 3.30619e+03 6.91714e-01 1.01321e+00
-1.42645e+00 3.30619e+03 8.33889e-01 1.18838e+00
-9.26447e-01 3.30619e+03 1.02278e+00 1.55526e+00
-4.26447e-01 3.30619e+03 9.12574e-01 1.24830e+00
7.35532e-02 3.30619e+03 6.44093e-01 9.33741e-01
5.73553e-01 3.30619e+03 5.06263e-01 6.86279e-01
1.07355e+00 3.30619e+03 3.91706e-01 4.19082e-01
1.57355e+00 3.30619e+03 2.76657e-01 3.12470e-01
2.07355e+00 3.30619e+03 1.15297e-01 1.42714e-01
2.57355e+00 3.30619e+03 2.92702e-02 3.15149e-02
3.07355e+00 3.30619e+03 8.69399e-03 6.08833e-03
3.57355e+00 3.30619e+03 4.77148e-03 4.48062e-03
4.07355e+00 3.30619e+03 2.67469e-03 7.66398e-03
4.57355e+00 3.30619e+03 6.97503e-04 6.15898e-04
5.07355e+00 3.30619e+03 -2.14481e-04 -8.17973e-04
5.57355e+00 3.30619e+03 9.12090e-05 5.09322e-04
6.07355e+00 3.30619e+03 1.51965e-05 -3.18475e-04
6.57355e+00 3.30619e+03 -1.35728e-04 1.83460e-04
7.07355e+00 3.30619e+03 2.56744e-04 7.12300e-05
7.57355e+00 3.30619e+03 -3.18964e-04 -2.03675e-04
8.07355e+00 3.30619e+03 -3.60975e-04 -3.06426e-04
8.57355e+00 3.30619e+03 2.96122e-04 1.30395e-04
9.07355e+00 3.30619e+03 9.75312e-05 5.70934e-04
9.57355e+00 3.30619e+03 -1.37145e-04 -6.99402e-04
1.00736e+01 3.30619e+03 1.21460e-04 3.12825e-04
1.05736e+01 3.30619e+03 6.24501e-05 4.08505e-05
1.10736e+01 3.30619e+03 2.57705e-04 -5.08835e-04
1.15736e+01 3.30619e+03 5.67547e-05 2.84113e-05
1.20736e+01 3.30619e+03 -3.63646e-04 2.97469e-04
1.25736e+01 3.30619e+03 -3.09979e-04 -4.39250e-04
1.30736e+01 3.30619e+03 1.65924e-04 1.32766e-04
1.35736e+01 3.30619e+03 8.34441e-05 6.75657e-04
1.40736e+01 3.30619e+03 -2.28892e-05 -7.28072e-04
1.45736e+01 3.30619e+03 3.15501e-04 1.54428e-04
1.50736e+01 3.30619e+03 -7.93817e-05 6.04498e-04
1.55736e+01 3.30619e+03 7.34199e-05 2.64066e-04
1.60736e+01 3.30619e+03 9.30415e-05 -4.00130e-04
1.65736e+01 3.30619e+03 -3.09046e-04 -1.27005e-03
-1.29264e+01 3.30724e+03 3.12757e-01 1.01569e-01
-1.24264e+01 3.30724e+03 1.53952e-01 9.49983e-02
-1.19264e+01 3.30724e+03 1.71629e-01 2.52896e-01
-1.14264e+01 3.30724e+03 -3.68522e-02 -1.30812e-02
-1.09264e+01 3.30724e+03 -2.31295e-01 -2.55401e-01
-1.04264e+01 3.30724e+03 -7.83560e-03 -7.42189e-03
-9.92645e+00 3.30724e+03 2.04620e-01 1.67769e-01
-9.42645e+00 3.30724e+03 6.09592e-02 5.64270e-02
-8.92645e+00 3.30724e+03 -1.89466e-01 -4.09245e-02
-8.42645e+00 3.30724e+03 -5.32484e-02 -3.75183e-02
-7.92645e+00 3.30724e+03 -7.62686e-02 -2.06903e-01
-7.42645e+00 3.30724e+03 -7.51160e-04 2.40540e-02
-6.92645e+00 3.30724e+03 9.59135e-02 1.41772e-01
-6.42645e+00 3.30724e+03 7.49227e-02 3.85724e-02
-5.92645e+00 3.30724e+03 -6.08893e-02 -2.70547e-02
-5.42645e+00 3.30724e+03 -1.77816e-01 -1.46060e-01
-4.92645e+00 3.30724e+03 2.92889e-01 9.59772e-02
-4.42645e+00 3.30724e+03 3.04265e-01 2.62418e-01
-3.92645e+00 3.30724e+03 2.72429e-01 4.81873e-01
-3.42645e+00 3.30724e+03 5.17402e-01 6.92346e-01
-2.92645e+00 3.30724e+03 4.29466e-01 5.69486e-01
-2.42645e+00 3.30724e+03 5.40577e-01 8.67480e-01
-1.92645e+00 3.30724e+03 6.93087e-01 1.01858e+00
-1.42645e+00 3.30724e+03 8.48758e-01 1.21377e+00
-9.26447e-01 3.30724e+03 1.03499e+00 1.57676e+00
-4.26447e-01 3.30724e+03 9.19587e-01 1.25973e+00
7.35532e-02 3.30724e+03 6.53384e-01 9.49378e-01
5.73553e-01 3.30724e+03 5.11762e-01 6.94042e-01
1.07355e+00 3.30724e+03 3.97707e-01 4.23074e-01
1.57355e+00 3.30724e+03 2.80851e-01 3.17178e-01
2.07355e+00 3.30724e+03 1.16045e-01 1.43686e-01
2.57355e+00 3.30724e+03 3.00549e-02 3.31081e-02
3.07355e+00 3.30724e+03 8.91068e-03 6.40100e-03
3.57355e+00 3.30724e+03 4.77164e-03 3.98859e-03
4.07355e+00 3.30724e+03 2.50550e-03 7.59285e-03
4.57355e+00 3.30724e+03 6.83276e-04 4.15227e-04
5.07355e+00 3.30724e+03 -2.04879e-04 -8.59837e-04
5.57355e+00 3.30724e+03 1.35688e-04 6.23101e-04
6.07355e+00 3.30724e+03 -9.97020e-07 -4.00535e-04
6.57355e+00 3.30724e+03 -1.74801e-04 1.38934e-04
7.07355e+00 3.30724e+03 2.68529e-04 8.58163e-05
7.57355e+00 3.30724e+03 -3.03165e-04 -1.84850e-04
8.07355e+00 3.30724e+03 -3.91852e-04 -3.28065e-04
8.57355e+00 3.30724e+03 2.94289e-04 1.75528e-04
9.07355e+00 3.30724e+03 1.27640e-04 5.92448e-04
9.57355e+00 3.30724e+03 -1.14286e-04 -7.11022e-04
1.00736e+01 3.30724e+03 1.04034e-04 2.93539e-04
1.05736e+01 3.30724e+03 5.53984e-05 2.22736e-05
1.10736e+01 3.30724e+03 2.74868e-04 -4.63530e-04
1.15736e+01 3.30724e+03 6.26033e-05 -1.05340e-05
1.20736e+01 3.30724e+03 -3.66650e-04 2.81633e-04
1.25736e+01 3.30724e+03 -3.57451e-04 -4.33550e-04
1.30736e+01 3.30724e+03 1.66584e-04 1.61131e-04
1.35736e+01 3.30724e+03 1.17518e-04 6.90869e-04
1.40736e+01 3.30724e+03 -3.92422e-05 -8.01311e-04
1.45736e+01 3.30724e+03 3.35799e-04 1.78120e-04
1.50736e+01 3.30724e+03 -8.80877e-05 6.30972e-04
1.55736e+01 3.30724e+03 4.95305e-05 2.83183e-04
1.60736e+01 3.30724e+03 1.07099e-04 -3.85297e-04
1.65736e+01 3.30724e+03 -3.09835e-04 -1.34088e-03
-1.29264e+01 3.30828e+03 3.11974e-01 1.10986e-01
-1.24264e+01 3.30828e+03 1.43706e-01 9.09282e-02
-1.19264e+01 3.30828e+03 1.66977e-01 2.41678e-01
-1.14264e+01 3.30828e+03 -2.89561e-02 -5.95748e-03
-1.09264e+01 3.30828e+03 -2.20188e-01 -2.34636e-01
-1.04264e+01 3.30828e+03 -9.14165e-03 -9.15794e-03
-9.92645e+00 3.30828e+03 1.99691e-01 1.52597e-01
-9.42645e+00 3.30828e+03 4.86167e-02 5.31970e-02
-8.92645e+00 3.30828e+03 -1.90326e-01 -3.78043e-02
-8.42645e+00 3.30828e+03 -3.14698e-02 -1.80064e-02
-7.92645e+00 3.30828e+03 -8.34857e-02 -2.02115e-01
-7.42645e+00 3.30828e+03 2.18509e-06 4.72034e-03
-6.92645e+00 3.30828e+03 9.90622e-02 1.33002e-01
-6.42645e+00 3.30828e+03 6.71569e-02 4.65236e-02
-5.92645e+00 3.30828e+03 -4.11807e-02 -2.98412e-03
-5.42645e+00 3.30828e+03 -1.77879e-01 -1.46931e-01
-4.92645e+00 3.30828e+03 2.77658e-01 7.96707e-02
-4.42645e+00 3.30828e+03 3.06930e-01 2.54919e-01
-3.92645e+00 3.30828e+03 2.80304e-01 4.90735e-01
-3.42645e+00 3.30828e+03 5.26251e-01 7.13142e-01
-2.92645e+00 3.30828e+03 4.37268e-01 5.75854e-01
-2.42645e+00 3.30828e+03 5.43424e-01 8.65481e-01
-1.92645e+00 3.30828e+03 6.94166e-01 1.02365e+00
-1.42645e+00 3.30828e+03 8.63118e-01 1.24015e+00
-9.26447e-01 3.30828e+03 1.04697e+00 1.59633e+00
-4.26447e-01 3.30828e+03 9.27579e-01 1.27219e+00
7.35532e-02 3.30828e+03 6.63981e-01 9.67058e-01
5.73553e-01 3.30828e+03 5.18085e-01 7.02045e-01
1.07355e+00 3.30828e+03 4.03467e-01 4.27005e-01
1.57355e+00 3.30828e+03 2.84653e-01 3.21686e-01
2.07355e+00 3.30828e+03 1.16660e-01 1.45106e-01
2.57355e+00 3.30828e+03 3.10375e-02 3.47898e-02
3.07355e+00 3.30828e+03 9.14185e-03 6.69051e-03
3.57355e+00 3.30828e+03 4.72388e-03 3.40219e-03
4.07355e+00 3.30828e+03 2.35370e-03 7.47804e-03
4.57355e+00 3.30828e+03 6.59425e-04 2.25176e-04
5.07355e+00 3.30828e+03 -1.83513e-04 -8.65656e-04
5.57355e+00 3.30828e+03 1.74839e-04 7.27947e-04
6.07355e+00 3.30828e+03 -2.58035e-05 -4.89025e-04
6.57355e+00 3.30828e+03 -2.07671e-04 9.83702e-05
7.07355e+00 3.30828e+03 2.82282e-04 1.02642e-04
7.57355e+00 3.30828e+03 -2.86984e-04 -1.68234e-04
8.07355e+00 3.30828e+03 -4.18053e-04 -3.44523e-04
8.57355e+00 3.30828e+03 2.86105e-04 2.16667e-04
9.07355e+00 3.30828e+03 1.56465e-04 6.10631e-04
9.57355e+00 3.30828e+03 -8.99983e-05 -7.18107e-04
1.00736e+01 3.30828e+03 8.75402e-05 2.74578e-04
1.05736e+01 3.30828e+03 5.06876e-05 6.82690e-06
1.10736e+01 3.30828e+03 2.88399e-04 -4.19777e-04
1.15736e+01 3.30828e+03 6.67524e-05 -5.18382e-05
1.20736e+01 3.30828e+03 -3.66529e-04 2.68887e-04
1.25736e+01 3.30828e+03 -3.99061e-04 -4.13550e-04
1.30736e+01 3.30828e+03 1.62518e-04 1.77280e-04
1.35736e+01 3.30828e+03 1.51385e-04 6.99894e-04
1.40736e+01 3.30828e+03 -5.47693e-05 -8.64424e-04
1.45736e+01 3.30828e+03 3.50388e-04 1.96233e-04
1.50736e+01 3.30828e+03 -9.69620e-05 6.51321e-04
1.55736e+01 3.30828e+03 2.48501e-05 2.99051e-04
1.60736e+01 3.30828e+03 1.24010e-04 -3.62827e-04
1.65736e+01 3.30828e+03 -2.99823e-04 -1.39469e-03
-1.29264e+01 3.30932e+03 3.09521e-01 1.19818e-01
-1.24264e+01 3.30932e+03 1.33140e-01 8.58195e-02
-1.19264e+01 3.30932e+03 1.60922e-01 2.28492e-01
-1.14264e+01 3.30932e+03 -1.92218e-02 3.56431e-03
-1.09264e+01 3.30932e+03 -2.07663e-01 -2.12108e-01
-1.04264e+01 3.30932e+03 -1.10442e-02 -1.25642e-02
-9.92645e+00 3.30932e+03 1.92374e-01 1.35282e-01
-9.42645e+00 3.30932e+03 3.55236e-02 5.12309e-02
-8.92645e+00 3.30932e+03 -1.88855e-01 -3.42779e-02
-8.42645e+00 3.30932e+03 -9.87759e-03 1.49599e-04
-7.92645e+00 3.30932e+03 -8.97510e-02 -1.94232e-01
-7.42645e+00 3.30932e+03 9.06560e-04 -1.49808e-02
-6.92645e+00 3.30932e+03 1.02494e-01 1.24033e-01
-6.42645e+00 3.30932e+03 5.84275e-02 5.30620e-02
-5.92645e+00 3.30932e+03 -2.05555e-02 2.13749e-02
-5.42645e+00 3.30932e+03 -1.75395e-01 -1.44424e-01
-4.92645e+00 3.30932e+03 2.57578e-01 5.81655e-02
-4.42645e+00 3.30932e+03 3.09588e-01 2.47353e-01
-3.92645e+00 3.30932e+03 2.91715e-01 5.03215e-01
-3.42645e+00 3.30932e+03 5.32572e-01 7.31586e-01
-2.92645e+00 3.30932e+03 4.45342e-01 5.83679e-01
-2.42645e+00 3.30932e+03 5.46673e-01 8.63483e-01
-1.92645e+00 3.30932e+03 6.94702e-01 1.02819e+00
-1.42645e+00 3.30932e+03 8.77298e-01 1.26767e+00
-9.26447e-01 3.30932e+03 1.05894e+00 1.61404e+00
-4.26447e-01 3.30932e+03 9.36483e-01 1.28581e+00
7.35532e-02 3.30932e+03 6.75933e-01 9.86638e-01
5.73553e-01 3.30932e+03 5.25096e-01 7.09990e-01
1.07355e+00 3.30932e+03 4.09054e-01 4.31009e-01
1.57355e+00 3.30932e+03 2.88053e-01 3.26067e-01
2.07355e+00 3.30932e+03 1.17122e-01 1.47002e-01
2.57355e+00 3.30932e+03 3.22122e-02 3.64967e-02
3.07355e+00 3.30932e+03 9.38297e-03 6.94762e-03
3.57355e+00 3.30932e+03 4.62302e-03 2.73337e-03
4.07355e+00 3.30932e+03 2.22608e-03 7.32592e-03
4.57355e+00 3.30932e+03 6.27618e-04 5.06794e-05
5.07355e+00 3.30932e+03 -1.52721e-04 -8.35263e-04
5.57355e+00 3.30932e+03 2.07871e-04 8.21581e-04
6.07355e+00 3.30932e+03 -5.79482e-05 -5.83538e-04
6.57355e+00 3.30932e+03 -2.32273e-04 6.39366e-05
7.07355e+00 3.30932e+03 2.97084e-04 1.19425e-04
7.57355e+00 3.30932e+03 -2.70373e-04 -1.52317e-04
8.07355e+00 3.30932e+03 -4.38795e-04 -3.54382e-04
8.57355e+00 3.30932e+03 2.71035e-04 2.51009e-04
9.07355e+00 3.30932e+03 1.83031e-04 6.24307e-04
9.57355e+00 3.30932e+03 -6.49150e-05 -7.20604e-04
1.00736e+01 3.30932e+03 7.13931e-05 2.56401e-04
1.05736e+01 3.30932e+03 4.92735e-05 -4.01795e-06
1.10736e+01 3.30932e+03 2.99311e-04 -3.78309e-04
1.15736e+01 3.30932e+03 6.91054e-05 -9.43271e-05
1.20736e+01 3.30932e+03 -3.63629e-04 2.60147e-04
1.25736e+01 3.30932e+03 -4.34108e-04 -3.80917e-04
1.30736e+01 3.30932e+03 1.53495e-04 1.80904e-04
1.35736e+01 3.30932e+03 1.83839e-04 7.02704e-04
1.40736e+01 3.30932e+03 -6.83477e-05 -9.14500e-04
1.45736e+01 3.30932e+03 3.58731e-04 2.09959e-04
1.50736e+01 3.30932e+03 -1.07089e-04 6.62902e-04
1.55736e+01 3.30932e+03 1.61738e-07 3.10847e-04
1.60736e+01 3.30932e+03 1.43935e-04 -3.32202e-04
1.65736e+01 3.30932e+03 -2.79293e-04 -1.43177e-03
-1.29264e+01 3.31036e+03 3.04413e-01 1.26420e-01
-1.24264e+01 3.31036e+03 1.22431e-01 7.99046e-02
-1.19264e+01 3.31036e+03 1.53997e-01 2.14129e-01
-1.14264e+01 3.31036e+03 -8.52760e-03 1.45991e-02
-1.09264e+01 3.31036e+03 -1.94370e-01 -1.88462e-01
-1.04264e+01 3.31036e+03 -1.28345e-02 -1.71194e-02
-9.92645e+00 3.31036e+03 1.83205e-01 1.16257e-01
-9.42645e+00 3.31036e+03 2.14969e-02 5.01134e-02
-8.92645e+00 3.31036e+03 -1.84856e-01 -3.04222e-02
-8.42645e+00 3.31036e+03 1.09646e-02 1.61207e-02
-7.92645e+00 3.31036e+03 -9.50143e-02 -1.82999e-01
-7.42645e+00 3.31036e+03 1.93431e-03 -3.44261e-02
-6.92645e+00 3.31036e+03 1.05652e-01 1.14335e-01
-6.42645e+00 3.31036e+03 4.90811e-02 5.81102e-02
-5.92645e+00 3.31036e+03 2.75567e-04 4.52480e-02
-5.42645e+00 3.31036e+03 -1.70350e-01 -1.38124e-01
-4.92645e+00 3.31036e+03 2.33262e-01 3.18800e-02
-4.42645e+00 3.31036e+03 3.12042e-01 2.39472e-01
-3.92645e+00 3.31036e+03 3.06776e-01 5.19579e-01
-3.42645e+00 3.31036e+03 5.36678e-01 7.48008e-01
-2.92645e+00 3.31036e+03 4.53816e-01 5.93247e-01
-2.42645e+00 3.31036e+03 5.50119e-01 8.61288e-01
-1.92645e+00 3.31036e+03 6.94811e-01 1.03200e+00
-1.42645e+00 3.31036e+03 8.91587e-01 1.29628e+00
-9.26447e-01 3.31036e+03 1.07064e+00 1.62992e+00
-4.26447e-01 3.31036e+03 9.46220e-01 1.30080e+00
7.35532e-02 3.31036e+03 6.89139e-01 1.00796e+00
5.73553e-01 3.31036e+03 5.32768e-01 7.17680e-01
1.07355e+00 3.31036e+03 4.14608e-01 4.35266e-01
1.57355e+00 3.31036e+03 2.91012e-01 3.30350e-01
2.07355e+00 3.31036e+03 1.17384e-01 1.49346e-01
2.57355e+00 3.31036e+03 3.35585e-02 3.81614e-02
3.07355e+00 3.31036e+03 9.64541e-03 7.18142e-03
3.57355e+00 3.31036e+03 4.47222e-03 2.01000e-03
4.07355e+00 3.31036e+03 2.12407e-03 7.13243e-03
4.57355e+00 3.31036e+03 5.91555e-04 -1.01156e-04
5.07355e+00 3.31036e+03 -1.14346e-04 -7.67140e-04
5.57355e+00 3.31036e+03 2.33773e-04 9.00258e-04
6.07355e+00 3.31036e+03 -9.55218e-05 -6.83519e-04
6.57355e+00 3.31036e+03 -2.47447e-04 3.86384e-05
7.07355e+00 3.31036e+03 3.11560e-04 1.35604e-04
7.57355e+00 3.31036e+03 -2.53459e-04 -1.37914e-04
8.07355e+00 3.31036e+03 -4.53119e-04 -3.58264e-04
8.57355e+00 3.31036e+03 2.49650e-04 2.77019e-04
9.07355e+00 3.31036e+03 2.06038e-04 6.34226e-04
9.57355e+00 3.31036e+03 -3.98906e-05 -7.17515e-04
1.00736e+01 3.31036e+03 5.56442e-05 2.40222e-04
1.05736e+01 3.31036e+03 5.19445e-05 -8.10233e-06
1.10736e+01 3.31036e+03 3.07497e-04 -3.42162e-04
1.15736e+01 3.31036e+03 6.97166e-05 -1.38572e-04
1.20736e+01 3.31036e+03 -3.57891e-04 2.56824e-04
1.25736e+01 3.31036e+03 -4.62750e-04 -3.38187e-04
1.30736e+01 3.31036e+03 1.39693e-04 1.71754e-04
1.35736e+01 3.31036e+03 2.13428e-04 7.00563e-04
1.40736e+01 3.31036e+03 -7.90119e-05 -9.49672e-04
1.45736e+01 3.31036e+03 3.61064e-04 2.20366e-04
1.50736e+01 3.31036e+03 -1.18881e-04 6.64362e-04
1.55736e+01 3.31036e+03 -2.34808e-05 3.18986e-04
1.60736e+01 3.31036e+03 1.66465e-04 -2.92571e-04
1.65736e+01 3.31036e+03 -2.49187e-04 -1.45364e-03
-1.29264e+01 3.31141e+03 2.95195e-01 1.28572e-01
-1.24264e+01 3.31141e+03 1.11371e-01 7.32727e-02
-1.19264e+01 3.31141e+03 1.46840e-01 1.99534e-01
-1.14264e+01 3.31141e+03 2.66979e-03 2.61464e-02
-1.09264e+01 3.31141e+03 -1.80795e-01 -1.64455e-01
-1.04264e+01 3.31141e+03 -1.37726e-02 -2.20965e-02
-9.92645e+00 3.31141e+03 1.72838e-01 9.63080e-02
-9.42645e+00 3.31141e+03 5.94753e-03 4.90076e-02
-8.92645e+00 3.31141e+03 -1.78552e-01 -2.64555e-02
-8.42645e+00 3.31141e+03 3.08390e-02 2.97285e-02
-7.92645e+00 3.31141e+03 -9.92003e-02 -1.68592e-01
-7.42645e+00 3.31141e+03 3.34354e-03 -5.31048e-02
-6.92645e+00 3.31141e+03 1.07801e-01 1.03467e-01
-6.42645e+00 3.31141e+03 3.91817e-02 6.16850e-02
-5.92645e+00 3.31141e+03 2.11012e-02 6.82060e-02
-5.42645e+00 3.31141e+03 -1.62702e-01 -1.27813e-01
-4.92645e+00 3.31141e+03 2.05710e-01 2.00719e-03
-4.42645e+00 3.31141e+03 3.13805e-01 2.30524e-01
-3.92645e+00 3.31141e+03 3.24629e-01 5.38937e-01
-3.42645e+00 3.31141e+03 5.38922e-01 7.62927e-01
-2.92645e+00 3.31141e+03 4.63193e-01 6.05073e-01
-2.42645e+00 3.31141e+03 5.53884e-01 8.59016e-01
-1.92645e+00 3.31141e+03 6.94546e-01 1.03499e+00
-1.42645e+00 3.31141e+03 9.06131e-01 1.32590e+00
-9.26447e-01 3.31141e+03 1.08209e+00 1.64406e+00
-4.26447e-01 3.31141e+03 9.56529e-01 1.31699e+00
7.35532e-02 3.31141e+03 7.03431e-01 1.03084e+00
5.73553e-01 3.31141e+03 5.41055e-01 7.25018e-01
1.07355e+00 3.31141e+03 4.20105e-01 4.39842e-01
1.57355e+00 3.31141e+03 2.93590e-01 3.34676e-01
2.07355e+00 3.31141e+03 1.17421e-01 1.52006e-01
2.57355e+00 3.31141e+03 3.50480e-02 3.97238e-02
3.07355e+00 3.31141e+03 9.94696e-03 7.40785e-03
3.57355e+00 3.31141e+03 4.27736e-03 1.25270e-03
4.07355e+00 3.31141e+03 2.05057e-03 6.89646e-03
4.57355e+00 3.31141e+03 5.54788e-04 -2.22750e-04
5.07355e+00 3.31141e+03 -7.14420e-05 -6.60089e-04
5.57355e+00 3.31141e+03 2.51145e-04 9.60192e-04
6.07355e+00 3.31141e+03 -1.36318e-04 -7.84997e-04
6.57355e+00 3.31141e+03 -2.53034e-04 2.29967e-05
7.07355e+00 3.31141e+03 3.23587e-04 1.50266e-04
7.57355e+00 3.31141e+03 -2.35863e-04 -1.24971e-04
8.07355e+00 3.31141e+03 -4.59948e-04 -3.57653e-04
8.57355e+00 3.31141e+03 2.22656e-04 2.93845e-04
9.07355e+00 3.31141e+03 2.24772e-04 6.40584e-04
9.57355e+00 3.31141e+03 -1.48419e-05 -7.08379e-04
1.00736e+01 3.31141e+03 4.07112e-05 2.29035e-04
1.05736e+01 3.31141e+03 5.90065e-05 -2.72870e-06
1.10736e+01 3.31141e+03 3.11760e-04 -3.15165e-04
1.15736e+01 3.31141e+03 6.79777e-05 -1.85146e-04
1.20736e+01 3.31141e+03 -3.48340e-04 2.62036e-04
1.25736e+01 3.31141e+03 -4.85518e-04 -2.89010e-04
1.30736e+01 3.31141e+03 1.21645e-04 1.48796e-04
1.35736e+01 3.31141e+03 2.39614e-04 6.94392e-04
1.40736e+01 3.31141e+03 -8.67747e-05 -9.69090e-04
1.45736e+01 3.31141e+03 3.58057e-04 2.28606e-04
1.50736e+01 3.31141e+03 -1.32004e-04 6.55173e-04
1.55736e+01 3.31141e+03 -4.57292e-05 3.24701e-04
1.60736e+01 3.31141e+03 1.91013e-04 -2.44384e-04
1.65736e+01 3.31141e+03 -2.10265e-04 -1.46307e-03
-1.29264e+01 3.31245e+03 2.81520e-01 1.24186e-01
-1.24264e+01 3.31245e+03 9.99646e-02 6.59278e-02
-1.19264e+01 3.31245e+03 1.39807e-01 1.85674e-01
-1.14264e+01 3.31245e+03 1.40778e-02 3.72096e-02
-1.09264e+01 3.31245e+03 -1.67433e-01 -1.40772e-01
-1.04264e+01 3.31245e+03 -1.34858e-02 -2.64202e-02
-9.92645e+00 3.31245e+03 1.61749e-01 7.61955e-02
-9.42645e+00 3.31245e+03 -1.17027e-02 4.69259e-02
-8.92645e+00 3.31245e+03 -1.70034e-01 -2.24374e-02
-8.42645e+00 3.31245e+03 4.97711e-02 4.10536e-02
-7.92645e+00 3.31245e+03 -1.02320e-01 -1.51619e-01
-7.42645e+00 3.31245e+03 5.86570e-03 -7.00866e-02
-6.92645e+00 3.31245e+03 1.08680e-01 9.14932e-02
-6.42645e+00 3.31245e+03 2.82676e-02 6.30695e-02
-5.92645e+00 3.31245e+03 4.20146e-02 9.04272e-02
-5.42645e+00 3.31245e+03 -1.52438e-01 -1.13501e-01
-4.92645e+00 3.31245e+03 1.75582e-01 -3.09428e-02
-4.42645e+00 3.31245e+03 3.14626e-01 2.20065e-01
-3.92645e+00 3.31245e+03 3.44672e-01 5.60919e-01
-3.42645e+00 3.31245e+03 5.39527e-01 7.77091e-01
-2.92645e+00 3.31245e+03 4.73518e-01 6.19077e-01
-2.42645e+00 3.31245e+03 5.57968e-01 8.56509e-01
-1.92645e+00 3.31245e+03 6.93742e-01 1.03717e+00
-1.42645e+00 3.31245e+03 9.21361e-01 1.35661e+00
-9.26447e-01 3.31245e+03 1.09348e+00 1.65667e+00
-4.26447e-01 3.31245e+03 9.67119e-01 1.33417e+00
7.35532e-02 3.31245e+03 7.18728e-01 1.05507e+00
5.73553e-01 3.31245e+03 5.49828e-01 7.31950e-01
1.07355e+00 3.31245e+03 4.25500e-01 4.44759e-01
1.57355e+00 3.31245e+03 2.95946e-01 3.39244e-01
2.07355e+00 3.31245e+03 1.17221e-01 1.54829e-01
2.57355e+00 3.31245e+03 3.66110e-02 4.11662e-02
3.07355e+00 3.31245e+03 1.03119e-02 7.65764e-03
3.57355e+00 3.31245e+03 4.04764e-03 4.68132e-04
4.07355e+00 3.31245e+03 2.00114e-03 6.61009e-03
4.57355e+00 3.31245e+03 5.23008e-04 -3.08526e-04
5.07355e+00 3.31245e+03 -2.76966e-05 -5.17448e-04
5.57355e+00 3.31245e+03 2.60464e-04 1.00149e-03
6.07355e+00 3.31245e+03 -1.77382e-04 -8.81820e-04
6.57355e+00 3.31245e+03 -2.50460e-04 1.39318e-05
7.07355e+00 3.31245e+03 3.31576e-04 1.61410e-04
7.57355e+00 3.31245e+03 -2.16775e-04 -1.12005e-04
8.07355e+00 3.31245e+03 -4.58681e-04 -3.50952e-04
8.57355e+00 3.31245e+03 1.90781e-04 3.01853e-04
9.07355e+00 3.31245e+03 2.38197e-04 6.40785e-04
9.57355e+00 3.31245e+03 9.46035e-06 -6.93575e-04
1.00736e+01 3.31245e+03 2.71780e-05 2.24456e-04
1.05736e+01 3.31245e+03 7.07016e-05 1.26558e-05
1.10736e+01 3.31245e+03 3.11970e-04 -2.99055e-04
1.15736e+01 3.31245e+03 6.39008e-05 -2.32041e-04
1.20736e+01 3.31245e+03 -3.34888e-04 2.77820e-04
1.25736e+01 3.31245e+03 -5.02467e-04 -2.36514e-04
1.30736e+01 3.31245e+03 1.00227e-04 1.12359e-04
1.35736e+01 3.31245e+03 2.62107e-04 6.83966e-04
1.40736e+01 3.31245e+03 -9.22092e-05 -9.72610e-04
1.45736e+01 3.31245e+03 3.50133e-04 2.34988e-04
1.50736e+01 3.31245e+03 -1.45919e-04 6.34922e-04
1.55736e+01 3.31245e+03 -6.67697e-05 3.28002e-04
1.60736e+01 3.31245e+03 2.17062e-04 -1.88563e-04
1.65736e+01 3.31245e+03 -1.63188e-04 -1.46019e-03
-1.29264e+01 3.31349e+03 2.64442e-01 1.12984e-01
-1.24264e+01 3.31349e+03 8.84701e-02 5.77092e-02
-1.19264e+01 3.31349e+03 1.32474e-01 1.72570e-01
-1.14264e+01 3.31349e+03 2.51672e-02 4.71807e-02
-1.09264e+01 3.31349e+03 -1.54780e-01 -1.18035e-01
-1.04264e+01 3.31349e+03 -1.19321e-02 -2.94863e-02
-9.92645e+00 3.31349e+03 1.50968e-01 5.69739e-02
-9.42645e+00 3.31349e+03 -3.14360e-02 4.32224e-02
-8.92645e+00 3.31349e+03 -1.59951e-01 -1.84895e-02
-8.42645e+00 3.31349e+03 6.75572e-02 5.01597e-02
-7.92645e+00 3.31349e+03 -1.04317e-01 -1.33083e-01
-7.42645e+00 3.31349e+03 1.00394e-02 -8.43866e-02
-6.92645e+00 3.31349e+03 1.08491e-01 7.88986e-02
-6.42645e+00 3.31349e+03 1.62791e-02 6.18479e-02
-5.92645e+00 3.31349e+03 6.26153e-02 1.11562e-01
-5.42645e+00 3.31349e+03 -1.39710e-01 -9.57281e-02
-4.92645e+00 3.31349e+03 1.43609e-01 -6.60180e-02
-4.42645e+00 3.31349e+03 3.14523e-01 2.08555e-01
-3.92645e+00 3.31349e+03 3.66567e-01 5.85243e-01
-3.42645e+00 3.31349e+03 5.38797e-01 7.91042e-01
-2.92645e+00 3.31349e+03 4.84628e-01 6.34886e-01
-2.42645e+00 3.31349e+03 5.62241e-01 8.53468e-01
-1.92645e+00 3.31349e+03 6.92379e-01 1.03889e+00
-1.42645e+00 3.31349e+03 9.37651e-01 1.38832e+00
-9.26447e-01 3.31349e+03 1.10508e+00 1.66800e+00
-4.26447e-01 3.31349e+03 9.77877e-01 1.35242e+00
7.35532e-02 3.31349e+03 7.34880e-01 1.08027e+00
5.73553e-01 3.31349e+03 5.58833e-01 7.38261e-01
1.07355e+00 3.31349e+03 4.30802e-01 4.50162e-01
1.57355e+00 3.31349e+03 2.98235e-01 3.44216e-01
2.07355e+00 3.31349e+03 1.16784e-01 1.57719e-01
2.57355e+00 3.31349e+03 3.81846e-02 4.24998e-02
3.07355e+00 3.31349e+03 1.07606e-02 7.96395e-03
3.57355e+00 3.31349e+03 3.77896e-03 -3.64018e-04
4.07355e+00 3.31349e+03 1.96785e-03 6.27284e-03
4.57355e+00 3.31349e+03 5.00171e-04 -3.48113e-04
5.07355e+00 3.31349e+03 1.28639e-05 -3.47362e-04
5.57355e+00 3.31349e+03 2.62879e-04 1.02369e-03
6.07355e+00 3.31349e+03 -2.15479e-04 -9.69179e-04
6.57355e+00 3.31349e+03 -2.41689e-04 5.65067e-06
7.07355e+00 3.31349e+03 3.34585e-04 1.68347e-04
7.57355e+00 3.31349e+03 -1.95818e-04 -9.71478e-05
8.07355e+00 3.31349e+03 -4.48429e-04 -3.36207e-04
8.57355e+00 3.31349e+03 1.55183e-04 3.02854e-04
9.07355e+00 3.31349e+03 2.44708e-04 6.31479e-04
9.57355e+00 3.31349e+03 3.17918e-05 -6.74071e-04
1.00736e+01 3.31349e+03 1.57765e-05 2.27112e-04
1.05736e+01 3.31349e+03 8.66199e-05 3.62470e-05
1.10736e+01 3.31349e+03 3.08816e-04 -2.92560e-04
1.15736e+01 3.31349e+03 5.84408e-05 -2.76746e-04
1.20736e+01 3.31349e+03 -3.18365e-04 3.02410e-04
1.25736e+01 3.31349e+03 -5.13827e-04 -1.82486e-04
1.30736e+01 3.31349e+03 7.67149e-05 6.50593e-05
1.35736e+01 3.31349e+03 2.80305e-04 6.69639e-04
1.40736e+01 3.31349e+03 -9.57041e-05 -9.61266e-04
1.45736e+01 3.31349e+03 3.37958e-04 2.39951e-04
1.50736e+01 3.31349e+03 -1.60333e-04 6.03844e-04
1.55736e+01 3.31349e+03 -8.63517e-05 3.27606e-04
1.60736e+01 3.31349e+03 2.43581e-04 -1.26393e-04
1.65736e+01 3.31349e+03 -1.09933e-04 -1.44417e-03
-1.29264e+01 3.31453e+03 2.44335e-01 9.51066e-02
-1.24264e+01 3.31453e+03 7.72651e-02 4.88492e-02
-1.19264e+01 3.31453e+03 1.24426e-01 1.59877e-01
-1.14264e+01 3.31453e+03 3.51302e-02 5.54373e-02
-1.09264e+01 3.31453e+03 -1.42589e-01 -9.62664e-02
-1.04264e+01 3.31453e+03 -9.19404e-03 -3.12904e-02
-9.92645e+00 3.31453e+03 1.40894e-01 3.89511e-02
-9.42645e+00 3.31453e+03 -5.27820e-02 3.79419e-02
-8.92645e+00 3.31453e+03 -1.48789e-01 -1.41780e-02
-8.42645e+00 3.31453e+03 8.38166e-02 5.66268e-02
-7.92645e+00 3.31453e+03 -1.05085e-01 -1.13877e-01
-7.42645e+00 3.31453e+03 1.61599e-02 -9.50724e-02
-6.92645e+00 3.31453e+03 1.07611e-01 6.59056e-02
-6.42645e+00 3.31453e+03 3.68174e-03 5.79848e-02
-5.92645e+00 3.31453e+03 8.22766e-02 1.31411e-01
-5.42645e+00 3.31453e+03 -1.24809e-01 -7.48297e-02
-4.92645e+00 3.31453e+03 1.10547e-01 -1.01989e-01
-4.42645e+00 3.31453e+03 3.13421e-01 1.96026e-01
-3.92645e+00 3.31453e+03 3.89444e-01 6.10699e-01
-3.42645e+00 3.31453e+03 5.37223e-01 8.05357e-01
-2.92645e+00 3.31453e+03 4.96556e-01 6.52538e-01
-2.42645e+00 3.31453e+03 5.66641e-01 8.50081e-01
-1.92645e+00 3.31453e+03 6.90857e-01 1.04058e+00
-1.42645e+00 3.31453e+03 9.54761e-01 1.42028e+00
-9.26447e-01 3.31453e+03 1.11711e+00 1.67839e+00
-4.26447e-01 3.31453e+03 9.88951e-01 1.37192e+00
7.35532e-02 3.31453e+03 7.51694e-01 1.10607e+00
5.73553e-01 3.31453e+03 5.67866e-01 7.43840e-01
1.07355e+00 3.31453e+03 4.35948e-01 4.56095e-01
1.57355e+00 3.31453e+03 3.00469e-01 3.49723e-01
2.07355e+00 3.31453e+03 1.16156e-01 1.60660e-01
2.57355e+00 3.31453e+03 3.97624e-02 4.37240e-02
3.07355e+00 3.31453e+03 1.12854e-02 8.29381e-03
3.57355e+00 3.31453e+03 3.46222e-03 -1.25598e-03
4.07355e+00 3.31453e+03 1.94651e-03 5.89391e-03
4.57355e+00 3.31453e+03 4.87853e-04 -3.30205e-04
5.07355e+00 3.31453e+03 4.70612e-05 -1.58481e-04
5.57355e+00 3.31453e+03 2.58282e-04 1.02478e-03
6.07355e+00 3.31453e+03 -2.47526e-04 -1.04311e-03
6.57355e+00 3.31453e+03 -2.27569e-04 -5.26474e-06
7.07355e+00 3.31453e+03 3.31058e-04 1.69263e-04
7.57355e+00 3.31453e+03 -1.73075e-04 -7.90802e-05
8.07355e+00 3.31453e+03 -4.27825e-04 -3.12208e-04
8.57355e+00 3.31453e+03 1.17323e-04 2.97841e-04
9.07355e+00 3.31453e+03 2.42850e-04 6.08663e-04
9.57355e+00 3.31453e+03 5.07113e-05 -6.51337e-04
1.00736e+01 3.31453e+03 7.02738e-06 2.39239e-04
1.05736e+01 3.31453e+03 1.06493e-04 6.78833e-05
1.10736e+01 3.31453e+03 3.03237e-04 -2.93563e-04
1.15736e+01 3.31453e+03 5.23684e-05 -3.19018e-04
1.20736e+01 3.31453e+03 -3.00004e-04 3.32859e-04
1.25736e+01 3.31453e+03 -5.19972e-04 -1.27590e-04
1.30736e+01 3.31453e+03 5.22717e-05 9.81000e-06
1.35736e+01 3.31453e+03 2.93382e-04 6.51178e-04
1.40736e+01 3.31453e+03 -9.69624e-05 -9.36819e-04
1.45736e+01 3.31453e+03 3.22168e-04 2.43998e-04
1.50736e+01 3.31453e+03 -1.74907e-04 5.64120e-04
1.55736e+01 3.31453e+03 -1.03903e-04 3.23343e-04
1.60736e+01 3.31453e+03 2.68491e-04 -6.16558e-05
1.65736e+01 3.31453e+03 -5.31617e-05 -1.41730e-03
-1.29264e+01 3.31558e+03 2.20657e-01 7.02107e-02
-1.24264e+01 3.31558e+03 6.65518e-02 3.98096e-02
-1.19264e+01 3.31558e+03 1.15859e-01 1.47923e-01
-1.14264e+01 3.31558e+03 4.33736e-02 6.13703e-02
-1.09264e+01 3.31558e+03 -1.30511e-01 -7.51799e-02
-1.04264e+01 3.31558e+03 -5.41729e-03 -3.19714e-02
-9.92645e+00 3.31558e+03 1.31408e-01 2.20080e-02
-9.42645e+00 3.31558e+03 -7.53226e-02 3.12709e-02
-8.92645e+00 3.31558e+03 -1.36657e-01 -9.35405e-03
-8.42645e+00 3.31558e+03 9.86750e-02 6.04132e-02
-7.92645e+00 3.31558e+03 -1.04577e-01 -9.45566e-02
-7.42645e+00 3.31558e+03 2.41138e-02 -1.01506e-01
-6.92645e+00 3.31558e+03 1.06214e-01 5.25675e-02
-6.42645e+00 3.31558e+03 -9.37770e-03 5.11790e-02
-5.92645e+00 3.31558e+03 1.00419e-01 1.49965e-01
-5.42645e+00 3.31558e+03 -1.07871e-01 -5.09246e-02
-4.92645e+00 3.31558e+03 7.71958e-02 -1.38086e-01
-4.42645e+00 3.31558e+03 3.11293e-01 1.82100e-01
-3.92645e+00 3.31558e+03 4.12450e-01 6.36472e-01
-3.42645e+00 3.31558e+03 5.35173e-01 8.20636e-01
-2.92645e+00 3.31558e+03 5.09653e-01 6.72175e-01
-2.42645e+00 3.31558e+03 5.71168e-01 8.46773e-01
-1.92645e+00 3.31558e+03 6.89402e-01 1.04236e+00
-1.42645e+00 3.31558e+03 9.72401e-01 1.45179e+00
-9.26447e-01 3.31558e+03 1.12965e+00 1.68831e+00
-4.26447e-01 3.31558e+03 1.00038e+00 1.39265e+00
7.35532e-02 3.31558e+03 7.68793e-01 1.13191e+00
5.73553e-01 3.31558e+03 5.77054e-01 7.48915e-01
1.07355e+00 3.31558e+03 4.41010e-01 4.62706e-01
1.57355e+00 3.31558e+03 3.02521e-01 3.55638e-01
2.07355e+00 3.31558e+03 1.15402e-01 1.63632e-01
2.57355e+00 3.31558e+03 4.13684e-02 4.49213e-02
3.07355e+00 3.31558e+03 1.18766e-02 8.63917e-03
3.57355e+00 3.31558e+03 3.09564e-03 -2.21577e-03
4.07355e+00 3.31558e+03 1.93150e-03 5.47654e-03
4.57355e+00 3.31558e+03 4.90307e-04 -2.41289e-04
5.07355e+00 3.31558e+03 7.25369e-05 4.18333e-05
5.57355e+00 3.31558e+03 2.46458e-04 1.00234e-03
6.07355e+00 3.31558e+03 -2.72301e-04 -1.10163e-03
6.57355e+00 3.31558e+03 -2.07430e-04 -1.87618e-05
7.07355e+00 3.31558e+03 3.20586e-04 1.62161e-04
7.57355e+00 3.31558e+03 -1.49713e-04 -5.78836e-05
8.07355e+00 3.31558e+03 -3.96947e-04 -2.77928e-04
8.57355e+00 3.31558e+03 7.92714e-05 2.87731e-04
9.07355e+00 3.31558e+03 2.32360e-04 5.69226e-04
9.57355e+00 3.31558e+03 6.53503e-05 -6.26738e-04
1.00736e+01 3.31558e+03 7.60446e-07 2.62164e-04
1.05736e+01 3.31558e+03 1.29322e-04 1.07708e-04
1.10736e+01 3.31558e+03 2.96333e-04 -3.00742e-04
1.15736e+01 3.31558e+03 4.60441e-05 -3.57985e-04
1.20736e+01 3.31558e+03 -2.81082e-04 3.66010e-04
1.25736e+01 3.31558e+03 -5.20926e-04 -7.39106e-05
1.30736e+01 3.31558e+03 2.81290e-05 -4.89856e-05
1.35736e+01 3.31558e+03 3.01048e-04 6.28543e-04
1.40736e+01 3.31558e+03 -9.59779e-05 -9.02209e-04
1.45736e+01 3.31558e+03 3.02790e-04 2.47296e-04
1.50736e+01 3.31558e+03 -1.88992e-04 5.20018e-04
1.55736e+01 3.31558e+03 -1.18832e-04 3.15270e-04
1.60736e+01 3.31558e+03 2.90137e-04 6.92235e-07
1.65736e+01 3.31558e+03 4.97571e-06 -1.38195e-03
-1.29264e+01 3.31662e+03 1.93102e-01 3.81565e-02
-1.24264e+01 3.31662e+03 5.60782e-02 3.04068e-02
-1.19264e+01 3.31662e+03 1.07113e-01 1.37503e-01
-1.14264e+01 3.31662e+03 4.99477e-02 6.51244e-02
-1.09264e+01 3.31662e+03 -1.18524e-01 -5.53232e-02
-1.04264e+01 3.31662e+03 -8.45297e-04 -3.16405e-02
-9.92645e+00 3.31662e+03 1.22666e-01 6.44918e-03
-9.42645e+00 3.31662e+03 -9.84125e-02 2.33544e-02
-8.92645e+00 3.31662e+03 -1.23971e-01 -4.15886e-03
-8.42645e+00 3.31662e+03 1.12115e-01 6.17875e-02
-7.92645e+00 3.31662e+03 -1.02683e-01 -7.57346e-02
-7.42645e+00 3.31662e+03 3.39078e-02 -1.03350e-01
-6.92645e+00 3.31662e+03 1.04186e-01 3.91792e-02
-6.42645e+00 3.31662e+03 -2.29935e-02 4.13871e-02
-5.92645e+00 3.31662e+03 1.16340e-01 1.66671e-01
-5.42645e+00 3.31662e+03 -8.91055e-02 -2.47804e-02
-4.92645e+00 3.31662e+03 4.48276e-02 -1.73161e-01
-4.42645e+00 3.31662e+03 3.07887e-01 1.66651e-01
-3.92645e+00 3.31662e+03 4.35106e-01 6.62289e-01
-3.42645e+00 3.31662e+03 5.33267e-01 8.37658e-01
-2.92645e+00 3.31662e+03 5.24145e-01 6.93642e-01
-2.42645e+00 3.31662e+03 5.75806e-01 8.43683e-01
-1.92645e+00 3.31662e+03 6.87795e-01 1.04398e+00
-1.42645e+00 3.31662e+03 9.90641e-01 1.48265e+00
-9.26447e-01 3.31662e+03 1.14282e+00 1.69842e+00
-4.26447e-01 3.31662e+03 1.01188e+00 1.41438e+00
7.35532e-02 3.31662e+03 7.85910e-01 1.15737e+00
5.73553e-01 3.31662e+03 5.86597e-01 7.53615e-01
1.07355e+00 3.31662e+03 4.46099e-01 4.70053e-01
1.57355e+00 3.31662e+03 3.04267e-01 3.61837e-01
2.07355e+00 3.31662e+03 1.14602e-01 1.66601e-01
2.57355e+00 3.31662e+03 4.30026e-02 4.62011e-02
3.07355e+00 3.31662e+03 1.25291e-02 9.05132e-03
3.57355e+00 3.31662e+03 2.68119e-03 -3.25885e-03
4.07355e+00 3.31662e+03 1.91908e-03 5.02644e-03
4.57355e+00 3.31662e+03 5.11257e-04 -7.06889e-05
5.07355e+00 3.31662e+03 8.77789e-05 2.45313e-04
5.57355e+00 3.31662e+03 2.27578e-04 9.59342e-04
6.07355e+00 3.31662e+03 -2.90011e-04 -1.14415e-03
6.57355e+00 3.31662e+03 -1.81046e-04 -3.71558e-05
7.07355e+00 3.31662e+03 3.03594e-04 1.47285e-04
7.57355e+00 3.31662e+03 -1.26403e-04 -3.23814e-05
8.07355e+00 3.31662e+03 -3.57491e-04 -2.33194e-04
8.57355e+00 3.31662e+03 4.20390e-05 2.73176e-04
9.07355e+00 3.31662e+03 2.14891e-04 5.13771e-04
9.57355e+00 3.31662e+03 7.58999e-05 -6.01791e-04
1.00736e+01 3.31662e+03 -3.38050e-06 2.95563e-04
1.05736e+01 3.31662e+03 1.53395e-04 1.55435e-04
1.10736e+01 3.31662e+03 2.88433e-04 -3.14790e-04
1.15736e+01 3.31662e+03 3.97954e-05 -3.93350e-04
1.20736e+01 3.31662e+03 -2.63066e-04 3.98580e-04
1.25736e+01 3.31662e+03 -5.16266e-04 -2.27558e-05
1.30736e+01 3.31662e+03 5.86770e-06 -1.07043e-04
1.35736e+01 3.31662e+03 3.03271e-04 6.03207e-04
1.40736e+01 3.31662e+03 -9.32446e-05 -8.59048e-04
1.45736e+01 3.31662e+03 2.79804e-04 2.49144e-04
1.50736e+01 3.31662e+03 -2.01567e-04 4.74123e-04
1.55736e+01 3.31662e+03 -1.31140e-04 3.02435e-04
1.60736e+01 3.31662e+03 3.08060e-04 5.79881e-05
1.65736e+01 3.31662e+03 6.42152e-05 -1.33720e-03
-1.29264e+01 3.31766e+03 1.60740e-01 -1.69107e-03
-1.24264e+01 3.31766e+03 4.54278e-02 2.01082e-02
-1.19264e+01 3.31766e+03 9.85472e-02 1.29150e-01
-1.14264e+01 3.31766e+03 5.50354e-02 6.69972e-02
-1.09264e+01 3.31766e+03 -1.06565e-01 -3.73620e-02
-1.04264e+01 3.31766e+03 4.32403e-03 -3.01902e-02
-9.92645e+00 3.31766e+03 1.14589e-01 -7.40240e-03
-9.42645e+00 3.31766e+03 -1.21387e-01 1.45853e-02
-8.92645e+00 3.31766e+03 -1.11131e-01 1.11368e-03
-8.42645e+00 3.31766e+03 1.23504e-01 6.03403e-02
-7.92645e+00 3.31766e+03 -9.90730e-02 -5.71619e-02
-7.42645e+00 3.31766e+03 4.59257e-02 -1.00245e-01
-6.92645e+00 3.31766e+03 1.01211e-01 2.55152e-02
-6.42645e+00 3.31766e+03 -3.75213e-02 2.84091e-02
-5.92645e+00 3.31766e+03 1.29585e-01 1.81306e-01
-5.42645e+00 3.31766e+03 -6.85362e-02 3.03940e-03
-4.92645e+00 3.31766e+03 1.44761e-02 -2.06158e-01
-4.42645e+00 3.31766e+03 3.03118e-01 1.49905e-01
-3.92645e+00 3.31766e+03 4.56944e-01 6.87484e-01
-3.42645e+00 3.31766e+03 5.31971e-01 8.57038e-01
-2.92645e+00 3.31766e+03 5.40188e-01 7.16897e-01
-2.42645e+00 3.31766e+03 5.80361e-01 8.40628e-01
-1.92645e+00 3.31766e+03 6.86035e-01 1.04521e+00
-1.42645e+00 3.31766e+03 1.00968e+00 1.51258e+00
-9.26447e-01 3.31766e+03 1.15649e+00 1.70942e+00
-4.26447e-01 3.31766e+03 1.02331e+00 1.43708e+00
7.35532e-02 3.31766e+03 8.03099e-01 1.18223e+00
5.73553e-01 3.31766e+03 5.96383e-01 7.57938e-01
1.07355e+00 3.31766e+03 4.51212e-01 4.78022e-01
1.57355e+00 3.31766e+03 3.05727e-01 3.68295e-01
2.07355e+00 3.31766e+03 1.13841e-01 1.69509e-01
2.57355e+00 3.31766e+03 4.46226e-02 4.75729e-02
3.07355e+00 3.31766e+03 1.32282e-02 9.52797e-03
3.57355e+00 3.31766e+03 2.23337e-03 -4.37804e-03
4.07355e+00 3.31766e+03 1.90375e-03 4.55130e-03
4.57355e+00 3.31766e+03 5.48014e-04 1.78366e-04
5.07355e+00 3.31766e+03 9.30784e-05 4.42684e-04
5.57355e+00 3.31766e+03 2.01751e-04 8.96729e-04
6.07355e+00 3.31766e+03 -2.99834e-04 -1.16969e-03
6.57355e+00 3.31766e+03 -1.50362e-04 -6.02381e-05
7.07355e+00 3.31766e+03 2.80030e-04 1.26020e-04
7.57355e+00 3.31766e+03 -1.01672e-04 -2.32442e-06
8.07355e+00 3.31766e+03 -3.11385e-04 -1.77352e-04
8.57355e+00 3.31766e+03 5.51551e-06 2.52568e-04
9.07355e+00 3.31766e+03 1.92419e-04 4.42451e-04
9.57355e+00 3.31766e+03 8.29821e-05 -5.75300e-04
1.00736e+01 3.31766e+03 -6.27522e-06 3.38801e-04
1.05736e+01 3.31766e+03 1.76637e-04 2.09170e-04
1.10736e+01 3.31766e+03 2.79632e-04 -3.36310e-04
1.15736e+01 3.31766e+03 3.51371e-05 -4.24502e-04
1.20736e+01 3.31766e+03 -2.46794e-04 4.27765e-04
1.25736e+01 3.31766e+03 -5.06209e-04 2.54331e-05
1.30736e+01 3.31766e+03 -1.32004e-05 -1.61647e-04
1.35736e+01 3.31766e+03 2.99339e-04 5.75287e-04
1.40736e+01 3.31766e+03 -8.82301e-05 -8.06459e-04
1.45736e+01 3.31766e+03 2.53408e-04 2.49391e-04
1.50736e+01 3.31766e+03 -2.12710e-04 4.27365e-04
1.55736e+01 3.31766e+03 -1.40695e-04 2.83337e-04
1.60736e+01 3.31766e+03 3.21527e-04 1.07167e-04
1.65736e+01 3.31766e+03 1.23868e-04 -1.28221e-03
-1.29264e+01 3.31870e+03 1.23490e-01 -4.88674e-02
-1.24264e+01 3.31870e+03 3.47145e-02 9.25630e-03
-1.19264e+01 3.31870e+03 9.03082e-02 1.23069e-01
-1.14264e+01 3.31870e+03 5.88812e-02 6.68573e-02
-1.09264e+01 3.31870e+03 -9.48387e-02 -2.22007e-02
-1.04264e+01 3.31870e+03 9.47541e-03 -2.75743e-02
-9.92645e+00 3.31870e+03 1.07426e-01 -1.85910e-02
-9.42645e+00 3.31870e+03 -1.43378e-01 5.13246e-03
-8.92645e+00 3.31870e+03 -9.86524e-02 5.55547e-03
-8.42645e+00 3.31870e+03 1.32354e-01 5.61566e-02
-7.92645e+00 3.31870e+03 -9.30878e-02 -3.76549e-02
-7.42645e+00 3.31870e+03 6.02658e-02 -9.21544e-02
-6.92645e+00 3.31870e+03 9.70607e-02 1.08827e-02
-6.42645e+00 3.31870e+03 -5.33421e-02 1.16849e-02
-5.92645e+00 3.31870e+03 1.39689e-01 1.93904e-01
-5.42645e+00 3.31870e+03 -4.61546e-02 3.25856e-02
-4.92645e+00 3.31870e+03 -1.34224e-02 -2.36750e-01
-4.42645e+00 3.31870e+03 2.97296e-01 1.32213e-01
-3.92645e+00 3.31870e+03 4.77693e-01 7.11851e-01
-3.42645e+00 3.31870e+03 5.31138e-01 8.78715e-01
-2.92645e+00 3.31870e+03 5.57913e-01 7.41378e-01
-2.42645e+00 3.31870e+03 5.84634e-01 8.37691e-01
-1.92645e+00 3.31870e+03 6.84493e-01 1.04665e+00
-1.42645e+00 3.31870e+03 1.02972e+00 1.54120e+00
-9.26447e-01 3.31870e+03 1.17025e+00 1.72127e+00
-4.26447e-01 3.31870e+03 1.03462e+00 1.46071e+00
7.35532e-02 3.31870e+03 8.20362e-01 1.20629e+00
5.73553e-01 3.31870e+03 6.06238e-01 7.61990e-01
1.07355e+00 3.31870e+03 4.56295e-01 4.86664e-01
1.57355e+00 3.31870e+03 3.06991e-01 3.74916e-01
2.07355e+00 3.31870e+03 1.13220e-01 1.72299e-01
2.57355e+00 3.31870e+03 4.62015e-02 4.90258e-02
3.07355e+00 3.31870e+03 1.39423e-02 1.00220e-02
3.57355e+00 3.31870e+03 1.76367e-03 -5.56837e-03
4.07355e+00 3.31870e+03 1.88159e-03 4.05997e-03
4.57355e+00 3.31870e+03 5.97474e-04 4.95862e-04
5.07355e+00 3.31870e+03 8.88370e-05 6.26226e-04
5.57355e+00 3.31870e+03 1.69902e-04 8.14514e-04
6.07355e+00 3.31870e+03 -3.01419e-04 -1.17753e-03
6.57355e+00 3.31870e+03 -1.18404e-04 -8.58563e-05
7.07355e+00 3.31870e+03 2.51431e-04 1.00894e-04
7.57355e+00 3.31870e+03 -7.42471e-05 2.87875e-05
8.07355e+00 3.31870e+03 -2.61262e-04 -1.12522e-04
8.57355e+00 3.31870e+03 -2.96361e-05 2.26599e-04
9.07355e+00 3.31870e+03 1.66441e-04 3.55741e-04
9.57355e+00 3.31870e+03 8.70075e-05 -5.45667e-04
1.00736e+01 3.31870e+03 -8.95433e-06 3.90313e-04
1.05736e+01 3.31870e+03 1.97476e-04 2.65791e-04
1.10736e+01 3.31870e+03 2.70832e-04 -3.64220e-04
1.15736e+01 3.31870e+03 3.32956e-05 -4.49640e-04
1.20736e+01 3.31870e+03 -2.33007e-04 4.51853e-04
1.25736e+01 3.31870e+03 -4.91332e-04 6.96977e-05
1.30736e+01 3.31870e+03 -2.85714e-05 -2.11880e-04
1.35736e+01 3.31870e+03 2.88530e-04 5.43842e-04
1.40736e+01 3.31870e+03 -8.01475e-05 -7.44232e-04
1.45736e+01 3.31870e+03 2.23869e-04 2.48761e-04
1.50736e+01 3.31870e+03 -2.22567e-04 3.81998e-04
1.55736e+01 3.31870e+03 -1.46454e-04 2.58357e-04
1.60736e+01 3.31870e+03 3.29555e-04 1.45128e-04
1.65736e+01 3.31870e+03 1.81165e-04 -1.22030e-03
-1.29264e+01 3.31974e+03 8.21523e-02 -1.02002e-01
-1.24264e+01 3.31974e+03 2.45167e-02 -1.05500e-03
-1.19264e+01 3.31974e+03 8.24777e-02 1.19407e-01
-1.14264e+01 3.31974e+03 6.15476e-02 6.39719e-02
-1.09264e+01 3.31974e+03 -8.34724e-02 -1.02925e-02
-1.04264e+01 3.31974e+03 1.40617e-02 -2.35592e-02
-9.92645e+00 3.31974e+03 1.01303e-01 -2.65791e-02
-9.42645e+00 3.31974e+03 -1.63878e-01 -5.20872e-03
-8.92645e+00 3.31974e+03 -8.67071e-02 8.55488e-03
-8.42645e+00 3.31974e+03 1.38404e-01 4.95978e-02
-7.92645e+00 3.31974e+03 -8.40938e-02 -1.61566e-02
-7.42645e+00 3.31974e+03 7.72611e-02 -7.87353e-02
-6.92645e+00 3.31974e+03 9.15495e-02 -4.93779e-03
-6.42645e+00 3.31974e+03 -7.07185e-02 -9.25256e-03
-5.92645e+00 3.31974e+03 1.46250e-01 2.04055e-01
-5.42645e+00 3.31974e+03 -2.20984e-02 6.37386e-02
-4.92645e+00 3.31974e+03 -3.86591e-02 -2.64813e-01
-4.42645e+00 3.31974e+03 2.90637e-01 1.13983e-01
-3.92645e+00 3.31974e+03 4.97577e-01 7.35645e-01
-3.42645e+00 3.31974e+03 5.30417e-01 9.02177e-01
-2.92645e+00 3.31974e+03 5.76801e-01 7.66272e-01
-2.42645e+00 3.31974e+03 5.88918e-01 8.35205e-01
-1.92645e+00 3.31974e+03 6.83749e-01 1.04903e+00
-1.42645e+00 3.31974e+03 1.05082e+00 1.56842e+00
-9.26447e-01 3.31974e+03 1.18356e+00 1.73366e+00
-4.26447e-01 3.31974e+03 1.04551e+00 1.48491e+00
7.35532e-02 3.31974e+03 8.37893e-01 1.22940e+00
5.73553e-01 3.31974e+03 6.16293e-01 7.66084e-01
1.07355e+00 3.31974e+03 4.61085e-01 4.95852e-01
1.57355e+00 3.31974e+03 3.08085e-01 3.81607e-01
2.07355e+00 3.31974e+03 1.12849e-01 1.75009e-01
2.57355e+00 3.31974e+03 4.77027e-02 5.04843e-02
3.07355e+00 3.31974e+03 1.46237e-02 1.04881e-02
3.57355e+00 3.31974e+03 1.28322e-03 -6.78922e-03
4.07355e+00 3.31974e+03 1.84614e-03 3.55070e-03
4.57355e+00 3.31974e+03 6.58361e-04 8.72012e-04
5.07355e+00 3.31974e+03 7.73628e-05 7.94055e-04
5.57355e+00 3.31974e+03 1.34007e-04 7.19488e-04
6.07355e+00 3.31974e+03 -2.95289e-04 -1.16755e-03
6.57355e+00 3.31974e+03 -8.85527e-05 -1.15065e-04
7.07355e+00 3.31974e+03 2.19969e-04 7.39113e-05
7.57355e+00 3.31974e+03 -4.35868e-05 5.93846e-05
8.07355e+00 3.31974e+03 -2.10211e-04 -4.32698e-05
8.57355e+00 3.31974e+03 -6.27098e-05 1.96581e-04
9.07355e+00 3.31974e+03 1.38898e-04 2.57928e-04
9.57355e+00 3.31974e+03 8.79801e-05 -5.13876e-04
1.00736e+01 3.31974e+03 -1.23397e-05 4.46092e-04
1.05736e+01 3.31974e+03 2.16309e-04 3.25046e-04
1.10736e+01 3.31974e+03 2.62902e-04 -3.96412e-04
1.15736e+01 3.31974e+03 3.36909e-05 -4.69924e-04
1.20736e+01 3.31974e+03 -2.21892e-04 4.71605e-04
1.25736e+01 3.31974e+03 -4.72316e-04 1.10073e-04
1.30736e+01 3.31974e+03 -4.02599e-05 -2.57515e-04
1.35736e+01 3.31974e+03 2.71213e-04 5.08110e-04
1.40736e+01 3.31974e+03 -6.92863e-05 -6.74742e-04
1.45736e+01 3.31974e+03 1.92037e-04 2.47982e-04
1.50736e+01 3.31974e+03 -2.30563e-04 3.39829e-04
1.55736e+01 3.31974e+03 -1.48491e-04 2.28653e-04
1.60736e+01 3.31974e+03 3.31904e-04 1.72142e-04
1.65736e+01 3.31974e+03 2.34318e-04 -1.15288e-03
-1.29264e+01 3.32079e+03 3.78609e-02 -1.60198e-01
-1.24264e+01 3.32079e+03 1.50853e-02 -1.04467e-02
-1.19264e+01 3.32079e+03 7.46513e-02 1.18003e-01
-1.14264e+01 3.32079e+03 6.32574e-02 5.85337e-02
-1.09264e+01 3.32079e+03 -7.24486e-02 -1.27669e-03
-1.04264e+01 3.32079e+03 1.77054e-02 -1.83096e-02
-9.92645e+00 3.32079e+03 9.62059e-02 -3.16914e-02
-9.42645e+00 3.32079e+03 -1.82711e-01 -1.65512e-02
-8.92645e+00 3.32079e+03 -7.53793e-02 1.00649e-02
-8.42645e+00 3.32079e+03 1.41564e-01 4.09487e-02
-7.92645e+00 3.32079e+03 -7.22236e-02 7.14794e-03
-7.42645e+00 3.32079e+03 9.68131e-02 -6.01971e-02
-6.92645e+00 3.32079e+03 8.50696e-02 -2.11396e-02
-6.42645e+00 3.32079e+03 -8.93529e-02 -3.37321e-02
-5.92645e+00 3.32079e+03 1.48886e-01 2.11069e-01
-5.42645e+00 3.32079e+03 3.20052e-03 9.56267e-02
-4.92645e+00 3.32079e+03 -6.04419e-02 -2.89343e-01
-4.42645e+00 3.32079e+03 2.83297e-01 9.54997e-02
-3.92645e+00 3.32079e+03 5.16593e-01 7.58214e-01
-3.42645e+00 3.32079e+03 5.29882e-01 9.27287e-01
-2.92645e+00 3.32079e+03 5.96168e-01 7.91422e-01
-2.42645e+00 3.32079e+03 5.93248e-01 8.32924e-01
-1.92645e+00 3.32079e+03 6.84349e-01 1.05240e+00
-1.42645e+00 3.32079e+03 1.07254e+00 1.59417e+00
-9.26447e-01 3.32079e+03 1.19580e+00 1.74655e+00
-4.26447e-01 3.32079e+03 1.05603e+00 1.50941e+00
7.35532e-02 3.32079e+03 8.55815e-01 1.25136e+00
5.73553e-01 3.32079e+03 6.26735e-01 7.70711e-01
1.07355e+00 3.32079e+03 4.65381e-01 5.05394e-01
1.57355e+00 3.32079e+03 3.08963e-01 3.88210e-01
2.07355e+00 3.32079e+03 1.12809e-01 1.77754e-01
2.57355e+00 3.32079e+03 4.90825e-02 5.18697e-02
3.07355e+00 3.32079e+03 1.52459e-02 1.09177e-02
3.57355e+00 3.32079e+03 8.19124e-04 -7.96878e-03
4.07355e+00 3.32079e+03 1.78617e-03 3.00748e-03
4.57355e+00 3.32079e+03 7.27210e-04 1.29450e-03
5.07355e+00 3.32079e+03 6.07787e-05 9.48627e-04
5.57355e+00 3.32079e+03 9.60842e-05 6.15813e-04
6.07355e+00 3.32079e+03 -2.80866e-04 -1.13963e-03
6.57355e+00 3.32079e+03 -6.34483e-05 -1.48762e-04
7.07355e+00 3.32079e+03 1.85574e-04 4.34387e-05
7.57355e+00 3.32079e+03 -9.20133e-06 9.16084e-05
8.07355e+00 3.32079e+03 -1.59927e-04 2.91115e-05
8.57355e+00 3.32079e+03 -9.33464e-05 1.62437e-04
9.07355e+00 3.32079e+03 1.11622e-04 1.53758e-04
9.57355e+00 3.32079e+03 8.52963e-05 -4.81978e-04
1.00736e+01 3.32079e+03 -1.71195e-05 5.01863e-04
1.05736e+01 3.32079e+03 2.34133e-04 3.87815e-04
1.10736e+01 3.32079e+03 2.55587e-04 -4.30354e-04
1.15736e+01 3.32079e+03 3.63864e-05 -4.86221e-04
1.20736e+01 3.32079e+03 -2.12312e-04 4.87862e-04
1.25736e+01 3.32079e+03 -4.50891e-04 1.44493e-04
1.30736e+01 3.32079e+03 -4.82045e-05 -2.97275e-04
1.35736e+01 3.32079e+03 2.48161e-04 4.68123e-04
1.40736e+01 3.32079e+03 -5.62618e-05 -6.01141e-04
1.45736e+01 3.32079e+03 1.59358e-04 2.47726e-04
1.50736e+01 3.32079e+03 -2.37055e-04 2.99925e-04
1.55736e+01 3.32079e+03 -1.47540e-04 1.96438e-04
1.60736e+01 3.32079e+03 3.29149e-04 1.90646e-04
1.65736e+01 3.32079e+03 2.82841e-04 -1.08060e-03
-1.29264e+01 3.32183e+03 -7.95080e-03 -2.22097e-01
-1.24264e+01 3.32183e+03 6.23763e-03 -1.90503e-02
-1.19264e+01 3.32183e+03 6.60976e-02 1.18481e-01
-1.14264e+01 3.32183e+03 6.43959e-02 5.16056e-02
-1.09264e+01 3.32183e+03 -6.13780e-02 5.11136e-03
-1.04264e+01 3.32183e+03 1.98960e-02 -1.26934e-02
-9.92645e+00 3.32183e+03 9.21972e-02 -3.38437e-02
-9.42645e+00 3.32183e+03 -1.99172e-01 -2.88198e-02
-8.92645e+00 3.32183e+03 -6.52090e-02 9.74743e-03
-8.42645e+00 3.32183e+03 1.42139e-01 3.13216e-02
-7.92645e+00 3.32183e+03 -5.78739e-02 3.14420e-02
-7.42645e+00 3.32183e+03 1.17805e-01 -3.78221e-02
-6.92645e+00 3.32183e+03 7.80956e-02 -3.69172e-02
-6.42645e+00 3.32183e+03 -1.08143e-01 -6.00999e-02
-5.92645e+00 3.32183e+03 1.47275e-01 2.14437e-01
-5.42645e+00 3.32183e+03 2.88667e-02 1.26711e-01
-4.92645e+00 3.32183e+03 -7.77013e-02 -3.08966e-01
-4.42645e+00 3.32183e+03 2.75546e-01 7.70421e-02
-3.92645e+00 3.32183e+03 5.34449e-01 7.79012e-01
-3.42645e+00 3.32183e+03 5.29959e-01 9.54353e-01
-2.92645e+00 3.32183e+03 6.15305e-01 8.16071e-01
-2.42645e+00 3.32183e+03 5.97272e-01 8.30381e-01
-1.92645e+00 3.32183e+03 6.86728e-01 1.05713e+00
-1.42645e+00 3.32183e+03 1.09442e+00 1.61830e+00
-9.26447e-01 3.32183e+03 1.20692e+00 1.76005e+00
-4.26447e-01 3.32183e+03 1.06622e+00 1.53394e+00
7.35532e-02 3.32183e+03 8.73835e-01 1.27161e+00
5.73553e-01 3.32183e+03 6.37734e-01 7.76321e-01
1.07355e+00 3.32183e+03 4.69188e-01 5.15378e-01
1.57355e+00 3.32183e+03 3.09624e-01 3.94527e-01
2.07355e+00 3.32183e+03 1.13142e-01 1.80618e-01
2.57355e+00 3.32183e+03 5.03016e-02 5.31469e-02
3.07355e+00 3.32183e+03 1.58138e-02 1.13182e-02
3.57355e+00 3.32183e+03 3.95085e-04 -9.06635e-03
4.07355e+00 3.32183e+03 1.69951e-03 2.44554e-03
4.57355e+00 3.32183e+03 7.98563e-04 1.74965e-03
5.07355e+00 3.32183e+03 3.88282e-05 1.08668e-03
5.57355e+00 3.32183e+03 5.86342e-05 5.07798e-04
6.07355e+00 3.32183e+03 -2.57901e-04 -1.09322e-03
6.57355e+00 3.32183e+03 -4.53214e-05 -1.88617e-04
7.07355e+00 3.32183e+03 1.48590e-04 8.27660e-06
7.57355e+00 3.32183e+03 2.89543e-05 1.26547e-04
8.07355e+00 3.32183e+03 -1.11158e-04 1.04788e-04
8.57355e+00 3.32183e+03 -1.21223e-04 1.25309e-04
9.07355e+00 3.32183e+03 8.58750e-05 4.65484e-05
9.57355e+00 3.32183e+03 7.83438e-05 -4.51511e-04
1.00736e+01 3.32183e+03 -2.39017e-05 5.56184e-04
1.05736e+01 3.32183e+03 2.51749e-04 4.52582e-04
1.10736e+01 3.32183e+03 2.48335e-04 -4.65737e-04
1.15736e+01 3.32183e+03 4.12373e-05 -4.98088e-04
1.20736e+01 3.32183e+03 -2.02866e-04 5.00952e-04
1.25736e+01 3.32183e+03 -4.28547e-04 1.72349e-04
1.30736e+01 3.32183e+03 -5.27776e-05 -3.30287e-04
1.35736e+01 3.32183e+03 2.20139e-04 4.23434e-04
1.40736e+01 3.32183e+03 -4.11583e-05 -5.25876e-04
1.45736e+01 3.32183e+03 1.26870e-04 2.48354e-04
1.50736e+01 3.32183e+03 -2.42898e-04 2.61549e-04
1.55736e+01 3.32183e+03 -1.43447e-04 1.63898e-04
1.60736e+01 3.32183e+03 3.22524e-04 2.02248e-04
1.65736e+01 3.32183e+03 3.26439e-04 -1.00598e-03
-1.29264e+01 3.32287e+03 -5.43723e-02 -2.86736e-01
-1.24264e+01 3.32287e+03 -2.47718e-03 -2.70328e-02
-1.19264e+01 3.32287e+03 5.64563e-02 1.20621e-01
-1.14264e+01 3.32287e+03 6.50068e-02 4.35331e-02
-1.09264e+01 3.32287e+03 -4.98803e-02 9.31089e-03
-1.04264e+01 3.32287e+03 2.04875e-02 -6.84653e-03
-9.92645e+00 3.32287e+03 8.97019e-02 -3.27628e-02
-9.42645e+00 3.32287e+03 -2.12394e-01 -4.19867e-02
-8.92645e+00 3.32287e+03 -5.72775e-02 6.85027e-03
-8.42645e+00 3.32287e+03 1.40361e-01 2.15418e-02
-7.92645e+00 3.32287e+03 -4.08540e-02 5.64507e-02
-7.42645e+00 3.32287e+03 1.39287e-01 -1.24610e-02
-6.92645e+00 3.32287e+03 7.03697e-02 -5.20194e-02
-6.42645e+00 3.32287e+03 -1.25984e-01 -8.70089e-02
-5.92645e+00 3.32287e+03 1.41659e-01 2.13875e-01
-5.42645e+00 3.32287e+03 5.40835e-02 1.55568e-01
-4.92645e+00 3.32287e+03 -9.02116e-02 -3.23190e-01
-4.42645e+00 3.32287e+03 2.67503e-01 5.89238e-02
-3.92645e+00 3.32287e+03 5.50882e-01 7.98109e-01
-3.42645e+00 3.32287e+03 5.30659e-01 9.83375e-01
-2.92645e+00 3.32287e+03 6.33925e-01 8.39646e-01
-2.42645e+00 3.32287e+03 6.01043e-01 8.27044e-01
-1.92645e+00 3.32287e+03 6.91170e-01 1.06349e+00
-1.42645e+00 3.32287e+03 1.11609e+00 1.64118e+00
-9.26447e-01 3.32287e+03 1.21716e+00 1.77456e+00
-4.26447e-01 3.32287e+03 1.07620e+00 1.55836e+00
7.35532e-02 3.32287e+03 8.91675e-01 1.28982e+00
5.73553e-01 3.32287e+03 6.49472e-01 7.83372e-01
1.07355e+00 3.32287e+03 4.72534e-01 5.25724e-01
1.57355e+00 3.32287e+03 3.10050e-01 4.00318e-01
2.07355e+00 3.32287e+03 1.13866e-01 1.83617e-01
2.57355e+00 3.32287e+03 5.13133e-02 5.42693e-02
3.07355e+00 3.32287e+03 1.63297e-02 1.16775e-02
3.57355e+00 3.32287e+03 1.80047e-05 -1.00530e-02
4.07355e+00 3.32287e+03 1.58483e-03 1.89043e-03
4.57355e+00 3.32287e+03 8.65008e-04 2.21796e-03
5.07355e+00 3.32287e+03 1.48127e-05 1.20616e-03
5.57355e+00 3.32287e+03 2.38561e-05 4.02885e-04
6.07355e+00 3.32287e+03 -2.27690e-04 -1.03094e-03
6.57355e+00 3.32287e+03 -3.53708e-05 -2.35839e-04
7.07355e+00 3.32287e+03 1.10267e-04 -2.93617e-05
7.57355e+00 3.32287e+03 7.06546e-05 1.65427e-04
8.07355e+00 3.32287e+03 -6.47021e-05 1.80230e-04
8.57355e+00 3.32287e+03 -1.46130e-04 8.66236e-05
9.07355e+00 3.32287e+03 6.20494e-05 -5.95664e-05
9.57355e+00 3.32287e+03 6.72951e-05 -4.24256e-04
1.00736e+01 3.32287e+03 -3.28308e-05 6.08793e-04
1.05736e+01 3.32287e+03 2.69654e-04 5.15776e-04
1.10736e+01 3.32287e+03 2.40910e-04 -5.04492e-04
1.15736e+01 3.32287e+03 4.71746e-05 -5.05038e-04
1.20736e+01 3.32287e+03 -1.92227e-04 5.13148e-04
1.25736e+01 3.32287e+03 -4.06124e-04 1.95907e-04
1.30736e+01 3.32287e+03 -5.49743e-05 -3.56680e-04
1.35736e+01 3.32287e+03 1.88017e-04 3.71529e-04
1.40736e+01 3.32287e+03 -2.43712e-05 -4.51189e-04
1.45736e+01 3.32287e+03 9.58969e-05 2.51395e-04
1.50736e+01 3.32287e+03 -2.48133e-04 2.25743e-04
1.55736e+01 3.32287e+03 -1.36735e-04 1.31317e-04
1.60736e+01 3.32287e+03 3.12819e-04 2.07709e-04
1.65736e+01 3.32287e+03 3.64247e-04 -9.28997e-04
-1.29264e+01 3.32391e+03 -1.00656e-01 -3.53744e-01
-1.24264e+01 3.32391e+03 -1.14656e-02 -3.47529e-02
-1.19264e+01 3.32391e+03 4.56938e-02 1.24413e-01
-1.14264e+01 3.32391e+03 6.50362e-02 3.45017e-02
-1.09264e+01 3.32391e+03 -3.81670e-02 1.14752e-02
-1.04264e+01 3.32391e+03 1.94329e-02 -1.05131e-03
-9.92645e+00 3.32391e+03 8.96866e-02 -2.78585e-02
-9.42645e+00 3.32391e+03 -2.21905e-01 -5.54002e-02
-8.92645e+00 3.32391e+03 -5.28775e-02 6.92768e-04
-8.42645e+00 3.32391e+03 1.36914e-01 1.18068e-02
-7.92645e+00 3.32391e+03 -2.09646e-02 8.19067e-02
-7.42645e+00 3.32391e+03 1.60505e-01 1.50343e-02
-6.92645e+00 3.32391e+03 6.14284e-02 -6.66377e-02
-6.42645e+00 3.32391e+03 -1.42332e-01 -1.13642e-01
-5.92645e+00 3.32391e+03 1.32670e-01 2.09344e-01
-5.42645e+00 3.32391e+03 7.80728e-02 1.81532e-01
-4.92645e+00 3.32391e+03 -9.80386e-02 -3.31576e-01
-4.42645e+00 3.32391e+03 2.59574e-01 4.16653e-02
-3.92645e+00 3.32391e+03 5.65774e-01 8.15398e-01
-3.42645e+00 3.32391e+03 5.31574e-01 1.01370e+00
-2.92645e+00 3.32391e+03 6.51879e-01 8.62258e-01
-2.42645e+00 3.32391e+03 6.04732e-01 8.22477e-01
-1.92645e+00 3.32391e+03 6.97936e-01 1.07126e+00
-1.42645e+00 3.32391e+03 1.13722e+00 1.66363e+00
-9.26447e-01 3.32391e+03 1.22647e+00 1.79037e+00
-4.26447e-01 3.32391e+03 1.08634e+00 1.58241e+00
7.35532e-02 3.32391e+03 9.09168e-01 1.30608e+00
5.73553e-01 3.32391e+03 6.62063e-01 7.92328e-01
1.07355e+00 3.32391e+03 4.75396e-01 5.36039e-01
1.57355e+00 3.32391e+03 3.10235e-01 4.05459e-01
2.07355e+00 3.32391e+03 1.15067e-01 1.86815e-01
2.57355e+00 3.32391e+03 5.20798e-02 5.52062e-02
3.07355e+00 3.32391e+03 1.67732e-02 1.19808e-02
3.57355e+00 3.32391e+03 -3.01246e-04 -1.08938e-02
4.07355e+00 3.32391e+03 1.44069e-03 1.33754e-03
4.57355e+00 3.32391e+03 9.18158e-04 2.67329e-03
5.07355e+00 3.32391e+03 -4.54687e-06 1.31579e-03
5.57355e+00 3.32391e+03 -7.20901e-06 3.08006e-04
6.07355e+00 3.32391e+03 -1.92249e-04 -9.59264e-04
6.57355e+00 3.32391e+03 -3.32937e-05 -2.90787e-04
7.07355e+00 3.32391e+03 7.18712e-05 -6.70397e-05
7.57355e+00 3.32391e+03 1.14297e-04 2.08066e-04
8.07355e+00 3.32391e+03 -2.14774e-05 2.52302e-04
8.57355e+00 3.32391e+03 -1.66996e-04 4.75659e-05
9.07355e+00 3.32391e+03 4.01614e-05 -1.60440e-04
9.57355e+00 3.32391e+03 5.21990e-05 -4.01968e-04
1.00736e+01 3.32391e+03 -4.32486e-05 6.57516e-04
1.05736e+01 3.32391e+03 2.88107e-04 5.74721e-04
1.10736e+01 3.32391e+03 2.33159e-04 -5.47062e-04
1.15736e+01 3.32391e+03 5.39195e-05 -5.05883e-04
1.20736e+01 3.32391e+03 -1.80053e-04 5.26111e-04
1.25736e+01 3.32391e+03 -3.84472e-04 2.16046e-04
1.30736e+01 3.32391e+03 -5.53187e-05 -3.76304e-04
1.35736e+01 3.32391e+03 1.52483e-04 3.11154e-04
1.40736e+01 3.32391e+03 -6.32786e-06 -3.79342e-04
1.45736e+01 3.32391e+03 6.80227e-05 2.57132e-04
1.50736e+01 3.32391e+03 -2.53376e-04 1.92825e-04
1.55736e+01 3.32391e+03 -1.28299e-04 1.00851e-04
1.60736e+01 3.32391e+03 3.00762e-04 2.07747e-04
1.65736e+01 3.32391e+03 3.94243e-04 -8.54209e-04
-1.29264e+01 3.32496e+03 -1.46693e-01 -4.22883e-01
-1.24264e+01 3.32496e+03 -2.06923e-02 -4.26530e-02
-1.19264e+01 3.32496e+03 3.44588e-02 1.29821e-01
-1.14264e+01 3.32496e+03 6.41760e-02 2.48631e-02
-1.09264e+01 3.32496e+03 -2.66120e-02 1.19435e-02
-1.04264e+01 3.32496e+03 1.68003e-02 3.99384e-03
-9.92645e+00 3.32496e+03 9.26530e-02 -1.90152e-02
-9.42645e+00 3.32496e+03 -2.27863e-01 -6.87403e-02
-8.92645e+00 3.32496e+03 -5.26889e-02 -8.91979e-03
-8.42645e+00 3.32496e+03 1.32867e-01 2.83498e-03
-7.92645e+00 3.32496e+03 1.46769e-03 1.07433e-01
-7.42645e+00 3.32496e+03 1.80780e-01 4.36427e-02
-6.92645e+00 3.32496e+03 5.11970e-02 -8.09909e-02
-6.42645e+00 3.32496e+03 -1.57300e-01 -1.39703e-01
-5.92645e+00 3.32496e+03 1.20805e-01 2.00993e-01
-5.42645e+00 3.32496e+03 1.00373e-01 2.04291e-01
-4.92645e+00 3.32496e+03 -1.01125e-01 -3.33932e-01
-4.42645e+00 3.32496e+03 2.52572e-01 2.66708e-02
-3.92645e+00 3.32496e+03 5.79419e-01 8.31199e-01
-3.42645e+00 3.32496e+03 5.32525e-01 1.04416e+00
-2.92645e+00 3.32496e+03 6.68556e-01 8.83945e-01
-2.42645e+00 3.32496e+03 6.08552e-01 8.17084e-01
-1.92645e+00 3.32496e+03 7.06951e-01 1.07943e+00
-1.42645e+00 3.32496e+03 1.15741e+00 1.68611e+00
-9.26447e-01 3.32496e+03 1.23510e+00 1.80785e+00
-4.26447e-01 3.32496e+03 1.09669e+00 1.60560e+00
7.35532e-02 3.32496e+03 9.26139e-01 1.32069e+00
5.73553e-01 3.32496e+03 6.75604e-01 8.03292e-01
1.07355e+00 3.32496e+03 4.77748e-01 5.46078e-01
1.57355e+00 3.32496e+03 3.10157e-01 4.09911e-01
2.07355e+00 3.32496e+03 1.16839e-01 1.90270e-01
2.57355e+00 3.32496e+03 5.25998e-02 5.59707e-02
3.07355e+00 3.32496e+03 1.71266e-02 1.22056e-02
3.57355e+00 3.32496e+03 -5.46253e-04 -1.15538e-02
4.07355e+00 3.32496e+03 1.26954e-03 7.87275e-04
4.57355e+00 3.32496e+03 9.51892e-04 3.09062e-03
5.07355e+00 3.32496e+03 -1.59527e-05 1.42155e-03
5.57355e+00 3.32496e+03 -3.37789e-05 2.28835e-04
6.07355e+00 3.32496e+03 -1.53131e-04 -8.83401e-04
6.57355e+00 3.32496e+03 -3.86909e-05 -3.54203e-04
7.07355e+00 3.32496e+03 3.51612e-05 -1.01659e-04
7.57355e+00 3.32496e+03 1.57964e-04 2.53449e-04
8.07355e+00 3.32496e+03 1.66728e-05 3.18067e-04
8.57355e+00 3.32496e+03 -1.83335e-04 8.27035e-06
9.07355e+00 3.32496e+03 2.11481e-05 -2.52558e-04
9.57355e+00 3.32496e+03 3.43463e-05 -3.84527e-04
1.00736e+01 3.32496e+03 -5.47935e-05 6.99232e-04
1.05736e+01 3.32496e+03 3.06870e-04 6.27723e-04
1.10736e+01 3.32496e+03 2.24720e-04 -5.92655e-04
1.15736e+01 3.32496e+03 6.19831e-05 -4.98453e-04
1.20736e+01 3.32496e+03 -1.66461e-04 5.40842e-04
1.25736e+01 3.32496e+03 -3.65345e-04 2.30229e-04
1.30736e+01 3.32496e+03 -5.35323e-05 -3.88779e-04
1.35736e+01 3.32496e+03 1.14976e-04 2.43998e-04
1.40736e+01 3.32496e+03 1.24498e-05 -3.12620e-04
1.45736e+01 3.32496e+03 4.36326e-05 2.63927e-04
1.50736e+01 3.32496e+03 -2.59267e-04 1.63372e-04
1.55736e+01 3.32496e+03 -1.18614e-04 7.60305e-05
1.60736e+01 3.32496e+03 2.87094e-04 2.02407e-04
1.65736e+01 3.32496e+03 4.15999e-04 -7.87910e-04
-1.29264e+01 3.32600e+03 -1.91950e-01 -4.92963e-01
-1.24264e+01 3.32600e+03 -2.99639e-02 -5.12105e-02
-1.19264e+01 3.32600e+03 2.32305e-02 1.36312e-01
-1.14264e+01 3.32600e+03 6.22705e-02 1.52301e-02
-1.09264e+01 3.32600e+03 -1.56601e-02 1.10277e-02
-1.04264e+01 3.32600e+03 1.29947e-02 8.47561e-03
-9.92645e+00 3.32600e+03 9.88815e-02 -6.29211e-03
-9.42645e+00 3.32600e+03 -2.30826e-01 -8.21764e-02
-8.92645e+00 3.32600e+03 -5.64844e-02 -2.15165e-02
-8.42645e+00 3.32600e+03 1.28854e-01 -4.97903e-03
-7.92645e+00 3.32600e+03 2.56412e-02 1.32323e-01
-7.42645e+00 3.32600e+03 1.99549e-01 7.23849e-02
-6.92645e+00 3.32600e+03 3.96586e-02 -9.49125e-02
-6.42645e+00 3.32600e+03 -1.70805e-01 -1.64786e-01
-5.92645e+00 3.32600e+03 1.06639e-01 1.89285e-01
-5.42645e+00 3.32600e+03 1.20609e-01 2.23403e-01
-4.92645e+00 3.32600e+03 -9.96271e-02 -3.30719e-01
-4.42645e+00 3.32600e+03 2.46968e-01 1.48846e-02
-3.92645e+00 3.32600e+03 5.91783e-01 8.45500e-01
-3.42645e+00 3.32600e+03 5.33920e-01 1.07447e+00
-2.92645e+00 3.32600e+03 6.83597e-01 9.04840e-01
-2.42645e+00 3.32600e+03 6.12711e-01 8.11477e-01
-1.92645e+00 3.32600e+03 7.17916e-01 1.08711e+00
-1.42645e+00 3.32600e+03 1.17597e+00 1.70824e+00
-9.26447e-01 3.32600e+03 1.24375e+00 1.82758e+00
-4.26447e-01 3.32600e+03 1.10753e+00 1.62788e+00
7.35532e-02 3.32600e+03 9.42365e-01 1.33394e+00
5.73553e-01 3.32600e+03 6.89965e-01 8.16084e-01
1.07355e+00 3.32600e+03 4.79568e-01 5.55668e-01
1.57355e+00 3.32600e+03 3.09747e-01 4.13584e-01
2.07355e+00 3.32600e+03 1.19162e-01 1.93971e-01
2.57355e+00 3.32600e+03 5.28962e-02 5.65792e-02
3.07355e+00 3.32600e+03 1.73952e-02 1.23415e-02
3.57355e+00 3.32600e+03 -7.11663e-04 -1.20121e-02
4.07355e+00 3.32600e+03 1.07077e-03 2.49541e-04
4.57355e+00 3.32600e+03 9.68245e-04 3.46027e-03
5.07355e+00 3.32600e+03 -2.02449e-05 1.51846e-03
5.57355e+00 3.32600e+03 -5.45189e-05 1.66806e-04
6.07355e+00 3.32600e+03 -1.12171e-04 -8.07702e-04
6.57355e+00 3.32600e+03 -5.17359e-05 -4.27273e-04
7.07355e+00 3.32600e+03 1.61071e-06 -1.29507e-04
7.57355e+00 3.32600e+03 2.01076e-04 3.02940e-04
8.07355e+00 3.32600e+03 4.85288e-05 3.75160e-04
8.57355e+00 3.32600e+03 -1.95382e-04 -3.18519e-05
9.07355e+00 3.32600e+03 5.10792e-06 -3.34205e-04
9.57355e+00 3.32600e+03 1.56504e-05 -3.70573e-04
1.00736e+01 3.32600e+03 -6.69880e-05 7.32292e-04
1.05736e+01 3.32600e+03 3.24994e-04 6.73402e-04
1.10736e+01 3.32600e+03 2.15668e-04 -6.41061e-04
1.15736e+01 3.32600e+03 7.11369e-05 -4.83072e-04
1.20736e+01 3.32600e+03 -1.50844e-04 5.58576e-04
1.25736e+01 3.32600e+03 -3.49854e-04 2.37595e-04
1.30736e+01 3.32600e+03 -5.06046e-05 -3.94200e-04
1.35736e+01 3.32600e+03 7.77135e-05 1.72433e-04
1.40736e+01 3.32600e+03 3.15346e-05 -2.52643e-04
1.45736e+01 3.32600e+03 2.22672e-05 2.69241e-04
1.50736e+01 3.32600e+03 -2.65864e-04 1.38228e-04
1.55736e+01 3.32600e+03 -1.08168e-04 6.01311e-05
1.60736e+01 3.32600e+03 2.72022e-04 1.92044e-04
1.65736e+01 3.32600e+03 4.29241e-04 -7.33722e-04
-1.29264e+01 3.32704e+03 -2.34452e-01 -5.61426e-01
-1.24264e+01 3.32704e+03 -3.90068e-02 -6.05840e-02
-1.19264e+01 3.32704e+03 1.16125e-02 1.42718e-01
-1.14264e+01 3.32704e+03 5.90726e-02 5.98127e-03
-1.09264e+01 3.32704e+03 -5.88295e-03 8.44280e-03
-1.04264e+01 3.32704e+03 8.84957e-03 1.26029e-02
-9.92645e+00 3.32704e+03 1.08878e-01 1.06396e-02
-9.42645e+00 3.32704e+03 -2.31274e-01 -9.54938e-02
-8.92645e+00 3.32704e+03 -6.41941e-02 -3.67386e-02
-8.42645e+00 3.32704e+03 1.25000e-01 -1.18398e-02
-7.92645e+00 3.32704e+03 5.10875e-02 1.56184e-01
-7.42645e+00 3.32704e+03 2.15870e-01 1.00439e-01
-6.92645e+00 3.32704e+03 2.65341e-02 -1.08624e-01
-6.42645e+00 3.32704e+03 -1.82008e-01 -1.88099e-01
-5.92645e+00 3.32704e+03 9.10348e-02 1.75119e-01
-5.42645e+00 3.32704e+03 1.38451e-01 2.38665e-01
-4.92645e+00 3.32704e+03 -9.37814e-02 -3.22249e-01
-4.42645e+00 3.32704e+03 2.42803e-01 5.96792e-03
-3.92645e+00 3.32704e+03 6.02298e-01 8.57922e-01
-3.42645e+00 3.32704e+03 5.36147e-01 1.10499e+00
-2.92645e+00 3.32704e+03 6.97300e-01 9.25045e-01
-2.42645e+00 3.32704e+03 6.17215e-01 8.06353e-01
-1.92645e+00 3.32704e+03 7.30392e-01 1.09394e+00
-1.42645e+00 3.32704e+03 1.19248e+00 1.72904e+00
-9.26447e-01 3.32704e+03 1.25326e+00 1.85004e+00
-4.26447e-01 3.32704e+03 1.11922e+00 1.64971e+00
7.35532e-02 3.32704e+03 9.57435e-01 1.34573e+00
5.73553e-01 3.32704e+03 7.04851e-01 8.30386e-01
1.07355e+00 3.32704e+03 4.80956e-01 5.64714e-01
1.57355e+00 3.32704e+03 3.09071e-01 4.16494e-01
2.07355e+00 3.32704e+03 1.21965e-01 1.97901e-01
2.57355e+00 3.32704e+03 5.29745e-02 5.70670e-02
3.07355e+00 3.32704e+03 1.75918e-02 1.24224e-02
3.57355e+00 3.32704e+03 -7.95325e-04 -1.22779e-02
4.07355e+00 3.32704e+03 8.47227e-04 -2.78399e-04
4.57355e+00 3.32704e+03 9.71999e-04 3.78965e-03
5.07355e+00 3.32704e+03 -1.96160e-05 1.60164e-03
5.57355e+00 3.32704e+03 -6.93096e-05 1.20286e-04
6.07355e+00 3.32704e+03 -7.07465e-05 -7.35674e-04
6.57355e+00 3.32704e+03 -7.24003e-05 -5.10659e-04
7.07355e+00 3.32704e+03 -2.74867e-05 -1.48402e-04
7.57355e+00 3.32704e+03 2.42596e-04 3.56605e-04
8.07355e+00 3.32704e+03 7.38155e-05 4.22002e-04
8.57355e+00 3.32704e+03 -2.02402e-04 -7.16535e-05
9.07355e+00 3.32704e+03 -8.34360e-06 -4.03782e-04
9.57355e+00 3.32704e+03 -3.48677e-06 -3.58923e-04
1.00736e+01 3.32704e+03 -7.91857e-05 7.55635e-04
1.05736e+01 3.32704e+03 3.41638e-04 7.10062e-04
1.10736e+01 3.32704e+03 2.05802e-04 -6.91578e-04
1.15736e+01 3.32704e+03 8.10449e-05 -4.60311e-04
1.20736e+01 3.32704e+03 -1.32581e-04 5.78863e-04
1.25736e+01 3.32704e+03 -3.37475e-04 2.39440e-04
1.30736e+01 3.32704e+03 -4.82300e-05 -3.94224e-04
1.35736e+01 3.32704e+03 4.16931e-05 9.76536e-05
1.40736e+01 3.32704e+03 5.11837e-05 -1.99020e-04
1.45736e+01 3.32704e+03 3.63007e-06 2.70983e-04
1.50736e+01 3.32704e+03 -2.72686e-04 1.18356e-04
1.55736e+01 3.32704e+03 -9.68294e-05 5.54885e-05
1.60736e+01 3.32704e+03 2.55349e-04 1.77122e-04
1.65736e+01 3.32704e+03 4.32434e-04 -6.94766e-04
-1.29264e+01 3.32808e+03 -2.73037e-01 -6.26406e-01
-1.24264e+01 3.32808e+03 -4.72520e-02 -7.04626e-02
-1.19264e+01 3.32808e+03 4.34945e-05 1.48673e-01
-1.14264e+01 3.32808e+03 5.39832e-02 -3.40727e-03
-1.09264e+01 3.32808e+03 2.22138e-03 3.92145e-03
-1.04264e+01 3.32808e+03 5.20462e-03 1.65122e-02
-9.92645e+00 3.32808e+03 1.22243e-01 3.10699e-02
-9.42645e+00 3.32808e+03 -2.29403e-01 -1.08155e-01
-8.92645e+00 3.32808e+03 -7.55157e-02 -5.38901e-02
-8.42645e+00 3.32808e+03 1.21246e-01 -1.76742e-02
-7.92645e+00 3.32808e+03 7.73195e-02 1.78511e-01
-7.42645e+00 3.32808e+03 2.28900e-01 1.27023e-01
-6.92645e+00 3.32808e+03 1.19659e-02 -1.22055e-01
-6.42645e+00 3.32808e+03 -1.90291e-01 -2.09158e-01
-5.92645e+00 3.32808e+03 7.47752e-02 1.59409e-01
-5.42645e+00 3.32808e+03 1.53984e-01 2.50281e-01
-4.92645e+00 3.32808e+03 -8.40971e-02 -3.09245e-01
-4.42645e+00 3.32808e+03 2.40011e-01 -4.80877e-04
-3.92645e+00 3.32808e+03 6.10588e-01 8.68414e-01
-3.42645e+00 3.32808e+03 5.39171e-01 1.13532e+00
-2.92645e+00 3.32808e+03 7.09775e-01 9.44910e-01
-2.42645e+00 3.32808e+03 6.22061e-01 8.02472e-01
-1.92645e+00 3.32808e+03 7.44101e-01 1.09939e+00
-1.42645e+00 3.32808e+03 1.20674e+00 1.74817e+00
-9.26447e-01 3.32808e+03 1.26419e+00 1.87535e+00
-4.26447e-01 3.32808e+03 1.13191e+00 1.67121e+00
7.35532e-02 3.32808e+03 9.70999e-01 1.35614e+00
5.73553e-01 3.32808e+03 7.20167e-01 8.46019e-01
1.07355e+00 3.32808e+03 4.82245e-01 5.73391e-01
1.57355e+00 3.32808e+03 3.08192e-01 4.18679e-01
2.07355e+00 3.32808e+03 1.25136e-01 2.01898e-01
2.57355e+00 3.32808e+03 5.28572e-02 5.75366e-02
3.07355e+00 3.32808e+03 1.77406e-02 1.25094e-02
3.57355e+00 3.32808e+03 -7.90894e-04 -1.23755e-02
4.07355e+00 3.32808e+03 6.04768e-04 -7.92397e-04
4.57355e+00 3.32808e+03 9.61924e-04 4.07594e-03
5.07355e+00 3.32808e+03 -1.53713e-05 1.66817e-03
5.57355e+00 3.32808e+03 -7.95028e-05 8.88523e-05
6.07355e+00 3.32808e+03 -2.94615e-05 -6.68497e-04
6.57355e+00 3.32808e+03 -9.89979e-05 -6.03643e-04
7.07355e+00 3.32808e+03 -5.06917e-05 -1.55825e-04
7.57355e+00 3.32808e+03 2.81351e-04 4.14220e-04
8.07355e+00 3.32808e+03 9.14465e-05 4.55589e-04
8.57355e+00 3.32808e+03 -2.03913e-04 -1.09612e-04
9.07355e+00 3.32808e+03 -1.91710e-05 -4.60039e-04
9.57355e+00 3.32808e+03 -2.33463e-05 -3.48884e-04
1.00736e+01 3.32808e+03 -9.04464e-05 7.69264e-04
1.05736e+01 3.32808e+03 3.56173e-04 7.35810e-04
1.10736e+01 3.32808e+03 1.94979e-04 -7.41939e-04
1.15736e+01 3.32808e+03 9.21704e-05 -4.28781e-04
1.20736e+01 3.32808e+03 -1.11996e-04 6.00286e-04
1.25736e+01 3.32808e+03 -3.28208e-04 2.34962e-04
1.30736e+01 3.32808e+03 -4.72467e-05 -3.92497e-04
1.35736e+01 3.32808e+03 7.71810e-06 2.13760e-05
1.40736e+01 3.32808e+03 7.18313e-05 -1.49388e-04
1.45736e+01 3.32808e+03 -1.25727e-05 2.68201e-04
1.50736e+01 3.32808e+03 -2.79298e-04 1.03683e-04
1.55736e+01 3.32808e+03 -8.41900e-05 6.25144e-05
1.60736e+01 3.32808e+03 2.37241e-04 1.58601e-04
1.65736e+01 3.32808e+03 4.25565e-04 -6.71611e-04
-1.29264e+01 3.32913e+03 -3.07914e-01 -6.87547e-01
-1.24264e+01 3.32913e+03 -5.41444e-02 -8.04316e-02
-1.19264e+01 3.32913e+03 -1.06286e-02 1.54599e-01
-1.14264e+01 3.32913e+03 4.65568e-02 -1.34628e-02
-1.09264e+01 3.32913e+03 8.65650e-03 -2.32691e-03
-1.04264e+01 3.32913e+03 2.76252e-03 2.04736e-02
-9.92645e+00 3.32913e+03 1.38223e-01 5.40522e-02
-9.42645e+00 3.32913e+03 -2.25912e-01 -1.19856e-01
-8.92645e+00 3.32913e+03 -8.98476e-02 -7.23020e-02
-8.42645e+00 3.32913e+03 1.17974e-01 -2.20811e-02
-7.92645e+00 3.32913e+03 1.03392e-01 1.98195e-01
-7.42645e+00 3.32913e+03 2.38408e-01 1.51662e-01
-6.92645e+00 3.32913e+03 -3.53902e-03 -1.34661e-01
-6.42645e+00 3.32913e+03 -1.95672e-01 -2.27932e-01
-5.92645e+00 3.32913e+03 5.82850e-02 1.42866e-01
-5.42645e+00 3.32913e+03 1.67371e-01 2.58493e-01
-4.92645e+00 3.32913e+03 -7.09626e-02 -2.92377e-01
-4.42645e+00 3.32913e+03 2.38605e-01 -4.60295e-03
-3.92645e+00 3.32913e+03 6.16382e-01 8.76994e-01
-3.42645e+00 3.32913e+03 5.42329e-01 1.16436e+00
-2.92645e+00 3.32913e+03 7.20894e-01 9.64446e-01
-2.42645e+00 3.32913e+03 6.28022e-01 8.00677e-01
-1.92645e+00 3.32913e+03 7.59300e-01 1.10344e+00
-1.42645e+00 3.32913e+03 1.21828e+00 1.76555e+00
-9.26447e-01 3.32913e+03 1.27670e+00 1.90343e+00
-4.26447e-01 3.32913e+03 1.14570e+00 1.69218e+00
7.35532e-02 3.32913e+03 9.82952e-01 1.36519e+00
5.73553e-01 3.32913e+03 7.36016e-01 8.63274e-01
1.07355e+00 3.32913e+03 4.83672e-01 5.82097e-01
1.57355e+00 3.32913e+03 3.07077e-01 4.19949e-01
2.07355e+00 3.32913e+03 1.28583e-01 2.05764e-01
2.57355e+00 3.32913e+03 5.25873e-02 5.81002e-02
3.07355e+00 3.32913e+03 1.78666e-02 1.26344e-02
3.57355e+00 3.32913e+03 -6.94715e-04 -1.23116e-02
4.07355e+00 3.32913e+03 3.48205e-04 -1.27703e-03
4.57355e+00 3.32913e+03 9.34567e-04 4.31168e-03
5.07355e+00 3.32913e+03 -8.13622e-06 1.71475e-03
5.57355e+00 3.32913e+03 -8.61444e-05 7.54202e-05
6.07355e+00 3.32913e+03 9.65385e-06 -6.07961e-04
6.57355e+00 3.32913e+03 -1.28028e-04 -7.03497e-04
7.07355e+00 3.32913e+03 -6.75430e-05 -1.49808e-04
7.57355e+00 3.32913e+03 3.16465e-04 4.75138e-04
8.07355e+00 3.32913e+03 1.00788e-04 4.74250e-04
8.57355e+00 3.32913e+03 -1.99886e-04 -1.44144e-04
9.07355e+00 3.32913e+03 -2.76149e-05 -5.03162e-04
9.57355e+00 3.32913e+03 -4.42177e-05 -3.40656e-04
1.00736e+01 3.32913e+03 -9.95957e-05 7.75405e-04
1.05736e+01 3.32913e+03 3.68002e-04 7.49256e-04
1.10736e+01 3.32913e+03 1.83178e-04 -7.91722e-04
1.15736e+01 3.32913e+03 1.04732e-04 -3.88437e-04
1.20736e+01 3.32913e+03 -8.88627e-05 6.20770e-04
1.25736e+01 3.32913e+03 -3.21490e-04 2.25489e-04
1.30736e+01 3.32913e+03 -4.87431e-05 -3.91092e-04
1.35736e+01 3.32913e+03 -2.39074e-05 -5.59000e-05
1.40736e+01 3.32913e+03 9.36566e-05 -1.02092e-04
1.45736e+01 3.32913e+03 -2.62792e-05 2.59662e-04
1.50736e+01 3.32913e+03 -2.85780e-04 9.42466e-05
1.55736e+01 3.32913e+03 -7.05828e-05 8.09069e-05
1.60736e+01 3.32913e+03 2.18291e-04 1.38191e-04
1.65736e+01 3.32913e+03 4.09766e-04 -6.60900e-04
-1.29264e+01 3.33017e+03 -3.39351e-01 -7.44692e-01
-1.24264e+01 3.33017e+03 -5.91351e-02 -8.98452e-02
-1.19264e+01 3.33017e+03 -1.97021e-02 1.61127e-01
-1.14264e+01 3.33017e+03 3.69920e-02 -2.39604e-02
-1.09264e+01 3.33017e+03 1.35232e-02 -9.99011e-03
-1.04264e+01 3.33017e+03 1.83335e-03 2.41320e-02
-9.92645e+00 3.33017e+03 1.56615e-01 7.89202e-02
-9.42645e+00 3.33017e+03 -2.21374e-01 -1.30263e-01
-8.92645e+00 3.33017e+03 -1.07227e-01 -9.18795e-02
-8.42645e+00 3.33017e+03 1.15299e-01 -2.47708e-02
-7.92645e+00 3.33017e+03 1.28952e-01 2.14875e-01
-7.42645e+00 3.33017e+03 2.44059e-01 1.73907e-01
-6.92645e+00 3.33017e+03 -1.96931e-02 -1.46219e-01
-6.42645e+00 3.33017e+03 -1.97997e-01 -2.44277e-01
-5.92645e+00 3.33017e+03 4.18381e-02 1.26350e-01
-5.42645e+00 3.33017e+03 1.78351e-01 2.63274e-01
-4.92645e+00 3.33017e+03 -5.45682e-02 -2.72269e-01
-4.42645e+00 3.33017e+03 2.38695e-01 -6.50745e-03
-3.92645e+00 3.33017e+03 6.19450e-01 8.83664e-01
-3.42645e+00 3.33017e+03 5.45354e-01 1.19137e+00
-2.92645e+00 3.33017e+03 7.30554e-01 9.83148e-01
-2.42645e+00 3.33017e+03 6.36126e-01 8.02041e-01
-1.92645e+00 3.33017e+03 7.76422e-01 1.10722e+00
-1.42645e+00 3.33017e+03 1.22640e+00 1.78099e+00
-9.26447e-01 3.33017e+03 1.29059e+00 1.93340e+00
-4.26447e-01 3.33017e+03 1.16052e+00 1.71237e+00
7.35532e-02 3.33017e+03 9.93250e-01 1.37301e+00
5.73553e-01 3.33017e+03 7.52547e-01 8.82420e-01
1.07355e+00 3.33017e+03 4.85430e-01 5.91212e-01
1.57355e+00 3.33017e+03 3.05727e-01 4.20068e-01
2.07355e+00 3.33017e+03 1.32199e-01 2.09351e-01
2.57355e+00 3.33017e+03 5.21967e-02 5.88333e-02
3.07355e+00 3.33017e+03 1.80004e-02 1.28298e-02
3.57355e+00 3.33017e+03 -4.98504e-04 -1.20870e-02
4.07355e+00 3.33017e+03 8.29549e-05 -1.72763e-03
4.57355e+00 3.33017e+03 8.88405e-04 4.50041e-03
5.07355e+00 3.33017e+03 1.28258e-06 1.73971e-03
5.57355e+00 3.33017e+03 -8.94977e-05 8.37102e-05
6.07355e+00 3.33017e+03 4.35810e-05 -5.57655e-04
6.57355e+00 3.33017e+03 -1.56162e-04 -8.06677e-04
7.07355e+00 3.33017e+03 -7.76590e-05 -1.28546e-04
7.57355e+00 3.33017e+03 3.47682e-04 5.37254e-04
8.07355e+00 3.33017e+03 1.01543e-04 4.76682e-04
8.57355e+00 3.33017e+03 -1.91579e-04 -1.73960e-04
9.07355e+00 3.33017e+03 -3.36943e-05 -5.33115e-04
9.57355e+00 3.33017e+03 -6.56033e-05 -3.34843e-04
1.00736e+01 3.33017e+03 -1.05997e-04 7.76754e-04
1.05736e+01 3.33017e+03 3.76806e-04 7.50369e-04
1.10736e+01 3.33017e+03 1.70256e-04 -8.41449e-04
1.15736e+01 3.33017e+03 1.17851e-04 -3.41025e-04
1.20736e+01 3.33017e+03 -6.29998e-05 6.38597e-04
1.25736e+01 3.33017e+03 -3.15594e-04 2.13891e-04
1.30736e+01 3.33017e+03 -5.33293e-05 -3.91323e-04
1.35736e+01 3.33017e+03 -5.32425e-05 -1.34658e-04
1.40736e+01 3.33017e+03 1.16557e-04 -5.43961e-05
1.45736e+01 3.33017e+03 -3.77126e-05 2.45133e-04
1.50736e+01 3.33017e+03 -2.91684e-04 8.83363e-05
1.55736e+01 3.33017e+03 -5.64923e-05 1.10183e-04
1.60736e+01 3.33017e+03 1.98357e-04 1.17746e-04
1.65736e+01 3.33017e+03 3.85838e-04 -6.58870e-04
-1.29264e+01 3.33121e+03 -3.66977e-01 -7.96703e-01
-1.24264e+01 3.33121e+03 -6.20646e-02 -9.83486e-02
-1.19264e+01 3.33121e+03 -2.66200e-02 1.68567e-01
-1.14264e+01 3.33121e+03 2.59588e-02 -3.44134e-02
-1.09264e+01 3.33121e+03 1.66902e-02 -1.90548e-02
-1.04264e+01 3.33121e+03 2.63902e-03 2.73468e-02
-9.92645e+00 3.33121e+03 1.77119e-01 1.05013e-01
-9.42645e+00 3.33121e+03 -2.16198e-01 -1.38952e-01
-8.92645e+00 3.33121e+03 -1.27390e-01 -1.12094e-01
-8.42645e+00 3.33121e+03 1.12931e-01 -2.62570e-02
-7.92645e+00 3.33121e+03 1.53814e-01 2.28463e-01
-7.42645e+00 3.33121e+03 2.45540e-01 1.93309e-01
-6.92645e+00 3.33121e+03 -3.63566e-02 -1.56723e-01
-6.42645e+00 3.33121e+03 -1.97212e-01 -2.58035e-01
-5.92645e+00 3.33121e+03 2.56322e-02 1.10660e-01
-5.42645e+00 3.33121e+03 1.87067e-01 2.65106e-01
-4.92645e+00 3.33121e+03 -3.53547e-02 -2.50128e-01
-4.42645e+00 3.33121e+03 2.39773e-01 -6.68877e-03
-3.92645e+00 3.33121e+03 6.19918e-01 8.88697e-01
-3.42645e+00 3.33121e+03 5.49049e-01 1.21628e+00
-2.92645e+00 3.33121e+03 7.38470e-01 1.00028e+00
-2.42645e+00 3.33121e+03 6.46487e-01 8.07012e-01
-1.92645e+00 3.33121e+03 7.95873e-01 1.11226e+00
-1.42645e+00 3.33121e+03 1.23076e+00 1.79441e+00
-9.26447e-01 3.33121e+03 1.30571e+00 1.96407e+00
-4.26447e-01 3.33121e+03 1.17652e+00 1.73205e+00
7.35532e-02 3.33121e+03 1.00193e+00 1.38011e+00
5.73553e-01 3.33121e+03 7.69691e-01 9.03083e-01
1.07355e+00 3.33121e+03 4.87652e-01 6.00799e-01
1.57355e+00 3.33121e+03 3.04208e-01 4.19075e-01
2.07355e+00 3.33121e+03 1.35917e-01 2.12596e-01
2.57355e+00 3.33121e+03 5.17187e-02 5.98402e-02
3.07355e+00 3.33121e+03 1.81666e-02 1.30819e-02
3.57355e+00 3.33121e+03 -2.12181e-04 -1.17384e-02
4.07355e+00 3.33121e+03 -1.81663e-04 -2.12578e-03
4.57355e+00 3.33121e+03 8.23763e-04 4.64428e-03
5.07355e+00 3.33121e+03 1.02195e-05 1.73978e-03
5.57355e+00 3.33121e+03 -8.89662e-05 1.16650e-04
6.07355e+00 3.33121e+03 7.00806e-05 -5.19987e-04
6.57355e+00 3.33121e+03 -1.81176e-04 -9.10059e-04
7.07355e+00 3.33121e+03 -7.99072e-05 -9.21195e-05
7.57355e+00 3.33121e+03 3.74401e-04 5.97912e-04
8.07355e+00 3.33121e+03 9.34715e-05 4.63264e-04
8.57355e+00 3.33121e+03 -1.80367e-04 -1.97484e-04
9.07355e+00 3.33121e+03 -3.78522e-05 -5.51194e-04
9.57355e+00 3.33121e+03 -8.68059e-05 -3.32711e-04
1.00736e+01 3.33121e+03 -1.09303e-04 7.76033e-04
1.05736e+01 3.33121e+03 3.83050e-04 7.42740e-04
1.10736e+01 3.33121e+03 1.56301e-04 -8.91274e-04
1.15736e+01 3.33121e+03 1.29726e-04 -2.90366e-04
1.20736e+01 3.33121e+03 -3.49694e-05 6.55610e-04
1.25736e+01 3.33121e+03 -3.08610e-04 2.02571e-04
1.30736e+01 3.33121e+03 -6.10565e-05 -3.97671e-04
1.35736e+01 3.33121e+03 -8.00392e-05 -2.14817e-04
1.40736e+01 3.33121e+03 1.40385e-04 -2.54395e-06
1.45736e+01 3.33121e+03 -4.70441e-05 2.24738e-04
1.50736e+01 3.33121e+03 -2.96596e-04 8.24217e-05
1.55736e+01 3.33121e+03 -4.19933e-05 1.49938e-04
1.60736e+01 3.33121e+03 1.77445e-04 9.86874e-05
1.65736e+01 3.33121e+03 3.53199e-04 -6.65586e-04
-1.29264e+01 3.33225e+03 -3.89467e-01 -8.41879e-01
-1.24264e+01 3.33225e+03 -6.29006e-02 -1.05944e-01
-1.19264e+01 3.33225e+03 -3.15796e-02 1.76273e-01
-1.14264e+01 3.33225e+03 1.37860e-02 -4.49619e-02
-1.09264e+01 3.33225e+03 1.80453e-02 -2.95623e-02
-1.04264e+01 3.33225e+03 5.75682e-03 3.09636e-02
-9.92645e+00 3.33225e+03 1.99506e-01 1.32183e-01
-9.42645e+00 3.33225e+03 -2.10747e-01 -1.45470e-01
-8.92645e+00 3.33225e+03 -1.50230e-01 -1.32994e-01
-8.42645e+00 3.33225e+03 1.10743e-01 -2.73861e-02
-7.92645e+00 3.33225e+03 1.77957e-01 2.39255e-01
-7.42645e+00 3.33225e+03 2.42915e-01 2.09463e-01
-6.92645e+00 3.33225e+03 -5.35373e-02 -1.66042e-01
-6.42645e+00 3.33225e+03 -1.93583e-01 -2.68659e-01
-5.92645e+00 3.33225e+03 1.02185e-02 9.65565e-02
-5.42645e+00 3.33225e+03 1.93813e-01 2.64095e-01
-4.92645e+00 3.33225e+03 -1.39014e-02 -2.27442e-01
-4.42645e+00 3.33225e+03 2.40980e-01 -5.83666e-03
-3.92645e+00 3.33225e+03 6.18228e-01 8.92852e-01
-3.42645e+00 3.33225e+03 5.54171e-01 1.23933e+00
-2.92645e+00 3.33225e+03 7.44352e-01 1.01504e+00
-2.42645e+00 3.33225e+03 6.58633e-01 8.15395e-01
-1.92645e+00 3.33225e+03 8.17736e-01 1.11991e+00
-1.42645e+00 3.33225e+03 1.23166e+00 1.80609e+00
-9.26447e-01 3.33225e+03 1.32217e+00 1.99496e+00
-4.26447e-01 3.33225e+03 1.19408e+00 1.75173e+00
7.35532e-02 3.33225e+03 1.00880e+00 1.38650e+00
5.73553e-01 3.33225e+03 7.87178e-01 9.24945e-01
1.07355e+00 3.33225e+03 4.90513e-01 6.10939e-01
1.57355e+00 3.33225e+03 3.02637e-01 4.17162e-01
2.07355e+00 3.33225e+03 1.39727e-01 2.15494e-01
2.57355e+00 3.33225e+03 5.12203e-02 6.12006e-02
3.07355e+00 3.33225e+03 1.83813e-02 1.33723e-02
3.57355e+00 3.33225e+03 1.30576e-04 -1.13186e-02
4.07355e+00 3.33225e+03 -4.34433e-04 -2.44979e-03
4.57355e+00 3.33225e+03 7.43178e-04 4.74028e-03
5.07355e+00 3.33225e+03 1.59131e-05 1.71379e-03
5.57355e+00 3.33225e+03 -8.36105e-05 1.75710e-04
6.07355e+00 3.33225e+03 8.76944e-05 -4.97531e-04
6.57355e+00 3.33225e+03 -2.01552e-04 -1.00832e-03
7.07355e+00 3.33225e+03 -7.52043e-05 -4.50700e-05
7.57355e+00 3.33225e+03 3.95447e-04 6.53346e-04
8.07355e+00 3.33225e+03 7.78901e-05 4.37693e-04
8.57355e+00 3.33225e+03 -1.65658e-04 -2.11726e-04
9.07355e+00 3.33225e+03 -4.05658e-05 -5.59479e-04
9.57355e+00 3.33225e+03 -1.08412e-04 -3.35300e-04
1.00736e+01 3.33225e+03 -1.09149e-04 7.75680e-04
1.05736e+01 3.33225e+03 3.86929e-04 7.28058e-04
1.10736e+01 3.33225e+03 1.40762e-04 -9.41828e-04
1.15736e+01 3.33225e+03 1.38767e-04 -2.39358e-04
1.20736e+01 3.33225e+03 -5.01286e-06 6.73655e-04
1.25736e+01 3.33225e+03 -2.98715e-04 1.94158e-04
1.30736e+01 3.33225e+03 -7.20110e-05 -4.12527e-04
1.35736e+01 3.33225e+03 -1.04127e-04 -2.96560e-04
1.40736e+01 3.33225e+03 1.64728e-04 5.37343e-05
1.45736e+01 3.33225e+03 -5.42785e-05 1.98943e-04
1.50736e+01 3.33225e+03 -3.00277e-04 7.54617e-05
1.55736e+01 3.33225e+03 -2.71181e-05 1.99764e-04
1.60736e+01 3.33225e+03 1.55770e-04 8.13099e-05
1.65736e+01 3.33225e+03 3.10946e-04 -6.81805e-04
-1.29264e+01 3.33330e+03 -4.04839e-01 -8.78268e-01
-1.24264e+01 3.33330e+03 -6.14667e-02 -1.12628e-01
-1.19264e+01 3.33330e+03 -3.48823e-02 1.83272e-01
-1.14264e+01 3.33330e+03 1.02002e-03 -5.57485e-02
-1.09264e+01 3.33330e+03 1.73684e-02 -4.16601e-02
-1.04264e+01 3.33330e+03 1.16956e-02 3.57229e-02
-9.92645e+00 3.33330e+03 2.23121e-01 1.59978e-01
-9.42645e+00 3.33330e+03 -2.05614e-01 -1.49572e-01
-8.92645e+00 3.33330e+03 -1.75159e-01 -1.54194e-01
-8.42645e+00 3.33330e+03 1.08866e-01 -2.79276e-02
-7.92645e+00 3.33330e+03 2.00900e-01 2.47130e-01
-7.42645e+00 3.33330e+03 2.36432e-01 2.21499e-01
-6.92645e+00 3.33330e+03 -7.08588e-02 -1.73625e-01
-6.42645e+00 3.33330e+03 -1.88061e-01 -2.76265e-01
-5.92645e+00 3.33330e+03 -3.90621e-03 8.48161e-02
-5.42645e+00 3.33330e+03 1.98971e-01 2.60481e-01
-4.92645e+00 3.33330e+03 9.49604e-03 -2.05603e-01
-4.42645e+00 3.33330e+03 2.42152e-01 -4.37652e-03
-3.92645e+00 3.33330e+03 6.14384e-01 8.96352e-01
-3.42645e+00 3.33330e+03 5.60719e-01 1.26035e+00
-2.92645e+00 3.33330e+03 7.48429e-01 1.02780e+00
-2.42645e+00 3.33330e+03 6.72292e-01 8.27431e-01
-1.92645e+00 3.33330e+03 8.41804e-01 1.13060e+00
-1.42645e+00 3.33330e+03 1.22956e+00 1.81627e+00
-9.26447e-01 3.33330e+03 1.34003e+00 2.02608e+00
-4.26447e-01 3.33330e+03 1.21340e+00 1.77142e+00
7.35532e-02 3.33330e+03 1.01376e+00 1.39179e+00
5.73553e-01 3.33330e+03 8.04819e-01 9.48022e-01
1.07355e+00 3.33330e+03 4.94203e-01 6.21791e-01
1.57355e+00 3.33330e+03 3.01095e-01 4.14404e-01
2.07355e+00 3.33330e+03 1.43548e-01 2.17986e-01
2.57355e+00 3.33330e+03 5.07810e-02 6.29737e-02
3.07355e+00 3.33330e+03 1.86545e-02 1.37256e-02
3.57355e+00 3.33330e+03 5.12596e-04 -1.08443e-02
4.07355e+00 3.33330e+03 -6.70496e-04 -2.70227e-03
4.57355e+00 3.33330e+03 6.51489e-04 4.78833e-03
5.07355e+00 3.33330e+03 1.79168e-05 1.66368e-03
5.57355e+00 3.33330e+03 -7.33864e-05 2.58645e-04
6.07355e+00 3.33330e+03 9.63795e-05 -4.91043e-04
6.57355e+00 3.33330e+03 -2.15934e-04 -1.09568e-03
7.07355e+00 3.33330e+03 -6.59961e-05 6.39010e-06
7.57355e+00 3.33330e+03 4.09389e-04 6.99813e-04
8.07355e+00 3.33330e+03 5.68643e-05 4.03909e-04
8.57355e+00 3.33330e+03 -1.46346e-04 -2.15666e-04
9.07355e+00 3.33330e+03 -4.21037e-05 -5.59218e-04
9.57355e+00 3.33330e+03 -1.30249e-04 -3.42292e-04
1.00736e+01 3.33330e+03 -1.05106e-04 7.76798e-04
1.05736e+01 3.33330e+03 3.87730e-04 7.05720e-04
1.10736e+01 3.33330e+03 1.22439e-04 -9.93726e-04
1.15736e+01 3.33330e+03 1.44449e-04 -1.88340e-04
1.20736e+01 3.33330e+03 2.73187e-05 6.93621e-04
1.25736e+01 3.33330e+03 -2.85229e-04 1.88769e-04
1.30736e+01 3.33330e+03 -8.61261e-05 -4.33900e-04
1.35736e+01 3.33330e+03 -1.24967e-04 -3.79158e-04
1.40736e+01 3.33330e+03 1.89102e-04 1.10954e-04
1.45736e+01 3.33330e+03 -6.06462e-05 1.68308e-04
1.50736e+01 3.33330e+03 -3.02416e-04 6.86903e-05
1.55736e+01 3.33330e+03 -1.15694e-05 2.60190e-04
1.60736e+01 3.33330e+03 1.32986e-04 6.43211e-05
1.65736e+01 3.33330e+03 2.59217e-04 -7.10336e-04
-1.29264e+01 3.33434e+03 -4.12317e-01 -9.04786e-01
-1.24264e+01 3.33434e+03 -5.81105e-02 -1.18258e-01
-1.19264e+01 3.33434e+03 -3.63759e-02 1.88966e-01
-1.14264e+01 3.33434e+03 -1.14280e-02 -6.66046e-02
-1.09264e+01 3.33434e+03 1.43874e-02 -5.53863e-02
-1.04264e+01 3.33434e+03 2.03850e-02 4.15591e-02
-9.92645e+00 3.33434e+03 2.46852e-01 1.87781e-01
-9.42645e+00 3.33434e+03 -2.00868e-01 -1.50790e-01
-8.92645e+00 3.33434e+03 -2.00987e-01 -1.74844e-01
-8.42645e+00 3.33434e+03 1.06907e-01 -2.80122e-02
-7.92645e+00 3.33434e+03 2.22022e-01 2.51815e-01
-7.42645e+00 3.33434e+03 2.26394e-01 2.28934e-01
-6.92645e+00 3.33434e+03 -8.78314e-02 -1.79327e-01
-6.42645e+00 3.33434e+03 -1.81717e-01 -2.81786e-01
-5.92645e+00 3.33434e+03 -1.66500e-02 7.61700e-02
-5.42645e+00 3.33434e+03 2.03156e-01 2.55638e-01
-4.92645e+00 3.33434e+03 3.41798e-02 -1.86207e-01
-4.42645e+00 3.33434e+03 2.43554e-01 -2.37880e-03
-3.92645e+00 3.33434e+03 6.08594e-01 8.99621e-01
-3.42645e+00 3.33434e+03 5.68157e-01 1.27845e+00
-2.92645e+00 3.33434e+03 7.51281e-01 1.03922e+00
-2.42645e+00 3.33434e+03 6.87609e-01 8.43627e-01
-1.92645e+00 3.33434e+03 8.67907e-01 1.14423e+00
-1.42645e+00 3.33434e+03 1.22501e+00 1.82538e+00
-9.26447e-01 3.33434e+03 1.35879e+00 2.05718e+00
-4.26447e-01 3.33434e+03 1.23431e+00 1.79103e+00
7.35532e-02 3.33434e+03 1.01718e+00 1.39619e+00
5.73553e-01 3.33434e+03 8.22558e-01 9.72127e-01
1.07355e+00 3.33434e+03 4.98851e-01 6.33556e-01
1.57355e+00 3.33434e+03 2.99590e-01 4.10763e-01
2.07355e+00 3.33434e+03 1.47281e-01 2.19986e-01
2.57355e+00 3.33434e+03 5.04807e-02 6.52370e-02
3.07355e+00 3.33434e+03 1.90115e-02 1.41806e-02
3.57355e+00 3.33434e+03 9.09406e-04 -1.03257e-02
4.07355e+00 3.33434e+03 -8.86403e-04 -2.88222e-03
4.57355e+00 3.33434e+03 5.55628e-04 4.79381e-03
5.07355e+00 3.33434e+03 1.81081e-05 1.59549e-03
5.57355e+00 3.33434e+03 -5.91067e-05 3.63062e-04
6.07355e+00 3.33434e+03 9.48451e-05 -5.01569e-04
6.57355e+00 3.33434e+03 -2.22292e-04 -1.16520e-03
7.07355e+00 3.33434e+03 -5.34595e-05 5.80492e-05
7.57355e+00 3.33434e+03 4.14620e-04 7.32434e-04
8.07355e+00 3.33434e+03 3.24365e-05 3.67353e-04
8.57355e+00 3.33434e+03 -1.22682e-04 -2.11024e-04
9.07355e+00 3.33434e+03 -4.35903e-05 -5.52666e-04
9.57355e+00 3.33434e+03 -1.51505e-04 -3.53118e-04
1.00736e+01 3.33434e+03 -9.67993e-05 7.79847e-04
1.05736e+01 3.33434e+03 3.85337e-04 6.77283e-04
1.10736e+01 3.33434e+03 1.00197e-04 -1.04861e-03
1.15736e+01 3.33434e+03 1.47581e-04 -1.36535e-04
1.20736e+01 3.33434e+03 6.29183e-05 7.17656e-04
1.25736e+01 3.33434e+03 -2.69174e-04 1.83921e-04
1.30736e+01 3.33434e+03 -1.03012e-04 -4.59588e-04
1.35736e+01 3.33434e+03 -1.42045e-04 -4.60741e-04
1.40736e+01 3.33434e+03 2.12419e-04 1.65085e-04
1.45736e+01 3.33434e+03 -6.69561e-05 1.33827e-04
1.50736e+01 3.33434e+03 -3.02514e-04 6.35771e-05
1.55736e+01 3.33434e+03 5.33129e-06 3.30474e-04
1.60736e+01 3.33434e+03 1.09006e-04 4.77611e-05
1.65736e+01 3.33434e+03 1.98205e-04 -7.50969e-04
-1.29264e+01 3.33538e+03 -4.10917e-01 -9.19488e-01
-1.24264e+01 3.33538e+03 -5.30202e-02 -1.22359e-01
-1.19264e+01 3.33538e+03 -3.63785e-02 1.92553e-01
-1.14264e+01 3.33538e+03 -2.31396e-02 -7.74100e-02
-1.09264e+01 3.33538e+03 9.36465e-03 -7.03691e-02
-1.04264e+01 3.33538e+03 3.15576e-02 4.82448e-02
-9.92645e+00 3.33538e+03 2.69577e-01 2.15217e-01
-9.42645e+00 3.33538e+03 -1.95964e-01 -1.48474e-01
-8.92645e+00 3.33538e+03 -2.26810e-01 -1.94735e-01
-8.42645e+00 3.33538e+03 1.04323e-01 -2.81296e-02
-7.92645e+00 3.33538e+03 2.41424e-01 2.53946e-01
-7.42645e+00 3.33538e+03 2.12785e-01 2.31288e-01
-6.92645e+00 3.33538e+03 -1.04473e-01 -1.83695e-01
-6.42645e+00 3.33538e+03 -1.74925e-01 -2.85364e-01
-5.92645e+00 3.33538e+03 -2.80889e-02 7.09493e-02
-5.42645e+00 3.33538e+03 2.06622e-01 2.50410e-01
-4.92645e+00 3.33538e+03 5.95581e-02 -1.70166e-01
-4.42645e+00 3.33538e+03 2.45558e-01 5.04264e-04
-3.92645e+00 3.33538e+03 6.01242e-01 9.03188e-01
-3.42645e+00 3.33538e+03 5.75644e-01 1.29256e+00
-2.92645e+00 3.33538e+03 7.53378e-01 1.04960e+00
-2.42645e+00 3.33538e+03 7.05145e-01 8.64501e-01
-1.92645e+00 3.33538e+03 8.95717e-01 1.16083e+00
-1.42645e+00 3.33538e+03 1.21870e+00 1.83383e+00
-9.26447e-01 3.33538e+03 1.37803e+00 2.08767e+00
-4.26447e-01 3.33538e+03 1.25641e+00 1.81025e+00
7.35532e-02 3.33538e+03 1.01948e+00 1.40021e+00
5.73553e-01 3.33538e+03 8.40327e-01 9.97252e-01
1.07355e+00 3.33538e+03 5.04519e-01 6.46314e-01
1.57355e+00 3.33538e+03 2.98183e-01 4.06322e-01
2.07355e+00 3.33538e+03 1.50860e-01 2.21429e-01
2.57355e+00 3.33538e+03 5.03814e-02 6.79494e-02
3.07355e+00 3.33538e+03 1.94881e-02 1.47936e-02
3.57355e+00 3.33538e+03 1.28817e-03 -9.76381e-03
4.07355e+00 3.33538e+03 -1.07726e-03 -2.98232e-03
4.57355e+00 3.33538e+03 4.59884e-04 4.76856e-03
5.07355e+00 3.33538e+03 1.92876e-05 1.51533e-03
5.57355e+00 3.33538e+03 -4.11705e-05 4.84016e-04
6.07355e+00 3.33538e+03 8.09746e-05 -5.32865e-04
6.57355e+00 3.33538e+03 -2.19021e-04 -1.20973e-03
7.07355e+00 3.33538e+03 -3.79400e-05 1.08878e-04
7.57355e+00 3.33538e+03 4.10253e-04 7.47340e-04
8.07355e+00 3.33538e+03 6.12491e-06 3.32717e-04
8.57355e+00 3.33538e+03 -9.53161e-05 -1.99636e-04
9.07355e+00 3.33538e+03 -4.63046e-05 -5.42555e-04
9.57355e+00 3.33538e+03 -1.72145e-04 -3.67186e-04
1.00736e+01 3.33538e+03 -8.36088e-05 7.85897e-04
1.05736e+01 3.33538e+03 3.79393e-04 6.43803e-04
1.10736e+01 3.33538e+03 7.38285e-05 -1.10705e-03
1.15736e+01 3.33538e+03 1.49532e-04 -8.37566e-05
1.20736e+01 3.33538e+03 1.02036e-04 7.45511e-04
1.25736e+01 3.33538e+03 -2.51952e-04 1.77907e-04
1.30736e+01 3.33538e+03 -1.22009e-04 -4.88121e-04
1.35736e+01 3.33538e+03 -1.54532e-04 -5.38432e-04
1.40736e+01 3.33538e+03 2.33364e-04 2.14461e-04
1.45736e+01 3.33538e+03 -7.33399e-05 9.66283e-05
1.50736e+01 3.33538e+03 -3.00980e-04 6.02445e-05
1.55736e+01 3.33538e+03 2.33251e-05 4.09126e-04
1.60736e+01 3.33538e+03 8.46860e-05 3.36763e-05
1.65736e+01 3.33538e+03 1.29921e-04 -8.00227e-04
-1.29264e+01 3.33642e+03 -3.99571e-01 -9.19769e-01
-1.24264e+01 3.33642e+03 -4.60758e-02 -1.24733e-01
-1.19264e+01 3.33642e+03 -3.58970e-02 1.92071e-01
-1.14264e+01 3.33642e+03 -3.43621e-02 -8.78461e-02
-1.09264e+01 3.33642e+03 3.14594e-03 -8.51876e-02
-1.04264e+01 3.33642e+03 4.54871e-02 5.58582e-02
-9.92645e+00 3.33642e+03 2.90348e-01 2.41880e-01
-9.42645e+00 3.33642e+03 -1.91300e-01 -1.43031e-01
-8.92645e+00 3.33642e+03 -2.51746e-01 -2.13644e-01
-8.42645e+00 3.33642e+03 1.01013e-01 -2.79787e-02
-7.92645e+00 3.33642e+03 2.58931e-01 2.53649e-01
-7.42645e+00 3.33642e+03 1.95916e-01 2.28133e-01
-6.92645e+00 3.33642e+03 -1.20422e-01 -1.86619e-01
-6.42645e+00 3.33642e+03 -1.67858e-01 -2.86609e-01
-5.92645e+00 3.33642e+03 -3.87452e-02 6.88005e-02
-5.42645e+00 3.33642e+03 2.09270e-01 2.44482e-01
-4.92645e+00 3.33642e+03 8.54463e-02 -1.57356e-01
-4.42645e+00 3.33642e+03 2.48894e-01 5.25871e-03
-3.92645e+00 3.33642e+03 5.92406e-01 9.06590e-01
-3.42645e+00 3.33642e+03 5.82165e-01 1.30173e+00
-2.92645e+00 3.33642e+03 7.55211e-01 1.05959e+00
-2.42645e+00 3.33642e+03 7.25378e-01 8.90073e-01
-1.92645e+00 3.33642e+03 9.24720e-01 1.18047e+00
-1.42645e+00 3.33642e+03 1.21104e+00 1.84213e+00
-9.26447e-01 3.33642e+03 1.39748e+00 2.11668e+00
-4.26447e-01 3.33642e+03 1.27953e+00 1.82905e+00
7.35532e-02 3.33642e+03 1.02131e+00 1.40465e+00
5.73553e-01 3.33642e+03 8.57958e-01 1.02313e+00
1.07355e+00 3.33642e+03 5.11114e-01 6.59802e-01
1.57355e+00 3.33642e+03 2.96960e-01 4.01374e-01
2.07355e+00 3.33642e+03 1.54205e-01 2.22419e-01
2.57355e+00 3.33642e+03 5.05125e-02 7.10472e-02
3.07355e+00 3.33642e+03 2.00890e-02 1.55449e-02
3.57355e+00 3.33642e+03 1.63381e-03 -9.15578e-03
4.07355e+00 3.33642e+03 -1.23872e-03 -3.00016e-03
4.57355e+00 3.33642e+03 3.65136e-04 4.72124e-03
5.07355e+00 3.33642e+03 2.32106e-05 1.42620e-03
5.57355e+00 3.33642e+03 -1.82806e-05 6.15452e-04
6.07355e+00 3.33642e+03 5.48613e-05 -5.85925e-04
6.57355e+00 3.33642e+03 -2.05495e-04 -1.22586e-03
7.07355e+00 3.33642e+03 -1.95646e-05 1.57104e-04
7.57355e+00 3.33642e+03 3.95743e-04 7.45707e-04
8.07355e+00 3.33642e+03 -2.11542e-05 3.02891e-04
8.57355e+00 3.33642e+03 -6.50428e-05 -1.82625e-04
9.07355e+00 3.33642e+03 -5.07736e-05 -5.30309e-04
9.57355e+00 3.33642e+03 -1.91695e-04 -3.85619e-04
1.00736e+01 3.33642e+03 -6.53403e-05 7.96320e-04
1.05736e+01 3.33642e+03 3.69348e-04 6.05871e-04
1.10736e+01 3.33642e+03 4.36371e-05 -1.16965e-03
1.15736e+01 3.33642e+03 1.50961e-04 -3.04820e-05
1.20736e+01 3.33642e+03 1.43828e-04 7.76959e-04
1.25736e+01 3.33642e+03 -2.34345e-04 1.70228e-04
1.30736e+01 3.33642e+03 -1.42084e-04 -5.18775e-04
1.35736e+01 3.33642e+03 -1.61993e-04 -6.09194e-04
1.40736e+01 3.33642e+03 2.50780e-04 2.59993e-04
1.45736e+01 3.33642e+03 -8.00321e-05 5.65203e-05
1.50736e+01 3.33642e+03 -2.98230e-04 5.63662e-05
1.55736e+01 3.33642e+03 4.22163e-05 4.95284e-04
1.60736e+01 3.33642e+03 6.10269e-05 2.35228e-05
1.65736e+01 3.33642e+03 5.69666e-05 -8.56936e-04
-1.29264e+01 3.33747e+03 -3.79509e-01 -9.05847e-01
-1.24264e+01 3.33747e+03 -3.74714e-02 -1.25386e-01
-1.19264e+01 3.33747e+03 -3.55143e-02 1.86308e-01
-1.14264e+01 3.33747e+03 -4.53984e-02 -9.81277e-02
-1.09264e+01 3.33747e+03 -3.58750e-03 -9.86521e-02
-1.04264e+01 3.33747e+03 6.25743e-02 6.50018e-02
-9.92645e+00 3.33747e+03 3.09037e-01 2.67858e-01
-9.42645e+00 3.33747e+03 -1.87870e-01 -1.35618e-01
-8.92645e+00 3.33747e+03 -2.75363e-01 -2.31597e-01
-8.42645e+00 3.33747e+03 9.68089e-02 -2.76636e-02
-7.92645e+00 3.33747e+03 2.74138e-01 2.50908e-01
-7.42645e+00 3.33747e+03 1.76799e-01 2.20093e-01
-6.92645e+00 3.33747e+03 -1.34979e-01 -1.87794e-01
-6.42645e+00 3.33747e+03 -1.60395e-01 -2.85072e-01
-5.92645e+00 3.33747e+03 -4.87916e-02 6.97303e-02
-5.42645e+00 3.33747e+03 2.10395e-01 2.36800e-01
-4.92645e+00 3.33747e+03 1.11273e-01 -1.47887e-01
-4.42645e+00 3.33747e+03 2.54317e-01 1.31109e-02
-3.92645e+00 3.33747e+03 5.82413e-01 9.09548e-01
-3.42645e+00 3.33747e+03 5.87470e-01 1.30596e+00
-2.92645e+00 3.33747e+03 7.57310e-01 1.06955e+00
-2.42645e+00 3.33747e+03 7.47674e-01 9.18916e-01
-1.92645e+00 3.33747e+03 9.54483e-01 1.20338e+00
-1.42645e+00 3.33747e+03 1.20267e+00 1.85123e+00
-9.26447e-01 3.33747e+03 1.41668e+00 2.14342e+00
-4.26447e-01 3.33747e+03 1.30351e+00 1.84776e+00
7.35532e-02 3.33747e+03 1.02316e+00 1.41004e+00
5.73553e-01 3.33747e+03 8.75546e-01 1.04944e+00
1.07355e+00 3.33747e+03 5.18558e-01 6.73840e-01
1.57355e+00 3.33747e+03 2.95910e-01 3.96043e-01
2.07355e+00 3.33747e+03 1.57266e-01 2.23086e-01
2.57355e+00 3.33747e+03 5.09146e-02 7.45447e-02
3.07355e+00 3.33747e+03 2.08083e-02 1.63825e-02
3.57355e+00 3.33747e+03 1.93802e-03 -8.49788e-03
4.07355e+00 3.33747e+03 -1.36299e-03 -2.93003e-03
4.57355e+00 3.33747e+03 2.71701e-04 4.64892e-03
5.07355e+00 3.33747e+03 3.04839e-05 1.33503e-03
5.57355e+00 3.33747e+03 1.02483e-05 7.51902e-04
6.07355e+00 3.33747e+03 1.57757e-05 -6.60796e-04
6.57355e+00 3.33747e+03 -1.80764e-04 -1.21118e-03
7.07355e+00 3.33747e+03 2.07605e-06 2.01038e-04
7.57355e+00 3.33747e+03 3.71339e-04 7.31261e-04
8.07355e+00 3.33747e+03 -4.88444e-05 2.80498e-04
8.57355e+00 3.33747e+03 -3.37132e-05 -1.63102e-04
9.07355e+00 3.33747e+03 -5.64237e-05 -5.16141e-04
9.57355e+00 3.33747e+03 -2.10416e-04 -4.09809e-04
1.00736e+01 3.33747e+03 -4.23595e-05 8.11660e-04
1.05736e+01 3.33747e+03 3.55635e-04 5.63279e-04
1.10736e+01 3.33747e+03 9.35959e-06 -1.23624e-03
1.15736e+01 3.33747e+03 1.53043e-04 2.56588e-05
1.20736e+01 3.33747e+03 1.87153e-04 8.11018e-04
1.25736e+01 3.33747e+03 -2.16689e-04 1.60544e-04
1.30736e+01 3.33747e+03 -1.61902e-04 -5.50341e-04
1.35736e+01 3.33747e+03 -1.64724e-04 -6.71073e-04
1.40736e+01 3.33747e+03 2.64079e-04 3.02615e-04
1.45736e+01 3.33747e+03 -8.77698e-05 1.24935e-05
1.50736e+01 3.33747e+03 -2.93970e-04 4.96876e-05
1.55736e+01 3.33747e+03 6.23412e-05 5.87170e-04
1.60736e+01 3.33747e+03 3.83396e-05 1.83551e-05
1.65736e+01 3.33747e+03 -1.88217e-05 -9.18066e-04
-1.29264e+01 3.33851e+03 -3.52441e-01 -8.79787e-01
-1.24264e+01 3.33851e+03 -2.74952e-02 -1.24302e-01
-1.19264e+01 3.33851e+03 -3.51297e-02 1.75812e-01
-1.14264e+01 3.33851e+03 -5.62353e-02 -1.08469e-01
-1.09264e+01 3.33851e+03 -1.06273e-02 -1.10517e-01
-1.04264e+01 3.33851e+03 8.28363e-02 7.57552e-02
-9.92645e+00 3.33851e+03 3.25961e-01 2.93368e-01
-9.42645e+00 3.33851e+03 -1.85941e-01 -1.26627e-01
-8.92645e+00 3.33851e+03 -2.97359e-01 -2.48606e-01
-8.42645e+00 3.33851e+03 9.13404e-02 -2.77104e-02
-7.92645e+00 3.33851e+03 2.86802e-01 2.46066e-01
-7.42645e+00 3.33851e+03 1.56401e-01 2.08170e-01
-6.92645e+00 3.33851e+03 -1.47993e-01 -1.87507e-01
-6.42645e+00 3.33851e+03 -1.52112e-01 -2.80460e-01
-5.92645e+00 3.33851e+03 -5.77782e-02 7.36802e-02
-5.42645e+00 3.33851e+03 2.09521e-01 2.26797e-01
-4.92645e+00 3.33851e+03 1.36413e-01 -1.41429e-01
-4.42645e+00 3.33851e+03 2.61723e-01 2.44032e-02
-3.92645e+00 3.33851e+03 5.71767e-01 9.12181e-01
-3.42645e+00 3.33851e+03 5.91855e-01 1.30577e+00
-2.92645e+00 3.33851e+03 7.59801e-01 1.07928e+00
-2.42645e+00 3.33851e+03 7.71179e-01 9.49511e-01
-1.92645e+00 3.33851e+03 9.85094e-01 1.22996e+00
-1.42645e+00 3.33851e+03 1.19436e+00 1.86159e+00
-9.26447e-01 3.33851e+03 1.43494e+00 2.16725e+00
-4.26447e-01 3.33851e+03 1.32817e+00 1.86718e+00
7.35532e-02 3.33851e+03 1.02534e+00 1.41650e+00
5.73553e-01 3.33851e+03 8.93073e-01 1.07584e+00
1.07355e+00 3.33851e+03 5.26726e-01 6.88320e-01
1.57355e+00 3.33851e+03 2.95100e-01 3.90470e-01
2.07355e+00 3.33851e+03 1.60041e-01 2.23458e-01
2.57355e+00 3.33851e+03 5.16245e-02 7.84300e-02
3.07355e+00 3.33851e+03 2.16276e-02 1.72775e-02
3.57355e+00 3.33851e+03 2.19884e-03 -7.78608e-03
4.07355e+00 3.33851e+03 -1.43965e-03 -2.75437e-03
4.57355e+00 3.33851e+03 1.81201e-04 4.54347e-03
5.07355e+00 3.33851e+03 4.14396e-05 1.24837e-03
5.57355e+00 3.33851e+03 4.24726e-05 8.90601e-04
6.07355e+00 3.33851e+03 -3.78130e-05 -7.56808e-04
6.57355e+00 3.33851e+03 -1.43679e-04 -1.16450e-03
7.07355e+00 3.33851e+03 2.72346e-05 2.41175e-04
7.57355e+00 3.33851e+03 3.37619e-04 7.06008e-04
8.07355e+00 3.33851e+03 -7.66615e-05 2.66431e-04
8.57355e+00 3.33851e+03 -3.20286e-06 -1.43395e-04
9.07355e+00 3.33851e+03 -6.26670e-05 -4.99765e-04
9.57355e+00 3.33851e+03 -2.28430e-04 -4.39774e-04
1.00736e+01 3.33851e+03 -1.57540e-05 8.29842e-04
1.05736e+01 3.33851e+03 3.38982e-04 5.15795e-04
1.10736e+01 3.33851e+03 -2.88659e-05 -1.30503e-03
1.15736e+01 3.33851e+03 1.57123e-04 8.67551e-05
1.20736e+01 3.33851e+03 2.31915e-04 8.46939e-04
1.25736e+01 3.33851e+03 -1.99444e-04 1.48186e-04
1.30736e+01 3.33851e+03 -1.81189e-04 -5.83713e-04
1.35736e+01 3.33851e+03 -1.62629e-04 -7.23013e-04
1.40736e+01 3.33851e+03 2.73908e-04 3.42671e-04
1.45736e+01 3.33851e+03 -9.88310e-05 -3.72859e-05
1.50736e+01 3.33851e+03 -2.88580e-04 4.03650e-05
1.55736e+01 3.33851e+03 8.44559e-05 6.84654e-04
1.60736e+01 3.33851e+03 1.65851e-05 1.97787e-05
1.65736e+01 3.33851e+03 -9.61006e-05 -9.79421e-04
-1.29264e+01 3.33955e+03 -3.20237e-01 -8.44315e-01
-1.24264e+01 3.33955e+03 -1.70408e-02 -1.22610e-01
-1.19264e+01 3.33955e+03 -3.46472e-02 1.61096e-01
-1.14264e+01 3.33955e+03 -6.62141e-02 -1.18017e-01
-1.09264e+01 3.33955e+03 -1.77472e-02 -1.20672e-01
-1.04264e+01 3.33955e+03 1.05841e-01 8.78831e-02
-9.92645e+00 3.33955e+03 3.41450e-01 3.18931e-01
-9.42645e+00 3.33955e+03 -1.85503e-01 -1.16392e-01
-8.92645e+00 3.33955e+03 -3.17921e-01 -2.65365e-01
-8.42645e+00 3.33955e+03 8.47557e-02 -2.81519e-02
-7.92645e+00 3.33955e+03 2.97358e-01 2.40164e-01
-7.42645e+00 3.33955e+03 1.35187e-01 1.92876e-01
-6.92645e+00 3.33955e+03 -1.59678e-01 -1.86044e-01
-6.42645e+00 3.33955e+03 -1.42769e-01 -2.72775e-01
-5.92645e+00 3.33955e+03 -6.51514e-02 7.99466e-02
-5.42645e+00 3.33955e+03 2.06840e-01 2.14677e-01
-4.92645e+00 3.33955e+03 1.59948e-01 -1.37605e-01
-4.42645e+00 3.33955e+03 2.70392e-01 3.90638e-02
-3.92645e+00 3.33955e+03 5.61466e-01 9.15234e-01
-3.42645e+00 3.33955e+03 5.95265e-01 1.30097e+00
-2.92645e+00 3.33955e+03 7.62058e-01 1.08800e+00
-2.42645e+00 3.33955e+03 7.95470e-01 9.81154e-01
-1.92645e+00 3.33955e+03 1.01715e+00 1.26109e+00
-1.42645e+00 3.33955e+03 1.18692e+00 1.87371e+00
-9.26447e-01 3.33955e+03 1.45153e+00 2.18724e+00
-4.26447e-01 3.33955e+03 1.35327e+00 1.88783e+00
7.35532e-02 3.33955e+03 1.02839e+00 1.42469e+00
5.73553e-01 3.33955e+03 9.10524e-01 1.10201e+00
1.07355e+00 3.33955e+03 5.35366e-01 7.02871e-01
1.57355e+00 3.33955e+03 2.94637e-01 3.84824e-01
2.07355e+00 3.33955e+03 1.62540e-01 2.23572e-01
2.57355e+00 3.33955e+03 5.26745e-02 8.26640e-02
3.07355e+00 3.33955e+03 2.24941e-02 1.82101e-02
3.57355e+00 3.33955e+03 2.42061e-03 -7.02267e-03
4.07355e+00 3.33955e+03 -1.45759e-03 -2.45669e-03
4.57355e+00 3.33955e+03 9.77032e-05 4.39956e-03
5.07355e+00 3.33955e+03 5.61044e-05 1.17029e-03
5.57355e+00 3.33955e+03 7.50035e-05 1.02776e-03
6.07355e+00 3.33955e+03 -1.05502e-04 -8.72070e-04
6.57355e+00 3.33955e+03 -9.36928e-05 -1.08542e-03
7.07355e+00 3.33955e+03 5.50732e-05 2.79845e-04
7.57355e+00 3.33955e+03 2.95300e-04 6.69971e-04
8.07355e+00 3.33955e+03 -1.03510e-04 2.60697e-04
8.57355e+00 3.33955e+03 2.48229e-05 -1.24665e-04
9.07355e+00 3.33955e+03 -7.01682e-05 -4.82848e-04
9.57355e+00 3.33955e+03 -2.44162e-04 -4.72352e-04
1.00736e+01 3.33955e+03 1.37018e-05 8.49720e-04
1.05736e+01 3.33955e+03 3.19865e-04 4.63349e-04
1.10736e+01 3.33955e+03 -6.95194e-05 -1.37492e-03
1.15736e+01 3.33955e+03 1.62419e-04 1.52429e-04
1.20736e+01 3.33955e+03 2.77069e-04 8.84485e-04
1.25736e+01 3.33955e+03 -1.82447e-04 1.32493e-04
1.30736e+01 3.33955e+03 -2.00514e-04 -6.21741e-04
1.35736e+01 3.33955e+03 -1.55179e-04 -7.62824e-04
1.40736e+01 3.33955e+03 2.80628e-04 3.81126e-04
1.45736e+01 3.33955e+03 -1.15095e-04 -9.46388e-05
1.50736e+01 3.33955e+03 -2.81621e-04 2.89835e-05
1.55736e+01 3.33955e+03 1.08795e-04 7.85489e-04
1.60736e+01 3.33955e+03 -3.93221e-06 2.97477e-05
1.65736e+01 3.33955e+03 -1.72944e-04 -1.03489e-03
-1.29264e+01 3.34059e+03 -2.86252e-01 -8.03814e-01
-1.24264e+01 3.34059e+03 -7.42197e-03 -1.22015e-01
-1.19264e+01 3.34059e+03 -3.36279e-02 1.43014e-01
-1.14264e+01 3.34059e+03 -7.45536e-02 -1.25924e-01
-1.09264e+01 3.34059e+03 -2.43323e-02 -1.28673e-01
-1.04264e+01 3.34059e+03 1.31038e-01 1.01648e-01
-9.92645e+00 3.34059e+03 3.55046e-01 3.44254e-01
-9.42645e+00 3.34059e+03 -1.86750e-01 -1.05994e-01
-8.92645e+00 3.34059e+03 -3.37063e-01 -2.81909e-01
-8.42645e+00 3.34059e+03 7.77915e-02 -2.80076e-02
-7.92645e+00 3.34059e+03 3.06534e-01 2.33900e-01
-7.42645e+00 3.34059e+03 1.13320e-01 1.73870e-01
-6.92645e+00 3.34059e+03 -1.70107e-01 -1.83141e-01
-6.42645e+00 3.34059e+03 -1.32487e-01 -2.62118e-01
-5.92645e+00 3.34059e+03 -7.12034e-02 8.70388e-02
-5.42645e+00 3.34059e+03 2.02813e-01 2.01136e-01
-4.92645e+00 3.34059e+03 1.81979e-01 -1.35513e-01
-4.42645e+00 3.34059e+03 2.79358e-01 5.65981e-02
-3.92645e+00 3.34059e+03 5.52156e-01 9.19369e-01
-3.42645e+00 3.34059e+03 5.97603e-01 1.29139e+00
-2.92645e+00 3.34059e+03 7.63552e-01 1.09540e+00
-2.42645e+00 3.34059e+03 8.20785e-01 1.01416e+00
-1.92645e+00 3.34059e+03 1.05054e+00 1.29661e+00
-1.42645e+00 3.34059e+03 1.18060e+00 1.88728e+00
-9.26447e-01 3.34059e+03 1.46604e+00 2.20240e+00
-4.26447e-01 3.34059e+03 1.37858e+00 1.90997e+00
7.35532e-02 3.34059e+03 1.03285e+00 1.43559e+00
5.73553e-01 3.34059e+03 9.27969e-01 1.12793e+00
1.07355e+00 3.34059e+03 5.44292e-01 7.17124e-01
1.57355e+00 3.34059e+03 2.94569e-01 3.79128e-01
2.07355e+00 3.34059e+03 1.64784e-01 2.23480e-01
2.57355e+00 3.34059e+03 5.40601e-02 8.71678e-02
3.07355e+00 3.34059e+03 2.33706e-02 1.91526e-02
3.57355e+00 3.34059e+03 2.60487e-03 -6.21747e-03
4.07355e+00 3.34059e+03 -1.41307e-03 -2.02993e-03
4.57355e+00 3.34059e+03 2.15082e-05 4.21025e-03
5.07355e+00 3.34059e+03 7.45849e-05 1.10409e-03
5.57355e+00 3.34059e+03 1.05575e-04 1.15726e-03
6.07355e+00 3.34059e+03 -1.84866e-04 -1.00373e-03
6.57355e+00 3.34059e+03 -3.13333e-05 -9.76393e-04
7.07355e+00 3.34059e+03 8.44723e-05 3.17907e-04
7.57355e+00 3.34059e+03 2.45021e-04 6.23937e-04
8.07355e+00 3.34059e+03 -1.28320e-04 2.63375e-04
8.57355e+00 3.34059e+03 4.97052e-05 -1.07640e-04
9.07355e+00 3.34059e+03 -7.97385e-05 -4.68738e-04
9.57355e+00 3.34059e+03 -2.56523e-04 -5.04582e-04
1.00736e+01 3.34059e+03 4.56038e-05 8.72497e-04
1.05736e+01 3.34059e+03 2.98367e-04 4.07788e-04
1.10736e+01 3.34059e+03 -1.10531e-04 -1.44424e-03
1.15736e+01 3.34059e+03 1.68527e-04 2.21937e-04
1.20736e+01 3.34059e+03 3.20658e-04 9.22197e-04
1.25736e+01 3.34059e+03 -1.65336e-04 1.12605e-04
1.30736e+01 3.34059e+03 -2.20142e-04 -6.66747e-04
1.35736e+01 3.34059e+03 -1.42817e-04 -7.88238e-04
1.40736e+01 3.34059e+03 2.84185e-04 4.19259e-04
1.45736e+01 3.34059e+03 -1.36479e-04 -1.60583e-04
1.50736e+01 3.34059e+03 -2.72158e-04 1.62069e-05
1.55736e+01 3.34059e+03 1.33911e-04 8.85121e-04
1.60736e+01 3.34059e+03 -2.32079e-05 4.90045e-05
1.65736e+01 3.34059e+03 -2.45899e-04 -1.07788e-03
-1.29264e+01 3.34163e+03 -2.54239e-01 -7.63534e-01
-1.24264e+01 3.34163e+03 1.14587e-05 -1.24199e-01
-1.19264e+01 3.34163e+03 -3.13900e-02 1.22961e-01
-1.14264e+01 3.34163e+03 -8.10679e-02 -1.32179e-01
-1.09264e+01 3.34163e+03 -2.98341e-02 -1.34350e-01
-1.04264e+01 3.34163e+03 1.58090e-01 1.17174e-01
-9.92645e+00 3.34163e+03 3.65791e-01 3.68620e-01
-9.42645e+00 3.34163e+03 -1.89923e-01 -9.63341e-02
-8.92645e+00 3.34163e+03 -3.54043e-01 -2.97235e-01
-8.42645e+00 3.34163e+03 7.14694e-02 -2.56540e-02
-7.92645e+00 3.34163e+03 3.14542e-01 2.27221e-01
-7.42645e+00 3.34163e+03 9.09041e-02 1.50592e-01
-6.92645e+00 3.34163e+03 -1.79392e-01 -1.78759e-01
-6.42645e+00 3.34163e+03 -1.21774e-01 -2.48792e-01
-5.92645e+00 3.34163e+03 -7.68256e-02 9.32874e-02
-5.42645e+00 3.34163e+03 1.98364e-01 1.87024e-01
-4.92645e+00 3.34163e+03 2.03156e-01 -1.34032e-01
-4.42645e+00 3.34163e+03 2.87604e-01 7.62722e-02
-3.92645e+00 3.34163e+03 5.44410e-01 9.25519e-01
-3.42645e+00 3.34163e+03 5.98903e-01 1.27740e+00
-2.92645e+00 3.34163e+03 7.63683e-01 1.10069e+00
-2.42645e+00 3.34163e+03 8.47728e-01 1.04916e+00
-1.92645e+00 3.34163e+03 1.08519e+00 1.33664e+00
-1.42645e+00 3.34163e+03 1.17525e+00 1.90136e+00
-9.26447e-01 3.34163e+03 1.47834e+00 2.21210e+00
-4.26447e-01 3.34163e+03 1.40416e+00 1.93408e+00
7.35532e-02 3.34163e+03 1.03898e+00 1.44975e+00
5.73553e-01 3.34163e+03 9.45144e-01 1.15337e+00
1.07355e+00 3.34163e+03 5.53573e-01 7.31036e-01
1.57355e+00 3.34163e+03 2.94988e-01 3.73551e-01
2.07355e+00 3.34163e+03 1.66779e-01 2.23247e-01
2.57355e+00 3.34163e+03 5.57496e-02 9.18274e-02
3.07355e+00 3.34163e+03 2.42354e-02 2.00733e-02
3.57355e+00 3.34163e+03 2.75068e-03 -5.38728e-03
4.07355e+00 3.34163e+03 -1.30832e-03 -1.48101e-03
4.57355e+00 3.34163e+03 -4.62939e-05 3.97654e-03
5.07355e+00 3.34163e+03 9.50420e-05 1.04595e-03
5.57355e+00 3.34163e+03 1.33144e-04 1.27203e-03
6.07355e+00 3.34163e+03 -2.71444e-04 -1.14408e-03
6.57355e+00 3.34163e+03 4.10595e-05 -8.41199e-04
7.07355e+00 3.34163e+03 1.14210e-04 3.53952e-04
7.57355e+00 3.34163e+03 1.88261e-04 5.70352e-04
8.07355e+00 3.34163e+03 -1.51507e-04 2.74430e-04
8.57355e+00 3.34163e+03 7.16578e-05 -9.11299e-05
9.07355e+00 3.34163e+03 -9.06517e-05 -4.58790e-04
9.57355e+00 3.34163e+03 -2.66269e-04 -5.37506e-04
1.00736e+01 3.34163e+03 7.86985e-05 8.95522e-04
1.05736e+01 3.34163e+03 2.74884e-04 3.52624e-04
1.10736e+01 3.34163e+03 -1.50078e-04 -1.50869e-03
1.15736e+01 3.34163e+03 1.76508e-04 2.93863e-04
1.20736e+01 3.34163e+03 3.61377e-04 9.57281e-04
1.25736e+01 3.34163e+03 -1.48525e-04 8.93945e-05
1.30736e+01 3.34163e+03 -2.39912e-04 -7.20197e-04
1.35736e+01 3.34163e+03 -1.26887e-04 -8.00770e-04
1.40736e+01 3.34163e+03 2.84590e-04 4.58594e-04
1.45736e+01 3.34163e+03 -1.61837e-04 -2.32350e-04
1.50736e+01 3.34163e+03 -2.60501e-04 1.55197e-06
1.55736e+01 3.34163e+03 1.58498e-04 9.79665e-04
1.60736e+01 3.34163e+03 -4.11137e-05 7.86545e-05
1.65736e+01 3.34163e+03 -3.13414e-04 -1.10609e-03
-1.29264e+01 3.34268e+03 -2.26123e-01 -7.27210e-01
-1.24264e+01 3.34268e+03 3.85942e-03 -1.30879e-01
-1.19264e+01 3.34268e+03 -2.75648e-02 1.02019e-01
-1.14264e+01 3.34268e+03 -8.51374e-02 -1.36061e-01
-1.09264e+01 3.34268e+03 -3.44049e-02 -1.38014e-01
-1.04264e+01 3.34268e+03 1.86477e-01 1.33985e-01
-9.92645e+00 3.34268e+03 3.72790e-01 3.91529e-01
-9.42645e+00 3.34268e+03 -1.95150e-01 -8.81225e-02
-8.92645e+00 3.34268e+03 -3.68216e-01 -3.10512e-01
-8.42645e+00 3.34268e+03 6.66862e-02 -1.98845e-02
-7.92645e+00 3.34268e+03 3.21467e-01 2.19926e-01
-7.42645e+00 3.34268e+03 6.80148e-02 1.23245e-01
-6.92645e+00 3.34268e+03 -1.87541e-01 -1.73270e-01
-6.42645e+00 3.34268e+03 -1.11658e-01 -2.33654e-01
-5.92645e+00 3.34268e+03 -8.24065e-02 9.83201e-02
-5.42645e+00 3.34268e+03 1.94657e-01 1.72989e-01
-4.92645e+00 3.34268e+03 2.23613e-01 -1.32615e-01
-4.42645e+00 3.34268e+03 2.94699e-01 9.79452e-02
-3.92645e+00 3.34268e+03 5.38559e-01 9.33973e-01
-3.42645e+00 3.34268e+03 5.99358e-01 1.25967e+00
-2.92645e+00 3.34268e+03 7.62023e-01 1.10308e+00
-2.42645e+00 3.34268e+03 8.75793e-01 1.08540e+00
-1.92645e+00 3.34268e+03 1.12172e+00 1.38178e+00
-1.42645e+00 3.34268e+03 1.17149e+00 1.91599e+00
-9.26447e-01 3.34268e+03 1.48802e+00 2.21620e+00
-4.26447e-01 3.34268e+03 1.42968e+00 1.96025e+00
7.35532e-02 3.34268e+03 1.04697e+00 1.46719e+00
5.73553e-01 3.34268e+03 9.61977e-01 1.17816e+00
1.07355e+00 3.34268e+03 5.63313e-01 7.44644e-01
1.57355e+00 3.34268e+03 2.95886e-01 3.68251e-01
2.07355e+00 3.34268e+03 1.68505e-01 2.22898e-01
2.57355e+00 3.34268e+03 5.77401e-02 9.66451e-02
3.07355e+00 3.34268e+03 2.50555e-02 2.09656e-02
3.57355e+00 3.34268e+03 2.86869e-03 -4.53390e-03
4.07355e+00 3.34268e+03 -1.14001e-03 -8.27833e-04
4.57355e+00 3.34268e+03 -1.02360e-04 3.70609e-03
5.07355e+00 3.34268e+03 1.13745e-04 9.90475e-04
5.57355e+00 3.34268e+03 1.56592e-04 1.36593e-03
6.07355e+00 3.34268e+03 -3.60655e-04 -1.28421e-03
6.57355e+00 3.34268e+03 1.20774e-04 -6.83376e-04
7.07355e+00 3.34268e+03 1.43353e-04 3.89510e-04
7.57355e+00 3.34268e+03 1.26542e-04 5.11769e-04
8.07355e+00 3.34268e+03 -1.74090e-04 2.91699e-04
8.57355e+00 3.34268e+03 9.07028e-05 -7.55862e-05
9.07355e+00 3.34268e+03 -1.02262e-04 -4.53330e-04
9.57355e+00 3.34268e+03 -2.73270e-04 -5.69611e-04
1.00736e+01 3.34268e+03 1.11919e-04 9.15056e-04
1.05736e+01 3.34268e+03 2.48878e-04 2.98032e-04
1.10736e+01 3.34268e+03 -1.86551e-04 -1.56468e-03
1.15736e+01 3.34268e+03 1.87526e-04 3.67026e-04
1.20736e+01 3.34268e+03 3.98387e-04 9.86588e-04
1.25736e+01 3.34268e+03 -1.31991e-04 6.49423e-05
1.30736e+01 3.34268e+03 -2.59558e-04 -7.81393e-04
1.35736e+01 3.34268e+03 -1.09340e-04 -8.03726e-04
1.40736e+01 3.34268e+03 2.82042e-04 5.00844e-04
1.45736e+01 3.34268e+03 -1.89751e-04 -3.04818e-04
1.50736e+01 3.34268e+03 -2.47380e-04 -1.64636e-05
1.55736e+01 3.34268e+03 1.81855e-04 1.06549e-03
1.60736e+01 3.34268e+03 -5.67341e-05 1.19780e-04
1.65736e+01 3.34268e+03 -3.74546e-04 -1.11890e-03
-1.29264e+01 3.34372e+03 -2.02391e-01 -6.96471e-01
-1.24264e+01 3.34372e+03 3.39563e-03 -1.42724e-01
-1.19264e+01 3.34372e+03 -2.19943e-02 8.07411e-02
-1.14264e+01 3.34372e+03 -8.59851e-02 -1.36789e-01
-1.09264e+01 3.34372e+03 -3.85218e-02 -1.39277e-01
-1.04264e+01 3.34372e+03 2.15199e-01 1.51306e-01
-9.92645e+00 3.34372e+03 3.75304e-01 4.11658e-01
-9.42645e+00 3.34372e+03 -2.01825e-01 -8.17158e-02
-8.92645e+00 3.34372e+03 -3.78599e-01 -3.20792e-01
-8.42645e+00 3.34372e+03 6.38377e-02 -1.01881e-02
-7.92645e+00 3.34372e+03 3.27399e-01 2.12041e-01
-7.42645e+00 3.34372e+03 4.48973e-02 9.26359e-02
-6.92645e+00 3.34372e+03 -1.94774e-01 -1.67411e-01
-6.42645e+00 3.34372e+03 -1.02777e-01 -2.17400e-01
-5.92645e+00 3.34372e+03 -8.80179e-02 1.02157e-01
-5.42645e+00 3.34372e+03 1.92321e-01 1.59634e-01
-4.92645e+00 3.34372e+03 2.43646e-01 -1.30450e-01
-4.42645e+00 3.34372e+03 3.00096e-01 1.20945e-01
-3.92645e+00 3.34372e+03 5.34313e-01 9.44252e-01
-3.42645e+00 3.34372e+03 5.99672e-01 1.23904e+00
-2.92645e+00 3.34372e+03 7.59011e-01 1.10283e+00
-2.42645e+00 3.34372e+03 9.04334e-01 1.12223e+00
-1.92645e+00 3.34372e+03 1.16019e+00 1.43164e+00
-1.42645e+00 3.34372e+03 1.16970e+00 1.93110e+00
-9.26447e-01 3.34372e+03 1.49469e+00 2.21515e+00
-4.26447e-01 3.34372e+03 1.45472e+00 1.98831e+00
7.35532e-02 3.34372e+03 1.05712e+00 1.48815e+00
5.73553e-01 3.34372e+03 9.78520e-01 1.20212e+00
1.07355e+00 3.34372e+03 5.73422e-01 7.57697e-01
1.57355e+00 3.34372e+03 2.97203e-01 3.63458e-01
2.07355e+00 3.34372e+03 1.69962e-01 2.22457e-01
2.57355e+00 3.34372e+03 6.00454e-02 1.01721e-01
3.07355e+00 3.34372e+03 2.58003e-02 2.17944e-02
3.57355e+00 3.34372e+03 2.97499e-03 -3.67060e-03
4.07355e+00 3.34372e+03 -9.06774e-04 -9.72713e-05
4.57355e+00 3.34372e+03 -1.49203e-04 3.40065e-03
5.07355e+00 3.34372e+03 1.28547e-04 9.40796e-04
5.57355e+00 3.34372e+03 1.77634e-04 1.44042e-03
6.07355e+00 3.34372e+03 -4.49441e-04 -1.41813e-03
6.57355e+00 3.34372e+03 2.05155e-04 -5.08959e-04
7.07355e+00 3.34372e+03 1.71174e-04 4.24540e-04
7.57355e+00 3.34372e+03 6.10133e-05 4.51430e-04
8.07355e+00 3.34372e+03 -1.95620e-04 3.13747e-04
8.57355e+00 3.34372e+03 1.06700e-04 -6.39095e-05
9.07355e+00 3.34372e+03 -1.13861e-04 -4.50907e-04
9.57355e+00 3.34372e+03 -2.76369e-04 -5.97829e-04
1.00736e+01 3.34372e+03 1.43192e-04 9.27862e-04
1.05736e+01 3.34372e+03 2.19338e-04 2.44247e-04
1.10736e+01 3.34372e+03 -2.18626e-04 -1.60941e-03
1.15736e+01 3.34372e+03 2.02720e-04 4.40920e-04
1.20736e+01 3.34372e+03 4.31026e-04 1.00704e-03
1.25736e+01 3.34372e+03 -1.16385e-04 3.84244e-05
1.30736e+01 3.34372e+03 -2.77843e-04 -8.44314e-04
1.35736e+01 3.34372e+03 -9.13171e-05 -7.97832e-04
1.40736e+01 3.34372e+03 2.76708e-04 5.42998e-04
1.45736e+01 3.34372e+03 -2.19350e-04 -3.74268e-04
1.50736e+01 3.34372e+03 -2.33433e-04 -3.65856e-05
1.55736e+01 3.34372e+03 2.03442e-04 1.13874e-03
1.60736e+01 3.34372e+03 -6.89717e-05 1.69503e-04
1.65736e+01 3.34372e+03 -4.26822e-04 -1.11584e-03
-1.29264e+01 3.34476e+03 -1.84015e-01 -6.73500e-01
-1.24264e+01 3.34476e+03 -1.82783e-03 -1.59524e-01
-1.19264e+01 3.34476e+03 -1.47880e-02 5.98629e-02
-1.14264e+01 3.34476e+03 -8.33810e-02 -1.34799e-01
-1.09264e+01 3.34476e+03 -4.23118e-02 -1.37522e-01
-1.04264e+01 3.34476e+03 2.43069e-01 1.68254e-01
-9.92645e+00 3.34476e+03 3.73393e-01 4.28215e-01
-9.42645e+00 3.34476e+03 -2.09301e-01 -7.71212e-02
-8.92645e+00 3.34476e+03 -3.84953e-01 -3.28279e-01
-8.42645e+00 3.34476e+03 6.29722e-02 3.08947e-03
-7.92645e+00 3.34476e+03 3.32382e-01 2.04068e-01
-7.42645e+00 3.34476e+03 2.22035e-02 6.01022e-02
-6.92645e+00 3.34476e+03 -2.01073e-01 -1.61553e-01
-6.42645e+00 3.34476e+03 -9.51964e-02 -2.00047e-01
-5.92645e+00 3.34476e+03 -9.40556e-02 1.03973e-01
-5.42645e+00 3.34476e+03 1.91165e-01 1.46630e-01
-4.92645e+00 3.34476e+03 2.63423e-01 -1.26873e-01
-4.42645e+00 3.34476e+03 3.03682e-01 1.45100e-01
-3.92645e+00 3.34476e+03 5.31794e-01 9.56538e-01
-3.42645e+00 3.34476e+03 6.00260e-01 1.21600e+00
-2.92645e+00 3.34476e+03 7.55083e-01 1.10014e+00
-2.42645e+00 3.34476e+03 9.33358e-01 1.15990e+00
-1.92645e+00 3.34476e+03 1.20027e+00 1.48557e+00
-1.42645e+00 3.34476e+03 1.16981e+00 1.94621e+00
-9.26447e-01 3.34476e+03 1.49849e+00 2.20975e+00
-4.26447e-01 3.34476e+03 1.47927e+00 2.01811e+00
7.35532e-02 3.34476e+03 1.06943e+00 1.51269e+00
5.73553e-01 3.34476e+03 9.94504e-01 1.22491e+00
1.07355e+00 3.34476e+03 5.83830e-01 7.70002e-01
1.57355e+00 3.34476e+03 2.98961e-01 3.59646e-01
2.07355e+00 3.34476e+03 1.71153e-01 2.21854e-01
2.57355e+00 3.34476e+03 6.26951e-02 1.07077e-01
3.07355e+00 3.34476e+03 2.64644e-02 2.25825e-02
3.57355e+00 3.34476e+03 3.06971e-03 -2.81348e-03
4.07355e+00 3.34476e+03 -6.17816e-04 6.79889e-04
4.57355e+00 3.34476e+03 -1.91544e-04 3.05750e-03
5.07355e+00 3.34476e+03 1.39351e-04 8.99625e-04
5.57355e+00 3.34476e+03 1.99756e-04 1.49772e-03
6.07355e+00 3.34476e+03 -5.34790e-04 -1.53927e-03
6.57355e+00 3.34476e+03 2.90206e-04 -3.23940e-04
7.07355e+00 3.34476e+03 1.95990e-04 4.53648e-04
7.57355e+00 3.34476e+03 -5.50004e-06 3.92970e-04
8.07355e+00 3.34476e+03 -2.15287e-04 3.41106e-04
8.57355e+00 3.34476e+03 1.18933e-04 -5.79803e-05
9.07355e+00 3.34476e+03 -1.24203e-04 -4.48349e-04
9.57355e+00 3.34476e+03 -2.75291e-04 -6.22311e-04
1.00736e+01 3.34476e+03 1.70472e-04 9.31362e-04
1.05736e+01 3.34476e+03 1.87349e-04 1.94529e-04
1.10736e+01 3.34476e+03 -2.46248e-04 -1.64008e-03
1.15736e+01 3.34476e+03 2.21309e-04 5.12185e-04
1.20736e+01 3.34476e+03 4.59344e-04 1.01772e-03
1.25736e+01 3.34476e+03 -1.02572e-04 9.71041e-06
1.30736e+01 3.34476e+03 -2.94164e-04 -9.05500e-04
1.35736e+01 3.34476e+03 -7.20757e-05 -7.82126e-04
1.40736e+01 3.34476e+03 2.69029e-04 5.81197e-04
1.45736e+01 3.34476e+03 -2.50583e-04 -4.39213e-04
1.50736e+01 3.34476e+03 -2.19043e-04 -5.66243e-05
1.55736e+01 3.34476e+03 2.22104e-04 1.19642e-03
1.60736e+01 3.34476e+03 -7.67901e-05 2.23703e-04
1.65736e+01 3.34476e+03 -4.66625e-04 -1.09666e-03
-1.29264e+01 3.34580e+03 -1.72892e-01 -6.60797e-01
-1.24264e+01 3.34580e+03 -1.24440e-02 -1.80673e-01
-1.19264e+01 3.34580e+03 -6.03786e-03 4.04081e-02
-1.14264e+01 3.34580e+03 -7.73714e-02 -1.30882e-01
-1.09264e+01 3.34580e+03 -4.50969e-02 -1.32145e-01
-1.04264e+01 3.34580e+03 2.69543e-01 1.84508e-01
-9.92645e+00 3.34580e+03 3.66939e-01 4.40890e-01
-9.42645e+00 3.34580e+03 -2.17189e-01 -7.42017e-02
-8.92645e+00 3.34580e+03 -3.87727e-01 -3.33538e-01
-8.42645e+00 3.34580e+03 6.38870e-02 1.89300e-02
-7.92645e+00 3.34580e+03 3.36285e-01 1.95842e-01
-7.42645e+00 3.34580e+03 3.43313e-04 2.71084e-02
-6.92645e+00 3.34580e+03 -2.05945e-01 -1.55285e-01
-6.42645e+00 3.34580e+03 -8.90195e-02 -1.81893e-01
-5.92645e+00 3.34580e+03 -1.00855e-01 1.03181e-01
-5.42645e+00 3.34580e+03 1.91086e-01 1.33603e-01
-4.92645e+00 3.34580e+03 2.82925e-01 -1.21811e-01
-4.42645e+00 3.34580e+03 3.06180e-01 1.71195e-01
-3.92645e+00 3.34580e+03 5.31162e-01 9.70723e-01
-3.42645e+00 3.34580e+03 6.00854e-01 1.19077e+00
-2.92645e+00 3.34580e+03 7.50528e-01 1.09563e+00
-2.42645e+00 3.34580e+03 9.62761e-01 1.19787e+00
-1.92645e+00 3.34580e+03 1.24117e+00 1.54254e+00
-1.42645e+00 3.34580e+03 1.17172e+00 1.96094e+00
-9.26447e-01 3.34580e+03 1.50019e+00 2.20112e+00
-4.26447e-01 3.34580e+03 1.50363e+00 2.04981e+00
7.35532e-02 3.34580e+03 1.08361e+00 1.54047e+00
5.73553e-01 3.34580e+03 1.00932e+00 1.24591e+00
1.07355e+00 3.34580e+03 5.94560e-01 7.81644e-01
1.57355e+00 3.34580e+03 3.01340e-01 3.57321e-01
2.07355e+00 3.34580e+03 1.72117e-01 2.21024e-01
2.57355e+00 3.34580e+03 6.56854e-02 1.12675e-01
3.07355e+00 3.34580e+03 2.70388e-02 2.33783e-02
3.57355e+00 3.34580e+03 3.13973e-03 -1.97140e-03
4.07355e+00 3.34580e+03 -2.86787e-04 1.47193e-03
4.57355e+00 3.34580e+03 -2.29555e-04 2.67731e-03
5.07355e+00 3.34580e+03 1.46140e-04 8.67366e-04
5.57355e+00 3.34580e+03 2.23507e-04 1.53598e-03
6.07355e+00 3.34580e+03 -6.13062e-04 -1.64101e-03
6.57355e+00 3.34580e+03 3.73326e-04 -1.30278e-04
7.07355e+00 3.34580e+03 2.15127e-04 4.71192e-04
7.57355e+00 3.34580e+03 -6.96220e-05 3.38683e-04
8.07355e+00 3.34580e+03 -2.31932e-04 3.74706e-04
8.57355e+00 3.34580e+03 1.27032e-04 -5.93152e-05
9.07355e+00 3.34580e+03 -1.33124e-04 -4.44908e-04
9.57355e+00 3.34580e+03 -2.70856e-04 -6.43574e-04
1.00736e+01 3.34580e+03 1.93478e-04 9.26189e-04
1.05736e+01 3.34580e+03 1.54671e-04 1.50642e-04
1.10736e+01 3.34580e+03 -2.69847e-04 -1.65615e-03
1.15736e+01 3.34580e+03 2.41718e-04 5.78229e-04
1.20736e+01 3.34580e+03 4.83628e-04 1.02028e-03
1.25736e+01 3.34580e+03 -9.09464e-05 -2.06886e-05
1.30736e+01 3.34580e+03 -3.08971e-04 -9.66611e-04
1.35736e+01 3.34580e+03 -5.06845e-05 -7.56077e-04
1.40736e+01 3.34580e+03 2.59422e-04 6.15515e-04
1.45736e+01 3.34580e+03 -2.83587e-04 -4.98535e-04
1.50736e+01 3.34580e+03 -2.03652e-04 -7.49987e-05
1.55736e+01 3.34580e+03 2.35936e-04 1.23648e-03
1.60736e+01 3.34580e+03 -7.99755e-05 2.80124e-04
1.65736e+01 3.34580e+03 -4.89489e-04 -1.06007e-03
-1.29264e+01 3.34685e+03 -1.70000e-01 -6.59124e-01
-1.24264e+01 3.34685e+03 -2.82469e-02 -2.05006e-01
-1.19264e+01 3.34685e+03 4.37842e-03 2.31858e-02
-1.14264e+01 3.34685e+03 -6.82372e-02 -1.25887e-01
-1.09264e+01 3.34685e+03 -4.59624e-02 -1.22596e-01
-1.04264e+01 3.34685e+03 2.94473e-01 2.00317e-01
-9.92645e+00 3.34685e+03 3.55595e-01 4.49234e-01
-9.42645e+00 3.34685e+03 -2.25571e-01 -7.31612e-02
-8.92645e+00 3.34685e+03 -3.87113e-01 -3.36720e-01
-8.42645e+00 3.34685e+03 6.69103e-02 3.67644e-02
-7.92645e+00 3.34685e+03 3.38768e-01 1.87523e-01
-7.42645e+00 3.34685e+03 -2.06516e-02 -5.17411e-03
-6.92645e+00 3.34685e+03 -2.08948e-01 -1.48600e-01
-6.42645e+00 3.34685e+03 -8.42426e-02 -1.63573e-01
-5.92645e+00 3.34685e+03 -1.08572e-01 9.93086e-02
-5.42645e+00 3.34685e+03 1.92376e-01 1.20840e-01
-4.92645e+00 3.34685e+03 3.02464e-01 -1.14919e-01
-4.42645e+00 3.34685e+03 3.07762e-01 1.99386e-01
-3.92645e+00 3.34685e+03 5.31815e-01 9.86241e-01
-3.42645e+00 3.34685e+03 6.01859e-01 1.16455e+00
-2.92645e+00 3.34685e+03 7.45579e-01 1.08994e+00
-2.42645e+00 3.34685e+03 9.91748e-01 1.23473e+00
-1.92645e+00 3.34685e+03 1.28211e+00 1.60126e+00
-1.42645e+00 3.34685e+03 1.17572e+00 1.97513e+00
-9.26447e-01 3.34685e+03 1.50084e+00 2.19044e+00
-4.26447e-01 3.34685e+03 1.52738e+00 2.08323e+00
7.35532e-02 3.34685e+03 1.09936e+00 1.57114e+00
5.73553e-01 3.34685e+03 1.02287e+00 1.26507e+00
1.07355e+00 3.34685e+03 6.05643e-01 7.92798e-01
1.57355e+00 3.34685e+03 3.04412e-01 3.56528e-01
2.07355e+00 3.34685e+03 1.72935e-01 2.20018e-01
2.57355e+00 3.34685e+03 6.89884e-02 1.18581e-01
3.07355e+00 3.34685e+03 2.74985e-02 2.41616e-02
3.57355e+00 3.34685e+03 3.17911e-03 -1.13923e-03
4.07355e+00 3.34685e+03 7.61163e-05 2.25109e-03
4.57355e+00 3.34685e+03 -2.61845e-04 2.26483e-03
5.07355e+00 3.34685e+03 1.51232e-04 8.45221e-04
5.57355e+00 3.34685e+03 2.49139e-04 1.55608e-03
6.07355e+00 3.34685e+03 -6.80993e-04 -1.72053e-03
6.57355e+00 3.34685e+03 4.52002e-04 6.81563e-05
7.07355e+00 3.34685e+03 2.25127e-04 4.74989e-04
7.57355e+00 3.34685e+03 -1.29452e-04 2.90481e-04
8.07355e+00 3.34685e+03 -2.42780e-04 4.15891e-04
8.57355e+00 3.34685e+03 1.31672e-04 -6.94676e-05
9.07355e+00 3.34685e+03 -1.41109e-04 -4.41397e-04
9.57355e+00 3.34685e+03 -2.64577e-04 -6.62543e-04
1.00736e+01 3.34685e+03 2.12392e-04 9.13905e-04
1.05736e+01 3.34685e+03 1.22038e-04 1.12826e-04
1.10736e+01 3.34685e+03 -2.89832e-04 -1.65795e-03
1.15736e+01 3.34685e+03 2.65108e-04 6.42076e-04
1.20736e+01 3.34685e+03 5.02740e-04 1.01290e-03
1.25736e+01 3.34685e+03 -8.30491e-05 -5.51696e-05
1.30736e+01 3.34685e+03 -3.20234e-04 -1.02415e-03
1.35736e+01 3.34685e+03 -2.69207e-05 -7.18537e-04
1.40736e+01 3.34685e+03 2.47138e-04 6.45107e-04
1.45736e+01 3.34685e+03 -3.18940e-04 -5.53187e-04
1.50736e+01 3.34685e+03 -1.86412e-04 -9.14290e-05
1.55736e+01 3.34685e+03 2.44594e-04 1.25727e-03
1.60736e+01 3.34685e+03 -7.90102e-05 3.37781e-04
1.65736e+01 3.34685e+03 -4.92643e-04 -1.00215e-03
-1.29264e+01 3.34789e+03 -1.75493e-01 -6.68469e-01
-1.24264e+01 3.34789e+03 -4.84426e-02 -2.31440e-01
-1.19264e+01 3.34789e+03 1.71149e-02 9.30256e-03
-1.14264e+01 3.34789e+03 -5.59518e-02 -1.20146e-01
-1.09264e+01 3.34789e+03 -4.49000e-02 -1.09329e-01
-1.04264e+01 3.34789e+03 3.16980e-01 2.15215e-01
-9.92645e+00 3.34789e+03 3.39423e-01 4.53020e-01
-9.42645e+00 3.34789e+03 -2.34307e-01 -7.38228e-02
-8.92645e+00 3.34789e+03 -3.83110e-01 -3.37930e-01
-8.42645e+00 3.34789e+03 7.19872e-02 5.55398e-02
-7.92645e+00 3.34789e+03 3.39354e-01 1.79314e-01
-7.42645e+00 3.34789e+03 -4.03539e-02 -3.56125e-02
-6.92645e+00 3.34789e+03 -2.09662e-01 -1.41628e-01
-6.42645e+00 3.34789e+03 -8.09137e-02 -1.45565e-01
-5.92645e+00 3.34789e+03 -1.17705e-01 9.13808e-02
-5.42645e+00 3.34789e+03 1.94829e-01 1.08531e-01
-4.92645e+00 3.34789e+03 3.22484e-01 -1.04847e-01
-4.42645e+00 3.34789e+03 3.08396e-01 2.29127e-01
-3.92645e+00 3.34789e+03 5.33315e-01 1.00246e+00
-3.42645e+00 3.34789e+03 6.04456e-01 1.13919e+00
-2.92645e+00 3.34789e+03 7.40173e-01 1.08343e+00
-2.42645e+00 3.34789e+03 1.01926e+00 1.26912e+00
-1.92645e+00 3.34789e+03 1.32278e+00 1.66048e+00
-1.42645e+00 3.34789e+03 1.18249e+00 1.98918e+00
-9.26447e-01 3.34789e+03 1.50125e+00 2.17905e+00
-4.26447e-01 3.34789e+03 1.54973e+00 2.11791e+00
7.35532e-02 3.34789e+03 1.11647e+00 1.60417e+00
5.73553e-01 3.34789e+03 1.03543e+00 1.28258e+00
1.07355e+00 3.34789e+03 6.17016e-01 8.03568e-01
1.57355e+00 3.34789e+03 3.08041e-01 3.56975e-01
2.07355e+00 3.34789e+03 1.73675e-01 2.18906e-01
2.57355e+00 3.34789e+03 7.25632e-02 1.24853e-01
3.07355e+00 3.34789e+03 2.78255e-02 2.49132e-02
3.57355e+00 3.34789e+03 3.19723e-03 -2.91067e-04
4.07355e+00 3.34789e+03 4.59625e-04 2.99750e-03
4.57355e+00 3.34789e+03 -2.90173e-04 1.82473e-03
5.07355e+00 3.34789e+03 1.57842e-04 8.34264e-04
5.57355e+00 3.34789e+03 2.79419e-04 1.56161e-03
6.07355e+00 3.34789e+03 -7.36033e-04 -1.77658e-03
6.57355e+00 3.34789e+03 5.22623e-04 2.63930e-04
7.07355e+00 3.34789e+03 2.24511e-04 4.62541e-04
7.57355e+00 3.34789e+03 -1.83515e-04 2.50070e-04
8.07355e+00 3.34789e+03 -2.46744e-04 4.63688e-04
8.57355e+00 3.34789e+03 1.33314e-04 -8.68594e-05
9.07355e+00 3.34789e+03 -1.48603e-04 -4.35861e-04
9.57355e+00 3.34789e+03 -2.57615e-04 -6.81382e-04
1.00736e+01 3.34789e+03 2.27367e-04 8.94256e-04
1.05736e+01 3.34789e+03 9.05057e-05 8.26265e-05
1.10736e+01 3.34789e+03 -3.06890e-04 -1.64476e-03
1.15736e+01 3.34789e+03 2.92414e-04 7.06217e-04
1.20736e+01 3.34789e+03 5.15545e-04 9.93448e-04
1.25736e+01 3.34789e+03 -8.08421e-05 -9.88414e-05
1.30736e+01 3.34789e+03 -3.25706e-04 -1.07327e-03
1.35736e+01 3.34789e+03 -1.16683e-06 -6.67901e-04
1.40736e+01 3.34789e+03 2.32174e-04 6.68308e-04
1.45736e+01 3.34789e+03 -3.56296e-04 -6.04605e-04
1.50736e+01 3.34789e+03 -1.68115e-04 -1.08274e-04
1.55736e+01 3.34789e+03 2.48768e-04 1.26031e-03
1.60736e+01 3.34789e+03 -7.33441e-05 3.96821e-04
1.65736e+01 3.34789e+03 -4.74760e-04 -9.21843e-04
-1.29264e+01 3.34893e+03 -1.89721e-01 -6.89232e-01
-1.24264e+01 3.34893e+03 -7.24055e-02 -2.59158e-01
-1.19264e+01 3.34893e+03 3.23334e-02 -3.42172e-04
-1.14264e+01 3.34893e+03 -4.07969e-02 -1.14130e-01
-1.09264e+01 3.34893e+03 -4.25057e-02 -9.32958e-02
-1.04264e+01 3.34893e+03 3.35929e-01 2.28476e-01
-9.92645e+00 3.34893e+03 3.19148e-01 4.52887e-01
-9.42645e+00 3.34893e+03 -2.42327e-01 -7.52433e-02
-8.92645e+00 3.34893e+03 -3.75558e-01 -3.37302e-01
-8.42645e+00 3.34893e+03 7.83468e-02 7.40901e-02
-7.92645e+00 3.34893e+03 3.38044e-01 1.71409e-01
-7.42645e+00 3.34893e+03 -5.80627e-02 -6.33419e-02
-6.92645e+00 3.34893e+03 -2.08087e-01 -1.34660e-01
-6.42645e+00 3.34893e+03 -7.92898e-02 -1.28575e-01
-5.92645e+00 3.34893e+03 -1.28623e-01 7.88658e-02
-5.42645e+00 3.34893e+03 1.98300e-01 9.70671e-02
-4.92645e+00 3.34893e+03 3.42776e-01 -9.10841e-02
-4.42645e+00 3.34893e+03 3.08518e-01 2.59862e-01
-3.92645e+00 3.34893e+03 5.36199e-01 1.01934e+00
-3.42645e+00 3.34893e+03 6.09084e-01 1.11598e+00
-2.92645e+00 3.34893e+03 7.34260e-01 1.07624e+00
-2.42645e+00 3.34893e+03 1.04428e+00 1.29978e+00
-1.92645e+00 3.34893e+03 1.36267e+00 1.71934e+00
-1.42645e+00 3.34893e+03 1.19263e+00 2.00404e+00
-9.26447e-01 3.34893e+03 1.50179e+00 2.16795e+00
-4.26447e-01 3.34893e+03 1.57036e+00 2.15343e+00
7.35532e-02 3.34893e+03 1.13495e+00 1.63910e+00
5.73553e-01 3.34893e+03 1.04725e+00 1.29866e+00
1.07355e+00 3.34893e+03 6.28484e-01 8.13757e-01
1.57355e+00 3.34893e+03 3.12094e-01 3.58465e-01
2.07355e+00 3.34893e+03 1.74446e-01 2.17937e-01
2.57355e+00 3.34893e+03 7.63282e-02 1.31417e-01
3.07355e+00 3.34893e+03 2.79997e-02 2.55957e-02
3.57355e+00 3.34893e+03 3.21462e-03 6.09199e-04
4.07355e+00 3.34893e+03 8.49764e-04 3.68044e-03
4.57355e+00 3.34893e+03 -3.16078e-04 1.35973e-03
5.07355e+00 3.34893e+03 1.65330e-04 8.34447e-04
5.57355e+00 3.34893e+03 3.14628e-04 1.55324e-03
6.07355e+00 3.34893e+03 -7.74934e-04 -1.80439e-03
6.57355e+00 3.34893e+03 5.83606e-04 4.54175e-04
7.07355e+00 3.34893e+03 2.13503e-04 4.30879e-04
7.57355e+00 3.34893e+03 -2.30432e-04 2.14551e-04
8.07355e+00 3.34893e+03 -2.44548e-04 5.15818e-04
8.57355e+00 3.34893e+03 1.32209e-04 -1.08019e-04
9.07355e+00 3.34893e+03 -1.55804e-04 -4.25152e-04
9.57355e+00 3.34893e+03 -2.50512e-04 -7.00199e-04
1.00736e+01 3.34893e+03 2.38821e-04 8.65661e-04
1.05736e+01 3.34893e+03 6.13022e-05 6.09686e-05
1.10736e+01 3.34893e+03 -3.22229e-04 -1.61731e-03
1.15736e+01 3.34893e+03 3.23245e-04 7.71517e-04
1.20736e+01 3.34893e+03 5.21636e-04 9.61433e-04
1.25736e+01 3.34893e+03 -8.55569e-05 -1.55239e-04
1.30736e+01 3.34893e+03 -3.24639e-04 -1.11170e-03
1.35736e+01 3.34893e+03 2.55141e-05 -6.05402e-04
1.40736e+01 3.34893e+03 2.15615e-04 6.85740e-04
1.45736e+01 3.34893e+03 -3.94288e-04 -6.51462e-04
1.50736e+01 3.34893e+03 -1.49219e-04 -1.26303e-04
1.55736e+01 3.34893e+03 2.49161e-04 1.24626e-03
1.60736e+01 3.34893e+03 -6.26355e-05 4.55639e-04
1.65736e+01 3.34893e+03 -4.33795e-04 -8.18036e-04
-1.29264e+01 3.34997e+03 -2.12461e-01 -7.20168e-01
-1.24264e+01 3.34997e+03 -9.93383e-02 -2.86898e-01
-1.19264e+01 3.34997e+03 4.93697e-02 -6.16398e-03
-1.14264e+01 3.34997e+03 -2.33698e-02 -1.08705e-01
-1.09264e+01 3.34997e+03 -3.88055e-02 -7.46647e-02
-1.04264e+01 3.34997e+03 3.50287e-01 2.39466e-01
-9.92645e+00 3.34997e+03 2.95661e-01 4.49620e-01
-9.42645e+00 3.34997e+03 -2.48601e-01 -7.64339e-02
-8.92645e+00 3.34997e+03 -3.64627e-01 -3.34874e-01
-8.42645e+00 3.34997e+03 8.53963e-02 9.19015e-02
-7.92645e+00 3.34997e+03 3.34766e-01 1.63423e-01
-7.42645e+00 3.34997e+03 -7.29713e-02 -8.75975e-02
-6.92645e+00 3.34997e+03 -2.04053e-01 -1.27199e-01
-6.42645e+00 3.34997e+03 -7.96400e-02 -1.13110e-01
-5.92645e+00 3.34997e+03 -1.41299e-01 6.14797e-02
-5.42645e+00 3.34997e+03 2.02705e-01 8.64866e-02
-4.92645e+00 3.34997e+03 3.63279e-01 -7.37933e-02
-4.42645e+00 3.34997e+03 3.08862e-01 2.91588e-01
-3.92645e+00 3.34997e+03 5.40494e-01 1.03676e+00
-3.42645e+00 3.34997e+03 6.15106e-01 1.09498e+00
-2.92645e+00 3.34997e+03 7.27961e-01 1.06867e+00
-2.42645e+00 3.34997e+03 1.06614e+00 1.32632e+00
-1.92645e+00 3.34997e+03 1.40123e+00 1.77746e+00
-1.42645e+00 3.34997e+03 1.20652e+00 2.02011e+00
-9.26447e-01 3.34997e+03 1.50272e+00 2.15770e+00
-4.26447e-01 3.34997e+03 1.58927e+00 2.18926e+00
7.35532e-02 3.34997e+03 1.15479e+00 1.67550e+00
5.73553e-01 3.34997e+03 1.05846e+00 1.31371e+00
1.07355e+00 3.34997e+03 6.39918e-01 8.23304e-01
1.57355e+00 3.34997e+03 3.16509e-01 3.60943e-01
2.07355e+00 3.34997e+03 1.75351e-01 2.17246e-01
2.57355e+00 3.34997e+03 8.02515e-02 1.38233e-01
3.07355e+00 3.34997e+03 2.80099e-02 2.61619e-02
3.57355e+00 3.34997e+03 3.24781e-03 1.55227e-03
4.07355e+00 3.34997e+03 1.22566e-03 4.27513e-03
4.57355e+00 3.34997e+03 -3.41076e-04 8.72930e-04
5.07355e+00 3.34997e+03 1.72410e-04 8.40687e-04
5.57355e+00 3.34997e+03 3.52731e-04 1.52989e-03
6.07355e+00 3.34997e+03 -7.95499e-04 -1.79849e-03
6.57355e+00 3.34997e+03 6.33588e-04 6.36961e-04
7.07355e+00 3.34997e+03 1.92716e-04 3.80955e-04
7.57355e+00 3.34997e+03 -2.69262e-04 1.80132e-04
8.07355e+00 3.34997e+03 -2.36455e-04 5.72594e-04
8.57355e+00 3.34997e+03 1.28053e-04 -1.29535e-04
9.07355e+00 3.34997e+03 -1.63027e-04 -4.11620e-04
9.57355e+00 3.34997e+03 -2.41704e-04 -7.17665e-04
1.00736e+01 3.34997e+03 2.47717e-04 8.29603e-04
1.05736e+01 3.34997e+03 3.29448e-05 4.48009e-05
1.10736e+01 3.34997e+03 -3.37383e-04 -1.57835e-03
1.15736e+01 3.34997e+03 3.57810e-04 8.39960e-04
1.20736e+01 3.34997e+03 5.20844e-04 9.16578e-04
1.25736e+01 3.34997e+03 -9.66083e-05 -2.21901e-04
1.30736e+01 3.34997e+03 -3.16690e-04 -1.13879e-03
1.35736e+01 3.34997e+03 5.15273e-05 -5.35801e-04
1.40736e+01 3.34997e+03 1.99014e-04 6.99663e-04
1.45736e+01 3.34997e+03 -4.31916e-04 -6.92167e-04
1.50736e+01 3.34997e+03 -1.29603e-04 -1.44145e-04
1.55736e+01 3.34997e+03 2.46561e-04 1.21265e-03
1.60736e+01 3.34997e+03 -4.74313e-05 5.10907e-04
1.65736e+01 3.34997e+03 -3.68921e-04 -6.86405e-04
-1.29264e+01 3.35102e+03 -2.41898e-01 -7.57599e-01
-1.24264e+01 3.35102e+03 -1.28384e-01 -3.13663e-01
-1.19264e+01 3.35102e+03 6.69783e-02 -9.73491e-03
-1.14264e+01 3.35102e+03 -3.93002e-03 -1.03907e-01
-1.09264e+01 3.35102e+03 -3.32510e-02 -5.28823e-02
-1.04264e+01 3.35102e+03 3.59224e-01 2.47566e-01
-9.92645e+00 3.35102e+03 2.69671e-01 4.43349e-01
-9.42645e+00 3.35102e+03 -2.52394e-01 -7.64039e-02
-8.92645e+00 3.35102e+03 -3.51024e-01 -3.30974e-01
-8.42645e+00 3.35102e+03 9.31764e-02 1.09107e-01
-7.92645e+00 3.35102e+03 3.29303e-01 1.54483e-01
-7.42645e+00 3.35102e+03 -8.47618e-02 -1.08358e-01
-6.92645e+00 3.35102e+03 -1.96873e-01 -1.17841e-01
-6.42645e+00 3.35102e+03 -8.20148e-02 -9.92651e-02
-5.92645e+00 3.35102e+03 -1.55592e-01 3.91140e-02
-5.42645e+00 3.35102e+03 2.07317e-01 7.58177e-02
-4.92645e+00 3.35102e+03 3.84136e-01 -5.27306e-02
-4.42645e+00 3.35102e+03 3.10386e-01 3.25004e-01
-3.92645e+00 3.35102e+03 5.45500e-01 1.05399e+00
-3.42645e+00 3.35102e+03 6.21518e-01 1.07547e+00
-2.92645e+00 3.35102e+03 7.21593e-01 1.06096e+00
-2.42645e+00 3.35102e+03 1.08502e+00 1.34911e+00
-1.92645e+00 3.35102e+03 1.43775e+00 1.83421e+00
-1.42645e+00 3.35102e+03 1.22411e+00 2.03716e+00
-9.26447e-01 3.35102e+03 1.50474e+00 2.14957e+00
-4.26447e-01 3.35102e+03 1.60684e+00 2.22551e+00
7.35532e-02 3.35102e+03 1.17590e+00 1.71263e+00
5.73553e-01 3.35102e+03 1.06887e+00 1.32777e+00
1.07355e+00 3.35102e+03 6.51148e-01 8.32175e-01
1.57355e+00 3.35102e+03 3.21333e-01 3.64519e-01
2.07355e+00 3.35102e+03 1.76446e-01 2.16917e-01
2.57355e+00 3.35102e+03 8.43159e-02 1.45242e-01
3.07355e+00 3.35102e+03 2.78606e-02 2.65584e-02
3.57355e+00 3.35102e+03 3.30715e-03 2.51627e-03
4.07355e+00 3.35102e+03 1.56863e-03 4.78179e-03
4.57355e+00 3.35102e+03 -3.70422e-04 3.63300e-04
5.07355e+00 3.35102e+03 1.81408e-04 8.51267e-04
5.57355e+00 3.35102e+03 3.93970e-04 1.49465e-03
6.07355e+00 3.35102e+03 -7.96775e-04 -1.75563e-03
6.57355e+00 3.35102e+03 6.70065e-04 8.07564e-04
7.07355e+00 3.35102e+03 1.63049e-04 3.11536e-04
7.57355e+00 3.35102e+03 -2.98433e-04 1.46820e-04
8.07355e+00 3.35102e+03 -2.23163e-04 6.36539e-04
8.57355e+00 3.35102e+03 1.20373e-04 -1.48746e-04
9.07355e+00 3.35102e+03 -1.69983e-04 -3.98705e-04
9.57355e+00 3.35102e+03 -2.29982e-04 -7.32277e-04
1.00736e+01 3.35102e+03 2.54035e-04 7.85762e-04
1.05736e+01 3.35102e+03 3.50386e-06 2.82897e-05
1.10736e+01 3.35102e+03 -3.51184e-04 -1.52503e-03
1.15736e+01 3.35102e+03 3.95445e-04 9.13954e-04
1.20736e+01 3.35102e+03 5.12339e-04 8.57395e-04
1.25736e+01 3.35102e+03 -1.11648e-04 -2.95415e-04
1.30736e+01 3.35102e+03 -3.02203e-04 -1.15355e-03
1.35736e+01 3.35102e+03 7.58511e-05 -4.64107e-04
1.40736e+01 3.35102e+03 1.83746e-04 7.10322e-04
1.45736e+01 3.35102e+03 -4.68145e-04 -7.24639e-04
1.50736e+01 3.35102e+03 -1.09886e-04 -1.59012e-04
1.55736e+01 3.35102e+03 2.40391e-04 1.15792e-03
1.60736e+01 3.35102e+03 -2.83938e-05 5.57879e-04
1.65736e+01 3.35102e+03 -2.80771e-04 -5.25983e-04
-1.29264e+01 3.35206e+03 -2.75813e-01 -7.97457e-01
-1.24264e+01 3.35206e+03 -1.58604e-01 -3.38550e-01
-1.19264e+01 3.35206e+03 8.39143e-02 -1.28216e-02
-1.14264e+01 3.35206e+03 1.72515e-02 -9.94246e-02
-1.09264e+01 3.35206e+03 -2.54460e-02 -2.74349e-02
-1.04264e+01 3.35206e+03 3.62081e-01 2.52632e-01
-9.92645e+00 3.35206e+03 2.41787e-01 4.34138e-01
-9.42645e+00 3.35206e+03 -2.52859e-01 -7.45108e-02
-8.92645e+00 3.35206e+03 -3.35393e-01 -3.26301e-01
-8.42645e+00 3.35206e+03 1.01780e-01 1.25796e-01
-7.92645e+00 3.35206e+03 3.21932e-01 1.45105e-01
-7.42645e+00 3.35206e+03 -9.33846e-02 -1.25960e-01
-6.92645e+00 3.35206e+03 -1.86324e-01 -1.06294e-01
-6.42645e+00 3.35206e+03 -8.66614e-02 -8.71937e-02
-5.92645e+00 3.35206e+03 -1.71420e-01 1.18818e-02
-5.42645e+00 3.35206e+03 2.11484e-01 6.42116e-02
-4.92645e+00 3.35206e+03 4.05000e-01 -2.80707e-02
-4.42645e+00 3.35206e+03 3.14183e-01 3.60935e-01
-3.92645e+00 3.35206e+03 5.51259e-01 1.07105e+00
-3.42645e+00 3.35206e+03 6.27905e-01 1.05712e+00
-2.92645e+00 3.35206e+03 7.15792e-01 1.05306e+00
-2.42645e+00 3.35206e+03 1.10080e+00 1.36834e+00
-1.92645e+00 3.35206e+03 1.47104e+00 1.88884e+00
-1.42645e+00 3.35206e+03 1.24516e+00 2.05483e+00
-9.26447e-01 3.35206e+03 1.50881e+00 2.14499e+00
-4.26447e-01 3.35206e+03 1.62358e+00 2.26270e+00
7.35532e-02 3.35206e+03 1.19793e+00 1.74967e+00
5.73553e-01 3.35206e+03 1.07830e+00 1.34074e+00
1.07355e+00 3.35206e+03 6.62193e-01 8.40457e-01
1.57355e+00 3.35206e+03 3.26509e-01 3.69187e-01
2.07355e+00 3.35206e+03 1.77768e-01 2.17229e-01
2.57355e+00 3.35206e+03 8.84559e-02 1.52261e-01
3.07355e+00 3.35206e+03 2.75614e-02 2.67396e-02
3.57355e+00 3.35206e+03 3.40308e-03 3.52725e-03
4.07355e+00 3.35206e+03 1.87003e-03 5.19126e-03
4.57355e+00 3.35206e+03 -4.09067e-04 -1.68629e-04
5.07355e+00 3.35206e+03 1.96304e-04 8.66686e-04
5.57355e+00 3.35206e+03 4.39507e-04 1.45090e-03
6.07355e+00 3.35206e+03 -7.79057e-04 -1.67702e-03
6.57355e+00 3.35206e+03 6.91282e-04 9.61880e-04
7.07355e+00 3.35206e+03 1.25995e-04 2.21746e-04
7.57355e+00 3.35206e+03 -3.17504e-04 1.12656e-04
8.07355e+00 3.35206e+03 -2.06086e-04 7.08360e-04
8.57355e+00 3.35206e+03 1.09338e-04 -1.64070e-04
9.07355e+00 3.35206e+03 -1.76289e-04 -3.87379e-04
9.57355e+00 3.35206e+03 -2.14886e-04 -7.40432e-04
1.00736e+01 3.35206e+03 2.57267e-04 7.32112e-04
1.05736e+01 3.35206e+03 -2.79260e-05 7.05794e-06
1.10736e+01 3.35206e+03 -3.61065e-04 -1.45252e-03
1.15736e+01 3.35206e+03 4.35726e-04 9.93503e-04
1.20736e+01 3.35206e+03 4.94459e-04 7.79970e-04
1.25736e+01 3.35206e+03 -1.28894e-04 -3.72631e-04
1.30736e+01 3.35206e+03 -2.81510e-04 -1.15310e-03
1.35736e+01 3.35206e+03 9.77102e-05 -3.93842e-04
1.40736e+01 3.35206e+03 1.70953e-04 7.18010e-04
1.45736e+01 3.35206e+03 -5.02330e-04 -7.46569e-04
1.50736e+01 3.35206e+03 -9.13537e-05 -1.69530e-04
1.55736e+01 3.35206e+03 2.30893e-04 1.08127e-03
1.60736e+01 3.35206e+03 -6.34347e-06 5.93084e-04
1.65736e+01 3.35206e+03 -1.72620e-04 -3.37329e-04
-1.29264e+01 3.35310e+03 -3.13170e-01 -8.37508e-01
-1.24264e+01 3.35310e+03 -1.88890e-01 -3.60519e-01
-1.19264e+01 3.35310e+03 9.94409e-02 -1.63892e-02
-1.14264e+01 3.35310e+03 3.96026e-02 -9.54942e-02
-1.09264e+01 3.35310e+03 -1.51056e-02 1.52402e-03
-1.04264e+01 3.35310e+03 3.58573e-01 2.54206e-01
-9.92645e+00 3.35310e+03 2.12049e-01 4.21877e-01
-9.42645e+00 3.35310e+03 -2.49178e-01 -6.99102e-02
-8.92645e+00 3.35310e+03 -3.17897e-01 -3.21012e-01
-8.42645e+00 3.35310e+03 1.10441e-01 1.41005e-01
-7.92645e+00 3.35310e+03 3.13129e-01 1.36174e-01
-7.42645e+00 3.35310e+03 -9.85966e-02 -1.39926e-01
-6.92645e+00 3.35310e+03 -1.72774e-01 -9.26517e-02
-6.42645e+00 3.35310e+03 -9.37006e-02 -7.69207e-02
-5.92645e+00 3.35310e+03 -1.88640e-01 -2.04264e-02
-5.42645e+00 3.35310e+03 2.14783e-01 5.17329e-02
-4.92645e+00 3.35310e+03 4.25984e-01 4.54221e-04
-4.42645e+00 3.35310e+03 3.20679e-01 3.98890e-01
-3.92645e+00 3.35310e+03 5.57038e-01 1.08700e+00
-3.42645e+00 3.35310e+03 6.34608e-01 1.04024e+00
-2.92645e+00 3.35310e+03 7.12230e-01 1.04608e+00
-2.42645e+00 3.35310e+03 1.11339e+00 1.38433e+00
-1.92645e+00 3.35310e+03 1.49964e+00 1.94040e+00
-1.42645e+00 3.35310e+03 1.26924e+00 2.07283e+00
-9.26447e-01 3.35310e+03 1.51570e+00 2.14493e+00
-4.26447e-01 3.35310e+03 1.63971e+00 2.30116e+00
7.35532e-02 3.35310e+03 1.22063e+00 1.78601e+00
5.73553e-01 3.35310e+03 1.08676e+00 1.35244e+00
1.07355e+00 3.35310e+03 6.73032e-01 8.48374e-01
1.57355e+00 3.35310e+03 3.31973e-01 3.74891e-01
2.07355e+00 3.35310e+03 1.79378e-01 2.18418e-01
2.57355e+00 3.35310e+03 9.26061e-02 1.59089e-01
3.07355e+00 3.35310e+03 2.71150e-02 2.66797e-02
3.57355e+00 3.35310e+03 3.53718e-03 4.58709e-03
4.07355e+00 3.35310e+03 2.12833e-03 5.48598e-03
4.57355e+00 3.35310e+03 -4.57588e-04 -7.03706e-04
5.07355e+00 3.35310e+03 2.18751e-04 8.83163e-04
5.57355e+00 3.35310e+03 4.87035e-04 1.39562e-03
6.07355e+00 3.35310e+03 -7.44067e-04 -1.56591e-03
6.57355e+00 3.35310e+03 6.97604e-04 1.09967e-03
7.07355e+00 3.35310e+03 8.44197e-05 1.15765e-04
7.57355e+00 3.35310e+03 -3.26712e-04 7.42036e-05
8.07355e+00 3.35310e+03 -1.87502e-04 7.83519e-04
8.57355e+00 3.35310e+03 9.47731e-05 -1.75464e-04
9.07355e+00 3.35310e+03 -1.81126e-04 -3.76585e-04
9.57355e+00 3.35310e+03 -1.94878e-04 -7.38675e-04
1.00736e+01 3.35310e+03 2.56911e-04 6.70033e-04
1.05736e+01 3.35310e+03 -6.26951e-05 -2.22546e-05
1.10736e+01 3.35310e+03 -3.65956e-04 -1.36176e-03
1.15736e+01 3.35310e+03 4.79077e-04 1.07879e-03
1.20736e+01 3.35310e+03 4.66482e-04 6.82958e-04
1.25736e+01 3.35310e+03 -1.47288e-04 -4.49940e-04
1.30736e+01 3.35310e+03 -2.55562e-04 -1.13834e-03
1.35736e+01 3.35310e+03 1.15569e-04 -3.27629e-04
1.40736e+01 3.35310e+03 1.62134e-04 7.25550e-04
1.45736e+01 3.35310e+03 -5.33159e-04 -7.55709e-04
1.50736e+01 3.35310e+03 -7.47309e-05 -1.74259e-04
1.55736e+01 3.35310e+03 2.19101e-04 9.82699e-04
1.60736e+01 3.35310e+03 1.74501e-05 6.15093e-04
1.65736e+01 3.35310e+03 -5.09607e-05 -1.24439e-04
-1.29264e+01 3.35414e+03 -3.53375e-01 -8.78319e-01
-1.24264e+01 3.35414e+03 -2.18224e-01 -3.78814e-01
-1.19264e+01 3.35414e+03 1.13447e-01 -1.96436e-02
-1.14264e+01 3.35414e+03 6.26880e-02 -9.24304e-02
-1.09264e+01 3.35414e+03 -2.10559e-03 3.29380e-02
-1.04264e+01 3.35414e+03 3.48425e-01 2.50755e-01
-9.92645e+00 3.35414e+03 1.79875e-01 4.06447e-01
-9.42645e+00 3.35414e+03 -2.40771e-01 -6.09375e-02
-8.92645e+00 3.35414e+03 -2.98308e-01 -3.15374e-01
-8.42645e+00 3.35414e+03 1.18883e-01 1.54031e-01
-7.92645e+00 3.35414e+03 3.03624e-01 1.28508e-01
-7.42645e+00 3.35414e+03 -1.00890e-01 -1.50311e-01
-6.92645e+00 3.35414e+03 -1.57017e-01 -7.66414e-02
-6.42645e+00 3.35414e+03 -1.02960e-01 -6.83073e-02
-5.92645e+00 3.35414e+03 -2.06920e-01 -5.79232e-02
-5.42645e+00 3.35414e+03 2.16986e-01 3.82679e-02
-4.92645e+00 3.35414e+03 4.47400e-01 3.31811e-02
-4.42645e+00 3.35414e+03 3.29817e-01 4.38012e-01
-3.92645e+00 3.35414e+03 5.61587e-01 1.09993e+00
-3.42645e+00 3.35414e+03 6.41833e-01 1.02522e+00
-2.92645e+00 3.35414e+03 7.12109e-01 1.04155e+00
-2.42645e+00 3.35414e+03 1.12302e+00 1.39730e+00
-1.92645e+00 3.35414e+03 1.52330e+00 1.98821e+00
-1.42645e+00 3.35414e+03 1.29577e+00 2.09133e+00
-9.26447e-01 3.35414e+03 1.52532e+00 2.14978e+00
-4.26447e-01 3.35414e+03 1.65527e+00 2.34078e+00
7.35532e-02 3.35414e+03 1.24403e+00 1.82145e+00
5.73553e-01 3.35414e+03 1.09462e+00 1.36328e+00
1.07355e+00 3.35414e+03 6.83584e-01 8.55898e-01
1.57355e+00 3.35414e+03 3.37643e-01 3.81415e-01
2.07355e+00 3.35414e+03 1.81297e-01 2.20653e-01
2.57355e+00 3.35414e+03 9.66874e-02 1.65543e-01
3.07355e+00 3.35414e+03 2.65337e-02 2.63507e-02
3.57355e+00 3.35414e+03 3.72230e-03 5.69448e-03
4.07355e+00 3.35414e+03 2.34754e-03 5.65792e-03
4.57355e+00 3.35414e+03 -5.11680e-04 -1.21618e-03
5.07355e+00 3.35414e+03 2.47231e-04 8.99642e-04
5.57355e+00 3.35414e+03 5.33054e-04 1.32902e-03
6.07355e+00 3.35414e+03 -6.92782e-04 -1.42478e-03
6.57355e+00 3.35414e+03 6.90453e-04 1.22112e-03
7.07355e+00 3.35414e+03 4.08638e-05 -2.01540e-06
7.57355e+00 3.35414e+03 -3.25760e-04 2.90778e-05
8.07355e+00 3.35414e+03 -1.70649e-04 8.56207e-04
8.57355e+00 3.35414e+03 7.66645e-05 -1.82437e-04
9.07355e+00 3.35414e+03 -1.82634e-04 -3.63726e-04
9.57355e+00 3.35414e+03 -1.69757e-04 -7.27310e-04
1.00736e+01 3.35414e+03 2.52443e-04 6.01959e-04
1.05736e+01 3.35414e+03 -1.00718e-04 -6.07585e-05
1.10736e+01 3.35414e+03 -3.66511e-04 -1.25810e-03
1.15736e+01 3.35414e+03 5.24780e-04 1.16981e-03
1.20736e+01 3.35414e+03 4.29634e-04 5.69297e-04
1.25736e+01 3.35414e+03 -1.66080e-04 -5.24669e-04
1.30736e+01 3.35414e+03 -2.25857e-04 -1.11213e-03
1.35736e+01 3.35414e+03 1.28476e-04 -2.67957e-04
1.40736e+01 3.35414e+03 1.58636e-04 7.36146e-04
1.45736e+01 3.35414e+03 -5.59320e-04 -7.51891e-04
1.50736e+01 3.35414e+03 -6.00556e-05 -1.71362e-04
1.55736e+01 3.35414e+03 2.05100e-04 8.65530e-04
1.60736e+01 3.35414e+03 4.18338e-05 6.21912e-04
1.65736e+01 3.35414e+03 7.95345e-05 1.04377e-04
-1.29264e+01 3.35519e+03 -3.94766e-01 -9.19206e-01
-1.24264e+01 3.35519e+03 -2.46126e-01 -3.93309e-01
-1.19264e+01 3.35519e+03 1.25010e-01 -2.24642e-02
-1.14264e+01 3.35519e+03 8.66155e-02 -8.96254e-02
-1.09264e+01 3.35519e+03 1.33243e-02 6.55652e-02
-1.04264e+01 3.35519e+03 3.31426e-01 2.41244e-01
-9.92645e+00 3.35519e+03 1.45402e-01 3.88127e-01
-9.42645e+00 3.35519e+03 -2.28104e-01 -4.74737e-02
-8.92645e+00 3.35519e+03 -2.76367e-01 -3.09496e-01
-8.42645e+00 3.35519e+03 1.27526e-01 1.65125e-01
-7.92645e+00 3.35519e+03 2.94114e-01 1.23227e-01
-7.42645e+00 3.35519e+03 -1.01079e-01 -1.57746e-01
-6.92645e+00 3.35519e+03 -1.40107e-01 -5.90227e-02
-6.42645e+00 3.35519e+03 -1.13794e-01 -6.06846e-02
-5.92645e+00 3.35519e+03 -2.26123e-01 -1.00289e-01
-5.42645e+00 3.35519e+03 2.17493e-01 2.30434e-02
-4.92645e+00 3.35519e+03 4.68991e-01 6.95211e-02
-4.42645e+00 3.35519e+03 3.41697e-01 4.78130e-01
-3.92645e+00 3.35519e+03 5.65116e-01 1.10997e+00
-3.42645e+00 3.35519e+03 6.49881e-01 1.01277e+00
-2.92645e+00 3.35519e+03 7.15660e-01 1.03974e+00
-2.42645e+00 3.35519e+03 1.12980e+00 1.40713e+00
-1.92645e+00 3.35519e+03 1.54180e+00 2.03133e+00
-1.42645e+00 3.35519e+03 1.32460e+00 2.11051e+00
-9.26447e-01 3.35519e+03 1.53781e+00 2.16025e+00
-4.26447e-01 3.35519e+03 1.67012e+00 2.38116e+00
7.35532e-02 3.35519e+03 1.26803e+00 1.85588e+00
5.73553e-01 3.35519e+03 1.10210e+00 1.37375e+00
1.07355e+00 3.35519e+03 6.93917e-01 8.63179e-01
1.57355e+00 3.35519e+03 3.43530e-01 3.88609e-01
2.07355e+00 3.35519e+03 1.83521e-01 2.23980e-01
2.57355e+00 3.35519e+03 1.00618e-01 1.71506e-01
3.07355e+00 3.35519e+03 2.58467e-02 2.57812e-02
3.57355e+00 3.35519e+03 3.97042e-03 6.82859e-03
4.07355e+00 3.35519e+03 2.52633e-03 5.71208e-03
4.57355e+00 3.35519e+03 -5.68581e-04 -1.68532e-03
5.07355e+00 3.35519e+03 2.81198e-04 9.20324e-04
5.57355e+00 3.35519e+03 5.77266e-04 1.25578e-03
6.07355e+00 3.35519e+03 -6.27781e-04 -1.25815e-03
6.57355e+00 3.35519e+03 6.70190e-04 1.32263e-03
7.07355e+00 3.35519e+03 -2.75089e-06 -1.27727e-04
7.57355e+00 3.35519e+03 -3.14768e-04 -2.27578e-05
8.07355e+00 3.35519e+03 -1.57833e-04 9.23081e-04
8.57355e+00 3.35519e+03 5.43813e-05 -1.84395e-04
9.07355e+00 3.35519e+03 -1.78966e-04 -3.45590e-04
9.57355e+00 3.35519e+03 -1.38865e-04 -7.06501e-04
1.00736e+01 3.35519e+03 2.43236e-04 5.27566e-04
1.05736e+01 3.35519e+03 -1.41497e-04 -1.09144e-04
1.10736e+01 3.35519e+03 -3.63824e-04 -1.14659e-03
1.15736e+01 3.35519e+03 5.71099e-04 1.26510e-03
1.20736e+01 3.35519e+03 3.86068e-04 4.43153e-04
1.25736e+01 3.35519e+03 -1.84516e-04 -5.95705e-04
1.30736e+01 3.35519e+03 -1.93270e-04 -1.07666e-03
1.35736e+01 3.35519e+03 1.36817e-04 -2.15282e-04
1.40736e+01 3.35519e+03 1.60672e-04 7.52532e-04
1.45736e+01 3.35519e+03 -5.80523e-04 -7.37438e-04
1.50736e+01 3.35519e+03 -4.76800e-05 -1.60707e-04
1.55736e+01 3.35519e+03 1.88113e-04 7.34175e-04
1.60736e+01 3.35519e+03 6.72281e-05 6.13054e-04
1.65736e+01 3.35519e+03 2.18670e-04 3.43731e-04
-1.29264e+01 3.35623e+03 -4.35049e-01 -9.57114e-01
-1.24264e+01 3.35623e+03 -2.72201e-01 -4.03965e-01
-1.19264e+01 3.35623e+03 1.32608e-01 -2.65212e-02
-1.14264e+01 3.35623e+03 1.11175e-01 -8.68356e-02
-1.09264e+01 3.35623e+03 3.09550e-02 9.89551e-02
-1.04264e+01 3.35623e+03 3.08464e-01 2.26341e-01
-9.92645e+00 3.35623e+03 1.09695e-01 3.67711e-01
-9.42645e+00 3.35623e+03 -2.12237e-01 -3.04928e-02
-8.92645e+00 3.35623e+03 -2.52644e-01 -3.03794e-01
-8.42645e+00 3.35623e+03 1.36258e-01 1.74495e-01
-7.92645e+00 3.35623e+03 2.84896e-01 1.21127e-01
-7.42645e+00 3.35623e+03 -9.95922e-02 -1.62738e-01
-6.92645e+00 3.35623e+03 -1.22312e-01 -4.03509e-02
-6.42645e+00 3.35623e+03 -1.25159e-01 -5.31230e-02
-5.92645e+00 3.35623e+03 -2.45981e-01 -1.46601e-01
-5.42645e+00 3.35623e+03 2.15160e-01 4.86093e-03
-4.92645e+00 3.35623e+03 4.90278e-01 1.08611e-01
-4.42645e+00 3.35623e+03 3.56899e-01 5.20132e-01
-3.92645e+00 3.35623e+03 5.68301e-01 1.11751e+00
-3.42645e+00 3.35623e+03 6.59120e-01 1.00344e+00
-2.92645e+00 3.35623e+03 7.22387e-01 1.04020e+00
-2.42645e+00 3.35623e+03 1.13340e+00 1.41348e+00
-1.92645e+00 3.35623e+03 1.55460e+00 2.06886e+00
-1.42645e+00 3.35623e+03 1.35612e+00 2.13097e+00
-9.26447e-01 3.35623e+03 1.55413e+00 2.17751e+00
-4.26447e-01 3.35623e+03 1.68395e+00 2.42144e+00
7.35532e-02 3.35623e+03 1.29251e+00 1.88931e+00
5.73553e-01 3.35623e+03 1.10913e+00 1.38368e+00
1.07355e+00 3.35623e+03 7.03908e-01 8.70264e-01
1.57355e+00 3.35623e+03 3.49811e-01 3.96773e-01
2.07355e+00 3.35623e+03 1.86054e-01 2.28217e-01
2.57355e+00 3.35623e+03 1.04324e-01 1.76836e-01
3.07355e+00 3.35623e+03 2.50710e-02 2.50319e-02
3.57355e+00 3.35623e+03 4.28339e-03 7.97254e-03
4.07355e+00 3.35623e+03 2.66604e-03 5.66515e-03
4.57355e+00 3.35623e+03 -6.30086e-04 -2.10440e-03
5.07355e+00 3.35623e+03 3.21589e-04 9.47600e-04
5.57355e+00 3.35623e+03 6.19778e-04 1.18204e-03
6.07355e+00 3.35623e+03 -5.51703e-04 -1.06831e-03
6.57355e+00 3.35623e+03 6.36086e-04 1.39771e-03
7.07355e+00 3.35623e+03 -4.49049e-05 -2.58662e-04
7.57355e+00 3.35623e+03 -2.93898e-04 -7.87410e-05
8.07355e+00 3.35623e+03 -1.49598e-04 9.81755e-04
8.57355e+00 3.35623e+03 2.69318e-05 -1.83675e-04
9.07355e+00 3.35623e+03 -1.69601e-04 -3.19707e-04
9.57355e+00 3.35623e+03 -1.00287e-04 -6.72833e-04
1.00736e+01 3.35623e+03 2.28482e-04 4.44572e-04
1.05736e+01 3.35623e+03 -1.84657e-04 -1.67557e-04
1.10736e+01 3.35623e+03 -3.57940e-04 -1.02866e-03
1.15736e+01 3.35623e+03 6.16116e-04 1.36251e-03
1.20736e+01 3.35623e+03 3.37914e-04 3.08521e-04
1.25736e+01 3.35623e+03 -2.02416e-04 -6.63540e-04
1.30736e+01 3.35623e+03 -1.58897e-04 -1.03499e-03
1.35736e+01 3.35623e+03 1.41234e-04 -1.69545e-04
1.40736e+01 3.35623e+03 1.67937e-04 7.77044e-04
1.45736e+01 3.35623e+03 -5.96612e-04 -7.14483e-04
1.50736e+01 3.35623e+03 -3.79537e-05 -1.44041e-04
1.55736e+01 3.35623e+03 1.67873e-04 5.93202e-04
1.60736e+01 3.35623e+03 9.40086e-05 5.90302e-04
1.65736e+01 3.35623e+03 3.65731e-04 5.89193e-04
-1.29264e+01 3.35727e+03 -4.72052e-01 -9.88492e-01
-1.24264e+01 3.35727e+03 -2.95558e-01 -4.10533e-01
-1.19264e+01 3.35727e+03 1.35687e-01 -3.34016e-02
-1.14264e+01 3.35727e+03 1.35852e-01 -8.39573e-02
-1.09264e+01 3.35727e+03 5.07315e-02 1.33516e-01
-1.04264e+01 3.35727e+03 2.80380e-01 2.06897e-01
-9.92645e+00 3.35727e+03 7.33434e-02 3.45571e-01
-9.42645e+00 3.35727e+03 -1.93975e-01 -1.10248e-02
-8.92645e+00 3.35727e+03 -2.27891e-01 -2.99131e-01
-8.42645e+00 3.35727e+03 1.45202e-01 1.82581e-01
-7.92645e+00 3.35727e+03 2.76094e-01 1.22702e-01
-7.42645e+00 3.35727e+03 -9.69628e-02 -1.66084e-01
-6.92645e+00 3.35727e+03 -1.03686e-01 -2.09413e-02
-6.42645e+00 3.35727e+03 -1.36274e-01 -4.46211e-02
-5.92645e+00 3.35727e+03 -2.65707e-01 -1.95832e-01
-5.42645e+00 3.35727e+03 2.09185e-01 -1.72589e-02
-4.92645e+00 3.35727e+03 5.10417e-01 1.49388e-01
-4.42645e+00 3.35727e+03 3.75981e-01 5.64367e-01
-3.92645e+00 3.35727e+03 5.71607e-01 1.12294e+00
-3.42645e+00 3.35727e+03 6.69110e-01 9.97217e-01
-2.92645e+00 3.35727e+03 7.31445e-01 1.04250e+00
-2.42645e+00 3.35727e+03 1.13382e+00 1.41668e+00
-1.92645e+00 3.35727e+03 1.56204e+00 2.10059e+00
-1.42645e+00 3.35727e+03 1.39051e+00 2.15290e+00
-9.26447e-01 3.35727e+03 1.57448e+00 2.20166e+00
-4.26447e-01 3.35727e+03 1.69677e+00 2.46100e+00
7.35532e-02 3.35727e+03 1.31760e+00 1.92215e+00
5.73553e-01 3.35727e+03 1.11557e+00 1.39306e+00
1.07355e+00 3.35727e+03 7.13168e-01 8.76862e-01
1.57355e+00 3.35727e+03 3.56621e-01 4.06082e-01
2.07355e+00 3.35727e+03 1.88940e-01 2.33250e-01
2.57355e+00 3.35727e+03 1.07755e-01 1.81390e-01
3.07355e+00 3.35727e+03 2.42109e-02 2.40995e-02
3.57355e+00 3.35727e+03 4.67188e-03 9.17223e-03
4.07355e+00 3.35727e+03 2.76690e-03 5.51787e-03
4.57355e+00 3.35727e+03 -7.01389e-04 -2.47437e-03
5.07355e+00 3.35727e+03 3.67005e-04 9.84142e-04
5.57355e+00 3.35727e+03 6.60196e-04 1.11009e-03
6.07355e+00 3.35727e+03 -4.66463e-04 -8.59694e-04
6.57355e+00 3.35727e+03 5.88592e-04 1.44357e-03
7.07355e+00 3.35727e+03 -8.43343e-05 -3.91183e-04
7.57355e+00 3.35727e+03 -2.63426e-04 -1.37701e-04
8.07355e+00 3.35727e+03 -1.46033e-04 1.02866e-03
8.57355e+00 3.35727e+03 -5.25424e-06 -1.81764e-04
9.07355e+00 3.35727e+03 -1.55783e-04 -2.86789e-04
9.57355e+00 3.35727e+03 -5.34684e-05 -6.24254e-04
1.00736e+01 3.35727e+03 2.08423e-04 3.53252e-04
1.05736e+01 3.35727e+03 -2.29434e-04 -2.35861e-04
1.10736e+01 3.35727e+03 -3.47730e-04 -9.04496e-04
1.15736e+01 3.35727e+03 6.58545e-04 1.46173e-03
1.20736e+01 3.35727e+03 2.86734e-04 1.68665e-04
1.25736e+01 3.35727e+03 -2.20219e-04 -7.28752e-04
1.30736e+01 3.35727e+03 -1.23815e-04 -9.88777e-04
1.35736e+01 3.35727e+03 1.41486e-04 -1.34276e-04
1.40736e+01 3.35727e+03 1.79669e-04 8.09722e-04
1.45736e+01 3.35727e+03 -6.06906e-04 -6.82511e-04
1.50736e+01 3.35727e+03 -3.09144e-05 -1.22471e-04
1.55736e+01 3.35727e+03 1.45228e-04 4.47275e-04
1.60736e+01 3.35727e+03 1.21095e-04 5.55016e-04
1.65736e+01 3.35727e+03 5.16330e-04 8.34129e-04
-1.29264e+01 3.35831e+03 -5.03849e-01 -1.01086e+00
-1.24264e+01 3.35831e+03 -3.15525e-01 -4.13398e-01
-1.19264e+01 3.35831e+03 1.34309e-01 -4.38288e-02
-1.14264e+01 3.35831e+03 1.60489e-01 -7.98445e-02
-1.09264e+01 3.35831e+03 7.19544e-02 1.69029e-01
-1.04264e+01 3.35831e+03 2.47598e-01 1.83055e-01
-9.92645e+00 3.35831e+03 3.75192e-02 3.22693e-01
-9.42645e+00 3.35831e+03 -1.73710e-01 9.87390e-03
-8.92645e+00 3.35831e+03 -2.02618e-01 -2.95911e-01
-8.42645e+00 3.35831e+03 1.55170e-01 1.90611e-01
-7.92645e+00 3.35831e+03 2.67923e-01 1.28244e-01
-7.42645e+00 3.35831e+03 -9.44294e-02 -1.68747e-01
-6.92645e+00 3.35831e+03 -8.50881e-02 -2.03706e-03
-6.42645e+00 3.35831e+03 -1.45990e-01 -3.41919e-02
-5.92645e+00 3.35831e+03 -2.84003e-01 -2.46524e-01
-5.42645e+00 3.35831e+03 1.98585e-01 -4.39011e-02
-4.92645e+00 3.35831e+03 5.28105e-01 1.89753e-01
-4.42645e+00 3.35831e+03 3.99325e-01 6.10289e-01
-3.92645e+00 3.35831e+03 5.75242e-01 1.12736e+00
-3.42645e+00 3.35831e+03 6.79138e-01 9.93574e-01
-2.92645e+00 3.35831e+03 7.42812e-01 1.04707e+00
-2.42645e+00 3.35831e+03 1.13187e+00 1.41826e+00
-1.92645e+00 3.35831e+03 1.56392e+00 2.12596e+00
-1.42645e+00 3.35831e+03 1.42712e+00 2.17547e+00
-9.26447e-01 3.35831e+03 1.59943e+00 2.23260e+00
-4.26447e-01 3.35831e+03 1.70883e+00 2.49971e+00
7.35532e-02 3.35831e+03 1.34314e+00 1.95453e+00
5.73553e-01 3.35831e+03 1.12141e+00 1.40194e+00
1.07355e+00 3.35831e+03 7.21315e-01 8.82866e-01
1.57355e+00 3.35831e+03 3.64020e-01 4.16613e-01
2.07355e+00 3.35831e+03 1.92178e-01 2.39041e-01
2.57355e+00 3.35831e+03 1.10898e-01 1.85143e-01
3.07355e+00 3.35831e+03 2.32934e-02 2.30235e-02
3.57355e+00 3.35831e+03 5.13437e-03 1.04452e-02
4.07355e+00 3.35831e+03 2.82442e-03 5.26678e-03
4.57355e+00 3.35831e+03 -7.88403e-04 -2.79776e-03
5.07355e+00 3.35831e+03 4.14842e-04 1.03000e-03
5.57355e+00 3.35831e+03 6.97631e-04 1.04382e-03
6.07355e+00 3.35831e+03 -3.75046e-04 -6.40757e-04
6.57355e+00 3.35831e+03 5.30606e-04 1.45918e-03
7.07355e+00 3.35831e+03 -1.19011e-04 -5.19704e-04
7.57355e+00 3.35831e+03 -2.25421e-04 -1.98669e-04
8.07355e+00 3.35831e+03 -1.47372e-04 1.06136e-03
8.57355e+00 3.35831e+03 -4.10829e-05 -1.77841e-04
9.07355e+00 3.35831e+03 -1.39396e-04 -2.48668e-04
9.57355e+00 3.35831e+03 5.10144e-07 -5.62980e-04
1.00736e+01 3.35831e+03 1.84888e-04 2.56147e-04
1.05736e+01 3.35831e+03 -2.73831e-04 -3.14061e-04
1.10736e+01 3.35831e+03 -3.32330e-04 -7.76021e-04
1.15736e+01 3.35831e+03 6.95909e-04 1.56179e-03
1.20736e+01 3.35831e+03 2.33283e-04 2.75447e-05
1.25736e+01 3.35831e+03 -2.36675e-04 -7.89183e-04
1.30736e+01 3.35831e+03 -8.88755e-05 -9.39336e-04
1.35736e+01 3.35831e+03 1.38081e-04 -1.11010e-04
1.40736e+01 3.35831e+03 1.94080e-04 8.47376e-04
1.45736e+01 3.35831e+03 -6.10868e-04 -6.41385e-04
1.50736e+01 3.35831e+03 -2.59538e-05 -9.52995e-05
1.55736e+01 3.35831e+03 1.20671e-04 3.01214e-04
1.60736e+01 3.35831e+03 1.47818e-04 5.09251e-04
1.65736e+01 3.35831e+03 6.65320e-04 1.06974e-03
-1.29264e+01 3.35936e+03 -5.30852e-01 -1.02437e+00
-1.24264e+01 3.35936e+03 -3.32443e-01 -4.13956e-01
-1.19264e+01 3.35936e+03 1.29118e-01 -5.79815e-02
-1.14264e+01 3.35936e+03 1.84727e-01 -7.34130e-02
-1.09264e+01 3.35936e+03 9.33812e-02 2.04528e-01
-1.04264e+01 3.35936e+03 2.11047e-01 1.55081e-01
-9.92645e+00 3.35936e+03 3.44392e-03 3.00174e-01
-9.42645e+00 3.35936e+03 -1.51784e-01 3.21458e-02
-8.92645e+00 3.35936e+03 -1.76744e-01 -2.93577e-01
-8.42645e+00 3.35936e+03 1.66629e-01 1.98792e-01
-7.92645e+00 3.35936e+03 2.59743e-01 1.36486e-01
-7.42645e+00 3.35936e+03 -9.34062e-02 -1.71847e-01
-6.92645e+00 3.35936e+03 -6.71823e-02 1.61017e-02
-6.42645e+00 3.35936e+03 -1.52955e-01 -2.05966e-02
-5.92645e+00 3.35936e+03 -2.99269e-01 -2.96807e-01
-5.42645e+00 3.35936e+03 1.82810e-01 -7.54222e-02
-4.92645e+00 3.35936e+03 5.42245e-01 2.27630e-01
-4.42645e+00 3.35936e+03 4.26588e-01 6.57169e-01
-3.92645e+00 3.35936e+03 5.79073e-01 1.13110e+00
-3.42645e+00 3.35936e+03 6.89269e-01 9.92005e-01
-2.92645e+00 3.35936e+03 7.56630e-01 1.05490e+00
-2.42645e+00 3.35936e+03 1.12818e+00 1.41944e+00
-1.92645e+00 3.35936e+03 1.55961e+00 2.14385e+00
-1.42645e+00 3.35936e+03 1.46522e+00 2.19805e+00
-9.26447e-01 3.35936e+03 1.63025e+00 2.27124e+00
-4.26447e-01 3.35936e+03 1.72009e+00 2.53757e+00
7.35532e-02 3.35936e+03 1.36833e+00 1.98583e+00
5.73553e-01 3.35936e+03 1.12697e+00 1.41043e+00
1.07355e+00 3.35936e+03 7.28357e-01 8.88434e-01
1.57355e+00 3.35936e+03 3.71938e-01 4.28409e-01
2.07355e+00 3.35936e+03 1.95686e-01 2.45476e-01
2.57355e+00 3.35936e+03 1.13727e-01 1.88078e-01
3.07355e+00 3.35936e+03 2.23640e-02 2.18892e-02
3.57355e+00 3.35936e+03 5.65982e-03 1.18072e-02
4.07355e+00 3.35936e+03 2.83455e-03 4.92108e-03
4.57355e+00 3.35936e+03 -8.92564e-04 -3.07606e-03
5.07355e+00 3.35936e+03 4.61800e-04 1.08179e-03
5.57355e+00 3.35936e+03 7.30035e-04 9.90342e-04
6.07355e+00 3.35936e+03 -2.79927e-04 -4.19890e-04
6.57355e+00 3.35936e+03 4.66218e-04 1.44180e-03
7.07355e+00 3.35936e+03 -1.47215e-04 -6.39780e-04
7.57355e+00 3.35936e+03 -1.82957e-04 -2.54223e-04
8.07355e+00 3.35936e+03 -1.53109e-04 1.08200e-03
8.57355e+00 3.35936e+03 -7.98299e-05 -1.74739e-04
9.07355e+00 3.35936e+03 -1.21590e-04 -2.09072e-04
9.57355e+00 3.35936e+03 5.98789e-05 -4.92443e-04
1.00736e+01 3.35936e+03 1.60260e-04 1.59323e-04
1.05736e+01 3.35936e+03 -3.15370e-04 -3.99261e-04
1.10736e+01 3.35936e+03 -3.12524e-04 -6.48383e-04
1.15736e+01 3.35936e+03 7.25458e-04 1.66065e-03
1.20736e+01 3.35936e+03 1.78247e-04 -1.10883e-04
1.25736e+01 3.35936e+03 -2.49847e-04 -8.42360e-04
1.30736e+01 3.35936e+03 -5.53316e-05 -8.86619e-04
1.35736e+01 3.35936e+03 1.31495e-04 -9.96153e-05
1.40736e+01 3.35936e+03 2.10089e-04 8.87051e-04
1.45736e+01 3.35936e+03 -6.07586e-04 -5.93315e-04
1.50736e+01 3.35936e+03 -2.27912e-05 -6.47515e-05
1.55736e+01 3.35936e+03 9.41107e-05 1.61570e-04
1.60736e+01 3.35936e+03 1.74162e-04 4.55446e-04
1.65736e+01 3.35936e+03 8.08389e-04 1.28256e-03
-1.29264e+01 3.36040e+03 -5.54504e-01 -1.02981e+00
-1.24264e+01 3.36040e+03 -3.46706e-01 -4.13974e-01
-1.19264e+01 3.36040e+03 1.21174e-01 -7.57287e-02
-1.14264e+01 3.36040e+03 2.08286e-01 -6.30332e-02
-1.09264e+01 3.36040e+03 1.13687e-01 2.38761e-01
-1.04264e+01 3.36040e+03 1.71602e-01 1.23050e-01
-9.92645e+00 3.36040e+03 -2.80060e-02 2.78618e-01
-9.42645e+00 3.36040e+03 -1.27948e-01 5.64473e-02
-8.92645e+00 3.36040e+03 -1.49896e-01 -2.91324e-01
-8.42645e+00 3.36040e+03 1.78710e-01 2.05865e-01
-7.92645e+00 3.36040e+03 2.50630e-01 1.45687e-01
-7.42645e+00 3.36040e+03 -9.48150e-02 -1.76602e-01
-6.92645e+00 3.36040e+03 -5.05606e-02 3.33873e-02
-6.42645e+00 3.36040e+03 -1.56070e-01 -2.66411e-03
-5.92645e+00 3.36040e+03 -3.10212e-01 -3.44893e-01
-5.42645e+00 3.36040e+03 1.61572e-01 -1.11934e-01
-4.92645e+00 3.36040e+03 5.52068e-01 2.61783e-01
-4.42645e+00 3.36040e+03 4.56576e-01 7.04089e-01
-3.92645e+00 3.36040e+03 5.83170e-01 1.13467e+00
-3.42645e+00 3.36040e+03 7.00119e-01 9.92310e-01
-2.92645e+00 3.36040e+03 7.72771e-01 1.06634e+00
-2.42645e+00 3.36040e+03 1.12302e+00 1.42060e+00
-1.92645e+00 3.36040e+03 1.54909e+00 2.15335e+00
-1.42645e+00 3.36040e+03 1.50488e+00 2.22127e+00
-9.26447e-01 3.36040e+03 1.66766e+00 2.31837e+00
-4.26447e-01 3.36040e+03 1.73050e+00 2.57446e+00
7.35532e-02 3.36040e+03 1.39237e+00 2.01533e+00
5.73553e-01 3.36040e+03 1.13238e+00 1.41867e+00
1.07355e+00 3.36040e+03 7.34570e-01 8.93927e-01
1.57355e+00 3.36040e+03 3.80384e-01 4.41287e-01
2.07355e+00 3.36040e+03 1.99330e-01 2.52394e-01
2.57355e+00 3.36040e+03 1.16182e-01 1.90165e-01
3.07355e+00 3.36040e+03 2.14974e-02 2.07793e-02
3.57355e+00 3.36040e+03 6.24141e-03 1.32465e-02
4.07355e+00 3.36040e+03 2.79888e-03 4.49884e-03
4.57355e+00 3.36040e+03 -1.01032e-03 -3.30411e-03
5.07355e+00 3.36040e+03 5.04490e-04 1.13709e-03
5.57355e+00 3.36040e+03 7.55046e-04 9.49169e-04
6.07355e+00 3.36040e+03 -1.83835e-04 -2.04921e-04
6.57355e+00 3.36040e+03 3.99416e-04 1.39210e-03
7.07355e+00 3.36040e+03 -1.68253e-04 -7.48257e-04
7.57355e+00 3.36040e+03 -1.38235e-04 -2.96652e-04
8.07355e+00 3.36040e+03 -1.61824e-04 1.09256e-03
8.57355e+00 3.36040e+03 -1.21303e-04 -1.76016e-04
9.07355e+00 3.36040e+03 -1.03620e-04 -1.72769e-04
9.57355e+00 3.36040e+03 1.23673e-04 -4.13984e-04
1.00736e+01 3.36040e+03 1.35959e-04 6.91438e-05
1.05736e+01 3.36040e+03 -3.53450e-04 -4.89827e-04
1.10736e+01 3.36040e+03 -2.88545e-04 -5.25947e-04
1.15736e+01 3.36040e+03 7.46373e-04 1.75999e-03
1.20736e+01 3.36040e+03 1.22313e-04 -2.44293e-04
1.25736e+01 3.36040e+03 -2.58318e-04 -8.88736e-04
1.30736e+01 3.36040e+03 -2.47822e-05 -8.30261e-04
1.35736e+01 3.36040e+03 1.20970e-04 -1.00906e-04
1.40736e+01 3.36040e+03 2.28393e-04 9.29632e-04
1.45736e+01 3.36040e+03 -5.95945e-04 -5.39697e-04
1.50736e+01 3.36040e+03 -2.15961e-05 -3.42376e-05
1.55736e+01 3.36040e+03 6.55357e-05 3.25587e-05
1.60736e+01 3.36040e+03 1.99245e-04 3.93010e-04
1.65736e+01 3.36040e+03 9.41885e-04 1.46026e-03
-1.29264e+01 3.36144e+03 -5.75335e-01 -1.02760e+00
-1.24264e+01 3.36144e+03 -3.58061e-01 -4.14383e-01
-1.19264e+01 3.36144e+03 1.11026e-01 -9.68061e-02
-1.14264e+01 3.36144e+03 2.30359e-01 -4.84417e-02
-1.09264e+01 3.36144e+03 1.31766e-01 2.69803e-01
-1.04264e+01 3.36144e+03 1.30265e-01 8.76475e-02
-9.92645e+00 3.36144e+03 -5.56167e-02 2.59568e-01
-9.42645e+00 3.36144e+03 -1.01815e-01 8.34991e-02
-8.92645e+00 3.36144e+03 -1.22403e-01 -2.89184e-01
-8.42645e+00 3.36144e+03 1.90026e-01 2.10182e-01
-7.92645e+00 3.36144e+03 2.40880e-01 1.55611e-01
-7.42645e+00 3.36144e+03 -9.89338e-02 -1.83303e-01
-6.92645e+00 3.36144e+03 -3.58683e-02 4.93250e-02
-6.42645e+00 3.36144e+03 -1.54982e-01 1.91980e-02
-5.92645e+00 3.36144e+03 -3.16405e-01 -3.89634e-01
-5.42645e+00 3.36144e+03 1.35312e-01 -1.52752e-01
-4.92645e+00 3.36144e+03 5.56226e-01 2.90263e-01
-4.42645e+00 3.36144e+03 4.88307e-01 7.50662e-01
-3.92645e+00 3.36144e+03 5.88519e-01 1.14019e+00
-3.42645e+00 3.36144e+03 7.11285e-01 9.93837e-01
-2.92645e+00 3.36144e+03 7.91100e-01 1.08095e+00
-2.42645e+00 3.36144e+03 1.11740e+00 1.42274e+00
-1.92645e+00 3.36144e+03 1.53253e+00 2.15421e+00
-1.42645e+00 3.36144e+03 1.54613e+00 2.24567e+00
-9.26447e-01 3.36144e+03 1.71185e+00 2.37386e+00
-4.26447e-01 3.36144e+03 1.74034e+00 2.61040e+00
7.35532e-02 3.36144e+03 1.41483e+00 2.04271e+00
5.73553e-01 3.36144e+03 1.13748e+00 1.42670e+00
1.07355e+00 3.36144e+03 7.40182e-01 8.99838e-01
1.57355e+00 3.36144e+03 3.89491e-01 4.55110e-01
2.07355e+00 3.36144e+03 2.02983e-01 2.59558e-01
2.57355e+00 3.36144e+03 1.18203e-01 1.91397e-01
3.07355e+00 3.36144e+03 2.07595e-02 1.97542e-02
3.57355e+00 3.36144e+03 6.86502e-03 1.47115e-02
4.07355e+00 3.36144e+03 2.72466e-03 4.01865e-03
4.57355e+00 3.36144e+03 -1.13388e-03 -3.47551e-03
5.07355e+00 3.36144e+03 5.39566e-04 1.19014e-03
5.57355e+00 3.36144e+03 7.69851e-04 9.18014e-04
6.07355e+00 3.36144e+03 -8.89786e-05 2.95763e-07
6.57355e+00 3.36144e+03 3.34380e-04 1.31508e-03
7.07355e+00 3.36144e+03 -1.81812e-04 -8.42499e-04
7.57355e+00 3.36144e+03 -9.37184e-05 -3.25915e-04
8.07355e+00 3.36144e+03 -1.72079e-04 1.09243e-03
8.57355e+00 3.36144e+03 -1.64405e-04 -1.80067e-04
9.07355e+00 3.36144e+03 -8.80854e-05 -1.43520e-04
9.57355e+00 3.36144e+03 1.91438e-04 -3.27766e-04
1.00736e+01 3.36144e+03 1.13604e-04 -1.04726e-05
1.05736e+01 3.36144e+03 -3.88649e-04 -5.87732e-04
1.10736e+01 3.36144e+03 -2.59435e-04 -4.09166e-04
1.15736e+01 3.36144e+03 7.58423e-04 1.86072e-03
1.20736e+01 3.36144e+03 6.52774e-05 -3.71886e-04
1.25736e+01 3.36144e+03 -2.61071e-04 -9.27129e-04
1.30736e+01 3.36144e+03 2.25395e-06 -7.70592e-04
1.35736e+01 3.36144e+03 1.06352e-04 -1.14431e-04
1.40736e+01 3.36144e+03 2.48974e-04 9.75009e-04
1.45736e+01 3.36144e+03 -5.76166e-04 -4.81703e-04
1.50736e+01 3.36144e+03 -2.26270e-05 -5.92993e-06
1.55736e+01 3.36144e+03 3.56353e-05 -8.46447e-05
1.60736e+01 3.36144e+03 2.22548e-04 3.22364e-04
1.65736e+01 3.36144e+03 1.06331e-03 1.59761e-03
-1.29264e+01 3.36248e+03 -5.92900e-01 -1.01802e+00
-1.24264e+01 3.36248e+03 -3.65892e-01 -4.15432e-01
-1.19264e+01 3.36248e+03 9.90595e-02 -1.20721e-01
-1.14264e+01 3.36248e+03 2.49734e-01 -3.07830e-02
-1.09264e+01 3.36248e+03 1.46779e-01 2.95892e-01
-1.04264e+01 3.36248e+03 8.85158e-02 5.04808e-02
-9.92645e+00 3.36248e+03 -7.90166e-02 2.43805e-01
-9.42645e+00 3.36248e+03 -7.41665e-02 1.13237e-01
-8.92645e+00 3.36248e+03 -9.43450e-02 -2.86322e-01
-8.42645e+00 3.36248e+03 1.99459e-01 2.10037e-01
-7.92645e+00 3.36248e+03 2.30750e-01 1.65795e-01
-7.42645e+00 3.36248e+03 -1.05070e-01 -1.90958e-01
-6.92645e+00 3.36248e+03 -2.32185e-02 6.38739e-02
-6.42645e+00 3.36248e+03 -1.49806e-01 4.38140e-02
-5.92645e+00 3.36248e+03 -3.18251e-01 -4.30576e-01
-5.42645e+00 3.36248e+03 1.04887e-01 -1.96570e-01
-4.92645e+00 3.36248e+03 5.54142e-01 3.11545e-01
-4.42645e+00 3.36248e+03 5.20748e-01 7.95885e-01
-3.92645e+00 3.36248e+03 5.95547e-01 1.14898e+00
-3.42645e+00 3.36248e+03 7.22090e-01 9.95907e-01
-2.92645e+00 3.36248e+03 8.12135e-01 1.09899e+00
-2.42645e+00 3.36248e+03 1.11285e+00 1.42770e+00
-1.92645e+00 3.36248e+03 1.51018e+00 2.14637e+00
-1.42645e+00 3.36248e+03 1.58846e+00 2.27106e+00
-9.26447e-01 3.36248e+03 1.76241e+00 2.43703e+00
-4.26447e-01 3.36248e+03 1.74998e+00 2.64550e+00
7.35532e-02 3.36248e+03 1.43587e+00 2.06821e+00
5.73553e-01 3.36248e+03 1.14220e+00 1.43454e+00
1.07355e+00 3.36248e+03 7.45156e-01 9.06349e-01
1.57355e+00 3.36248e+03 3.99405e-01 4.69922e-01
2.07355e+00 3.36248e+03 2.06605e-01 2.66754e-01
2.57355e+00 3.36248e+03 1.19747e-01 1.91795e-01
3.07355e+00 3.36248e+03 2.01875e-02 1.88619e-02
3.57355e+00 3.36248e+03 7.51215e-03 1.61766e-02
4.07355e+00 3.36248e+03 2.61594e-03 3.48598e-03
4.57355e+00 3.36248e+03 -1.25358e-03 -3.57689e-03
5.07355e+00 3.36248e+03 5.63688e-04 1.23928e-03
5.57355e+00 3.36248e+03 7.71683e-04 8.97027e-04
6.07355e+00 3.36248e+03 3.92492e-06 1.91730e-04
6.57355e+00 3.36248e+03 2.74499e-04 1.21415e-03
7.07355e+00 3.36248e+03 -1.88142e-04 -9.20673e-04
7.57355e+00 3.36248e+03 -5.17732e-05 -3.42585e-04
8.07355e+00 3.36248e+03 -1.83795e-04 1.07964e-03
8.57355e+00 3.36248e+03 -2.07003e-04 -1.86070e-04
9.07355e+00 3.36248e+03 -7.68851e-05 -1.24071e-04
9.57355e+00 3.36248e+03 2.62422e-04 -2.32390e-04
1.00736e+01 3.36248e+03 9.54233e-05 -7.59735e-05
1.05736e+01 3.36248e+03 -4.22056e-04 -6.95249e-04
1.10736e+01 3.36248e+03 -2.24967e-04 -2.98335e-04
1.15736e+01 3.36248e+03 7.62523e-04 1.96232e-03
1.20736e+01 3.36248e+03 6.78309e-06 -4.92653e-04
1.25736e+01 3.36248e+03 -2.58080e-04 -9.56700e-04
1.30736e+01 3.36248e+03 2.61343e-05 -7.06981e-04
1.35736e+01 3.36248e+03 8.78657e-05 -1.39358e-04
1.40736e+01 3.36248e+03 2.70524e-04 1.02163e-03
1.45736e+01 3.36248e+03 -5.48916e-04 -4.21391e-04
1.50736e+01 3.36248e+03 -2.57333e-05 1.76269e-05
1.55736e+01 3.36248e+03 5.18482e-06 -1.86060e-04
1.60736e+01 3.36248e+03 2.43811e-04 2.45913e-04
1.65736e+01 3.36248e+03 1.17041e-03 1.68919e-03
-1.29264e+01 3.36353e+03 -6.06794e-01 -1.00119e+00
-1.24264e+01 3.36353e+03 -3.69605e-01 -4.17485e-01
-1.19264e+01 3.36353e+03 8.58481e-02 -1.47019e-01
-1.14264e+01 3.36353e+03 2.65695e-01 -1.08286e-02
-1.09264e+01 3.36353e+03 1.57896e-01 3.15612e-01
-1.04264e+01 3.36353e+03 4.74328e-02 1.27361e-02
-9.92645e+00 3.36353e+03 -9.80997e-02 2.31741e-01
-9.42645e+00 3.36353e+03 -4.58853e-02 1.45300e-01
-8.92645e+00 3.36353e+03 -6.52108e-02 -2.81108e-01
-8.42645e+00 3.36353e+03 2.06415e-01 2.04903e-01
-7.92645e+00 3.36353e+03 2.19130e-01 1.74501e-01
-7.42645e+00 3.36353e+03 -1.12215e-01 -1.98612e-01
-6.92645e+00 3.36353e+03 -1.20381e-02 7.67339e-02
-6.42645e+00 3.36353e+03 -1.41011e-01 7.00325e-02
-5.92645e+00 3.36353e+03 -3.16152e-01 -4.66322e-01
-5.42645e+00 3.36353e+03 7.05596e-02 -2.42797e-01
-4.92645e+00 3.36353e+03 5.46556e-01 3.25140e-01
-4.42645e+00 3.36353e+03 5.53083e-01 8.38655e-01
-3.92645e+00 3.36353e+03 6.03823e-01 1.16081e+00
-3.42645e+00 3.36353e+03 7.32829e-01 9.98834e-01
-2.92645e+00 3.36353e+03 8.35986e-01 1.12072e+00
-2.42645e+00 3.36353e+03 1.10984e+00 1.43669e+00
-1.92645e+00 3.36353e+03 1.48326e+00 2.13044e+00
-1.42645e+00 3.36353e+03 1.63176e+00 2.29729e+00
-9.26447e-01 3.36353e+03 1.81803e+00 2.50641e+00
-4.26447e-01 3.36353e+03 1.75961e+00 2.67972e+00
7.35532e-02 3.36353e+03 1.45577e+00 2.09242e+00
5.73553e-01 3.36353e+03 1.14626e+00 1.44177e+00
1.07355e+00 3.36353e+03 7.49447e-01 9.13496e-01
1.57355e+00 3.36353e+03 4.10295e-01 4.85818e-01
2.07355e+00 3.36353e+03 2.10170e-01 2.73869e-01
2.57355e+00 3.36353e+03 1.20789e-01 1.91556e-01
3.07355e+00 3.36353e+03 1.98077e-02 1.81783e-02
3.57355e+00 3.36353e+03 8.17060e-03 1.75775e-02
4.07355e+00 3.36353e+03 2.47702e-03 2.89155e-03
4.57355e+00 3.36353e+03 -1.35771e-03 -3.57827e-03
5.07355e+00 3.36353e+03 5.71489e-04 1.28736e-03
5.57355e+00 3.36353e+03 7.58835e-04 8.84950e-04
6.07355e+00 3.36353e+03 9.47940e-05 3.66121e-04
6.57355e+00 3.36353e+03 2.22104e-04 1.09028e-03
7.07355e+00 3.36353e+03 -1.87971e-04 -9.82973e-04
7.57355e+00 3.36353e+03 -1.30491e-05 -3.45701e-04
8.07355e+00 3.36353e+03 -1.97606e-04 1.05382e-03
8.57355e+00 3.36353e+03 -2.47948e-04 -1.94426e-04
9.07355e+00 3.36353e+03 -7.07271e-05 -1.17947e-04
9.57355e+00 3.36353e+03 3.34898e-04 -1.27282e-04
1.00736e+01 3.36353e+03 8.37661e-05 -1.22085e-04
1.05736e+01 3.36353e+03 -4.54413e-04 -8.11948e-04
1.10736e+01 3.36353e+03 -1.85855e-04 -1.95152e-04
1.15736e+01 3.36353e+03 7.60200e-04 2.06172e-03
1.20736e+01 3.36353e+03 -5.33066e-05 -6.05884e-04
1.25736e+01 3.36353e+03 -2.49427e-04 -9.76931e-04
1.30736e+01 3.36353e+03 4.67488e-05 -6.40351e-04
1.35736e+01 3.36353e+03 6.56559e-05 -1.74548e-04
1.40736e+01 3.36353e+03 2.92199e-04 1.06981e-03
1.45736e+01 3.36353e+03 -5.15115e-04 -3.59494e-04
1.50736e+01 3.36353e+03 -3.02530e-05 3.33475e-05
1.55736e+01 3.36353e+03 -2.40620e-05 -2.66541e-04
1.60736e+01 3.36353e+03 2.62051e-04 1.64312e-04
1.65736e+01 3.36353e+03 1.25920e-03 1.72413e-03
-1.29264e+01 3.36457e+03 -6.16429e-01 -9.76900e-01
-1.24264e+01 3.36457e+03 -3.68911e-01 -4.20469e-01
-1.19264e+01 3.36457e+03 7.14559e-02 -1.75416e-01
-1.14264e+01 3.36457e+03 2.77481e-01 1.00623e-02
-1.09264e+01 3.36457e+03 1.65147e-01 3.28642e-01
-1.04264e+01 3.36457e+03 7.89829e-03 -2.40156e-02
-9.92645e+00 3.36457e+03 -1.13108e-01 2.23154e-01
-9.42645e+00 3.36457e+03 -1.75253e-02 1.78869e-01
-8.92645e+00 3.36457e+03 -3.54079e-02 -2.73419e-01
-8.42645e+00 3.36457e+03 2.10787e-01 1.95664e-01
-7.92645e+00 3.36457e+03 2.05333e-01 1.80469e-01
-7.42645e+00 3.36457e+03 -1.19601e-01 -2.05541e-01
-6.92645e+00 3.36457e+03 -1.05352e-03 8.88023e-02
-6.42645e+00 3.36457e+03 -1.29496e-01 9.61399e-02
-5.92645e+00 3.36457e+03 -3.10507e-01 -4.95648e-01
-5.42645e+00 3.36457e+03 3.26522e-02 -2.90996e-01
-4.92645e+00 3.36457e+03 5.34078e-01 3.30530e-01
-4.42645e+00 3.36457e+03 5.84643e-01 8.77543e-01
-3.92645e+00 3.36457e+03 6.12955e-01 1.17542e+00
-3.42645e+00 3.36457e+03 7.44327e-01 1.00403e+00
-2.92645e+00 3.36457e+03 8.62014e-01 1.14553e+00
-2.42645e+00 3.36457e+03 1.10829e+00 1.45009e+00
-1.92645e+00 3.36457e+03 1.45326e+00 2.10770e+00
-1.42645e+00 3.36457e+03 1.67589e+00 2.32413e+00
-9.26447e-01 3.36457e+03 1.87750e+00 2.58051e+00
-4.26447e-01 3.36457e+03 1.76922e+00 2.71295e+00
7.35532e-02 3.36457e+03 1.47440e+00 2.11549e+00
5.73553e-01 3.36457e+03 1.14960e+00 1.44809e+00
1.07355e+00 3.36457e+03 7.53340e-01 9.21632e-01
1.57355e+00 3.36457e+03 4.22162e-01 5.02767e-01
2.07355e+00 3.36457e+03 2.13543e-01 2.80739e-01
2.57355e+00 3.36457e+03 1.21342e-01 1.90894e-01
3.07355e+00 3.36457e+03 1.96313e-02 1.77732e-02
3.57355e+00 3.36457e+03 8.82589e-03 1.88363e-02
4.07355e+00 3.36457e+03 2.31215e-03 2.24165e-03
4.57355e+00 3.36457e+03 -1.43646e-03 -3.45447e-03
5.07355e+00 3.36457e+03 5.59255e-04 1.32944e-03
5.57355e+00 3.36457e+03 7.30221e-04 8.79220e-04
6.07355e+00 3.36457e+03 1.83832e-04 5.23097e-04
6.57355e+00 3.36457e+03 1.78708e-04 9.46561e-04
7.07355e+00 3.36457e+03 -1.82500e-04 -1.02922e-03
7.57355e+00 3.36457e+03 2.30231e-05 -3.34022e-04
8.07355e+00 3.36457e+03 -2.13733e-04 1.01620e-03
8.57355e+00 3.36457e+03 -2.87692e-04 -2.04163e-04
9.07355e+00 3.36457e+03 -6.98899e-05 -1.27186e-04
9.57355e+00 3.36457e+03 4.08043e-04 -1.43353e-05
1.00736e+01 3.36457e+03 7.97373e-05 -1.46635e-04
1.05736e+01 3.36457e+03 -4.85335e-04 -9.35086e-04
1.10736e+01 3.36457e+03 -1.42402e-04 -1.00389e-04
1.15736e+01 3.36457e+03 7.51142e-04 2.15360e-03
1.20736e+01 3.36457e+03 -1.14720e-04 -7.10881e-04
1.25736e+01 3.36457e+03 -2.35751e-04 -9.87439e-04
1.30736e+01 3.36457e+03 6.37507e-05 -5.73308e-04
1.35736e+01 3.36457e+03 4.10644e-05 -2.17685e-04
1.40736e+01 3.36457e+03 3.13556e-04 1.12086e-03
1.45736e+01 3.36457e+03 -4.76418e-04 -2.95980e-04
1.50736e+01 3.36457e+03 -3.53579e-05 3.96635e-05
1.55736e+01 3.36457e+03 -4.99938e-05 -3.25921e-04
1.60736e+01 3.36457e+03 2.75844e-04 7.85411e-05
1.65736e+01 3.36457e+03 1.32587e-03 1.70277e-03
-1.29264e+01 3.36561e+03 -6.20596e-01 -9.43963e-01
-1.24264e+01 3.36561e+03 -3.64013e-01 -4.23551e-01
-1.19264e+01 3.36561e+03 5.60204e-02 -2.04905e-01
-1.14264e+01 3.36561e+03 2.84871e-01 3.07923e-02
-1.09264e+01 3.36561e+03 1.69106e-01 3.35442e-01
-1.04264e+01 3.36561e+03 -2.89809e-02 -5.82506e-02
-9.92645e+00 3.36561e+03 -1.24838e-01 2.16473e-01
-9.42645e+00 3.36561e+03 1.03921e-02 2.12895e-01
-8.92645e+00 3.36561e+03 -5.84028e-03 -2.63861e-01
-8.42645e+00 3.36561e+03 2.12697e-01 1.83417e-01
-7.92645e+00 3.36561e+03 1.89279e-01 1.83446e-01
-7.42645e+00 3.36561e+03 -1.26976e-01 -2.11306e-01
-6.92645e+00 3.36561e+03 1.04188e-02 1.00948e-01
-6.42645e+00 3.36561e+03 -1.16016e-01 1.20265e-01
-5.92645e+00 3.36561e+03 -3.01366e-01 -5.18024e-01
-5.42645e+00 3.36561e+03 -8.38581e-03 -3.39974e-01
-4.92645e+00 3.36561e+03 5.16911e-01 3.27796e-01
-4.42645e+00 3.36561e+03 6.14612e-01 9.10730e-01
-3.92645e+00 3.36561e+03 6.23156e-01 1.19233e+00
-3.42645e+00 3.36561e+03 7.56941e-01 1.01243e+00
-2.92645e+00 3.36561e+03 8.89243e-01 1.17238e+00
-2.42645e+00 3.36561e+03 1.10833e+00 1.46793e+00
-1.92645e+00 3.36561e+03 1.42144e+00 2.08017e+00
-1.42645e+00 3.36561e+03 1.72065e+00 2.35159e+00
-9.26447e-01 3.36561e+03 1.93983e+00 2.65793e+00
-4.26447e-01 3.36561e+03 1.77907e+00 2.74478e+00
7.35532e-02 3.36561e+03 1.49182e+00 2.13752e+00
5.73553e-01 3.36561e+03 1.15231e+00 1.45417e+00
1.07355e+00 3.36561e+03 7.57034e-01 9.30860e-01
1.57355e+00 3.36561e+03 4.34906e-01 5.20562e-01
2.07355e+00 3.36561e+03 2.16590e-01 2.87227e-01
2.57355e+00 3.36561e+03 1.21433e-01 1.89912e-01
3.07355e+00 3.36561e+03 1.96390e-02 1.76983e-02
3.57355e+00 3.36561e+03 9.45291e-03 1.99081e-02
4.07355e+00 3.36561e+03 2.12889e-03 1.54509e-03
4.57355e+00 3.36561e+03 -1.48468e-03 -3.19601e-03
5.07355e+00 3.36561e+03 5.29591e-04 1.36009e-03
5.57355e+00 3.36561e+03 6.85506e-04 8.78622e-04
6.07355e+00 3.36561e+03 2.70435e-04 6.61488e-04
6.57355e+00 3.36561e+03 1.44247e-04 7.86644e-04
7.07355e+00 3.36561e+03 -1.72896e-04 -1.05936e-03
7.57355e+00 3.36561e+03 5.67910e-05 -3.07453e-04
8.07355e+00 3.36561e+03 -2.32120e-04 9.68248e-04
8.57355e+00 3.36561e+03 -3.25705e-04 -2.14450e-04
9.07355e+00 3.36561e+03 -7.41883e-05 -1.51003e-04
9.57355e+00 3.36561e+03 4.80737e-04 1.04362e-04
1.00736e+01 3.36561e+03 8.31891e-05 -1.51719e-04
1.05736e+01 3.36561e+03 -5.13509e-04 -1.06120e-03
1.10736e+01 3.36561e+03 -9.55029e-05 -1.45251e-05
1.15736e+01 3.36561e+03 7.33996e-04 2.23285e-03
1.20736e+01 3.36561e+03 -1.75919e-04 -8.05077e-04
1.25736e+01 3.36561e+03 -2.17679e-04 -9.86640e-04
1.30736e+01 3.36561e+03 7.63387e-05 -5.10383e-04
1.35736e+01 3.36561e+03 1.53703e-05 -2.66719e-04
1.40736e+01 3.36561e+03 3.34760e-04 1.17798e-03
1.45736e+01 3.36561e+03 -4.33472e-04 -2.33100e-04
1.50736e+01 3.36561e+03 -4.03843e-05 3.69695e-05
1.55736e+01 3.36561e+03 -7.26690e-05 -3.65460e-04
1.60736e+01 3.36561e+03 2.84021e-04 -9.86596e-06
1.65736e+01 3.36561e+03 1.36846e-03 1.63285e-03
-1.29264e+01 3.36665e+03 -6.18708e-01 -9.01065e-01
-1.24264e+01 3.36665e+03 -3.55709e-01 -4.26203e-01
-1.19264e+01 3.36665e+03 3.98145e-02 -2.34991e-01
-1.14264e+01 3.36665e+03 2.87875e-01 5.04628e-02
-1.09264e+01 3.36665e+03 1.70291e-01 3.36755e-01
-1.04264e+01 3.36665e+03 -6.18980e-02 -8.90860e-02
-9.92645e+00 3.36665e+03 -1.34115e-01 2.10188e-01
-9.42645e+00 3.36665e+03 3.73034e-02 2.46900e-01
-8.92645e+00 3.36665e+03 2.28014e-02 -2.53080e-01
-8.42645e+00 3.36665e+03 2.12547e-01 1.68687e-01
-7.92645e+00 3.36665e+03 1.70890e-01 1.83661e-01
-7.42645e+00 3.36665e+03 -1.34360e-01 -2.15374e-01
-6.92645e+00 3.36665e+03 2.24102e-02 1.12933e-01
-6.42645e+00 3.36665e+03 -1.01307e-01 1.40912e-01
-5.92645e+00 3.36665e+03 -2.88516e-01 -5.32861e-01
-5.42645e+00 3.36665e+03 -5.15327e-02 -3.87903e-01
-4.92645e+00 3.36665e+03 4.95071e-01 3.17403e-01
-4.42645e+00 3.36665e+03 6.42240e-01 9.36957e-01
-3.92645e+00 3.36665e+03 6.35516e-01 1.21171e+00
-3.42645e+00 3.36665e+03 7.69909e-01 1.02319e+00
-2.92645e+00 3.36665e+03 9.16615e-01 1.20039e+00
-2.42645e+00 3.36665e+03 1.11066e+00 1.49049e+00
-1.92645e+00 3.36665e+03 1.38874e+00 2.04956e+00
-1.42645e+00 3.36665e+03 1.76599e+00 2.38031e+00
-9.26447e-01 3.36665e+03 2.00372e+00 2.73680e+00
-4.26447e-01 3.36665e+03 1.78934e+00 2.77459e+00
7.35532e-02 3.36665e+03 1.50845e+00 2.15902e+00
5.73553e-01 3.36665e+03 1.15447e+00 1.46093e+00
1.07355e+00 3.36665e+03 7.60508e-01 9.40995e-01
1.57355e+00 3.36665e+03 4.48426e-01 5.38975e-01
2.07355e+00 3.36665e+03 2.19382e-01 2.93440e-01
2.57355e+00 3.36665e+03 1.21105e-01 1.88681e-01
3.07355e+00 3.36665e+03 1.97870e-02 1.79296e-02
3.57355e+00 3.36665e+03 1.00336e-02 2.07552e-02
4.07355e+00 3.36665e+03 1.93952e-03 8.25582e-04
4.57355e+00 3.36665e+03 -1.50097e-03 -2.80818e-03
5.07355e+00 3.36665e+03 4.85844e-04 1.38029e-03
5.57355e+00 3.36665e+03 6.25165e-04 8.82104e-04
6.07355e+00 3.36665e+03 3.54135e-04 7.81009e-04
6.57355e+00 3.36665e+03 1.17584e-04 6.14318e-04
7.07355e+00 3.36665e+03 -1.59962e-04 -1.07049e-03
7.57355e+00 3.36665e+03 8.78774e-05 -2.69276e-04
8.07355e+00 3.36665e+03 -2.53479e-04 9.07221e-04
8.57355e+00 3.36665e+03 -3.59945e-04 -2.22161e-04
9.07355e+00 3.36665e+03 -8.24524e-05 -1.87723e-04
9.57355e+00 3.36665e+03 5.50580e-04 2.24901e-04
1.00736e+01 3.36665e+03 9.34285e-05 -1.38904e-04
1.05736e+01 3.36665e+03 -5.37427e-04 -1.18631e-03
1.10736e+01 3.36665e+03 -4.66966e-05 6.22405e-05
1.15736e+01 3.36665e+03 7.08450e-04 2.29662e-03
1.20736e+01 3.36665e+03 -2.36315e-04 -8.87534e-04
1.25736e+01 3.36665e+03 -1.95606e-04 -9.71729e-04
1.30736e+01 3.36665e+03 8.56875e-05 -4.55029e-04
1.35736e+01 3.36665e+03 -1.10664e-05 -3.20257e-04
1.40736e+01 3.36665e+03 3.54700e-04 1.24294e-03
1.45736e+01 3.36665e+03 -3.87172e-04 -1.74299e-04
1.50736e+01 3.36665e+03 -4.39191e-05 2.81324e-05
1.55736e+01 3.36665e+03 -9.21056e-05 -3.86448e-04
1.60736e+01 3.36665e+03 2.86076e-04 -1.01380e-04
1.65736e+01 3.36665e+03 1.38690e-03 1.51952e-03
-1.29264e+01 3.36769e+03 -6.10454e-01 -8.48354e-01
-1.24264e+01 3.36769e+03 -3.44975e-01 -4.28584e-01
-1.19264e+01 3.36769e+03 2.30802e-02 -2.65510e-01
-1.14264e+01 3.36769e+03 2.87099e-01 6.86089e-02
-1.09264e+01 3.36769e+03 1.69088e-01 3.33421e-01
-1.04264e+01 3.36769e+03 -8.99019e-02 -1.15300e-01
-9.92645e+00 3.36769e+03 -1.41563e-01 2.03502e-01
-9.42645e+00 3.36769e+03 6.25085e-02 2.79956e-01
-8.92645e+00 3.36769e+03 5.03836e-02 -2.41114e-01
-8.42645e+00 3.36769e+03 2.10601e-01 1.51848e-01
-7.92645e+00 3.36769e+03 1.49955e-01 1.80713e-01
-7.42645e+00 3.36769e+03 -1.41111e-01 -2.17229e-01
-6.92645e+00 3.36769e+03 3.47653e-02 1.24644e-01
-6.42645e+00 3.36769e+03 -8.63696e-02 1.57010e-01
-5.92645e+00 3.36769e+03 -2.72146e-01 -5.39854e-01
-5.42645e+00 3.36769e+03 -9.57638e-02 -4.33189e-01
-4.92645e+00 3.36769e+03 4.68381e-01 2.99161e-01
-4.42645e+00 3.36769e+03 6.66731e-01 9.55639e-01
-3.92645e+00 3.36769e+03 6.50997e-01 1.23385e+00
-3.42645e+00 3.36769e+03 7.82533e-01 1.03521e+00
-2.92645e+00 3.36769e+03 9.43376e-01 1.22903e+00
-2.42645e+00 3.36769e+03 1.11597e+00 1.51736e+00
-1.92645e+00 3.36769e+03 1.35639e+00 2.01732e+00
-1.42645e+00 3.36769e+03 1.81199e+00 2.41175e+00
-9.26447e-01 3.36769e+03 2.06774e+00 2.81545e+00
-4.26447e-01 3.36769e+03 1.79996e+00 2.80156e+00
7.35532e-02 3.36769e+03 1.52487e+00 2.18071e+00
5.73553e-01 3.36769e+03 1.15614e+00 1.46895e+00
1.07355e+00 3.36769e+03 7.63774e-01 9.51965e-01
1.57355e+00 3.36769e+03 4.62518e-01 5.57766e-01
2.07355e+00 3.36769e+03 2.22068e-01 2.99531e-01
2.57355e+00 3.36769e+03 1.20439e-01 1.87268e-01
3.07355e+00 3.36769e+03 2.00271e-02 1.83917e-02
3.57355e+00 3.36769e+03 1.05548e-02 2.13324e-02
4.07355e+00 3.36769e+03 1.75871e-03 1.29303e-04
4.57355e+00 3.36769e+03 -1.48331e-03 -2.30110e-03
5.07355e+00 3.36769e+03 4.27655e-04 1.38891e-03
5.57355e+00 3.36769e+03 5.51945e-04 8.87835e-04
6.07355e+00 3.36769e+03 4.35066e-04 8.85110e-04
6.57355e+00 3.36769e+03 9.71601e-05 4.33411e-04
7.07355e+00 3.36769e+03 -1.43931e-04 -1.05896e-03
7.57355e+00 3.36769e+03 1.16481e-04 -2.20065e-04
8.07355e+00 3.36769e+03 -2.79561e-04 8.28565e-04
8.57355e+00 3.36769e+03 -3.89143e-04 -2.26866e-04
9.07355e+00 3.36769e+03 -9.34882e-05 -2.36702e-04
9.57355e+00 3.36769e+03 6.15742e-04 3.43258e-04
1.00736e+01 3.36769e+03 1.09433e-04 -1.08279e-04
1.05736e+01 3.36769e+03 -5.55031e-04 -1.30441e-03
1.10736e+01 3.36769e+03 3.68829e-06 1.29591e-04
1.15736e+01 3.36769e+03 6.74323e-04 2.34259e-03
1.20736e+01 3.36769e+03 -2.96616e-04 -9.59330e-04
1.25736e+01 3.36769e+03 -1.70926e-04 -9.41796e-04
1.30736e+01 3.36769e+03 9.32597e-05 -4.08374e-04
1.35736e+01 3.36769e+03 -3.69465e-05 -3.75251e-04
1.40736e+01 3.36769e+03 3.72462e-04 1.31706e-03
1.45736e+01 3.36769e+03 -3.39715e-04 -1.24597e-04
1.50736e+01 3.36769e+03 -4.48892e-05 1.42834e-05
1.55736e+01 3.36769e+03 -1.07083e-04 -3.90274e-04
1.60736e+01 3.36769e+03 2.81772e-04 -1.95684e-04
1.65736e+01 3.36769e+03 1.38002e-03 1.36838e-03
-1.29264e+01 3.36874e+03 -5.94626e-01 -7.85540e-01
-1.24264e+01 3.36874e+03 -3.32061e-01 -4.29953e-01
-1.19264e+01 3.36874e+03 5.51986e-03 -2.95926e-01
-1.14264e+01 3.36874e+03 2.82818e-01 8.46598e-02
-1.09264e+01 3.36874e+03 1.65605e-01 3.25218e-01
-1.04264e+01 3.36874e+03 -1.12288e-01 -1.35792e-01
-9.92645e+00 3.36874e+03 -1.46828e-01 1.97196e-01
-9.42645e+00 3.36874e+03 8.58641e-02 3.11539e-01
-8.92645e+00 3.36874e+03 7.63164e-02 -2.28446e-01
-8.42645e+00 3.36874e+03 2.06495e-01 1.32485e-01
-7.92645e+00 3.36874e+03 1.27064e-01 1.75032e-01
-7.42645e+00 3.36874e+03 -1.46858e-01 -2.16865e-01
-6.92645e+00 3.36874e+03 4.69838e-02 1.35208e-01
-6.42645e+00 3.36874e+03 -7.16313e-02 1.68663e-01
-5.92645e+00 3.36874e+03 -2.52806e-01 -5.38854e-01
-5.42645e+00 3.36874e+03 -1.40329e-01 -4.75408e-01
-4.92645e+00 3.36874e+03 4.36668e-01 2.72894e-01
-4.42645e+00 3.36874e+03 6.87526e-01 9.67111e-01
-3.92645e+00 3.36874e+03 6.70263e-01 1.25856e+00
-3.42645e+00 3.36874e+03 7.94499e-01 1.04816e+00
-2.92645e+00 3.36874e+03 9.68737e-01 1.25790e+00
-2.42645e+00 3.36874e+03 1.12456e+00 1.54746e+00
-1.92645e+00 3.36874e+03 1.32587e+00 1.98509e+00
-1.42645e+00 3.36874e+03 1.85875e+00 2.44690e+00
-9.26447e-01 3.36874e+03 2.13079e+00 2.89258e+00
-4.26447e-01 3.36874e+03 1.81087e+00 2.82542e+00
7.35532e-02 3.36874e+03 1.54166e+00 2.20342e+00
5.73553e-01 3.36874e+03 1.15735e+00 1.47860e+00
1.07355e+00 3.36874e+03 7.66598e-01 9.63265e-01
1.57355e+00 3.36874e+03 4.77042e-01 5.76640e-01
2.07355e+00 3.36874e+03 2.24795e-01 3.05730e-01
2.57355e+00 3.36874e+03 1.19465e-01 1.85682e-01
3.07355e+00 3.36874e+03 2.03430e-02 1.90463e-02
3.57355e+00 3.36874e+03 1.10089e-02 2.16408e-02
4.07355e+00 3.36874e+03 1.58560e-03 -5.38600e-04
4.57355e+00 3.36874e+03 -1.43168e-03 -1.69178e-03
5.07355e+00 3.36874e+03 3.56008e-04 1.38720e-03
5.57355e+00 3.36874e+03 4.71463e-04 9.00666e-04
6.07355e+00 3.36874e+03 5.11867e-04 9.74950e-04
6.57355e+00 3.36874e+03 8.06540e-05 2.47213e-04
7.07355e+00 3.36874e+03 -1.24854e-04 -1.02789e-03
7.57355e+00 3.36874e+03 1.42773e-04 -1.60484e-04
8.07355e+00 3.36874e+03 -3.10775e-04 7.35680e-04
8.57355e+00 3.36874e+03 -4.12390e-04 -2.29829e-04
9.07355e+00 3.36874e+03 -1.07405e-04 -3.00057e-04
9.57355e+00 3.36874e+03 6.74448e-04 4.55976e-04
1.00736e+01 3.36874e+03 1.30336e-04 -5.90048e-05
1.05736e+01 3.36874e+03 -5.65537e-04 -1.41082e-03
1.10736e+01 3.36874e+03 5.48840e-05 1.83789e-04
1.15736e+01 3.36874e+03 6.32866e-04 2.36871e-03
1.20736e+01 3.36874e+03 -3.55780e-04 -1.01735e-03
1.25736e+01 3.36874e+03 -1.45040e-04 -8.96455e-04
1.30736e+01 3.36874e+03 9.88798e-05 -3.70832e-04
1.35736e+01 3.36874e+03 -6.13211e-05 -4.29569e-04
1.40736e+01 3.36874e+03 3.87914e-04 1.39904e-03
1.45736e+01 3.36874e+03 -2.91350e-04 -8.53075e-05
1.50736e+01 3.36874e+03 -4.34292e-05 -6.01213e-06
1.55736e+01 3.36874e+03 -1.17875e-04 -3.79308e-04
1.60736e+01 3.36874e+03 2.71580e-04 -2.88578e-04
1.65736e+01 3.36874e+03 1.34612e-03 1.18505e-03
-1.29264e+01 3.36978e+03 -5.69369e-01 -7.11900e-01
-1.24264e+01 3.36978e+03 -3.17422e-01 -4.29850e-01
-1.19264e+01 3.36978e+03 -1.34436e-02 -3.26302e-01
-1.14264e+01 3.36978e+03 2.75529e-01 9.84970e-02
-1.09264e+01 3.36978e+03 1.60008e-01 3.11843e-01
-1.04264e+01 3.36978e+03 -1.28732e-01 -1.50307e-01
-9.92645e+00 3.36978e+03 -1.49139e-01 1.92157e-01
-9.42645e+00 3.36978e+03 1.08122e-01 3.41925e-01
-8.92645e+00 3.36978e+03 9.93056e-02 -2.15767e-01
-8.42645e+00 3.36978e+03 1.99518e-01 1.09544e-01
-7.92645e+00 3.36978e+03 1.03347e-01 1.68000e-01
-7.42645e+00 3.36978e+03 -1.51463e-01 -2.14030e-01
-6.92645e+00 3.36978e+03 5.90040e-02 1.43634e-01
-6.42645e+00 3.36978e+03 -5.77293e-02 1.75892e-01
-5.92645e+00 3.36978e+03 -2.31067e-01 -5.29912e-01
-5.42645e+00 3.36978e+03 -1.84132e-01 -5.14162e-01
-4.92645e+00 3.36978e+03 4.00295e-01 2.39075e-01
-4.42645e+00 3.36978e+03 7.04168e-01 9.71604e-01
-3.92645e+00 3.36978e+03 6.93284e-01 1.28549e+00
-3.42645e+00 3.36978e+03 8.05923e-01 1.06260e+00
-2.92645e+00 3.36978e+03 9.91734e-01 1.28673e+00
-2.42645e+00 3.36978e+03 1.13619e+00 1.57997e+00
-1.92645e+00 3.36978e+03 1.29842e+00 1.95423e+00
-1.42645e+00 3.36978e+03 1.90626e+00 2.48564e+00
-9.26447e-01 3.36978e+03 2.19196e+00 2.96695e+00
-4.26447e-01 3.36978e+03 1.82218e+00 2.84667e+00
7.35532e-02 3.36978e+03 1.55919e+00 2.22767e+00
5.73553e-01 3.36978e+03 1.15818e+00 1.48970e+00
1.07355e+00 3.36978e+03 7.68831e-01 9.74381e-01
1.57355e+00 3.36978e+03 4.91881e-01 5.95510e-01
2.07355e+00 3.36978e+03 2.27658e-01 3.12131e-01
2.57355e+00 3.36978e+03 1.18203e-01 1.83969e-01
3.07355e+00 3.36978e+03 2.07633e-02 1.99140e-02
3.57355e+00 3.36978e+03 1.13971e-02 2.16956e-02
4.07355e+00 3.36978e+03 1.41371e-03 -1.17571e-03
4.57355e+00 3.36978e+03 -1.34943e-03 -1.01085e-03
5.07355e+00 3.36978e+03 2.74745e-04 1.38028e-03
5.57355e+00 3.36978e+03 3.87266e-04 9.24270e-04
6.07355e+00 3.36978e+03 5.82857e-04 1.04581e-03
6.57355e+00 3.36978e+03 6.67045e-05 6.09954e-05
7.07355e+00 3.36978e+03 -1.03668e-04 -9.81962e-04
7.57355e+00 3.36978e+03 1.66265e-04 -9.44676e-05
8.07355e+00 3.36978e+03 -3.44463e-04 6.36151e-04
8.57355e+00 3.36978e+03 -4.29365e-04 -2.29867e-04
9.07355e+00 3.36978e+03 -1.25562e-04 -3.79213e-04
9.57355e+00 3.36978e+03 7.25556e-04 5.59971e-04
1.00736e+01 3.36978e+03 1.56421e-04 8.19322e-06
1.05736e+01 3.36978e+03 -5.69095e-04 -1.50428e-03
1.10736e+01 3.36978e+03 1.05597e-04 2.22995e-04
1.15736e+01 3.36978e+03 5.86280e-04 2.37429e-03
1.20736e+01 3.36978e+03 -4.13003e-04 -1.05804e-03
1.25736e+01 3.36978e+03 -1.20482e-04 -8.38321e-04
1.30736e+01 3.36978e+03 1.03042e-04 -3.41747e-04
1.35736e+01 3.36978e+03 -8.15519e-05 -4.78318e-04
1.40736e+01 3.36978e+03 4.00435e-04 1.48591e-03
1.45736e+01 3.36978e+03 -2.43160e-04 -5.55926e-05
1.50736e+01 3.36978e+03 -3.96324e-05 -3.48748e-05
1.55736e+01 3.36978e+03 -1.25048e-04 -3.56191e-04
1.60736e+01 3.36978e+03 2.55878e-04 -3.76076e-04
1.65736e+01 3.36978e+03 1.28527e-03 9.74204e-04
-1.29264e+01 3.37082e+03 -5.35217e-01 -6.29774e-01
-1.24264e+01 3.37082e+03 -3.02066e-01 -4.28883e-01
-1.19264e+01 3.37082e+03 -3.38126e-02 -3.56757e-01
-1.14264e+01 3.37082e+03 2.65962e-01 1.10282e-01
-1.09264e+01 3.37082e+03 1.52637e-01 2.94036e-01
-1.04264e+01 3.37082e+03 -1.39164e-01 -1.58532e-01
-9.92645e+00 3.37082e+03 -1.48389e-01 1.88392e-01
-9.42645e+00 3.37082e+03 1.29519e-01 3.70560e-01
-8.92645e+00 3.37082e+03 1.19569e-01 -2.02334e-01
-8.42645e+00 3.37082e+03 1.89568e-01 8.27805e-02
-7.92645e+00 3.37082e+03 7.86363e-02 1.59716e-01
-7.42645e+00 3.37082e+03 -1.54392e-01 -2.08568e-01
-6.92645e+00 3.37082e+03 7.07282e-02 1.49099e-01
-6.42645e+00 3.37082e+03 -4.57654e-02 1.78618e-01
-5.92645e+00 3.37082e+03 -2.07268e-01 -5.13426e-01
-5.42645e+00 3.37082e+03 -2.26080e-01 -5.49243e-01
-4.92645e+00 3.37082e+03 3.60102e-01 1.98909e-01
-4.42645e+00 3.37082e+03 7.16151e-01 9.69616e-01
-3.92645e+00 3.37082e+03 7.19501e-01 1.31409e+00
-3.42645e+00 3.37082e+03 8.17187e-01 1.07981e+00
-2.92645e+00 3.37082e+03 1.01166e+00 1.31508e+00
-2.42645e+00 3.37082e+03 1.15015e+00 1.61308e+00
-1.92645e+00 3.37082e+03 1.27542e+00 1.92624e+00
-1.42645e+00 3.37082e+03 1.95429e+00 2.52752e+00
-9.26447e-01 3.37082e+03 2.25021e+00 3.03745e+00
-4.26447e-01 3.37082e+03 1.83435e+00 2.86606e+00
7.35532e-02 3.37082e+03 1.57755e+00 2.25370e+00
5.73553e-01 3.37082e+03 1.15891e+00 1.50222e+00
1.07355e+00 3.37082e+03 7.70513e-01 9.84850e-01
1.57355e+00 3.37082e+03 5.06746e-01 6.14123e-01
2.07355e+00 3.37082e+03 2.30705e-01 3.18710e-01
2.57355e+00 3.37082e+03 1.16766e-01 1.82328e-01
3.07355e+00 3.37082e+03 2.12985e-02 2.10128e-02
3.57355e+00 3.37082e+03 1.16995e-02 2.14909e-02
4.07355e+00 3.37082e+03 1.24705e-03 -1.76267e-03
4.57355e+00 3.37082e+03 -1.23520e-03 -2.79081e-04
5.07355e+00 3.37082e+03 1.86886e-04 1.37201e-03
5.57355e+00 3.37082e+03 2.99581e-04 9.53791e-04
6.07355e+00 3.37082e+03 6.48218e-04 1.09547e-03
6.57355e+00 3.37082e+03 5.60785e-05 -1.20952e-04
7.07355e+00 3.37082e+03 -8.29586e-05 -9.25404e-04
7.57355e+00 3.37082e+03 1.86107e-04 -2.41320e-05
8.07355e+00 3.37082e+03 -3.76376e-04 5.36132e-04
8.57355e+00 3.37082e+03 -4.39586e-04 -2.27022e-04
9.07355e+00 3.37082e+03 -1.48833e-04 -4.72834e-04
9.57355e+00 3.37082e+03 7.68659e-04 6.56346e-04
1.00736e+01 3.37082e+03 1.87589e-04 9.02847e-05
1.05736e+01 3.37082e+03 -5.66618e-04 -1.58768e-03
1.10736e+01 3.37082e+03 1.54884e-04 2.48487e-04
1.15736e+01 3.37082e+03 5.36471e-04 2.35979e-03
1.20736e+01 3.37082e+03 -4.67748e-04 -1.08119e-03
1.25736e+01 3.37082e+03 -9.96787e-05 -7.70125e-04
1.30736e+01 3.37082e+03 1.05743e-04 -3.20353e-04
1.35736e+01 3.37082e+03 -9.49516e-05 -5.15272e-04
1.40736e+01 3.37082e+03 4.09475e-04 1.57457e-03
1.45736e+01 3.37082e+03 -1.97039e-04 -3.84021e-05
1.50736e+01 3.37082e+03 -3.29467e-05 -7.08344e-05
1.55736e+01 3.37082e+03 -1.28019e-04 -3.20369e-04
1.60736e+01 3.37082e+03 2.34674e-04 -4.57361e-04
1.65736e+01 3.37082e+03 1.19813e-03 7.39166e-04
-1.29264e+01 3.37186e+03 -4.93281e-01 -5.41650e-01
-1.24264e+01 3.37186e+03 -2.86014e-01 -4.26711e-01
-1.19264e+01 3.37186e+03 -5.52945e-02 -3.87129e-01
-1.14264e+01 3.37186e+03 2.54224e-01 1.19364e-01
-1.09264e+01 3.37186e+03 1.43917e-01 2.73266e-01
-1.04264e+01 3.37186e+03 -1.43640e-01 -1.59810e-01
-9.92645e+00 3.37186e+03 -1.44749e-01 1.85728e-01
-9.42645e+00 3.37186e+03 1.49962e-01 3.96332e-01
-8.92645e+00 3.37186e+03 1.37666e-01 -1.87741e-01
-8.42645e+00 3.37186e+03 1.76556e-01 5.29469e-02
-7.92645e+00 3.37186e+03 5.21540e-02 1.49309e-01
-7.42645e+00 3.37186e+03 -1.55194e-01 -2.00712e-01
-6.92645e+00 3.37186e+03 8.22588e-02 1.51496e-01
-6.42645e+00 3.37186e+03 -3.59806e-02 1.77314e-01
-5.92645e+00 3.37186e+03 -1.81745e-01 -4.90299e-01
-5.42645e+00 3.37186e+03 -2.65759e-01 -5.81037e-01
-4.92645e+00 3.37186e+03 3.16967e-01 1.53973e-01
-4.42645e+00 3.37186e+03 7.23537e-01 9.62047e-01
-3.92645e+00 3.37186e+03 7.48344e-01 1.34379e+00
-3.42645e+00 3.37186e+03 8.28022e-01 1.10061e+00
-2.92645e+00 3.37186e+03 1.02864e+00 1.34295e+00
-2.42645e+00 3.37186e+03 1.16585e+00 1.64489e+00
-1.92645e+00 3.37186e+03 1.25752e+00 1.90221e+00
-1.42645e+00 3.37186e+03 2.00260e+00 2.57217e+00
-9.26447e-01 3.37186e+03 2.30481e+00 3.10351e+00
-4.26447e-01 3.37186e+03 1.84763e+00 2.88395e+00
7.35532e-02 3.37186e+03 1.59668e+00 2.28142e+00
5.73553e-01 3.37186e+03 1.15985e+00 1.51670e+00
1.07355e+00 3.37186e+03 7.71759e-01 9.94380e-01
1.57355e+00 3.37186e+03 5.21422e-01 6.31841e-01
2.07355e+00 3.37186e+03 2.33885e-01 3.25278e-01
2.57355e+00 3.37186e+03 1.15280e-01 1.80912e-01
3.07355e+00 3.37186e+03 2.19569e-02 2.24170e-02
3.57355e+00 3.37186e+03 1.19183e-02 2.10864e-02
4.07355e+00 3.37186e+03 1.08600e-03 -2.29422e-03
4.57355e+00 3.37186e+03 -1.09231e-03 4.78284e-04
5.07355e+00 3.37186e+03 9.75278e-05 1.36845e-03
5.57355e+00 3.37186e+03 2.07613e-04 9.77596e-04
6.07355e+00 3.37186e+03 7.07405e-04 1.12287e-03
6.57355e+00 3.37186e+03 4.90249e-05 -2.92849e-04
7.07355e+00 3.37186e+03 -6.54552e-05 -8.60608e-04
7.57355e+00 3.37186e+03 2.01749e-04 4.91217e-05
8.07355e+00 3.37186e+03 -4.02867e-04 4.38766e-04
8.57355e+00 3.37186e+03 -4.41153e-04 -2.22153e-04
9.07355e+00 3.37186e+03 -1.78065e-04 -5.78824e-04
9.57355e+00 3.37186e+03 8.02407e-04 7.47843e-04
1.00736e+01 3.37186e+03 2.23572e-04 1.84419e-04
1.05736e+01 3.37186e+03 -5.59391e-04 -1.66564e-03
1.10736e+01 3.37186e+03 2.01333e-04 2.60688e-04
1.15736e+01 3.37186e+03 4.86053e-04 2.32915e-03
1.20736e+01 3.37186e+03 -5.18589e-04 -1.08863e-03
1.25736e+01 3.37186e+03 -8.39814e-05 -6.94882e-04
1.30736e+01 3.37186e+03 1.06422e-04 -3.03529e-04
1.35736e+01 3.37186e+03 -1.01291e-04 -5.37713e-04
1.40736e+01 3.37186e+03 4.14671e-04 1.66030e-03
1.45736e+01 3.37186e+03 -1.54353e-04 -3.44161e-05
1.50736e+01 3.37186e+03 -2.31129e-05 -1.10317e-04
1.55736e+01 3.37186e+03 -1.26444e-04 -2.74277e-04
1.60736e+01 3.37186e+03 2.09199e-04 -5.31130e-04
1.65736e+01 3.37186e+03 1.08909e-03 4.90470e-04
-1.29264e+01 3.37291e+03 -4.45126e-01 -4.49543e-01
-1.24264e+01 3.37291e+03 -2.68726e-01 -4.22309e-01
-1.19264e+01 3.37291e+03 -7.68078e-02 -4.16465e-01
-1.14264e+01 3.37291e+03 2.40270e-01 1.25173e-01
-1.09264e+01 3.37291e+03 1.34480e-01 2.50977e-01
-1.04264e+01 3.37291e+03 -1.42113e-01 -1.53565e-01
-9.92645e+00 3.37291e+03 -1.38669e-01 1.83487e-01
-9.42645e+00 3.37291e+03 1.69144e-01 4.17608e-01
-8.92645e+00 3.37291e+03 1.53554e-01 -1.71730e-01
-8.42645e+00 3.37291e+03 1.60139e-01 2.12799e-02
-7.92645e+00 3.37291e+03 2.38812e-02 1.36399e-01
-7.42645e+00 3.37291e+03 -1.53654e-01 -1.90589e-01
-6.92645e+00 3.37291e+03 9.39352e-02 1.50771e-01
-6.42645e+00 3.37291e+03 -2.80225e-02 1.72126e-01
-5.92645e+00 3.37291e+03 -1.55236e-01 -4.61611e-01
-5.42645e+00 3.37291e+03 -3.03139e-01 -6.09873e-01
-4.92645e+00 3.37291e+03 2.71819e-01 1.05881e-01
-4.42645e+00 3.37291e+03 7.26835e-01 9.50208e-01
-3.92645e+00 3.37291e+03 7.79005e-01 1.37397e+00
-3.42645e+00 3.37291e+03 8.37855e-01 1.12447e+00
-2.92645e+00 3.37291e+03 1.04270e+00 1.36974e+00
-2.42645e+00 3.37291e+03 1.18374e+00 1.67506e+00
-1.92645e+00 3.37291e+03 1.24540e+00 1.88336e+00
-1.42645e+00 3.37291e+03 2.05055e+00 2.61888e+00
-9.26447e-01 3.37291e+03 2.35516e+00 3.16441e+00
-4.26447e-01 3.37291e+03 1.86196e+00 2.90100e+00
7.35532e-02 3.37291e+03 1.61668e+00 2.31106e+00
5.73553e-01 3.37291e+03 1.16128e+00 1.53316e+00
1.07355e+00 3.37291e+03 7.72649e-01 1.00283e+00
1.57355e+00 3.37291e+03 5.35677e-01 6.48192e-01
2.07355e+00 3.37291e+03 2.37132e-01 3.31690e-01
2.57355e+00 3.37291e+03 1.13833e-01 1.79816e-01
3.07355e+00 3.37291e+03 2.27308e-02 2.41730e-02
3.57355e+00 3.37291e+03 1.20868e-02 2.05688e-02
4.07355e+00 3.37291e+03 9.31451e-04 -2.75503e-03
4.57355e+00 3.37291e+03 -9.30930e-04 1.23043e-03
5.07355e+00 3.37291e+03 1.37222e-05 1.37264e-03
5.57355e+00 3.37291e+03 1.11411e-04 9.86054e-04
6.07355e+00 3.37291e+03 7.58600e-04 1.12859e-03
6.57355e+00 3.37291e+03 4.54470e-05 -4.50481e-04
7.07355e+00 3.37291e+03 -5.17308e-05 -7.86996e-04
7.57355e+00 3.37291e+03 2.12801e-04 1.24588e-04
8.07355e+00 3.37291e+03 -4.22360e-04 3.43046e-04
8.57355e+00 3.37291e+03 -4.33358e-04 -2.16348e-04
9.07355e+00 3.37291e+03 -2.13661e-04 -6.93031e-04
9.57355e+00 3.37291e+03 8.25756e-04 8.34945e-04
1.00736e+01 3.37291e+03 2.64087e-04 2.86755e-04
1.05736e+01 3.37291e+03 -5.47698e-04 -1.73835e-03
1.10736e+01 3.37291e+03 2.44276e-04 2.61118e-04
1.15736e+01 3.37291e+03 4.38341e-04 2.28863e-03
1.20736e+01 3.37291e+03 -5.65061e-04 -1.08343e-03
1.25736e+01 3.37291e+03 -7.58108e-05 -6.20076e-04
1.30736e+01 3.37291e+03 1.05576e-04 -2.89018e-04
1.35736e+01 3.37291e+03 -1.00814e-04 -5.43884e-04
1.40736e+01 3.37291e+03 4.15755e-04 1.74003e-03
1.45736e+01 3.37291e+03 -1.16250e-04 -4.20749e-05
1.50736e+01 3.37291e+03 -1.08869e-05 -1.51585e-04
1.55736e+01 3.37291e+03 -1.20894e-04 -2.20492e-04
1.60736e+01 3.37291e+03 1.81296e-04 -5.95741e-04
1.65736e+01 3.37291e+03 9.65437e-04 2.35509e-04
-1.29264e+01 3.37395e+03 -3.94143e-01 -3.57386e-01
-1.24264e+01 3.37395e+03 -2.50277e-01 -4.15892e-01
-1.19264e+01 3.37395e+03 -9.66903e-02 -4.42769e-01
-1.14264e+01 3.37395e+03 2.23790e-01 1.28052e-01
-1.09264e+01 3.37395e+03 1.24727e-01 2.27935e-01
-1.04264e+01 3.37395e+03 -1.34800e-01 -1.39999e-01
-9.92645e+00 3.37395e+03 -1.30669e-01 1.80985e-01
-9.42645e+00 3.37395e+03 1.87085e-01 4.33353e-01
-8.92645e+00 3.37395e+03 1.66550e-01 -1.54778e-01
-8.42645e+00 3.37395e+03 1.40521e-01 -1.17842e-02
-7.92645e+00 3.37395e+03 -4.81147e-03 1.22311e-01
-7.42645e+00 3.37395e+03 -1.50507e-01 -1.78293e-01
-6.92645e+00 3.37395e+03 1.05504e-01 1.46158e-01
-6.42645e+00 3.37395e+03 -2.05977e-02 1.64317e-01
-5.92645e+00 3.37395e+03 -1.29264e-01 -4.29055e-01
-5.42645e+00 3.37395e+03 -3.38536e-01 -6.36845e-01
-4.92645e+00 3.37395e+03 2.26130e-01 5.73544e-02
-4.42645e+00 3.37395e+03 7.26002e-01 9.35916e-01
-3.92645e+00 3.37395e+03 8.10820e-01 1.40411e+00
-3.42645e+00 3.37395e+03 8.46956e-01 1.15029e+00
-2.92645e+00 3.37395e+03 1.05316e+00 1.39361e+00
-2.42645e+00 3.37395e+03 1.20424e+00 1.70349e+00
-1.92645e+00 3.37395e+03 1.24058e+00 1.87145e+00
-1.42645e+00 3.37395e+03 2.09734e+00 2.66738e+00
-9.26447e-01 3.37395e+03 2.40060e+00 3.21915e+00
-4.26447e-01 3.37395e+03 1.87714e+00 2.91758e+00
7.35532e-02 3.37395e+03 1.63744e+00 2.34309e+00
5.73553e-01 3.37395e+03 1.16376e+00 1.55163e+00
1.07355e+00 3.37395e+03 7.73287e-01 1.01010e+00
1.57355e+00 3.37395e+03 5.49150e-01 6.62948e-01
2.07355e+00 3.37395e+03 2.40498e-01 3.38049e-01
2.57355e+00 3.37395e+03 1.12505e-01 1.79134e-01
3.07355e+00 3.37395e+03 2.35952e-02 2.61981e-02
3.57355e+00 3.37395e+03 1.22160e-02 1.99664e-02
4.07355e+00 3.37395e+03 7.90693e-04 -3.12878e-03
4.57355e+00 3.37395e+03 -7.58087e-04 1.95230e-03
5.07355e+00 3.37395e+03 -6.09834e-05 1.38442e-03
5.57355e+00 3.37395e+03 1.25255e-05 9.77654e-04
6.07355e+00 3.37395e+03 8.01440e-04 1.11399e-03
6.57355e+00 3.37395e+03 4.36896e-05 -5.95668e-04
7.07355e+00 3.37395e+03 -4.14017e-05 -7.01877e-04
7.57355e+00 3.37395e+03 2.20429e-04 2.05170e-04
8.07355e+00 3.37395e+03 -4.35137e-04 2.47410e-04
8.57355e+00 3.37395e+03 -4.17516e-04 -2.11176e-04
9.07355e+00 3.37395e+03 -2.54566e-04 -8.11132e-04
9.57355e+00 3.37395e+03 8.39347e-04 9.17603e-04
1.00736e+01 3.37395e+03 3.07564e-04 3.92371e-04
1.05736e+01 3.37395e+03 -5.32178e-04 -1.80519e-03
1.10736e+01 3.37395e+03 2.83306e-04 2.51598e-04
1.15736e+01 3.37395e+03 3.96460e-04 2.24348e-03
1.20736e+01 3.37395e+03 -6.07422e-04 -1.06912e-03
1.25736e+01 3.37395e+03 -7.73403e-05 -5.51866e-04
1.30736e+01 3.37395e+03 1.04962e-04 -2.74805e-04
1.35736e+01 3.37395e+03 -9.51284e-05 -5.34126e-04
1.40736e+01 3.37395e+03 4.11793e-04 1.81037e-03
1.45736e+01 3.37395e+03 -8.12425e-05 -5.94643e-05
1.50736e+01 3.37395e+03 2.91761e-06 -1.93318e-04
1.55736e+01 3.37395e+03 -1.12681e-04 -1.58604e-04
1.60736e+01 3.37395e+03 1.52581e-04 -6.48391e-04
1.65736e+01 3.37395e+03 8.31413e-04 -2.52842e-05
-1.29264e+01 3.37499e+03 -3.41614e-01 -2.67531e-01
-1.24264e+01 3.37499e+03 -2.31173e-01 -4.08783e-01
-1.19264e+01 3.37499e+03 -1.14310e-01 -4.64139e-01
-1.14264e+01 3.37499e+03 2.05396e-01 1.29616e-01
-1.09264e+01 3.37499e+03 1.14943e-01 2.04050e-01
-1.04264e+01 3.37499e+03 -1.22274e-01 -1.19961e-01
-9.92645e+00 3.37499e+03 -1.20922e-01 1.77992e-01
-9.42645e+00 3.37499e+03 2.03062e-01 4.42421e-01
-8.92645e+00 3.37499e+03 1.75682e-01 -1.37959e-01
-8.42645e+00 3.37499e+03 1.19334e-01 -4.45352e-02
-7.92645e+00 3.37499e+03 -3.26767e-02 1.08330e-01
-7.42645e+00 3.37499e+03 -1.46928e-01 -1.64443e-01
-6.92645e+00 3.37499e+03 1.16500e-01 1.37252e-01
-6.42645e+00 3.37499e+03 -1.26110e-02 1.55318e-01
-5.92645e+00 3.37499e+03 -1.05153e-01 -3.94196e-01
-5.42645e+00 3.37499e+03 -3.71926e-01 -6.63174e-01
-4.92645e+00 3.37499e+03 1.82151e-01 1.18393e-02
-4.42645e+00 3.37499e+03 7.20910e-01 9.20706e-01
-3.92645e+00 3.37499e+03 8.42265e-01 1.43211e+00
-3.42645e+00 3.37499e+03 8.55941e-01 1.17781e+00
-2.92645e+00 3.37499e+03 1.05994e+00 1.41414e+00
-2.42645e+00 3.37499e+03 1.22690e+00 1.72927e+00
-1.92645e+00 3.37499e+03 1.24449e+00 1.86786e+00
-1.42645e+00 3.37499e+03 2.14241e+00 2.71736e+00
-9.26447e-01 3.37499e+03 2.44055e+00 3.26697e+00
-4.26447e-01 3.37499e+03 1.89313e+00 2.93412e+00
7.35532e-02 3.37499e+03 1.65847e+00 2.37722e+00
5.73553e-01 3.37499e+03 1.16764e+00 1.57228e+00
1.07355e+00 3.37499e+03 7.74057e-01 1.01650e+00
1.57355e+00 3.37499e+03 5.61625e-01 6.75857e-01
2.07355e+00 3.37499e+03 2.44014e-01 3.44328e-01
2.57355e+00 3.37499e+03 1.11327e-01 1.78940e-01
3.07355e+00 3.37499e+03 2.45340e-02 2.84089e-02
3.57355e+00 3.37499e+03 1.23294e-02 1.92988e-02
4.07355e+00 3.37499e+03 6.73973e-04 -3.39165e-03
4.57355e+00 3.37499e+03 -5.83181e-04 2.60659e-03
5.07355e+00 3.37499e+03 -1.23877e-04 1.40806e-03
5.57355e+00 3.37499e+03 -8.59376e-05 9.54415e-04
6.07355e+00 3.37499e+03 8.36477e-04 1.07759e-03
6.57355e+00 3.37499e+03 4.09940e-05 -7.28736e-04
7.07355e+00 3.37499e+03 -3.57033e-05 -6.03009e-04
7.57355e+00 3.37499e+03 2.26497e-04 2.92619e-04
8.07355e+00 3.37499e+03 -4.40070e-04 1.52116e-04
8.57355e+00 3.37499e+03 -3.95047e-04 -2.04587e-04
9.07355e+00 3.37499e+03 -3.00572e-04 -9.31932e-04
9.57355e+00 3.37499e+03 8.44807e-04 9.94588e-04
1.00736e+01 3.37499e+03 3.52563e-04 5.00116e-04
1.05736e+01 3.37499e+03 -5.14107e-04 -1.86783e-03
1.10736e+01 3.37499e+03 3.18408e-04 2.32837e-04
1.15736e+01 3.37499e+03 3.60757e-04 2.19418e-03
1.20736e+01 3.37499e+03 -6.45947e-04 -1.04827e-03
1.25736e+01 3.37499e+03 -8.75301e-05 -4.89299e-04
1.30736e+01 3.37499e+03 1.05393e-04 -2.58827e-04
1.35736e+01 3.37499e+03 -8.60630e-05 -5.09751e-04
1.40736e+01 3.37499e+03 4.02565e-04 1.86913e-03
1.45736e+01 3.37499e+03 -4.84485e-05 -8.53793e-05
1.50736e+01 3.37499e+03 1.75038e-05 -2.37404e-04
1.55736e+01 3.37499e+03 -1.03563e-04 -9.18273e-05
1.60736e+01 3.37499e+03 1.24910e-04 -6.83831e-04
1.65736e+01 3.37499e+03 6.92319e-04 -2.82318e-04
-1.29264e+01 3.37603e+03 -2.88343e-01 -1.81587e-01
-1.24264e+01 3.37603e+03 -2.11772e-01 -4.01306e-01
-1.19264e+01 3.37603e+03 -1.28905e-01 -4.78741e-01
-1.14264e+01 3.37603e+03 1.85740e-01 1.30899e-01
-1.09264e+01 3.37603e+03 1.05312e-01 1.78934e-01
-1.04264e+01 3.37603e+03 -1.04582e-01 -9.43262e-02
-9.92645e+00 3.37603e+03 -1.10100e-01 1.74015e-01
-9.42645e+00 3.37603e+03 2.15616e-01 4.42924e-01
-8.92645e+00 3.37603e+03 1.80755e-01 -1.21370e-01
-8.42645e+00 3.37603e+03 9.80893e-02 -7.48311e-02
-7.92645e+00 3.37603e+03 -5.94790e-02 9.45385e-02
-7.42645e+00 3.37603e+03 -1.43352e-01 -1.49069e-01
-6.92645e+00 3.37603e+03 1.26398e-01 1.23450e-01
-6.42645e+00 3.37603e+03 -4.15723e-03 1.45344e-01
-5.92645e+00 3.37603e+03 -8.29418e-02 -3.57039e-01
-5.42645e+00 3.37603e+03 -4.02459e-01 -6.88592e-01
-4.92645e+00 3.37603e+03 1.41464e-01 -2.87929e-02
-4.42645e+00 3.37603e+03 7.11660e-01 9.05416e-01
-3.92645e+00 3.37603e+03 8.71974e-01 1.45602e+00
-3.42645e+00 3.37603e+03 8.65464e-01 1.20731e+00
-2.92645e+00 3.37603e+03 1.06316e+00 1.43182e+00
-2.42645e+00 3.37603e+03 1.25081e+00 1.75096e+00
-1.92645e+00 3.37603e+03 1.25776e+00 1.87316e+00
-1.42645e+00 3.37603e+03 2.18504e+00 2.76805e+00
-9.26447e-01 3.37603e+03 2.47475e+00 3.30772e+00
-4.26447e-01 3.37603e+03 1.91012e+00 2.95140e+00
7.35532e-02 3.37603e+03 1.67955e+00 2.41312e+00
5.73553e-01 3.37603e+03 1.17327e+00 1.59537e+00
1.07355e+00 3.37603e+03 7.75281e-01 1.02233e+00
1.57355e+00 3.37603e+03 5.72924e-01 6.86491e-01
2.07355e+00 3.37603e+03 2.47683e-01 3.50380e-01
2.57355e+00 3.37603e+03 1.10314e-01 1.79383e-01
3.07355e+00 3.37603e+03 2.55209e-02 3.07123e-02
3.57355e+00 3.37603e+03 1.24613e-02 1.85828e-02
4.07355e+00 3.37603e+03 5.81374e-04 -3.51316e-03
4.57355e+00 3.37603e+03 -4.12639e-04 3.16529e-03
5.07355e+00 3.37603e+03 -1.69475e-04 1.44963e-03
5.57355e+00 3.37603e+03 -1.80631e-04 9.19627e-04
6.07355e+00 3.37603e+03 8.62864e-04 1.01950e-03
6.57355e+00 3.37603e+03 3.58515e-05 -8.48096e-04
7.07355e+00 3.37603e+03 -3.63594e-05 -4.91755e-04
7.57355e+00 3.37603e+03 2.32186e-04 3.84640e-04
8.07355e+00 3.37603e+03 -4.36497e-04 5.66167e-05
8.57355e+00 3.37603e+03 -3.67080e-04 -1.91704e-04
9.07355e+00 3.37603e+03 -3.49557e-04 -1.05198e-03
9.57355e+00 3.37603e+03 8.42935e-04 1.06076e-03
1.00736e+01 3.37603e+03 3.96073e-04 6.07169e-04
1.05736e+01 3.37603e+03 -4.93775e-04 -1.92305e-03
1.10736e+01 3.37603e+03 3.49770e-04 2.06073e-04
1.15736e+01 3.37603e+03 3.29669e-04 2.13880e-03
1.20736e+01 3.37603e+03 -6.79784e-04 -1.02116e-03
1.25736e+01 3.37603e+03 -1.04414e-04 -4.32823e-04
1.30736e+01 3.37603e+03 1.06295e-04 -2.41165e-04
1.35736e+01 3.37603e+03 -7.31490e-05 -4.68733e-04
1.40736e+01 3.37603e+03 3.87614e-04 1.91321e-03
1.45736e+01 3.37603e+03 -1.98121e-05 -1.21074e-04
1.50736e+01 3.37603e+03 3.39315e-05 -2.83915e-04
1.55736e+01 3.37603e+03 -9.37628e-05 -2.28481e-05
1.60736e+01 3.37603e+03 9.90462e-05 -6.99655e-04
1.65736e+01 3.37603e+03 5.52330e-04 -5.29164e-04
-1.29264e+01 3.37708e+03 -2.35581e-01 -1.02181e-01
-1.24264e+01 3.37708e+03 -1.92013e-01 -3.92775e-01
-1.19264e+01 3.37708e+03 -1.39270e-01 -4.84094e-01
-1.14264e+01 3.37708e+03 1.65084e-01 1.31762e-01
-1.09264e+01 3.37708e+03 9.52784e-02 1.51697e-01
-1.04264e+01 3.37708e+03 -8.20220e-02 -6.37384e-02
-9.92645e+00 3.37708e+03 -9.82234e-02 1.69167e-01
-9.42645e+00 3.37708e+03 2.24867e-01 4.34476e-01
-8.92645e+00 3.37708e+03 1.81743e-01 -1.04845e-01
-8.42645e+00 3.37708e+03 7.73338e-02 -1.01408e-01
-7.92645e+00 3.37708e+03 -8.47716e-02 8.09263e-02
-7.42645e+00 3.37708e+03 -1.40839e-01 -1.33232e-01
-6.92645e+00 3.37708e+03 1.34521e-01 1.04258e-01
-6.42645e+00 3.37708e+03 4.91293e-03 1.34649e-01
-5.92645e+00 3.37708e+03 -6.22558e-02 -3.17766e-01
-5.42645e+00 3.37708e+03 -4.29396e-01 -7.11967e-01
-4.92645e+00 3.37708e+03 1.04846e-01 -6.38894e-02
-4.42645e+00 3.37708e+03 6.98083e-01 8.89762e-01
-3.92645e+00 3.37708e+03 8.99512e-01 1.47568e+00
-3.42645e+00 3.37708e+03 8.76343e-01 1.23885e+00
-2.92645e+00 3.37708e+03 1.06260e+00 1.44630e+00
-2.42645e+00 3.37708e+03 1.27537e+00 1.76854e+00
-1.92645e+00 3.37708e+03 1.28045e+00 1.88737e+00
-1.42645e+00 3.37708e+03 2.22468e+00 2.81861e+00
-9.26447e-01 3.37708e+03 2.50333e+00 3.34243e+00
-4.26447e-01 3.37708e+03 1.92835e+00 2.96961e+00
7.35532e-02 3.37708e+03 1.70057e+00 2.45006e+00
5.73553e-01 3.37708e+03 1.18097e+00 1.62152e+00
1.07355e+00 3.37708e+03 7.77125e-01 1.02791e+00
1.57355e+00 3.37708e+03 5.82866e-01 6.94394e-01
2.07355e+00 3.37708e+03 2.51551e-01 3.56133e-01
2.57355e+00 3.37708e+03 1.09532e-01 1.80575e-01
3.07355e+00 3.37708e+03 2.65243e-02 3.30185e-02
3.57355e+00 3.37708e+03 1.26277e-02 1.78206e-02
4.07355e+00 3.37708e+03 5.09938e-04 -3.49295e-03
4.57355e+00 3.37708e+03 -2.47445e-04 3.62540e-03
5.07355e+00 3.37708e+03 -1.94647e-04 1.51097e-03
5.57355e+00 3.37708e+03 -2.69442e-04 8.72411e-04
6.07355e+00 3.37708e+03 8.79643e-04 9.43339e-04
6.57355e+00 3.37708e+03 2.68170e-05 -9.53258e-04
7.07355e+00 3.37708e+03 -4.30229e-05 -3.70180e-04
7.57355e+00 3.37708e+03 2.38939e-04 4.78685e-04
8.07355e+00 3.37708e+03 -4.26007e-04 -3.92637e-05
8.57355e+00 3.37708e+03 -3.34441e-04 -1.71717e-04
9.07355e+00 3.37708e+03 -3.98245e-04 -1.16693e-03
9.57355e+00 3.37708e+03 8.32497e-04 1.11039e-03
1.00736e+01 3.37708e+03 4.35386e-04 7.08210e-04
1.05736e+01 3.37708e+03 -4.70350e-04 -1.96280e-03
1.10736e+01 3.37708e+03 3.76240e-04 1.73966e-04
1.15736e+01 3.37708e+03 3.03387e-04 2.07725e-03
1.20736e+01 3.37708e+03 -7.07545e-04 -9.90592e-04
1.25736e+01 3.37708e+03 -1.28042e-04 -3.85996e-04
1.30736e+01 3.37708e+03 1.07357e-04 -2.20161e-04
1.35736e+01 3.37708e+03 -5.40596e-05 -4.09251e-04
1.40736e+01 3.37708e+03 3.66049e-04 1.93731e-03
1.45736e+01 3.37708e+03 1.30854e-06 -1.66743e-04
1.50736e+01 3.37708e+03 5.39809e-05 -3.28331e-04
1.55736e+01 3.37708e+03 -8.19308e-05 4.67627e-05
1.60736e+01 3.37708e+03 7.44815e-05 -6.97674e-04
1.65736e+01 3.37708e+03 4.12678e-04 -7.64655e-04
-1.29264e+01 3.37812e+03 -1.83938e-01 -3.08621e-02
-1.24264e+01 3.37812e+03 -1.71798e-01 -3.83225e-01
-1.19264e+01 3.37812e+03 -1.44648e-01 -4.78830e-01
-1.14264e+01 3.37812e+03 1.43394e-01 1.31774e-01
-1.09264e+01 3.37812e+03 8.47478e-02 1.22432e-01
-1.04264e+01 3.37812e+03 -5.44525e-02 -2.77490e-02
-9.92645e+00 3.37812e+03 -8.58715e-02 1.62666e-01
-9.42645e+00 3.37812e+03 2.30867e-01 4.17464e-01
-8.92645e+00 3.37812e+03 1.78945e-01 -8.78955e-02
-8.42645e+00 3.37812e+03 5.80035e-02 -1.22607e-01
-7.92645e+00 3.37812e+03 -1.07682e-01 6.79565e-02
-7.42645e+00 3.37812e+03 -1.41101e-01 -1.18911e-01
-6.92645e+00 3.37812e+03 1.40022e-01 7.97343e-02
-6.42645e+00 3.37812e+03 1.51555e-02 1.23449e-01
-5.92645e+00 3.37812e+03 -4.34478e-02 -2.77578e-01
-5.42645e+00 3.37812e+03 -4.52197e-01 -7.32395e-01
-4.92645e+00 3.37812e+03 7.36839e-02 -9.23947e-02
-4.42645e+00 3.37812e+03 6.79965e-01 8.72452e-01
-3.92645e+00 3.37812e+03 9.23989e-01 1.49000e+00
-3.42645e+00 3.37812e+03 8.88815e-01 1.27210e+00
-2.92645e+00 3.37812e+03 1.05805e+00 1.45718e+00
-2.42645e+00 3.37812e+03 1.30095e+00 1.78406e+00
-1.92645e+00 3.37812e+03 1.31239e+00 1.91108e+00
-1.42645e+00 3.37812e+03 2.26063e+00 2.86744e+00
-9.26447e-01 3.37812e+03 2.52678e+00 3.37228e+00
-4.26447e-01 3.37812e+03 1.94819e+00 2.98915e+00
7.35532e-02 3.37812e+03 1.72159e+00 2.48734e+00
5.73553e-01 3.37812e+03 1.19069e+00 1.65076e+00
1.07355e+00 3.37812e+03 7.79752e-01 1.03334e+00
1.57355e+00 3.37812e+03 5.91358e-01 6.99533e-01
2.07355e+00 3.37812e+03 2.55601e-01 3.61635e-01
2.57355e+00 3.37812e+03 1.09013e-01 1.82501e-01
3.07355e+00 3.37812e+03 2.75130e-02 3.52652e-02
3.57355e+00 3.37812e+03 1.28400e-02 1.70270e-02
4.07355e+00 3.37812e+03 4.59754e-04 -3.34987e-03
4.57355e+00 3.37812e+03 -8.85129e-05 3.98948e-03
5.07355e+00 3.37812e+03 -1.96301e-04 1.59545e-03
5.57355e+00 3.37812e+03 -3.48643e-04 8.13289e-04
6.07355e+00 3.37812e+03 8.85620e-04 8.51099e-04
6.57355e+00 3.37812e+03 1.28152e-05 -1.04175e-03
7.07355e+00 3.37812e+03 -5.41985e-05 -2.39627e-04
7.57355e+00 3.37812e+03 2.46728e-04 5.70353e-04
8.07355e+00 3.37812e+03 -4.09717e-04 -1.32127e-04
8.57355e+00 3.37812e+03 -2.97813e-04 -1.45685e-04
9.07355e+00 3.37812e+03 -4.45211e-04 -1.27601e-03
9.57355e+00 3.37812e+03 8.13443e-04 1.14150e-03
1.00736e+01 3.37812e+03 4.69660e-04 7.99652e-04
1.05736e+01 3.37812e+03 -4.44643e-04 -1.98235e-03
1.10736e+01 3.37812e+03 3.97345e-04 1.37952e-04
1.15736e+01 3.37812e+03 2.82707e-04 2.00786e-03
1.20736e+01 3.37812e+03 -7.28345e-04 -9.57091e-04
1.25736e+01 3.37812e+03 -1.58043e-04 -3.50328e-04
1.30736e+01 3.37812e+03 1.07274e-04 -1.95201e-04
1.35736e+01 3.37812e+03 -2.72576e-05 -3.30596e-04
1.40736e+01 3.37812e+03 3.38638e-04 1.93796e-03
1.45736e+01 3.37812e+03 1.24341e-05 -2.21424e-04
1.50736e+01 3.37812e+03 7.87190e-05 -3.65619e-04
1.55736e+01 3.37812e+03 -6.73785e-05 1.14659e-04
1.60736e+01 3.37812e+03 5.09399e-05 -6.80898e-04
1.65736e+01 3.37812e+03 2.77428e-04 -9.82178e-04
-1.29264e+01 3.37916e+03 -1.34973e-01 3.14399e-02
-1.24264e+01 3.37916e+03 -1.51633e-01 -3.73228e-01
-1.19264e+01 3.37916e+03 -1.44884e-01 -4.63515e-01
-1.14264e+01 3.37916e+03 1.20466e-01 1.30395e-01
-1.09264e+01 3.37916e+03 7.45185e-02 9.26222e-02
-1.04264e+01 3.37916e+03 -2.19947e-02 1.35706e-02
-9.92645e+00 3.37916e+03 -7.47985e-02 1.52429e-01
-9.42645e+00 3.37916e+03 2.33895e-01 3.92803e-01
-8.92645e+00 3.37916e+03 1.73330e-01 -6.91319e-02
-8.42645e+00 3.37916e+03 4.02195e-02 -1.37484e-01
-7.92645e+00 3.37916e+03 -1.28223e-01 5.47360e-02
-7.42645e+00 3.37916e+03 -1.44783e-01 -1.07251e-01
-6.92645e+00 3.37916e+03 1.43073e-01 5.14782e-02
-6.42645e+00 3.37916e+03 2.70375e-02 1.11781e-01
-5.92645e+00 3.37916e+03 -2.73756e-02 -2.38147e-01
-5.42645e+00 3.37916e+03 -4.70493e-01 -7.48558e-01
-4.92645e+00 3.37916e+03 4.86490e-02 -1.14154e-01
-4.42645e+00 3.37916e+03 6.57125e-01 8.51998e-01
-3.92645e+00 3.37916e+03 9.45246e-01 1.49875e+00
-3.42645e+00 3.37916e+03 9.03338e-01 1.30688e+00
-2.92645e+00 3.37916e+03 1.04970e+00 1.46459e+00
-2.42645e+00 3.37916e+03 1.32713e+00 1.79855e+00
-1.92645e+00 3.37916e+03 1.35252e+00 1.94389e+00
-1.42645e+00 3.37916e+03 2.29252e+00 2.91337e+00
-9.26447e-01 3.37916e+03 2.54581e+00 3.39833e+00
-4.26447e-01 3.37916e+03 1.96983e+00 3.01020e+00
7.35532e-02 3.37916e+03 1.74271e+00 2.52463e+00
5.73553e-01 3.37916e+03 1.20245e+00 1.68294e+00
1.07355e+00 3.37916e+03 7.83421e-01 1.03873e+00
1.57355e+00 3.37916e+03 5.98258e-01 7.02131e-01
2.07355e+00 3.37916e+03 2.59822e-01 3.66952e-01
2.57355e+00 3.37916e+03 1.08805e-01 1.85109e-01
3.07355e+00 3.37916e+03 2.84608e-02 3.74325e-02
3.57355e+00 3.37916e+03 1.30901e-02 1.62268e-02
4.07355e+00 3.37916e+03 4.22184e-04 -3.11855e-03
4.57355e+00 3.37916e+03 6.62111e-05 4.26681e-03
5.07355e+00 3.37916e+03 -1.72435e-04 1.70291e-03
5.57355e+00 3.37916e+03 -4.14100e-04 7.45510e-04
6.07355e+00 3.37916e+03 8.80180e-04 7.44472e-04
6.57355e+00 3.37916e+03 -7.20324e-06 -1.11252e-03
7.07355e+00 3.37916e+03 -6.85703e-05 -1.01604e-04
7.57355e+00 3.37916e+03 2.54887e-04 6.52877e-04
8.07355e+00 3.37916e+03 -3.87556e-04 -2.18288e-04
8.57355e+00 3.37916e+03 -2.57381e-04 -1.12074e-04
9.07355e+00 3.37916e+03 -4.89519e-04 -1.37869e-03
9.57355e+00 3.37916e+03 7.85571e-04 1.15371e-03
1.00736e+01 3.37916e+03 4.99164e-04 8.81291e-04
1.05736e+01 3.37916e+03 -4.17272e-04 -1.98176e-03
1.10736e+01 3.37916e+03 4.13141e-04 9.72766e-05
1.15736e+01 3.37916e+03 2.67318e-04 1.92821e-03
1.20736e+01 3.37916e+03 -7.42621e-04 -9.20652e-04
1.25736e+01 3.37916e+03 -1.92936e-04 -3.23180e-04
1.30736e+01 3.37916e+03 1.04063e-04 -1.68357e-04
1.35736e+01 3.37916e+03 7.57313e-06 -2.31213e-04
1.40736e+01 3.37916e+03 3.06841e-04 1.91494e-03
1.45736e+01 3.37916e+03 1.32679e-05 -2.85812e-04
1.50736e+01 3.37916e+03 1.09149e-04 -3.92843e-04
1.55736e+01 3.37916e+03 -5.08064e-05 1.77989e-04
1.60736e+01 3.37916e+03 2.86526e-05 -6.51560e-04
1.65736e+01 3.37916e+03 1.50984e-04 -1.17780e-03
-1.29264e+01 3.38020e+03 -8.92188e-02 8.40397e-02
-1.24264e+01 3.38020e+03 -1.31604e-01 -3.62713e-01
-1.19264e+01 3.38020e+03 -1.40404e-01 -4.38670e-01
-1.14264e+01 3.38020e+03 9.62316e-02 1.27090e-01
-1.09264e+01 3.38020e+03 6.50068e-02 6.29073e-02
-1.04264e+01 3.38020e+03 1.43174e-02 5.90878e-02
-9.92645e+00 3.38020e+03 -6.62559e-02 1.36835e-01
-9.42645e+00 3.38020e+03 2.35077e-01 3.61845e-01
-8.92645e+00 3.38020e+03 1.66264e-01 -4.68536e-02
-8.42645e+00 3.38020e+03 2.30658e-02 -1.46383e-01
-7.92645e+00 3.38020e+03 -1.46815e-01 3.96930e-02
-7.42645e+00 3.38020e+03 -1.51872e-01 -9.91211e-02
-6.92645e+00 3.38020e+03 1.44665e-01 2.18224e-02
-6.42645e+00 3.38020e+03 4.08304e-02 1.00038e-01
-5.92645e+00 3.38020e+03 -1.51195e-02 -2.01080e-01
-5.42645e+00 3.38020e+03 -4.84215e-01 -7.59505e-01
-4.92645e+00 3.38020e+03 2.97429e-02 -1.29475e-01
-4.42645e+00 3.38020e+03 6.30325e-01 8.28480e-01
-3.92645e+00 3.38020e+03 9.63496e-01 1.50233e+00
-3.42645e+00 3.38020e+03 9.20455e-01 1.34298e+00
-2.92645e+00 3.38020e+03 1.03847e+00 1.46967e+00
-2.42645e+00 3.38020e+03 1.35255e+00 1.81197e+00
-1.92645e+00 3.38020e+03 1.39913e+00 1.98407e+00
-1.42645e+00 3.38020e+03 2.32063e+00 2.95598e+00
-9.26447e-01 3.38020e+03 2.56112e+00 3.42163e+00
-4.26447e-01 3.38020e+03 1.99325e+00 3.03301e+00
7.35532e-02 3.38020e+03 1.76370e+00 2.56113e+00
5.73553e-01 3.38020e+03 1.21622e+00 1.71753e+00
1.07355e+00 3.38020e+03 7.88419e-01 1.04448e+00
1.57355e+00 3.38020e+03 6.03514e-01 7.02395e-01
2.07355e+00 3.38020e+03 2.64220e-01 3.72219e-01
2.57355e+00 3.38020e+03 1.08946e-01 1.88380e-01
3.07355e+00 3.38020e+03 2.93755e-02 3.94830e-02
3.57355e+00 3.38020e+03 1.33510e-02 1.54361e-02
4.07355e+00 3.38020e+03 3.87892e-04 -2.84131e-03
4.57355e+00 3.38020e+03 2.18615e-04 4.46689e-03
5.07355e+00 3.38020e+03 -1.26307e-04 1.83016e-03
5.57355e+00 3.38020e+03 -4.64117e-04 6.71013e-04
6.07355e+00 3.38020e+03 8.64815e-04 6.29103e-04
6.57355e+00 3.38020e+03 -3.45718e-05 -1.16697e-03
7.07355e+00 3.38020e+03 -8.43991e-05 4.11592e-05
7.57355e+00 3.38020e+03 2.64383e-04 7.23009e-04
8.07355e+00 3.38020e+03 -3.61075e-04 -2.97239e-04
8.57355e+00 3.38020e+03 -2.12859e-04 -6.85792e-05
9.07355e+00 3.38020e+03 -5.29287e-04 -1.47181e-03
9.57355e+00 3.38020e+03 7.47027e-04 1.14395e-03
1.00736e+01 3.38020e+03 5.24149e-04 9.53643e-04
1.05736e+01 3.38020e+03 -3.87950e-04 -1.96182e-03
1.10736e+01 3.38020e+03 4.22466e-04 4.97236e-05
1.15736e+01 3.38020e+03 2.57825e-04 1.84007e-03
1.20736e+01 3.38020e+03 -7.50831e-04 -8.82814e-04
1.25736e+01 3.38020e+03 -2.31722e-04 -3.02622e-04
1.30736e+01 3.38020e+03 9.77579e-05 -1.38717e-04
1.35736e+01 3.38020e+03 5.02368e-05 -1.12427e-04
1.40736e+01 3.38020e+03 2.71885e-04 1.86837e-03
1.45736e+01 3.38020e+03 4.26511e-06 -3.56408e-04
1.50736e+01 3.38020e+03 1.45050e-04 -4.09376e-04
1.55736e+01 3.38020e+03 -3.32628e-05 2.31341e-04
1.60736e+01 3.38020e+03 7.74004e-06 -6.12185e-04
1.65736e+01 3.38020e+03 3.61001e-05 -1.35023e-03
-1.29264e+01 3.38125e+03 -4.49374e-02 1.27803e-01
-1.24264e+01 3.38125e+03 -1.11621e-01 -3.51716e-01
-1.19264e+01 3.38125e+03 -1.32304e-01 -4.05518e-01
-1.14264e+01 3.38125e+03 7.09335e-02 1.21664e-01
-1.09264e+01 3.38125e+03 5.65321e-02 3.38754e-02
-1.04264e+01 3.38125e+03 5.34053e-02 1.07480e-01
-9.92645e+00 3.38125e+03 -6.11306e-02 1.14793e-01
-9.42645e+00 3.38125e+03 2.35118e-01 3.25741e-01
-8.92645e+00 3.38125e+03 1.58571e-01 -2.03969e-02
-8.42645e+00 3.38125e+03 5.91409e-03 -1.49599e-01
-7.92645e+00 3.38125e+03 -1.63163e-01 2.32144e-02
-7.42645e+00 3.38125e+03 -1.61776e-01 -9.49261e-02
-6.92645e+00 3.38125e+03 1.45161e-01 -9.28871e-03
-6.42645e+00 3.38125e+03 5.66067e-02 8.90483e-02
-5.92645e+00 3.38125e+03 -7.21177e-03 -1.66246e-01
-5.42645e+00 3.38125e+03 -4.93658e-01 -7.65591e-01
-4.92645e+00 3.38125e+03 1.69064e-02 -1.38613e-01
-4.42645e+00 3.38125e+03 6.00857e-01 8.02708e-01
-3.92645e+00 3.38125e+03 9.78619e-01 1.50031e+00
-3.42645e+00 3.38125e+03 9.40140e-01 1.37983e+00
-2.92645e+00 3.38125e+03 1.02532e+00 1.47353e+00
-2.42645e+00 3.38125e+03 1.37583e+00 1.82381e+00
-1.92645e+00 3.38125e+03 1.45108e+00 2.03088e+00
-1.42645e+00 3.38125e+03 2.34551e+00 2.99556e+00
-9.26447e-01 3.38125e+03 2.57343e+00 3.44285e+00
-4.26447e-01 3.38125e+03 2.01880e+00 3.05832e+00
7.35532e-02 3.38125e+03 1.78420e+00 2.59592e+00
5.73553e-01 3.38125e+03 1.23169e+00 1.75371e+00
1.07355e+00 3.38125e+03 7.94922e-01 1.05103e+00
1.57355e+00 3.38125e+03 6.07209e-01 7.00732e-01
2.07355e+00 3.38125e+03 2.68732e-01 3.77599e-01
2.57355e+00 3.38125e+03 1.09474e-01 1.92321e-01
3.07355e+00 3.38125e+03 3.02545e-02 4.13383e-02
3.57355e+00 3.38125e+03 1.36048e-02 1.46555e-02
4.07355e+00 3.38125e+03 3.62706e-04 -2.54823e-03
4.57355e+00 3.38125e+03 3.70521e-04 4.59865e-03
5.07355e+00 3.38125e+03 -6.17681e-05 1.97746e-03
5.57355e+00 3.38125e+03 -4.96533e-04 5.92340e-04
6.07355e+00 3.38125e+03 8.39485e-04 5.10375e-04
6.57355e+00 3.38125e+03 -7.03378e-05 -1.20352e-03
7.07355e+00 3.38125e+03 -9.93556e-05 1.87477e-04
7.57355e+00 3.38125e+03 2.76563e-04 7.79203e-04
[truncated: 1,163,755 more chars]
