# Supplementary material for: Multipolar electric and magnetic contributions to sum-frequency generation spectra reveal biaxial interfacial water structure
Source: Nat Commun. 2026 May 13;17:4333. doi: 10.1038/s41467-026-72345-4 (PMC13172427; doi:10.1038/s41467-026-72345-4)
Supplement: Supplementary file 3 — Source data [file 41467_2026_72345_MOESM3_ESM.zip › SourceData/SuppFig7(e).txt]

# z, f, syyz_half_box
0.000000000000000000e+00 3.003119287812499806e+03 4.704183413048497464e-02
5.000000000000000000e-01 3.003119287812499806e+03 2.551295816743457193e-02
1.000000000000000000e+00 3.003119287812499806e+03 -1.951212634523488698e-02
1.500000000000000000e+00 3.003119287812499806e+03 2.037740818166280943e-02
2.000000000000000000e+00 3.003119287812499806e+03 -2.352386045978998447e-02
2.500000000000000000e+00 3.003119287812499806e+03 2.705585795353866035e-03
3.000000000000000000e+00 3.003119287812499806e+03 -3.068764467274438107e-02
3.500000000000000000e+00 3.003119287812499806e+03 -2.323162962925367017e-02
4.000000000000000000e+00 3.003119287812499806e+03 -1.165202994988685098e-02
4.500000000000000000e+00 3.003119287812499806e+03 -2.730911000177852974e-02
5.000000000000000000e+00 3.003119287812499806e+03 -1.175911333126970640e-03
5.500000000000000000e+00 3.003119287812499806e+03 1.361290410824124789e-02
6.000000000000000000e+00 3.003119287812499806e+03 -2.545818706912365836e-02
6.500000000000000000e+00 3.003119287812499806e+03 3.018868816708702996e-02
7.000000000000000000e+00 3.003119287812499806e+03 -1.192479269427304533e-02
7.500000000000000000e+00 3.003119287812499806e+03 9.182961195406229293e-03
8.000000000000000000e+00 3.003119287812499806e+03 -2.484496870854550031e-03
8.500000000000000000e+00 3.003119287812499806e+03 1.603609390560180314e-02
9.000000000000000000e+00 3.003119287812499806e+03 -8.550324278992757487e-03
9.500000000000000000e+00 3.003119287812499806e+03 -4.689708185839082735e-03
1.000000000000000000e+01 3.003119287812499806e+03 -1.520955231394852288e-02
1.050000000000000000e+01 3.003119287812499806e+03 -2.329885423413156909e-02
1.100000000000000000e+01 3.003119287812499806e+03 -6.404559497192670314e-02
1.150000000000000000e+01 3.003119287812499806e+03 -3.757854147572421005e-02
1.200000000000000000e+01 3.003119287812499806e+03 -2.964119326255979306e-02
1.250000000000000000e+01 3.003119287812499806e+03 -3.950469406670652217e-02
1.300000000000000000e+01 3.003119287812499806e+03 -9.850424630292637512e-03
1.350000000000000000e+01 3.003119287812499806e+03 -1.697541195291023611e-02
1.400000000000000000e+01 3.003119287812499806e+03 -1.147414880727557450e-02
1.450000000000000000e+01 3.003119287812499806e+03 3.395752077298397863e-04
1.500000000000000000e+01 3.003119287812499806e+03 -2.876414592108507071e-03
1.550000000000000000e+01 3.003119287812499806e+03 5.461987555805264405e-04
1.600000000000000000e+01 3.003119287812499806e+03 -1.031383923229255443e-04
1.650000000000000000e+01 3.003119287812499806e+03 -2.211283347531672037e-04
1.700000000000000000e+01 3.003119287812499806e+03 4.581880940032121541e-05
1.750000000000000000e+01 3.003119287812499806e+03 -5.474117862424325500e-05
1.800000000000000000e+01 3.003119287812499806e+03 4.966397988249112886e-05
1.850000000000000000e+01 3.003119287812499806e+03 5.905104278253763179e-05
1.900000000000000000e+01 3.003119287812499806e+03 -1.248257305562332807e-05
1.950000000000000000e+01 3.003119287812499806e+03 -6.534841066581341949e-05
0.000000000000000000e+00 3.004161675624999134e+03 4.673053967352235050e-02
5.000000000000000000e-01 3.004161675624999134e+03 2.433887324492252369e-02
1.000000000000000000e+00 3.004161675624999134e+03 -1.932297903503852124e-02
1.500000000000000000e+00 3.004161675624999134e+03 2.177014037581915043e-02
2.000000000000000000e+00 3.004161675624999134e+03 -2.385989753216858841e-02
2.500000000000000000e+00 3.004161675624999134e+03 1.039667580867556507e-03
3.000000000000000000e+00 3.004161675624999134e+03 -3.153963742507578938e-02
3.500000000000000000e+00 3.004161675624999134e+03 -2.245902350322601104e-02
4.000000000000000000e+00 3.004161675624999134e+03 -1.069065093857220206e-02
4.500000000000000000e+00 3.004161675624999134e+03 -2.908563445552755922e-02
5.000000000000000000e+00 3.004161675624999134e+03 8.540511391222155711e-06
5.500000000000000000e+00 3.004161675624999134e+03 1.477093497407284267e-02
6.000000000000000000e+00 3.004161675624999134e+03 -2.589991063812751779e-02
6.500000000000000000e+00 3.004161675624999134e+03 3.201956669003360595e-02
7.000000000000000000e+00 3.004161675624999134e+03 -1.338800258745830030e-02
7.500000000000000000e+00 3.004161675624999134e+03 9.371319262408162390e-03
8.000000000000000000e+00 3.004161675624999134e+03 -2.367972831344022575e-03
8.500000000000000000e+00 3.004161675624999134e+03 1.512191923681861783e-02
9.000000000000000000e+00 3.004161675624999134e+03 -6.968628652431718175e-03
9.500000000000000000e+00 3.004161675624999134e+03 -5.353048614677879784e-03
1.000000000000000000e+01 3.004161675624999134e+03 -1.485386414581865017e-02
1.050000000000000000e+01 3.004161675624999134e+03 -2.240014876480765291e-02
1.100000000000000000e+01 3.004161675624999134e+03 -6.507599366358131354e-02
1.150000000000000000e+01 3.004161675624999134e+03 -3.709711820497486878e-02
1.200000000000000000e+01 3.004161675624999134e+03 -3.028348012589285668e-02
1.250000000000000000e+01 3.004161675624999134e+03 -3.919351530834586789e-02
1.300000000000000000e+01 3.004161675624999134e+03 -9.612591891941024702e-03
1.350000000000000000e+01 3.004161675624999134e+03 -1.661882849942442758e-02
1.400000000000000000e+01 3.004161675624999134e+03 -1.241542969832150171e-02
1.450000000000000000e+01 3.004161675624999134e+03 5.900694078364888961e-04
1.500000000000000000e+01 3.004161675624999134e+03 -2.899645312634512636e-03
1.550000000000000000e+01 3.004161675624999134e+03 5.896025268133966686e-04
1.600000000000000000e+01 3.004161675624999134e+03 1.735081459143184287e-05
1.650000000000000000e+01 3.004161675624999134e+03 -2.550085828621636804e-04
1.700000000000000000e+01 3.004161675624999134e+03 7.294528809720485208e-05
1.750000000000000000e+01 3.004161675624999134e+03 -3.807286761503622262e-05
1.800000000000000000e+01 3.004161675624999134e+03 4.524958480932670383e-05
1.850000000000000000e+01 3.004161675624999134e+03 5.265788535685581593e-05
1.900000000000000000e+01 3.004161675624999134e+03 -1.101977375129669966e-05
1.950000000000000000e+01 3.004161675624999134e+03 -6.634721826526704608e-05
0.000000000000000000e+00 3.005204063437499826e+03 4.642554017034882657e-02
5.000000000000000000e-01 3.005204063437499826e+03 2.325295849690035832e-02
1.000000000000000000e+00 3.005204063437499826e+03 -1.904750898404572804e-02
1.500000000000000000e+00 3.005204063437499826e+03 2.360809915640097248e-02
2.000000000000000000e+00 3.005204063437499826e+03 -2.412849367412914572e-02
2.500000000000000000e+00 3.005204063437499826e+03 -8.342277172893486793e-04
3.000000000000000000e+00 3.005204063437499826e+03 -3.215881438767596856e-02
3.500000000000000000e+00 3.005204063437499826e+03 -2.211825109601167280e-02
4.000000000000000000e+00 3.005204063437499826e+03 -9.321225190848218128e-03
4.500000000000000000e+00 3.005204063437499826e+03 -3.084949949906044819e-02
5.000000000000000000e+00 3.005204063437499826e+03 1.108160519856355190e-03
5.500000000000000000e+00 3.005204063437499826e+03 1.552185768037347806e-02
6.000000000000000000e+00 3.005204063437499826e+03 -2.568618938076277711e-02
6.500000000000000000e+00 3.005204063437499826e+03 3.367174073072617263e-02
7.000000000000000000e+00 3.005204063437499826e+03 -1.482314357523324688e-02
7.500000000000000000e+00 3.005204063437499826e+03 9.413979131808842757e-03
8.000000000000000000e+00 3.005204063437499826e+03 -2.104298895976558677e-03
8.500000000000000000e+00 3.005204063437499826e+03 1.400131803082619100e-02
9.000000000000000000e+00 3.005204063437499826e+03 -5.500303984709164692e-03
9.500000000000000000e+00 3.005204063437499826e+03 -6.217754812348947474e-03
1.000000000000000000e+01 3.005204063437499826e+03 -1.473663729780762786e-02
1.050000000000000000e+01 3.005204063437499826e+03 -2.154878583428970415e-02
1.100000000000000000e+01 3.005204063437499826e+03 -6.604426246598814332e-02
1.150000000000000000e+01 3.005204063437499826e+03 -3.674008656516833393e-02
1.200000000000000000e+01 3.005204063437499826e+03 -3.131594927806434503e-02
1.250000000000000000e+01 3.005204063437499826e+03 -3.866643401450478579e-02
1.300000000000000000e+01 3.005204063437499826e+03 -9.610299214083052599e-03
1.350000000000000000e+01 3.005204063437499826e+03 -1.611595028182817232e-02
1.400000000000000000e+01 3.005204063437499826e+03 -1.335201761904075343e-02
1.450000000000000000e+01 3.005204063437499826e+03 8.222364249701908257e-04
1.500000000000000000e+01 3.005204063437499826e+03 -2.882421435874912580e-03
1.550000000000000000e+01 3.005204063437499826e+03 6.249677004890179547e-04
1.600000000000000000e+01 3.005204063437499826e+03 1.352174758868013771e-04
1.650000000000000000e+01 3.005204063437499826e+03 -2.823072478787831251e-04
1.700000000000000000e+01 3.005204063437499826e+03 1.011860969937674861e-04
1.750000000000000000e+01 3.005204063437499826e+03 -2.190666635278750660e-05
1.800000000000000000e+01 3.005204063437499826e+03 4.047439633287211930e-05
1.850000000000000000e+01 3.005204063437499826e+03 4.570002340763533341e-05
1.900000000000000000e+01 3.005204063437499826e+03 -9.245155872689388287e-06
1.950000000000000000e+01 3.005204063437499826e+03 -6.658792062103902878e-05
0.000000000000000000e+00 3.006246451249999609e+03 4.613854803499419649e-02
5.000000000000000000e-01 3.006246451249999609e+03 2.228424484570490013e-02
1.000000000000000000e+00 3.006246451249999609e+03 -1.868332906050451658e-02
1.500000000000000000e+00 3.006246451249999609e+03 2.581457326618818646e-02
2.000000000000000000e+00 3.006246451249999609e+03 -2.435764801225506759e-02
2.500000000000000000e+00 3.006246451249999609e+03 -2.943703052323253140e-03
3.000000000000000000e+00 3.006246451249999609e+03 -3.250977656567047985e-02
3.500000000000000000e+00 3.006246451249999609e+03 -2.219864340717630363e-02
4.000000000000000000e+00 3.006246451249999609e+03 -7.651823037642625433e-03
4.500000000000000000e+00 3.006246451249999609e+03 -3.250558821922043540e-02
5.000000000000000000e+00 3.006246451249999609e+03 2.078894302710219705e-03
5.500000000000000000e+00 3.006246451249999609e+03 1.594004503044309587e-02
6.000000000000000000e+00 3.006246451249999609e+03 -2.485069853761117525e-02
6.500000000000000000e+00 3.006246451249999609e+03 3.505743330673472685e-02
7.000000000000000000e+00 3.006246451249999609e+03 -1.622743729296076062e-02
7.500000000000000000e+00 3.006246451249999609e+03 9.356362054386273275e-03
8.000000000000000000e+00 3.006246451249999609e+03 -1.688174281344668017e-03
8.500000000000000000e+00 3.006246451249999609e+03 1.259296392710535298e-02
9.000000000000000000e+00 3.006246451249999609e+03 -4.208727894343725594e-03
9.500000000000000000e+00 3.006246451249999609e+03 -7.223896786624985251e-03
1.000000000000000000e+01 3.006246451249999609e+03 -1.487288390577248820e-02
1.050000000000000000e+01 3.006246451249999609e+03 -2.076511377090025853e-02
1.100000000000000000e+01 3.006246451249999609e+03 -6.701167264805871215e-02
1.150000000000000000e+01 3.006246451249999609e+03 -3.653775809184338363e-02
1.200000000000000000e+01 3.006246451249999609e+03 -3.267331483294036443e-02
1.250000000000000000e+01 3.006246451249999609e+03 -3.795303076060812381e-02
1.300000000000000000e+01 3.006246451249999609e+03 -9.811785238171652490e-03
1.350000000000000000e+01 3.006246451249999609e+03 -1.551415288638087475e-02
1.400000000000000000e+01 3.006246451249999609e+03 -1.427104587834705438e-02
1.450000000000000000e+01 3.006246451249999609e+03 1.024579380582980349e-03
1.500000000000000000e+01 3.006246451249999609e+03 -2.814653427462169687e-03
1.550000000000000000e+01 3.006246451249999609e+03 6.517533310725964540e-04
1.600000000000000000e+01 3.006246451249999609e+03 2.474903283572330091e-04
1.650000000000000000e+01 3.006246451249999609e+03 -3.037368243272558490e-04
1.700000000000000000e+01 3.006246451249999609e+03 1.300996681689865861e-04
1.750000000000000000e+01 3.006246451249999609e+03 -7.095496883242906072e-06
1.800000000000000000e+01 3.006246451249999609e+03 3.545087702744876006e-05
1.850000000000000000e+01 3.006246451249999609e+03 3.844119510513641297e-05
1.900000000000000000e+01 3.006246451249999609e+03 -7.051119562053316222e-06
1.950000000000000000e+01 3.006246451249999609e+03 -6.611874077853992899e-05
0.000000000000000000e+00 3.007288839062499846e+03 4.591563588232858151e-02
5.000000000000000000e-01 3.007288839062499846e+03 2.143118198126389706e-02
1.000000000000000000e+00 3.007288839062499846e+03 -1.828731989907775302e-02
1.500000000000000000e+00 3.007288839062499846e+03 2.833663238609767515e-02
2.000000000000000000e+00 3.007288839062499846e+03 -2.458837172338594265e-02
2.500000000000000000e+00 3.007288839062499846e+03 -5.239083717486882688e-03
3.000000000000000000e+00 3.007288839062499846e+03 -3.254598315545810527e-02
3.500000000000000000e+00 3.007288839062499846e+03 -2.267429659078427570e-02
4.000000000000000000e+00 3.007288839062499846e+03 -5.714068346834154377e-03
4.500000000000000000e+00 3.007288839062499846e+03 -3.400994958675102736e-02
5.000000000000000000e+00 3.007288839062499846e+03 2.889228023197387783e-03
5.500000000000000000e+00 3.007288839062499846e+03 1.610475806747891162e-02
6.000000000000000000e+00 3.007288839062499846e+03 -2.342111592368392378e-02
6.500000000000000000e+00 3.007288839062499846e+03 3.610523792002935661e-02
7.000000000000000000e+00 3.007288839062499846e+03 -1.758205027583181063e-02
7.500000000000000000e+00 3.007288839062499846e+03 9.173013427407363668e-03
8.000000000000000000e+00 3.007288839062499846e+03 -1.144649872737811243e-03
8.500000000000000000e+00 3.007288839062499846e+03 1.081368285173426799e-02
9.000000000000000000e+00 3.007288839062499846e+03 -3.082757099911115611e-03
9.500000000000000000e+00 3.007288839062499846e+03 -8.375619062938493772e-03
1.000000000000000000e+01 3.007288839062499846e+03 -1.525788651748591351e-02
1.050000000000000000e+01 3.007288839062499846e+03 -2.001184818822725198e-02
1.100000000000000000e+01 3.007288839062499846e+03 -6.794083141321596853e-02
1.150000000000000000e+01 3.007288839062499846e+03 -3.649136271104739399e-02
1.200000000000000000e+01 3.007288839062499846e+03 -3.430206711242606704e-02
1.250000000000000000e+01 3.007288839062499846e+03 -3.706956785469102400e-02
1.300000000000000000e+01 3.007288839062499846e+03 -1.020873395693071284e-02
1.350000000000000000e+01 3.007288839062499846e+03 -1.484727185511739225e-02
1.400000000000000000e+01 3.007288839062499846e+03 -1.515385494793831944e-02
1.450000000000000000e+01 3.007288839062499846e+03 1.193741479828183162e-03
1.500000000000000000e+01 3.007288839062499846e+03 -2.690593370387502591e-03
1.550000000000000000e+01 3.007288839062499846e+03 6.620695223418213192e-04
1.600000000000000000e+01 3.007288839062499846e+03 3.485831874487122796e-04
1.650000000000000000e+01 3.007288839062499846e+03 -3.191376201559150555e-04
1.700000000000000000e+01 3.007288839062499846e+03 1.597372611509268305e-04
1.750000000000000000e+01 3.007288839062499846e+03 5.298131452280224223e-06
1.800000000000000000e+01 3.007288839062499846e+03 3.037791223517911671e-05
1.850000000000000000e+01 3.007288839062499846e+03 3.107186587758697135e-05
1.900000000000000000e+01 3.007288839062499846e+03 -4.331018728539793641e-06
1.950000000000000000e+01 3.007288839062499846e+03 -6.512489361885985366e-05
0.000000000000000000e+00 3.008331226874999629e+03 4.573432072123739117e-02
5.000000000000000000e-01 3.008331226874999629e+03 2.066702912734139780e-02
1.000000000000000000e+00 3.008331226874999629e+03 -1.788189287354671753e-02
1.500000000000000000e+00 3.008331226874999629e+03 3.111422630649361351e-02
2.000000000000000000e+00 3.008331226874999629e+03 -2.483819216335973398e-02
2.500000000000000000e+00 3.008331226874999629e+03 -7.598953801477697882e-03
3.000000000000000000e+00 3.008331226874999629e+03 -3.229477059722749011e-02
3.500000000000000000e+00 3.008331226874999629e+03 -2.357243889455726271e-02
4.000000000000000000e+00 3.008331226874999629e+03 -3.544305506177021937e-03
4.500000000000000000e+00 3.008331226874999629e+03 -3.529736024045363602e-02
5.000000000000000000e+00 3.008331226874999629e+03 3.539447165024999561e-03
5.500000000000000000e+00 3.008331226874999629e+03 1.609938277645995078e-02
6.000000000000000000e+00 3.008331226874999629e+03 -2.147732778089886732e-02
6.500000000000000000e+00 3.008331226874999629e+03 3.676836548066225729e-02
7.000000000000000000e+00 3.008331226874999629e+03 -1.884180181988127575e-02
7.500000000000000000e+00 3.008331226874999629e+03 8.863237000029703175e-03
8.000000000000000000e+00 3.008331226874999629e+03 -4.910569341037680996e-04
8.500000000000000000e+00 3.008331226874999629e+03 8.613718956787684913e-03
9.000000000000000000e+00 3.008331226874999629e+03 -2.033388886084420803e-03
9.500000000000000000e+00 3.008331226874999629e+03 -9.688788232699635863e-03
1.000000000000000000e+01 3.008331226874999629e+03 -1.584597780362424074e-02
1.050000000000000000e+01 3.008331226874999629e+03 -1.926257255740996752e-02
1.100000000000000000e+01 3.008331226874999629e+03 -6.879823051882601181e-02
1.150000000000000000e+01 3.008331226874999629e+03 -3.661083240304720959e-02
1.200000000000000000e+01 3.008331226874999629e+03 -3.612649366598560952e-02
1.250000000000000000e+01 3.008331226874999629e+03 -3.606832774881603421e-02
1.300000000000000000e+01 3.008331226874999629e+03 -1.076584761018546492e-02
1.350000000000000000e+01 3.008331226874999629e+03 -1.416426036857913219e-02
1.400000000000000000e+01 3.008331226874999629e+03 -1.595021170278876008e-02
1.450000000000000000e+01 3.008331226874999629e+03 1.310188052372791324e-03
1.500000000000000000e+01 3.008331226874999629e+03 -2.506951513359756932e-03
1.550000000000000000e+01 3.008331226874999629e+03 6.553408707277385246e-04
1.600000000000000000e+01 3.008331226874999629e+03 4.319022531162198370e-04
1.650000000000000000e+01 3.008331226874999629e+03 -3.277589794223064292e-04
1.700000000000000000e+01 3.008331226874999629e+03 1.901036034647609154e-04
1.750000000000000000e+01 3.008331226874999629e+03 1.454179590930630123e-05
1.800000000000000000e+01 3.008331226874999629e+03 2.564629935681454265e-05
1.850000000000000000e+01 3.008331226874999629e+03 2.371538596493423022e-05
1.900000000000000000e+01 3.008331226874999629e+03 -1.154838285372661048e-06
1.950000000000000000e+01 3.008331226874999629e+03 -6.356292404201650001e-05
0.000000000000000000e+00 3.009373614687500321e+03 4.565057691298254200e-02
5.000000000000000000e-01 3.009373614687500321e+03 1.994831449982094676e-02
1.000000000000000000e+00 3.009373614687500321e+03 -1.746065429265548224e-02
1.500000000000000000e+00 3.009373614687500321e+03 3.406067993660996662e-02
2.000000000000000000e+00 3.009373614687500321e+03 -2.503017960026793221e-02
2.500000000000000000e+00 3.009373614687500321e+03 -9.913205296139641909e-03
3.000000000000000000e+00 3.009373614687500321e+03 -3.179511790104554841e-02
3.500000000000000000e+00 3.009373614687500321e+03 -2.482187863713079465e-02
4.000000000000000000e+00 3.009373614687500321e+03 -1.223424478574050480e-03
4.500000000000000000e+00 3.009373614687500321e+03 -3.630378998951615255e-02
5.000000000000000000e+00 3.009373614687500321e+03 4.022279412117923253e-03
5.500000000000000000e+00 3.009373614687500321e+03 1.596492690250286492e-02
6.000000000000000000e+00 3.009373614687500321e+03 -1.908782947280610390e-02
6.500000000000000000e+00 3.009373614687500321e+03 3.697322317971469402e-02
7.000000000000000000e+00 3.009373614687500321e+03 -1.991479867728156161e-02
7.500000000000000000e+00 3.009373614687500321e+03 8.451283171341535116e-03
8.000000000000000000e+00 3.009373614687500321e+03 2.690906208633495967e-04
8.500000000000000000e+00 3.009373614687500321e+03 5.941154364691619491e-03
9.000000000000000000e+00 3.009373614687500321e+03 -9.627322713448721331e-04
9.500000000000000000e+00 3.009373614687500321e+03 -1.110474377317690990e-02
1.000000000000000000e+01 3.009373614687500321e+03 -1.665793850295942125e-02
1.050000000000000000e+01 3.009373614687500321e+03 -1.844330877884680503e-02
1.100000000000000000e+01 3.009373614687500321e+03 -6.962354816830500226e-02
1.150000000000000000e+01 3.009373614687500321e+03 -3.685622092559610874e-02
1.200000000000000000e+01 3.009373614687500321e+03 -3.811052286658192512e-02
1.250000000000000000e+01 3.009373614687500321e+03 -3.502493313504673189e-02
1.300000000000000000e+01 3.009373614687500321e+03 -1.145812593813202475e-02
1.350000000000000000e+01 3.009373614687500321e+03 -1.351506891414326617e-02
1.400000000000000000e+01 3.009373614687500321e+03 -1.661291708793678074e-02
1.450000000000000000e+01 3.009373614687500321e+03 1.352039591605480942e-03
1.500000000000000000e+01 3.009373614687500321e+03 -2.263195439162998465e-03
1.550000000000000000e+01 3.009373614687500321e+03 6.293330225289251638e-04
1.600000000000000000e+01 3.009373614687500321e+03 4.969260050582884969e-04
1.650000000000000000e+01 3.009373614687500321e+03 -3.303404893742661387e-04
1.700000000000000000e+01 3.009373614687500321e+03 2.212078017212951034e-04
1.750000000000000000e+01 3.009373614687500321e+03 2.034663572336549835e-05
1.800000000000000000e+01 3.009373614687500321e+03 2.157035042514372140e-05
1.850000000000000000e+01 3.009373614687500321e+03 1.659296144300555505e-05
1.900000000000000000e+01 3.009373614687500321e+03 2.283501635814907881e-06
1.950000000000000000e+01 3.009373614687500321e+03 -6.128925295788684418e-05
0.000000000000000000e+00 3.010416002499999195e+03 4.577179118941516328e-02
5.000000000000000000e-01 3.010416002499999195e+03 1.930269450798514572e-02
1.000000000000000000e+00 3.010416002499999195e+03 -1.698532766388199944e-02
1.500000000000000000e+00 3.010416002499999195e+03 3.705515105906907747e-02
2.000000000000000000e+00 3.010416002499999195e+03 -2.510605225581234723e-02
2.500000000000000000e+00 3.010416002499999195e+03 -1.207136838126349199e-02
3.000000000000000000e+00 3.010416002499999195e+03 -3.114957735890832094e-02
3.500000000000000000e+00 3.010416002499999195e+03 -2.632727076110908185e-02
4.000000000000000000e+00 3.010416002499999195e+03 1.225482736476974201e-03
4.500000000000000000e+00 3.010416002499999195e+03 -3.701377658419434391e-02
5.000000000000000000e+00 3.010416002499999195e+03 4.264716890700966968e-03
5.500000000000000000e+00 3.010416002499999195e+03 1.572626569492821189e-02
6.000000000000000000e+00 3.010416002499999195e+03 -1.634552364441911598e-02
6.500000000000000000e+00 3.010416002499999195e+03 3.669478889732868260e-02
7.000000000000000000e+00 3.010416002499999195e+03 -2.072191751627238884e-02
7.500000000000000000e+00 3.010416002499999195e+03 7.975888969971509784e-03
8.000000000000000000e+00 3.010416002499999195e+03 1.187102609346300190e-03
8.500000000000000000e+00 3.010416002499999195e+03 2.790413155067535469e-03
9.000000000000000000e+00 3.010416002499999195e+03 1.578726137394022451e-04
9.500000000000000000e+00 3.010416002499999195e+03 -1.248381774559460117e-02
1.000000000000000000e+01 3.010416002499999195e+03 -1.773675108712366791e-02
1.050000000000000000e+01 3.010416002499999195e+03 -1.758175988768907738e-02
1.100000000000000000e+01 3.010416002499999195e+03 -7.038678448926882769e-02
1.150000000000000000e+01 3.010416002499999195e+03 -3.720305492933145830e-02
1.200000000000000000e+01 3.010416002499999195e+03 -4.020708438833153070e-02
1.250000000000000000e+01 3.010416002499999195e+03 -3.400555103842910903e-02
1.300000000000000000e+01 3.010416002499999195e+03 -1.222939614335344892e-02
1.350000000000000000e+01 3.010416002499999195e+03 -1.291715767146531246e-02
1.400000000000000000e+01 3.010416002499999195e+03 -1.712380680440917999e-02
1.450000000000000000e+01 3.010416002499999195e+03 1.298414031635805642e-03
1.500000000000000000e+01 3.010416002499999195e+03 -1.951237323572257727e-03
1.550000000000000000e+01 3.010416002499999195e+03 5.767943541373467741e-04
1.600000000000000000e+01 3.010416002499999195e+03 5.431860855811688604e-04
1.650000000000000000e+01 3.010416002499999195e+03 -3.268683326452176473e-04
1.700000000000000000e+01 3.010416002499999195e+03 2.530694328361731251e-04
1.750000000000000000e+01 3.010416002499999195e+03 2.269775721072772684e-05
1.800000000000000000e+01 3.010416002499999195e+03 1.861284097112956087e-05
1.850000000000000000e+01 3.010416002499999195e+03 9.980057483597225561e-06
1.900000000000000000e+01 3.010416002499999195e+03 5.594229383880305373e-06
1.950000000000000000e+01 3.010416002499999195e+03 -5.821979984827128072e-05
0.000000000000000000e+00 3.011458390312499887e+03 4.611883054861130177e-02
5.000000000000000000e-01 3.011458390312499887e+03 1.879680320562584703e-02
1.000000000000000000e+00 3.011458390312499887e+03 -1.637372859663331973e-02
1.500000000000000000e+00 3.011458390312499887e+03 3.999364266977454424e-02
2.000000000000000000e+00 3.011458390312499887e+03 -2.509999900665289482e-02
2.500000000000000000e+00 3.011458390312499887e+03 -1.394530429203425133e-02
3.000000000000000000e+00 3.011458390312499887e+03 -3.038453440811600750e-02
3.500000000000000000e+00 3.011458390312499887e+03 -2.810538923942226125e-02
4.000000000000000000e+00 3.011458390312499887e+03 3.822751220053128163e-03
4.500000000000000000e+00 3.011458390312499887e+03 -3.746517280695658980e-02
5.000000000000000000e+00 3.011458390312499887e+03 4.249619430917999686e-03
5.500000000000000000e+00 3.011458390312499887e+03 1.543633923894379735e-02
6.000000000000000000e+00 3.011458390312499887e+03 -1.334277655764012048e-02
6.500000000000000000e+00 3.011458390312499887e+03 3.593336740132375973e-02
7.000000000000000000e+00 3.011458390312499887e+03 -2.125014429839173699e-02
7.500000000000000000e+00 3.011458390312499887e+03 7.432856763643591776e-03
8.000000000000000000e+00 3.011458390312499887e+03 2.272825293536299019e-03
8.500000000000000000e+00 3.011458390312499887e+03 -7.612419887057574139e-04
9.000000000000000000e+00 3.011458390312499887e+03 1.312213381795588642e-03
9.500000000000000000e+00 3.011458390312499887e+03 -1.371843178466002761e-02
1.000000000000000000e+01 3.011458390312499887e+03 -1.906937762663752159e-02
1.050000000000000000e+01 3.011458390312499887e+03 -1.674781383477060709e-02
1.100000000000000000e+01 3.011458390312499887e+03 -7.111380059761591987e-02
1.150000000000000000e+01 3.011458390312499887e+03 -3.763234246835429897e-02
1.200000000000000000e+01 3.011458390312499887e+03 -4.234165885641502647e-02
1.250000000000000000e+01 3.011458390312499887e+03 -3.306637730305100192e-02
1.300000000000000000e+01 3.011458390312499887e+03 -1.301340202413669468e-02
1.350000000000000000e+01 3.011458390312499887e+03 -1.237839429386920244e-02
1.400000000000000000e+01 3.011458390312499887e+03 -1.746512623839386810e-02
1.450000000000000000e+01 3.011458390312499887e+03 1.136553424483061113e-03
1.500000000000000000e+01 3.011458390312499887e+03 -1.567718766562754742e-03
1.550000000000000000e+01 3.011458390312499887e+03 4.937115678745688510e-04
1.600000000000000000e+01 3.011458390312499887e+03 5.695093239008224483e-04
1.650000000000000000e+01 3.011458390312499887e+03 -3.160458556219040440e-04
1.700000000000000000e+01 3.011458390312499887e+03 2.845537646106669340e-04
1.750000000000000000e+01 3.011458390312499887e+03 2.172157345023751200e-05
1.800000000000000000e+01 3.011458390312499887e+03 1.704787033276418913e-05
1.850000000000000000e+01 3.011458390312499887e+03 4.219017876892525195e-06
1.900000000000000000e+01 3.011458390312499887e+03 8.451903966537725009e-06
1.950000000000000000e+01 3.011458390312499887e+03 -5.445284281218491714e-05
0.000000000000000000e+00 3.012500778125000124e+03 4.671228249395094345e-02
5.000000000000000000e-01 3.012500778125000124e+03 1.836848206175128312e-02
1.000000000000000000e+00 3.012500778125000124e+03 -1.552256279543287945e-02
1.500000000000000000e+00 3.012500778125000124e+03 4.279359531036260739e-02
2.000000000000000000e+00 3.012500778125000124e+03 -2.509450816106211651e-02
2.500000000000000000e+00 3.012500778125000124e+03 -1.551474569359641113e-02
3.000000000000000000e+00 3.012500778125000124e+03 -2.943854191188679734e-02
3.500000000000000000e+00 3.012500778125000124e+03 -3.011627616111151040e-02
4.000000000000000000e+00 3.012500778125000124e+03 6.546858628435716677e-03
4.500000000000000000e+00 3.012500778125000124e+03 -3.765673309992924322e-02
5.000000000000000000e+00 3.012500778125000124e+03 3.980384691577855752e-03
5.500000000000000000e+00 3.012500778125000124e+03 1.513758622864778101e-02
6.000000000000000000e+00 3.012500778125000124e+03 -1.021002583960060883e-02
6.500000000000000000e+00 3.012500778125000124e+03 3.472858921504410473e-02
7.000000000000000000e+00 3.012500778125000124e+03 -2.150036704541613899e-02
7.500000000000000000e+00 3.012500778125000124e+03 6.838150780626694666e-03
8.000000000000000000e+00 3.012500778125000124e+03 3.560847303999680694e-03
8.500000000000000000e+00 3.012500778125000124e+03 -4.613884912469200412e-03
9.000000000000000000e+00 3.012500778125000124e+03 2.472622624976067700e-03
9.500000000000000000e+00 3.012500778125000124e+03 -1.483761279584840283e-02
1.000000000000000000e+01 3.012500778125000124e+03 -2.053416841894929040e-02
1.050000000000000000e+01 3.012500778125000124e+03 -1.591602123173677455e-02
1.100000000000000000e+01 3.012500778125000124e+03 -7.186332727776527374e-02
1.150000000000000000e+01 3.012500778125000124e+03 -3.806811690141083393e-02
1.200000000000000000e+01 3.012500778125000124e+03 -4.446022195997664100e-02
1.250000000000000000e+01 3.012500778125000124e+03 -3.224975856246325295e-02
1.300000000000000000e+01 3.012500778125000124e+03 -1.377005234538538833e-02
1.350000000000000000e+01 3.012500778125000124e+03 -1.191804440595723921e-02
1.400000000000000000e+01 3.012500778125000124e+03 -1.762613924592381157e-02
1.450000000000000000e+01 3.012500778125000124e+03 8.747365687493076141e-04
1.500000000000000000e+01 3.012500778125000124e+03 -1.128177640682919217e-03
1.550000000000000000e+01 3.012500778125000124e+03 3.819193847364693952e-04
1.600000000000000000e+01 3.012500778125000124e+03 5.794073366994115064e-04
1.650000000000000000e+01 3.012500778125000124e+03 -2.998494981618330009e-04
1.700000000000000000e+01 3.012500778125000124e+03 3.151473153530259699e-04
1.750000000000000000e+01 3.012500778125000124e+03 1.775341930652471031e-05
1.800000000000000000e+01 3.012500778125000124e+03 1.690971450386617489e-05
1.850000000000000000e+01 3.012500778125000124e+03 -3.962735301571144285e-07
1.900000000000000000e+01 3.012500778125000124e+03 1.084082792047449863e-05
1.950000000000000000e+01 3.012500778125000124e+03 -5.021656129375231658e-05
0.000000000000000000e+00 3.013543165937499907e+03 4.752034595122197475e-02
5.000000000000000000e-01 3.013543165937499907e+03 1.796068411965177913e-02
1.000000000000000000e+00 3.013543165937499907e+03 -1.436176026119157130e-02
1.500000000000000000e+00 3.013543165937499907e+03 4.544667666757076091e-02
2.000000000000000000e+00 3.013543165937499907e+03 -2.526859063980687811e-02
2.500000000000000000e+00 3.013543165937499907e+03 -1.678528836677359998e-02
3.000000000000000000e+00 3.013543165937499907e+03 -2.827608497929225487e-02
3.500000000000000000e+00 3.013543165937499907e+03 -3.232061819345626030e-02
4.000000000000000000e+00 3.013543165937499907e+03 9.366675064260662417e-03
4.500000000000000000e+00 3.013543165937499907e+03 -3.756438496416637102e-02
5.000000000000000000e+00 3.013543165937499907e+03 3.466794032199097594e-03
5.500000000000000000e+00 3.013543165937499907e+03 1.487761872270959053e-02
6.000000000000000000e+00 3.013543165937499907e+03 -7.126529740915016342e-03
6.500000000000000000e+00 3.013543165937499907e+03 3.317374473642995675e-02
7.000000000000000000e+00 3.013543165937499907e+03 -2.150996595139708506e-02
7.500000000000000000e+00 3.013543165937499907e+03 6.256350055994831967e-03
8.000000000000000000e+00 3.013543165937499907e+03 5.064663453438112209e-03
8.500000000000000000e+00 3.013543165937499907e+03 -8.617067901576125344e-03
9.000000000000000000e+00 3.013543165937499907e+03 3.627978258963809616e-03
9.500000000000000000e+00 3.013543165937499907e+03 -1.585475557948668249e-02
1.000000000000000000e+01 3.013543165937499907e+03 -2.197517417757878511e-02
1.050000000000000000e+01 3.013543165937499907e+03 -1.507652109478537991e-02
1.100000000000000000e+01 3.013543165937499907e+03 -7.269543748248508130e-02
1.150000000000000000e+01 3.013543165937499907e+03 -3.851221327158227403e-02
1.200000000000000000e+01 3.013543165937499907e+03 -4.643876527332450183e-02
1.250000000000000000e+01 3.013543165937499907e+03 -3.159349063184568179e-02
1.300000000000000000e+01 3.013543165937499907e+03 -1.445871180367737548e-02
1.350000000000000000e+01 3.013543165937499907e+03 -1.159336031885334177e-02
1.400000000000000000e+01 3.013543165937499907e+03 -1.757920502377750480e-02
1.450000000000000000e+01 3.013543165937499907e+03 5.194229996912610482e-04
1.500000000000000000e+01 3.013543165937499907e+03 -6.523030343857627025e-04
1.550000000000000000e+01 3.013543165937499907e+03 2.486712172731727114e-04
1.600000000000000000e+01 3.013543165937499907e+03 5.764904293018987495e-04
1.650000000000000000e+01 3.013543165937499907e+03 -2.818223762312958868e-04
1.700000000000000000e+01 3.013543165937499907e+03 3.447112192457738662e-04
1.750000000000000000e+01 3.013543165937499907e+03 1.135466972638337005e-05
1.800000000000000000e+01 3.013543165937499907e+03 1.816521801788243022e-05
1.850000000000000000e+01 3.013543165937499907e+03 -3.692265573825767069e-06
1.900000000000000000e+01 3.013543165937499907e+03 1.271855900443328406e-05
1.950000000000000000e+01 3.013543165937499907e+03 -4.565702890979915593e-05
0.000000000000000000e+00 3.014585553749999690e+03 4.850738966826355358e-02
5.000000000000000000e-01 3.014585553749999690e+03 1.758008241579712971e-02
1.000000000000000000e+00 3.014585553749999690e+03 -1.287673148521503892e-02
1.500000000000000000e+00 3.014585553749999690e+03 4.798579067660645181e-02
2.000000000000000000e+00 3.014585553749999690e+03 -2.577458243035740670e-02
2.500000000000000000e+00 3.014585553749999690e+03 -1.779109475934380000e-02
3.000000000000000000e+00 3.014585553749999690e+03 -2.690886552866098361e-02
3.500000000000000000e+00 3.014585553749999690e+03 -3.458962095451600938e-02
4.000000000000000000e+00 3.014585553749999690e+03 1.216413366747947852e-02
4.500000000000000000e+00 3.014585553749999690e+03 -3.721947037351864412e-02
5.000000000000000000e+00 3.014585553749999690e+03 2.793351578113188304e-03
5.500000000000000000e+00 3.014585553749999690e+03 1.470926142654634117e-02
6.000000000000000000e+00 3.014585553749999690e+03 -4.166657832247240567e-03
6.500000000000000000e+00 3.014585553749999690e+03 3.124209392162396667e-02
7.000000000000000000e+00 3.014585553749999690e+03 -2.134223694696110382e-02
7.500000000000000000e+00 3.014585553749999690e+03 5.745033365381986903e-03
8.000000000000000000e+00 3.014585553749999690e+03 6.794375394208950272e-03
8.500000000000000000e+00 3.014585553749999690e+03 -1.266158543864222101e-02
9.000000000000000000e+00 3.014585553749999690e+03 4.772974227798020171e-03
9.500000000000000000e+00 3.014585553749999690e+03 -1.673054522056476728e-02
1.000000000000000000e+01 3.014585553749999690e+03 -2.326808003860483462e-02
1.050000000000000000e+01 3.014585553749999690e+03 -1.421926450632529648e-02
1.100000000000000000e+01 3.014585553749999690e+03 -7.366146984881878634e-02
1.150000000000000000e+01 3.014585553749999690e+03 -3.899779417932477260e-02
1.200000000000000000e+01 3.014585553749999690e+03 -4.817429135604694296e-02
1.250000000000000000e+01 3.014585553749999690e+03 -3.112270644393756724e-02
1.300000000000000000e+01 3.014585553749999690e+03 -1.506810400512847460e-02
1.350000000000000000e+01 3.014585553749999690e+03 -1.145466899608972924e-02
1.400000000000000000e+01 3.014585553749999690e+03 -1.729895371161695519e-02
1.450000000000000000e+01 3.014585553749999690e+03 8.064142470156448713e-05
1.500000000000000000e+01 3.014585553749999690e+03 -1.566808500346820988e-04
1.550000000000000000e+01 3.014585553749999690e+03 9.778817065910257861e-05
1.600000000000000000e+01 3.014585553749999690e+03 5.607532209884662309e-04
1.650000000000000000e+01 3.014585553749999690e+03 -2.645423680256486277e-04
1.700000000000000000e+01 3.014585553749999690e+03 3.727360538529210683e-04
1.750000000000000000e+01 3.014585553749999690e+03 2.969601189226727308e-06
1.800000000000000000e+01 3.014585553749999690e+03 2.062060343651690668e-05
1.850000000000000000e+01 3.014585553749999690e+03 -5.807151997360056237e-06
1.900000000000000000e+01 3.014585553749999690e+03 1.400218030412529065e-05
1.950000000000000000e+01 3.014585553749999690e+03 -4.062547558124057209e-05
0.000000000000000000e+00 3.015627941562499018e+03 4.970746042695581984e-02
5.000000000000000000e-01 3.015627941562499018e+03 1.721136626963122584e-02
1.000000000000000000e+00 3.015627941562499018e+03 -1.102686594425161641e-02
1.500000000000000000e+00 3.015627941562499018e+03 5.032724325916280300e-02
2.000000000000000000e+00 3.015627941562499018e+03 -2.656895544176723911e-02
2.500000000000000000e+00 3.015627941562499018e+03 -1.864659241046138366e-02
3.000000000000000000e+00 3.015627941562499018e+03 -2.534332309498873656e-02
3.500000000000000000e+00 3.015627941562499018e+03 -3.675317390612967139e-02
4.000000000000000000e+00 3.015627941562499018e+03 1.481165855420236467e-02
4.500000000000000000e+00 3.015627941562499018e+03 -3.664644720955606561e-02
5.000000000000000000e+00 3.015627941562499018e+03 2.067476694611792946e-03
5.500000000000000000e+00 3.015627941562499018e+03 1.460718396015617086e-02
6.000000000000000000e+00 3.015627941562499018e+03 -1.331212896791054631e-03
6.500000000000000000e+00 3.015627941562499018e+03 2.891186940064550959e-02
7.000000000000000000e+00 3.015627941562499018e+03 -2.101627746343773598e-02
7.500000000000000000e+00 3.015627941562499018e+03 5.338951505278342370e-03
8.000000000000000000e+00 3.015627941562499018e+03 8.811844930322802402e-03
8.500000000000000000e+00 3.015627941562499018e+03 -1.672522656535326696e-02
9.000000000000000000e+00 3.015627941562499018e+03 5.982679970650399762e-03
9.500000000000000000e+00 3.015627941562499018e+03 -1.744190524431828149e-02
1.000000000000000000e+01 3.015627941562499018e+03 -2.427980221939134847e-02
1.050000000000000000e+01 3.015627941562499018e+03 -1.335416459935311918e-02
1.100000000000000000e+01 3.015627941562499018e+03 -7.474861203573522628e-02
1.150000000000000000e+01 3.015627941562499018e+03 -3.941779183430643013e-02
1.200000000000000000e+01 3.015627941562499018e+03 -4.968197844639619942e-02
1.250000000000000000e+01 3.015627941562499018e+03 -3.088340523740254820e-02
1.300000000000000000e+01 3.015627941562499018e+03 -1.561729366561724966e-02
1.350000000000000000e+01 3.015627941562499018e+03 -1.149384759823015613e-02
1.400000000000000000e+01 3.015627941562499018e+03 -1.679417105530734561e-02
1.450000000000000000e+01 3.015627941562499018e+03 -4.152503877012948797e-04
1.500000000000000000e+01 3.015627941562499018e+03 3.381797999739243727e-04
1.550000000000000000e+01 3.015627941562499018e+03 -6.508474400900886368e-05
1.600000000000000000e+01 3.015627941562499018e+03 5.309838183119275053e-04
1.650000000000000000e+01 3.015627941562499018e+03 -2.503846843181365333e-04
1.700000000000000000e+01 3.015627941562499018e+03 3.982690155012883274e-04
1.750000000000000000e+01 3.015627941562499018e+03 -6.788461269182874729e-06
1.800000000000000000e+01 3.015627941562499018e+03 2.430420374551007360e-05
1.850000000000000000e+01 3.015627941562499018e+03 -6.987481318307681974e-06
1.900000000000000000e+01 3.015627941562499018e+03 1.476517201663667128e-05
1.950000000000000000e+01 3.015627941562499018e+03 -3.505715660031356108e-05
0.000000000000000000e+00 3.016670329374999710e+03 5.112647342928514776e-02
5.000000000000000000e-01 3.016670329374999710e+03 1.676009000043015076e-02
1.000000000000000000e+00 3.016670329374999710e+03 -8.731416325670484160e-03
1.500000000000000000e+00 3.016670329374999710e+03 5.229601950239373687e-02
2.000000000000000000e+00 3.016670329374999710e+03 -2.757861213636100817e-02
2.500000000000000000e+00 3.016670329374999710e+03 -1.942021807261384500e-02
3.000000000000000000e+00 3.016670329374999710e+03 -2.355659702043396558e-02
3.500000000000000000e+00 3.016670329374999710e+03 -3.874631093799676268e-02
4.000000000000000000e+00 3.016670329374999710e+03 1.722867515628975429e-02
4.500000000000000000e+00 3.016670329374999710e+03 -3.583612042981545315e-02
5.000000000000000000e+00 3.016670329374999710e+03 1.350253038760559259e-03
5.500000000000000000e+00 3.016670329374999710e+03 1.452226030247452497e-02
6.000000000000000000e+00 3.016670329374999710e+03 1.400767259715872967e-03
6.500000000000000000e+00 3.016670329374999710e+03 2.618654897328273959e-02
7.000000000000000000e+00 3.016670329374999710e+03 -2.051339642631377219e-02
7.500000000000000000e+00 3.016670329374999710e+03 5.091146238541818629e-03
8.000000000000000000e+00 3.016670329374999710e+03 1.107533161112951407e-02
8.500000000000000000e+00 3.016670329374999710e+03 -2.071578827871768669e-02
9.000000000000000000e+00 3.016670329374999710e+03 7.332030965400495454e-03
9.500000000000000000e+00 3.016670329374999710e+03 -1.796025842881008097e-02
1.000000000000000000e+01 3.016670329374999710e+03 -2.489331367981546805e-02
1.050000000000000000e+01 3.016670329374999710e+03 -1.247887148249041470e-02
1.100000000000000000e+01 3.016670329374999710e+03 -7.594811113756443077e-02
1.150000000000000000e+01 3.016670329374999710e+03 -3.971920690587729674e-02
1.200000000000000000e+01 3.016670329374999710e+03 -5.094614303246642467e-02
1.250000000000000000e+01 3.016670329374999710e+03 -3.088571093247014301e-02
1.300000000000000000e+01 3.016670329374999710e+03 -1.618538210355798326e-02
1.350000000000000000e+01 3.016670329374999710e+03 -1.166584796782391999e-02
1.400000000000000000e+01 3.016670329374999710e+03 -1.608448853155050942e-02
1.450000000000000000e+01 3.016670329374999710e+03 -9.484529747806843582e-04
1.500000000000000000e+01 3.016670329374999710e+03 8.143320180426387488e-04
1.550000000000000000e+01 3.016670329374999710e+03 -2.331582669787450937e-04
1.600000000000000000e+01 3.016670329374999710e+03 4.889484710392737838e-04
1.650000000000000000e+01 3.016670329374999710e+03 -2.397843417654734995e-04
1.700000000000000000e+01 3.016670329374999710e+03 4.199079347519918100e-04
1.750000000000000000e+01 3.016670329374999710e+03 -1.760743955197746012e-05
1.800000000000000000e+01 3.016670329374999710e+03 2.941270594054395566e-05
1.850000000000000000e+01 3.016670329374999710e+03 -7.450569585978265848e-06
1.900000000000000000e+01 3.016670329374999710e+03 1.515401721369264061e-05
1.950000000000000000e+01 3.016670329374999710e+03 -2.921385763315560068e-05
0.000000000000000000e+00 3.017712717187500402e+03 5.272430948592151528e-02
5.000000000000000000e-01 3.017712717187500402e+03 1.617896227264321168e-02
1.000000000000000000e+00 3.017712717187500402e+03 -5.945822469383015875e-03
1.500000000000000000e+00 3.017712717187500402e+03 5.376747112141142676e-02
2.000000000000000000e+00 3.017712717187500402e+03 -2.882668482074084507e-02
2.500000000000000000e+00 3.017712717187500402e+03 -2.007336845360393682e-02
3.000000000000000000e+00 3.017712717187500402e+03 -2.158634372821521125e-02
3.500000000000000000e+00 3.017712717187500402e+03 -4.043045002974317292e-02
4.000000000000000000e+00 3.017712717187500402e+03 1.928658971526654373e-02
4.500000000000000000e+00 3.017712717187500402e+03 -3.473541920906828701e-02
5.000000000000000000e+00 3.017712717187500402e+03 7.185630264066174234e-04
5.500000000000000000e+00 3.017712717187500402e+03 1.444085957667482455e-02
6.000000000000000000e+00 3.017712717187500402e+03 4.024126502531653708e-03
6.500000000000000000e+00 3.017712717187500402e+03 2.306719024913295862e-02
7.000000000000000000e+00 3.017712717187500402e+03 -1.984538598082234012e-02
7.500000000000000000e+00 3.017712717187500402e+03 5.093577507950943634e-03
8.000000000000000000e+00 3.017712717187500402e+03 1.353771984333641300e-02
8.500000000000000000e+00 3.017712717187500402e+03 -2.451270767001104828e-02
9.000000000000000000e+00 3.017712717187500402e+03 8.741060528563793577e-03
9.500000000000000000e+00 3.017712717187500402e+03 -1.822545140672467145e-02
1.000000000000000000e+01 3.017712717187500402e+03 -2.506903373138738914e-02
1.050000000000000000e+01 3.017712717187500402e+03 -1.156216250496265932e-02
1.100000000000000000e+01 3.017712717187500402e+03 -7.724186994837109466e-02
1.150000000000000000e+01 3.017712717187500402e+03 -3.989820111613250758e-02
1.200000000000000000e+01 3.017712717187500402e+03 -5.193071267165092625e-02
1.250000000000000000e+01 3.017712717187500402e+03 -3.111064314087700483e-02
1.300000000000000000e+01 3.017712717187500402e+03 -1.683043756837205099e-02
1.350000000000000000e+01 3.017712717187500402e+03 -1.194584319911492359e-02
1.400000000000000000e+01 3.017712717187500402e+03 -1.520653097267745009e-02
1.450000000000000000e+01 3.017712717187500402e+03 -1.499077703431857169e-03
1.500000000000000000e+01 3.017712717187500402e+03 1.256382628066172102e-03
1.550000000000000000e+01 3.017712717187500402e+03 -4.024761359268185477e-04
1.600000000000000000e+01 3.017712717187500402e+03 4.389871707037325114e-04
1.650000000000000000e+01 3.017712717187500402e+03 -2.320060613681534391e-04
1.700000000000000000e+01 3.017712717187500402e+03 4.370877577752039795e-04
1.750000000000000000e+01 3.017712717187500402e+03 -2.941616755332419935e-05
1.800000000000000000e+01 3.017712717187500402e+03 3.583313946728608213e-05
1.850000000000000000e+01 3.017712717187500402e+03 -7.468428874642105885e-06
1.900000000000000000e+01 3.017712717187500402e+03 1.531591849339347924e-05
1.950000000000000000e+01 3.017712717187500402e+03 -2.340007784734870442e-05
0.000000000000000000e+00 3.018755104999999730e+03 5.442765587334867650e-02
5.000000000000000000e-01 3.018755104999999730e+03 1.552870794359141604e-02
1.000000000000000000e+00 3.018755104999999730e+03 -2.689438483934269552e-03
1.500000000000000000e+00 3.018755104999999730e+03 5.467727379978655489e-02
2.000000000000000000e+00 3.018755104999999730e+03 -3.031714129906214542e-02
2.500000000000000000e+00 3.018755104999999730e+03 -2.051463020615331909e-02
3.000000000000000000e+00 3.018755104999999730e+03 -1.955640756869445052e-02
3.500000000000000000e+00 3.018755104999999730e+03 -4.162738614368269308e-02
4.000000000000000000e+00 3.018755104999999730e+03 2.090755968911086130e-02
4.500000000000000000e+00 3.018755104999999730e+03 -3.334896803577280799e-02
5.000000000000000000e+00 3.018755104999999730e+03 3.033627726495129466e-04
5.500000000000000000e+00 3.018755104999999730e+03 1.439141736772540058e-02
6.000000000000000000e+00 3.018755104999999730e+03 6.455631155561579980e-03
6.500000000000000000e+00 3.018755104999999730e+03 1.970516307480208243e-02
7.000000000000000000e+00 3.018755104999999730e+03 -1.910525211767963999e-02
7.500000000000000000e+00 3.018755104999999730e+03 5.378818645757916378e-03
8.000000000000000000e+00 3.018755104999999730e+03 1.620385350201244967e-02
8.500000000000000000e+00 3.018755104999999730e+03 -2.807320108828088509e-02
9.000000000000000000e+00 3.018755104999999730e+03 1.013212454998852451e-02
9.500000000000000000e+00 3.018755104999999730e+03 -1.826077115097241022e-02
1.000000000000000000e+01 3.018755104999999730e+03 -2.485165739391842835e-02
1.050000000000000000e+01 3.018755104999999730e+03 -1.056270499878899857e-02
1.100000000000000000e+01 3.018755104999999730e+03 -7.865484365152314306e-02
1.150000000000000000e+01 3.018755104999999730e+03 -3.985505381546475268e-02
1.200000000000000000e+01 3.018755104999999730e+03 -5.263428308252372095e-02
1.250000000000000000e+01 3.018755104999999730e+03 -3.157543365040788030e-02
1.300000000000000000e+01 3.018755104999999730e+03 -1.758904593202564523e-02
1.350000000000000000e+01 3.018755104999999730e+03 -1.232474236143944399e-02
1.400000000000000000e+01 3.018755104999999730e+03 -1.420254858508621099e-02
1.450000000000000000e+01 3.018755104999999730e+03 -2.052003261427940220e-03
1.500000000000000000e+01 3.018755104999999730e+03 1.657074959418978208e-03
1.550000000000000000e+01 3.018755104999999730e+03 -5.708896302750749580e-04
1.600000000000000000e+01 3.018755104999999730e+03 3.846427629802585979e-04
1.650000000000000000e+01 3.018755104999999730e+03 -2.267850948893399476e-04
1.700000000000000000e+01 3.018755104999999730e+03 4.496640729233996963e-04
1.750000000000000000e+01 3.018755104999999730e+03 -4.191810006763297981e-05
1.800000000000000000e+01 3.018755104999999730e+03 4.349532442981909918e-05
1.850000000000000000e+01 3.018755104999999730e+03 -7.261379941001651318e-06
1.900000000000000000e+01 3.018755104999999730e+03 1.522655062596084027e-05
1.950000000000000000e+01 3.018755104999999730e+03 -1.792204216233001245e-05
0.000000000000000000e+00 3.019797492812499513e+03 5.619979403974469101e-02
5.000000000000000000e-01 3.019797492812499513e+03 1.481035351460975938e-02
1.000000000000000000e+00 3.019797492812499513e+03 1.053040015590241650e-03
1.500000000000000000e+00 3.019797492812499513e+03 5.495386419931291844e-02
2.000000000000000000e+00 3.019797492812499513e+03 -3.203697473956620967e-02
2.500000000000000000e+00 3.019797492812499513e+03 -2.066900610946786204e-02
3.000000000000000000e+00 3.019797492812499513e+03 -1.760395455898627545e-02
3.500000000000000000e+00 3.019797492812499513e+03 -4.218977608893906273e-02
4.000000000000000000e+00 3.019797492812499513e+03 2.209955895378831747e-02
4.500000000000000000e+00 3.019797492812499513e+03 -3.183671100218796873e-02
5.000000000000000000e+00 3.019797492812499513e+03 2.272578655567157070e-04
5.500000000000000000e+00 3.019797492812499513e+03 1.445438549541985807e-02
6.000000000000000000e+00 3.019797492812499513e+03 8.489431842038723877e-03
6.500000000000000000e+00 3.019797492812499513e+03 1.634550080683165596e-02
7.000000000000000000e+00 3.019797492812499513e+03 -1.844700806301163495e-02
7.500000000000000000e+00 3.019797492812499513e+03 5.958941934657906343e-03
8.000000000000000000e+00 3.019797492812499513e+03 1.894232005887843545e-02
8.500000000000000000e+00 3.019797492812499513e+03 -3.135107087860235231e-02
9.000000000000000000e+00 3.019797492812499513e+03 1.151852843004429368e-02
9.500000000000000000e+00 3.019797492812499513e+03 -1.813424195738878170e-02
1.000000000000000000e+01 3.019797492812499513e+03 -2.429486039761229524e-02
1.050000000000000000e+01 3.019797492812499513e+03 -9.438031494139546493e-03
1.100000000000000000e+01 3.019797492812499513e+03 -8.018627458907467975e-02
1.150000000000000000e+01 3.019797492812499513e+03 -3.955608157068534608e-02
1.200000000000000000e+01 3.019797492812499513e+03 -5.306207187790726310e-02
1.250000000000000000e+01 3.019797492812499513e+03 -3.228601145488446678e-02
1.300000000000000000e+01 3.019797492812499513e+03 -1.847833685267357209e-02
1.350000000000000000e+01 3.019797492812499513e+03 -1.277511462260243202e-02
1.400000000000000000e+01 3.019797492812499513e+03 -1.310697562091083304e-02
1.450000000000000000e+01 3.019797492812499513e+03 -2.609157681231833933e-03
1.500000000000000000e+01 3.019797492812499513e+03 2.020209170175956900e-03
1.550000000000000000e+01 3.019797492812499513e+03 -7.419554831028840657e-04
1.600000000000000000e+01 3.019797492812499513e+03 3.298556892214152833e-04
1.650000000000000000e+01 3.019797492812499513e+03 -2.227228284450930842e-04
1.700000000000000000e+01 3.019797492812499513e+03 4.561548504439288314e-04
1.750000000000000000e+01 3.019797492812499513e+03 -5.455223744230376312e-05
1.800000000000000000e+01 3.019797492812499513e+03 5.228093448188914186e-05
1.850000000000000000e+01 3.019797492812499513e+03 -7.032315534239651258e-06
1.900000000000000000e+01 3.019797492812499513e+03 1.487844300691735285e-05
1.950000000000000000e+01 3.019797492812499513e+03 -1.306394427324161314e-05
0.000000000000000000e+00 3.020839880625000205e+03 5.797510573351036950e-02
5.000000000000000000e-01 3.020839880625000205e+03 1.408686056103215269e-02
1.000000000000000000e+00 3.020839880625000205e+03 5.214310000799423674e-03
1.500000000000000000e+00 3.020839880625000205e+03 5.460465241289819832e-02
2.000000000000000000e+00 3.020839880625000205e+03 -3.390654003124473487e-02
2.500000000000000000e+00 3.020839880625000205e+03 -2.054074425398223075e-02
3.000000000000000000e+00 3.020839880625000205e+03 -1.574447153437784006e-02
3.500000000000000000e+00 3.020839880625000205e+03 -4.207775522733393087e-02
4.000000000000000000e+00 3.020839880625000205e+03 2.293774348127946769e-02
4.500000000000000000e+00 3.020839880625000205e+03 -3.031899115477658738e-02
5.000000000000000000e+00 3.020839880625000205e+03 5.074524243156267218e-04
5.500000000000000000e+00 3.020839880625000205e+03 1.463906724523690063e-02
6.000000000000000000e+00 3.020839880625000205e+03 9.989253208891823999e-03
6.500000000000000000e+00 3.020839880625000205e+03 1.318249318139647422e-02
7.000000000000000000e+00 3.020839880625000205e+03 -1.794674499034005360e-02
7.500000000000000000e+00 3.020839880625000205e+03 6.813432440093742173e-03
8.000000000000000000e+00 3.020839880625000205e+03 2.164690967243610570e-02
8.500000000000000000e+00 3.020839880625000205e+03 -3.431205671010723740e-02
9.000000000000000000e+00 3.020839880625000205e+03 1.287386107117685120e-02
9.500000000000000000e+00 3.020839880625000205e+03 -1.780065746491448983e-02
1.000000000000000000e+01 3.020839880625000205e+03 -2.342685180746668233e-02
1.050000000000000000e+01 3.020839880625000205e+03 -8.240607687200477566e-03
1.100000000000000000e+01 3.020839880625000205e+03 -8.177963074030683566e-02
1.150000000000000000e+01 3.020839880625000205e+03 -3.893125527745797815e-02
1.200000000000000000e+01 3.020839880625000205e+03 -5.319672967966374705e-02
1.250000000000000000e+01 3.020839880625000205e+03 -3.325682738872227928e-02
1.300000000000000000e+01 3.020839880625000205e+03 -1.946572406002110983e-02
1.350000000000000000e+01 3.020839880625000205e+03 -1.327549457711133321e-02
1.400000000000000000e+01 3.020839880625000205e+03 -1.194724072419625985e-02
1.450000000000000000e+01 3.020839880625000205e+03 -3.164185135216277325e-03
1.500000000000000000e+01 3.020839880625000205e+03 2.339522670402249468e-03
1.550000000000000000e+01 3.020839880625000205e+03 -9.149023805903373384e-04
1.600000000000000000e+01 3.020839880625000205e+03 2.796378396665902244e-04
1.650000000000000000e+01 3.020839880625000205e+03 -2.187519296392625089e-04
1.700000000000000000e+01 3.020839880625000205e+03 4.546867335937547971e-04
1.750000000000000000e+01 3.020839880625000205e+03 -6.643526799329763479e-05
1.800000000000000000e+01 3.020839880625000205e+03 6.181764671705128442e-05
1.850000000000000000e+01 3.020839880625000205e+03 -6.982797064674127923e-06
1.900000000000000000e+01 3.020839880625000205e+03 1.450622903610716915e-05
1.950000000000000000e+01 3.020839880625000205e+03 -9.038180276815162644e-06
0.000000000000000000e+00 3.021882268437499079e+03 5.969891625699220994e-02
5.000000000000000000e-01 3.021882268437499079e+03 1.349762750228802183e-02
1.000000000000000000e+00 3.021882268437499079e+03 9.615392938961795852e-03
1.500000000000000000e+00 3.021882268437499079e+03 5.361653009542253351e-02
2.000000000000000000e+00 3.021882268437499079e+03 -3.584866167859626640e-02
2.500000000000000000e+00 3.021882268437499079e+03 -2.022879519705164664e-02
3.000000000000000000e+00 3.021882268437499079e+03 -1.390947042297697132e-02
3.500000000000000000e+00 3.021882268437499079e+03 -4.134078221483369897e-02
4.000000000000000000e+00 3.021882268437499079e+03 2.347732141467433545e-02
4.500000000000000000e+00 3.021882268437499079e+03 -2.882823186968765453e-02
5.000000000000000000e+00 3.021882268437499079e+03 1.071044683897989618e-03
5.500000000000000000e+00 3.021882268437499079e+03 1.490662954713842941e-02
6.000000000000000000e+00 3.021882268437499079e+03 1.098609955426812536e-02
6.500000000000000000e+00 3.021882268437499079e+03 1.031898414355562552e-02
7.000000000000000000e+00 3.021882268437499079e+03 -1.756615157735978358e-02
7.500000000000000000e+00 3.021882268437499079e+03 7.854883402156721123e-03
8.000000000000000000e+00 3.021882268437499079e+03 2.423704865470088787e-02
8.500000000000000000e+00 3.021882268437499079e+03 -3.689236588582627679e-02
9.000000000000000000e+00 3.021882268437499079e+03 1.414742357269741999e-02
9.500000000000000000e+00 3.021882268437499079e+03 -1.716775467018529303e-02
1.000000000000000000e+01 3.021882268437499079e+03 -2.229608784925552964e-02
1.050000000000000000e+01 3.021882268437499079e+03 -7.020080972732345784e-03
1.100000000000000000e+01 3.021882268437499079e+03 -8.339811899969845621e-02
1.150000000000000000e+01 3.021882268437499079e+03 -3.784124382305711909e-02
1.200000000000000000e+01 3.021882268437499079e+03 -5.300890676132855028e-02
1.250000000000000000e+01 3.021882268437499079e+03 -3.448598963977325682e-02
1.300000000000000000e+01 3.021882268437499079e+03 -2.053333939268551719e-02
1.350000000000000000e+01 3.021882268437499079e+03 -1.382732634849109625e-02
1.400000000000000000e+01 3.021882268437499079e+03 -1.075804692073441607e-02
1.450000000000000000e+01 3.021882268437499079e+03 -3.691799305504154041e-03
1.500000000000000000e+01 3.021882268437499079e+03 2.601082471135231309e-03
1.550000000000000000e+01 3.021882268437499079e+03 -1.081678813879874065e-03
1.600000000000000000e+01 3.021882268437499079e+03 2.354748271436641921e-04
1.650000000000000000e+01 3.021882268437499079e+03 -2.148481392848511362e-04
1.700000000000000000e+01 3.021882268437499079e+03 4.445505994689690301e-04
1.750000000000000000e+01 3.021882268437499079e+03 -7.714009614526218565e-05
1.800000000000000000e+01 3.021882268437499079e+03 7.179546971325602878e-05
1.850000000000000000e+01 3.021882268437499079e+03 -7.223974671595367512e-06
1.900000000000000000e+01 3.021882268437499079e+03 1.432420828186350253e-05
1.950000000000000000e+01 3.021882268437499079e+03 -6.008997112268800916e-06
0.000000000000000000e+00 3.022924656249999771e+03 6.137097334243023922e-02
5.000000000000000000e-01 3.022924656249999771e+03 1.309851627798196486e-02
1.000000000000000000e+00 3.022924656249999771e+03 1.408602875509627414e-02
1.500000000000000000e+00 3.022924656249999771e+03 5.204157923736270341e-02
2.000000000000000000e+00 3.022924656249999771e+03 -3.791624648328929814e-02
2.500000000000000000e+00 3.022924656249999771e+03 -1.975740631193338703e-02
3.000000000000000000e+00 3.022924656249999771e+03 -1.207819273614254424e-02
3.500000000000000000e+00 3.022924656249999771e+03 -4.007862901341381623e-02
4.000000000000000000e+00 3.022924656249999771e+03 2.383254697919355916e-02
4.500000000000000000e+00 3.022924656249999771e+03 -2.740285412345336985e-02
5.000000000000000000e+00 3.022924656249999771e+03 1.826205194141814619e-03
5.500000000000000000e+00 3.022924656249999771e+03 1.521419737620980685e-02
6.000000000000000000e+00 3.022924656249999771e+03 1.147605657244612533e-02
6.500000000000000000e+00 3.022924656249999771e+03 7.788903296285793441e-03
7.000000000000000000e+00 3.022924656249999771e+03 -1.728772726967644363e-02
7.500000000000000000e+00 3.022924656249999771e+03 9.155545147030038494e-03
8.000000000000000000e+00 3.022924656249999771e+03 2.654278263932936463e-02
8.500000000000000000e+00 3.022924656249999771e+03 -3.899451563160058476e-02
9.000000000000000000e+00 3.022924656249999771e+03 1.528232244983571131e-02
9.500000000000000000e+00 3.022924656249999771e+03 -1.626684166511417964e-02
1.000000000000000000e+01 3.022924656249999771e+03 -2.097344385918495369e-02
1.050000000000000000e+01 3.022924656249999771e+03 -5.760044070558302878e-03
1.100000000000000000e+01 3.022924656249999771e+03 -8.506356891362633343e-02
1.150000000000000000e+01 3.022924656249999771e+03 -3.628573544376546833e-02
1.200000000000000000e+01 3.022924656249999771e+03 -5.252268682634046032e-02
1.250000000000000000e+01 3.022924656249999771e+03 -3.590793023324611449e-02
1.300000000000000000e+01 3.022924656249999771e+03 -2.167888215000074448e-02
1.350000000000000000e+01 3.022924656249999771e+03 -1.443758987689136401e-02
1.400000000000000000e+01 3.022924656249999771e+03 -9.568128210134124040e-03
1.450000000000000000e+01 3.022924656249999771e+03 -4.185114307182654508e-03
1.500000000000000000e+01 3.022924656249999771e+03 2.801740619652211533e-03
1.550000000000000000e+01 3.022924656249999771e+03 -1.234450073849444789e-03
1.600000000000000000e+01 3.022924656249999771e+03 1.949861046476280397e-04
1.650000000000000000e+01 3.022924656249999771e+03 -2.112704648720720993e-04
1.700000000000000000e+01 3.022924656249999771e+03 4.261655122759726148e-04
1.750000000000000000e+01 3.022924656249999771e+03 -8.638673431356491954e-05
1.800000000000000000e+01 3.022924656249999771e+03 8.203668204601612622e-05
1.850000000000000000e+01 3.022924656249999771e+03 -7.796266417777156802e-06
1.900000000000000000e+01 3.022924656249999771e+03 1.425367006066844349e-05
1.950000000000000000e+01 3.022924656249999771e+03 -4.112845789196802821e-06
0.000000000000000000e+00 3.023967044062499554e+03 6.296946509096774947e-02
5.000000000000000000e-01 3.023967044062499554e+03 1.287575976183640176e-02
1.000000000000000000e+00 3.023967044062499554e+03 1.847859186477342902e-02
1.500000000000000000e+00 3.023967044062499554e+03 4.994859982392092779e-02
2.000000000000000000e+00 3.023967044062499554e+03 -4.011282726200297161e-02
2.500000000000000000e+00 3.023967044062499554e+03 -1.905249047803955764e-02
3.000000000000000000e+00 3.023967044062499554e+03 -1.024669420534349111e-02
3.500000000000000000e+00 3.023967044062499554e+03 -3.845355102824009330e-02
4.000000000000000000e+00 3.023967044062499554e+03 2.409974586778898531e-02
4.500000000000000000e+00 3.023967044062499554e+03 -2.608025519222195027e-02
5.000000000000000000e+00 3.023967044062499554e+03 2.730199002003971635e-03
5.500000000000000000e+00 3.023967044062499554e+03 1.553717578853665814e-02
6.000000000000000000e+00 3.023967044062499554e+03 1.137980012741003806e-02
6.500000000000000000e+00 3.023967044062499554e+03 5.689527296306547653e-03
7.000000000000000000e+00 3.023967044062499554e+03 -1.709460154791306655e-02
7.500000000000000000e+00 3.023967044062499554e+03 1.084222307688372140e-02
8.000000000000000000e+00 3.023967044062499554e+03 2.845278247572444880e-02
8.500000000000000000e+00 3.023967044062499554e+03 -4.058771290269750504e-02
9.000000000000000000e+00 3.023967044062499554e+03 1.626675443437653606e-02
9.500000000000000000e+00 3.023967044062499554e+03 -1.524157354797336765e-02
1.000000000000000000e+01 3.023967044062499554e+03 -1.953956679506888353e-02
1.050000000000000000e+01 3.023967044062499554e+03 -4.384278711598591817e-03
1.100000000000000000e+01 3.023967044062499554e+03 -8.682785336276774291e-02
1.150000000000000000e+01 3.023967044062499554e+03 -3.433031901935620217e-02
1.200000000000000000e+01 3.023967044062499554e+03 -5.176886004633807215e-02
1.250000000000000000e+01 3.023967044062499554e+03 -3.742106359018067263e-02
1.300000000000000000e+01 3.023967044062499554e+03 -2.290401280420879815e-02
1.350000000000000000e+01 3.023967044062499554e+03 -1.512100030587254680e-02
1.400000000000000000e+01 3.023967044062499554e+03 -8.400180631930483782e-03
1.450000000000000000e+01 3.023967044062499554e+03 -4.640940683014059889e-03
1.500000000000000000e+01 3.023967044062499554e+03 2.940679687411601028e-03
1.550000000000000000e+01 3.023967044062499554e+03 -1.363578104925979419e-03
1.600000000000000000e+01 3.023967044062499554e+03 1.570984913907824947e-04
1.650000000000000000e+01 3.023967044062499554e+03 -2.092359826239345566e-04
1.700000000000000000e+01 3.023967044062499554e+03 4.007312208490138635e-04
1.750000000000000000e+01 3.023967044062499554e+03 -9.366508037691262335e-05
1.800000000000000000e+01 3.023967044062499554e+03 9.208797147570284833e-05
1.850000000000000000e+01 3.023967044062499554e+03 -8.806488016760679661e-06
1.900000000000000000e+01 3.023967044062499554e+03 1.437493849287153727e-05
1.950000000000000000e+01 3.023967044062499554e+03 -3.366125009708517048e-06
0.000000000000000000e+00 3.025009431874999791e+03 6.442742131355234936e-02
5.000000000000000000e-01 3.025009431874999791e+03 1.287029879674548606e-02
1.000000000000000000e+00 3.025009431874999791e+03 2.270369213825522772e-02
1.500000000000000000e+00 3.025009431874999791e+03 4.732858894289317803e-02
2.000000000000000000e+00 3.025009431874999791e+03 -4.233069130971801874e-02
2.500000000000000000e+00 3.025009431874999791e+03 -1.810481863827209312e-02
3.000000000000000000e+00 3.025009431874999791e+03 -8.383281108248484201e-03
3.500000000000000000e+00 3.025009431874999791e+03 -3.656410689994026020e-02
4.000000000000000000e+00 3.025009431874999791e+03 2.424248303639489621e-02
4.500000000000000000e+00 3.025009431874999791e+03 -2.490190438151984598e-02
5.000000000000000000e+00 3.025009431874999791e+03 3.791817716734223031e-03
5.500000000000000000e+00 3.025009431874999791e+03 1.593058778666688741e-02
6.000000000000000000e+00 3.025009431874999791e+03 1.061486038277658847e-02
6.500000000000000000e+00 3.025009431874999791e+03 4.137997220078014002e-03
7.000000000000000000e+00 3.025009431874999791e+03 -1.700636997040726531e-02
7.500000000000000000e+00 3.025009431874999791e+03 1.287003885151164796e-02
8.000000000000000000e+00 3.025009431874999791e+03 2.990325737704687195e-02
8.500000000000000000e+00 3.025009431874999791e+03 -4.164201122014206391e-02
9.000000000000000000e+00 3.025009431874999791e+03 1.707126430570270886e-02
9.500000000000000000e+00 3.025009431874999791e+03 -1.415769739720946531e-02
1.000000000000000000e+01 3.025009431874999791e+03 -1.802776291894779906e-02
1.050000000000000000e+01 3.025009431874999791e+03 -2.831968184642841193e-03
1.100000000000000000e+01 3.025009431874999791e+03 -8.871885076950103421e-02
1.150000000000000000e+01 3.025009431874999791e+03 -3.205838923958766878e-02
1.200000000000000000e+01 3.025009431874999791e+03 -5.083289423353866410e-02
1.250000000000000000e+01 3.025009431874999791e+03 -3.893413102216468358e-02
1.300000000000000000e+01 3.025009431874999791e+03 -2.422239600394865758e-02
1.350000000000000000e+01 3.025009431874999791e+03 -1.587715499150943801e-02
1.400000000000000000e+01 3.025009431874999791e+03 -7.284288741260926646e-03
1.450000000000000000e+01 3.025009431874999791e+03 -5.041193018560421665e-03
1.500000000000000000e+01 3.025009431874999791e+03 3.018088578092248050e-03
1.550000000000000000e+01 3.025009431874999791e+03 -1.464876180203393162e-03
1.600000000000000000e+01 3.025009431874999791e+03 1.231959943182397391e-04
1.650000000000000000e+01 3.025009431874999791e+03 -2.096405262284830489e-04
1.700000000000000000e+01 3.025009431874999791e+03 3.695470349111391016e-04
1.750000000000000000e+01 3.025009431874999791e+03 -9.862438016878587947e-05
1.800000000000000000e+01 3.025009431874999791e+03 1.013353329972222627e-04
1.850000000000000000e+01 3.025009431874999791e+03 -1.048744452304559197e-05
1.900000000000000000e+01 3.025009431874999791e+03 1.507003440763453409e-05
1.950000000000000000e+01 3.025009431874999791e+03 -3.597738137160621633e-06
0.000000000000000000e+00 3.026051819687499574e+03 6.564819231791124698e-02
5.000000000000000000e-01 3.026051819687499574e+03 1.318295040957987406e-02
1.000000000000000000e+00 3.026051819687499574e+03 2.664435908939809944e-02
1.500000000000000000e+00 3.026051819687499574e+03 4.427245983059800716e-02
2.000000000000000000e+00 3.026051819687499574e+03 -4.450202201952975500e-02
2.500000000000000000e+00 3.026051819687499574e+03 -1.698792747297122457e-02
3.000000000000000000e+00 3.026051819687499574e+03 -6.494428618957651632e-03
3.500000000000000000e+00 3.026051819687499574e+03 -3.440275220614207735e-02
4.000000000000000000e+00 3.026051819687499574e+03 2.415931001648416454e-02
4.500000000000000000e+00 3.026051819687499574e+03 -2.388702537466166204e-02
5.000000000000000000e+00 3.026051819687499574e+03 4.932657468318692867e-03
5.500000000000000000e+00 3.026051819687499574e+03 1.643554780745478186e-02
6.000000000000000000e+00 3.026051819687499574e+03 9.218203661921208283e-03
6.500000000000000000e+00 3.026051819687499574e+03 3.135983320836102217e-03
7.000000000000000000e+00 3.026051819687499574e+03 -1.703903971182811963e-02
7.500000000000000000e+00 3.026051819687499574e+03 1.518213020413059638e-02
8.000000000000000000e+00 3.026051819687499574e+03 3.078960059953664979e-02
8.500000000000000000e+00 3.026051819687499574e+03 -4.210122729430777755e-02
9.000000000000000000e+00 3.026051819687499574e+03 1.767886680777532374e-02
9.500000000000000000e+00 3.026051819687499574e+03 -1.307152864110672219e-02
1.000000000000000000e+01 3.026051819687499574e+03 -1.647533253422263366e-02
1.050000000000000000e+01 3.026051819687499574e+03 -1.097533035976531145e-03
1.100000000000000000e+01 3.026051819687499574e+03 -9.067689890844751743e-02
1.150000000000000000e+01 3.026051819687499574e+03 -2.960011111504541603e-02
1.200000000000000000e+01 3.026051819687499574e+03 -4.984592743392445707e-02
1.250000000000000000e+01 3.026051819687499574e+03 -4.035342974587335235e-02
1.300000000000000000e+01 3.026051819687499574e+03 -2.568388632636833119e-02
1.350000000000000000e+01 3.026051819687499574e+03 -1.665868839128686538e-02
1.400000000000000000e+01 3.026051819687499574e+03 -6.258999629759193044e-03
1.450000000000000000e+01 3.026051819687499574e+03 -5.379061526026640734e-03
1.500000000000000000e+01 3.026051819687499574e+03 3.048910747419262927e-03
1.550000000000000000e+01 3.026051819687499574e+03 -1.540419302609970838e-03
1.600000000000000000e+01 3.026051819687499574e+03 9.379763972161217359e-05
1.650000000000000000e+01 3.026051819687499574e+03 -2.118284898477327486e-04
1.700000000000000000e+01 3.026051819687499574e+03 3.335157861750848792e-04
1.750000000000000000e+01 3.026051819687499574e+03 -1.010747830164748757e-04
1.800000000000000000e+01 3.026051819687499574e+03 1.093933078945113878e-04
1.850000000000000000e+01 3.026051819687499574e+03 -1.302306624597653257e-05
1.900000000000000000e+01 3.026051819687499574e+03 1.659761603492381104e-05
1.950000000000000000e+01 3.026051819687499574e+03 -4.693712518579750366e-06
0.000000000000000000e+00 3.027094207499999357e+03 6.659334615584253103e-02
5.000000000000000000e-01 3.027094207499999357e+03 1.386162159624807107e-02
1.000000000000000000e+00 3.027094207499999357e+03 3.024940872444700085e-02
1.500000000000000000e+00 3.027094207499999357e+03 4.080744678565019490e-02
2.000000000000000000e+00 3.027094207499999357e+03 -4.665752131217486276e-02
2.500000000000000000e+00 3.027094207499999357e+03 -1.576962239759475623e-02
3.000000000000000000e+00 3.027094207499999357e+03 -4.632853088147848540e-03
3.500000000000000000e+00 3.027094207499999357e+03 -3.198553492770755957e-02
4.000000000000000000e+00 3.027094207499999357e+03 2.373580533093143027e-02
4.500000000000000000e+00 3.027094207499999357e+03 -2.305587719365941729e-02
5.000000000000000000e+00 3.027094207499999357e+03 6.003106184059334854e-03
5.500000000000000000e+00 3.027094207499999357e+03 1.706523643908155335e-02
6.000000000000000000e+00 3.027094207499999357e+03 7.353389986928662164e-03
6.500000000000000000e+00 3.027094207499999357e+03 2.612684486771822603e-03
7.000000000000000000e+00 3.027094207499999357e+03 -1.722194815087394609e-02
7.500000000000000000e+00 3.027094207499999357e+03 1.771829390118727712e-02
8.000000000000000000e+00 3.027094207499999357e+03 3.103997712814079990e-02
8.500000000000000000e+00 3.027094207499999357e+03 -4.197385903975984350e-02
9.000000000000000000e+00 3.027094207499999357e+03 1.812021122559206304e-02
9.500000000000000000e+00 3.027094207499999357e+03 -1.201573167477784296e-02
1.000000000000000000e+01 3.027094207499999357e+03 -1.501118815874008701e-02
1.050000000000000000e+01 3.027094207499999357e+03 7.949211041424945152e-04
1.100000000000000000e+01 3.027094207499999357e+03 -9.261134650553988490e-02
1.150000000000000000e+01 3.027094207499999357e+03 -2.701768616498963216e-02
1.200000000000000000e+01 3.027094207499999357e+03 -4.888384917309152727e-02
1.250000000000000000e+01 3.027094207499999357e+03 -4.163233471008166708e-02
1.300000000000000000e+01 3.027094207499999357e+03 -2.733018574435666648e-02
1.350000000000000000e+01 3.027094207499999357e+03 -1.745273302589312597e-02
1.400000000000000000e+01 3.027094207499999357e+03 -5.347582403572758575e-03
1.450000000000000000e+01 3.027094207499999357e+03 -5.653361932503732194e-03
1.500000000000000000e+01 3.027094207499999357e+03 3.040115604766646835e-03
1.550000000000000000e+01 3.027094207499999357e+03 -1.592846469076152896e-03
1.600000000000000000e+01 3.027094207499999357e+03 7.017809030875503992e-05
1.650000000000000000e+01 3.027094207499999357e+03 -2.149452034099074305e-04
1.700000000000000000e+01 3.027094207499999357e+03 2.929640555345852269e-04
1.750000000000000000e+01 3.027094207499999357e+03 -1.003102567750249828e-04
1.800000000000000000e+01 3.027094207499999357e+03 1.159584597388559562e-04
1.850000000000000000e+01 3.027094207499999357e+03 -1.635995727326656251e-05
1.900000000000000000e+01 3.027094207499999357e+03 1.883727272969204340e-05
1.950000000000000000e+01 3.027094207499999357e+03 -6.479986076014907461e-06
0.000000000000000000e+00 3.028136595312500049e+03 6.731589811123873945e-02
5.000000000000000000e-01 3.028136595312500049e+03 1.478514781167408580e-02
1.000000000000000000e+00 3.028136595312500049e+03 3.352171985033126911e-02
1.500000000000000000e+00 3.028136595312500049e+03 3.691089268356743253e-02
2.000000000000000000e+00 3.028136595312500049e+03 -4.877106273256662933e-02
2.500000000000000000e+00 3.028136595312500049e+03 -1.448565736287545612e-02
3.000000000000000000e+00 3.028136595312500049e+03 -2.768318509843416264e-03
3.500000000000000000e+00 3.028136595312500049e+03 -2.932623484359609192e-02
4.000000000000000000e+00 3.028136595312500049e+03 2.293590265231924483e-02
4.500000000000000000e+00 3.028136595312500049e+03 -2.246068719047354667e-02
5.000000000000000000e+00 3.028136595312500049e+03 6.976893367280602269e-03
5.500000000000000000e+00 3.028136595312500049e+03 1.774769856419770170e-02
6.000000000000000000e+00 3.028136595312500049e+03 5.195291910998040344e-03
6.500000000000000000e+00 3.028136595312500049e+03 2.437239989992707502e-03
7.000000000000000000e+00 3.028136595312500049e+03 -1.757406495633985835e-02
7.500000000000000000e+00 3.028136595312500049e+03 2.038963934527256161e-02
8.000000000000000000e+00 3.028136595312500049e+03 3.068929570304763238e-02
8.500000000000000000e+00 3.028136595312500049e+03 -4.129094433900314109e-02
9.000000000000000000e+00 3.028136595312500049e+03 1.839750093609547263e-02
9.500000000000000000e+00 3.028136595312500049e+03 -1.092330468870395498e-02
1.000000000000000000e+01 3.028136595312500049e+03 -1.373524515224863220e-02
1.050000000000000000e+01 3.028136595312500049e+03 2.805296752762224607e-03
1.100000000000000000e+01 3.028136595312500049e+03 -9.442936780347577219e-02
1.150000000000000000e+01 3.028136595312500049e+03 -2.438289380914942031e-02
1.200000000000000000e+01 3.028136595312500049e+03 -4.797199058034946201e-02
1.250000000000000000e+01 3.028136595312500049e+03 -4.279117658848850814e-02
1.300000000000000000e+01 3.028136595312500049e+03 -2.917865358040395637e-02
1.350000000000000000e+01 3.028136595312500049e+03 -1.823469065632082886e-02
1.400000000000000000e+01 3.028136595312500049e+03 -4.546925466974332739e-03
1.450000000000000000e+01 3.028136595312500049e+03 -5.868785696907225131e-03
1.500000000000000000e+01 3.028136595312500049e+03 3.002673118631149149e-03
1.550000000000000000e+01 3.028136595312500049e+03 -1.627916494101833318e-03
1.600000000000000000e+01 3.028136595312500049e+03 5.591588361753958668e-05
1.650000000000000000e+01 3.028136595312500049e+03 -2.201013321497307599e-04
1.700000000000000000e+01 3.028136595312500049e+03 2.481841029657417619e-04
1.750000000000000000e+01 3.028136595312500049e+03 -9.559562672823320297e-05
1.800000000000000000e+01 3.028136595312500049e+03 1.210051310655868074e-04
1.850000000000000000e+01 3.028136595312500049e+03 -2.032932243216156853e-05
1.900000000000000000e+01 3.028136595312500049e+03 2.144436283505177151e-05
1.950000000000000000e+01 3.028136595312500049e+03 -8.821365469762777666e-06
0.000000000000000000e+00 3.029178983124999831e+03 6.781707416923239695e-02
5.000000000000000000e-01 3.029178983124999831e+03 1.576738386828295188e-02
1.000000000000000000e+00 3.029178983124999831e+03 3.641810324979610769e-02
1.500000000000000000e+00 3.029178983124999831e+03 3.260271870885081413e-02
2.000000000000000000e+00 3.029178983124999831e+03 -5.073158429581085815e-02
2.500000000000000000e+00 3.029178983124999831e+03 -1.319994996926634329e-02
3.000000000000000000e+00 3.029178983124999831e+03 -8.843546808998633581e-04
3.500000000000000000e+00 3.029178983124999831e+03 -2.644157163982354189e-02
4.000000000000000000e+00 3.029178983124999831e+03 2.180653896466362360e-02
4.500000000000000000e+00 3.029178983124999831e+03 -2.210384824960421463e-02
5.000000000000000000e+00 3.029178983124999831e+03 7.822815146980008350e-03
5.500000000000000000e+00 3.029178983124999831e+03 1.838953553477527814e-02
6.000000000000000000e+00 3.029178983124999831e+03 2.944198849086765608e-03
6.500000000000000000e+00 3.029178983124999831e+03 2.578421526650978481e-03
7.000000000000000000e+00 3.029178983124999831e+03 -1.814650910092262606e-02
7.500000000000000000e+00 3.029178983124999831e+03 2.313742013106164994e-02
8.000000000000000000e+00 3.029178983124999831e+03 2.974177597589902286e-02
8.500000000000000000e+00 3.029178983124999831e+03 -4.005531435040644850e-02
9.000000000000000000e+00 3.029178983124999831e+03 1.851151481670694487e-02
9.500000000000000000e+00 3.029178983124999831e+03 -9.791202540928203857e-03
1.000000000000000000e+01 3.029178983124999831e+03 -1.266818282129952497e-02
1.050000000000000000e+01 3.029178983124999831e+03 4.858766259376217159e-03
1.100000000000000000e+01 3.029178983124999831e+03 -9.603745370296849770e-02
1.150000000000000000e+01 3.029178983124999831e+03 -2.176794056675116287e-02
1.200000000000000000e+01 3.029178983124999831e+03 -4.711604781465852237e-02
1.250000000000000000e+01 3.029178983124999831e+03 -4.385490191283594741e-02
1.300000000000000000e+01 3.029178983124999831e+03 -3.123197013884750767e-02
1.350000000000000000e+01 3.029178983124999831e+03 -1.893068694665801799e-02
1.400000000000000000e+01 3.029178983124999831e+03 -3.887227852046625572e-03
1.450000000000000000e+01 3.029178983124999831e+03 -6.027327709973502590e-03
1.500000000000000000e+01 3.029178983124999831e+03 2.959562385609215782e-03
1.550000000000000000e+01 3.029178983124999831e+03 -1.652172768448905782e-03
1.600000000000000000e+01 3.029178983124999831e+03 5.239700282189194424e-05
1.650000000000000000e+01 3.029178983124999831e+03 -2.291187059863206165e-04
1.700000000000000000e+01 3.029178983124999831e+03 1.997192770114250050e-04
1.750000000000000000e+01 3.029178983124999831e+03 -8.712343225164634059e-05
1.800000000000000000e+01 3.029178983124999831e+03 1.247772578475155438e-04
1.850000000000000000e+01 3.029178983124999831e+03 -2.489046120507685950e-05
1.900000000000000000e+01 3.029178983124999831e+03 2.422822691570515480e-05
1.950000000000000000e+01 3.029178983124999831e+03 -1.174817953459227096e-05
0.000000000000000000e+00 3.030221370937499614e+03 6.808758476862129816e-02
5.000000000000000000e-01 3.030221370937499614e+03 1.668500147252496846e-02
1.000000000000000000e+00 3.030221370937499614e+03 3.892319445738073869e-02
1.500000000000000000e+00 3.030221370937499614e+03 2.798633630939613426e-02
2.000000000000000000e+00 3.030221370937499614e+03 -5.242704606657055261e-02
2.500000000000000000e+00 3.030221370937499614e+03 -1.206271777156922055e-02
3.000000000000000000e+00 3.030221370937499614e+03 9.686342205325520821e-04
3.500000000000000000e+00 3.030221370937499614e+03 -2.345335322782138646e-02
4.000000000000000000e+00 3.030221370937499614e+03 2.042557915427429746e-02
4.500000000000000000e+00 3.030221370937499614e+03 -2.184606117261077632e-02
5.000000000000000000e+00 3.030221370937499614e+03 8.382257229013131972e-03
5.500000000000000000e+00 3.030221370937499614e+03 1.897592672649166951e-02
6.000000000000000000e+00 3.030221370937499614e+03 7.917274015863741713e-04
6.500000000000000000e+00 3.030221370937499614e+03 3.063469083132653627e-03
7.000000000000000000e+00 3.030221370937499614e+03 -1.896173463274744564e-02
7.500000000000000000e+00 3.030221370937499614e+03 2.586319949862378106e-02
8.000000000000000000e+00 3.030221370937499614e+03 2.825706636166725599e-02
8.500000000000000000e+00 3.030221370937499614e+03 -3.832957502942381522e-02
9.000000000000000000e+00 3.030221370937499614e+03 1.844300083324184117e-02
9.500000000000000000e+00 3.030221370937499614e+03 -8.656051716449803674e-03
1.000000000000000000e+01 3.030221370937499614e+03 -1.181471333460027036e-02
1.050000000000000000e+01 3.030221370937499614e+03 6.793021733392905215e-03
1.100000000000000000e+01 3.030221370937499614e+03 -9.734015591486032404e-02
1.150000000000000000e+01 3.030221370937499614e+03 -1.919277288021946706e-02
1.200000000000000000e+01 3.030221370937499614e+03 -4.634235040958360058e-02
1.250000000000000000e+01 3.030221370937499614e+03 -4.484364821879807672e-02
1.300000000000000000e+01 3.030221370937499614e+03 -3.340970564969691914e-02
1.350000000000000000e+01 3.030221370937499614e+03 -1.953923182824481714e-02
1.400000000000000000e+01 3.030221370937499614e+03 -3.399377507480586501e-03
1.450000000000000000e+01 3.030221370937499614e+03 -6.136851072380425896e-03
1.500000000000000000e+01 3.030221370937499614e+03 2.918214912645127144e-03
1.550000000000000000e+01 3.030221370937499614e+03 -1.669142412953201126e-03
1.600000000000000000e+01 3.030221370937499614e+03 6.048526632964026142e-05
1.650000000000000000e+01 3.030221370937499614e+03 -2.415951471894013669e-04
1.700000000000000000e+01 3.030221370937499614e+03 1.484899997493224386e-04
1.750000000000000000e+01 3.030221370937499614e+03 -7.546762235975781928e-05
1.800000000000000000e+01 3.030221370937499614e+03 1.274586435135963039e-04
1.850000000000000000e+01 3.030221370937499614e+03 -3.001806608124811532e-05
1.900000000000000000e+01 3.030221370937499614e+03 2.699329745693339013e-05
1.950000000000000000e+01 3.030221370937499614e+03 -1.503153680950806985e-05
0.000000000000000000e+00 3.031263758749999397e+03 6.816103763965995765e-02
5.000000000000000000e-01 3.031263758749999397e+03 1.749721701464067997e-02
1.000000000000000000e+00 3.031263758749999397e+03 4.106855621139428314e-02
1.500000000000000000e+00 3.031263758749999397e+03 2.317885873580198541e-02
2.000000000000000000e+00 3.031263758749999397e+03 -5.371891122063627427e-02
2.500000000000000000e+00 3.031263758749999397e+03 -1.122749673376852858e-02
3.000000000000000000e+00 3.031263758749999397e+03 2.770136153126226408e-03
3.500000000000000000e+00 3.031263758749999397e+03 -2.039443723785372767e-02
4.000000000000000000e+00 3.031263758749999397e+03 1.877523497739188099e-02
4.500000000000000000e+00 3.031263758749999397e+03 -2.149006914850024388e-02
5.000000000000000000e+00 3.031263758749999397e+03 8.518129799099374497e-03
5.500000000000000000e+00 3.031263758749999397e+03 1.948222295400777251e-02
6.000000000000000000e+00 3.031263758749999397e+03 -1.117625982564899147e-03
6.500000000000000000e+00 3.031263758749999397e+03 3.791985897628515241e-03
7.000000000000000000e+00 3.031263758749999397e+03 -1.998540760988775852e-02
7.500000000000000000e+00 3.031263758749999397e+03 2.845220214153752064e-02
8.000000000000000000e+00 3.031263758749999397e+03 2.636827409842520606e-02
8.500000000000000000e+00 3.031263758749999397e+03 -3.624436083160036126e-02
9.000000000000000000e+00 3.031263758749999397e+03 1.821368150132207653e-02
9.500000000000000000e+00 3.031263758749999397e+03 -7.562189493439248206e-03
1.000000000000000000e+01 3.031263758749999397e+03 -1.114807251711078841e-02
1.050000000000000000e+01 3.031263758749999397e+03 8.489512578661992728e-03
1.100000000000000000e+01 3.031263758749999397e+03 -9.823653922196906585e-02
1.150000000000000000e+01 3.031263758749999397e+03 -1.670044296012437521e-02
1.200000000000000000e+01 3.031263758749999397e+03 -4.562939871863225250e-02
1.250000000000000000e+01 3.031263758749999397e+03 -4.572124177071543866e-02
1.300000000000000000e+01 3.031263758749999397e+03 -3.564674169997247150e-02
1.350000000000000000e+01 3.031263758749999397e+03 -2.006889729433979086e-02
1.400000000000000000e+01 3.031263758749999397e+03 -3.078114970931067600e-03
1.450000000000000000e+01 3.031263758749999397e+03 -6.206902861748058581e-03
1.500000000000000000e+01 3.031263758749999397e+03 2.876804939025647771e-03
1.550000000000000000e+01 3.031263758749999397e+03 -1.680426224333292232e-03
1.600000000000000000e+01 3.031263758749999397e+03 8.259812836789965447e-05
1.650000000000000000e+01 3.031263758749999397e+03 -2.561015190420621039e-04
1.700000000000000000e+01 3.031263758749999397e+03 9.584139859071317592e-05
1.750000000000000000e+01 3.031263758749999397e+03 -6.088218058526836864e-05
1.800000000000000000e+01 3.031263758749999397e+03 1.288400858655823510e-04
1.850000000000000000e+01 3.031263758749999397e+03 -3.539873736508223706e-05
1.900000000000000000e+01 3.031263758749999397e+03 2.946308004482196591e-05
1.950000000000000000e+01 3.031263758749999397e+03 -1.835746161001803955e-05
0.000000000000000000e+00 3.032306146562499180e+03 6.805566170910683221e-02
5.000000000000000000e-01 3.032306146562499180e+03 1.819594833540252518e-02
1.000000000000000000e+00 3.032306146562499180e+03 4.293627535231661629e-02
1.500000000000000000e+00 3.032306146562499180e+03 1.823051962880846422e-02
2.000000000000000000e+00 3.032306146562499180e+03 -5.445940745223647877e-02
2.500000000000000000e+00 3.032306146562499180e+03 -1.082601702114522474e-02
3.000000000000000000e+00 3.032306146562499180e+03 4.549692005652070104e-03
3.500000000000000000e+00 3.032306146562499180e+03 -1.730159889074474669e-02
4.000000000000000000e+00 3.032306146562499180e+03 1.687413567691658026e-02
4.500000000000000000e+00 3.032306146562499180e+03 -2.100750794926193807e-02
5.000000000000000000e+00 3.032306146562499180e+03 8.246650143549753148e-03
5.500000000000000000e+00 3.032306146562499180e+03 1.982310634681424405e-02
6.000000000000000000e+00 3.032306146562499180e+03 -2.638326901273817596e-03
6.500000000000000000e+00 3.032306146562499180e+03 4.661340015369812122e-03
7.000000000000000000e+00 3.032306146562499180e+03 -2.119377018918848152e-02
7.500000000000000000e+00 3.032306146562499180e+03 3.082584612282521924e-02
8.000000000000000000e+00 3.032306146562499180e+03 2.416375898205253350e-02
8.500000000000000000e+00 3.032306146562499180e+03 -3.385626560551915215e-02
9.000000000000000000e+00 3.032306146562499180e+03 1.777055678551818507e-02
9.500000000000000000e+00 3.032306146562499180e+03 -6.535886694381313165e-03
1.000000000000000000e+01 3.032306146562499180e+03 -1.066816349293296835e-02
1.050000000000000000e+01 3.032306146562499180e+03 9.892357785979062276e-03
1.100000000000000000e+01 3.032306146562499180e+03 -9.870341004288743503e-02
1.150000000000000000e+01 3.032306146562499180e+03 -1.433827514404137533e-02
1.200000000000000000e+01 3.032306146562499180e+03 -4.490046356906420705e-02
1.250000000000000000e+01 3.032306146562499180e+03 -4.646718086383562485e-02
1.300000000000000000e+01 3.032306146562499180e+03 -3.794085151576013365e-02
1.350000000000000000e+01 3.032306146562499180e+03 -2.047647542264047910e-02
1.400000000000000000e+01 3.032306146562499180e+03 -2.913049378109949187e-03
1.450000000000000000e+01 3.032306146562499180e+03 -6.245670133444206247e-03
1.500000000000000000e+01 3.032306146562499180e+03 2.839271471314070219e-03
1.550000000000000000e+01 3.032306146562499180e+03 -1.689969269422824045e-03
1.600000000000000000e+01 3.032306146562499180e+03 1.167334478447244891e-04
1.650000000000000000e+01 3.032306146562499180e+03 -2.706975346210109545e-04
1.700000000000000000e+01 3.032306146562499180e+03 4.304052837100769396e-05
1.750000000000000000e+01 3.032306146562499180e+03 -4.357467531373476917e-05
1.800000000000000000e+01 3.032306146562499180e+03 1.283349193088088684e-04
1.850000000000000000e+01 3.032306146562499180e+03 -4.061753703561428957e-05
1.900000000000000000e+01 3.032306146562499180e+03 3.144317073864102296e-05
1.950000000000000000e+01 3.032306146562499180e+03 -2.160001599903267174e-05
0.000000000000000000e+00 3.033348534375000327e+03 6.778196799256050453e-02
5.000000000000000000e-01 3.033348534375000327e+03 1.873550189404763616e-02
1.000000000000000000e+00 3.033348534375000327e+03 4.462378039910894906e-02
1.500000000000000000e+00 3.033348534375000327e+03 1.325087985593118543e-02
2.000000000000000000e+00 3.033348534375000327e+03 -5.462557923382857505e-02
2.500000000000000000e+00 3.033348534375000327e+03 -1.083901312801450155e-02
3.000000000000000000e+00 3.033348534375000327e+03 6.345308972855319765e-03
3.500000000000000000e+00 3.033348534375000327e+03 -1.429043347770430315e-02
4.000000000000000000e+00 3.033348534375000327e+03 1.484209285289724706e-02
4.500000000000000000e+00 3.033348534375000327e+03 -2.044993786074301642e-02
5.000000000000000000e+00 3.033348534375000327e+03 7.625567785203465378e-03
5.500000000000000000e+00 3.033348534375000327e+03 1.997109180399364928e-02
6.000000000000000000e+00 3.033348534375000327e+03 -3.668199641082996176e-03
6.500000000000000000e+00 3.033348534375000327e+03 5.544347451728351590e-03
7.000000000000000000e+00 3.033348534375000327e+03 -2.254243235685344723e-02
7.500000000000000000e+00 3.033348534375000327e+03 3.296883663451988938e-02
8.000000000000000000e+00 3.033348534375000327e+03 2.170054327092994437e-02
8.500000000000000000e+00 3.033348534375000327e+03 -3.121183262785245591e-02
9.000000000000000000e+00 3.033348534375000327e+03 1.710042372856846252e-02
9.500000000000000000e+00 3.033348534375000327e+03 -5.601466786975407841e-03
1.000000000000000000e+01 3.033348534375000327e+03 -1.036051002893401650e-02
1.050000000000000000e+01 3.033348534375000327e+03 1.087290192880154341e-02
1.100000000000000000e+01 3.033348534375000327e+03 -9.873263787295416538e-02
1.150000000000000000e+01 3.033348534375000327e+03 -1.217806675633977334e-02
1.200000000000000000e+01 3.033348534375000327e+03 -4.412716459435647720e-02
1.250000000000000000e+01 3.033348534375000327e+03 -4.713064869721605293e-02
1.300000000000000000e+01 3.033348534375000327e+03 -4.029265139600054363e-02
1.350000000000000000e+01 3.033348534375000327e+03 -2.071749119034678108e-02
1.400000000000000000e+01 3.033348534375000327e+03 -2.891997555261505495e-03
1.450000000000000000e+01 3.033348534375000327e+03 -6.273371015199282613e-03
1.500000000000000000e+01 3.033348534375000327e+03 2.807130514293256114e-03
1.550000000000000000e+01 3.033348534375000327e+03 -1.696909497622538579e-03
1.600000000000000000e+01 3.033348534375000327e+03 1.580993479132447685e-04
1.650000000000000000e+01 3.033348534375000327e+03 -2.826626955290866753e-04
1.700000000000000000e+01 3.033348534375000327e+03 -9.106460452123201025e-06
1.750000000000000000e+01 3.033348534375000327e+03 -2.423596491271945910e-05
1.800000000000000000e+01 3.033348534375000327e+03 1.255263425443729026e-04
1.850000000000000000e+01 3.033348534375000327e+03 -4.543860345392277837e-05
1.900000000000000000e+01 3.033348534375000327e+03 3.287686562857466748e-05
1.950000000000000000e+01 3.033348534375000327e+03 -2.474078670895621295e-05
0.000000000000000000e+00 3.034390922187499655e+03 6.735847665564301257e-02
5.000000000000000000e-01 3.034390922187499655e+03 1.908657610927905895e-02
1.000000000000000000e+00 3.034390922187499655e+03 4.614348514770295201e-02
1.500000000000000000e+00 3.034390922187499655e+03 8.359346919438922704e-03
2.000000000000000000e+00 3.034390922187499655e+03 -5.426367849818146405e-02
2.500000000000000000e+00 3.034390922187499655e+03 -1.119086491783863845e-02
3.000000000000000000e+00 3.034390922187499655e+03 8.101164738652294819e-03
3.500000000000000000e+00 3.034390922187499655e+03 -1.134848028999035398e-02
4.000000000000000000e+00 3.034390922187499655e+03 1.278504728182561744e-02
4.500000000000000000e+00 3.034390922187499655e+03 -1.979309188281113546e-02
5.000000000000000000e+00 3.034390922187499655e+03 6.628497741618037502e-03
5.500000000000000000e+00 3.034390922187499655e+03 1.991533464449079735e-02
6.000000000000000000e+00 3.034390922187499655e+03 -4.205953397906602755e-03
6.500000000000000000e+00 3.034390922187499655e+03 6.347752579008451336e-03
7.000000000000000000e+00 3.034390922187499655e+03 -2.405004319979951038e-02
7.500000000000000000e+00 3.034390922187499655e+03 3.483532847519257847e-02
8.000000000000000000e+00 3.034390922187499655e+03 1.903544289578893919e-02
8.500000000000000000e+00 3.034390922187499655e+03 -2.838091844004876629e-02
9.000000000000000000e+00 3.034390922187499655e+03 1.627591556593971020e-02
9.500000000000000000e+00 3.034390922187499655e+03 -4.867260196017391544e-03
1.000000000000000000e+01 3.034390922187499655e+03 -1.014406239361468828e-02
1.050000000000000000e+01 3.034390922187499655e+03 1.127547422232305467e-02
1.100000000000000000e+01 3.034390922187499655e+03 -9.827782765299303280e-02
1.150000000000000000e+01 3.034390922187499655e+03 -1.030489895333128181e-02
1.200000000000000000e+01 3.034390922187499655e+03 -4.332291708391332319e-02
1.250000000000000000e+01 3.034390922187499655e+03 -4.778148924567033468e-02
1.300000000000000000e+01 3.034390922187499655e+03 -4.268745027602915965e-02
1.350000000000000000e+01 3.034390922187499655e+03 -2.076438413298200766e-02
1.400000000000000000e+01 3.034390922187499655e+03 -3.018626015284666276e-03
1.450000000000000000e+01 3.034390922187499655e+03 -6.293075805399929445e-03
1.500000000000000000e+01 3.034390922187499655e+03 2.776082534187148971e-03
1.550000000000000000e+01 3.034390922187499655e+03 -1.694989239580978148e-03
1.600000000000000000e+01 3.034390922187499655e+03 2.033628833323835932e-04
1.650000000000000000e+01 3.034390922187499655e+03 -2.915517724843661070e-04
1.700000000000000000e+01 3.034390922187499655e+03 -5.918612065217799872e-05
1.750000000000000000e+01 3.034390922187499655e+03 -3.803236528838129585e-06
1.800000000000000000e+01 3.034390922187499655e+03 1.206421548391984440e-04
1.850000000000000000e+01 3.034390922187499655e+03 -4.977047528756712880e-05
1.900000000000000000e+01 3.034390922187499655e+03 3.376039849830422861e-05
1.950000000000000000e+01 3.034390922187499655e+03 -2.768863123591857358e-05
0.000000000000000000e+00 3.035433309999999892e+03 6.685939057796939922e-02
5.000000000000000000e-01 3.035433309999999892e+03 1.922693794869279049e-02
1.000000000000000000e+00 3.035433309999999892e+03 4.741080965789890717e-02
1.500000000000000000e+00 3.035433309999999892e+03 3.719455893307579367e-03
2.000000000000000000e+00 3.035433309999999892e+03 -5.342044301187388183e-02
2.500000000000000000e+00 3.035433309999999892e+03 -1.190166996714088488e-02
3.000000000000000000e+00 3.035433309999999892e+03 9.795445769343647663e-03
3.500000000000000000e+00 3.035433309999999892e+03 -8.466733489201554858e-03
4.000000000000000000e+00 3.035433309999999892e+03 1.073927718104613835e-02
4.500000000000000000e+00 3.035433309999999892e+03 -1.898810616880896099e-02
5.000000000000000000e+00 3.035433309999999892e+03 5.163875267134913211e-03
5.500000000000000000e+00 3.035433309999999892e+03 1.961730796120647949e-02
6.000000000000000000e+00 3.035433309999999892e+03 -4.279571811277023234e-03
6.500000000000000000e+00 3.035433309999999892e+03 7.082861048676341795e-03
7.000000000000000000e+00 3.035433309999999892e+03 -2.578269449094304500e-02
7.500000000000000000e+00 3.035433309999999892e+03 3.620729260887614598e-02
8.000000000000000000e+00 3.035433309999999892e+03 1.630747934170274568e-02
8.500000000000000000e+00 3.035433309999999892e+03 -2.538609848593171431e-02
9.000000000000000000e+00 3.035433309999999892e+03 1.529743311125958752e-02
9.500000000000000000e+00 3.035433309999999892e+03 -4.488671325056279270e-03
1.000000000000000000e+01 3.035433309999999892e+03 -9.995622729138503929e-03
1.050000000000000000e+01 3.035433309999999892e+03 1.105107149768223482e-02
1.100000000000000000e+01 3.035433309999999892e+03 -9.729567284250212333e-02
1.150000000000000000e+01 3.035433309999999892e+03 -8.775179213839738590e-03
1.200000000000000000e+01 3.035433309999999892e+03 -4.253255820213553556e-02
1.250000000000000000e+01 3.035433309999999892e+03 -4.846221012699802183e-02
1.300000000000000000e+01 3.035433309999999892e+03 -4.506273904629418126e-02
1.350000000000000000e+01 3.035433309999999892e+03 -2.059219727693544291e-02
1.400000000000000000e+01 3.035433309999999892e+03 -3.282262349479353209e-03
1.450000000000000000e+01 3.035433309999999892e+03 -6.304028682602450841e-03
1.500000000000000000e+01 3.035433309999999892e+03 2.740110610877607641e-03
1.550000000000000000e+01 3.035433309999999892e+03 -1.677103353415611764e-03
1.600000000000000000e+01 3.035433309999999892e+03 2.486705156993557122e-04
1.650000000000000000e+01 3.035433309999999892e+03 -2.987798366472491952e-04
1.700000000000000000e+01 3.035433309999999892e+03 -1.057912434038027732e-04
1.750000000000000000e+01 3.035433309999999892e+03 1.706717255259512810e-05
1.800000000000000000e+01 3.035433309999999892e+03 1.139607824266245347e-04
1.850000000000000000e+01 3.035433309999999892e+03 -5.350993633714501110e-05
1.900000000000000000e+01 3.035433309999999892e+03 3.396224354368704615e-05
1.950000000000000000e+01 3.035433309999999892e+03 -3.038524114984480115e-05
0.000000000000000000e+00 3.036475697812499220e+03 6.635982224454470280e-02
5.000000000000000000e-01 3.036475697812499220e+03 1.905069714213821971e-02
1.000000000000000000e+00 3.036475697812499220e+03 4.839479244005437386e-02
1.500000000000000000e+00 3.036475697812499220e+03 -5.020533414751403994e-04
2.000000000000000000e+00 3.036475697812499220e+03 -5.212199844347022160e-02
2.500000000000000000e+00 3.036475697812499220e+03 -1.294199456987861485e-02
3.000000000000000000e+00 3.036475697812499220e+03 1.141733977121131213e-02
3.500000000000000000e+00 3.036475697812499220e+03 -5.673455274484275578e-03
4.000000000000000000e+00 3.036475697812499220e+03 8.706530491220498824e-03
4.500000000000000000e+00 3.036475697812499220e+03 -1.807318487015843744e-02
5.000000000000000000e+00 3.036475697812499220e+03 3.202235555720544125e-03
5.500000000000000000e+00 3.036475697812499220e+03 1.915103582515754327e-02
6.000000000000000000e+00 3.036475697812499220e+03 -3.940605918420730762e-03
6.500000000000000000e+00 3.036475697812499220e+03 7.743828838867641493e-03
7.000000000000000000e+00 3.036475697812499220e+03 -2.774326480719956425e-02
7.500000000000000000e+00 3.036475697812499220e+03 3.687502909264758766e-02
8.000000000000000000e+00 3.036475697812499220e+03 1.371832345042850280e-02
8.500000000000000000e+00 3.036475697812499220e+03 -2.231398617231784148e-02
9.000000000000000000e+00 3.036475697812499220e+03 1.416442238876928529e-02
9.500000000000000000e+00 3.036475697812499220e+03 -4.564990858293570437e-03
1.000000000000000000e+01 3.036475697812499220e+03 -9.909616084210204345e-03
1.050000000000000000e+01 3.036475697812499220e+03 1.024653347865443591e-02
1.100000000000000000e+01 3.036475697812499220e+03 -9.580844373211185039e-02
1.150000000000000000e+01 3.036475697812499220e+03 -7.591765980363030658e-03
1.200000000000000000e+01 3.036475697812499220e+03 -4.184457085474584809e-02
1.250000000000000000e+01 3.036475697812499220e+03 -4.918410825191476404e-02
1.300000000000000000e+01 3.036475697812499220e+03 -4.733542528853543901e-02
1.350000000000000000e+01 3.036475697812499220e+03 -2.015283265887769099e-02
1.400000000000000000e+01 3.036475697812499220e+03 -3.678960542894257543e-03
1.450000000000000000e+01 3.036475697812499220e+03 -6.299803653528226847e-03
1.500000000000000000e+01 3.036475697812499220e+03 2.691561930247828287e-03
1.550000000000000000e+01 3.036475697812499220e+03 -1.636822305624237523e-03
1.600000000000000000e+01 3.036475697812499220e+03 2.898337301489998835e-04
1.650000000000000000e+01 3.036475697812499220e+03 -3.033277370060005447e-04
1.700000000000000000e+01 3.036475697812499220e+03 -1.484158128098087383e-04
1.750000000000000000e+01 3.036475697812499220e+03 3.749684721812855318e-05
1.800000000000000000e+01 3.036475697812499220e+03 1.055605955043431018e-04
1.850000000000000000e+01 3.036475697812499220e+03 -5.623119068067143844e-05
1.900000000000000000e+01 3.036475697812499220e+03 3.331931104135409468e-05
1.950000000000000000e+01 3.036475697812499220e+03 -3.300395390071853501e-05
0.000000000000000000e+00 3.037518085624999458e+03 6.595213894203937055e-02
5.000000000000000000e-01 3.037518085624999458e+03 1.840935511906102023e-02
1.000000000000000000e+00 3.037518085624999458e+03 4.907995549564344445e-02
1.500000000000000000e+00 3.037518085624999458e+03 -4.159878701912984866e-03
2.000000000000000000e+00 3.037518085624999458e+03 -5.037669810458358238e-02
2.500000000000000000e+00 3.037518085624999458e+03 -1.427051074217650616e-02
3.000000000000000000e+00 3.037518085624999458e+03 1.287064060817567392e-02
3.500000000000000000e+00 3.037518085624999458e+03 -3.018816514019464266e-03
4.000000000000000000e+00 3.037518085624999458e+03 6.712231843487324184e-03
4.500000000000000000e+00 3.037518085624999458e+03 -1.716453457104441527e-02
5.000000000000000000e+00 3.037518085624999458e+03 9.008936742861369581e-04
5.500000000000000000e+00 3.037518085624999458e+03 1.861631935700394994e-02
6.000000000000000000e+00 3.037518085624999458e+03 -3.254486615400518316e-03
6.500000000000000000e+00 3.037518085624999458e+03 8.352472881836799437e-03
7.000000000000000000e+00 3.037518085624999458e+03 -2.989133803128371167e-02
7.500000000000000000e+00 3.037518085624999458e+03 3.669321691370884542e-02
8.000000000000000000e+00 3.037518085624999458e+03 1.145748109337923169e-02
8.500000000000000000e+00 3.037518085624999458e+03 -1.931028347556669467e-02
9.000000000000000000e+00 3.037518085624999458e+03 1.290663639446858538e-02
9.500000000000000000e+00 3.037518085624999458e+03 -5.079989509923212194e-03
1.000000000000000000e+01 3.037518085624999458e+03 -9.897245195736311535e-03
1.050000000000000000e+01 3.037518085624999458e+03 8.923033523505685335e-03
1.100000000000000000e+01 3.037518085624999458e+03 -9.387818770144631952e-02
1.150000000000000000e+01 3.037518085624999458e+03 -6.666990794149786972e-03
1.200000000000000000e+01 3.037518085624999458e+03 -4.140378888856602324e-02
1.250000000000000000e+01 3.037518085624999458e+03 -4.994017097373647240e-02
1.300000000000000000e+01 3.037518085624999458e+03 -4.944735501714135617e-02
1.350000000000000000e+01 3.037518085624999458e+03 -1.940508859458259586e-02
1.400000000000000000e+01 3.037518085624999458e+03 -4.218573401779856548e-03
1.450000000000000000e+01 3.037518085624999458e+03 -6.270972285793851783e-03
1.500000000000000000e+01 3.037518085624999458e+03 2.627969606203890002e-03
1.550000000000000000e+01 3.037518085624999458e+03 -1.571981046410459099e-03
1.600000000000000000e+01 3.037518085624999458e+03 3.219874774789238366e-04
1.650000000000000000e+01 3.037518085624999458e+03 -3.018771875911915327e-04
1.700000000000000000e+01 3.037518085624999458e+03 -1.872778437603001976e-04
1.750000000000000000e+01 3.037518085624999458e+03 5.650985676452814226e-05
1.800000000000000000e+01 3.037518085624999458e+03 9.575770798864938064e-05
1.850000000000000000e+01 3.037518085624999458e+03 -5.762849772094629668e-05
1.900000000000000000e+01 3.037518085624999458e+03 3.184121250212532106e-05
1.950000000000000000e+01 3.037518085624999458e+03 -3.561389066652807198e-05
0.000000000000000000e+00 3.038560473437500150e+03 6.574501028657273038e-02
5.000000000000000000e-01 3.038560473437500150e+03 1.729552378581863600e-02
1.000000000000000000e+00 3.038560473437500150e+03 4.951170892047387917e-02
1.500000000000000000e+00 3.038560473437500150e+03 -7.152777191434762927e-03
2.000000000000000000e+00 3.038560473437500150e+03 -4.818766927408417444e-02
2.500000000000000000e+00 3.038560473437500150e+03 -1.584284531597058773e-02
3.000000000000000000e+00 3.038560473437500150e+03 1.407007144909896285e-02
3.500000000000000000e+00 3.038560473437500150e+03 -5.596933477733810527e-04
4.000000000000000000e+00 3.038560473437500150e+03 4.750342397699171618e-03
4.500000000000000000e+00 3.038560473437500150e+03 -1.628507661831939124e-02
5.000000000000000000e+00 3.038560473437500150e+03 -1.682471089647992425e-03
5.500000000000000000e+00 3.038560473437500150e+03 1.808163524359201330e-02
6.000000000000000000e+00 3.038560473437500150e+03 -2.254109553132680518e-03
6.500000000000000000e+00 3.038560473437500150e+03 8.906165084158593898e-03
7.000000000000000000e+00 3.038560473437500150e+03 -3.223929799466024315e-02
7.500000000000000000e+00 3.038560473437500150e+03 3.558706394250652633e-02
8.000000000000000000e+00 3.038560473437500150e+03 9.589759041046046553e-03
8.500000000000000000e+00 3.038560473437500150e+03 -1.644549858998040071e-02
9.000000000000000000e+00 3.038560473437500150e+03 1.154788340996983943e-02
9.500000000000000000e+00 3.038560473437500150e+03 -5.981162789443498357e-03
1.000000000000000000e+01 3.038560473437500150e+03 -1.001010575062701545e-02
1.050000000000000000e+01 3.038560473437500150e+03 7.123749107041494992e-03
1.100000000000000000e+01 3.038560473437500150e+03 -9.157278002548446816e-02
1.150000000000000000e+01 3.038560473437500150e+03 -5.935019988378622581e-03
1.200000000000000000e+01 3.038560473437500150e+03 -4.133496863637389079e-02
1.250000000000000000e+01 3.038560473437500150e+03 -5.069656993100106479e-02
1.300000000000000000e+01 3.038560473437500150e+03 -5.139239023361438091e-02
1.350000000000000000e+01 3.038560473437500150e+03 -1.833745596217310758e-02
1.400000000000000000e+01 3.038560473437500150e+03 -4.899590062475879179e-03
1.450000000000000000e+01 3.038560473437500150e+03 -6.220823155634408463e-03
1.500000000000000000e+01 3.038560473437500150e+03 2.549165895218208962e-03
1.550000000000000000e+01 3.038560473437500150e+03 -1.487117877932892223e-03
1.600000000000000000e+01 3.038560473437500150e+03 3.410427126965405150e-04
1.650000000000000000e+01 3.038560473437500150e+03 -2.922903889777978968e-04
1.700000000000000000e+01 3.038560473437500150e+03 -2.234090858330440297e-04
1.750000000000000000e+01 3.038560473437500150e+03 7.377182673415907325e-05
1.800000000000000000e+01 3.038560473437500150e+03 8.524686168568090111e-05
1.850000000000000000e+01 3.038560473437500150e+03 -5.782201376109771281e-05
1.900000000000000000e+01 3.038560473437500150e+03 2.958450840175275110e-05
1.950000000000000000e+01 3.038560473437500150e+03 -3.812805451001349875e-05
0.000000000000000000e+00 3.039602861249999933e+03 6.578732327029133964e-02
5.000000000000000000e-01 3.039602861249999933e+03 1.570947815530794947e-02
1.000000000000000000e+00 3.039602861249999933e+03 4.978783519263747792e-02
1.500000000000000000e+00 3.039602861249999933e+03 -9.456850883721052217e-03
2.000000000000000000e+00 3.039602861249999933e+03 -4.554885324805890701e-02
2.500000000000000000e+00 3.039602861249999933e+03 -1.763248915070746506e-02
3.000000000000000000e+00 3.039602861249999933e+03 1.496902630520141088e-02
3.500000000000000000e+00 3.039602861249999933e+03 1.650743074134062259e-03
4.000000000000000000e+00 3.039602861249999933e+03 2.895429423535051793e-03
4.500000000000000000e+00 3.039602861249999933e+03 -1.546614798130141639e-02
5.000000000000000000e+00 3.039602861249999933e+03 -4.613190948386860883e-03
5.500000000000000000e+00 3.039602861249999933e+03 1.763460525999568929e-02
6.000000000000000000e+00 3.039602861249999933e+03 -1.018047240512052337e-03
6.500000000000000000e+00 3.039602861249999933e+03 9.366980524222613680e-03
7.000000000000000000e+00 3.039602861249999933e+03 -3.479910401264515313e-02
7.500000000000000000e+00 3.039602861249999933e+03 3.363186017143147272e-02
8.000000000000000000e+00 3.039602861249999933e+03 8.108326115613009519e-03
8.500000000000000000e+00 3.039602861249999933e+03 -1.360792288087960857e-02
9.000000000000000000e+00 3.039602861249999933e+03 1.007424998932602601e-02
9.500000000000000000e+00 3.039602861249999933e+03 -7.241911881541444190e-03
1.000000000000000000e+01 3.039602861249999933e+03 -1.023618883544189472e-02
1.050000000000000000e+01 3.039602861249999933e+03 4.894540312164101167e-03
1.100000000000000000e+01 3.039602861249999933e+03 -8.898609142218735779e-02
1.150000000000000000e+01 3.039602861249999933e+03 -5.442509249554791650e-03
1.200000000000000000e+01 3.039602861249999933e+03 -4.159738473379928636e-02
1.250000000000000000e+01 3.039602861249999933e+03 -5.143986212645444700e-02
1.300000000000000000e+01 3.039602861249999933e+03 -5.321321904664598479e-02
1.350000000000000000e+01 3.039602861249999933e+03 -1.693498069480313395e-02
1.400000000000000000e+01 3.039602861249999933e+03 -5.713313531644253172e-03
1.450000000000000000e+01 3.039602861249999933e+03 -6.153122202994069923e-03
1.500000000000000000e+01 3.039602861249999933e+03 2.457343164036842123e-03
1.550000000000000000e+01 3.039602861249999933e+03 -1.384994156844275917e-03
1.600000000000000000e+01 3.039602861249999933e+03 3.429794230578942556e-04
1.650000000000000000e+01 3.039602861249999933e+03 -2.736547512554633483e-04
1.700000000000000000e+01 3.039602861249999933e+03 -2.574255149774801296e-04
1.750000000000000000e+01 3.039602861249999933e+03 8.890726306096493258e-05
1.800000000000000000e+01 3.039602861249999933e+03 7.464982044644413706e-05
1.850000000000000000e+01 3.039602861249999933e+03 -5.701472600871206514e-05
1.900000000000000000e+01 3.039602861249999933e+03 2.661337959972888902e-05
1.950000000000000000e+01 3.039602861249999933e+03 -4.046489845611270090e-05
0.000000000000000000e+00 3.040645249062499715e+03 6.609115213705529790e-02
5.000000000000000000e-01 3.040645249062499715e+03 1.358683383819944863e-02
1.000000000000000000e+00 3.040645249062499715e+03 4.992979129420290624e-02
1.500000000000000000e+00 3.040645249062499715e+03 -1.111656979659237689e-02
2.000000000000000000e+00 3.040645249062499715e+03 -4.245838321945917537e-02
2.500000000000000000e+00 3.040645249062499715e+03 -1.968293476061712399e-02
3.000000000000000000e+00 3.040645249062499715e+03 1.556343054604591818e-02
3.500000000000000000e+00 3.040645249062499715e+03 3.598147570013808180e-03
4.000000000000000000e+00 3.040645249062499715e+03 1.278035390283200788e-03
4.500000000000000000e+00 3.040645249062499715e+03 -1.481214248663928305e-02
5.000000000000000000e+00 3.040645249062499715e+03 -7.791520477179405928e-03
5.500000000000000000e+00 3.040645249062499715e+03 1.725952957400284093e-02
6.000000000000000000e+00 3.040645249062499715e+03 3.143751701711246802e-04
6.500000000000000000e+00 3.040645249062499715e+03 9.779779783720072076e-03
7.000000000000000000e+00 3.040645249062499715e+03 -3.756816361838880014e-02
7.500000000000000000e+00 3.040645249062499715e+03 3.102586388240136800e-02
8.000000000000000000e+00 3.040645249062499715e+03 6.962133535128270379e-03
8.500000000000000000e+00 3.040645249062499715e+03 -1.069073210190776141e-02
9.000000000000000000e+00 3.040645249062499715e+03 8.529299128405321700e-03
9.500000000000000000e+00 3.040645249062499715e+03 -8.804789567998854913e-03
1.000000000000000000e+01 3.040645249062499715e+03 -1.051287770292402488e-02
1.050000000000000000e+01 3.040645249062499715e+03 2.266923227672652981e-03
1.100000000000000000e+01 3.040645249062499715e+03 -8.625447843354103195e-02
1.150000000000000000e+01 3.040645249062499715e+03 -5.228437997431423755e-03
1.200000000000000000e+01 3.040645249062499715e+03 -4.212832463122877236e-02
1.250000000000000000e+01 3.040645249062499715e+03 -5.214379774251743510e-02
1.300000000000000000e+01 3.040645249062499715e+03 -5.493960804861412056e-02
1.350000000000000000e+01 3.040645249062499715e+03 -1.520632917153363212e-02
1.400000000000000000e+01 3.040645249062499715e+03 -6.665744183699409339e-03
1.450000000000000000e+01 3.040645249062499715e+03 -6.079567838039457404e-03
1.500000000000000000e+01 3.040645249062499715e+03 2.364489520010094881e-03
1.550000000000000000e+01 3.040645249062499715e+03 -1.270416767695787923e-03
1.600000000000000000e+01 3.040645249062499715e+03 3.268009218563097955e-04
1.650000000000000000e+01 3.040645249062499715e+03 -2.449790738876463135e-04
1.700000000000000000e+01 3.040645249062499715e+03 -2.899218802465699206e-04
1.750000000000000000e+01 3.040645249062499715e+03 1.013951724147616542e-04
1.800000000000000000e+01 3.040645249062499715e+03 6.427515990646503975e-05
1.850000000000000000e+01 3.040645249062499715e+03 -5.561135852652840513e-05
1.900000000000000000e+01 3.040645249062499715e+03 2.311934292011967192e-05
1.950000000000000000e+01 3.040645249062499715e+03 -4.237792788402188686e-05
0.000000000000000000e+00 3.041687636874999498e+03 6.661880570508732502e-02
5.000000000000000000e-01 3.041687636874999498e+03 1.092670271063083537e-02
1.000000000000000000e+00 3.041687636874999498e+03 4.991730751440982827e-02
1.500000000000000000e+00 3.041687636874999498e+03 -1.220550035985117944e-02
2.000000000000000000e+00 3.041687636874999498e+03 -3.897713388478107888e-02
2.500000000000000000e+00 3.041687636874999498e+03 -2.191958987076909893e-02
3.000000000000000000e+00 3.041687636874999498e+03 1.581766713676149502e-02
3.500000000000000000e+00 3.041687636874999498e+03 5.421079564080398365e-03
4.000000000000000000e+00 3.041687636874999498e+03 -9.435069968938098134e-05
4.500000000000000000e+00 3.041687636874999498e+03 -1.437319194835186276e-02
5.000000000000000000e+00 3.041687636874999498e+03 -1.094187516774197330e-02
5.500000000000000000e+00 3.041687636874999498e+03 1.685807529219305115e-02
6.000000000000000000e+00 3.041687636874999498e+03 1.621079206554842771e-03
6.500000000000000000e+00 3.041687636874999498e+03 1.017272915586115052e-02
7.000000000000000000e+00 3.041687636874999498e+03 -4.050632584251157714e-02
7.500000000000000000e+00 3.041687636874999498e+03 2.786673163752851831e-02
8.000000000000000000e+00 3.041687636874999498e+03 6.124771194836667841e-03
8.500000000000000000e+00 3.041687636874999498e+03 -7.744475806333918702e-03
9.000000000000000000e+00 3.041687636874999498e+03 7.001631984686343228e-03
9.500000000000000000e+00 3.041687636874999498e+03 -1.062224225369351287e-02
1.000000000000000000e+01 3.041687636874999498e+03 -1.076830865313073773e-02
1.050000000000000000e+01 3.041687636874999498e+03 -7.421633477298086000e-04
1.100000000000000000e+01 3.041687636874999498e+03 -8.343999113693141567e-02
1.150000000000000000e+01 3.041687636874999498e+03 -5.344189559877552363e-03
1.200000000000000000e+01 3.041687636874999498e+03 -4.288236670935624550e-02
1.250000000000000000e+01 3.041687636874999498e+03 -5.277203465485190426e-02
1.300000000000000000e+01 3.041687636874999498e+03 -5.653412324747785628e-02
1.350000000000000000e+01 3.041687636874999498e+03 -1.324436333105735719e-02
1.400000000000000000e+01 3.041687636874999498e+03 -7.755716620934956403e-03
1.450000000000000000e+01 3.041687636874999498e+03 -6.019050052872695553e-03
1.500000000000000000e+01 3.041687636874999498e+03 2.283626364762348336e-03
1.550000000000000000e+01 3.041687636874999498e+03 -1.154261444099411718e-03
1.600000000000000000e+01 3.041687636874999498e+03 2.991262260152940272e-04
1.650000000000000000e+01 3.041687636874999498e+03 -2.076119588936587996e-04
1.700000000000000000e+01 3.041687636874999498e+03 -3.219151280037097743e-04
1.750000000000000000e+01 3.041687636874999498e+03 1.111077633236239596e-04
1.800000000000000000e+01 3.041687636874999498e+03 5.431687801314088418e-05
1.850000000000000000e+01 3.041687636874999498e+03 -5.385907563037428501e-05
1.900000000000000000e+01 3.041687636874999498e+03 1.938730775523931491e-05
1.950000000000000000e+01 3.041687636874999498e+03 -4.375081074209135403e-05
0.000000000000000000e+00 3.042730024687499281e+03 6.724662816317855674e-02
5.000000000000000000e-01 3.042730024687499281e+03 7.847377308901516343e-03
1.000000000000000000e+00 3.042730024687499281e+03 4.977283389436649302e-02
1.500000000000000000e+00 3.042730024687499281e+03 -1.276029832386547762e-02
2.000000000000000000e+00 3.042730024687499281e+03 -3.523428728448462638e-02
2.500000000000000000e+00 3.042730024687499281e+03 -2.417504167546493180e-02
3.000000000000000000e+00 3.042730024687499281e+03 1.567949940347936055e-02
3.500000000000000000e+00 3.042730024687499281e+03 7.203130216451860204e-03
4.000000000000000000e+00 3.042730024687499281e+03 -1.189865804059355575e-03
4.500000000000000000e+00 3.042730024687499281e+03 -1.413558761437510268e-02
5.000000000000000000e+00 3.042730024687499281e+03 -1.385460374893358881e-02
5.500000000000000000e+00 3.042730024687499281e+03 1.631434841348943302e-02
6.000000000000000000e+00 3.042730024687499281e+03 2.741497811741477279e-03
6.500000000000000000e+00 3.042730024687499281e+03 1.052006871357277946e-02
7.000000000000000000e+00 3.042730024687499281e+03 -4.353708472708337635e-02
7.500000000000000000e+00 3.042730024687499281e+03 2.409240643084505432e-02
8.000000000000000000e+00 3.042730024687499281e+03 5.683568707032846286e-03
8.500000000000000000e+00 3.042730024687499281e+03 -4.781102667533697337e-03
9.000000000000000000e+00 3.042730024687499281e+03 5.521985953553060385e-03
9.500000000000000000e+00 3.042730024687499281e+03 -1.261863316440645956e-02
1.000000000000000000e+01 3.042730024687499281e+03 -1.097276523099830446e-02
1.050000000000000000e+01 3.042730024687499281e+03 -4.112814482095404622e-03
1.100000000000000000e+01 3.042730024687499281e+03 -8.053894215560278291e-02
1.150000000000000000e+01 3.042730024687499281e+03 -5.880112577395086443e-03
1.200000000000000000e+01 3.042730024687499281e+03 -4.377756730267227947e-02
1.250000000000000000e+01 3.042730024687499281e+03 -5.337802901066098643e-02
1.300000000000000000e+01 3.042730024687499281e+03 -5.789170042666635235e-02
1.350000000000000000e+01 3.042730024687499281e+03 -1.114765094066233649e-02
1.400000000000000000e+01 3.042730024687499281e+03 -8.953213006278014363e-03
1.450000000000000000e+01 3.042730024687499281e+03 -5.976408757886545950e-03
1.500000000000000000e+01 3.042730024687499281e+03 2.217690165853116423e-03
1.550000000000000000e+01 3.042730024687499281e+03 -1.043879692297757043e-03
1.600000000000000000e+01 3.042730024687499281e+03 2.659922049243096690e-04
1.650000000000000000e+01 3.042730024687499281e+03 -1.632096898799573757e-04
1.700000000000000000e+01 3.042730024687499281e+03 -3.527375674320421570e-04
1.750000000000000000e+01 3.042730024687499281e+03 1.179732446811194313e-04
1.800000000000000000e+01 3.042730024687499281e+03 4.489394891956901201e-05
1.850000000000000000e+01 3.042730024687499281e+03 -5.163719246389496687e-05
1.900000000000000000e+01 3.042730024687499281e+03 1.569842942484142085e-05
1.950000000000000000e+01 3.042730024687499281e+03 -4.468950816319113776e-05
0.000000000000000000e+00 3.043772412499999518e+03 6.789153885947647737e-02
5.000000000000000000e-01 3.043772412499999518e+03 4.553814488218520078e-03
1.000000000000000000e+00 3.043772412499999518e+03 4.950265195002324925e-02
1.500000000000000000e+00 3.043772412499999518e+03 -1.275919104821346926e-02
2.000000000000000000e+00 3.043772412499999518e+03 -3.134191085300232216e-02
2.500000000000000000e+00 3.043772412499999518e+03 -2.632087424597648329e-02
3.000000000000000000e+00 3.043772412499999518e+03 1.511161929498949438e-02
3.500000000000000000e+00 3.043772412499999518e+03 8.983942156561924852e-03
4.000000000000000000e+00 3.043772412499999518e+03 -2.021664379482771001e-03
4.500000000000000000e+00 3.043772412499999518e+03 -1.401858312238573462e-02
5.000000000000000000e+00 3.043772412499999518e+03 -1.645345541591932206e-02
5.500000000000000000e+00 3.043772412499999518e+03 1.556128251628646243e-02
6.000000000000000000e+00 3.043772412499999518e+03 3.462500434258626320e-03
6.500000000000000000e+00 3.043772412499999518e+03 1.080217462079150099e-02
7.000000000000000000e+00 3.043772412499999518e+03 -4.659089347101462442e-02
7.500000000000000000e+00 3.043772412499999518e+03 1.972750065886561335e-02
8.000000000000000000e+00 3.043772412499999518e+03 5.734389976634914760e-03
8.500000000000000000e+00 3.043772412499999518e+03 -1.832570147920713384e-03
9.000000000000000000e+00 3.043772412499999518e+03 4.092863106886879959e-03
9.500000000000000000e+00 3.043772412499999518e+03 -1.464332470470083164e-02
1.000000000000000000e+01 3.043772412499999518e+03 -1.117094452787947313e-02
1.050000000000000000e+01 3.043772412499999518e+03 -7.811487916016056181e-03
1.100000000000000000e+01 3.043772412499999518e+03 -7.757173259939995069e-02
1.150000000000000000e+01 3.043772412499999518e+03 -6.883395647672191538e-03
1.200000000000000000e+01 3.043772412499999518e+03 -4.478286097285084227e-02
1.250000000000000000e+01 3.043772412499999518e+03 -5.396654667599064953e-02
1.300000000000000000e+01 3.043772412499999518e+03 -5.894382673622273333e-02
1.350000000000000000e+01 3.043772412499999518e+03 -9.010378051760505047e-03
1.400000000000000000e+01 3.043772412499999518e+03 -1.019833231108083736e-02
1.450000000000000000e+01 3.043772412499999518e+03 -5.948108706680276490e-03
1.500000000000000000e+01 3.043772412499999518e+03 2.163047884666048290e-03
1.550000000000000000e+01 3.043772412499999518e+03 -9.434471680586564366e-04
1.600000000000000000e+01 3.043772412499999518e+03 2.285710456546986673e-04
1.650000000000000000e+01 3.043772412499999518e+03 -1.131277146057596062e-04
1.700000000000000000e+01 3.043772412499999518e+03 -3.806235301664190307e-04
1.750000000000000000e+01 3.043772412499999518e+03 1.217678171836806292e-04
1.800000000000000000e+01 3.043772412499999518e+03 3.625264934526193196e-05
1.850000000000000000e+01 3.043772412499999518e+03 -4.912915404099552525e-05
1.900000000000000000e+01 3.043772412499999518e+03 1.229171388150405601e-05
1.950000000000000000e+01 3.043772412499999518e+03 -4.534170136229502199e-05
0.000000000000000000e+00 3.044814800312500211e+03 6.851039910694574353e-02
5.000000000000000000e-01 3.044814800312500211e+03 1.168642849644112129e-03
1.000000000000000000e+00 3.044814800312500211e+03 4.918396865482524416e-02
1.500000000000000000e+00 3.044814800312500211e+03 -1.217708391263828960e-02
2.000000000000000000e+00 3.044814800312500211e+03 -2.744306923962038652e-02
2.500000000000000000e+00 3.044814800312500211e+03 -2.830520995043507917e-02
3.000000000000000000e+00 3.044814800312500211e+03 1.408634614608740045e-02
3.500000000000000000e+00 3.044814800312500211e+03 1.077751939996364483e-02
4.000000000000000000e+00 3.044814800312500211e+03 -2.646132780457427242e-03
4.500000000000000000e+00 3.044814800312500211e+03 -1.393428894785839027e-02
5.000000000000000000e+00 3.044814800312500211e+03 -1.870217283793277827e-02
5.500000000000000000e+00 3.044814800312500211e+03 1.473864984914421798e-02
6.000000000000000000e+00 3.044814800312500211e+03 3.631286642887036203e-03
6.500000000000000000e+00 3.044814800312500211e+03 1.101417334534648268e-02
7.000000000000000000e+00 3.044814800312500211e+03 -4.956268970572275806e-02
7.500000000000000000e+00 3.044814800312500211e+03 1.496008937399526291e-02
8.000000000000000000e+00 3.044814800312500211e+03 6.283034225869849575e-03
8.500000000000000000e+00 3.044814800312500211e+03 9.830251415150971679e-04
9.000000000000000000e+00 3.044814800312500211e+03 2.844400582641807597e-03
9.500000000000000000e+00 3.044814800312500211e+03 -1.666686569162008705e-02
1.000000000000000000e+01 3.044814800312500211e+03 -1.138074389522148941e-02
1.050000000000000000e+01 3.044814800312500211e+03 -1.175317405894512821e-02
1.100000000000000000e+01 3.044814800312500211e+03 -7.457654576811641178e-02
1.150000000000000000e+01 3.044814800312500211e+03 -8.317008652104199498e-03
1.200000000000000000e+01 3.044814800312500211e+03 -4.587006608579115297e-02
1.250000000000000000e+01 3.044814800312500211e+03 -5.447506360273279835e-02
1.300000000000000000e+01 3.044814800312500211e+03 -5.971882431999332025e-02
1.350000000000000000e+01 3.044814800312500211e+03 -6.929049143681280908e-03
1.400000000000000000e+01 3.044814800312500211e+03 -1.141598827011353068e-02
1.450000000000000000e+01 3.044814800312500211e+03 -5.934827850413077789e-03
1.500000000000000000e+01 3.044814800312500211e+03 2.118300701379778519e-03
1.550000000000000000e+01 3.044814800312500211e+03 -8.560825189447112933e-04
1.600000000000000000e+01 3.044814800312500211e+03 1.859545071543209282e-04
1.650000000000000000e+01 3.044814800312500211e+03 -5.856772227388297236e-05
1.700000000000000000e+01 3.044814800312500211e+03 -4.050357144722686073e-04
1.750000000000000000e+01 3.044814800312500211e+03 1.223641176300012759e-04
1.800000000000000000e+01 3.044814800312500211e+03 2.851982611216341039e-05
1.850000000000000000e+01 3.044814800312500211e+03 -4.662878124256007278e-05
1.900000000000000000e+01 3.044814800312500211e+03 9.467391489918492163e-06
1.950000000000000000e+01 3.044814800312500211e+03 -4.584668890425751383e-05
0.000000000000000000e+00 3.045857188124999539e+03 6.905821901317125977e-02
5.000000000000000000e-01 3.045857188124999539e+03 -2.237000082716769905e-03
1.000000000000000000e+00 3.045857188124999539e+03 4.890315450840141548e-02
1.500000000000000000e+00 3.045857188124999539e+03 -1.105294779877059701e-02
2.000000000000000000e+00 3.045857188124999539e+03 -2.370245039942207865e-02
2.500000000000000000e+00 3.045857188124999539e+03 -3.007197156192613699e-02
3.000000000000000000e+00 3.045857188124999539e+03 1.271895631277636211e-02
3.500000000000000000e+00 3.045857188124999539e+03 1.256115302816321853e-02
4.000000000000000000e+00 3.045857188124999539e+03 -3.097376498073174059e-03
4.500000000000000000e+00 3.045857188124999539e+03 -1.387655881139530228e-02
5.000000000000000000e+00 3.045857188124999539e+03 -2.051285397390761878e-02
5.500000000000000000e+00 3.045857188124999539e+03 1.393452586824743718e-02
6.000000000000000000e+00 3.045857188124999539e+03 3.220447707844373807e-03
6.500000000000000000e+00 3.045857188124999539e+03 1.119394987375542556e-02
7.000000000000000000e+00 3.045857188124999539e+03 -5.224768090263895437e-02
7.500000000000000000e+00 3.045857188124999539e+03 9.978241924913838767e-03
8.000000000000000000e+00 3.045857188124999539e+03 7.217941302392585218e-03
8.500000000000000000e+00 3.045857188124999539e+03 3.570314742300773579e-03
9.000000000000000000e+00 3.045857188124999539e+03 1.955993903863732179e-03
9.500000000000000000e+00 3.045857188124999539e+03 -1.865807678255522808e-02
1.000000000000000000e+01 3.045857188124999539e+03 -1.166857279061750581e-02
1.050000000000000000e+01 3.045857188124999539e+03 -1.581381866497051994e-02
1.100000000000000000e+01 3.045857188124999539e+03 -7.160119247543689225e-02
1.150000000000000000e+01 3.045857188124999539e+03 -1.009530071295391788e-02
1.200000000000000000e+01 3.045857188124999539e+03 -4.703760957805495219e-02
1.250000000000000000e+01 3.045857188124999539e+03 -5.488366635093423762e-02
1.300000000000000000e+01 3.045857188124999539e+03 -6.025676765453693434e-02
1.350000000000000000e+01 3.045857188124999539e+03 -4.962778757351347589e-03
1.400000000000000000e+01 3.045857188124999539e+03 -1.256326193754182807e-02
1.450000000000000000e+01 3.045857188124999539e+03 -5.922096463544658344e-03
1.500000000000000000e+01 3.045857188124999539e+03 2.075334701996793887e-03
1.550000000000000000e+01 3.045857188124999539e+03 -7.869528945267839680e-04
1.600000000000000000e+01 3.045857188124999539e+03 1.382377694520197167e-04
1.650000000000000000e+01 3.045857188124999539e+03 6.594061257777078257e-07
1.700000000000000000e+01 3.045857188124999539e+03 -4.264651302130945424e-04
1.750000000000000000e+01 3.045857188124999539e+03 1.201166988820674388e-04
1.800000000000000000e+01 3.045857188124999539e+03 2.179284930536721205e-05
1.850000000000000000e+01 3.045857188124999539e+03 -4.432302362702212798e-05
1.900000000000000000e+01 3.045857188124999539e+03 7.358959500319500212e-06
1.950000000000000000e+01 3.045857188124999539e+03 -4.625940353851051476e-05
0.000000000000000000e+00 3.046899575937499776e+03 6.947305541865476941e-02
5.000000000000000000e-01 3.046899575937499776e+03 -5.554301286750946975e-03
1.000000000000000000e+00 3.046899575937499776e+03 4.869980535927732890e-02
1.500000000000000000e+00 3.046899575937499776e+03 -9.416037187903261024e-03
2.000000000000000000e+00 3.046899575937499776e+03 -2.019880077317617179e-02
2.500000000000000000e+00 3.046899575937499776e+03 -3.154736051896368798e-02
3.000000000000000000e+00 3.046899575937499776e+03 1.110669061629177522e-02
3.500000000000000000e+00 3.046899575937499776e+03 1.433199909010507943e-02
4.000000000000000000e+00 3.046899575937499776e+03 -3.439408648462526433e-03
4.500000000000000000e+00 3.046899575937499776e+03 -1.388061439862665544e-02
5.000000000000000000e+00 3.046899575937499776e+03 -2.177059741947483251e-02
5.500000000000000000e+00 3.046899575937499776e+03 1.316194395251028826e-02
6.000000000000000000e+00 3.046899575937499776e+03 2.212237772681671395e-03
6.500000000000000000e+00 3.046899575937499776e+03 1.142579112694746234e-02
7.000000000000000000e+00 3.046899575937499776e+03 -5.444043971394348785e-02
7.500000000000000000e+00 3.046899575937499776e+03 4.950849640118438512e-03
8.000000000000000000e+00 3.046899575937499776e+03 8.467996645195180472e-03
8.500000000000000000e+00 3.046899575937499776e+03 5.941693580644368151e-03
9.000000000000000000e+00 3.046899575937499776e+03 1.482170631825062423e-03
9.500000000000000000e+00 3.046899575937499776e+03 -2.055326684119121103e-02
1.000000000000000000e+01 3.046899575937499776e+03 -1.207707240351493273e-02
1.050000000000000000e+01 3.046899575937499776e+03 -1.987655692122697673e-02
1.100000000000000000e+01 3.046899575937499776e+03 -6.872021431390107349e-02
1.150000000000000000e+01 3.046899575937499776e+03 -1.221612778675035954e-02
1.200000000000000000e+01 3.046899575937499776e+03 -4.825144519500502993e-02
1.250000000000000000e+01 3.046899575937499776e+03 -5.520249470446886991e-02
1.300000000000000000e+01 3.046899575937499776e+03 -6.057206876156478320e-02
1.350000000000000000e+01 3.046899575937499776e+03 -3.157104789915302859e-03
1.400000000000000000e+01 3.046899575937499776e+03 -1.360909322312461173e-02
1.450000000000000000e+01 3.046899575937499776e+03 -5.898631420773409705e-03
1.500000000000000000e+01 3.046899575937499776e+03 2.014711123770280676e-03
1.550000000000000000e+01 3.046899575937499776e+03 -7.337128901633031743e-04
1.600000000000000000e+01 3.046899575937499776e+03 8.752108523914315448e-05
1.650000000000000000e+01 3.046899575937499776e+03 6.419560336256993974e-05
1.700000000000000000e+01 3.046899575937499776e+03 -4.442184134455616626e-04
1.750000000000000000e+01 3.046899575937499776e+03 1.153748711399576793e-04
1.800000000000000000e+01 3.046899575937499776e+03 1.642906712499497967e-05
1.850000000000000000e+01 3.046899575937499776e+03 -4.255387433339201370e-05
1.900000000000000000e+01 3.046899575937499776e+03 5.777652581370752683e-06
1.950000000000000000e+01 3.046899575937499776e+03 -4.642771343512687443e-05
0.000000000000000000e+00 3.047941963749999104e+03 6.971475534235985205e-02
5.000000000000000000e-01 3.047941963749999104e+03 -8.701494855963443076e-03
1.000000000000000000e+00 3.047941963749999104e+03 4.862121679627147419e-02
1.500000000000000000e+00 3.047941963749999104e+03 -7.335550411236767439e-03
2.000000000000000000e+00 3.047941963749999104e+03 -1.694384430891340138e-02
2.500000000000000000e+00 3.047941963749999104e+03 -3.274362318505746883e-02
3.000000000000000000e+00 3.047941963749999104e+03 9.219177768775807177e-03
3.500000000000000000e+00 3.047941963749999104e+03 1.603255813068537108e-02
4.000000000000000000e+00 3.047941963749999104e+03 -3.637555384089892485e-03
4.500000000000000000e+00 3.047941963749999104e+03 -1.396399633587006202e-02
5.000000000000000000e+00 3.047941963749999104e+03 -2.247774477670550983e-02
5.500000000000000000e+00 3.047941963749999104e+03 1.251216757660173449e-02
6.000000000000000000e+00 3.047941963749999104e+03 5.707464561922378620e-04
6.500000000000000000e+00 3.047941963749999104e+03 1.176668816195958721e-02
7.000000000000000000e+00 3.047941963749999104e+03 -5.599905988884273239e-02
7.500000000000000000e+00 3.047941963749999104e+03 7.644741978432700456e-05
8.000000000000000000e+00 3.047941963749999104e+03 9.987593278295783458e-03
8.500000000000000000e+00 3.047941963749999104e+03 8.202483342258450744e-03
9.000000000000000000e+00 3.047941963749999104e+03 1.420626932905466556e-03
9.500000000000000000e+00 3.047941963749999104e+03 -2.230834786179988760e-02
1.000000000000000000e+01 3.047941963749999104e+03 -1.259202098944986990e-02
1.050000000000000000e+01 3.047941963749999104e+03 -2.388145372684881071e-02
1.100000000000000000e+01 3.047941963749999104e+03 -6.605816763984680151e-02
1.150000000000000000e+01 3.047941963749999104e+03 -1.472162939052598304e-02
1.200000000000000000e+01 3.047941963749999104e+03 -4.940057656702935562e-02
1.250000000000000000e+01 3.047941963749999104e+03 -5.547567504467659782e-02
1.300000000000000000e+01 3.047941963749999104e+03 -6.067918110722408942e-02
1.350000000000000000e+01 3.047941963749999104e+03 -1.521553341638124616e-03
1.400000000000000000e+01 3.047941963749999104e+03 -1.454745066277876239e-02
1.450000000000000000e+01 3.047941963749999104e+03 -5.861085501236407667e-03
1.500000000000000000e+01 3.047941963749999104e+03 1.916071675292397832e-03
1.550000000000000000e+01 3.047941963749999104e+03 -6.884037978959920909e-04
1.600000000000000000e+01 3.047941963749999104e+03 3.587678515831544594e-05
1.650000000000000000e+01 3.047941963749999104e+03 1.306537236758221728e-04
1.700000000000000000e+01 3.047941963749999104e+03 -4.572104333318305911e-04
1.750000000000000000e+01 3.047941963749999104e+03 1.081803059654534103e-04
1.800000000000000000e+01 3.047941963749999104e+03 1.269742345974917126e-05
1.850000000000000000e+01 3.047941963749999104e+03 -4.135046399802301640e-05
1.900000000000000000e+01 3.047941963749999104e+03 4.525814934934842421e-06
1.950000000000000000e+01 3.047941963749999104e+03 -4.620012205649818708e-05
0.000000000000000000e+00 3.048984351562499796e+03 6.985693104403653542e-02
5.000000000000000000e-01 3.048984351562499796e+03 -1.161940035733474534e-02
1.000000000000000000e+00 3.048984351562499796e+03 4.867438538519457819e-02
1.500000000000000000e+00 3.048984351562499796e+03 -4.933540759282448694e-03
2.000000000000000000e+00 3.048984351562499796e+03 -1.398162824263048977e-02
2.500000000000000000e+00 3.048984351562499796e+03 -3.370314512740640867e-02
3.000000000000000000e+00 3.048984351562499796e+03 7.076069516655237625e-03
3.500000000000000000e+00 3.048984351562499796e+03 1.763397253327025904e-02
4.000000000000000000e+00 3.048984351562499796e+03 -3.667487069619747991e-03
4.500000000000000000e+00 3.048984351562499796e+03 -1.417852779787608097e-02
5.000000000000000000e+00 3.048984351562499796e+03 -2.269781654343721797e-02
5.500000000000000000e+00 3.048984351562499796e+03 1.204395936471583731e-02
6.000000000000000000e+00 3.048984351562499796e+03 -1.688138009320735858e-03
6.500000000000000000e+00 3.048984351562499796e+03 1.222968371337630582e-02
7.000000000000000000e+00 3.048984351562499796e+03 -5.688851993059999834e-02
7.500000000000000000e+00 3.048984351562499796e+03 -4.447679062358059210e-03
8.000000000000000000e+00 3.048984351562499796e+03 1.169242890864543617e-02
8.500000000000000000e+00 3.048984351562499796e+03 1.041629752984550572e-02
9.000000000000000000e+00 3.048984351562499796e+03 1.667213884528982032e-03
9.500000000000000000e+00 3.048984351562499796e+03 -2.383733285282713804e-02
1.000000000000000000e+01 3.048984351562499796e+03 -1.322023854459273250e-02
1.050000000000000000e+01 3.048984351562499796e+03 -2.780218140813734209e-02
1.100000000000000000e+01 3.048984351562499796e+03 -6.371543512112110008e-02
1.150000000000000000e+01 3.048984351562499796e+03 -1.757424185378930054e-02
1.200000000000000000e+01 3.048984351562499796e+03 -5.045238666914982073e-02
1.250000000000000000e+01 3.048984351562499796e+03 -5.567212666906187768e-02
1.300000000000000000e+01 3.048984351562499796e+03 -6.060840549939293387e-02
1.350000000000000000e+01 3.048984351562499796e+03 -5.608647860928970365e-05
1.400000000000000000e+01 3.048984351562499796e+03 -1.539354198960767202e-02
1.450000000000000000e+01 3.048984351562499796e+03 -5.796283449428232641e-03
1.500000000000000000e+01 3.048984351562499796e+03 1.762255872914233199e-03
1.550000000000000000e+01 3.048984351562499796e+03 -6.459273736595138368e-04
1.600000000000000000e+01 3.048984351562499796e+03 -1.553646760244620280e-05
1.650000000000000000e+01 3.048984351562499796e+03 1.963998317877493698e-04
1.700000000000000000e+01 3.048984351562499796e+03 -4.644601919834199198e-04
1.750000000000000000e+01 3.048984351562499796e+03 9.854481350041852821e-05
1.800000000000000000e+01 3.048984351562499796e+03 1.076408000055450786e-05
1.850000000000000000e+01 3.048984351562499796e+03 -4.072826792848976534e-05
1.900000000000000000e+01 3.048984351562499796e+03 3.671005521316113648e-06
1.950000000000000000e+01 3.048984351562499796e+03 -4.571875118801515051e-05
0.000000000000000000e+00 3.050026739375000034e+03 6.990141376422635833e-02
5.000000000000000000e-01 3.050026739375000034e+03 -1.416075362731727440e-02
1.000000000000000000e+00 3.050026739375000034e+03 4.888846877710005534e-02
1.500000000000000000e+00 3.050026739375000034e+03 -2.366606291835313125e-03
2.000000000000000000e+00 3.050026739375000034e+03 -1.146549884144353396e-02
2.500000000000000000e+00 3.050026739375000034e+03 -3.446042745663175505e-02
3.000000000000000000e+00 3.050026739375000034e+03 4.711036307468402344e-03
3.500000000000000000e+00 3.050026739375000034e+03 1.913553799569475342e-02
4.000000000000000000e+00 3.050026739375000034e+03 -3.586374969107007562e-03
4.500000000000000000e+00 3.050026739375000034e+03 -1.457445201230529730e-02
5.000000000000000000e+00 3.050026739375000034e+03 -2.245843662233070609e-02
5.500000000000000000e+00 3.050026739375000034e+03 1.183509904356429276e-02
6.000000000000000000e+00 3.050026739375000034e+03 -4.569607523542489579e-03
6.500000000000000000e+00 3.050026739375000034e+03 1.289184121886468269e-02
7.000000000000000000e+00 3.050026739375000034e+03 -5.714404465697947577e-02
7.500000000000000000e+00 3.050026739375000034e+03 -8.474078201997418264e-03
8.000000000000000000e+00 3.050026739375000034e+03 1.350326129044941356e-02
8.500000000000000000e+00 3.050026739375000034e+03 1.269109007963488758e-02
9.000000000000000000e+00 3.050026739375000034e+03 2.108647667523237592e-03
9.500000000000000000e+00 3.050026739375000034e+03 -2.508433603912416099e-02
1.000000000000000000e+01 3.050026739375000034e+03 -1.385973277009790693e-02
1.050000000000000000e+01 3.050026739375000034e+03 -3.159246241418395273e-02
1.100000000000000000e+01 3.050026739375000034e+03 -6.172213978939478790e-02
1.150000000000000000e+01 3.050026739375000034e+03 -2.071895350591436424e-02
1.200000000000000000e+01 3.050026739375000034e+03 -5.141630451435180715e-02
1.250000000000000000e+01 3.050026739375000034e+03 -5.576039415848436237e-02
1.300000000000000000e+01 3.050026739375000034e+03 -6.035506200064515159e-02
1.350000000000000000e+01 3.050026739375000034e+03 1.198568303862613572e-03
1.400000000000000000e+01 3.050026739375000034e+03 -1.614206030094141389e-02
1.450000000000000000e+01 3.050026739375000034e+03 -5.703468643725922126e-03
1.500000000000000000e+01 3.050026739375000034e+03 1.548674413389025369e-03
1.550000000000000000e+01 3.050026739375000034e+03 -6.021442616044506537e-04
1.600000000000000000e+01 3.050026739375000034e+03 -6.549044006507504943e-05
1.650000000000000000e+01 3.050026739375000034e+03 2.581229195486226370e-04
1.700000000000000000e+01 3.050026739375000034e+03 -4.649769919566072696e-04
1.750000000000000000e+01 3.050026739375000034e+03 8.669288756793847354e-05
1.800000000000000000e+01 3.050026739375000034e+03 1.065015796978381084e-05
1.850000000000000000e+01 3.050026739375000034e+03 -4.085586297330724242e-05
1.900000000000000000e+01 3.050026739375000034e+03 3.401758573754778513e-06
1.950000000000000000e+01 3.050026739375000034e+03 -4.517384487818979188e-05
0.000000000000000000e+00 3.051069127187499817e+03 6.977646427975484067e-02
5.000000000000000000e-01 3.051069127187499817e+03 -1.617925312715812539e-02
1.000000000000000000e+00 3.051069127187499817e+03 4.927920422526155947e-02
1.500000000000000000e+00 3.051069127187499817e+03 2.355211211415666507e-04
2.000000000000000000e+00 3.051069127187499817e+03 -9.508026050955555031e-03
2.500000000000000000e+00 3.051069127187499817e+03 -3.504560112138628558e-02
3.000000000000000000e+00 3.051069127187499817e+03 2.202390057540811776e-03
3.500000000000000000e+00 3.051069127187499817e+03 2.052519421834663252e-02
4.000000000000000000e+00 3.051069127187499817e+03 -3.466324597262559516e-03
4.500000000000000000e+00 3.051069127187499817e+03 -1.522664368088249426e-02
5.000000000000000000e+00 3.051069127187499817e+03 -2.169100548014105817e-02
5.500000000000000000e+00 3.051069127187499817e+03 1.187945716714033408e-02
6.000000000000000000e+00 3.051069127187499817e+03 -7.932031345294949728e-03
6.500000000000000000e+00 3.051069127187499817e+03 1.380686727910778941e-02
7.000000000000000000e+00 3.051069127187499817e+03 -5.678735010065515815e-02
7.500000000000000000e+00 3.051069127187499817e+03 -1.192902696574237725e-02
8.000000000000000000e+00 3.051069127187499817e+03 1.538551017272665571e-02
8.500000000000000000e+00 3.051069127187499817e+03 1.507714774007565262e-02
9.000000000000000000e+00 3.051069127187499817e+03 2.752461671014748423e-03
9.500000000000000000e+00 3.051069127187499817e+03 -2.606728244295118679e-02
1.000000000000000000e+01 3.051069127187499817e+03 -1.439218314391224780e-02
1.050000000000000000e+01 3.051069127187499817e+03 -3.512027336134402461e-02
1.100000000000000000e+01 3.051069127187499817e+03 -6.013108032893099697e-02
1.150000000000000000e+01 3.051069127187499817e+03 -2.409375236047503477e-02
1.200000000000000000e+01 3.051069127187499817e+03 -5.228694400913834472e-02
1.250000000000000000e+01 3.051069127187499817e+03 -5.574840326515314443e-02
1.300000000000000000e+01 3.051069127187499817e+03 -5.994554221182509662e-02
1.350000000000000000e+01 3.051069127187499817e+03 2.180433301720003866e-03
1.400000000000000000e+01 3.051069127187499817e+03 -1.678655157243397200e-02
1.450000000000000000e+01 3.051069127187499817e+03 -5.582009832373904801e-03
1.500000000000000000e+01 3.051069127187499817e+03 1.267506335754536428e-03
1.550000000000000000e+01 3.051069127187499817e+03 -5.546096336894013696e-04
1.600000000000000000e+01 3.051069127187499817e+03 -1.113087184370857954e-04
1.650000000000000000e+01 3.051069127187499817e+03 3.148947833604296624e-04
1.700000000000000000e+01 3.051069127187499817e+03 -4.592935589624134595e-04
1.750000000000000000e+01 3.051069127187499817e+03 7.328028699087835792e-05
1.800000000000000000e+01 3.051069127187499817e+03 1.212155716564457562e-05
1.850000000000000000e+01 3.051069127187499817e+03 -4.183997532168888067e-05
1.900000000000000000e+01 3.051069127187499817e+03 3.987978235128381935e-06
1.950000000000000000e+01 3.051069127187499817e+03 -4.484133056616923860e-05
0.000000000000000000e+00 3.052111514999999599e+03 6.946436603680546107e-02
5.000000000000000000e-01 3.052111514999999599e+03 -1.763451266060847913e-02
1.000000000000000000e+00 3.052111514999999599e+03 4.981555811674271556e-02
1.500000000000000000e+00 3.052111514999999599e+03 2.847705182477752815e-03
2.000000000000000000e+00 3.052111514999999599e+03 -8.102052889334351166e-03
2.500000000000000000e+00 3.052111514999999599e+03 -3.555259769192082447e-02
3.000000000000000000e+00 3.052111514999999599e+03 -4.940948937090114618e-04
3.500000000000000000e+00 3.052111514999999599e+03 2.183799223181088697e-02
4.000000000000000000e+00 3.052111514999999599e+03 -3.307696307992850134e-03
4.500000000000000000e+00 3.052111514999999599e+03 -1.621369163712949382e-02
5.000000000000000000e+00 3.052111514999999599e+03 -2.037696289272055220e-02
5.500000000000000000e+00 3.052111514999999599e+03 1.210807464442870650e-02
6.000000000000000000e+00 3.052111514999999599e+03 -1.161439274256287520e-02
6.500000000000000000e+00 3.052111514999999599e+03 1.500795310118466057e-02
7.000000000000000000e+00 3.052111514999999599e+03 -5.582880774308178473e-02
7.500000000000000000e+00 3.052111514999999599e+03 -1.478660569908736219e-02
8.000000000000000000e+00 3.052111514999999599e+03 1.724470814486327858e-02
8.500000000000000000e+00 3.052111514999999599e+03 1.757419602259422189e-02
9.000000000000000000e+00 3.052111514999999599e+03 3.518356582777714802e-03
9.500000000000000000e+00 3.052111514999999599e+03 -2.682581614416530355e-02
1.000000000000000000e+01 3.052111514999999599e+03 -1.481279824442439073e-02
1.050000000000000000e+01 3.052111514999999599e+03 -3.834702477053163194e-02
1.100000000000000000e+01 3.052111514999999599e+03 -5.898442078711715192e-02
1.150000000000000000e+01 3.052111514999999599e+03 -2.765664902326618255e-02
1.200000000000000000e+01 3.052111514999999599e+03 -5.305390739850056325e-02
1.250000000000000000e+01 3.052111514999999599e+03 -5.563552661496370261e-02
1.300000000000000000e+01 3.052111514999999599e+03 -5.941800822860133363e-02
1.350000000000000000e+01 3.052111514999999599e+03 2.823748763666023703e-03
1.400000000000000000e+01 3.052111514999999599e+03 -1.734250565425712182e-02
1.450000000000000000e+01 3.052111514999999599e+03 -5.423211284486273778e-03
1.500000000000000000e+01 3.052111514999999599e+03 9.167779655503750270e-04
1.550000000000000000e+01 3.052111514999999599e+03 -5.023194130451283596e-04
1.600000000000000000e+01 3.052111514999999599e+03 -1.514102464474559101e-04
1.650000000000000000e+01 3.052111514999999599e+03 3.643147460327747500e-04
1.700000000000000000e+01 3.052111514999999599e+03 -4.482186558726351301e-04
1.750000000000000000e+01 3.052111514999999599e+03 5.908720679055130847e-05
1.800000000000000000e+01 3.052111514999999599e+03 1.512065351390212329e-05
1.850000000000000000e+01 3.052111514999999599e+03 -4.389034207201367437e-05
1.900000000000000000e+01 3.052111514999999599e+03 5.749158108616947482e-06
1.950000000000000000e+01 3.052111514999999599e+03 -4.495025294059184026e-05
0.000000000000000000e+00 3.053153902812499837e+03 6.893934116144218027e-02
5.000000000000000000e-01 3.053153902812499837e+03 -1.844312296117557246e-02
1.000000000000000000e+00 3.053153902812499837e+03 5.037786091520565779e-02
1.500000000000000000e+00 3.053153902812499837e+03 5.463612328509318342e-03
2.000000000000000000e+00 3.053153902812499837e+03 -7.226407065107006387e-03
2.500000000000000000e+00 3.053153902812499837e+03 -3.600839676456307065e-02
3.000000000000000000e+00 3.053153902812499837e+03 -3.423994462839463886e-03
3.500000000000000000e+00 3.053153902812499837e+03 2.298114978971780784e-02
4.000000000000000000e+00 3.053153902812499837e+03 -3.051928672985048524e-03
4.500000000000000000e+00 3.053153902812499837e+03 -1.751285464404386816e-02
5.000000000000000000e+00 3.053153902812499837e+03 -1.859126229878610426e-02
5.500000000000000000e+00 3.053153902812499837e+03 1.255576258735969196e-02
6.000000000000000000e+00 3.053153902812499837e+03 -1.554432174290217711e-02
6.500000000000000000e+00 3.053153902812499837e+03 1.653666180591019039e-02
7.000000000000000000e+00 3.053153902812499837e+03 -5.427886726932222572e-02
7.500000000000000000e+00 3.053153902812499837e+03 -1.705323167835343795e-02
8.000000000000000000e+00 3.053153902812499837e+03 1.891943452931696065e-02
8.500000000000000000e+00 3.053153902812499837e+03 2.020286567584205634e-02
9.000000000000000000e+00 3.053153902812499837e+03 4.283658274459749282e-03
9.500000000000000000e+00 3.053153902812499837e+03 -2.739237868949362387e-02
1.000000000000000000e+01 3.053153902812499837e+03 -1.519497456131361016e-02
1.050000000000000000e+01 3.053153902812499837e+03 -4.128747641198948076e-02
1.100000000000000000e+01 3.053153902812499837e+03 -5.828599004797042904e-02
1.150000000000000000e+01 3.053153902812499837e+03 -3.134778212834808675e-02
1.200000000000000000e+01 3.053153902812499837e+03 -5.364768013248189665e-02
1.250000000000000000e+01 3.053153902812499837e+03 -5.547410125623595395e-02
1.300000000000000000e+01 3.053153902812499837e+03 -5.877126458996190239e-02
1.350000000000000000e+01 3.053153902812499837e+03 3.085310624277443504e-03
1.400000000000000000e+01 3.053153902812499837e+03 -1.780214849515395978e-02
1.450000000000000000e+01 3.053153902812499837e+03 -5.244433566300546988e-03
1.500000000000000000e+01 3.053153902812499837e+03 5.108233553179874738e-04
1.550000000000000000e+01 3.053153902812499837e+03 -4.484189717578492256e-04
1.600000000000000000e+01 3.053153902812499837e+03 -1.855128266976804538e-04
1.650000000000000000e+01 3.053153902812499837e+03 4.045395835855343188e-04
1.700000000000000000e+01 3.053153902812499837e+03 -4.324043022218431484e-04
1.750000000000000000e+01 3.053153902812499837e+03 4.489050729763264510e-05
1.800000000000000000e+01 3.053153902812499837e+03 1.934268742863714838e-05
1.850000000000000000e+01 3.053153902812499837e+03 -4.705106398032648992e-05
1.900000000000000000e+01 3.053153902812499837e+03 8.615982635413336804e-06
1.950000000000000000e+01 3.053153902812499837e+03 -4.528970430673137101e-05
0.000000000000000000e+00 3.054196290624999619e+03 6.824716786069766339e-02
5.000000000000000000e-01 3.054196290624999619e+03 -1.845461365322483005e-02
1.000000000000000000e+00 3.054196290624999619e+03 5.089469011944980359e-02
1.500000000000000000e+00 3.054196290624999619e+03 7.993660001391180228e-03
2.000000000000000000e+00 3.054196290624999619e+03 -6.712314637851808305e-03
2.500000000000000000e+00 3.054196290624999619e+03 -3.633681367085227903e-02
3.000000000000000000e+00 3.054196290624999619e+03 -6.517734090205396826e-03
3.500000000000000000e+00 3.054196290624999619e+03 2.383108093535718508e-02
4.000000000000000000e+00 3.054196290624999619e+03 -2.686933463579533991e-03
4.500000000000000000e+00 3.054196290624999619e+03 -1.906969143023422297e-02
5.000000000000000000e+00 3.054196290624999619e+03 -1.636722097424888472e-02
5.500000000000000000e+00 3.054196290624999619e+03 1.327157661993447375e-02
6.000000000000000000e+00 3.054196290624999619e+03 -1.959481083263547516e-02
6.500000000000000000e+00 3.054196290624999619e+03 1.835000294989291153e-02
7.000000000000000000e+00 3.054196290624999619e+03 -5.218482363938593133e-02
7.500000000000000000e+00 3.054196290624999619e+03 -1.876157512944448547e-02
8.000000000000000000e+00 3.054196290624999619e+03 2.037800606182724183e-02
8.500000000000000000e+00 3.054196290624999619e+03 2.283159762600311948e-02
9.000000000000000000e+00 3.054196290624999619e+03 4.929138174873127706e-03
9.500000000000000000e+00 3.054196290624999619e+03 -2.772906466689547406e-02
1.000000000000000000e+01 3.054196290624999619e+03 -1.561565166408294784e-02
1.050000000000000000e+01 3.054196290624999619e+03 -4.388457527626754562e-02
1.100000000000000000e+01 3.054196290624999619e+03 -5.801397463887091738e-02
1.150000000000000000e+01 3.054196290624999619e+03 -3.501530803215860410e-02
1.200000000000000000e+01 3.054196290624999619e+03 -5.404860437939498774e-02
1.250000000000000000e+01 3.054196290624999619e+03 -5.530662556983773764e-02
1.300000000000000000e+01 3.054196290624999619e+03 -5.801823165594856974e-02
1.350000000000000000e+01 3.054196290624999619e+03 2.952139344184767384e-03
1.400000000000000000e+01 3.054196290624999619e+03 -1.815605417139686678e-02
1.450000000000000000e+01 3.054196290624999619e+03 -5.065375805529459541e-03
1.500000000000000000e+01 3.054196290624999619e+03 6.692997016265928337e-05
1.550000000000000000e+01 3.054196290624999619e+03 -3.986866344576900367e-04
1.600000000000000000e+01 3.054196290624999619e+03 -2.125085888185782653e-04
1.650000000000000000e+01 3.054196290624999619e+03 4.355903461314766388e-04
1.700000000000000000e+01 3.054196290624999619e+03 -4.128544574142352743e-04
1.750000000000000000e+01 3.054196290624999619e+03 3.121884843792465108e-05
1.800000000000000000e+01 3.054196290624999619e+03 2.421817150924244745e-05
1.850000000000000000e+01 3.054196290624999619e+03 -5.129743464700276337e-05
1.900000000000000000e+01 3.054196290624999619e+03 1.249894870108221243e-05
1.950000000000000000e+01 3.054196290624999619e+03 -4.559631489118266340e-05
0.000000000000000000e+00 3.055238678437499857e+03 6.737239868128910847e-02
5.000000000000000000e-01 3.055238678437499857e+03 -1.752042850041651140e-02
1.000000000000000000e+00 3.055238678437499857e+03 5.139648390036125059e-02
1.500000000000000000e+00 3.055238678437499857e+03 1.033857108928823779e-02
2.000000000000000000e+00 3.055238678437499857e+03 -6.391477826683892791e-03
2.500000000000000000e+00 3.055238678437499857e+03 -3.640220719754927448e-02
3.000000000000000000e+00 3.055238678437499857e+03 -9.663678702300056850e-03
3.500000000000000000e+00 3.055238678437499857e+03 2.433541312990466013e-02
4.000000000000000000e+00 3.055238678437499857e+03 -2.179220876812471529e-03
4.500000000000000000e+00 3.055238678437499857e+03 -2.074019307494218492e-02
5.000000000000000000e+00 3.055238678437499857e+03 -1.375313024433035512e-02
5.500000000000000000e+00 3.055238678437499857e+03 1.423706723570822286e-02
6.000000000000000000e+00 3.055238678437499857e+03 -2.367007350447844494e-02
6.500000000000000000e+00 3.055238678437499857e+03 2.046776228074156934e-02
7.000000000000000000e+00 3.055238678437499857e+03 -4.961328431728066063e-02
7.500000000000000000e+00 3.055238678437499857e+03 -2.000935979088104208e-02
8.000000000000000000e+00 3.055238678437499857e+03 2.163863842096061182e-02
8.500000000000000000e+00 3.055238678437499857e+03 2.532121310992677121e-02
9.000000000000000000e+00 3.055238678437499857e+03 5.270913539682797050e-03
9.500000000000000000e+00 3.055238678437499857e+03 -2.775468119422590252e-02
1.000000000000000000e+01 3.055238678437499857e+03 -1.611423786588064497e-02
1.050000000000000000e+01 3.055238678437499857e+03 -4.610496719291036494e-02
1.100000000000000000e+01 3.055238678437499857e+03 -5.814910493936842339e-02
1.150000000000000000e+01 3.055238678437499857e+03 -3.859302246977398126e-02
1.200000000000000000e+01 3.055238678437499857e+03 -5.424386305876705699e-02
1.250000000000000000e+01 3.055238678437499857e+03 -5.519385335421790606e-02
1.300000000000000000e+01 3.055238678437499857e+03 -5.716734650521147765e-02
1.350000000000000000e+01 3.055238678437499857e+03 2.433831945346410543e-03
1.400000000000000000e+01 3.055238678437499857e+03 -1.841375883284787282e-02
1.450000000000000000e+01 3.055238678437499857e+03 -4.894851950368249785e-03
1.500000000000000000e+01 3.055238678437499857e+03 -4.082075329043965582e-04
1.550000000000000000e+01 3.055238678437499857e+03 -3.554172925324628959e-04
1.600000000000000000e+01 3.055238678437499857e+03 -2.300772363937531235e-04
1.650000000000000000e+01 3.055238678437499857e+03 4.566556162036692918e-04
1.700000000000000000e+01 3.055238678437499857e+03 -3.907316018036505970e-04
1.750000000000000000e+01 3.055238678437499857e+03 1.872125052325818750e-05
1.800000000000000000e+01 3.055238678437499857e+03 2.950720390433969232e-05
1.850000000000000000e+01 3.055238678437499857e+03 -5.663572931545158656e-05
1.900000000000000000e+01 3.055238678437499857e+03 1.740976650867582197e-05
1.950000000000000000e+01 3.055238678437499857e+03 -4.585744219270583729e-05
0.000000000000000000e+00 3.056281066250000094e+03 6.620361421458290097e-02
5.000000000000000000e-01 3.056281066250000094e+03 -1.561392057912325271e-02
1.000000000000000000e+00 3.056281066250000094e+03 5.187845396080056903e-02
1.500000000000000000e+00 3.056281066250000094e+03 1.249833036419406400e-02
2.000000000000000000e+00 3.056281066250000094e+03 -6.363209503395422448e-03
2.500000000000000000e+00 3.056281066250000094e+03 -3.596769364375739658e-02
3.000000000000000000e+00 3.056281066250000094e+03 -1.273514413590013002e-02
3.500000000000000000e+00 3.056281066250000094e+03 2.440588221079785167e-02
4.000000000000000000e+00 3.056281066250000094e+03 -1.512776454749073865e-03
4.500000000000000000e+00 3.056281066250000094e+03 -2.240742438823668803e-02
5.000000000000000000e+00 3.056281066250000094e+03 -1.082438991168496734e-02
5.500000000000000000e+00 3.056281066250000094e+03 1.539925432214254986e-02
6.000000000000000000e+00 3.056281066250000094e+03 -2.773815282448399352e-02
6.500000000000000000e+00 3.056281066250000094e+03 2.294068139118317709e-02
7.000000000000000000e+00 3.056281066250000094e+03 -4.665417251824367784e-02
7.500000000000000000e+00 3.056281066250000094e+03 -2.075990691251398956e-02
8.000000000000000000e+00 3.056281066250000094e+03 2.259945568881379166e-02
8.500000000000000000e+00 3.056281066250000094e+03 2.767801587344086503e-02
9.000000000000000000e+00 3.056281066250000094e+03 5.155804352204739274e-03
9.500000000000000000e+00 3.056281066250000094e+03 -2.737549556720866861e-02
1.000000000000000000e+01 3.056281066250000094e+03 -1.672355559534477107e-02
1.050000000000000000e+01 3.056281066250000094e+03 -4.796521353323372761e-02
1.100000000000000000e+01 3.056281066250000094e+03 -5.865023498512290934e-02
1.150000000000000000e+01 3.056281066250000094e+03 -4.208563323629711805e-02
1.200000000000000000e+01 3.056281066250000094e+03 -5.411877633526909065e-02
1.250000000000000000e+01 3.056281066250000094e+03 -5.519257595501589342e-02
1.300000000000000000e+01 3.056281066250000094e+03 -5.623061258185174660e-02
1.350000000000000000e+01 3.056281066250000094e+03 1.524588646489216225e-03
1.400000000000000000e+01 3.056281066250000094e+03 -1.858697806989248816e-02
1.450000000000000000e+01 3.056281066250000094e+03 -4.749317423798886904e-03
1.500000000000000000e+01 3.056281066250000094e+03 -9.053010727871431320e-04
1.550000000000000000e+01 3.056281066250000094e+03 -3.209505660149349765e-04
1.600000000000000000e+01 3.056281066250000094e+03 -2.370138135261200339e-04
1.650000000000000000e+01 3.056281066250000094e+03 4.683091875642673182e-04
1.700000000000000000e+01 3.056281066250000094e+03 -3.669553656664383445e-04
1.750000000000000000e+01 3.056281066250000094e+03 8.379523227151327162e-06
1.800000000000000000e+01 3.056281066250000094e+03 3.444660966832438541e-05
1.850000000000000000e+01 3.056281066250000094e+03 -6.285006277083523814e-05
1.900000000000000000e+01 3.056281066250000094e+03 2.313446616131910243e-05
1.950000000000000000e+01 3.056281066250000094e+03 -4.618335026485291712e-05
0.000000000000000000e+00 3.057323454062499877e+03 6.467104003494719699e-02
5.000000000000000000e-01 3.057323454062499877e+03 -1.282222634188131746e-02
1.000000000000000000e+00 3.057323454062499877e+03 5.229719213927772753e-02
1.500000000000000000e+00 3.057323454062499877e+03 1.453166613202155726e-02
2.000000000000000000e+00 3.057323454062499877e+03 -6.696577966984840723e-03
2.500000000000000000e+00 3.057323454062499877e+03 -3.482719854346523480e-02
3.000000000000000000e+00 3.057323454062499877e+03 -1.569470187412360870e-02
3.500000000000000000e+00 3.057323454062499877e+03 2.398109661306272941e-02
4.000000000000000000e+00 3.057323454062499877e+03 -6.912649410356558940e-04
4.500000000000000000e+00 3.057323454062499877e+03 -2.407116975024592084e-02
5.000000000000000000e+00 3.057323454062499877e+03 -7.674947710442188258e-03
5.500000000000000000e+00 3.057323454062499877e+03 1.671754385255972558e-02
6.000000000000000000e+00 3.057323454062499877e+03 -3.171783665309529932e-02
6.500000000000000000e+00 3.057323454062499877e+03 2.572382747364270264e-02
7.000000000000000000e+00 3.057323454062499877e+03 -4.336675097357173964e-02
7.500000000000000000e+00 3.057323454062499877e+03 -2.094728245534065864e-02
8.000000000000000000e+00 3.057323454062499877e+03 2.315426418677481862e-02
8.500000000000000000e+00 3.057323454062499877e+03 2.990831983073929945e-02
9.000000000000000000e+00 3.057323454062499877e+03 4.537687421453573747e-03
9.500000000000000000e+00 3.057323454062499877e+03 -2.654935074568771924e-02
1.000000000000000000e+01 3.057323454062499877e+03 -1.755103272609871007e-02
1.050000000000000000e+01 3.057323454062499877e+03 -4.954357399713579801e-02
1.100000000000000000e+01 3.057323454062499877e+03 -5.943426252903626084e-02
1.150000000000000000e+01 3.057323454062499877e+03 -4.538881919847134044e-02
1.200000000000000000e+01 3.057323454062499877e+03 -5.367385592981061687e-02
1.250000000000000000e+01 3.057323454062499877e+03 -5.534372574879448115e-02
1.300000000000000000e+01 3.057323454062499877e+03 -5.520504359804509487e-02
1.350000000000000000e+01 3.057323454062499877e+03 2.132599716369543651e-04
1.400000000000000000e+01 3.057323454062499877e+03 -1.870061297744209788e-02
1.450000000000000000e+01 3.057323454062499877e+03 -4.631410026647071569e-03
1.500000000000000000e+01 3.057323454062499877e+03 -1.408530879935754104e-03
1.550000000000000000e+01 3.057323454062499877e+03 -2.933295105435095918e-04
1.600000000000000000e+01 3.057323454062499877e+03 -2.360692580022986898e-04
1.650000000000000000e+01 3.057323454062499877e+03 4.696830017581888456e-04
1.700000000000000000e+01 3.057323454062499877e+03 -3.420059625898376888e-04
1.750000000000000000e+01 3.057323454062499877e+03 1.161834575263133744e-06
1.800000000000000000e+01 3.057323454062499877e+03 3.823703239136174857e-05
1.850000000000000000e+01 3.057323454062499877e+03 -6.959640578882509755e-05
1.900000000000000000e+01 3.057323454062499877e+03 2.928473111703787198e-05
1.950000000000000000e+01 3.057323454062499877e+03 -4.655235631269003703e-05
0.000000000000000000e+00 3.058365841874999660e+03 6.269103242117432528e-02
5.000000000000000000e-01 3.058365841874999660e+03 -9.234387301749297575e-03
1.000000000000000000e+00 3.058365841874999660e+03 5.266205435090497849e-02
1.500000000000000000e+00 3.058365841874999660e+03 1.644949050310164432e-02
2.000000000000000000e+00 3.058365841874999660e+03 -7.246967729681550417e-03
2.500000000000000000e+00 3.058365841874999660e+03 -3.299671722885034325e-02
3.000000000000000000e+00 3.058365841874999660e+03 -1.847739758907544425e-02
3.500000000000000000e+00 3.058365841874999660e+03 2.305912852969091778e-02
4.000000000000000000e+00 3.058365841874999660e+03 3.140457643833890968e-04
4.500000000000000000e+00 3.058365841874999660e+03 -2.575423940987994764e-02
5.000000000000000000e+00 3.058365841874999660e+03 -4.396864633669303989e-03
5.500000000000000000e+00 3.058365841874999660e+03 1.808934412092006588e-02
6.000000000000000000e+00 3.058365841874999660e+03 -3.539852085432972084e-02
6.500000000000000000e+00 3.058365841874999660e+03 2.871089787032985591e-02
7.000000000000000000e+00 3.058365841874999660e+03 -3.984818533702127324e-02
7.500000000000000000e+00 3.058365841874999660e+03 -2.060814058252756834e-02
8.000000000000000000e+00 3.058365841874999660e+03 2.325145850341063525e-02
8.500000000000000000e+00 3.058365841874999660e+03 3.196568105870886689e-02
9.000000000000000000e+00 3.058365841874999660e+03 3.478099714215757404e-03
9.500000000000000000e+00 3.058365841874999660e+03 -2.527472545825327002e-02
1.000000000000000000e+01 3.058365841874999660e+03 -1.875038542918500487e-02
1.050000000000000000e+01 3.058365841874999660e+03 -5.089342149510123897e-02
1.100000000000000000e+01 3.058365841874999660e+03 -6.045095679713224923e-02
1.150000000000000000e+01 3.058365841874999660e+03 -4.837987241272064670e-02
1.200000000000000000e+01 3.058365841874999660e+03 -5.303366072982926283e-02
1.250000000000000000e+01 3.058365841874999660e+03 -5.571613956009204005e-02
1.300000000000000000e+01 3.058365841874999660e+03 -5.408661636685041518e-02
1.350000000000000000e+01 3.058365841874999660e+03 -1.461511058285727780e-03
1.400000000000000000e+01 3.058365841874999660e+03 -1.878417883809710767e-02
1.450000000000000000e+01 3.058365841874999660e+03 -4.531824879076200123e-03
1.500000000000000000e+01 3.058365841874999660e+03 -1.911279686898391568e-03
1.550000000000000000e+01 3.058365841874999660e+03 -2.711898212311301048e-04
1.600000000000000000e+01 3.058365841874999660e+03 -2.274677143680295160e-04
1.650000000000000000e+01 3.058365841874999660e+03 4.597100993514328980e-04
1.700000000000000000e+01 3.058365841874999660e+03 -3.170697843539798332e-04
1.750000000000000000e+01 3.058365841874999660e+03 -2.500598616035087381e-06
1.800000000000000000e+01 3.058365841874999660e+03 4.061635025136220027e-05
1.850000000000000000e+01 3.058365841874999660e+03 -7.653824452767116053e-05
1.900000000000000000e+01 3.058365841874999660e+03 3.530971496728766833e-05
1.950000000000000000e+01 3.058365841874999660e+03 -4.661881127046991731e-05
0.000000000000000000e+00 3.059408229687500352e+03 6.022990366073181778e-02
5.000000000000000000e-01 3.059408229687500352e+03 -4.955574611056856940e-03
1.000000000000000000e+00 3.059408229687500352e+03 5.298574880613702437e-02
1.500000000000000000e+00 3.059408229687500352e+03 1.826684707755789686e-02
2.000000000000000000e+00 3.059408229687500352e+03 -7.948094323055427193e-03
2.500000000000000000e+00 3.059408229687500352e+03 -3.062241202855373046e-02
3.000000000000000000e+00 3.059408229687500352e+03 -2.099726564764771430e-02
3.500000000000000000e+00 3.059408229687500352e+03 2.166153396961002786e-02
4.000000000000000000e+00 3.059408229687500352e+03 1.490048468345593754e-03
4.500000000000000000e+00 3.059408229687500352e+03 -2.744656551635630062e-02
5.000000000000000000e+00 3.059408229687500352e+03 -1.047307441189300730e-03
5.500000000000000000e+00 3.059408229687500352e+03 1.934236160995093240e-02
6.000000000000000000e+00 3.059408229687500352e+03 -3.857131240199046518e-02
6.500000000000000000e+00 3.059408229687500352e+03 3.170746258214162533e-02
7.000000000000000000e+00 3.059408229687500352e+03 -3.619077003251124081e-02
7.500000000000000000e+00 3.059408229687500352e+03 -1.978677359560878854e-02
8.000000000000000000e+00 3.059408229687500352e+03 2.279176034462325820e-02
8.500000000000000000e+00 3.059408229687500352e+03 3.384303777179782646e-02
9.000000000000000000e+00 3.059408229687500352e+03 2.012205326907848431e-03
9.500000000000000000e+00 3.059408229687500352e+03 -2.360731924845643412e-02
1.000000000000000000e+01 3.059408229687500352e+03 -2.030676834720805332e-02
1.050000000000000000e+01 3.059408229687500352e+03 -5.203476920528207761e-02
1.100000000000000000e+01 3.059408229687500352e+03 -6.165916145951137045e-02
1.150000000000000000e+01 3.059408229687500352e+03 -5.101600147601394880e-02
1.200000000000000000e+01 3.059408229687500352e+03 -5.226812647874417433e-02
1.250000000000000000e+01 3.059408229687500352e+03 -5.633799819895068950e-02
1.300000000000000000e+01 3.059408229687500352e+03 -5.286475563998041527e-02
1.350000000000000000e+01 3.059408229687500352e+03 -3.433732607503554943e-03
1.400000000000000000e+01 3.059408229687500352e+03 -1.886169538998919495e-02
1.450000000000000000e+01 3.059408229687500352e+03 -4.443353275643723704e-03
1.500000000000000000e+01 3.059408229687500352e+03 -2.404794969410036648e-03
1.550000000000000000e+01 3.059408229687500352e+03 -2.585963471464366396e-04
1.600000000000000000e+01 3.059408229687500352e+03 -2.078669797644678988e-04
1.650000000000000000e+01 3.059408229687500352e+03 4.384922005342952941e-04
1.700000000000000000e+01 3.059408229687500352e+03 -2.931641004019478781e-04
1.750000000000000000e+01 3.059408229687500352e+03 -2.530086463042456944e-06
1.800000000000000000e+01 3.059408229687500352e+03 4.111923750812170107e-05
1.850000000000000000e+01 3.059408229687500352e+03 -8.334916744715633772e-05
1.900000000000000000e+01 3.059408229687500352e+03 4.104548997520175312e-05
1.950000000000000000e+01 3.059408229687500352e+03 -4.611305311788244478e-05
0.000000000000000000e+00 3.060450617499999680e+03 5.729201641189365923e-02
5.000000000000000000e-01 3.060450617499999680e+03 -5.873234111493101959e-05
1.000000000000000000e+00 3.060450617499999680e+03 5.323407172589488673e-02
1.500000000000000000e+00 3.060450617499999680e+03 2.004256135994307922e-02
2.000000000000000000e+00 3.060450617499999680e+03 -8.830901772120071380e-03
2.500000000000000000e+00 3.060450617499999680e+03 -2.785995136689692689e-02
3.000000000000000000e+00 3.060450617499999680e+03 -2.314987829734145575e-02
3.500000000000000000e+00 3.060450617499999680e+03 1.979860066113160386e-02
4.000000000000000000e+00 3.060450617499999680e+03 2.706667517631895087e-03
4.500000000000000000e+00 3.060450617499999680e+03 -2.900675441494472359e-02
5.000000000000000000e+00 3.060450617499999680e+03 2.272532261958914047e-03
5.500000000000000000e+00 3.060450617499999680e+03 2.025771580234832225e-02
6.000000000000000000e+00 3.060450617499999680e+03 -4.105917169265335676e-02
6.500000000000000000e+00 3.060450617499999680e+03 3.450139467765356294e-02
7.000000000000000000e+00 3.060450617499999680e+03 -3.239401949479499970e-02
7.500000000000000000e+00 3.060450617499999680e+03 -1.853120283353314190e-02
8.000000000000000000e+00 3.060450617499999680e+03 2.170898548304905917e-02
8.500000000000000000e+00 3.060450617499999680e+03 3.552885164111081046e-02
9.000000000000000000e+00 3.060450617499999680e+03 1.933478848623879694e-04
9.500000000000000000e+00 3.060450617499999680e+03 -2.170536818000050328e-02
1.000000000000000000e+01 3.060450617499999680e+03 -2.215076319628159554e-02
1.050000000000000000e+01 3.060450617499999680e+03 -5.295928286094429144e-02
1.100000000000000000e+01 3.060450617499999680e+03 -6.305882065153853300e-02
1.150000000000000000e+01 3.060450617499999680e+03 -5.322215877052074995e-02
1.200000000000000000e+01 3.060450617499999680e+03 -5.139763372151159165e-02
1.250000000000000000e+01 3.060450617499999680e+03 -5.718889055450412234e-02
1.300000000000000000e+01 3.060450617499999680e+03 -5.157262533536601662e-02
1.350000000000000000e+01 3.060450617499999680e+03 -5.626765433163038142e-03
1.400000000000000000e+01 3.060450617499999680e+03 -1.894723305973404145e-02
1.450000000000000000e+01 3.060450617499999680e+03 -4.355087941549856852e-03
1.500000000000000000e+01 3.060450617499999680e+03 -2.878083279590074213e-03
1.550000000000000000e+01 3.060450617499999680e+03 -2.580994264996969655e-04
1.600000000000000000e+01 3.060450617499999680e+03 -1.756355772699949027e-04
1.650000000000000000e+01 3.060450617499999680e+03 4.063006165831708691e-04
1.700000000000000000e+01 3.060450617499999680e+03 -2.705365301761192471e-04
1.750000000000000000e+01 3.060450617499999680e+03 9.327476416562867426e-07
1.800000000000000000e+01 3.060450617499999680e+03 3.958624920320000354e-05
1.850000000000000000e+01 3.060450617499999680e+03 -8.988711003077514241e-05
1.900000000000000000e+01 3.060450617499999680e+03 4.671335563040643525e-05
1.950000000000000000e+01 3.060450617499999680e+03 -4.514047161571718713e-05
0.000000000000000000e+00 3.061493005312500372e+03 5.388563574606203277e-02
5.000000000000000000e-01 3.061493005312500372e+03 5.431545116125636313e-03
1.000000000000000000e+00 3.061493005312500372e+03 5.340163321198029139e-02
1.500000000000000000e+00 3.061493005312500372e+03 2.173480198614770667e-02
2.000000000000000000e+00 3.061493005312500372e+03 -9.876300547734874133e-03
2.500000000000000000e+00 3.061493005312500372e+03 -2.478855100554753360e-02
3.000000000000000000e+00 3.061493005312500372e+03 -2.490875538729853469e-02
3.500000000000000000e+00 3.061493005312500372e+03 1.748426429527390538e-02
4.000000000000000000e+00 3.061493005312500372e+03 3.788786780687747671e-03
4.500000000000000000e+00 3.061493005312500372e+03 -3.029855674523278253e-02
5.000000000000000000e+00 3.061493005312500372e+03 5.429204004024235780e-03
5.500000000000000000e+00 3.061493005312500372e+03 2.072334294384910527e-02
6.000000000000000000e+00 3.061493005312500372e+03 -4.277999214256170829e-02
6.500000000000000000e+00 3.061493005312500372e+03 3.693025544540467359e-02
7.000000000000000000e+00 3.061493005312500372e+03 -2.850604653265844529e-02
7.500000000000000000e+00 3.061493005312500372e+03 -1.699503713459152299e-02
8.000000000000000000e+00 3.061493005312500372e+03 2.000728674352493866e-02
8.500000000000000000e+00 3.061493005312500372e+03 3.704793832508886109e-02
9.000000000000000000e+00 3.061493005312500372e+03 -1.906548421782978866e-03
9.500000000000000000e+00 3.061493005312500372e+03 -1.966505580228137054e-02
1.000000000000000000e+01 3.061493005312500372e+03 -2.428296787378535215e-02
1.050000000000000000e+01 3.061493005312500372e+03 -5.360973657281073446e-02
1.100000000000000000e+01 3.061493005312500372e+03 -6.459309715801005158e-02
1.150000000000000000e+01 3.061493005312500372e+03 -5.499661047117777868e-02
1.200000000000000000e+01 3.061493005312500372e+03 -5.045661251505617617e-02
1.250000000000000000e+01 3.061493005312500372e+03 -5.816504326910513362e-02
1.300000000000000000e+01 3.061493005312500372e+03 -5.030040292751594699e-02
1.350000000000000000e+01 3.061493005312500372e+03 -7.966714647468640942e-03
1.400000000000000000e+01 3.061493005312500372e+03 -1.906301844911089186e-02
1.450000000000000000e+01 3.061493005312500372e+03 -4.256738988841118725e-03
1.500000000000000000e+01 3.061493005312500372e+03 -3.314589539533774158e-03
1.550000000000000000e+01 3.061493005312500372e+03 -2.704129820349654304e-04
1.600000000000000000e+01 3.061493005312500372e+03 -1.313722559174352082e-04
1.650000000000000000e+01 3.061493005312500372e+03 3.641696160702382430e-04
1.700000000000000000e+01 3.061493005312500372e+03 -2.494698193776034119e-04
1.750000000000000000e+01 3.061493005312500372e+03 7.402571663963433362e-06
1.800000000000000000e+01 3.061493005312500372e+03 3.608507385676504813e-05
1.850000000000000000e+01 3.061493005312500372e+03 -9.611761916292260787e-05
1.900000000000000000e+01 3.061493005312500372e+03 5.230449776566700862e-05
1.950000000000000000e+01 3.061493005312500372e+03 -4.383479947496338435e-05
0.000000000000000000e+00 3.062535393124999700e+03 5.007213218296754226e-02
5.000000000000000000e-01 3.062535393124999700e+03 1.141168073158757221e-02
1.000000000000000000e+00 3.062535393124999700e+03 5.350632775565295624e-02
1.500000000000000000e+00 3.062535393124999700e+03 2.330362398572810578e-02
2.000000000000000000e+00 3.062535393124999700e+03 -1.100341556945801449e-02
2.500000000000000000e+00 3.062535393124999700e+03 -2.139652605328975707e-02
3.000000000000000000e+00 3.062535393124999700e+03 -2.625093828878168403e-02
3.500000000000000000e+00 3.062535393124999700e+03 1.480182811469946472e-02
4.000000000000000000e+00 3.062535393124999700e+03 4.671815382557312386e-03
4.500000000000000000e+00 3.062535393124999700e+03 -3.119372851068475880e-02
5.000000000000000000e+00 3.062535393124999700e+03 8.339907628324580435e-03
5.500000000000000000e+00 3.062535393124999700e+03 2.065002883768945682e-02
6.000000000000000000e+00 3.062535393124999700e+03 -4.369187721835723209e-02
6.500000000000000000e+00 3.062535393124999700e+03 3.889744358573263283e-02
7.000000000000000000e+00 3.062535393124999700e+03 -2.462947329937318491e-02
7.500000000000000000e+00 3.062535393124999700e+03 -1.531245876207697892e-02
8.000000000000000000e+00 3.062535393124999700e+03 1.770006175888961739e-02
8.500000000000000000e+00 3.062535393124999700e+03 3.850767382490222906e-02
9.000000000000000000e+00 3.062535393124999700e+03 -4.211201515286194276e-03
9.500000000000000000e+00 3.062535393124999700e+03 -1.756325272475632582e-02
1.000000000000000000e+01 3.062535393124999700e+03 -2.663359139022129091e-02
1.050000000000000000e+01 3.062535393124999700e+03 -5.390408094186878440e-02
1.100000000000000000e+01 3.062535393124999700e+03 -6.619572175647769896e-02
1.150000000000000000e+01 3.062535393124999700e+03 -5.642722106289672218e-02
1.200000000000000000e+01 3.062535393124999700e+03 -4.950592968024773721e-02
1.250000000000000000e+01 3.062535393124999700e+03 -5.917681995117657356e-02
1.300000000000000000e+01 3.062535393124999700e+03 -4.910492870356160389e-02
1.350000000000000000e+01 3.062535393124999700e+03 -1.038788767317660143e-02
1.400000000000000000e+01 3.062535393124999700e+03 -1.922487507751732133e-02
1.450000000000000000e+01 3.062535393124999700e+03 -4.149834052180955551e-03
1.500000000000000000e+01 3.062535393124999700e+03 -3.691050297935529086e-03
1.550000000000000000e+01 3.062535393124999700e+03 -2.970477232811857479e-04
1.600000000000000000e+01 3.062535393124999700e+03 -7.721951811720668393e-05
1.650000000000000000e+01 3.062535393124999700e+03 3.131290799278241147e-04
1.700000000000000000e+01 3.062535393124999700e+03 -2.299644946751221630e-04
1.750000000000000000e+01 3.062535393124999700e+03 1.622452822321762377e-05
1.800000000000000000e+01 3.062535393124999700e+03 3.085588603316881970e-05
1.850000000000000000e+01 3.062535393124999700e+03 -1.020476197399251302e-04
1.900000000000000000e+01 3.062535393124999700e+03 5.767150841112812234e-05
1.950000000000000000e+01 3.062535393124999700e+03 -4.224891710192779220e-05
0.000000000000000000e+00 3.063577780937499483e+03 4.596958717484115470e-02
5.000000000000000000e-01 3.063577780937499483e+03 1.772333738607749856e-02
1.000000000000000000e+00 3.063577780937499483e+03 5.359056126823188299e-02
1.500000000000000000e+00 3.063577780937499483e+03 2.465103121467137476e-02
2.000000000000000000e+00 3.063577780937499483e+03 -1.210165204289394107e-02
2.500000000000000000e+00 3.063577780937499483e+03 -1.770098234466508866e-02
3.000000000000000000e+00 3.063577780937499483e+03 -2.713444241855224315e-02
3.500000000000000000e+00 3.063577780937499483e+03 1.191075360930361066e-02
4.000000000000000000e+00 3.063577780937499483e+03 5.357296494742986269e-03
4.500000000000000000e+00 3.063577780937499483e+03 -3.159177933913527581e-02
5.000000000000000000e+00 3.063577780937499483e+03 1.091509885838844868e-02
5.500000000000000000e+00 3.063577780937499483e+03 1.998254289199896325e-02
6.000000000000000000e+00 3.063577780937499483e+03 -4.369589968169308725e-02
6.500000000000000000e+00 3.063577780937499483e+03 4.034801254163222772e-02
7.000000000000000000e+00 3.063577780937499483e+03 -2.082539574180767086e-02
7.500000000000000000e+00 3.063577780937499483e+03 -1.363787963932770395e-02
8.000000000000000000e+00 3.063577780937499483e+03 1.481092399173898448e-02
8.500000000000000000e+00 3.063577780937499483e+03 3.987874663559702604e-02
9.000000000000000000e+00 3.063577780937499483e+03 -6.616007764610627555e-03
9.500000000000000000e+00 3.063577780937499483e+03 -1.547038151532773194e-02
1.000000000000000000e+01 3.063577780937499483e+03 -2.912092849405038472e-02
1.050000000000000000e+01 3.063577780937499483e+03 -5.376527500329647546e-02
1.100000000000000000e+01 3.063577780937499483e+03 -6.781972357176455080e-02
1.150000000000000000e+01 3.063577780937499483e+03 -5.755492434291736847e-02
1.200000000000000000e+01 3.063577780937499483e+03 -4.854274713985303608e-02
1.250000000000000000e+01 3.063577780937499483e+03 -6.024922204835234107e-02
1.300000000000000000e+01 3.063577780937499483e+03 -4.801000251336498548e-02
1.350000000000000000e+01 3.063577780937499483e+03 -1.283952703814494369e-02
1.400000000000000000e+01 3.063577780937499483e+03 -1.943324321198167809e-02
1.450000000000000000e+01 3.063577780937499483e+03 -4.038571127672810172e-03
1.500000000000000000e+01 3.063577780937499483e+03 -3.997172283824715691e-03
1.550000000000000000e+01 3.063577780937499483e+03 -3.376671467955002798e-04
1.600000000000000000e+01 3.063577780937499483e+03 -1.432986735424561220e-05
1.650000000000000000e+01 3.063577780937499483e+03 2.548794305082968822e-04
1.700000000000000000e+01 3.063577780937499483e+03 -2.122857388594532116e-04
1.750000000000000000e+01 3.063577780937499483e+03 2.659700795683040157e-05
1.800000000000000000e+01 3.063577780937499483e+03 2.454522713356883273e-05
1.850000000000000000e+01 3.063577780937499483e+03 -1.076279085698636365e-04
1.900000000000000000e+01 3.063577780937499483e+03 6.269131483562458466e-05
1.950000000000000000e+01 3.063577780937499483e+03 -4.046902948478809362e-05
0.000000000000000000e+00 3.064620168750000175e+03 4.168263289225684204e-02
5.000000000000000000e-01 3.064620168750000175e+03 2.425841667713275057e-02
1.000000000000000000e+00 3.064620168750000175e+03 5.363014730837187966e-02
1.500000000000000000e+00 3.064620168750000175e+03 2.565492043381091547e-02
2.000000000000000000e+00 3.064620168750000175e+03 -1.312279204646028472e-02
2.500000000000000000e+00 3.064620168750000175e+03 -1.384278315365920428e-02
3.000000000000000000e+00 3.064620168750000175e+03 -2.751011984717386533e-02
3.500000000000000000e+00 3.064620168750000175e+03 8.936410439563766128e-03
4.000000000000000000e+00 3.064620168750000175e+03 5.868473475360898133e-03
4.500000000000000000e+00 3.064620168750000175e+03 -3.151233710122341991e-02
5.000000000000000000e+00 3.064620168750000175e+03 1.295204979768866879e-02
5.500000000000000000e+00 3.064620168750000175e+03 1.879628104776859265e-02
6.000000000000000000e+00 3.064620168750000175e+03 -4.274214068951354834e-02
6.500000000000000000e+00 3.064620168750000175e+03 4.118795606418867300e-02
7.000000000000000000e+00 3.064620168750000175e+03 -1.714452408910726450e-02
7.500000000000000000e+00 3.064620168750000175e+03 -1.213358298349880363e-02
8.000000000000000000e+00 3.064620168750000175e+03 1.132768178005427034e-02
8.500000000000000000e+00 3.064620168750000175e+03 4.109216796098775354e-02
9.000000000000000000e+00 3.064620168750000175e+03 -9.081070852703888516e-03
9.500000000000000000e+00 3.064620168750000175e+03 -1.339876982568122092e-02
1.000000000000000000e+01 3.064620168750000175e+03 -3.168254013856169893e-02
1.050000000000000000e+01 3.064620168750000175e+03 -5.316982284014287741e-02
1.100000000000000000e+01 3.064620168750000175e+03 -6.940611497669124663e-02
1.150000000000000000e+01 3.064620168750000175e+03 -5.837777544970989413e-02
1.200000000000000000e+01 3.064620168750000175e+03 -4.755763577395098751e-02
1.250000000000000000e+01 3.064620168750000175e+03 -6.146005075678347834e-02
1.300000000000000000e+01 3.064620168750000175e+03 -4.697642771016170143e-02
1.350000000000000000e+01 3.064620168750000175e+03 -1.525923314372648436e-02
1.400000000000000000e+01 3.064620168750000175e+03 -1.968595520034777460e-02
1.450000000000000000e+01 3.064620168750000175e+03 -3.932975488282790949e-03
1.500000000000000000e+01 3.064620168750000175e+03 -4.228287007502704899e-03
1.550000000000000000e+01 3.064620168750000175e+03 -3.868669513707495740e-04
1.600000000000000000e+01 3.064620168750000175e+03 5.521993210159439598e-05
1.650000000000000000e+01 3.064620168750000175e+03 1.926021626733840915e-04
1.700000000000000000e+01 3.064620168750000175e+03 -1.967631120776151192e-04
1.750000000000000000e+01 3.064620168750000175e+03 3.785280839417740691e-05
1.800000000000000000e+01 3.064620168750000175e+03 1.755440218753481703e-05
1.850000000000000000e+01 3.064620168750000175e+03 -1.125313254178696501e-04
1.900000000000000000e+01 3.064620168750000175e+03 6.711494975376732593e-05
1.950000000000000000e+01 3.064620168750000175e+03 -3.857971282375248262e-05
0.000000000000000000e+00 3.065662556562499503e+03 3.726300566384513346e-02
5.000000000000000000e-01 3.065662556562499503e+03 3.089638351085399401e-02
1.000000000000000000e+00 3.065662556562499503e+03 5.351346372241640864e-02
1.500000000000000000e+00 3.065662556562499503e+03 2.630931633521668353e-02
2.000000000000000000e+00 3.065662556562499503e+03 -1.409707334643379301e-02
2.500000000000000000e+00 3.065662556562499503e+03 -9.967883657618508558e-03
3.000000000000000000e+00 3.065662556562499503e+03 -2.733522623344504174e-02
3.500000000000000000e+00 3.065662556562499503e+03 6.032593008755636130e-03
4.000000000000000000e+00 3.065662556562499503e+03 6.247909817799912266e-03
4.500000000000000000e+00 3.065662556562499503e+03 -3.095187294616610907e-02
5.000000000000000000e+00 3.065662556562499503e+03 1.420890080660957254e-02
5.500000000000000000e+00 3.065662556562499503e+03 1.713001070431278625e-02
6.000000000000000000e+00 3.065662556562499503e+03 -4.085547936399173963e-02
6.500000000000000000e+00 3.065662556562499503e+03 4.138895659675705108e-02
7.000000000000000000e+00 3.065662556562499503e+03 -1.364692965836673995e-02
7.500000000000000000e+00 3.065662556562499503e+03 -1.082148389749847291e-02
8.000000000000000000e+00 3.065662556562499503e+03 7.249642007183564225e-03
8.500000000000000000e+00 3.065662556562499503e+03 4.214084275899483700e-02
9.000000000000000000e+00 3.065662556562499503e+03 -1.151286710080664383e-02
9.500000000000000000e+00 3.065662556562499503e+03 -1.142195409048373488e-02
1.000000000000000000e+01 3.065662556562499503e+03 -3.427624078687818016e-02
1.050000000000000000e+01 3.065662556562499503e+03 -5.215054750195744632e-02
1.100000000000000000e+01 3.065662556562499503e+03 -7.096466733013645500e-02
1.150000000000000000e+01 3.065662556562499503e+03 -5.882614216752769104e-02
1.200000000000000000e+01 3.065662556562499503e+03 -4.660732223672364727e-02
1.250000000000000000e+01 3.065662556562499503e+03 -6.275869817482498947e-02
1.300000000000000000e+01 3.065662556562499503e+03 -4.598387796737533201e-02
1.350000000000000000e+01 3.065662556562499503e+03 -1.757337803931081216e-02
1.400000000000000000e+01 3.065662556562499503e+03 -1.994220561254689272e-02
1.450000000000000000e+01 3.065662556562499503e+03 -3.873560015123215898e-03
1.500000000000000000e+01 3.065662556562499503e+03 -4.374341928500916250e-03
1.550000000000000000e+01 3.065662556562499503e+03 -4.389809809441532732e-04
1.600000000000000000e+01 3.065662556562499503e+03 1.298324923564530794e-04
1.650000000000000000e+01 3.065662556562499503e+03 1.295600119836630849e-04
1.700000000000000000e+01 3.065662556562499503e+03 -1.842441891309954175e-04
1.750000000000000000e+01 3.065662556562499503e+03 4.960194962228490210e-05
1.800000000000000000e+01 3.065662556562499503e+03 9.969000213834818311e-06
1.850000000000000000e+01 3.065662556562499503e+03 -1.162880085108103649e-04
1.900000000000000000e+01 3.065662556562499503e+03 7.076912626172129266e-05
1.950000000000000000e+01 3.065662556562499503e+03 -3.692994830882559513e-05
0.000000000000000000e+00 3.066704944374999741e+03 3.279486162715444797e-02
5.000000000000000000e-01 3.066704944374999741e+03 3.746432091700361428e-02
1.000000000000000000e+00 3.066704944374999741e+03 5.320924254008558424e-02
1.500000000000000000e+00 3.066704944374999741e+03 2.655643224690642026e-02
2.000000000000000000e+00 3.066704944374999741e+03 -1.495636336145485940e-02
2.500000000000000000e+00 3.066704944374999741e+03 -6.142686422646450456e-03
3.000000000000000000e+00 3.066704944374999741e+03 -2.667452216078428431e-02
3.500000000000000000e+00 3.066704944374999741e+03 3.330111022358295952e-03
4.000000000000000000e+00 3.066704944374999741e+03 6.562775762950743240e-03
4.500000000000000000e+00 3.066704944374999741e+03 -2.990439466625648135e-02
5.000000000000000000e+00 3.066704944374999741e+03 1.465852079313058678e-02
5.500000000000000000e+00 3.066704944374999741e+03 1.499566168476101913e-02
6.000000000000000000e+00 3.066704944374999741e+03 -3.807567371632857023e-02
6.500000000000000000e+00 3.066704944374999741e+03 4.093670171168857508e-02
7.000000000000000000e+00 3.066704944374999741e+03 -1.041079443883084071e-02
7.500000000000000000e+00 3.066704944374999741e+03 -9.732874911666902426e-03
8.000000000000000000e+00 3.066704944374999741e+03 2.727597802146289503e-03
8.500000000000000000e+00 3.066704944374999741e+03 4.296466598617334348e-02
9.000000000000000000e+00 3.066704944374999741e+03 -1.383676675685694551e-02
9.500000000000000000e+00 3.066704944374999741e+03 -9.633813109253954593e-03
1.000000000000000000e+01 3.066704944374999741e+03 -3.679158968948811892e-02
1.050000000000000000e+01 3.066704944374999741e+03 -5.080856936887880732e-02
1.100000000000000000e+01 3.066704944374999741e+03 -7.252634282206611716e-02
1.150000000000000000e+01 3.066704944374999741e+03 -5.878417270114853765e-02
1.200000000000000000e+01 3.066704944374999741e+03 -4.572145517983224050e-02
1.250000000000000000e+01 3.066704944374999741e+03 -6.412843115047871245e-02
1.300000000000000000e+01 3.066704944374999741e+03 -4.501136474637689594e-02
1.350000000000000000e+01 3.066704944374999741e+03 -1.975840802610407537e-02
1.400000000000000000e+01 3.066704944374999741e+03 -2.016139293779891511e-02
1.450000000000000000e+01 3.066704944374999741e+03 -3.893070815525209206e-03
1.500000000000000000e+01 3.066704944374999741e+03 -4.439398509336877144e-03
1.550000000000000000e+01 3.066704944374999741e+03 -4.920265218187725538e-04
1.600000000000000000e+01 3.066704944374999741e+03 2.113598926127468395e-04
1.650000000000000000e+01 3.066704944374999741e+03 6.813052710330001305e-05
1.700000000000000000e+01 3.066704944374999741e+03 -1.756560650504933666e-04
1.750000000000000000e+01 3.066704944374999741e+03 6.127202310509256540e-05
1.800000000000000000e+01 3.066704944374999741e+03 2.111349511447846797e-06
1.850000000000000000e+01 3.066704944374999741e+03 -1.185620335206208977e-04
1.900000000000000000e+01 3.066704944374999741e+03 7.348370282351523466e-05
1.950000000000000000e+01 3.066704944374999741e+03 -3.581734197968624748e-05
0.000000000000000000e+00 3.067747332187499069e+03 2.841546426363014688e-02
5.000000000000000000e-01 3.067747332187499069e+03 4.374776042599221731e-02
1.000000000000000000e+00 3.067747332187499069e+03 5.273890337896460639e-02
1.500000000000000000e+00 3.067747332187499069e+03 2.635485345066890597e-02
2.000000000000000000e+00 3.067747332187499069e+03 -1.560279922266243589e-02
2.500000000000000000e+00 3.067747332187499069e+03 -2.436242405185280648e-03
3.000000000000000000e+00 3.067747332187499069e+03 -2.559427322852450212e-02
3.500000000000000000e+00 3.067747332187499069e+03 8.459953151258589946e-04
4.000000000000000000e+00 3.067747332187499069e+03 6.961050017346197272e-03
4.500000000000000000e+00 3.067747332187499069e+03 -2.840288647288195453e-02
5.000000000000000000e+00 3.067747332187499069e+03 1.443869995338929214e-02
5.500000000000000000e+00 3.067747332187499069e+03 1.237270097351053817e-02
6.000000000000000000e+00 3.067747332187499069e+03 -3.453571901122106519e-02
6.500000000000000000e+00 3.067747332187499069e+03 3.983166897801711237e-02
7.000000000000000000e+00 3.067747332187499069e+03 -7.487338511608333455e-03
7.500000000000000000e+00 3.067747332187499069e+03 -8.855443298990496592e-03
8.000000000000000000e+00 3.067747332187499069e+03 -2.041964297897646066e-03
8.500000000000000000e+00 3.067747332187499069e+03 4.350869994585116612e-02
9.000000000000000000e+00 3.067747332187499069e+03 -1.602892306998272148e-02
9.500000000000000000e+00 3.067747332187499069e+03 -8.082078357053252768e-03
1.000000000000000000e+01 3.067747332187499069e+03 -3.907876585895005833e-02
1.050000000000000000e+01 3.067747332187499069e+03 -4.924117258354879234e-02
1.100000000000000000e+01 3.067747332187499069e+03 -7.399927155408513035e-02
1.150000000000000000e+01 3.067747332187499069e+03 -5.831608348812730713e-02
1.200000000000000000e+01 3.067747332187499069e+03 -4.488234357410548353e-02
1.250000000000000000e+01 3.067747332187499069e+03 -6.562884630091594951e-02
1.300000000000000000e+01 3.067747332187499069e+03 -4.397411026955362623e-02
1.350000000000000000e+01 3.067747332187499069e+03 -2.179805048405566992e-02
1.400000000000000000e+01 3.067747332187499069e+03 -2.032913178202611429e-02
1.450000000000000000e+01 3.067747332187499069e+03 -4.009473913925381931e-03
1.500000000000000000e+01 3.067747332187499069e+03 -4.432108796040195274e-03
1.550000000000000000e+01 3.067747332187499069e+03 -5.428922383657619217e-04
1.600000000000000000e+01 3.067747332187499069e+03 2.958557772731032812e-04
1.650000000000000000e+01 3.067747332187499069e+03 1.156975163742357361e-05
1.700000000000000000e+01 3.067747332187499069e+03 -1.709353804775161812e-04
1.750000000000000000e+01 3.067747332187499069e+03 7.203286083672261490e-05
1.800000000000000000e+01 3.067747332187499069e+03 -5.621521528669645235e-06
1.850000000000000000e+01 3.067747332187499069e+03 -1.193237451819939739e-04
1.900000000000000000e+01 3.067747332187499069e+03 7.518960529061447960e-05
1.950000000000000000e+01 3.067747332187499069e+03 -3.531780695753939883e-05
0.000000000000000000e+00 3.068789719999999761e+03 2.413997456011567067e-02
5.000000000000000000e-01 3.068789719999999761e+03 4.959820317612777252e-02
1.000000000000000000e+00 3.068789719999999761e+03 5.207181045832445787e-02
1.500000000000000000e+00 3.068789719999999761e+03 2.578638088495734809e-02
2.000000000000000000e+00 3.068789719999999761e+03 -1.610122248140943499e-02
2.500000000000000000e+00 3.068789719999999761e+03 1.080098789967422028e-03
3.000000000000000000e+00 3.068789719999999761e+03 -2.416648636077037976e-02
3.500000000000000000e+00 3.068789719999999761e+03 -1.478879812983887026e-03
4.000000000000000000e+00 3.068789719999999761e+03 7.518592844188431122e-03
4.500000000000000000e+00 3.068789719999999761e+03 -2.645764455312506896e-02
5.000000000000000000e+00 3.068789719999999761e+03 1.364267247070163717e-02
5.500000000000000000e+00 3.068789719999999761e+03 9.362805442940966977e-03
6.000000000000000000e+00 3.068789719999999761e+03 -3.049845062551866451e-02
6.500000000000000000e+00 3.068789719999999761e+03 3.822208875358801272e-02
7.000000000000000000e+00 3.068789719999999761e+03 -4.930241900943534324e-03
7.500000000000000000e+00 3.068789719999999761e+03 -8.179670452165017230e-03
8.000000000000000000e+00 3.068789719999999761e+03 -6.886890894508837339e-03
8.500000000000000000e+00 3.068789719999999761e+03 4.373489077324790864e-02
9.000000000000000000e+00 3.068789719999999761e+03 -1.803929299290959326e-02
9.500000000000000000e+00 3.068789719999999761e+03 -6.830739368153320931e-03
1.000000000000000000e+01 3.068789719999999761e+03 -4.108244954615027089e-02
1.050000000000000000e+01 3.068789719999999761e+03 -4.756258831420075855e-02
1.100000000000000000e+01 3.068789719999999761e+03 -7.524731960443040157e-02
1.150000000000000000e+01 3.068789719999999761e+03 -5.758280384337033375e-02
1.200000000000000000e+01 3.068789719999999761e+03 -4.406941998831554602e-02
1.250000000000000000e+01 3.068789719999999761e+03 -6.724293262881937683e-02
1.300000000000000000e+01 3.068789719999999761e+03 -4.280781985097299042e-02
1.350000000000000000e+01 3.068789719999999761e+03 -2.367691245359682117e-02
1.400000000000000000e+01 3.068789719999999761e+03 -2.044747032485472529e-02
1.450000000000000000e+01 3.068789719999999761e+03 -4.239586467631306990e-03
1.500000000000000000e+01 3.068789719999999761e+03 -4.365483424102307823e-03
1.550000000000000000e+01 3.068789719999999761e+03 -5.857616250758932450e-04
1.600000000000000000e+01 3.068789719999999761e+03 3.756602262704598796e-04
1.650000000000000000e+01 3.068789719999999761e+03 -3.679152708953566738e-05
1.700000000000000000e+01 3.068789719999999761e+03 -1.688328923873378253e-04
1.750000000000000000e+01 3.068789719999999761e+03 8.117931021587908378e-05
1.800000000000000000e+01 3.068789719999999761e+03 -1.305391471145373032e-05
1.850000000000000000e+01 3.068789719999999761e+03 -1.187484153485321339e-04
1.900000000000000000e+01 3.068789719999999761e+03 7.599009856915909698e-05
1.950000000000000000e+01 3.068789719999999761e+03 -3.527354524785778162e-05
0.000000000000000000e+00 3.069832107812499544e+03 2.004047881278105819e-02
5.000000000000000000e-01 3.069832107812499544e+03 5.489971912533651854e-02
1.000000000000000000e+00 3.069832107812499544e+03 5.121595109090634756e-02
1.500000000000000000e+00 3.069832107812499544e+03 2.492914955276351666e-02
2.000000000000000000e+00 3.069832107812499544e+03 -1.649679015951045422e-02
2.500000000000000000e+00 3.069832107812499544e+03 4.357604273143584304e-03
3.000000000000000000e+00 3.069832107812499544e+03 -2.246848581224956259e-02
3.500000000000000000e+00 3.069832107812499544e+03 -3.695751786216397265e-03
4.000000000000000000e+00 3.069832107812499544e+03 8.151430151013827619e-03
4.500000000000000000e+00 3.069832107812499544e+03 -2.402638971337407031e-02
5.000000000000000000e+00 3.069832107812499544e+03 1.232492512674219359e-02
5.500000000000000000e+00 3.069832107812499544e+03 6.118003242387093366e-03
6.000000000000000000e+00 3.069832107812499544e+03 -2.620389582459901542e-02
6.500000000000000000e+00 3.069832107812499544e+03 3.618218883493737326e-02
7.000000000000000000e+00 3.069832107812499544e+03 -2.721071038170603217e-03
7.500000000000000000e+00 3.069832107812499544e+03 -7.720958548184064969e-03
8.000000000000000000e+00 3.069832107812499544e+03 -1.161939402556082766e-02
8.500000000000000000e+00 3.069832107812499544e+03 4.362223712457344998e-02
9.000000000000000000e+00 3.069832107812499544e+03 -1.987207745670341655e-02
9.500000000000000000e+00 3.069832107812499544e+03 -5.938881187361371231e-03
1.000000000000000000e+01 3.069832107812499544e+03 -4.274420180324718654e-02
1.050000000000000000e+01 3.069832107812499544e+03 -4.590668484985010317e-02
1.100000000000000000e+01 3.069832107812499544e+03 -7.622061420629633322e-02
1.150000000000000000e+01 3.069832107812499544e+03 -5.667535620169948662e-02
1.200000000000000000e+01 3.069832107812499544e+03 -4.328672553903968601e-02
1.250000000000000000e+01 3.069832107812499544e+03 -6.895599627150036937e-02
1.300000000000000000e+01 3.069832107812499544e+03 -4.151397162392341661e-02
1.350000000000000000e+01 3.069832107812499544e+03 -2.540358207775873095e-02
1.400000000000000000e+01 3.069832107812499544e+03 -2.049573499788173020e-02
1.450000000000000000e+01 3.069832107812499544e+03 -4.593597935646639638e-03
1.500000000000000000e+01 3.069832107812499544e+03 -4.250377525397968682e-03
1.550000000000000000e+01 3.069832107812499544e+03 -6.195492336971881748e-04
1.600000000000000000e+01 3.069832107812499544e+03 4.491751961315707908e-04
1.650000000000000000e+01 3.069832107812499544e+03 -7.442459625494613742e-05
1.700000000000000000e+01 3.069832107812499544e+03 -1.682462714076526607e-04
1.750000000000000000e+01 3.069832107812499544e+03 8.846450061236942823e-05
1.800000000000000000e+01 3.069832107812499544e+03 -2.018807856997156412e-05
1.850000000000000000e+01 3.069832107812499544e+03 -1.171158179174700329e-04
1.900000000000000000e+01 3.069832107812499544e+03 7.614990553557888630e-05
1.950000000000000000e+01 3.069832107812499544e+03 -3.543140098193537274e-05
0.000000000000000000e+00 3.070874495624999781e+03 1.619995959427625656e-02
5.000000000000000000e-01 3.070874495624999781e+03 5.960467558350738410e-02
1.000000000000000000e+00 3.070874495624999781e+03 5.025313935258559489e-02
1.500000000000000000e+00 3.070874495624999781e+03 2.381641112673201985e-02
2.000000000000000000e+00 3.070874495624999781e+03 -1.676419075459953043e-02
2.500000000000000000e+00 3.070874495624999781e+03 7.430938061407451820e-03
3.000000000000000000e+00 3.070874495624999781e+03 -2.052720554975221226e-02
3.500000000000000000e+00 3.070874495624999781e+03 -5.766913170091453322e-03
4.000000000000000000e+00 3.070874495624999781e+03 8.795702275101612358e-03
4.500000000000000000e+00 3.070874495624999781e+03 -2.116991165856673893e-02
5.000000000000000000e+00 3.070874495624999781e+03 1.054800053051962311e-02
5.500000000000000000e+00 3.070874495624999781e+03 2.683005248032946637e-03
6.000000000000000000e+00 3.070874495624999781e+03 -2.186273413959436557e-02
6.500000000000000000e+00 3.070874495624999781e+03 3.374463847406304617e-02
7.000000000000000000e+00 3.070874495624999781e+03 -8.606314891909962444e-04
7.500000000000000000e+00 3.070874495624999781e+03 -7.435905227130593445e-03
8.000000000000000000e+00 3.070874495624999781e+03 -1.609377585053887311e-02
8.500000000000000000e+00 3.070874495624999781e+03 4.318753629385520959e-02
9.000000000000000000e+00 3.070874495624999781e+03 -2.154627131584788136e-02
9.500000000000000000e+00 3.070874495624999781e+03 -5.473011048757018236e-03
1.000000000000000000e+01 3.070874495624999781e+03 -4.400780012000717056e-02
1.050000000000000000e+01 3.070874495624999781e+03 -4.436028696976999225e-02
1.100000000000000000e+01 3.070874495624999781e+03 -7.693809108095055194e-02
1.150000000000000000e+01 3.070874495624999781e+03 -5.567424182795567555e-02
1.200000000000000000e+01 3.070874495624999781e+03 -4.254642234993418620e-02
1.250000000000000000e+01 3.070874495624999781e+03 -7.077260961535732087e-02
1.300000000000000000e+01 3.070874495624999781e+03 -4.015275352635874068e-02
1.350000000000000000e+01 3.070874495624999781e+03 -2.695592060677273055e-02
1.400000000000000000e+01 3.070874495624999781e+03 -2.043970938993234718e-02
1.450000000000000000e+01 3.070874495624999781e+03 -5.074538524124122540e-03
1.500000000000000000e+01 3.070874495624999781e+03 -4.087137483263066952e-03
1.550000000000000000e+01 3.070874495624999781e+03 -6.440701123427321814e-04
1.600000000000000000e+01 3.070874495624999781e+03 5.145588132219686356e-04
1.650000000000000000e+01 3.070874495624999781e+03 -9.997503025258342867e-05
1.700000000000000000e+01 3.070874495624999781e+03 -1.696280440707391196e-04
1.750000000000000000e+01 3.070874495624999781e+03 9.428711000448780546e-05
1.800000000000000000e+01 3.070874495624999781e+03 -2.711312168932175211e-05
1.850000000000000000e+01 3.070874495624999781e+03 -1.144528185069040404e-04
1.900000000000000000e+01 3.070874495624999781e+03 7.593074610251521900e-05
1.950000000000000000e+01 3.070874495624999781e+03 -3.593790670753152348e-05
0.000000000000000000e+00 3.071916883437499564e+03 1.258156924643906785e-02
5.000000000000000000e-01 3.071916883437499564e+03 6.369596144601179233e-02
1.000000000000000000e+00 3.071916883437499564e+03 4.920539065403210094e-02
1.500000000000000000e+00 3.071916883437499564e+03 2.251138897583132917e-02
2.000000000000000000e+00 3.071916883437499564e+03 -1.695892396745555739e-02
2.500000000000000000e+00 3.071916883437499564e+03 1.031144704831472338e-02
3.000000000000000000e+00 3.071916883437499564e+03 -1.841462313017807467e-02
3.500000000000000000e+00 3.071916883437499564e+03 -7.618770043981598281e-03
4.000000000000000000e+00 3.071916883437499564e+03 9.437653067920692349e-03
4.500000000000000000e+00 3.071916883437499564e+03 -1.807338532036983914e-02
5.000000000000000000e+00 3.071916883437499564e+03 8.394118935248863489e-03
5.500000000000000000e+00 3.071916883437499564e+03 -8.784498185880025090e-04
6.000000000000000000e+00 3.071916883437499564e+03 -1.767239510682814749e-02
6.500000000000000000e+00 3.071916883437499564e+03 3.102866600239792896e-02
7.000000000000000000e+00 3.071916883437499564e+03 5.752631929491910327e-04
7.500000000000000000e+00 3.071916883437499564e+03 -7.212285984348159977e-03
8.000000000000000000e+00 3.071916883437499564e+03 -2.024131424437026344e-02
8.500000000000000000e+00 3.071916883437499564e+03 4.244778816435113705e-02
9.000000000000000000e+00 3.071916883437499564e+03 -2.301148385590259110e-02
9.500000000000000000e+00 3.071916883437499564e+03 -5.455400692508350149e-03
1.000000000000000000e+01 3.071916883437499564e+03 -4.488337277800349967e-02
1.050000000000000000e+01 3.071916883437499564e+03 -4.301753768755822716e-02
1.100000000000000000e+01 3.071916883437499564e+03 -7.742319668411014322e-02
1.150000000000000000e+01 3.071916883437499564e+03 -5.459144122188232945e-02
1.200000000000000000e+01 3.071916883437499564e+03 -4.189166972361428598e-02
1.250000000000000000e+01 3.071916883437499564e+03 -7.271575016996925656e-02
1.300000000000000000e+01 3.071916883437499564e+03 -3.872527681642455588e-02
1.350000000000000000e+01 3.071916883437499564e+03 -2.831929363954491241e-02
1.400000000000000000e+01 3.071916883437499564e+03 -2.025432065845328422e-02
1.450000000000000000e+01 3.071916883437499564e+03 -5.671401826434997219e-03
1.500000000000000000e+01 3.071916883437499564e+03 -3.880664464026050472e-03
1.550000000000000000e+01 3.071916883437499564e+03 -6.552808908963895932e-04
1.600000000000000000e+01 3.071916883437499564e+03 5.700519145981198079e-04
1.650000000000000000e+01 3.071916883437499564e+03 -1.134565152634107749e-04
1.700000000000000000e+01 3.071916883437499564e+03 -1.738301922094924435e-04
1.750000000000000000e+01 3.071916883437499564e+03 9.880488415930567699e-05
1.800000000000000000e+01 3.071916883437499564e+03 -3.384224961024287433e-05
1.850000000000000000e+01 3.071916883437499564e+03 -1.107568636435102716e-04
1.900000000000000000e+01 3.071916883437499564e+03 7.537007729134872786e-05
1.950000000000000000e+01 3.071916883437499564e+03 -3.690050854160966353e-05
0.000000000000000000e+00 3.072959271250000256e+03 9.173800240136583545e-03
5.000000000000000000e-01 3.072959271250000256e+03 6.707115666893569139e-02
1.000000000000000000e+00 3.072959271250000256e+03 4.801320467699182748e-02
1.500000000000000000e+00 3.072959271250000256e+03 2.107330579917817900e-02
2.000000000000000000e+00 3.072959271250000256e+03 -1.715989048963872249e-02
2.500000000000000000e+00 3.072959271250000256e+03 1.302610884550957013e-02
3.000000000000000000e+00 3.072959271250000256e+03 -1.634487579074101263e-02
3.500000000000000000e+00 3.072959271250000256e+03 -9.171185885562370063e-03
4.000000000000000000e+00 3.072959271250000256e+03 9.977827315614794593e-03
4.500000000000000000e+00 3.072959271250000256e+03 -1.484982034627269423e-02
5.000000000000000000e+00 3.072959271250000256e+03 5.869986642178272145e-03
5.500000000000000000e+00 3.072959271250000256e+03 -4.487884634284502669e-03
6.000000000000000000e+00 3.072959271250000256e+03 -1.379454379873564299e-02
6.500000000000000000e+00 3.072959271250000256e+03 2.817833989770852574e-02
7.000000000000000000e+00 3.072959271250000256e+03 1.552678977639403504e-03
7.500000000000000000e+00 3.072959271250000256e+03 -7.009343857071569442e-03
8.000000000000000000e+00 3.072959271250000256e+03 -2.395024337196587083e-02
8.500000000000000000e+00 3.072959271250000256e+03 4.143075486779319166e-02
9.000000000000000000e+00 3.072959271250000256e+03 -2.416212906247121664e-02
9.500000000000000000e+00 3.072959271250000256e+03 -5.898678554338183076e-03
1.000000000000000000e+01 3.072959271250000256e+03 -4.533527143366324758e-02
1.050000000000000000e+01 3.072959271250000256e+03 -4.195675476106295460e-02
1.100000000000000000e+01 3.072959271250000256e+03 -7.764933951716512794e-02
1.150000000000000000e+01 3.072959271250000256e+03 -5.340390504057693222e-02
1.200000000000000000e+01 3.072959271250000256e+03 -4.143154486172268697e-02
1.250000000000000000e+01 3.072959271250000256e+03 -7.470515406099952072e-02
1.300000000000000000e+01 3.072959271250000256e+03 -3.719034626877095601e-02
1.350000000000000000e+01 3.072959271250000256e+03 -2.951628104194527896e-02
1.400000000000000000e+01 3.072959271250000256e+03 -1.991090586058854792e-02
1.450000000000000000e+01 3.072959271250000256e+03 -6.362809641165033045e-03
1.500000000000000000e+01 3.072959271250000256e+03 -3.646975309676173810e-03
1.550000000000000000e+01 3.072959271250000256e+03 -6.445922595790228114e-04
1.600000000000000000e+01 3.072959271250000256e+03 6.138225444660555530e-04
1.650000000000000000e+01 3.072959271250000256e+03 -1.161094177549928935e-04
1.700000000000000000e+01 3.072959271250000256e+03 -1.812593555459562228e-04
1.750000000000000000e+01 3.072959271250000256e+03 1.017038814086079909e-04
1.800000000000000000e+01 3.072959271250000256e+03 -4.005678480133047345e-05
1.850000000000000000e+01 3.072959271250000256e+03 -1.065820674708933916e-04
1.900000000000000000e+01 3.072959271250000256e+03 7.463880201011292945e-05
1.950000000000000000e+01 3.072959271250000256e+03 -3.815252235119336288e-05
0.000000000000000000e+00 3.074001659062499584e+03 6.044856474716349057e-03
5.000000000000000000e-01 3.074001659062499584e+03 6.966203886189195615e-02
1.000000000000000000e+00 3.074001659062499584e+03 4.658245821909701156e-02
1.500000000000000000e+00 3.074001659062499584e+03 1.950598569656644340e-02
2.000000000000000000e+00 3.074001659062499584e+03 -1.734838369307917585e-02
2.500000000000000000e+00 3.074001659062499584e+03 1.556741829060794176e-02
3.000000000000000000e+00 3.074001659062499584e+03 -1.457486775657538050e-02
3.500000000000000000e+00 3.074001659062499584e+03 -1.027777562147657968e-02
4.000000000000000000e+00 3.074001659062499584e+03 1.024257066428089190e-02
4.500000000000000000e+00 3.074001659062499584e+03 -1.153879647677714428e-02
5.000000000000000000e+00 3.074001659062499584e+03 2.901548349874178562e-03
5.500000000000000000e+00 3.074001659062499584e+03 -8.060032462370136930e-03
6.000000000000000000e+00 3.074001659062499584e+03 -1.034928998677047372e-02
6.500000000000000000e+00 3.074001659062499584e+03 2.537019747555746552e-02
7.000000000000000000e+00 3.074001659062499584e+03 2.029134387611074893e-03
7.500000000000000000e+00 3.074001659062499584e+03 -6.892190140783520554e-03
8.000000000000000000e+00 3.074001659062499584e+03 -2.709189657236437190e-02
8.500000000000000000e+00 3.074001659062499584e+03 4.015735080968944187e-02
9.000000000000000000e+00 3.074001659062499584e+03 -2.497653681599547315e-02
9.500000000000000000e+00 3.074001659062499584e+03 -6.864607478675334613e-03
1.000000000000000000e+01 3.074001659062499584e+03 -4.533370689913498314e-02
1.050000000000000000e+01 3.074001659062499584e+03 -4.121375693321169958e-02
1.100000000000000000e+01 3.074001659062499584e+03 -7.766623901158045684e-02
1.150000000000000000e+01 3.074001659062499584e+03 -5.212045445429073359e-02
1.200000000000000000e+01 3.074001659062499584e+03 -4.126452072986666608e-02
1.250000000000000000e+01 3.074001659062499584e+03 -7.662235465234114307e-02
1.300000000000000000e+01 3.074001659062499584e+03 -3.552773138192984875e-02
1.350000000000000000e+01 3.074001659062499584e+03 -3.057724244024217705e-02
1.400000000000000000e+01 3.074001659062499584e+03 -1.942080333521634464e-02
1.450000000000000000e+01 3.074001659062499584e+03 -7.119089117514085588e-03
1.500000000000000000e+01 3.074001659062499584e+03 -3.403910396070163654e-03
1.550000000000000000e+01 3.074001659062499584e+03 -6.076771575781133618e-04
1.600000000000000000e+01 3.074001659062499584e+03 6.400569639737857357e-04
1.650000000000000000e+01 3.074001659062499584e+03 -1.084552409640500550e-04
1.700000000000000000e+01 3.074001659062499584e+03 -1.918591381984394346e-04
1.750000000000000000e+01 3.074001659062499584e+03 1.026236193237656214e-04
1.800000000000000000e+01 3.074001659062499584e+03 -4.535168234678129128e-05
1.850000000000000000e+01 3.074001659062499584e+03 -1.022739123595642151e-04
1.900000000000000000e+01 3.074001659062499584e+03 7.387501458780270649e-05
1.950000000000000000e+01 3.074001659062499584e+03 -3.957853179968269969e-05
0.000000000000000000e+00 3.075044046874999822e+03 3.306914251959836883e-03
5.000000000000000000e-01 3.075044046874999822e+03 7.143006208417561342e-02
1.000000000000000000e+00 3.075044046874999822e+03 4.491785585918821322e-02
1.500000000000000000e+00 3.075044046874999822e+03 1.788430388475647018e-02
2.000000000000000000e+00 3.075044046874999822e+03 -1.745650935555493125e-02
2.500000000000000000e+00 3.075044046874999822e+03 1.783018457401060880e-02
3.000000000000000000e+00 3.075044046874999822e+03 -1.314724486165505350e-02
3.500000000000000000e+00 3.075044046874999822e+03 -1.088050665715791301e-02
4.000000000000000000e+00 3.075044046874999822e+03 1.016601790046689664e-02
4.500000000000000000e+00 3.075044046874999822e+03 -8.245544864247110126e-03
5.000000000000000000e+00 3.075044046874999822e+03 -3.723153980621907557e-04
5.500000000000000000e+00 3.075044046874999822e+03 -1.142363348678493082e-02
6.000000000000000000e+00 3.075044046874999822e+03 -7.433439474053226380e-03
6.500000000000000000e+00 3.075044046874999822e+03 2.275079293207403833e-02
7.000000000000000000e+00 3.075044046874999822e+03 1.988721356525275600e-03
7.500000000000000000e+00 3.075044046874999822e+03 -6.858635950408659837e-03
8.000000000000000000e+00 3.075044046874999822e+03 -2.961606557469403586e-02
8.500000000000000000e+00 3.075044046874999822e+03 3.859752859492471266e-02
9.000000000000000000e+00 3.075044046874999822e+03 -2.548504328894701451e-02
9.500000000000000000e+00 3.075044046874999822e+03 -8.413419318137391537e-03
1.000000000000000000e+01 3.075044046874999822e+03 -4.492391986004896226e-02
1.050000000000000000e+01 3.075044046874999822e+03 -4.085965934528553584e-02
1.100000000000000000e+01 3.075044046874999822e+03 -7.752184081074596500e-02
1.150000000000000000e+01 3.075044046874999822e+03 -5.083857861809557704e-02
1.200000000000000000e+01 3.075044046874999822e+03 -4.141918077811160281e-02
1.250000000000000000e+01 3.075044046874999822e+03 -7.838988131208664278e-02
1.300000000000000000e+01 3.075044046874999822e+03 -3.374107213007589839e-02
1.350000000000000000e+01 3.075044046874999822e+03 -3.150742807454266770e-02
1.400000000000000000e+01 3.075044046874999822e+03 -1.879359722621915321e-02
1.450000000000000000e+01 3.075044046874999822e+03 -7.916331799047618412e-03
1.500000000000000000e+01 3.075044046874999822e+03 -3.163691648285499661e-03
1.550000000000000000e+01 3.075044046874999822e+03 -5.488818471167265702e-04
1.600000000000000000e+01 3.075044046874999822e+03 6.423156105592605584e-04
1.650000000000000000e+01 3.075044046874999822e+03 -8.911486366223144080e-05
1.700000000000000000e+01 3.075044046874999822e+03 -2.053162437217865243e-04
1.750000000000000000e+01 3.075044046874999822e+03 1.015428502018629164e-04
1.800000000000000000e+01 3.075044046874999822e+03 -4.982194028226524671e-05
1.850000000000000000e+01 3.075044046874999822e+03 -9.787828595242651925e-05
1.900000000000000000e+01 3.075044046874999822e+03 7.321584675585480096e-05
1.950000000000000000e+01 3.075044046874999822e+03 -4.116223770673696752e-05
0.000000000000000000e+00 3.076086434687499604e+03 1.013219653877316974e-03
5.000000000000000000e-01 3.076086434687499604e+03 7.230695777104394206e-02
1.000000000000000000e+00 3.076086434687499604e+03 4.318030508314704002e-02
1.500000000000000000e+00 3.076086434687499604e+03 1.625543563074127035e-02
2.000000000000000000e+00 3.076086434687499604e+03 -1.742599130417035042e-02
2.500000000000000000e+00 3.076086434687499604e+03 1.974076767601403576e-02
3.000000000000000000e+00 3.076086434687499604e+03 -1.199162615571722212e-02
3.500000000000000000e+00 3.076086434687499604e+03 -1.110092746537665737e-02
4.000000000000000000e+00 3.076086434687499604e+03 9.825611043775748371e-03
4.500000000000000000e+00 3.076086434687499604e+03 -5.134555010524715496e-03
5.000000000000000000e+00 3.076086434687499604e+03 -3.698600659557958401e-03
5.500000000000000000e+00 3.076086434687499604e+03 -1.436826188464805296e-02
6.000000000000000000e+00 3.076086434687499604e+03 -5.156500099621721955e-03
6.500000000000000000e+00 3.076086434687499604e+03 2.042383474583091274e-02
7.000000000000000000e+00 3.076086434687499604e+03 1.488517872819801642e-03
7.500000000000000000e+00 3.076086434687499604e+03 -6.777470065143500685e-03
8.000000000000000000e+00 3.076086434687499604e+03 -3.158329234681636621e-02
8.500000000000000000e+00 3.076086434687499604e+03 3.677664146153350466e-02
9.000000000000000000e+00 3.076086434687499604e+03 -2.569189611264402484e-02
9.500000000000000000e+00 3.076086434687499604e+03 -1.052513402510824383e-02
1.000000000000000000e+01 3.076086434687499604e+03 -4.411861707697394691e-02
1.050000000000000000e+01 3.076086434687499604e+03 -4.102122236100768510e-02
1.100000000000000000e+01 3.076086434687499604e+03 -7.729376148462774321e-02
1.150000000000000000e+01 3.076086434687499604e+03 -4.967802291522679936e-02
1.200000000000000000e+01 3.076086434687499604e+03 -4.186515162068028123e-02
1.250000000000000000e+01 3.076086434687499604e+03 -7.996381420277433316e-02
1.300000000000000000e+01 3.076086434687499604e+03 -3.186960170298774875e-02
1.350000000000000000e+01 3.076086434687499604e+03 -3.230895535087513482e-02
1.400000000000000000e+01 3.076086434687499604e+03 -1.804515594373757789e-02
1.450000000000000000e+01 3.076086434687499604e+03 -8.728996513703147012e-03
1.500000000000000000e+01 3.076086434687499604e+03 -2.935640052521934062e-03
1.550000000000000000e+01 3.076086434687499604e+03 -4.710043568252927481e-04
1.600000000000000000e+01 3.076086434687499604e+03 6.139644600847836853e-04
1.650000000000000000e+01 3.076086434687499604e+03 -5.800142647980222071e-05
1.700000000000000000e+01 3.076086434687499604e+03 -2.203571034621713300e-04
1.750000000000000000e+01 3.076086434687499604e+03 9.889130922847247124e-05
1.800000000000000000e+01 3.076086434687499604e+03 -5.389413845843199182e-05
1.850000000000000000e+01 3.076086434687499604e+03 -9.341393112465893830e-05
1.900000000000000000e+01 3.076086434687499604e+03 7.284032892417996723e-05
1.950000000000000000e+01 3.076086434687499604e+03 -4.285018056651489709e-05
0.000000000000000000e+00 3.077128822499999842e+03 -7.862332206783134107e-04
5.000000000000000000e-01 3.077128822499999842e+03 7.227813595467338925e-02
1.000000000000000000e+00 3.077128822499999842e+03 4.147817578443391967e-02
1.500000000000000000e+00 3.077128822499999842e+03 1.451690767879515453e-02
2.000000000000000000e+00 3.077128822499999842e+03 -1.721631101241068509e-02
2.500000000000000000e+00 3.077128822499999842e+03 2.121768346538576225e-02
3.000000000000000000e+00 3.077128822499999842e+03 -1.099224875780998624e-02
3.500000000000000000e+00 3.077128822499999842e+03 -1.109785884282497512e-02
4.000000000000000000e+00 3.077128822499999842e+03 9.345101590324941462e-03
4.500000000000000000e+00 3.077128822499999842e+03 -2.280526824322795954e-03
5.000000000000000000e+00 3.077128822499999842e+03 -6.903205164475842599e-03
5.500000000000000000e+00 3.077128822499999842e+03 -1.686088958607156671e-02
6.000000000000000000e+00 3.077128822499999842e+03 -3.638326165708690579e-03
6.500000000000000000e+00 3.077128822499999842e+03 1.842220946755840361e-02
7.000000000000000000e+00 3.077128822499999842e+03 6.512951402908484684e-04
7.500000000000000000e+00 3.077128822499999842e+03 -6.552582096000782348e-03
8.000000000000000000e+00 3.077128822499999842e+03 -3.309329854845619034e-02
8.500000000000000000e+00 3.077128822499999842e+03 3.475949972373459235e-02
9.000000000000000000e+00 3.077128822499999842e+03 -2.554932227488170352e-02
9.500000000000000000e+00 3.077128822499999842e+03 -1.304906652243325964e-02
1.000000000000000000e+01 3.077128822499999842e+03 -4.301448003090277417e-02
1.050000000000000000e+01 3.077128822499999842e+03 -4.172016995509919557e-02
1.100000000000000000e+01 3.077128822499999842e+03 -7.713135280197286336e-02
1.150000000000000000e+01 3.077128822499999842e+03 -4.864484084889512949e-02
1.200000000000000000e+01 3.077128822499999842e+03 -4.262106981507694792e-02
1.250000000000000000e+01 3.077128822499999842e+03 -8.129265056539627943e-02
1.300000000000000000e+01 3.077128822499999842e+03 -3.001384575563039586e-02
1.350000000000000000e+01 3.077128822499999842e+03 -3.301054745912427452e-02
1.400000000000000000e+01 3.077128822499999842e+03 -1.720500888073482962e-02
1.450000000000000000e+01 3.077128822499999842e+03 -9.541455264487130883e-03
1.500000000000000000e+01 3.077128822499999842e+03 -2.722367552394497174e-03
1.550000000000000000e+01 3.077128822499999842e+03 -3.757875472117171677e-04
1.600000000000000000e+01 3.077128822499999842e+03 5.527876396248672906e-04
1.650000000000000000e+01 3.077128822499999842e+03 -1.733392522939667326e-05
1.700000000000000000e+01 3.077128822499999842e+03 -2.354188451421454910e-04
1.750000000000000000e+01 3.077128822499999842e+03 9.516692121375536022e-05
1.800000000000000000e+01 3.077128822499999842e+03 -5.779761547786420621e-05
1.850000000000000000e+01 3.077128822499999842e+03 -8.898322083263117822e-05
1.900000000000000000e+01 3.077128822499999842e+03 7.274083077982102039e-05
1.950000000000000000e+01 3.077128822499999842e+03 -4.449222812671401194e-05
0.000000000000000000e+00 3.078171210312499625e+03 -2.073930702866715221e-03
5.000000000000000000e-01 3.078171210312499625e+03 7.144799480370803146e-02
1.000000000000000000e+00 3.078171210312499625e+03 3.982050571951669532e-02
1.500000000000000000e+00 3.078171210312499625e+03 1.259682212908582594e-02
2.000000000000000000e+00 3.078171210312499625e+03 -1.684341251848533658e-02
2.500000000000000000e+00 3.078171210312499625e+03 2.217795427757016449e-02
3.000000000000000000e+00 3.078171210312499625e+03 -9.994499031659243374e-03
3.500000000000000000e+00 3.078171210312499625e+03 -1.095904390207419130e-02
4.000000000000000000e+00 3.078171210312499625e+03 8.794767535338329431e-03
4.500000000000000000e+00 3.078171210312499625e+03 2.589199997849078901e-04
5.000000000000000000e+00 3.078171210312499625e+03 -9.861259664303378622e-03
5.500000000000000000e+00 3.078171210312499625e+03 -1.898842763747056461e-02
6.000000000000000000e+00 3.078171210312499625e+03 -2.968758679700003907e-03
6.500000000000000000e+00 3.078171210312499625e+03 1.678455822080771390e-02
7.000000000000000000e+00 3.078171210312499625e+03 -4.998411316904028323e-04
7.500000000000000000e+00 3.078171210312499625e+03 -6.088433582753634277e-03
8.000000000000000000e+00 3.078171210312499625e+03 -3.421293420286222742e-02
8.500000000000000000e+00 3.078171210312499625e+03 3.262402461488140420e-02
9.000000000000000000e+00 3.078171210312499625e+03 -2.503081509225245360e-02
9.500000000000000000e+00 3.078171210312499625e+03 -1.588895392918325891e-02
1.000000000000000000e+01 3.078171210312499625e+03 -4.169592128716354679e-02
1.050000000000000000e+01 3.078171210312499625e+03 -4.288126272927055005e-02
1.100000000000000000e+01 3.078171210312499625e+03 -7.711976438131672162e-02
1.150000000000000000e+01 3.078171210312499625e+03 -4.779469428900123135e-02
1.200000000000000000e+01 3.078171210312499625e+03 -4.366228296730043090e-02
1.250000000000000000e+01 3.078171210312499625e+03 -8.230594630827152425e-02
1.300000000000000000e+01 3.078171210312499625e+03 -2.829353466481417806e-02
1.350000000000000000e+01 3.078171210312499625e+03 -3.363765598465032203e-02
1.400000000000000000e+01 3.078171210312499625e+03 -1.627940121691321546e-02
1.450000000000000000e+01 3.078171210312499625e+03 -1.034887798606965240e-02
1.500000000000000000e+01 3.078171210312499625e+03 -2.521857693339978057e-03
1.550000000000000000e+01 3.078171210312499625e+03 -2.643454533055570222e-04
1.600000000000000000e+01 3.078171210312499625e+03 4.612250079357769301e-04
1.650000000000000000e+01 3.078171210312499625e+03 2.974189201664416903e-05
1.700000000000000000e+01 3.078171210312499625e+03 -2.493063550559935322e-04
1.750000000000000000e+01 3.078171210312499625e+03 9.070998912999648470e-05
1.800000000000000000e+01 3.078171210312499625e+03 -6.139282778384579369e-05
1.850000000000000000e+01 3.078171210312499625e+03 -8.463978543648867608e-05
1.900000000000000000e+01 3.078171210312499625e+03 7.281923967225604935e-05
1.950000000000000000e+01 3.078171210312499625e+03 -4.615985277770809846e-05
0.000000000000000000e+00 3.079213598124999407e+03 -2.838207211881747967e-03
5.000000000000000000e-01 3.079213598124999407e+03 6.986954015684532227e-02
1.000000000000000000e+00 3.079213598124999407e+03 3.820354342945057186e-02
1.500000000000000000e+00 3.079213598124999407e+03 1.045397598451108280e-02
2.000000000000000000e+00 3.079213598124999407e+03 -1.640355053773098759e-02
2.500000000000000000e+00 3.079213598124999407e+03 2.253563252975748776e-02
3.000000000000000000e+00 3.079213598124999407e+03 -8.902866011840954164e-03
3.500000000000000000e+00 3.079213598124999407e+03 -1.078208287645388702e-02
4.000000000000000000e+00 3.079213598124999407e+03 8.231816886948085596e-03
4.500000000000000000e+00 3.079213598124999407e+03 2.371873539043694266e-03
5.000000000000000000e+00 3.079213598124999407e+03 -1.248305658960714888e-02
5.500000000000000000e+00 3.079213598124999407e+03 -2.076102181531684979e-02
6.000000000000000000e+00 3.079213598124999407e+03 -3.260412612031879463e-03
6.500000000000000000e+00 3.079213598124999407e+03 1.559685799011902713e-02
7.000000000000000000e+00 3.079213598124999407e+03 -1.970710911270897800e-03
7.500000000000000000e+00 3.079213598124999407e+03 -5.247702988045905431e-03
8.000000000000000000e+00 3.079213598124999407e+03 -3.494683230737864049e-02
8.500000000000000000e+00 3.079213598124999407e+03 3.041120466204566899e-02
9.000000000000000000e+00 3.079213598124999407e+03 -2.422544250221816964e-02
9.500000000000000000e+00 3.079213598124999407e+03 -1.893308875525766266e-02
1.000000000000000000e+01 3.079213598124999407e+03 -4.021133866176182514e-02
1.050000000000000000e+01 3.079213598124999407e+03 -4.440549474735024094e-02
1.100000000000000000e+01 3.079213598124999407e+03 -7.721546680678866015e-02
1.150000000000000000e+01 3.079213598124999407e+03 -4.728903015735896886e-02
1.200000000000000000e+01 3.079213598124999407e+03 -4.488897242721990449e-02
1.250000000000000000e+01 3.079213598124999407e+03 -8.302463158188704007e-02
1.300000000000000000e+01 3.079213598124999407e+03 -2.674243462979470493e-02
1.350000000000000000e+01 3.079213598124999407e+03 -3.419656039265129427e-02
1.400000000000000000e+01 3.079213598124999407e+03 -1.525803188662311870e-02
1.450000000000000000e+01 3.079213598124999407e+03 -1.114696987937292307e-02
1.500000000000000000e+01 3.079213598124999407e+03 -2.337981611770111826e-03
1.550000000000000000e+01 3.079213598124999407e+03 -1.324980837777793281e-04
1.600000000000000000e+01 3.079213598124999407e+03 3.426643244107219839e-04
1.650000000000000000e+01 3.079213598124999407e+03 8.045189816386848051e-05
1.700000000000000000e+01 3.079213598124999407e+03 -2.604607302879313204e-04
1.750000000000000000e+01 3.079213598124999407e+03 8.506849429689892312e-05
1.800000000000000000e+01 3.079213598124999407e+03 -6.484614307937555916e-05
1.850000000000000000e+01 3.079213598124999407e+03 -8.022800823936206496e-05
1.900000000000000000e+01 3.079213598124999407e+03 7.303565559058371355e-05
1.950000000000000000e+01 3.079213598124999407e+03 -4.797184136959870574e-05
0.000000000000000000e+00 3.080255985937500100e+03 -3.102468826947336715e-03
5.000000000000000000e-01 3.080255985937500100e+03 6.764834888470125374e-02
1.000000000000000000e+00 3.080255985937500100e+03 3.660322661927203902e-02
1.500000000000000000e+00 3.080255985937500100e+03 8.056434787511897178e-03
2.000000000000000000e+00 3.080255985937500100e+03 -1.602045243277079936e-02
2.500000000000000000e+00 3.080255985937500100e+03 2.222200940198448132e-02
3.000000000000000000e+00 3.080255985937500100e+03 -7.626978544330502950e-03
3.500000000000000000e+00 3.080255985937500100e+03 -1.069551330949186120e-02
4.000000000000000000e+00 3.080255985937500100e+03 7.642860931434531518e-03
4.500000000000000000e+00 3.080255985937500100e+03 4.050654661537882520e-03
5.000000000000000000e+00 3.080255985937500100e+03 -1.471112570567208698e-02
5.500000000000000000e+00 3.080255985937500100e+03 -2.212623883577820652e-02
6.000000000000000000e+00 3.080255985937500100e+03 -4.570985332855656731e-03
6.500000000000000000e+00 3.080255985937500100e+03 1.490428958684103522e-02
7.000000000000000000e+00 3.080255985937500100e+03 -3.692950603700719155e-03
7.500000000000000000e+00 3.080255985937500100e+03 -4.069661102840442350e-03
8.000000000000000000e+00 3.080255985937500100e+03 -3.522261272256781844e-02
8.500000000000000000e+00 3.080255985937500100e+03 2.800768003416944513e-02
9.000000000000000000e+00 3.080255985937500100e+03 -2.319536386314455592e-02
9.500000000000000000e+00 3.080255985937500100e+03 -2.200555696215569443e-02
1.000000000000000000e+01 3.080255985937500100e+03 -3.866062423882749011e-02
1.050000000000000000e+01 3.080255985937500100e+03 -4.624520125706137880e-02
1.100000000000000000e+01 3.080255985937500100e+03 -7.733272912657744580e-02
1.150000000000000000e+01 3.080255985937500100e+03 -4.727242742731899150e-02
1.200000000000000000e+01 3.080255985937500100e+03 -4.628506759308136098e-02
1.250000000000000000e+01 3.080255985937500100e+03 -8.353769198143794206e-02
1.300000000000000000e+01 3.080255985937500100e+03 -2.534172237510337600e-02
1.350000000000000000e+01 3.080255985937500100e+03 -3.469576665312412017e-02
1.400000000000000000e+01 3.080255985937500100e+03 -1.414358072560752480e-02
1.450000000000000000e+01 3.080255985937500100e+03 -1.194114710630875265e-02
1.500000000000000000e+01 3.080255985937500100e+03 -2.174479648667048456e-03
1.550000000000000000e+01 3.080255985937500100e+03 2.041304926482894375e-05
1.600000000000000000e+01 3.080255985937500100e+03 2.004608460703566396e-04
1.650000000000000000e+01 3.080255985937500100e+03 1.325901411042115427e-04
1.700000000000000000e+01 3.080255985937500100e+03 -2.675733270415397991e-04
1.750000000000000000e+01 3.080255985937500100e+03 7.792436881623965533e-05
1.800000000000000000e+01 3.080255985937500100e+03 -6.865641177083815837e-05
1.850000000000000000e+01 3.080255985937500100e+03 -7.562740650583829464e-05
1.900000000000000000e+01 3.080255985937500100e+03 7.333330219364949591e-05
1.950000000000000000e+01 3.080255985937500100e+03 -4.980634628706342689e-05
0.000000000000000000e+00 3.081298373749999882e+03 -2.935445866882555391e-03
5.000000000000000000e-01 3.081298373749999882e+03 6.493651435878483591e-02
1.000000000000000000e+00 3.081298373749999882e+03 3.502456426409732843e-02
1.500000000000000000e+00 3.081298373749999882e+03 5.436327369827961137e-03
2.000000000000000000e+00 3.081298373749999882e+03 -1.581687977117357188e-02
2.500000000000000000e+00 3.081298373749999882e+03 2.125663266895426451e-02
3.000000000000000000e+00 3.081298373749999882e+03 -6.158958192806632606e-03
3.500000000000000000e+00 3.081298373749999882e+03 -1.074989854591666162e-02
4.000000000000000000e+00 3.081298373749999882e+03 6.980570324879671086e-03
4.500000000000000000e+00 3.081298373749999882e+03 5.367999421136836376e-03
5.000000000000000000e+00 3.081298373749999882e+03 -1.654761156707633754e-02
5.500000000000000000e+00 3.081298373749999882e+03 -2.308823344810268310e-02
6.000000000000000000e+00 3.081298373749999882e+03 -6.785510751237760173e-03
6.500000000000000000e+00 3.081298373749999882e+03 1.466528045564311974e-02
7.000000000000000000e+00 3.081298373749999882e+03 -5.524048821206569045e-03
7.500000000000000000e+00 3.081298373749999882e+03 -2.737477671609054274e-03
8.000000000000000000e+00 3.081298373749999882e+03 -3.495697681465771006e-02
8.500000000000000000e+00 3.081298373749999882e+03 2.528063929243230812e-02
9.000000000000000000e+00 3.081298373749999882e+03 -2.197095580879081245e-02
9.500000000000000000e+00 3.081298373749999882e+03 -2.502752340575475562e-02
1.000000000000000000e+01 3.081298373749999882e+03 -3.712649595098038019e-02
1.050000000000000000e+01 3.081298373749999882e+03 -4.840208317234148683e-02
1.100000000000000000e+01 3.081298373749999882e+03 -7.738530631866345766e-02
1.150000000000000000e+01 3.081298373749999882e+03 -4.790370967794175400e-02
1.200000000000000000e+01 3.081298373749999882e+03 -4.774686363588325627e-02
1.250000000000000000e+01 3.081298373749999882e+03 -8.398308822611451341e-02
1.300000000000000000e+01 3.081298373749999882e+03 -2.408305102956033797e-02
1.350000000000000000e+01 3.081298373749999882e+03 -3.513767236358372043e-02
1.400000000000000000e+01 3.081298373749999882e+03 -1.295515361544293670e-02
1.450000000000000000e+01 3.081298373749999882e+03 -1.270865033705550866e-02
1.500000000000000000e+01 3.081298373749999882e+03 -2.037897972320472720e-03
1.550000000000000000e+01 3.081298373749999882e+03 1.900552704395481248e-04
1.600000000000000000e+01 3.081298373749999882e+03 3.786255875772582934e-05
1.650000000000000000e+01 3.081298373749999882e+03 1.825825251216161747e-04
1.700000000000000000e+01 3.081298373749999882e+03 -2.701522841635854147e-04
1.750000000000000000e+01 3.081298373749999882e+03 6.988572339136228672e-05
1.800000000000000000e+01 3.081298373749999882e+03 -7.316051675404012297e-05
1.850000000000000000e+01 3.081298373749999882e+03 -7.052637173000017036e-05
1.900000000000000000e+01 3.081298373749999882e+03 7.354215121286081756e-05
1.950000000000000000e+01 3.081298373749999882e+03 -5.161444498443592014e-05
0.000000000000000000e+00 3.082340761562499665e+03 -2.336087759582319064e-03
5.000000000000000000e-01 3.082340761562499665e+03 6.183300482340157306e-02
1.000000000000000000e+00 3.082340761562499665e+03 3.350096359838954790e-02
1.500000000000000000e+00 3.082340761562499665e+03 2.565556873450185963e-03
2.000000000000000000e+00 3.082340761562499665e+03 -1.577985163723944970e-02
2.500000000000000000e+00 3.082340761562499665e+03 1.961207247302856893e-02
3.000000000000000000e+00 3.082340761562499665e+03 -4.567524365515930780e-03
3.500000000000000000e+00 3.082340761562499665e+03 -1.090053892946849304e-02
4.000000000000000000e+00 3.082340761562499665e+03 6.241442224137038614e-03
4.500000000000000000e+00 3.082340761562499665e+03 6.432791489743443919e-03
5.000000000000000000e+00 3.082340761562499665e+03 -1.810753623403704021e-02
5.500000000000000000e+00 3.082340761562499665e+03 -2.364134381126220541e-02
6.000000000000000000e+00 3.082340761562499665e+03 -9.798691842830799942e-03
6.500000000000000000e+00 3.082340761562499665e+03 1.484817822564181433e-02
7.000000000000000000e+00 3.082340761562499665e+03 -7.375744581191829956e-03
7.500000000000000000e+00 3.082340761562499665e+03 -1.296083132782272331e-03
8.000000000000000000e+00 3.082340761562499665e+03 -3.415871887564382592e-02
8.500000000000000000e+00 3.082340761562499665e+03 2.221005183385211038e-02
9.000000000000000000e+00 3.082340761562499665e+03 -2.062908839360726512e-02
9.500000000000000000e+00 3.082340761562499665e+03 -2.791264764681020139e-02
1.000000000000000000e+01 3.082340761562499665e+03 -3.585418427052655677e-02
1.050000000000000000e+01 3.082340761562499665e+03 -5.084025065248877484e-02
1.100000000000000000e+01 3.082340761562499665e+03 -7.732181916299196711e-02
1.150000000000000000e+01 3.082340761562499665e+03 -4.921991288927095309e-02
1.200000000000000000e+01 3.082340761562499665e+03 -4.914944321794987442e-02
1.250000000000000000e+01 3.082340761562499665e+03 -8.450720402289947641e-02
1.300000000000000000e+01 3.082340761562499665e+03 -2.296142630444939284e-02
1.350000000000000000e+01 3.082340761562499665e+03 -3.548088453494524508e-02
1.400000000000000000e+01 3.082340761562499665e+03 -1.171841806439819292e-02
1.450000000000000000e+01 3.082340761562499665e+03 -1.341022335978730995e-02
1.500000000000000000e+01 3.082340761562499665e+03 -1.941628933128689482e-03
1.550000000000000000e+01 3.082340761562499665e+03 3.709011739855525599e-04
1.600000000000000000e+01 3.082340761562499665e+03 -1.423585709188387430e-04
1.650000000000000000e+01 3.082340761562499665e+03 2.276010976454359992e-04
1.700000000000000000e+01 3.082340761562499665e+03 -2.682612161370684194e-04
1.750000000000000000e+01 3.082340761562499665e+03 6.182914089138408372e-05
1.800000000000000000e+01 3.082340761562499665e+03 -7.838791107653262399e-05
1.850000000000000000e+01 3.082340761562499665e+03 -6.464612302587708747e-05
1.900000000000000000e+01 3.082340761562499665e+03 7.345352031256982008e-05
1.950000000000000000e+01 3.082340761562499665e+03 -5.326970667491565483e-05
0.000000000000000000e+00 3.083383149374999448e+03 -1.217114895943235877e-03
5.000000000000000000e-01 3.083383149374999448e+03 5.836483432802117011e-02
1.000000000000000000e+00 3.083383149374999448e+03 3.193971401309507463e-02
1.500000000000000000e+00 3.083383149374999448e+03 -5.726000813999748001e-04
2.000000000000000000e+00 3.083383149374999448e+03 -1.581759422650781677e-02
2.500000000000000000e+00 3.083383149374999448e+03 1.728455671517525535e-02
3.000000000000000000e+00 3.083383149374999448e+03 -2.895848403749034551e-03
3.500000000000000000e+00 3.083383149374999448e+03 -1.107689611679192783e-02
4.000000000000000000e+00 3.083383149374999448e+03 5.384725835876440041e-03
4.500000000000000000e+00 3.083383149374999448e+03 7.332078699826161117e-03
5.000000000000000000e+00 3.083383149374999448e+03 -1.957764111291375106e-02
5.500000000000000000e+00 3.083383149374999448e+03 -2.367711405944931263e-02
6.000000000000000000e+00 3.083383149374999448e+03 -1.351869768596394156e-02
6.500000000000000000e+00 3.083383149374999448e+03 1.542114875459283697e-02
7.000000000000000000e+00 3.083383149374999448e+03 -9.218289863311432061e-03
7.500000000000000000e+00 3.083383149374999448e+03 3.256099630550013933e-04
8.000000000000000000e+00 3.083383149374999448e+03 -3.296489296124961027e-02
8.500000000000000000e+00 3.083383149374999448e+03 1.885164260999851182e-02
9.000000000000000000e+00 3.083383149374999448e+03 -1.920291875291436912e-02
9.500000000000000000e+00 3.083383149374999448e+03 -3.063795435478475909e-02
1.000000000000000000e+01 3.083383149374999448e+03 -3.507692845990086766e-02
1.050000000000000000e+01 3.083383149374999448e+03 -5.347058673551460112e-02
1.100000000000000000e+01 3.083383149374999448e+03 -7.718173436697239875e-02
1.150000000000000000e+01 3.083383149374999448e+03 -5.115922647359168185e-02
1.200000000000000000e+01 3.083383149374999448e+03 -5.047357812994883453e-02
1.250000000000000000e+01 3.083383149374999448e+03 -8.514566841554489784e-02
1.300000000000000000e+01 3.083383149374999448e+03 -2.201754331113517024e-02
1.350000000000000000e+01 3.083383149374999448e+03 -3.569365718223512646e-02
1.400000000000000000e+01 3.083383149374999448e+03 -1.048673356643130099e-02
1.450000000000000000e+01 3.083383149374999448e+03 -1.401190073632711114e-02
1.500000000000000000e+01 3.083383149374999448e+03 -1.890814350920621981e-03
1.550000000000000000e+01 3.083383149374999448e+03 5.542298401174321600e-04
1.600000000000000000e+01 3.083383149374999448e+03 -3.373406144435102784e-04
1.650000000000000000e+01 3.083383149374999448e+03 2.659904552021177186e-04
1.700000000000000000e+01 3.083383149374999448e+03 -2.627712048187791469e-04
1.750000000000000000e+01 3.083383149374999448e+03 5.472197070554018643e-05
1.800000000000000000e+01 3.083383149374999448e+03 -8.416592999835990235e-05
1.850000000000000000e+01 3.083383149374999448e+03 -5.819184605585223438e-05
1.900000000000000000e+01 3.083383149374999448e+03 7.307868009790147829e-05
1.950000000000000000e+01 3.083383149374999448e+03 -5.463545955050320936e-05
0.000000000000000000e+00 3.084425537187499231e+03 4.174090371551641867e-04
5.000000000000000000e-01 3.084425537187499231e+03 5.451567810955901955e-02
1.000000000000000000e+00 3.084425537187499231e+03 3.032443132285713924e-02
1.500000000000000000e+00 3.084425537187499231e+03 -3.920877869169235412e-03
2.000000000000000000e+00 3.084425537187499231e+03 -1.592954884198554549e-02
2.500000000000000000e+00 3.084425537187499231e+03 1.438490188607281263e-02
3.000000000000000000e+00 3.084425537187499231e+03 -1.185941776147456019e-03
3.500000000000000000e+00 3.084425537187499231e+03 -1.127466272448302866e-02
4.000000000000000000e+00 3.084425537187499231e+03 4.414471945982430950e-03
4.500000000000000000e+00 3.084425537187499231e+03 8.076925018364988773e-03
5.000000000000000000e+00 3.084425537187499231e+03 -2.098380962569690658e-02
5.500000000000000000e+00 3.084425537187499231e+03 -2.311044076137086511e-02
6.000000000000000000e+00 3.084425537187499231e+03 -1.774212569276050963e-02
6.500000000000000000e+00 3.084425537187499231e+03 1.633068325298930173e-02
7.000000000000000000e+00 3.084425537187499231e+03 -1.091271690030300688e-02
7.500000000000000000e+00 3.084425537187499231e+03 2.114943886186295991e-03
8.000000000000000000e+00 3.084425537187499231e+03 -3.143599792875440002e-02
8.500000000000000000e+00 3.084425537187499231e+03 1.531023782803270228e-02
9.000000000000000000e+00 3.084425537187499231e+03 -1.770628405941906264e-02
9.500000000000000000e+00 3.084425537187499231e+03 -3.318689879084418815e-02
1.000000000000000000e+01 3.084425537187499231e+03 -3.485953046535580913e-02
1.050000000000000000e+01 3.084425537187499231e+03 -5.614670988067151092e-02
1.100000000000000000e+01 3.084425537187499231e+03 -7.700387184058278545e-02
1.150000000000000000e+01 3.084425537187499231e+03 -5.366223413261412417e-02
1.200000000000000000e+01 3.084425537187499231e+03 -5.173811174610128127e-02
1.250000000000000000e+01 3.084425537187499231e+03 -8.595247913645200077e-02
1.300000000000000000e+01 3.084425537187499231e+03 -2.126897495333586116e-02
1.350000000000000000e+01 3.084425537187499231e+03 -3.576456063257862222e-02
1.400000000000000000e+01 3.084425537187499231e+03 -9.315442250308052230e-03
1.450000000000000000e+01 3.084425537187499231e+03 -1.448954633690419623e-02
1.500000000000000000e+01 3.084425537187499231e+03 -1.884247744027713707e-03
1.550000000000000000e+01 3.084425537187499231e+03 7.311109614294153403e-04
1.600000000000000000e+01 3.084425537187499231e+03 -5.402150906941842901e-04
1.650000000000000000e+01 3.084425537187499231e+03 2.956865422408926775e-04
1.700000000000000000e+01 3.084425537187499231e+03 -2.545736201662350063e-04
1.750000000000000000e+01 3.084425537187499231e+03 4.919399194795097912e-05
1.800000000000000000e+01 3.084425537187499231e+03 -9.031960891495738352e-05
1.850000000000000000e+01 3.084425537187499231e+03 -5.113638294206773792e-05
1.900000000000000000e+01 3.084425537187499231e+03 7.239328314679122013e-05
1.950000000000000000e+01 3.084425537187499231e+03 -5.560551513255776533e-05
0.000000000000000000e+00 3.085467925000000378e+03 2.420323900082939871e-03
5.000000000000000000e-01 3.085467925000000378e+03 5.041145751510363315e-02
1.000000000000000000e+00 3.085467925000000378e+03 2.868519437167507680e-02
1.500000000000000000e+00 3.085467925000000378e+03 -7.453676967451590418e-03
2.000000000000000000e+00 3.085467925000000378e+03 -1.599520658003033072e-02
2.500000000000000000e+00 3.085467925000000378e+03 1.100730279733035111e-02
3.000000000000000000e+00 3.085467925000000378e+03 5.193688012746100089e-04
3.500000000000000000e+00 3.085467925000000378e+03 -1.149912164471414942e-02
4.000000000000000000e+00 3.085467925000000378e+03 3.390592339569886531e-03
4.500000000000000000e+00 3.085467925000000378e+03 8.608889758584844024e-03
5.000000000000000000e+00 3.085467925000000378e+03 -2.224909885958708047e-02
5.500000000000000000e+00 3.085467925000000378e+03 -2.201429774352661045e-02
6.000000000000000000e+00 3.085467925000000378e+03 -2.224480806936450852e-02
6.500000000000000000e+00 3.085467925000000378e+03 1.751761375787775840e-02
7.000000000000000000e+00 3.085467925000000378e+03 -1.226656150837775357e-02
7.500000000000000000e+00 3.085467925000000378e+03 3.935139220398562072e-03
8.000000000000000000e+00 3.085467925000000378e+03 -2.957195083316173367e-02
8.500000000000000000e+00 3.085467925000000378e+03 1.180868242241648984e-02
9.000000000000000000e+00 3.085467925000000378e+03 -1.626778984589664911e-02
9.500000000000000000e+00 3.085467925000000378e+03 -3.543456491860842023e-02
1.000000000000000000e+01 3.085467925000000378e+03 -3.521570236321706904e-02
1.050000000000000000e+01 3.085467925000000378e+03 -5.872055948283883692e-02
1.100000000000000000e+01 3.085467925000000378e+03 -7.675805144081145059e-02
1.150000000000000000e+01 3.085467925000000378e+03 -5.671922494648474339e-02
1.200000000000000000e+01 3.085467925000000378e+03 -5.298627891653874544e-02
1.250000000000000000e+01 3.085467925000000378e+03 -8.701826744352803011e-02
1.300000000000000000e+01 3.085467925000000378e+03 -2.067150014172725730e-02
1.350000000000000000e+01 3.085467925000000378e+03 -3.570545680546895195e-02
1.400000000000000000e+01 3.085467925000000378e+03 -8.226893229031157634e-03
1.450000000000000000e+01 3.085467925000000378e+03 -1.482650499495797268e-02
1.500000000000000000e+01 3.085467925000000378e+03 -1.916806624830818227e-03
1.550000000000000000e+01 3.085467925000000378e+03 8.941628622428183723e-04
1.600000000000000000e+01 3.085467925000000378e+03 -7.443755104305906176e-04
1.650000000000000000e+01 3.085467925000000378e+03 3.143636609720020241e-04
1.700000000000000000e+01 3.085467925000000378e+03 -2.436446219841015661e-04
1.750000000000000000e+01 3.085467925000000378e+03 4.570731469900771935e-05
1.800000000000000000e+01 3.085467925000000378e+03 -9.651249462670992484e-05
1.850000000000000000e+01 3.085467925000000378e+03 -4.326886720278357522e-05
1.900000000000000000e+01 3.085467925000000378e+03 7.118246384460361986e-05
1.950000000000000000e+01 3.085467925000000378e+03 -5.611220551708605682e-05
0.000000000000000000e+00 3.086510312812499706e+03 4.687675903390717790e-03
5.000000000000000000e-01 3.086510312812499706e+03 4.625877481307552608e-02
1.000000000000000000e+00 3.086510312812499706e+03 2.700944030989013700e-02
1.500000000000000000e+00 3.086510312812499706e+03 -1.109790279882770167e-02
2.000000000000000000e+00 3.086510312812499706e+03 -1.581203770252714857e-02
2.500000000000000000e+00 3.086510312812499706e+03 7.168108068681770632e-03
3.000000000000000000e+00 3.086510312812499706e+03 2.151667868347999311e-03
3.500000000000000000e+00 3.086510312812499706e+03 -1.177477855067587433e-02
4.000000000000000000e+00 3.086510312812499706e+03 2.418451324494331426e-03
4.500000000000000000e+00 3.086510312812499706e+03 8.867476927275044080e-03
5.000000000000000000e+00 3.086510312812499706e+03 -2.335438544877668082e-02
5.500000000000000000e+00 3.086510312812499706e+03 -2.044474561213120711e-02
6.000000000000000000e+00 3.086510312812499706e+03 -2.685757770333210143e-02
6.500000000000000000e+00 3.086510312812499706e+03 1.883510683152061355e-02
7.000000000000000000e+00 3.086510312812499706e+03 -1.323497332226439629e-02
7.500000000000000000e+00 3.086510312812499706e+03 5.584580989093928735e-03
8.000000000000000000e+00 3.086510312812499706e+03 -2.739830143148241567e-02
8.500000000000000000e+00 3.086510312812499706e+03 8.609591188414450480e-03
9.000000000000000000e+00 3.086510312812499706e+03 -1.506549067416077491e-02
9.500000000000000000e+00 3.086510312812499706e+03 -3.724539241271127704e-02
1.000000000000000000e+01 3.086510312812499706e+03 -3.608843008655338719e-02
1.050000000000000000e+01 3.086510312812499706e+03 -6.115777596090915535e-02
1.100000000000000000e+01 3.086510312812499706e+03 -7.639929548603470455e-02
1.150000000000000000e+01 3.086510312812499706e+03 -6.033281009864553679e-02
1.200000000000000000e+01 3.086510312812499706e+03 -5.423842467295900138e-02
1.250000000000000000e+01 3.086510312812499706e+03 -8.834505394225704300e-02
1.300000000000000000e+01 3.086510312812499706e+03 -2.021041595009341954e-02
1.350000000000000000e+01 3.086510312812499706e+03 -3.554549055725859247e-02
1.400000000000000000e+01 3.086510312812499706e+03 -7.242617637383846896e-03
1.450000000000000000e+01 3.086510312812499706e+03 -1.501193940143468776e-02
1.500000000000000000e+01 3.086510312812499706e+03 -1.985856866554290383e-03
1.550000000000000000e+01 3.086510312812499706e+03 1.037174780532972972e-03
1.600000000000000000e+01 3.086510312812499706e+03 -9.470654585649558371e-04
1.650000000000000000e+01 3.086510312812499706e+03 3.204872146998741407e-04
1.700000000000000000e+01 3.086510312812499706e+03 -2.294924114693850986e-04
1.750000000000000000e+01 3.086510312812499706e+03 4.443299752413415346e-05
1.800000000000000000e+01 3.086510312812499706e+03 -1.026553828510356494e-04
1.850000000000000000e+01 3.086510312812499706e+03 -3.457209705318072543e-05
1.900000000000000000e+01 3.086510312812499706e+03 6.928843305994572359e-05
1.950000000000000000e+01 3.086510312812499706e+03 -5.622963804087742219e-05
0.000000000000000000e+00 3.087552700624999488e+03 7.206311415659739233e-03
5.000000000000000000e-01 3.087552700624999488e+03 4.222378229956570694e-02
1.000000000000000000e+00 3.087552700624999488e+03 2.540701682897141336e-02
1.500000000000000000e+00 3.087552700624999488e+03 -1.471141957731467859e-02
2.000000000000000000e+00 3.087552700624999488e+03 -1.532392496744455941e-02
2.500000000000000000e+00 3.087552700624999488e+03 2.933002866965810865e-03
3.000000000000000000e+00 3.087552700624999488e+03 3.596508078055933241e-03
3.500000000000000000e+00 3.087552700624999488e+03 -1.214984774282788262e-02
4.000000000000000000e+00 3.087552700624999488e+03 1.634427772509553217e-03
4.500000000000000000e+00 3.087552700624999488e+03 8.873964870472891495e-03
5.000000000000000000e+00 3.087552700624999488e+03 -2.436965362060649481e-02
5.500000000000000000e+00 3.087552700624999488e+03 -1.840347279574457498e-02
6.000000000000000000e+00 3.087552700624999488e+03 -3.139653790084086932e-02
6.500000000000000000e+00 3.087552700624999488e+03 2.013285974369423761e-02
7.000000000000000000e+00 3.087552700624999488e+03 -1.384779356535029843e-02
7.500000000000000000e+00 3.087552700624999488e+03 6.920073548006371728e-03
8.000000000000000000e+00 3.087552700624999488e+03 -2.502148317792954671e-02
8.500000000000000000e+00 3.087552700624999488e+03 5.827304487290339320e-03
9.000000000000000000e+00 3.087552700624999488e+03 -1.426144884249903530e-02
9.500000000000000000e+00 3.087552700624999488e+03 -3.850726930814001719e-02
1.000000000000000000e+01 3.087552700624999488e+03 -3.740452607835631493e-02
1.050000000000000000e+01 3.087552700624999488e+03 -6.345341737926989134e-02
1.100000000000000000e+01 3.087552700624999488e+03 -7.594359524200718081e-02
1.150000000000000000e+01 3.087552700624999488e+03 -6.438253806525320866e-02
1.200000000000000000e+01 3.087552700624999488e+03 -5.550437208291372770e-02
1.250000000000000000e+01 3.087552700624999488e+03 -8.987276830023009644e-02
1.300000000000000000e+01 3.087552700624999488e+03 -1.990233898145025992e-02
1.350000000000000000e+01 3.087552700624999488e+03 -3.531053969087622618e-02
1.400000000000000000e+01 3.087552700624999488e+03 -6.394095793995266050e-03
1.450000000000000000e+01 3.087552700624999488e+03 -1.504131827749449930e-02
1.500000000000000000e+01 3.087552700624999488e+03 -2.089961045139659794e-03
1.550000000000000000e+01 3.087552700624999488e+03 1.154767796874806279e-03
1.600000000000000000e+01 3.087552700624999488e+03 -1.147235380553153364e-03
1.650000000000000000e+01 3.087552700624999488e+03 3.138113756661860330e-04
1.700000000000000000e+01 3.087552700624999488e+03 -2.127399558230398408e-04
1.750000000000000000e+01 3.087552700624999488e+03 4.550221812769385097e-05
1.800000000000000000e+01 3.087552700624999488e+03 -1.089602986668626854e-04
1.850000000000000000e+01 3.087552700624999488e+03 -2.508952411656051548e-05
1.900000000000000000e+01 3.087552700624999488e+03 6.680571668144053379e-05
1.950000000000000000e+01 3.087552700624999488e+03 -5.603219105191903766e-05
0.000000000000000000e+00 3.088595088437499271e+03 9.952548096985678466e-03
5.000000000000000000e-01 3.088595088437499271e+03 3.841592029860108753e-02
1.000000000000000000e+00 3.088595088437499271e+03 2.395753777782631821e-02
1.500000000000000000e+00 3.088595088437499271e+03 -1.814792676392525117e-02
2.000000000000000000e+00 3.088595088437499271e+03 -1.455385817561001723e-02
2.500000000000000000e+00 3.088595088437499271e+03 -1.629487254558210875e-03
3.000000000000000000e+00 3.088595088437499271e+03 4.771352797537091461e-03
3.500000000000000000e+00 3.088595088437499271e+03 -1.256313748984095278e-02
4.000000000000000000e+00 3.088595088437499271e+03 1.145972034607006373e-03
4.500000000000000000e+00 3.088595088437499271e+03 8.569305751364943505e-03
5.000000000000000000e+00 3.088595088437499271e+03 -2.528708108644878508e-02
5.500000000000000000e+00 3.088595088437499271e+03 -1.596202255042573556e-02
6.000000000000000000e+00 3.088595088437499271e+03 -3.576372448663707460e-02
6.500000000000000000e+00 3.088595088437499271e+03 2.117645083730556807e-02
7.000000000000000000e+00 3.088595088437499271e+03 -1.405769154289151883e-02
7.500000000000000000e+00 3.088595088437499271e+03 7.770719196053105758e-03
8.000000000000000000e+00 3.088595088437499271e+03 -2.262544281713464375e-02
8.500000000000000000e+00 3.088595088437499271e+03 3.431491415183357801e-03
9.000000000000000000e+00 3.088595088437499271e+03 -1.398405349350114249e-02
9.500000000000000000e+00 3.088595088437499271e+03 -3.913239052186460315e-02
1.000000000000000000e+01 3.088595088437499271e+03 -3.906565143672423301e-02
1.050000000000000000e+01 3.088595088437499271e+03 -6.558981790578270743e-02
1.100000000000000000e+01 3.088595088437499271e+03 -7.535862354619815573e-02
1.150000000000000000e+01 3.088595088437499271e+03 -6.871444450612490540e-02
1.200000000000000000e+01 3.088595088437499271e+03 -5.681769501828094759e-02
1.250000000000000000e+01 3.088595088437499271e+03 -9.150576653169108232e-02
1.300000000000000000e+01 3.088595088437499271e+03 -1.974516070179568525e-02
1.350000000000000000e+01 3.088595088437499271e+03 -3.504950683688564522e-02
1.400000000000000000e+01 3.088595088437499271e+03 -5.697521409512598840e-03
1.450000000000000000e+01 3.088595088437499271e+03 -1.490680814593517770e-02
1.500000000000000000e+01 3.088595088437499271e+03 -2.219157850262038541e-03
1.550000000000000000e+01 3.088595088437499271e+03 1.248215305241241356e-03
1.600000000000000000e+01 3.088595088437499271e+03 -1.342355184298073267e-03
1.650000000000000000e+01 3.088595088437499271e+03 2.948400102289302138e-04
1.700000000000000000e+01 3.088595088437499271e+03 -1.943535108604459876e-04
1.750000000000000000e+01 3.088595088437499271e+03 4.887268072509147780e-05
1.800000000000000000e+01 3.088595088437499271e+03 -1.151631095846843936e-04
1.850000000000000000e+01 3.088595088437499271e+03 -1.528303022052565253e-05
1.900000000000000000e+01 3.088595088437499271e+03 6.404533327248598459e-05
1.950000000000000000e+01 3.088595088437499271e+03 -5.558750657524652128e-05
0.000000000000000000e+00 3.089637476249999054e+03 1.284477723637209544e-02
5.000000000000000000e-01 3.089637476249999054e+03 3.491043354363446843e-02
1.000000000000000000e+00 3.089637476249999054e+03 2.273393649403974634e-02
1.500000000000000000e+00 3.089637476249999054e+03 -2.124714041083290011e-02
2.000000000000000000e+00 3.089637476249999054e+03 -1.350853258151888010e-02
2.500000000000000000e+00 3.089637476249999054e+03 -6.511634684212186559e-03
3.000000000000000000e+00 3.089637476249999054e+03 5.747903222988994844e-03
3.500000000000000000e+00 3.089637476249999054e+03 -1.294813047397769951e-02
4.000000000000000000e+00 3.089637476249999054e+03 1.031079543485707026e-03
4.500000000000000000e+00 3.089637476249999054e+03 7.986252727899136039e-03
5.000000000000000000e+00 3.089637476249999054e+03 -2.605430630137139936e-02
5.500000000000000000e+00 3.089637476249999054e+03 -1.322149523258605262e-02
6.000000000000000000e+00 3.089637476249999054e+03 -3.992215408796488674e-02
6.500000000000000000e+00 3.089637476249999054e+03 2.179411677808859582e-02
7.000000000000000000e+00 3.089637476249999054e+03 -1.383491623374939229e-02
7.500000000000000000e+00 3.089637476249999054e+03 7.964602361361058577e-03
8.000000000000000000e+00 3.089637476249999054e+03 -2.031513589618913485e-02
8.500000000000000000e+00 3.089637476249999054e+03 1.402124554459884291e-03
9.000000000000000000e+00 3.089637476249999054e+03 -1.428900787933949992e-02
9.500000000000000000e+00 3.089637476249999054e+03 -3.904661223065412218e-02
1.000000000000000000e+01 3.089637476249999054e+03 -4.103782320419095686e-02
1.050000000000000000e+01 3.089637476249999054e+03 -6.758319641888764495e-02
1.100000000000000000e+01 3.089637476249999054e+03 -7.458994907011597120e-02
1.150000000000000000e+01 3.089637476249999054e+03 -7.319444590280724250e-02
1.200000000000000000e+01 3.089637476249999054e+03 -5.824355813551094357e-02
1.250000000000000000e+01 3.089637476249999054e+03 -9.318843161228260175e-02
1.300000000000000000e+01 3.089637476249999054e+03 -1.975118187046428012e-02
1.350000000000000000e+01 3.089637476249999054e+03 -3.481418108069937734e-02
1.400000000000000000e+01 3.089637476249999054e+03 -5.168747666117593821e-03
1.450000000000000000e+01 3.089637476249999054e+03 -1.460701424272168453e-02
1.500000000000000000e+01 3.089637476249999054e+03 -2.358548034619583050e-03
1.550000000000000000e+01 3.089637476249999054e+03 1.318985364094962679e-03
1.600000000000000000e+01 3.089637476249999054e+03 -1.527707322767419239e-03
1.650000000000000000e+01 3.089637476249999054e+03 2.662608080269737699e-04
1.700000000000000000e+01 3.089637476249999054e+03 -1.752423972893069894e-04
1.750000000000000000e+01 3.089637476249999054e+03 5.459695605257824090e-05
1.800000000000000000e+01 3.089637476249999054e+03 -1.210866264059857561e-04
1.850000000000000000e+01 3.089637476249999054e+03 -5.608923837531739077e-06
1.900000000000000000e+01 3.089637476249999054e+03 6.110476374182426248e-05
1.950000000000000000e+01 3.089637476249999054e+03 -5.485168820723947445e-05
0.000000000000000000e+00 3.090679864062500201e+03 1.577227365269983847e-02
5.000000000000000000e-01 3.090679864062500201e+03 3.163274274503784234e-02
1.000000000000000000e+00 3.090679864062500201e+03 2.184625620771766738e-02
1.500000000000000000e+00 3.090679864062500201e+03 -2.386602624288023528e-02
2.000000000000000000e+00 3.090679864062500201e+03 -1.216337273847368540e-02
2.500000000000000000e+00 3.090679864062500201e+03 -1.151636695044982658e-02
3.000000000000000000e+00 3.090679864062500201e+03 6.571737771450381245e-03
3.500000000000000000e+00 3.090679864062500201e+03 -1.335862250680241656e-02
4.000000000000000000e+00 3.090679864062500201e+03 1.288382490129976561e-03
4.500000000000000000e+00 3.090679864062500201e+03 7.292718909453123170e-03
5.000000000000000000e+00 3.090679864062500201e+03 -2.664794533870387325e-02
5.500000000000000000e+00 3.090679864062500201e+03 -1.038961981722168193e-02
6.000000000000000000e+00 3.090679864062500201e+03 -4.373824217484802851e-02
6.500000000000000000e+00 3.090679864062500201e+03 2.193620163956505956e-02
7.000000000000000000e+00 3.090679864062500201e+03 -1.319652176638805297e-02
7.500000000000000000e+00 3.090679864062500201e+03 7.465549084740781376e-03
8.000000000000000000e+00 3.090679864062500201e+03 -1.815597908352480083e-02
8.500000000000000000e+00 3.090679864062500201e+03 -2.261691946435607050e-04
9.000000000000000000e+00 3.090679864062500201e+03 -1.520442484888098224e-02
9.500000000000000000e+00 3.090679864062500201e+03 -3.813774683096966128e-02
1.000000000000000000e+01 3.090679864062500201e+03 -4.346498412162227987e-02
1.050000000000000000e+01 3.090679864062500201e+03 -6.937615278675494934e-02
1.100000000000000000e+01 3.090679864062500201e+03 -7.368395135138232355e-02
1.150000000000000000e+01 3.090679864062500201e+03 -7.767314258942982497e-02
1.200000000000000000e+01 3.090679864062500201e+03 -5.981836282523073089e-02
1.250000000000000000e+01 3.090679864062500201e+03 -9.489893787993627927e-02
1.300000000000000000e+01 3.090679864062500201e+03 -1.995997843839974681e-02
1.350000000000000000e+01 3.090679864062500201e+03 -3.463958227292063957e-02
1.400000000000000000e+01 3.090679864062500201e+03 -4.834181479775500473e-03
1.450000000000000000e+01 3.090679864062500201e+03 -1.413706615250082815e-02
1.500000000000000000e+01 3.090679864062500201e+03 -2.498440614114913645e-03
1.550000000000000000e+01 3.090679864062500201e+03 1.366206404086922361e-03
1.600000000000000000e+01 3.090679864062500201e+03 -1.701190492816498541e-03
1.650000000000000000e+01 3.090679864062500201e+03 2.296634283178312214e-04
1.700000000000000000e+01 3.090679864062500201e+03 -1.564643341598253375e-04
1.750000000000000000e+01 3.090679864062500201e+03 6.307245541279761036e-05
1.800000000000000000e+01 3.090679864062500201e+03 -1.267593245857012230e-04
1.850000000000000000e+01 3.090679864062500201e+03 3.696259531966749968e-06
1.900000000000000000e+01 3.090679864062500201e+03 5.796630130095024749e-05
1.950000000000000000e+01 3.090679864062500201e+03 -5.374845899693823676e-05
0.000000000000000000e+00 3.091722251874999529e+03 1.863854118668348270e-02
5.000000000000000000e-01 3.091722251874999529e+03 2.844713028333954730e-02
1.000000000000000000e+00 3.091722251874999529e+03 2.130449369956703351e-02
1.500000000000000000e+00 3.091722251874999529e+03 -2.586494019850215167e-02
2.000000000000000000e+00 3.091722251874999529e+03 -1.054821673910227506e-02
2.500000000000000000e+00 3.091722251874999529e+03 -1.637700663666752030e-02
3.000000000000000000e+00 3.091722251874999529e+03 7.156496728929649317e-03
3.500000000000000000e+00 3.091722251874999529e+03 -1.380693513013032947e-02
4.000000000000000000e+00 3.091722251874999529e+03 1.863796083791564428e-03
4.500000000000000000e+00 3.091722251874999529e+03 6.698243110976341390e-03
5.000000000000000000e+00 3.091722251874999529e+03 -2.713157680723456491e-02
5.500000000000000000e+00 3.091722251874999529e+03 -7.543631166129419544e-03
6.000000000000000000e+00 3.091722251874999529e+03 -4.714414304037557041e-02
6.500000000000000000e+00 3.091722251874999529e+03 2.151156684351990950e-02
7.000000000000000000e+00 3.091722251874999529e+03 -1.204234879105784209e-02
7.500000000000000000e+00 3.091722251874999529e+03 6.316713108640196507e-03
8.000000000000000000e+00 3.091722251874999529e+03 -1.634017243936050634e-02
8.500000000000000000e+00 3.091722251874999529e+03 -1.342521539125883208e-03
9.000000000000000000e+00 3.091722251874999529e+03 -1.676099417057517332e-02
9.500000000000000000e+00 3.091722251874999529e+03 -3.624539622027775354e-02
1.000000000000000000e+01 3.091722251874999529e+03 -4.641831764012194911e-02
1.050000000000000000e+01 3.091722251874999529e+03 -7.096055700171323422e-02
1.100000000000000000e+01 3.091722251874999529e+03 -7.269937186152426734e-02
1.150000000000000000e+01 3.091722251874999529e+03 -8.208943511632713075e-02
1.200000000000000000e+01 3.091722251874999529e+03 -6.152897354386051287e-02
1.250000000000000000e+01 3.091722251874999529e+03 -9.665670536264438228e-02
1.300000000000000000e+01 3.091722251874999529e+03 -2.035041497594383686e-02
1.350000000000000000e+01 3.091722251874999529e+03 -3.454905870699088305e-02
1.400000000000000000e+01 3.091722251874999529e+03 -4.720069074964418701e-03
1.450000000000000000e+01 3.091722251874999529e+03 -1.350452263504122244e-02
1.500000000000000000e+01 3.091722251874999529e+03 -2.627887746403502565e-03
1.550000000000000000e+01 3.091722251874999529e+03 1.388559986355520845e-03
1.600000000000000000e+01 3.091722251874999529e+03 -1.859874400839160117e-03
1.650000000000000000e+01 3.091722251874999529e+03 1.833735002197440925e-04
1.700000000000000000e+01 3.091722251874999529e+03 -1.376146983946067819e-04
1.750000000000000000e+01 3.091722251874999529e+03 7.362149595816116891e-05
1.800000000000000000e+01 3.091722251874999529e+03 -1.318044841877579626e-04
1.850000000000000000e+01 3.091722251874999529e+03 1.263237191779407141e-05
1.900000000000000000e+01 3.091722251874999529e+03 5.447236097728884821e-05
1.950000000000000000e+01 3.091722251874999529e+03 -5.218472775562914333e-05
0.000000000000000000e+00 3.092764639687499766e+03 2.139931602160688798e-02
5.000000000000000000e-01 3.092764639687499766e+03 2.538591744736154107e-02
1.000000000000000000e+00 3.092764639687499766e+03 2.111224303692339072e-02
1.500000000000000000e+00 3.092764639687499766e+03 -2.721326145691194479e-02
2.000000000000000000e+00 3.092764639687499766e+03 -8.763160997810513775e-03
2.500000000000000000e+00 3.092764639687499766e+03 -2.087075075451954101e-02
3.000000000000000000e+00 3.092764639687499766e+03 7.487423601377257883e-03
3.500000000000000000e+00 3.092764639687499766e+03 -1.424482318842004887e-02
4.000000000000000000e+00 3.092764639687499766e+03 2.694466991870296362e-03
4.500000000000000000e+00 3.092764639687499766e+03 6.450711890530379938e-03
5.000000000000000000e+00 3.092764639687499766e+03 -2.764453298444856377e-02
5.500000000000000000e+00 3.092764639687499766e+03 -4.716137001165926317e-03
6.000000000000000000e+00 3.092764639687499766e+03 -5.002636055108428126e-02
6.500000000000000000e+00 3.092764639687499766e+03 2.040064109013289828e-02
7.000000000000000000e+00 3.092764639687499766e+03 -1.021830115255775544e-02
7.500000000000000000e+00 3.092764639687499766e+03 4.574922880497107013e-03
8.000000000000000000e+00 3.092764639687499766e+03 -1.497883479926038694e-02
8.500000000000000000e+00 3.092764639687499766e+03 -1.874935398005779692e-03
9.000000000000000000e+00 3.092764639687499766e+03 -1.884805969131590070e-02
9.500000000000000000e+00 3.092764639687499766e+03 -3.327946360691232119e-02
1.000000000000000000e+01 3.092764639687499766e+03 -4.983320877324522169e-02
1.050000000000000000e+01 3.092764639687499766e+03 -7.228032936678026321e-02
1.100000000000000000e+01 3.092764639687499766e+03 -7.159068416303902838e-02
1.150000000000000000e+01 3.092764639687499766e+03 -8.641317780825928663e-02
1.200000000000000000e+01 3.092764639687499766e+03 -6.336343796401897044e-02
1.250000000000000000e+01 3.092764639687499766e+03 -9.845038968734930174e-02
1.300000000000000000e+01 3.092764639687499766e+03 -2.090346654831573212e-02
1.350000000000000000e+01 3.092764639687499766e+03 -3.454836726345907744e-02
1.400000000000000000e+01 3.092764639687499766e+03 -4.833592844221857622e-03
1.450000000000000000e+01 3.092764639687499766e+03 -1.272613402947412459e-02
1.500000000000000000e+01 3.092764639687499766e+03 -2.742820125439568435e-03
1.550000000000000000e+01 3.092764639687499766e+03 1.386742109699703367e-03
1.600000000000000000e+01 3.092764639687499766e+03 -1.996864344529189570e-03
1.650000000000000000e+01 3.092764639687499766e+03 1.262792224261316055e-04
1.700000000000000000e+01 3.092764639687499766e+03 -1.178007482117682757e-04
1.750000000000000000e+01 3.092764639687499766e+03 8.494318741412708079e-05
1.800000000000000000e+01 3.092764639687499766e+03 -1.360217516458389988e-04
1.850000000000000000e+01 3.092764639687499766e+03 2.135403678543841319e-05
1.900000000000000000e+01 3.092764639687499766e+03 5.014130351765212605e-05
1.950000000000000000e+01 3.092764639687499766e+03 -4.985099283133239101e-05
0.000000000000000000e+00 3.093807027499999549e+03 2.403591823500951519e-02
5.000000000000000000e-01 3.093807027499999549e+03 2.249869855422655107e-02
1.000000000000000000e+00 3.093807027499999549e+03 2.126609127020240297e-02
1.500000000000000000e+00 3.093807027499999549e+03 -2.795328795974587333e-02
2.000000000000000000e+00 3.093807027499999549e+03 -6.879895141894577272e-03
2.500000000000000000e+00 3.093807027499999549e+03 -2.482070977167883524e-02
3.000000000000000000e+00 3.093807027499999549e+03 7.473613726809560931e-03
3.500000000000000000e+00 3.093807027499999549e+03 -1.458366099691943245e-02
4.000000000000000000e+00 3.093807027499999549e+03 3.714356450313428294e-03
4.500000000000000000e+00 3.093807027499999549e+03 6.602061527995282258e-03
5.000000000000000000e+00 3.093807027499999549e+03 -2.826522372367958405e-02
5.500000000000000000e+00 3.093807027499999549e+03 -2.040785580626613884e-03
6.000000000000000000e+00 3.093807027499999549e+03 -5.227184974202418732e-02
6.500000000000000000e+00 3.093807027499999549e+03 1.857066789690336658e-02
7.000000000000000000e+00 3.093807027499999549e+03 -7.675339282634359266e-03
7.500000000000000000e+00 3.093807027499999549e+03 2.316474692307686229e-03
8.000000000000000000e+00 3.093807027499999549e+03 -1.402777060306997607e-02
8.500000000000000000e+00 3.093807027499999549e+03 -1.857917750409087462e-03
9.000000000000000000e+00 3.093807027499999549e+03 -2.126224384825697866e-02
9.500000000000000000e+00 3.093807027499999549e+03 -2.922040968930704474e-02
1.000000000000000000e+01 3.093807027499999549e+03 -5.363127692647770561e-02
1.050000000000000000e+01 3.093807027499999549e+03 -7.325433845098519581e-02
1.100000000000000000e+01 3.093807027499999549e+03 -7.028100146693769257e-02
1.150000000000000000e+01 3.093807027499999549e+03 -9.057713853941862236e-02
1.200000000000000000e+01 3.093807027499999549e+03 -6.537667124025123289e-02
1.250000000000000000e+01 3.093807027499999549e+03 -1.001629463092349182e-01
1.300000000000000000e+01 3.093807027499999549e+03 -2.166802928825364849e-02
1.350000000000000000e+01 3.093807027499999549e+03 -3.461418273906612803e-02
1.400000000000000000e+01 3.093807027499999549e+03 -5.183667216598320318e-03
1.450000000000000000e+01 3.093807027499999549e+03 -1.182114171759824674e-02
1.500000000000000000e+01 3.093807027499999549e+03 -2.839713139436393641e-03
1.550000000000000000e+01 3.093807027499999549e+03 1.364038693428944182e-03
1.600000000000000000e+01 3.093807027499999549e+03 -2.108515270248734457e-03
1.650000000000000000e+01 3.093807027499999549e+03 5.806373466568899111e-05
1.700000000000000000e+01 3.093807027499999549e+03 -9.637565282037757416e-05
1.750000000000000000e+01 3.093807027499999549e+03 9.633922314570293863e-05
1.800000000000000000e+01 3.093807027499999549e+03 -1.395205212312014759e-04
1.850000000000000000e+01 3.093807027499999549e+03 3.000598467905598332e-05
1.900000000000000000e+01 3.093807027499999549e+03 4.454996044920500690e-05
1.950000000000000000e+01 3.093807027499999549e+03 -4.665186094246056366e-05
0.000000000000000000e+00 3.094849415312499332e+03 2.651489136567977342e-02
5.000000000000000000e-01 3.094849415312499332e+03 1.977359403283143746e-02
1.000000000000000000e+00 3.094849415312499332e+03 2.169311065564568861e-02
1.500000000000000000e+00 3.094849415312499332e+03 -2.804237778720577307e-02
2.000000000000000000e+00 3.094849415312499332e+03 -5.050037637018469500e-03
2.500000000000000000e+00 3.094849415312499332e+03 -2.810675355950815330e-02
3.000000000000000000e+00 3.094849415312499332e+03 6.985646748267159041e-03
3.500000000000000000e+00 3.094849415312499332e+03 -1.472218933936684203e-02
4.000000000000000000e+00 3.094849415312499332e+03 4.868283419211170276e-03
4.500000000000000000e+00 3.094849415312499332e+03 7.192092591267180805e-03
5.000000000000000000e+00 3.094849415312499332e+03 -2.907248020156289262e-02
5.500000000000000000e+00 3.094849415312499332e+03 3.629667813013317309e-04
6.000000000000000000e+00 3.094849415312499332e+03 -5.382474113829686241e-02
6.500000000000000000e+00 3.094849415312499332e+03 1.602160034021123461e-02
7.000000000000000000e+00 3.094849415312499332e+03 -4.344793116694180800e-03
7.500000000000000000e+00 3.094849415312499332e+03 -3.467325663472611754e-04
8.000000000000000000e+00 3.094849415312499332e+03 -1.349102761562438572e-02
8.500000000000000000e+00 3.094849415312499332e+03 -1.260595694859027510e-03
9.000000000000000000e+00 3.094849415312499332e+03 -2.384415773223581489e-02
9.500000000000000000e+00 3.094849415312499332e+03 -2.423069372459771623e-02
1.000000000000000000e+01 3.094849415312499332e+03 -5.770163985486174291e-02
1.050000000000000000e+01 3.094849415312499332e+03 -7.384048292353224963e-02
1.100000000000000000e+01 3.094849415312499332e+03 -6.883171552591464681e-02
1.150000000000000000e+01 3.094849415312499332e+03 -9.453663160690797818e-02
1.200000000000000000e+01 3.094849415312499332e+03 -6.764142177247385590e-02
1.250000000000000000e+01 3.094849415312499332e+03 -1.016759912722448173e-01
1.300000000000000000e+01 3.094849415312499332e+03 -2.268916878388227421e-02
1.350000000000000000e+01 3.094849415312499332e+03 -3.471191065773981260e-02
1.400000000000000000e+01 3.094849415312499332e+03 -5.794830938106169949e-03
1.450000000000000000e+01 3.094849415312499332e+03 -1.081673669068435907e-02
1.500000000000000000e+01 3.094849415312499332e+03 -2.907408314961640317e-03
1.550000000000000000e+01 3.094849415312499332e+03 1.317508646957537459e-03
1.600000000000000000e+01 3.094849415312499332e+03 -2.192658233176847295e-03
1.650000000000000000e+01 3.094849415312499332e+03 -2.103924494088608884e-05
1.700000000000000000e+01 3.094849415312499332e+03 -7.362746093845177326e-05
1.750000000000000000e+01 3.094849415312499332e+03 1.077555470612028574e-04
1.800000000000000000e+01 3.094849415312499332e+03 -1.423272555919205746e-04
1.850000000000000000e+01 3.094849415312499332e+03 3.878155152930647142e-05
1.900000000000000000e+01 3.094849415312499332e+03 3.745111458113479331e-05
1.950000000000000000e+01 3.094849415312499332e+03 -4.264191445117732461e-05
0.000000000000000000e+00 3.095891803125000024e+03 2.880477909787153984e-02
5.000000000000000000e-01 3.095891803125000024e+03 1.721371445639995057e-02
1.000000000000000000e+00 3.095891803125000024e+03 2.234700441059749715e-02
1.500000000000000000e+00 3.095891803125000024e+03 -2.747924948904529110e-02
2.000000000000000000e+00 3.095891803125000024e+03 -3.400568489193574184e-03
2.500000000000000000e+00 3.095891803125000024e+03 -3.071424824140352519e-02
3.000000000000000000e+00 3.095891803125000024e+03 5.955363265324262537e-03
3.500000000000000000e+00 3.095891803125000024e+03 -1.463495794537052717e-02
4.000000000000000000e+00 3.095891803125000024e+03 6.081605737530821482e-03
4.500000000000000000e+00 3.095891803125000024e+03 8.292254551085570177e-03
5.000000000000000000e+00 3.095891803125000024e+03 -3.012434155638598482e-02
5.500000000000000000e+00 3.095891803125000024e+03 2.439347111849019326e-03
6.000000000000000000e+00 3.095891803125000024e+03 -5.460690453392842703e-02
6.500000000000000000e+00 3.095891803125000024e+03 1.281509800372457666e-02
7.000000000000000000e+00 3.095891803125000024e+03 -2.440180664238108220e-04
7.500000000000000000e+00 3.095891803125000024e+03 -3.256926789695623395e-03
8.000000000000000000e+00 3.095891803125000024e+03 -1.349584772842443020e-02
8.500000000000000000e+00 3.095891803125000024e+03 -6.570500313255116622e-05
9.000000000000000000e+00 3.095891803125000024e+03 -2.639360284432779036e-02
9.500000000000000000e+00 3.095891803125000024e+03 -1.860376038014332697e-02
1.000000000000000000e+01 3.095891803125000024e+03 -6.193674147192126250e-02
1.050000000000000000e+01 3.095891803125000024e+03 -7.394711457231935292e-02
1.100000000000000000e+01 3.095891803125000024e+03 -6.733524732648922539e-02
1.150000000000000000e+01 3.095891803125000024e+03 -9.822313585197270380e-02
1.200000000000000000e+01 3.095891803125000024e+03 -7.015328435956059983e-02
1.250000000000000000e+01 3.095891803125000024e+03 -1.028843694003237497e-01
1.300000000000000000e+01 3.095891803125000024e+03 -2.397451088548465878e-02
1.350000000000000000e+01 3.095891803125000024e+03 -3.483172102296407113e-02
1.400000000000000000e+01 3.095891803125000024e+03 -6.648386251025623084e-03
1.450000000000000000e+01 3.095891803125000024e+03 -9.746245039995689655e-03
1.500000000000000000e+01 3.095891803125000024e+03 -2.932450293228806761e-03
1.550000000000000000e+01 3.095891803125000024e+03 1.240753073259690670e-03
1.600000000000000000e+01 3.095891803125000024e+03 -2.245970110513441191e-03
1.650000000000000000e+01 3.095891803125000024e+03 -1.085487347361402741e-04
1.700000000000000000e+01 3.095891803125000024e+03 -4.980962519172382730e-05
1.750000000000000000e+01 3.095891803125000024e+03 1.188924751906029440e-04
1.800000000000000000e+01 3.095891803125000024e+03 -1.443478181193023305e-04
1.850000000000000000e+01 3.095891803125000024e+03 4.771282145889749291e-05
1.900000000000000000e+01 3.095891803125000024e+03 2.866510427537440100e-05
1.950000000000000000e+01 3.095891803125000024e+03 -3.767591370886282391e-05
0.000000000000000000e+00 3.096934190937500261e+03 3.094338708629093895e-02
5.000000000000000000e-01 3.096934190937500261e+03 1.492088278758935127e-02
1.000000000000000000e+00 3.096934190937500261e+03 2.315503578532138867e-02
1.500000000000000000e+00 3.096934190937500261e+03 -2.627597663586585253e-02
2.000000000000000000e+00 3.096934190937500261e+03 -1.939870616606722718e-03
2.500000000000000000e+00 3.096934190937500261e+03 -3.274428042939048905e-02
3.000000000000000000e+00 3.096934190937500261e+03 4.325589618563960813e-03
3.500000000000000000e+00 3.096934190937500261e+03 -1.435771815796839726e-02
4.000000000000000000e+00 3.096934190937500261e+03 7.333495646686130631e-03
4.500000000000000000e+00 3.096934190937500261e+03 9.864196767920200073e-03
5.000000000000000000e+00 3.096934190937500261e+03 -3.151283481912716539e-02
5.500000000000000000e+00 3.096934190937500261e+03 4.291572804601754589e-03
6.000000000000000000e+00 3.096934190937500261e+03 -5.466748418099232759e-02
6.500000000000000000e+00 3.096934190937500261e+03 9.049339314397530573e-03
7.000000000000000000e+00 3.096934190937500261e+03 4.471138985786217782e-03
7.500000000000000000e+00 3.096934190937500261e+03 -6.346499823834387231e-03
8.000000000000000000e+00 3.096934190937500261e+03 -1.416105033152772509e-02
8.500000000000000000e+00 3.096934190937500261e+03 1.640614405867626057e-03
9.000000000000000000e+00 3.096934190937500261e+03 -2.874706770873879103e-02
9.500000000000000000e+00 3.096934190937500261e+03 -1.255995520367755164e-02
1.000000000000000000e+01 3.096934190937500261e+03 -6.624667863963097647e-02
1.050000000000000000e+01 3.096934190937500261e+03 -7.343730479025652180e-02
1.100000000000000000e+01 3.096934190937500261e+03 -6.585588497473403302e-02
1.150000000000000000e+01 3.096934190937500261e+03 -1.015382142194852927e-01
1.200000000000000000e+01 3.096934190937500261e+03 -7.286558032394971351e-02
1.250000000000000000e+01 3.096934190937500261e+03 -1.037055112317863820e-01
1.300000000000000000e+01 3.096934190937500261e+03 -2.551201539782644093e-02
1.350000000000000000e+01 3.096934190937500261e+03 -3.494104710037418404e-02
1.400000000000000000e+01 3.096934190937500261e+03 -7.703889789054436596e-03
1.450000000000000000e+01 3.096934190937500261e+03 -8.635289841179304149e-03
1.500000000000000000e+01 3.096934190937500261e+03 -2.910694588505937253e-03
1.550000000000000000e+01 3.096934190937500261e+03 1.130421745449859986e-03
1.600000000000000000e+01 3.096934190937500261e+03 -2.268244737510408202e-03
1.650000000000000000e+01 3.096934190937500261e+03 -2.004608785562309546e-04
1.700000000000000000e+01 3.096934190937500261e+03 -2.483596420835261438e-05
1.750000000000000000e+01 3.096934190937500261e+03 1.289235941851862139e-04
1.800000000000000000e+01 3.096934190937500261e+03 -1.452790577177473866e-04
1.850000000000000000e+01 3.096934190937500261e+03 5.664856034429582897e-05
1.900000000000000000e+01 3.096934190937500261e+03 1.829701246215857812e-05
1.950000000000000000e+01 3.096934190937500261e+03 -3.169193126882567766e-05
0.000000000000000000e+00 3.097976578749999589e+03 3.299420074134421649e-02
5.000000000000000000e-01 3.097976578749999589e+03 1.307658082563572036e-02
1.000000000000000000e+00 3.097976578749999589e+03 2.409463373202213113e-02
1.500000000000000000e+00 3.097976578749999589e+03 -2.456229545088539287e-02
2.000000000000000000e+00 3.097976578749999589e+03 -7.544987729482567629e-04
2.500000000000000000e+00 3.097976578749999589e+03 -3.435748555999839499e-02
3.000000000000000000e+00 3.097976578749999589e+03 2.214223940997987836e-03
3.500000000000000000e+00 3.097976578749999589e+03 -1.399273515113224134e-02
4.000000000000000000e+00 3.097976578749999589e+03 8.651412470544801725e-03
4.500000000000000000e+00 3.097976578749999589e+03 1.185157134128202346e-02
5.000000000000000000e+00 3.097976578749999589e+03 -3.332482206986175921e-02
5.500000000000000000e+00 3.097976578749999589e+03 6.026614802295223762e-03
6.000000000000000000e+00 3.097976578749999589e+03 -5.415864547686119468e-02
6.500000000000000000e+00 3.097976578749999589e+03 4.760022852608027620e-03
7.000000000000000000e+00 3.097976578749999589e+03 9.565555405326832752e-03
7.500000000000000000e+00 3.097976578749999589e+03 -9.566914518483266017e-03
8.000000000000000000e+00 3.097976578749999589e+03 -1.548974420863854194e-02
8.500000000000000000e+00 3.097976578749999589e+03 3.749447480778031038e-03
9.000000000000000000e+00 3.097976578749999589e+03 -3.092262016548325693e-02
9.500000000000000000e+00 3.097976578749999589e+03 -6.262999780808012860e-03
1.000000000000000000e+01 3.097976578749999589e+03 -7.049835785443681058e-02
1.050000000000000000e+01 3.097976578749999589e+03 -7.221691262788687560e-02
1.100000000000000000e+01 3.097976578749999589e+03 -6.452331336184818911e-02
1.150000000000000000e+01 3.097976578749999589e+03 -1.043834089697673884e-01
1.200000000000000000e+01 3.097976578749999589e+03 -7.575439230380634492e-02
1.250000000000000000e+01 3.097976578749999589e+03 -1.040826592891462982e-01
1.300000000000000000e+01 3.097976578749999589e+03 -2.729019788909756855e-02
1.350000000000000000e+01 3.097976578749999589e+03 -3.501003543808103163e-02
1.400000000000000000e+01 3.097976578749999589e+03 -8.937252434849628224e-03
1.450000000000000000e+01 3.097976578749999589e+03 -7.478946154600390854e-03
1.500000000000000000e+01 3.097976578749999589e+03 -2.846187225849070804e-03
1.550000000000000000e+01 3.097976578749999589e+03 9.818483728953341944e-04
1.600000000000000000e+01 3.097976578749999589e+03 -2.257253810028195858e-03
1.650000000000000000e+01 3.097976578749999589e+03 -2.930247596607668190e-04
1.700000000000000000e+01 3.097976578749999589e+03 7.086289583904416290e-07
1.750000000000000000e+01 3.097976578749999589e+03 1.371181258167384948e-04
1.800000000000000000e+01 3.097976578749999589e+03 -1.449260712036111508e-04
1.850000000000000000e+01 3.097976578749999589e+03 6.531145436345159251e-05
1.900000000000000000e+01 3.097976578749999589e+03 6.672699454357471203e-06
1.950000000000000000e+01 3.097976578749999589e+03 -2.467233090329402722e-05
0.000000000000000000e+00 3.099018966562499827e+03 3.503520358674052509e-02
5.000000000000000000e-01 3.099018966562499827e+03 1.171496945079704595e-02
1.000000000000000000e+00 3.099018966562499827e+03 2.514999259616053015e-02
1.500000000000000000e+00 3.099018966562499827e+03 -2.244517430393806745e-02
2.000000000000000000e+00 3.099018966562499827e+03 -1.352113691237168323e-06
2.500000000000000000e+00 3.099018966562499827e+03 -3.561324477009589901e-02
3.000000000000000000e+00 3.099018966562499827e+03 -1.905368264080566716e-04
3.500000000000000000e+00 3.099018966562499827e+03 -1.371343900159631250e-02
4.000000000000000000e+00 3.099018966562499827e+03 1.009187281153388002e-02
4.500000000000000000e+00 3.099018966562499827e+03 1.425490080940267426e-02
5.000000000000000000e+00 3.099018966562499827e+03 -3.560508817626373973e-02
5.500000000000000000e+00 3.099018966562499827e+03 7.737258453553799882e-03
6.000000000000000000e+00 3.099018966562499827e+03 -5.325208147548855103e-02
6.500000000000000000e+00 3.099018966562499827e+03 5.470316486442945546e-05
7.000000000000000000e+00 3.099018966562499827e+03 1.483191506192492286e-02
7.500000000000000000e+00 3.099018966562499827e+03 -1.278485354490524820e-02
8.000000000000000000e+00 3.099018966562499827e+03 -1.750516296733311758e-02
8.500000000000000000e+00 3.099018966562499827e+03 6.201086273506868814e-03
9.000000000000000000e+00 3.099018966562499827e+03 -3.292781213766786397e-02
9.500000000000000000e+00 3.099018966562499827e+03 4.971470923997929923e-05
1.000000000000000000e+01 3.099018966562499827e+03 -7.442627278813339353e-02
1.050000000000000000e+01 3.099018966562499827e+03 -7.029373763392292307e-02
1.100000000000000000e+01 3.099018966562499827e+03 -6.337477465785185116e-02
1.150000000000000000e+01 3.099018966562499827e+03 -1.067208114893880844e-01
1.200000000000000000e+01 3.099018966562499827e+03 -7.876374372356000075e-02
1.250000000000000000e+01 3.099018966562499827e+03 -1.039666676276889967e-01
1.300000000000000000e+01 3.099018966562499827e+03 -2.932493882112140529e-02
1.350000000000000000e+01 3.099018966562499827e+03 -3.503842985018773559e-02
1.400000000000000000e+01 3.099018966562499827e+03 -1.033795566714210135e-02
1.450000000000000000e+01 3.099018966562499827e+03 -6.279358413173838534e-03
1.500000000000000000e+01 3.099018966562499827e+03 -2.732497044526375606e-03
1.550000000000000000e+01 3.099018966562499827e+03 7.938825333240985202e-04
1.600000000000000000e+01 3.099018966562499827e+03 -2.211946455163228947e-03
1.650000000000000000e+01 3.099018966562499827e+03 -3.843214317959647288e-04
1.700000000000000000e+01 3.099018966562499827e+03 2.704924566817966183e-05
1.750000000000000000e+01 3.099018966562499827e+03 1.435857726081596071e-04
1.800000000000000000e+01 3.099018966562499827e+03 -1.431629992152521616e-04
1.850000000000000000e+01 3.099018966562499827e+03 7.336022504641818932e-05
1.900000000000000000e+01 3.099018966562499827e+03 -5.866094975144655150e-06
1.950000000000000000e+01 3.099018966562499827e+03 -1.662536607510252737e-05
0.000000000000000000e+00 3.100061354374999155e+03 3.709194190317058326e-02
5.000000000000000000e-01 3.100061354374999155e+03 1.083899796436985259e-02
1.000000000000000000e+00 3.100061354374999155e+03 2.628814702218601473e-02
1.500000000000000000e+00 3.100061354374999155e+03 -1.999043889520959669e-02
2.000000000000000000e+00 3.100061354374999155e+03 2.702507600804764055e-04
2.500000000000000000e+00 3.100061354374999155e+03 -3.643160790720827158e-02
3.000000000000000000e+00 3.100061354374999155e+03 -2.872853913355759379e-03
3.500000000000000000e+00 3.100061354374999155e+03 -1.362804438771494583e-02
4.000000000000000000e+00 3.100061354374999155e+03 1.172728679366664625e-02
4.500000000000000000e+00 3.100061354374999155e+03 1.710161734330868655e-02
5.000000000000000000e+00 3.100061354374999155e+03 -3.840420333622643345e-02
5.500000000000000000e+00 3.100061354374999155e+03 9.543199904370840841e-03
6.000000000000000000e+00 3.100061354374999155e+03 -5.201660333964900490e-02
6.500000000000000000e+00 3.100061354374999155e+03 -4.860432490238856922e-03
7.000000000000000000e+00 3.100061354374999155e+03 2.011403068512187045e-02
7.500000000000000000e+00 3.100061354374999155e+03 -1.586865939137994952e-02
8.000000000000000000e+00 3.100061354374999155e+03 -2.018644223309859834e-02
8.500000000000000000e+00 3.100061354374999155e+03 9.009504220914925018e-03
9.000000000000000000e+00 3.100061354374999155e+03 -3.468602597773291080e-02
9.500000000000000000e+00 3.100061354374999155e+03 6.192197457259481126e-03
1.000000000000000000e+01 3.100061354374999155e+03 -7.785248651980229695e-02
1.050000000000000000e+01 3.100061354374999155e+03 -6.776363898935570951e-02
1.100000000000000000e+01 3.100061354374999155e+03 -6.233654507120919147e-02
1.150000000000000000e+01 3.100061354374999155e+03 -1.085409515020225452e-01
1.200000000000000000e+01 3.100061354374999155e+03 -8.181830407586707099e-02
1.250000000000000000e+01 3.100061354374999155e+03 -1.033741315761545071e-01
1.300000000000000000e+01 3.100061354374999155e+03 -3.164467868891233937e-02
1.350000000000000000e+01 3.100061354374999155e+03 -3.502287641286038616e-02
1.400000000000000000e+01 3.100061354374999155e+03 -1.188396790922142433e-02
1.450000000000000000e+01 3.100061354374999155e+03 -5.058261768103322793e-03
1.500000000000000000e+01 3.100061354374999155e+03 -2.573714030812837474e-03
1.550000000000000000e+01 3.100061354374999155e+03 5.743625390597902145e-04
1.600000000000000000e+01 3.100061354374999155e+03 -2.136411701584383857e-03
1.650000000000000000e+01 3.100061354374999155e+03 -4.718131384100202790e-04
1.700000000000000000e+01 3.100061354374999155e+03 5.419541001148922289e-05
1.750000000000000000e+01 3.100061354374999155e+03 1.484556808680088924e-04
1.800000000000000000e+01 3.100061354374999155e+03 -1.397303059007449122e-04
1.850000000000000000e+01 3.100061354374999155e+03 8.042438079360105245e-05
1.900000000000000000e+01 3.100061354374999155e+03 -1.905242291338317008e-05
1.950000000000000000e+01 3.100061354374999155e+03 -7.675169894227887508e-06
0.000000000000000000e+00 3.101103742187499392e+03 3.908932752452937143e-02
5.000000000000000000e-01 3.101103742187499392e+03 1.050334333443203420e-02
1.000000000000000000e+00 3.101103742187499392e+03 2.749503221792203370e-02
1.500000000000000000e+00 3.101103742187499392e+03 -1.738816158159008779e-02
2.000000000000000000e+00 3.101103742187499392e+03 1.349059040949923357e-04
2.500000000000000000e+00 3.101103742187499392e+03 -3.677740509614153136e-02
3.000000000000000000e+00 3.101103742187499392e+03 -5.852637061286588595e-03
3.500000000000000000e+00 3.101103742187499392e+03 -1.374162057675701841e-02
4.000000000000000000e+00 3.101103742187499392e+03 1.361012349156772924e-02
4.500000000000000000e+00 3.101103742187499392e+03 2.027659691199856437e-02
5.000000000000000000e+00 3.101103742187499392e+03 -4.163924710852803107e-02
5.500000000000000000e+00 3.101103742187499392e+03 1.152707224981404724e-02
6.000000000000000000e+00 3.101103742187499392e+03 -5.052013855704350076e-02
6.500000000000000000e+00 3.101103742187499392e+03 -9.701710726046563690e-03
7.000000000000000000e+00 3.101103742187499392e+03 2.523574551722750775e-02
7.500000000000000000e+00 3.101103742187499392e+03 -1.868060967802627134e-02
8.000000000000000000e+00 3.101103742187499392e+03 -2.338940962660161424e-02
8.500000000000000000e+00 3.101103742187499392e+03 1.215958240385089408e-02
9.000000000000000000e+00 3.101103742187499392e+03 -3.624032965407517071e-02
9.500000000000000000e+00 3.101103742187499392e+03 1.212726658795607732e-02
1.000000000000000000e+01 3.101103742187499392e+03 -8.063908246862289131e-02
1.050000000000000000e+01 3.101103742187499392e+03 -6.482436003905092670e-02
1.100000000000000000e+01 3.101103742187499392e+03 -6.136758072193149866e-02
1.150000000000000000e+01 3.101103742187499392e+03 -1.098236863256670803e-01
1.200000000000000000e+01 3.101103742187499392e+03 -8.491197950318093990e-02
1.250000000000000000e+01 3.101103742187499392e+03 -1.023665503548085443e-01
1.300000000000000000e+01 3.101103742187499392e+03 -3.420470902715513906e-02
1.350000000000000000e+01 3.101103742187499392e+03 -3.503255788270157045e-02
1.400000000000000000e+01 3.101103742187499392e+03 -1.352274840317014941e-02
1.450000000000000000e+01 3.101103742187499392e+03 -3.830771922454943336e-03
1.500000000000000000e+01 3.101103742187499392e+03 -2.381430745908456447e-03
1.550000000000000000e+01 3.101103742187499392e+03 3.333982896363426283e-04
1.600000000000000000e+01 3.101103742187499392e+03 -2.034456414341486493e-03
1.650000000000000000e+01 3.101103742187499392e+03 -5.542671658304323913e-04
1.700000000000000000e+01 3.101103742187499392e+03 8.252716066727243253e-05
1.750000000000000000e+01 3.101103742187499392e+03 1.514394271893527782e-04
1.800000000000000000e+01 3.101103742187499392e+03 -1.346400117934450709e-04
1.850000000000000000e+01 3.101103742187499392e+03 8.616909828568462555e-05
1.900000000000000000e+01 3.101103742187499392e+03 -3.268440800887739001e-05
1.950000000000000000e+01 3.101103742187499392e+03 2.166752474395961987e-06
0.000000000000000000e+00 3.102146130000000085e+03 4.094810685772320297e-02
5.000000000000000000e-01 3.102146130000000085e+03 1.066446645855271061e-02
1.000000000000000000e+00 3.102146130000000085e+03 2.877256267801227979e-02
1.500000000000000000e+00 3.102146130000000085e+03 -1.474643955293472933e-02
2.000000000000000000e+00 3.102146130000000085e+03 -4.000405371674687076e-04
2.500000000000000000e+00 3.102146130000000085e+03 -3.668453443771952510e-02
3.000000000000000000e+00 3.102146130000000085e+03 -8.993220647681283292e-03
3.500000000000000000e+00 3.102146130000000085e+03 -1.402008087907112392e-02
4.000000000000000000e+00 3.102146130000000085e+03 1.579284340114427837e-02
4.500000000000000000e+00 3.102146130000000085e+03 2.359142582578954012e-02
5.000000000000000000e+00 3.102146130000000085e+03 -4.511608326840179511e-02
5.500000000000000000e+00 3.102146130000000085e+03 1.372833176833484353e-02
6.000000000000000000e+00 3.102146130000000085e+03 -4.892525874960934607e-02
6.500000000000000000e+00 3.102146130000000085e+03 -1.421612754574925683e-02
7.000000000000000000e+00 3.102146130000000085e+03 3.016365797108159358e-02
7.500000000000000000e+00 3.102146130000000085e+03 -2.102431929196020219e-02
8.000000000000000000e+00 3.102146130000000085e+03 -2.704158048183376642e-02
8.500000000000000000e+00 3.102146130000000085e+03 1.547491072476114317e-02
9.000000000000000000e+00 3.102146130000000085e+03 -3.766334747591083831e-02
9.500000000000000000e+00 3.102146130000000085e+03 1.778468743940132477e-02
1.000000000000000000e+01 3.102146130000000085e+03 -8.258722221261589891e-02
1.050000000000000000e+01 3.102146130000000085e+03 -6.164145158353778048e-02
1.100000000000000000e+01 3.102146130000000085e+03 -6.050607125534732816e-02
1.150000000000000000e+01 3.102146130000000085e+03 -1.105664058947038592e-01
1.200000000000000000e+01 3.102146130000000085e+03 -8.805849022210340826e-02
1.250000000000000000e+01 3.102146130000000085e+03 -1.010398742233040020e-01
1.300000000000000000e+01 3.102146130000000085e+03 -3.689505791766338472e-02
1.350000000000000000e+01 3.102146130000000085e+03 -3.513855333549874282e-02
1.400000000000000000e+01 3.102146130000000085e+03 -1.518600967988033637e-02
1.450000000000000000e+01 3.102146130000000085e+03 -2.627426872336627393e-03
1.500000000000000000e+01 3.102146130000000085e+03 -2.160364520267015354e-03
1.550000000000000000e+01 3.102146130000000085e+03 7.793838596248409839e-05
1.600000000000000000e+01 3.102146130000000085e+03 -1.907469451496379741e-03
1.650000000000000000e+01 3.102146130000000085e+03 -6.306521687570049986e-04
1.700000000000000000e+01 3.102146130000000085e+03 1.126005691145705599e-04
1.750000000000000000e+01 3.102146130000000085e+03 1.524078677860838153e-04
1.800000000000000000e+01 3.102146130000000085e+03 -1.279231553408191483e-04
1.850000000000000000e+01 3.102146130000000085e+03 9.031000947929921643e-05
1.900000000000000000e+01 3.102146130000000085e+03 -4.641904733570891749e-05
1.950000000000000000e+01 3.102146130000000085e+03 1.296498164137650039e-05
0.000000000000000000e+00 3.103188517812499867e+03 4.255180289468084992e-02
5.000000000000000000e-01 3.103188517812499867e+03 1.126026088464238302e-02
1.000000000000000000e+00 3.103188517812499867e+03 3.016558835153130766e-02
1.500000000000000000e+00 3.103188517812499867e+03 -1.212774194239987433e-02
2.000000000000000000e+00 3.103188517812499867e+03 -1.364978608092919316e-03
2.500000000000000000e+00 3.103188517812499867e+03 -3.629952916611986491e-02
3.000000000000000000e+00 3.103188517812499867e+03 -1.215632097108152419e-02
3.500000000000000000e+00 3.103188517812499867e+03 -1.448397305680451663e-02
4.000000000000000000e+00 3.103188517812499867e+03 1.832117810622083467e-02
4.500000000000000000e+00 3.103188517812499867e+03 2.684207084950757105e-02
5.000000000000000000e+00 3.103188517812499867e+03 -4.868283993680735944e-02
5.500000000000000000e+00 3.103188517812499867e+03 1.620285419292708667e-02
6.000000000000000000e+00 3.103188517812499867e+03 -4.736475297235068910e-02
6.500000000000000000e+00 3.103188517812499867e+03 -1.826735353097554485e-02
7.000000000000000000e+00 3.103188517812499867e+03 3.483245172610394819e-02
7.500000000000000000e+00 3.103188517812499867e+03 -2.279701110901064323e-02
8.000000000000000000e+00 3.103188517812499867e+03 -3.108924159564125170e-02
8.500000000000000000e+00 3.103188517812499867e+03 1.864858353557572943e-02
9.000000000000000000e+00 3.103188517812499867e+03 -3.894287763373304595e-02
9.500000000000000000e+00 3.103188517812499867e+03 2.307326722421045723e-02
1.000000000000000000e+01 3.103188517812499867e+03 -8.364284189856134588e-02
1.050000000000000000e+01 3.103188517812499867e+03 -5.836084148983337189e-02
1.100000000000000000e+01 3.103188517812499867e+03 -5.977517483350110877e-02
1.150000000000000000e+01 3.103188517812499867e+03 -1.107617935473802911e-01
1.200000000000000000e+01 3.103188517812499867e+03 -9.120433491014548477e-02
1.250000000000000000e+01 3.103188517812499867e+03 -9.948004022752368614e-02
1.300000000000000000e+01 3.103188517812499867e+03 -3.964690500380495253e-02
1.350000000000000000e+01 3.103188517812499867e+03 -3.534087181353077339e-02
1.400000000000000000e+01 3.103188517812499867e+03 -1.681336453534142822e-02
1.450000000000000000e+01 3.103188517812499867e+03 -1.496251533991811147e-03
1.500000000000000000e+01 3.103188517812499867e+03 -1.912306672553508880e-03
1.550000000000000000e+01 3.103188517812499867e+03 -1.890485919717916101e-04
1.600000000000000000e+01 3.103188517812499867e+03 -1.758594240265254349e-03
1.650000000000000000e+01 3.103188517812499867e+03 -6.993502261330188357e-04
1.700000000000000000e+01 3.103188517812499867e+03 1.440355612094948229e-04
1.750000000000000000e+01 3.103188517812499867e+03 1.511175907687822113e-04
1.800000000000000000e+01 3.103188517812499867e+03 -1.198893031602709248e-04
1.850000000000000000e+01 3.103188517812499867e+03 9.271148153614430635e-05
1.900000000000000000e+01 3.103188517812499867e+03 -5.980502292921292508e-05
1.950000000000000000e+01 3.103188517812499867e+03 2.454489060207106166e-05
0.000000000000000000e+00 3.104230905624999650e+03 4.376233711984102437e-02
5.000000000000000000e-01 3.104230905624999650e+03 1.225250772246751045e-02
1.000000000000000000e+00 3.104230905624999650e+03 3.156636476336566882e-02
1.500000000000000000e+00 3.104230905624999650e+03 -9.545642315700621910e-03
2.000000000000000000e+00 3.104230905624999650e+03 -2.756273548527208954e-03
2.500000000000000000e+00 3.104230905624999650e+03 -3.588713445403719782e-02
3.000000000000000000e+00 3.104230905624999650e+03 -1.519483018945160663e-02
3.500000000000000000e+00 3.104230905624999650e+03 -1.521392309288187306e-02
4.000000000000000000e+00 3.104230905624999650e+03 2.111512070891917794e-02
4.500000000000000000e+00 3.104230905624999650e+03 2.991787684784641063e-02
5.000000000000000000e+00 3.104230905624999650e+03 -5.220919591452382463e-02
5.500000000000000000e+00 3.104230905624999650e+03 1.887804023526605188e-02
6.000000000000000000e+00 3.104230905624999650e+03 -4.589430407468671896e-02
6.500000000000000000e+00 3.104230905624999650e+03 -2.178399969632225860e-02
7.000000000000000000e+00 3.104230905624999650e+03 3.900568727114564482e-02
7.500000000000000000e+00 3.104230905624999650e+03 -2.392383272730669308e-02
8.000000000000000000e+00 3.104230905624999650e+03 -3.541837712348866463e-02
8.500000000000000000e+00 3.104230905624999650e+03 2.148989636751178975e-02
9.000000000000000000e+00 3.104230905624999650e+03 -4.004288017283127998e-02
9.500000000000000000e+00 3.104230905624999650e+03 2.796552177514824780e-02
1.000000000000000000e+01 3.104230905624999650e+03 -8.383259861460995443e-02
1.050000000000000000e+01 3.104230905624999650e+03 -5.517273561409313798e-02
1.100000000000000000e+01 3.104230905624999650e+03 -5.912661358680648682e-02
1.150000000000000000e+01 3.104230905624999650e+03 -1.104082656431159409e-01
1.200000000000000000e+01 3.104230905624999650e+03 -9.433361541868232059e-02
1.250000000000000000e+01 3.104230905624999650e+03 -9.767218738642710618e-02
1.300000000000000000e+01 3.104230905624999650e+03 -4.241256702236484433e-02
1.350000000000000000e+01 3.104230905624999650e+03 -3.561155904752726087e-02
1.400000000000000000e+01 3.104230905624999650e+03 -1.838355654252675844e-02
1.450000000000000000e+01 3.104230905624999650e+03 -4.765628450120635586e-04
1.500000000000000000e+01 3.104230905624999650e+03 -1.636629602117802137e-03
1.550000000000000000e+01 3.104230905624999650e+03 -4.579324362141074575e-04
1.600000000000000000e+01 3.104230905624999650e+03 -1.595892523674255882e-03
1.650000000000000000e+01 3.104230905624999650e+03 -7.592366495032971127e-04
1.700000000000000000e+01 3.104230905624999650e+03 1.763579251366508862e-04
1.750000000000000000e+01 3.104230905624999650e+03 1.474559601446999153e-04
1.800000000000000000e+01 3.104230905624999650e+03 -1.113851050589017552e-04
1.850000000000000000e+01 3.104230905624999650e+03 9.357637272274178981e-05
1.900000000000000000e+01 3.104230905624999650e+03 -7.238661394160355038e-05
1.950000000000000000e+01 3.104230905624999650e+03 3.649876725596811183e-05
0.000000000000000000e+00 3.105273293437499888e+03 4.459950379994073733e-02
5.000000000000000000e-01 3.105273293437499888e+03 1.350778221124051756e-02
1.000000000000000000e+00 3.105273293437499888e+03 3.285378365766695313e-02
1.500000000000000000e+00 3.105273293437499888e+03 -6.989409845695690807e-03
2.000000000000000000e+00 3.105273293437499888e+03 -4.497942511888692457e-03
2.500000000000000000e+00 3.105273293437499888e+03 -3.556015433598712361e-02
3.000000000000000000e+00 3.105273293437499888e+03 -1.795320486576541461e-02
3.500000000000000000e+00 3.105273293437499888e+03 -1.630681486071574107e-02
4.000000000000000000e+00 3.105273293437499888e+03 2.403918789075224632e-02
4.500000000000000000e+00 3.105273293437499888e+03 3.281163778888636362e-02
5.000000000000000000e+00 3.105273293437499888e+03 -5.548551371649099173e-02
5.500000000000000000e+00 3.105273293437499888e+03 2.163544211437651646e-02
6.000000000000000000e+00 3.105273293437499888e+03 -4.451676043564332941e-02
6.500000000000000000e+00 3.105273293437499888e+03 -2.474029188476178920e-02
7.000000000000000000e+00 3.105273293437499888e+03 4.253136277777978119e-02
7.500000000000000000e+00 3.105273293437499888e+03 -2.433391456615729975e-02
8.000000000000000000e+00 3.105273293437499888e+03 -3.979882868929197209e-02
8.500000000000000000e+00 3.105273293437499888e+03 2.393741560427463735e-02
9.000000000000000000e+00 3.105273293437499888e+03 -4.099587270857770610e-02
9.500000000000000000e+00 3.105273293437499888e+03 3.243217909813306266e-02
1.000000000000000000e+01 3.105273293437499888e+03 -8.319692456290629645e-02
1.050000000000000000e+01 3.105273293437499888e+03 -5.225957700384366994e-02
1.100000000000000000e+01 3.105273293437499888e+03 -5.847398824279675944e-02
1.150000000000000000e+01 3.105273293437499888e+03 -1.096068398255408000e-01
1.200000000000000000e+01 3.105273293437499888e+03 -9.745062383829936059e-02
1.250000000000000000e+01 3.105273293437499888e+03 -9.558894502442730201e-02
1.300000000000000000e+01 3.105273293437499888e+03 -4.517009523228028567e-02
1.350000000000000000e+01 3.105273293437499888e+03 -3.593360784960402537e-02
1.400000000000000000e+01 3.105273293437499888e+03 -1.986683117080654051e-02
1.450000000000000000e+01 3.105273293437499888e+03 3.961929110918011422e-04
1.500000000000000000e+01 3.105273293437499888e+03 -1.337255382851930581e-03
1.550000000000000000e+01 3.105273293437499888e+03 -7.215028064895560780e-04
1.600000000000000000e+01 3.105273293437499888e+03 -1.426004773659019257e-03
1.650000000000000000e+01 3.105273293437499888e+03 -8.073139200520443575e-04
1.700000000000000000e+01 3.105273293437499888e+03 2.081778272627396573e-04
1.750000000000000000e+01 3.105273293437499888e+03 1.417660738883939225e-04
1.800000000000000000e+01 3.105273293437499888e+03 -1.028569087352180215e-04
1.850000000000000000e+01 3.105273293437499888e+03 9.313653895345675772e-05
1.900000000000000000e+01 3.105273293437499888e+03 -8.373888551632938831e-05
1.950000000000000000e+01 3.105273293437499888e+03 4.839718091904922327e-05
0.000000000000000000e+00 3.106315681249999216e+03 4.517877183265238406e-02
5.000000000000000000e-01 3.106315681249999216e+03 1.476029590708312703e-02
1.000000000000000000e+00 3.106315681249999216e+03 3.407913773497459053e-02
1.500000000000000000e+00 3.106315681249999216e+03 -4.528359826384869419e-03
2.000000000000000000e+00 3.106315681249999216e+03 -6.462845808719292970e-03
2.500000000000000000e+00 3.106315681249999216e+03 -3.526513550263480484e-02
3.000000000000000000e+00 3.106315681249999216e+03 -2.040283720095428452e-02
3.500000000000000000e+00 3.106315681249999216e+03 -1.781779397294604855e-02
4.000000000000000000e+00 3.106315681249999216e+03 2.699955307934727086e-02
4.500000000000000000e+00 3.106315681249999216e+03 3.546366910191427191e-02
5.000000000000000000e+00 3.106315681249999216e+03 -5.828859274628239023e-02
5.500000000000000000e+00 3.106315681249999216e+03 2.445663379955235681e-02
6.000000000000000000e+00 3.106315681249999216e+03 -4.310072937380712149e-02
6.500000000000000000e+00 3.106315681249999216e+03 -2.719306466329243083e-02
7.000000000000000000e+00 3.106315681249999216e+03 4.535395525931450872e-02
7.500000000000000000e+00 3.106315681249999216e+03 -2.412846486345048697e-02
8.000000000000000000e+00 3.106315681249999216e+03 -4.389200936510415790e-02
8.500000000000000000e+00 3.106315681249999216e+03 2.592982363836185758e-02
9.000000000000000000e+00 3.106315681249999216e+03 -4.188326910412865089e-02
9.500000000000000000e+00 3.106315681249999216e+03 3.638313929247286721e-02
1.000000000000000000e+01 3.106315681249999216e+03 -8.176089527880688046e-02
1.050000000000000000e+01 3.106315681249999216e+03 -4.979086449258963293e-02
1.100000000000000000e+01 3.106315681249999216e+03 -5.767082156545206423e-02
1.150000000000000000e+01 3.106315681249999216e+03 -1.084689309998219525e-01
1.200000000000000000e+01 3.106315681249999216e+03 -1.004749366732868715e-01
1.250000000000000000e+01 3.106315681249999216e+03 -9.330446222161194181e-02
1.300000000000000000e+01 3.106315681249999216e+03 -4.787156312619597620e-02
1.350000000000000000e+01 3.106315681249999216e+03 -3.628097945503502147e-02
1.400000000000000000e+01 3.106315681249999216e+03 -2.123674859363766654e-02
1.450000000000000000e+01 3.106315681249999216e+03 1.117037278631984650e-03
1.500000000000000000e+01 3.106315681249999216e+03 -1.030596199618235296e-03
1.550000000000000000e+01 3.106315681249999216e+03 -9.777645184813491073e-04
1.600000000000000000e+01 3.106315681249999216e+03 -1.256274342902083396e-03
1.650000000000000000e+01 3.106315681249999216e+03 -8.408509293362698058e-04
1.700000000000000000e+01 3.106315681249999216e+03 2.390277651913308443e-04
1.750000000000000000e+01 3.106315681249999216e+03 1.343242398163174223e-04
1.800000000000000000e+01 3.106315681249999216e+03 -9.451417647134542719e-05
1.850000000000000000e+01 3.106315681249999216e+03 9.156170256299589829e-05
1.900000000000000000e+01 3.106315681249999216e+03 -9.374580041256634969e-05
1.950000000000000000e+01 3.106315681249999216e+03 6.009123911693154134e-05
0.000000000000000000e+00 3.107358069062500363e+03 4.550821589509027043e-02
5.000000000000000000e-01 3.107358069062500363e+03 1.584121820416958468e-02
1.000000000000000000e+00 3.107358069062500363e+03 3.526665964175972057e-02
1.500000000000000000e+00 3.107358069062500363e+03 -2.219798338301178994e-03
2.000000000000000000e+00 3.107358069062500363e+03 -8.645788298504460470e-03
2.500000000000000000e+00 3.107358069062500363e+03 -3.501712666788828893e-02
3.000000000000000000e+00 3.107358069062500363e+03 -2.250784501497730961e-02
3.500000000000000000e+00 3.107358069062500363e+03 -1.964357768757076655e-02
4.000000000000000000e+00 3.107358069062500363e+03 2.984252250833670586e-02
4.500000000000000000e+00 3.107358069062500363e+03 3.788502445410020514e-02
5.000000000000000000e+00 3.107358069062500363e+03 -6.056134312213046211e-02
5.500000000000000000e+00 3.107358069062500363e+03 2.730298956547179759e-02
6.000000000000000000e+00 3.107358069062500363e+03 -4.157731265637948370e-02
6.500000000000000000e+00 3.107358069062500363e+03 -2.910772738909711554e-02
7.000000000000000000e+00 3.107358069062500363e+03 4.748447200206077495e-02
7.500000000000000000e+00 3.107358069062500363e+03 -2.344753550437227857e-02
8.000000000000000000e+00 3.107358069062500363e+03 -4.753549273617683341e-02
8.500000000000000000e+00 3.107358069062500363e+03 2.745388001345822407e-02
9.000000000000000000e+00 3.107358069062500363e+03 -4.269183851931526719e-02
9.500000000000000000e+00 3.107358069062500363e+03 3.966247499424992162e-02
1.000000000000000000e+01 3.107358069062500363e+03 -7.959738877674606139e-02
1.050000000000000000e+01 3.107358069062500363e+03 -4.786226840276274624e-02
1.100000000000000000e+01 3.107358069062500363e+03 -5.663217405136712623e-02
1.150000000000000000e+01 3.107358069062500363e+03 -1.071391250463915312e-01
1.200000000000000000e+01 3.107358069062500363e+03 -1.033016769398907297e-01
1.250000000000000000e+01 3.107358069062500363e+03 -9.086159895482383286e-02
1.300000000000000000e+01 3.107358069062500363e+03 -5.047169797373535216e-02
1.350000000000000000e+01 3.107358069062500363e+03 -3.660449243006142633e-02
1.400000000000000000e+01 3.107358069062500363e+03 -2.249648674925033842e-02
1.450000000000000000e+01 3.107358069062500363e+03 1.695344615300860497e-03
1.500000000000000000e+01 3.107358069062500363e+03 -7.315059752809598571e-04
1.550000000000000000e+01 3.107358069062500363e+03 -1.218718619476146956e-03
1.600000000000000000e+01 3.107358069062500363e+03 -1.095646467664872356e-03
1.650000000000000000e+01 3.107358069062500363e+03 -8.582370584617421503e-04
1.700000000000000000e+01 3.107358069062500363e+03 2.694688145036848513e-04
1.750000000000000000e+01 3.107358069062500363e+03 1.252726646629206790e-04
1.800000000000000000e+01 3.107358069062500363e+03 -8.677854289949459444e-05
1.850000000000000000e+01 3.107358069062500363e+03 8.907076073870142958e-05
1.900000000000000000e+01 3.107358069062500363e+03 -1.024733685950668149e-04
1.950000000000000000e+01 3.107358069062500363e+03 7.162515105850177305e-05
0.000000000000000000e+00 3.108400456875000145e+03 4.558110213692759261e-02
5.000000000000000000e-01 3.108400456875000145e+03 1.670777463855806569e-02
1.000000000000000000e+00 3.108400456875000145e+03 3.629390285362964208e-02
1.500000000000000000e+00 3.108400456875000145e+03 -4.931677705971766485e-05
2.000000000000000000e+00 3.108400456875000145e+03 -1.105390004918393489e-02
2.500000000000000000e+00 3.108400456875000145e+03 -3.479723998976015642e-02
3.000000000000000000e+00 3.108400456875000145e+03 -2.422622313102254510e-02
3.500000000000000000e+00 3.108400456875000145e+03 -2.156456968925433981e-02
4.000000000000000000e+00 3.108400456875000145e+03 3.232167781516494948e-02
4.500000000000000000e+00 3.108400456875000145e+03 4.012320796248863147e-02
5.000000000000000000e+00 3.108400456875000145e+03 -6.227950421524677121e-02
5.500000000000000000e+00 3.108400456875000145e+03 3.011120482275305571e-02
6.000000000000000000e+00 3.108400456875000145e+03 -3.998040246739795883e-02
6.500000000000000000e+00 3.108400456875000145e+03 -3.038544000784239654e-02
7.000000000000000000e+00 3.108400456875000145e+03 4.895829955263720362e-02
7.500000000000000000e+00 3.108400456875000145e+03 -2.237706677420586709e-02
8.000000000000000000e+00 3.108400456875000145e+03 -5.068112038087902588e-02
8.500000000000000000e+00 3.108400456875000145e+03 2.857895970105701205e-02
9.000000000000000000e+00 3.108400456875000145e+03 -4.337271411761237788e-02
9.500000000000000000e+00 3.108400456875000145e+03 4.207482923875814629e-02
1.000000000000000000e+01 3.108400456875000145e+03 -7.677826810483878717e-02
1.050000000000000000e+01 3.108400456875000145e+03 -4.647582484402497383e-02
1.100000000000000000e+01 3.108400456875000145e+03 -5.551853438753088371e-02
1.150000000000000000e+01 3.108400456875000145e+03 -1.056792086335694020e-01
1.200000000000000000e+01 3.108400456875000145e+03 -1.058917627194620042e-01
1.250000000000000000e+01 3.108400456875000145e+03 -8.831128568230027509e-02
1.300000000000000000e+01 3.108400456875000145e+03 -5.300398952154289356e-02
1.350000000000000000e+01 3.108400456875000145e+03 -3.681860025314668411e-02
1.400000000000000000e+01 3.108400456875000145e+03 -2.367165041977313533e-02
1.450000000000000000e+01 3.108400456875000145e+03 2.135331377390619484e-03
1.500000000000000000e+01 3.108400456875000145e+03 -4.479288296636581941e-04
1.550000000000000000e+01 3.108400456875000145e+03 -1.437043399624619898e-03
1.600000000000000000e+01 3.108400456875000145e+03 -9.458943258661910939e-04
1.650000000000000000e+01 3.108400456875000145e+03 -8.593609157369767925e-04
1.700000000000000000e+01 3.108400456875000145e+03 2.992649774009586571e-04
1.750000000000000000e+01 3.108400456875000145e+03 1.148584970447140663e-04
1.800000000000000000e+01 3.108400456875000145e+03 -8.006042385136327071e-05
1.850000000000000000e+01 3.108400456875000145e+03 8.576550556563115098e-05
1.900000000000000000e+01 3.108400456875000145e+03 -1.097083678943089845e-04
1.950000000000000000e+01 3.108400456875000145e+03 8.284905866946185916e-05
0.000000000000000000e+00 3.109442844687499473e+03 4.547449529253851791e-02
5.000000000000000000e-01 3.109442844687499473e+03 1.739386640805801187e-02
1.000000000000000000e+00 3.109442844687499473e+03 3.698958278627844515e-02
1.500000000000000000e+00 3.109442844687499473e+03 1.873563369728194206e-03
2.000000000000000000e+00 3.109442844687499473e+03 -1.361298018154842929e-02
2.500000000000000000e+00 3.109442844687499473e+03 -3.459658652065562140e-02
3.000000000000000000e+00 3.109442844687499473e+03 -2.551131478801104552e-02
3.500000000000000000e+00 3.109442844687499473e+03 -2.333396423050549534e-02
4.000000000000000000e+00 3.109442844687499473e+03 3.423904343323402877e-02
4.500000000000000000e+00 3.109442844687499473e+03 4.215708070604708840e-02
5.000000000000000000e+00 3.109442844687499473e+03 -6.341623914774240089e-02
5.500000000000000000e+00 3.109442844687499473e+03 3.271147520578460838e-02
6.000000000000000000e+00 3.109442844687499473e+03 -3.823651601852930820e-02
6.500000000000000000e+00 3.109442844687499473e+03 -3.102643120520366324e-02
7.000000000000000000e+00 3.109442844687499473e+03 4.978560842539415249e-02
7.500000000000000000e+00 3.109442844687499473e+03 -2.103741175664331983e-02
8.000000000000000000e+00 3.109442844687499473e+03 -5.325283535306567229e-02
8.500000000000000000e+00 3.109442844687499473e+03 2.933654630197379126e-02
9.000000000000000000e+00 3.109442844687499473e+03 -4.382380475671986825e-02
9.500000000000000000e+00 3.109442844687499473e+03 4.347749958993177982e-02
1.000000000000000000e+01 3.109442844687499473e+03 -7.340859674110576660e-02
1.050000000000000000e+01 3.109442844687499473e+03 -4.564084450750803545e-02
1.100000000000000000e+01 3.109442844687499473e+03 -5.450647317860407570e-02
1.150000000000000000e+01 3.109442844687499473e+03 -1.040484317453960195e-01
1.200000000000000000e+01 3.109442844687499473e+03 -1.083114681055848127e-01
1.250000000000000000e+01 3.109442844687499473e+03 -8.572380765213685749e-02
1.300000000000000000e+01 3.109442844687499473e+03 -5.547392710710333241e-02
1.350000000000000000e+01 3.109442844687499473e+03 -3.684883092228663504e-02
1.400000000000000000e+01 3.109442844687499473e+03 -2.477971151631930269e-02
1.450000000000000000e+01 3.109442844687499473e+03 2.454587681767132160e-03
1.500000000000000000e+01 3.109442844687499473e+03 -1.823988922046243196e-04
1.550000000000000000e+01 3.109442844687499473e+03 -1.624014102391992684e-03
1.600000000000000000e+01 3.109442844687499473e+03 -8.075437871889967973e-04
1.650000000000000000e+01 3.109442844687499473e+03 -8.446388792589929655e-04
1.700000000000000000e+01 3.109442844687499473e+03 3.269139579747239806e-04
1.750000000000000000e+01 3.109442844687499473e+03 1.034274636553561989e-04
1.800000000000000000e+01 3.109442844687499473e+03 -7.447449979837563816e-05
1.850000000000000000e+01 3.109442844687499473e+03 8.177651381415489010e-05
1.900000000000000000e+01 3.109442844687499473e+03 -1.150719489664868357e-04
1.950000000000000000e+01 3.109442844687499473e+03 9.325175607444182954e-05
0.000000000000000000e+00 3.110485232499999711e+03 4.529775377962717842e-02
5.000000000000000000e-01 3.110485232499999711e+03 1.789748712366510605e-02
1.000000000000000000e+00 3.110485232499999711e+03 3.727045782389667300e-02
1.500000000000000000e+00 3.110485232499999711e+03 3.427751805627808103e-03
2.000000000000000000e+00 3.110485232499999711e+03 -1.628183999242732369e-02
2.500000000000000000e+00 3.110485232499999711e+03 -3.445555019723386958e-02
3.000000000000000000e+00 3.110485232499999711e+03 -2.624617986876910322e-02
3.500000000000000000e+00 3.110485232499999711e+03 -2.481680516123269814e-02
4.000000000000000000e+00 3.110485232499999711e+03 3.558683962965981940e-02
4.500000000000000000e+00 3.110485232499999711e+03 4.390771923096493251e-02
5.000000000000000000e+00 3.110485232499999711e+03 -6.396833391525083568e-02
5.500000000000000000e+00 3.110485232499999711e+03 3.500963551936905199e-02
6.000000000000000000e+00 3.110485232499999711e+03 -3.638299696438787589e-02
6.500000000000000000e+00 3.110485232499999711e+03 -3.100361621068838461e-02
7.000000000000000000e+00 3.110485232499999711e+03 4.988631942831248806e-02
7.500000000000000000e+00 3.110485232499999711e+03 -1.958473539818574721e-02
8.000000000000000000e+00 3.110485232499999711e+03 -5.512474786216964295e-02
8.500000000000000000e+00 3.110485232499999711e+03 2.959548202007068057e-02
9.000000000000000000e+00 3.110485232499999711e+03 -4.381263559026640081e-02
9.500000000000000000e+00 3.110485232499999711e+03 4.382087730324507602e-02
1.000000000000000000e+01 3.110485232499999711e+03 -6.969858730448409700e-02
1.050000000000000000e+01 3.110485232499999711e+03 -4.531918377054001273e-02
1.100000000000000000e+01 3.110485232499999711e+03 -5.368792123424083462e-02
1.150000000000000000e+01 3.110485232499999711e+03 -1.022670312385694641e-01
1.200000000000000000e+01 3.110485232499999711e+03 -1.105905275416135952e-01
1.250000000000000000e+01 3.110485232499999711e+03 -8.311965710890065195e-02
1.300000000000000000e+01 3.110485232499999711e+03 -5.784912771540876020e-02
1.350000000000000000e+01 3.110485232499999711e+03 -3.668266414020691230e-02
1.400000000000000000e+01 3.110485232499999711e+03 -2.582133823478594339e-02
1.450000000000000000e+01 3.110485232499999711e+03 2.665223282333832079e-03
1.500000000000000000e+01 3.110485232499999711e+03 5.977672860947764072e-05
1.550000000000000000e+01 3.110485232499999711e+03 -1.764678924277936082e-03
1.600000000000000000e+01 3.110485232499999711e+03 -6.849685902546946139e-04
1.650000000000000000e+01 3.110485232499999711e+03 -8.138525537471064369e-04
1.700000000000000000e+01 3.110485232499999711e+03 3.519719001375466077e-04
1.750000000000000000e+01 3.110485232499999711e+03 9.059790375540159753e-05
1.800000000000000000e+01 3.110485232499999711e+03 -6.995567453281162232e-05
1.850000000000000000e+01 3.110485232499999711e+03 7.760911534976804884e-05
1.900000000000000000e+01 3.110485232499999711e+03 -1.185638874712629105e-04
1.950000000000000000e+01 3.110485232499999711e+03 1.023242441158771216e-04
0.000000000000000000e+00 3.111527620312499039e+03 4.516892975930995174e-02
5.000000000000000000e-01 3.111527620312499039e+03 1.801030928430492548e-02
1.000000000000000000e+00 3.111527620312499039e+03 3.714331944905113064e-02
1.500000000000000000e+00 3.111527620312499039e+03 4.578055431328212875e-03
2.000000000000000000e+00 3.111527620312499039e+03 -1.909320544334236133e-02
2.500000000000000000e+00 3.111527620312499039e+03 -3.441395484228777085e-02
3.000000000000000000e+00 3.111527620312499039e+03 -2.636737616120001654e-02
3.500000000000000000e+00 3.111527620312499039e+03 -2.596162014640753316e-02
4.000000000000000000e+00 3.111527620312499039e+03 3.637266734204493146e-02
4.500000000000000000e+00 3.111527620312499039e+03 4.538107994168749659e-02
5.000000000000000000e+00 3.111527620312499039e+03 -6.391045761805622116e-02
5.500000000000000000e+00 3.111527620312499039e+03 3.695839566678853216e-02
6.000000000000000000e+00 3.111527620312499039e+03 -3.448868356827733406e-02
6.500000000000000000e+00 3.111527620312499039e+03 -3.025941695282846622e-02
7.000000000000000000e+00 3.111527620312499039e+03 4.920838835532428263e-02
7.500000000000000000e+00 3.111527620312499039e+03 -1.817352725096495203e-02
8.000000000000000000e+00 3.111527620312499039e+03 -5.620670250800260254e-02
8.500000000000000000e+00 3.111527620312499039e+03 2.940733090870601210e-02
9.000000000000000000e+00 3.111527620312499039e+03 -4.324650210793640898e-02
9.500000000000000000e+00 3.111527620312499039e+03 4.318209496736399866e-02
1.000000000000000000e+01 3.111527620312499039e+03 -6.577011999924430030e-02
1.050000000000000000e+01 3.111527620312499039e+03 -4.546860041559440402e-02
1.100000000000000000e+01 3.111527620312499039e+03 -5.310373349898631079e-02
1.150000000000000000e+01 3.111527620312499039e+03 -1.003590249031053039e-01
1.200000000000000000e+01 3.111527620312499039e+03 -1.127539209955498029e-01
1.250000000000000000e+01 3.111527620312499039e+03 -8.050794274318255617e-02
1.300000000000000000e+01 3.111527620312499039e+03 -6.007491708968755451e-02
1.350000000000000000e+01 3.111527620312499039e+03 -3.632986585402686597e-02
1.400000000000000000e+01 3.111527620312499039e+03 -2.679197584001767954e-02
1.450000000000000000e+01 3.111527620312499039e+03 2.790036636813604965e-03
1.500000000000000000e+01 3.111527620312499039e+03 2.623115550188623475e-04
1.550000000000000000e+01 3.111527620312499039e+03 -1.852370044343319916e-03
1.600000000000000000e+01 3.111527620312499039e+03 -5.794430508124122359e-04
1.650000000000000000e+01 3.111527620312499039e+03 -7.674166665631140978e-04
1.700000000000000000e+01 3.111527620312499039e+03 3.748589214686303436e-04
1.750000000000000000e+01 3.111527620312499039e+03 7.562307563181751768e-05
1.800000000000000000e+01 3.111527620312499039e+03 -6.637182352275563634e-05
1.850000000000000000e+01 3.111527620312499039e+03 7.341676580663421476e-05
1.900000000000000000e+01 3.111527620312499039e+03 -1.202223218341732727e-04
1.950000000000000000e+01 3.111527620312499039e+03 1.098452616480417773e-04
0.000000000000000000e+00 3.112570008124999731e+03 4.514515659511517121e-02
5.000000000000000000e-01 3.112570008124999731e+03 1.758652520411383216e-02
1.000000000000000000e+00 3.112570008124999731e+03 3.670988958389471979e-02
1.500000000000000000e+00 3.112570008124999731e+03 5.283255004518888458e-03
2.000000000000000000e+00 3.112570008124999731e+03 -2.208872700156325197e-02
2.500000000000000000e+00 3.112570008124999731e+03 -3.452122406130979371e-02
3.000000000000000000e+00 3.112570008124999731e+03 -2.586071819568388011e-02
3.500000000000000000e+00 3.112570008124999731e+03 -2.669336099200445012e-02
4.000000000000000000e+00 3.112570008124999731e+03 3.664215913929013552e-02
4.500000000000000000e+00 3.112570008124999731e+03 4.659931983308709252e-02
5.000000000000000000e+00 3.112570008124999731e+03 -6.330350996379134620e-02
5.500000000000000000e+00 3.112570008124999731e+03 3.851112033212040348e-02
6.000000000000000000e+00 3.112570008124999731e+03 -3.251195737391929241e-02
6.500000000000000000e+00 3.112570008124999731e+03 -2.889304433884367501e-02
7.000000000000000000e+00 3.112570008124999731e+03 4.782262452897471233e-02
7.500000000000000000e+00 3.112570008124999731e+03 -1.696923965612481822e-02
8.000000000000000000e+00 3.112570008124999731e+03 -5.648777630497564539e-02
8.500000000000000000e+00 3.112570008124999731e+03 2.889258978413159970e-02
9.000000000000000000e+00 3.112570008124999731e+03 -4.226025123970822417e-02
9.500000000000000000e+00 3.112570008124999731e+03 4.169579405499129754e-02
1.000000000000000000e+01 3.112570008124999731e+03 -6.173177542752138203e-02
1.050000000000000000e+01 3.112570008124999731e+03 -4.608299428366020162e-02
1.100000000000000000e+01 3.112570008124999731e+03 -5.276433078567902002e-02
1.150000000000000000e+01 3.112570008124999731e+03 -9.845398029527586969e-02
1.200000000000000000e+01 3.112570008124999731e+03 -1.148632377877728955e-01
1.250000000000000000e+01 3.112570008124999731e+03 -7.788133814379684383e-02
1.300000000000000000e+01 3.112570008124999731e+03 -6.211561475451315290e-02
1.350000000000000000e+01 3.112570008124999731e+03 -3.579948010014497722e-02
1.400000000000000000e+01 3.112570008124999731e+03 -2.769746792276870165e-02
1.450000000000000000e+01 3.112570008124999731e+03 2.830310634604133509e-03
1.500000000000000000e+01 3.112570008124999731e+03 4.159512113234447076e-04
1.550000000000000000e+01 3.112570008124999731e+03 -1.891486155418649687e-03
1.600000000000000000e+01 3.112570008124999731e+03 -4.924195748086895950e-04
1.650000000000000000e+01 3.112570008124999731e+03 -7.080884761622538871e-04
1.700000000000000000e+01 3.112570008124999731e+03 3.956431031992153338e-04
1.750000000000000000e+01 3.112570008124999731e+03 5.895445509756264027e-05
1.800000000000000000e+01 3.112570008124999731e+03 -6.356523112102805599e-05
1.850000000000000000e+01 3.112570008124999731e+03 6.909264418957280086e-05
1.900000000000000000e+01 3.112570008124999731e+03 -1.198844509003771955e-04
1.950000000000000000e+01 3.112570008124999731e+03 1.156982904610459107e-04
0.000000000000000000e+00 3.113612395937499969e+03 4.520708960431092660e-02
5.000000000000000000e-01 3.113612395937499969e+03 1.667059690653856577e-02
1.000000000000000000e+00 3.113612395937499969e+03 3.599869049227526208e-02
1.500000000000000000e+00 3.113612395937499969e+03 5.464950218207041514e-03
2.000000000000000000e+00 3.113612395937499969e+03 -2.523465521922476848e-02
2.500000000000000000e+00 3.113612395937499969e+03 -3.484038640634153083e-02
3.000000000000000000e+00 3.113612395937499969e+03 -2.467042019259079941e-02
3.500000000000000000e+00 3.113612395937499969e+03 -2.702697204241576168e-02
4.000000000000000000e+00 3.113612395937499969e+03 3.656604306157600071e-02
4.500000000000000000e+00 3.113612395937499969e+03 4.753371065131965778e-02
5.000000000000000000e+00 3.113612395937499969e+03 -6.227434645988594308e-02
5.500000000000000000e+00 3.113612395937499969e+03 3.973228322961745718e-02
6.000000000000000000e+00 3.113612395937499969e+03 -3.036995526316864716e-02
6.500000000000000000e+00 3.113612395937499969e+03 -2.714392385638942154e-02
7.000000000000000000e+00 3.113612395937499969e+03 4.587355752263345271e-02
7.500000000000000000e+00 3.113612395937499969e+03 -1.608265840190320484e-02
8.000000000000000000e+00 3.113612395937499969e+03 -5.607146321660342464e-02
8.500000000000000000e+00 3.113612395937499969e+03 2.792246616107076779e-02
9.000000000000000000e+00 3.113612395937499969e+03 -4.092613494356485415e-02
9.500000000000000000e+00 3.113612395937499969e+03 3.952818754954268154e-02
1.000000000000000000e+01 3.113612395937499969e+03 -5.772376483084259297e-02
1.050000000000000000e+01 3.113612395937499969e+03 -4.711144968791585591e-02
1.100000000000000000e+01 3.113612395937499969e+03 -5.270321747440606663e-02
1.150000000000000000e+01 3.113612395937499969e+03 -9.672949485946037707e-02
1.200000000000000000e+01 3.113612395937499969e+03 -1.169305790979484477e-01
1.250000000000000000e+01 3.113612395937499969e+03 -7.531585351236884385e-02
1.300000000000000000e+01 3.113612395937499969e+03 -6.402545829779529574e-02
1.350000000000000000e+01 3.113612395937499969e+03 -3.508080824254532909e-02
1.400000000000000000e+01 3.113612395937499969e+03 -2.856476999433367470e-02
1.450000000000000000e+01 3.113612395937499969e+03 2.760519747028021380e-03
1.500000000000000000e+01 3.113612395937499969e+03 5.227562178379878627e-04
1.550000000000000000e+01 3.113612395937499969e+03 -1.888370482974239921e-03
1.600000000000000000e+01 3.113612395937499969e+03 -4.239726647311779784e-04
1.650000000000000000e+01 3.113612395937499969e+03 -6.396155484961041750e-04
1.700000000000000000e+01 3.113612395937499969e+03 4.143832517984348519e-04
1.750000000000000000e+01 3.113612395937499969e+03 4.139314482830982149e-05
1.800000000000000000e+01 3.113612395937499969e+03 -6.189436590942945223e-05
1.850000000000000000e+01 3.113612395937499969e+03 6.507813704136728404e-05
1.900000000000000000e+01 3.113612395937499969e+03 -1.178153548581614468e-04
1.950000000000000000e+01 3.113612395937499969e+03 1.200396522023855841e-04
0.000000000000000000e+00 3.114654783749999751e+03 4.529639415557444593e-02
5.000000000000000000e-01 3.114654783749999751e+03 1.536456345962934622e-02
1.000000000000000000e+00 3.114654783749999751e+03 3.502131729633070623e-02
1.500000000000000000e+00 3.114654783749999751e+03 5.035087167570397385e-03
2.000000000000000000e+00 3.114654783749999751e+03 -2.842444490090084708e-02
2.500000000000000000e+00 3.114654783749999751e+03 -3.540888241436767475e-02
3.000000000000000000e+00 3.114654783749999751e+03 -2.268754961313735816e-02
3.500000000000000000e+00 3.114654783749999751e+03 -2.697282673743395254e-02
4.000000000000000000e+00 3.114654783749999751e+03 3.622196208101009091e-02
4.500000000000000000e+00 3.114654783749999751e+03 4.804211748152270589e-02
5.000000000000000000e+00 3.114654783749999751e+03 -6.089160493753663361e-02
5.500000000000000000e+00 3.114654783749999751e+03 4.065398796997649750e-02
6.000000000000000000e+00 3.114654783749999751e+03 -2.803564477107315170e-02
6.500000000000000000e+00 3.114654783749999751e+03 -2.519257300807704533e-02
7.000000000000000000e+00 3.114654783749999751e+03 4.347749387142656879e-02
7.500000000000000000e+00 3.114654783749999751e+03 -1.551992373051422520e-02
8.000000000000000000e+00 3.114654783749999751e+03 -5.506379904905916306e-02
8.500000000000000000e+00 3.114654783749999751e+03 2.649691269396109092e-02
9.000000000000000000e+00 3.114654783749999751e+03 -3.923905140691799631e-02
9.500000000000000000e+00 3.114654783749999751e+03 3.688360021730494737e-02
1.000000000000000000e+01 3.114654783749999751e+03 -5.384186942427721806e-02
1.050000000000000000e+01 3.114654783749999751e+03 -4.847146336467460931e-02
1.100000000000000000e+01 3.114654783749999751e+03 -5.290460102502754502e-02
1.150000000000000000e+01 3.114654783749999751e+03 -9.529653149733129103e-02
1.200000000000000000e+01 3.114654783749999751e+03 -1.189426647960585837e-01
1.250000000000000000e+01 3.114654783749999751e+03 -7.290805165511504704e-02
1.300000000000000000e+01 3.114654783749999751e+03 -6.582222846894919543e-02
1.350000000000000000e+01 3.114654783749999751e+03 -3.420817197055089909e-02
1.400000000000000000e+01 3.114654783749999751e+03 -2.939091132294890593e-02
1.450000000000000000e+01 3.114654783749999751e+03 2.568494693002812846e-03
1.500000000000000000e+01 3.114654783749999751e+03 5.897198576597015556e-04
1.550000000000000000e+01 3.114654783749999751e+03 -1.848616821526685846e-03
1.600000000000000000e+01 3.114654783749999751e+03 -3.719498490626421336e-04
1.650000000000000000e+01 3.114654783749999751e+03 -5.665165941302724136e-04
1.700000000000000000e+01 3.114654783749999751e+03 4.316261784230356275e-04
1.750000000000000000e+01 3.114654783749999751e+03 2.334958909161876387e-05
1.800000000000000000e+01 3.114654783749999751e+03 -6.158658759301774302e-05
1.850000000000000000e+01 3.114654783749999751e+03 6.175043428801852113e-05
1.900000000000000000e+01 3.114654783749999751e+03 -1.143986979384837926e-04
1.950000000000000000e+01 3.114654783749999751e+03 1.232003203474770739e-04
0.000000000000000000e+00 3.115697171562499534e+03 4.536499092906785824e-02
5.000000000000000000e-01 3.115697171562499534e+03 1.378137325292596096e-02
1.000000000000000000e+00 3.115697171562499534e+03 3.379922746718515975e-02
1.500000000000000000e+00 3.115697171562499534e+03 3.972644295424337772e-03
2.000000000000000000e+00 3.115697171562499534e+03 -3.153947186438827571e-02
2.500000000000000000e+00 3.115697171562499534e+03 -3.622820629650659596e-02
3.000000000000000000e+00 3.115697171562499534e+03 -1.983348887046691017e-02
3.500000000000000000e+00 3.115697171562499534e+03 -2.648934145453585645e-02
4.000000000000000000e+00 3.115697171562499534e+03 3.552135704957678358e-02
4.500000000000000000e+00 3.115697171562499534e+03 4.805140849459207247e-02
5.000000000000000000e+00 3.115697171562499534e+03 -5.922433047987879506e-02
5.500000000000000000e+00 3.115697171562499534e+03 4.125909251037981201e-02
6.000000000000000000e+00 3.115697171562499534e+03 -2.554400935662344552e-02
6.500000000000000000e+00 3.115697171562499534e+03 -2.312666634500250631e-02
7.000000000000000000e+00 3.115697171562499534e+03 4.068117110716853307e-02
7.500000000000000000e+00 3.115697171562499534e+03 -1.527469930135681719e-02
8.000000000000000000e+00 3.115697171562499534e+03 -5.345548253524731036e-02
8.500000000000000000e+00 3.115697171562499534e+03 2.476556410769466254e-02
9.000000000000000000e+00 3.115697171562499534e+03 -3.726254538966147084e-02
9.500000000000000000e+00 3.115697171562499534e+03 3.400999202123322629e-02
1.000000000000000000e+01 3.115697171562499534e+03 -5.020050459290947148e-02
1.050000000000000000e+01 3.115697171562499534e+03 -5.009329359648676677e-02
1.100000000000000000e+01 3.115697171562499534e+03 -5.337092011056995822e-02
1.150000000000000000e+01 3.115697171562499534e+03 -9.420703898762780581e-02
1.200000000000000000e+01 3.115697171562499534e+03 -1.209333170827213144e-01
1.250000000000000000e+01 3.115697171562499534e+03 -7.074192925939598586e-02
1.300000000000000000e+01 3.115697171562499534e+03 -6.745114397417448227e-02
1.350000000000000000e+01 3.115697171562499534e+03 -3.327761734624230111e-02
1.400000000000000000e+01 3.115697171562499534e+03 -3.015151847265688453e-02
1.450000000000000000e+01 3.115697171562499534e+03 2.241974203805919500e-03
1.500000000000000000e+01 3.115697171562499534e+03 6.205188507847664466e-04
1.550000000000000000e+01 3.115697171562499534e+03 -1.769005694447417032e-03
1.600000000000000000e+01 3.115697171562499534e+03 -3.360090690753295096e-04
1.650000000000000000e+01 3.115697171562499534e+03 -4.931435176077806704e-04
1.700000000000000000e+01 3.115697171562499534e+03 4.476513719023939453e-04
1.750000000000000000e+01 3.115697171562499534e+03 5.364175489783596694e-06
1.800000000000000000e+01 3.115697171562499534e+03 -6.258353485586889791e-05
1.850000000000000000e+01 3.115697171562499534e+03 5.924749206228352146e-05
1.900000000000000000e+01 3.115697171562499534e+03 -1.099391646539507443e-04
1.950000000000000000e+01 3.115697171562499534e+03 1.251978614151236539e-04
0.000000000000000000e+00 3.116739559374999772e+03 4.535158327345091556e-02
5.000000000000000000e-01 3.116739559374999772e+03 1.208910435336079184e-02
1.000000000000000000e+00 3.116739559374999772e+03 3.219969847060027979e-02
1.500000000000000000e+00 3.116739559374999772e+03 2.280648661830944786e-03
2.000000000000000000e+00 3.116739559374999772e+03 -3.459347697164352059e-02
2.500000000000000000e+00 3.116739559374999772e+03 -3.720787530598417686e-02
3.000000000000000000e+00 3.116739559374999772e+03 -1.619055809495424311e-02
3.500000000000000000e+00 3.116739559374999772e+03 -2.556122147403346034e-02
4.000000000000000000e+00 3.116739559374999772e+03 3.438892404568535954e-02
4.500000000000000000e+00 3.116739559374999772e+03 4.763815514457881567e-02
5.000000000000000000e+00 3.116739559374999772e+03 -5.734899436987905136e-02
5.500000000000000000e+00 3.116739559374999772e+03 4.136309401327934593e-02
6.000000000000000000e+00 3.116739559374999772e+03 -2.286415555655442119e-02
6.500000000000000000e+00 3.116739559374999772e+03 -2.107016485787802096e-02
7.000000000000000000e+00 3.116739559374999772e+03 3.755901531666064330e-02
7.500000000000000000e+00 3.116739559374999772e+03 -1.534075264667278393e-02
8.000000000000000000e+00 3.116739559374999772e+03 -5.130664724397778625e-02
8.500000000000000000e+00 3.116739559374999772e+03 2.278346820092670005e-02
9.000000000000000000e+00 3.116739559374999772e+03 -3.503853016853522573e-02
9.500000000000000000e+00 3.116739559374999772e+03 3.115590259966144471e-02
1.000000000000000000e+01 3.116739559374999772e+03 -4.696357997119213895e-02
1.050000000000000000e+01 3.116739559374999772e+03 -5.184383574657475124e-02
1.100000000000000000e+01 3.116739559374999772e+03 -5.400646179986091228e-02
1.150000000000000000e+01 3.116739559374999772e+03 -9.350214035565436455e-02
1.200000000000000000e+01 3.116739559374999772e+03 -1.229051093645442266e-01
1.250000000000000000e+01 3.116739559374999772e+03 -6.887507735559438016e-02
1.300000000000000000e+01 3.116739559374999772e+03 -6.888054893612355345e-02
1.350000000000000000e+01 3.116739559374999772e+03 -3.232994680854307107e-02
1.400000000000000000e+01 3.116739559374999772e+03 -3.084613282794602257e-02
1.450000000000000000e+01 3.116739559374999772e+03 1.792043533449974189e-03
1.500000000000000000e+01 3.116739559374999772e+03 6.147426557510393425e-04
1.550000000000000000e+01 3.116739559374999772e+03 -1.645680107241713833e-03
1.600000000000000000e+01 3.116739559374999772e+03 -3.122668362127226636e-04
1.650000000000000000e+01 3.116739559374999772e+03 -4.212065559440106408e-04
1.700000000000000000e+01 3.116739559374999772e+03 4.609398693293902116e-04
1.750000000000000000e+01 3.116739559374999772e+03 -1.218306550040173002e-05
1.800000000000000000e+01 3.116739559374999772e+03 -6.449818440801489126e-05
1.850000000000000000e+01 3.116739559374999772e+03 5.746105458946255262e-05
1.900000000000000000e+01 3.116739559374999772e+03 -1.046181124388376936e-04
1.950000000000000000e+01 3.116739559374999772e+03 1.259611333546904993e-04
0.000000000000000000e+00 3.117781947187499554e+03 4.516348339821957963e-02
5.000000000000000000e-01 3.117781947187499554e+03 1.043394370031261627e-02
1.000000000000000000e+00 3.117781947187499554e+03 3.013544553724148423e-02
1.500000000000000000e+00 3.117781947187499554e+03 7.048212870827179019e-05
2.000000000000000000e+00 3.117781947187499554e+03 -3.759000164350230488e-02
2.500000000000000000e+00 3.117781947187499554e+03 -3.823429906432993658e-02
3.000000000000000000e+00 3.117781947187499554e+03 -1.201027479413375142e-02
3.500000000000000000e+00 3.117781947187499554e+03 -2.415674402783531821e-02
4.000000000000000000e+00 3.117781947187499554e+03 3.282100035769541096e-02
4.500000000000000000e+00 3.117781947187499554e+03 4.684869959662488204e-02
5.000000000000000000e+00 3.117781947187499554e+03 -5.539496405536088741e-02
5.500000000000000000e+00 3.117781947187499554e+03 4.071496487531172520e-02
6.000000000000000000e+00 3.117781947187499554e+03 -1.989791889741678726e-02
6.500000000000000000e+00 3.117781947187499554e+03 -1.913421814395407927e-02
7.000000000000000000e+00 3.117781947187499554e+03 3.418082313353947022e-02
7.500000000000000000e+00 3.117781947187499554e+03 -1.562324633894352291e-02
8.000000000000000000e+00 3.117781947187499554e+03 -4.872788503619895906e-02
8.500000000000000000e+00 3.117781947187499554e+03 2.061517503172792184e-02
9.000000000000000000e+00 3.117781947187499554e+03 -3.256222756679152258e-02
9.500000000000000000e+00 3.117781947187499554e+03 2.840823522007891733e-02
1.000000000000000000e+01 3.117781947187499554e+03 -4.425575518109133716e-02
1.050000000000000000e+01 3.117781947187499554e+03 -5.355849199696251922e-02
1.100000000000000000e+01 3.117781947187499554e+03 -5.468944032041685166e-02
1.150000000000000000e+01 3.117781947187499554e+03 -9.328062966953382107e-02
1.200000000000000000e+01 3.117781947187499554e+03 -1.247305867781988986e-01
1.250000000000000000e+01 3.117781947187499554e+03 -6.737056719109103808e-02
1.300000000000000000e+01 3.117781947187499554e+03 -7.008672308645695626e-02
1.350000000000000000e+01 3.117781947187499554e+03 -3.137203026209777618e-02
1.400000000000000000e+01 3.117781947187499554e+03 -3.147585212980866243e-02
1.450000000000000000e+01 3.117781947187499554e+03 1.255307603017771995e-03
1.500000000000000000e+01 3.117781947187499554e+03 5.707492882172451616e-04
1.550000000000000000e+01 3.117781947187499554e+03 -1.482164889629073974e-03
1.600000000000000000e+01 3.117781947187499554e+03 -2.976189451344238312e-04
1.650000000000000000e+01 3.117781947187499554e+03 -3.503962602210969465e-04
1.700000000000000000e+01 3.117781947187499554e+03 4.697782631969651046e-04
1.750000000000000000e+01 3.117781947187499554e+03 -2.917867800341703474e-05
1.800000000000000000e+01 3.117781947187499554e+03 -6.673952900456832610e-05
1.850000000000000000e+01 3.117781947187499554e+03 5.609098909432383944e-05
1.900000000000000000e+01 3.117781947187499554e+03 -9.851202057325954839e-05
1.950000000000000000e+01 3.117781947187499554e+03 1.255725506895074596e-04
0.000000000000000000e+00 3.118824335000000247e+03 4.476636952427429789e-02
5.000000000000000000e-01 3.118824335000000247e+03 8.861952774397123880e-03
1.000000000000000000e+00 3.118824335000000247e+03 2.763145665111919544e-02
1.500000000000000000e+00 3.118824335000000247e+03 -2.479885297905976612e-03
2.000000000000000000e+00 3.118824335000000247e+03 -4.053186702824013860e-02
2.500000000000000000e+00 3.118824335000000247e+03 -3.925489664217828717e-02
3.000000000000000000e+00 3.118824335000000247e+03 -7.545323874133490899e-03
3.500000000000000000e+00 3.118824335000000247e+03 -2.243909749744755350e-02
4.000000000000000000e+00 3.118824335000000247e+03 3.087924185837871704e-02
4.500000000000000000e+00 3.118824335000000247e+03 4.577437644808270145e-02
5.000000000000000000e+00 3.118824335000000247e+03 -5.352975963506663437e-02
5.500000000000000000e+00 3.118824335000000247e+03 3.931507428457014369e-02
6.000000000000000000e+00 3.118824335000000247e+03 -1.655148524516045216e-02
6.500000000000000000e+00 3.118824335000000247e+03 -1.750766288844984517e-02
7.000000000000000000e+00 3.118824335000000247e+03 3.076800030423195928e-02
7.500000000000000000e+00 3.118824335000000247e+03 -1.608905196908879190e-02
8.000000000000000000e+00 3.118824335000000247e+03 -4.585184946032114933e-02
8.500000000000000000e+00 3.118824335000000247e+03 1.835629977465750087e-02
9.000000000000000000e+00 3.118824335000000247e+03 -2.976515797616524975e-02
9.500000000000000000e+00 3.118824335000000247e+03 2.577039356684784899e-02
1.000000000000000000e+01 3.118824335000000247e+03 -4.219145505177646083e-02
1.050000000000000000e+01 3.118824335000000247e+03 -5.517953946852399705e-02
1.100000000000000000e+01 3.118824335000000247e+03 -5.539422442975369676e-02
1.150000000000000000e+01 3.118824335000000247e+03 -9.359585479133188113e-02
1.200000000000000000e+01 3.118824335000000247e+03 -1.263381665865760672e-01
1.250000000000000000e+01 3.118824335000000247e+03 -6.628697387495934013e-02
1.300000000000000000e+01 3.118824335000000247e+03 -7.109257056588426382e-02
1.350000000000000000e+01 3.118824335000000247e+03 -3.044266209272484050e-02
1.400000000000000000e+01 3.118824335000000247e+03 -3.202561219957936189e-02
1.450000000000000000e+01 3.118824335000000247e+03 6.604266261873101024e-04
1.500000000000000000e+01 3.118824335000000247e+03 4.706560725110485585e-04
1.550000000000000000e+01 3.118824335000000247e+03 -1.276025539965346166e-03
1.600000000000000000e+01 3.118824335000000247e+03 -2.899245953523349201e-04
1.650000000000000000e+01 3.118824335000000247e+03 -2.833810640188664100e-04
1.700000000000000000e+01 3.118824335000000247e+03 4.738887371004405261e-04
1.750000000000000000e+01 3.118824335000000247e+03 -4.505085152377975535e-05
1.800000000000000000e+01 3.118824335000000247e+03 -6.909132213822686674e-05
1.850000000000000000e+01 3.118824335000000247e+03 5.490780002986182437e-05
1.900000000000000000e+01 3.118824335000000247e+03 -9.191168941429962301e-05
1.950000000000000000e+01 3.118824335000000247e+03 1.244532928453006442e-04
0.000000000000000000e+00 3.119866722812499575e+03 4.404371223527581841e-02
5.000000000000000000e-01 3.119866722812499575e+03 7.487172263072755692e-03
1.000000000000000000e+00 3.119866722812499575e+03 2.475833989265553356e-02
1.500000000000000000e+00 3.119866722812499575e+03 -5.142804044762675289e-03
2.000000000000000000e+00 3.119866722812499575e+03 -4.342204355093917667e-02
2.500000000000000000e+00 3.119866722812499575e+03 -4.015382096092758035e-02
3.000000000000000000e+00 3.119866722812499575e+03 -2.892183804090083139e-03
3.500000000000000000e+00 3.119866722812499575e+03 -2.054412358122225529e-02
4.000000000000000000e+00 3.119866722812499575e+03 2.861056317432398785e-02
4.500000000000000000e+00 3.119866722812499575e+03 4.446224593617886800e-02
5.000000000000000000e+00 3.119866722812499575e+03 -5.177438628315510910e-02
5.500000000000000000e+00 3.119866722812499575e+03 3.723173659608833980e-02
6.000000000000000000e+00 3.119866722812499575e+03 -1.284108218415877696e-02
6.500000000000000000e+00 3.119866722812499575e+03 -1.644539466449156800e-02
7.000000000000000000e+00 3.119866722812499575e+03 2.756753546065842525e-02
7.500000000000000000e+00 3.119866722812499575e+03 -1.681488964711061462e-02
8.000000000000000000e+00 3.119866722812499575e+03 -4.282105272251350570e-02
8.500000000000000000e+00 3.119866722812499575e+03 1.613102516155030461e-02
9.000000000000000000e+00 3.119866722812499575e+03 -2.659852538925717644e-02
9.500000000000000000e+00 3.119866722812499575e+03 2.322234273367390286e-02
1.000000000000000000e+01 3.119866722812499575e+03 -4.082276357474438899e-02
1.050000000000000000e+01 3.119866722812499575e+03 -5.671828845857887491e-02
1.100000000000000000e+01 3.119866722812499575e+03 -5.613091622046076368e-02
1.150000000000000000e+01 3.119866722812499575e+03 -9.437384176097371458e-02
1.200000000000000000e+01 3.119866722812499575e+03 -1.277322035567629854e-01
1.250000000000000000e+01 3.119866722812499575e+03 -6.565588954910338282e-02
1.300000000000000000e+01 3.119866722812499575e+03 -7.195294383526371074e-02
1.350000000000000000e+01 3.119866722812499575e+03 -2.958833188030257286e-02
1.400000000000000000e+01 3.119866722812499575e+03 -3.248686976203428445e-02
1.450000000000000000e+01 3.119866722812499575e+03 2.663379631450001100e-05
1.500000000000000000e+01 3.119866722812499575e+03 2.988403963120504292e-04
1.550000000000000000e+01 3.119866722812499575e+03 -1.025152972593203335e-03
1.600000000000000000e+01 3.119866722812499575e+03 -2.862685307655380785e-04
1.650000000000000000e+01 3.119866722812499575e+03 -2.242459231362931612e-04
1.700000000000000000e+01 3.119866722812499575e+03 4.740129156575093429e-04
1.750000000000000000e+01 3.119866722812499575e+03 -5.899379936825966417e-05
1.800000000000000000e+01 3.119866722812499575e+03 -7.137754802471672994e-05
1.850000000000000000e+01 3.119866722812499575e+03 5.380354170827331725e-05
1.900000000000000000e+01 3.119866722812499575e+03 -8.521724532871286428e-05
1.950000000000000000e+01 3.119866722812499575e+03 1.230970124582362831e-04
0.000000000000000000e+00 3.120909110624999812e+03 4.291750579949259875e-02
5.000000000000000000e-01 3.120909110624999812e+03 6.479737755268936104e-03
1.000000000000000000e+00 3.120909110624999812e+03 2.155833096627652115e-02
1.500000000000000000e+00 3.120909110624999812e+03 -7.674434830878244622e-03
2.000000000000000000e+00 3.120909110624999812e+03 -4.609716663133129472e-02
2.500000000000000000e+00 3.120909110624999812e+03 -4.078373876049629088e-02
3.000000000000000000e+00 3.120909110624999812e+03 1.845590651441218494e-03
3.500000000000000000e+00 3.120909110624999812e+03 -1.846498689792999692e-02
4.000000000000000000e+00 3.120909110624999812e+03 2.602872610135826756e-02
4.500000000000000000e+00 3.120909110624999812e+03 4.290534837808573920e-02
5.000000000000000000e+00 3.120909110624999812e+03 -5.014449341239762825e-02
5.500000000000000000e+00 3.120909110624999812e+03 3.452801884689185585e-02
6.000000000000000000e+00 3.120909110624999812e+03 -8.893225523602586030e-03
6.500000000000000000e+00 3.120909110624999812e+03 -1.606010630490521326e-02
7.000000000000000000e+00 3.120909110624999812e+03 2.469489853708797811e-02
7.500000000000000000e+00 3.120909110624999812e+03 -1.784900011501490760e-02
8.000000000000000000e+00 3.120909110624999812e+03 -3.967159723247157266e-02
8.500000000000000000e+00 3.120909110624999812e+03 1.405451535953364077e-02
9.000000000000000000e+00 3.120909110624999812e+03 -2.313708573179076855e-02
9.500000000000000000e+00 3.120909110624999812e+03 2.075143250215155319e-02
1.000000000000000000e+01 3.120909110624999812e+03 -4.015989284376433183e-02
1.050000000000000000e+01 3.120909110624999812e+03 -5.812642019393932102e-02
1.100000000000000000e+01 3.120909110624999812e+03 -5.698404673896842465e-02
1.150000000000000000e+01 3.120909110624999812e+03 -9.545567713556364631e-02
1.200000000000000000e+01 3.120909110624999812e+03 -1.289382492662685120e-01
1.250000000000000000e+01 3.120909110624999812e+03 -6.549369115287848042e-02
1.300000000000000000e+01 3.120909110624999812e+03 -7.269774003165269116e-02
1.350000000000000000e+01 3.120909110624999812e+03 -2.887009786897691901e-02
1.400000000000000000e+01 3.120909110624999812e+03 -3.284863427160238797e-02
1.450000000000000000e+01 3.120909110624999812e+03 -6.193816506187512687e-04
1.500000000000000000e+01 3.120909110624999812e+03 5.271024104887235204e-05
1.550000000000000000e+01 3.120909110624999812e+03 -7.358424988427695072e-04
1.600000000000000000e+01 3.120909110624999812e+03 -2.828488501387033441e-04
1.650000000000000000e+01 3.120909110624999812e+03 -1.759302310591450205e-04
1.700000000000000000e+01 3.120909110624999812e+03 4.712712925351702901e-04
1.750000000000000000e+01 3.120909110624999812e+03 -7.049651778940779648e-05
1.800000000000000000e+01 3.120909110624999812e+03 -7.342627174707223035e-05
1.850000000000000000e+01 3.120909110624999812e+03 5.277751652748841727e-05
1.900000000000000000e+01 3.120909110624999812e+03 -7.863590117074065937e-05
1.950000000000000000e+01 3.120909110624999812e+03 1.215150543770180026e-04
0.000000000000000000e+00 3.121951498437499595e+03 4.150540291444956148e-02
5.000000000000000000e-01 3.121951498437499595e+03 5.891070137002963648e-03
1.000000000000000000e+00 3.121951498437499595e+03 1.798491749459001088e-02
1.500000000000000000e+00 3.121951498437499595e+03 -9.880601661018608914e-03
2.000000000000000000e+00 3.121951498437499595e+03 -4.848494316833504986e-02
2.500000000000000000e+00 3.121951498437499595e+03 -4.104973195171585099e-02
3.000000000000000000e+00 3.121951498437499595e+03 6.493003301070055834e-03
3.500000000000000000e+00 3.121951498437499595e+03 -1.631120415681306182e-02
4.000000000000000000e+00 3.121951498437499595e+03 2.326045192544395207e-02
4.500000000000000000e+00 3.121951498437499595e+03 4.093187720783473399e-02
5.000000000000000000e+00 3.121951498437499595e+03 -4.869679844712233863e-02
5.500000000000000000e+00 3.121951498437499595e+03 3.133543610531038665e-02
6.000000000000000000e+00 3.121951498437499595e+03 -4.864123363173504869e-03
6.500000000000000000e+00 3.121951498437499595e+03 -1.633231056956880450e-02
7.000000000000000000e+00 3.121951498437499595e+03 2.216729971164679153e-02
7.500000000000000000e+00 3.121951498437499595e+03 -1.900776065481603674e-02
8.000000000000000000e+00 3.121951498437499595e+03 -3.649553110561062214e-02
8.500000000000000000e+00 3.121951498437499595e+03 1.217370296713654425e-02
9.000000000000000000e+00 3.121951498437499595e+03 -1.941564702299757722e-02
9.500000000000000000e+00 3.121951498437499595e+03 1.841889923524457975e-02
1.000000000000000000e+01 3.121951498437499595e+03 -4.021664929901644370e-02
1.050000000000000000e+01 3.121951498437499595e+03 -5.928364462861317880e-02
1.100000000000000000e+01 3.121951498437499595e+03 -5.800739227035538181e-02
1.150000000000000000e+01 3.121951498437499595e+03 -9.667461347069059019e-02
1.200000000000000000e+01 3.121951498437499595e+03 -1.300236814120400708e-01
1.250000000000000000e+01 3.121951498437499595e+03 -6.578140802076126725e-02
1.300000000000000000e+01 3.121951498437499595e+03 -7.335698095058157397e-02
1.350000000000000000e+01 3.121951498437499595e+03 -2.832799217180316173e-02
1.400000000000000000e+01 3.121951498437499595e+03 -3.311217749435477198e-02
1.450000000000000000e+01 3.121951498437499595e+03 -1.270877915316252381e-03
1.500000000000000000e+01 3.121951498437499595e+03 -2.650602336900053486e-04
1.550000000000000000e+01 3.121951498437499595e+03 -4.122634137940487287e-04
1.600000000000000000e+01 3.121951498437499595e+03 -2.787898527873992264e-04
1.650000000000000000e+01 3.121951498437499595e+03 -1.390364811010322645e-04
1.700000000000000000e+01 3.121951498437499595e+03 4.676141131935643161e-04
1.750000000000000000e+01 3.121951498437499595e+03 -7.929431250691180402e-05
1.800000000000000000e+01 3.121951498437499595e+03 -7.523806278349242163e-05
1.850000000000000000e+01 3.121951498437499595e+03 5.175999081670822424e-05
1.900000000000000000e+01 3.121951498437499595e+03 -7.219022945291369881e-05
1.950000000000000000e+01 3.121951498437499595e+03 1.195757175324853251e-04
0.000000000000000000e+00 3.122993886249999832e+03 3.989535971614335819e-02
5.000000000000000000e-01 3.122993886249999832e+03 5.768313071773346554e-03
1.000000000000000000e+00 3.122993886249999832e+03 1.402771633360218317e-02
1.500000000000000000e+00 3.122993886249999832e+03 -1.154125909183955669e-02
2.000000000000000000e+00 3.122993886249999832e+03 -5.069103325640381824e-02
2.500000000000000000e+00 3.122993886249999832e+03 -4.084340722625857262e-02
3.000000000000000000e+00 3.122993886249999832e+03 1.092418570452371139e-02
3.500000000000000000e+00 3.122993886249999832e+03 -1.428058641366300972e-02
4.000000000000000000e+00 3.122993886249999832e+03 2.052387233242809056e-02
4.500000000000000000e+00 3.122993886249999832e+03 3.833894245022677338e-02
5.000000000000000000e+00 3.122993886249999832e+03 -4.745812317960643872e-02
5.500000000000000000e+00 3.122993886249999832e+03 2.775177342831778790e-02
6.000000000000000000e+00 3.122993886249999832e+03 -7.657594171485820325e-04
6.500000000000000000e+00 3.122993886249999832e+03 -1.729086621598066240e-02
7.000000000000000000e+00 3.122993886249999832e+03 2.005860803201039294e-02
7.500000000000000000e+00 3.122993886249999832e+03 -2.010858160629055980e-02
8.000000000000000000e+00 3.122993886249999832e+03 -3.343489970170163833e-02
8.500000000000000000e+00 3.122993886249999832e+03 1.049601229368730439e-02
9.000000000000000000e+00 3.122993886249999832e+03 -1.551481489746138302e-02
9.500000000000000000e+00 3.122993886249999832e+03 1.637436559983658502e-02
1.000000000000000000e+01 3.122993886249999832e+03 -4.091819115218930242e-02
1.050000000000000000e+01 3.122993886249999832e+03 -6.008839448720380144e-02
1.100000000000000000e+01 3.122993886249999832e+03 -5.920896909774484018e-02
1.150000000000000000e+01 3.122993886249999832e+03 -9.785439654277140742e-02
1.200000000000000000e+01 3.122993886249999832e+03 -1.309794347603160658e-01
1.250000000000000000e+01 3.122993886249999832e+03 -6.652650087838080095e-02
1.300000000000000000e+01 3.122993886249999832e+03 -7.394709485876709010e-02
1.350000000000000000e+01 3.122993886249999832e+03 -2.800468248519735748e-02
1.400000000000000000e+01 3.122993886249999832e+03 -3.328372190762635824e-02
1.450000000000000000e+01 3.122993886249999832e+03 -1.925337730294517406e-03
1.500000000000000000e+01 3.122993886249999832e+03 -6.444239894689719056e-04
1.550000000000000000e+01 3.122993886249999832e+03 -5.386806632259919338e-05
1.600000000000000000e+01 3.122993886249999832e+03 -2.761694943890950294e-04
1.650000000000000000e+01 3.122993886249999832e+03 -1.117056477929393278e-04
1.700000000000000000e+01 3.122993886249999832e+03 4.645354531678429558e-04
1.750000000000000000e+01 3.122993886249999832e+03 -8.526460380858599136e-05
1.800000000000000000e+01 3.122993886249999832e+03 -7.703615746169728518e-05
1.850000000000000000e+01 3.122993886249999832e+03 5.063601190775055027e-05
1.900000000000000000e+01 3.122993886249999832e+03 -6.590359477779344577e-05
1.950000000000000000e+01 3.122993886249999832e+03 1.171795507009190001e-04
0.000000000000000000e+00 3.124036274062499160e+03 3.812531668072959706e-02
5.000000000000000000e-01 3.124036274062499160e+03 6.119787962290768567e-03
1.000000000000000000e+00 3.124036274062499160e+03 9.828954527346495454e-03
1.500000000000000000e+00 3.124036274062499160e+03 -1.254809723390322256e-02
2.000000000000000000e+00 3.124036274062499160e+03 -5.273910939058252395e-02
2.500000000000000000e+00 3.124036274062499160e+03 -4.016496769261976296e-02
3.000000000000000000e+00 3.124036274062499160e+03 1.502428851638384563e-02
3.500000000000000000e+00 3.124036274062499160e+03 -1.259208553890003857e-02
4.000000000000000000e+00 3.124036274062499160e+03 1.802509052442739096e-02
4.500000000000000000e+00 3.124036274062499160e+03 3.500376371333237258e-02
5.000000000000000000e+00 3.124036274062499160e+03 -4.638727531750127392e-02
5.500000000000000000e+00 3.124036274062499160e+03 2.386576417869203451e-02
6.000000000000000000e+00 3.124036274062499160e+03 3.422251620385413466e-03
6.500000000000000000e+00 3.124036274062499160e+03 -1.885485549606760389e-02
7.000000000000000000e+00 3.124036274062499160e+03 1.843659578674021124e-02
7.500000000000000000e+00 3.124036274062499160e+03 -2.113624842384734942e-02
8.000000000000000000e+00 3.124036274062499160e+03 -3.057211770493912031e-02
8.500000000000000000e+00 3.124036274062499160e+03 8.947113716516512383e-03
9.000000000000000000e+00 3.124036274062499160e+03 -1.155410787193934113e-02
9.500000000000000000e+00 3.124036274062499160e+03 1.481852652084736377e-02
1.000000000000000000e+01 3.124036274062499160e+03 -4.228048965063636172e-02
1.050000000000000000e+01 3.124036274062499160e+03 -6.040720699774657781e-02
1.100000000000000000e+01 3.124036274062499160e+03 -6.065903018033097505e-02
1.150000000000000000e+01 3.124036274062499160e+03 -9.888991943857464162e-02
1.200000000000000000e+01 3.124036274062499160e+03 -1.317634995655523056e-01
1.250000000000000000e+01 3.124036274062499160e+03 -6.768404212636594530e-02
1.300000000000000000e+01 3.124036274062499160e+03 -7.446067634250481959e-02
1.350000000000000000e+01 3.124036274062499160e+03 -2.795957527233564749e-02
1.400000000000000000e+01 3.124036274062499160e+03 -3.335120439258493219e-02
1.450000000000000000e+01 3.124036274062499160e+03 -2.562729043898653077e-03
1.500000000000000000e+01 3.124036274062499160e+03 -1.078983884260301639e-03
1.550000000000000000e+01 3.124036274062499160e+03 3.445289962095696222e-04
1.600000000000000000e+01 3.124036274062499160e+03 -2.729407681669028616e-04
1.650000000000000000e+01 3.124036274062499160e+03 -9.415788556225856032e-05
1.700000000000000000e+01 3.124036274062499160e+03 4.628979694873008063e-04
1.750000000000000000e+01 3.124036274062499160e+03 -8.833756910381846468e-05
1.800000000000000000e+01 3.124036274062499160e+03 -7.899139771558837120e-05
1.850000000000000000e+01 3.124036274062499160e+03 4.942724889496252137e-05
1.900000000000000000e+01 3.124036274062499160e+03 -5.985036737846438545e-05
1.950000000000000000e+01 3.124036274062499160e+03 1.142308730201217255e-04
0.000000000000000000e+00 3.125078661875000307e+03 3.627718783489315008e-02
5.000000000000000000e-01 3.125078661875000307e+03 6.826209288885877642e-03
1.000000000000000000e+00 3.125078661875000307e+03 5.445374478197653571e-03
1.500000000000000000e+00 3.125078661875000307e+03 -1.293782804304580147e-02
2.000000000000000000e+00 3.125078661875000307e+03 -5.455549479027409915e-02
2.500000000000000000e+00 3.125078661875000307e+03 -3.909564254649972037e-02
3.000000000000000000e+00 3.125078661875000307e+03 1.862535183435139532e-02
3.500000000000000000e+00 3.125078661875000307e+03 -1.143645130027520426e-02
4.000000000000000000e+00 3.125078661875000307e+03 1.591203839956505106e-02
4.500000000000000000e+00 3.125078661875000307e+03 3.087830383565733083e-02
5.000000000000000000e+00 3.125078661875000307e+03 -4.542941371630866004e-02
5.500000000000000000e+00 3.125078661875000307e+03 1.966191133960300264e-02
6.000000000000000000e+00 3.125078661875000307e+03 7.549515783544011489e-03
6.500000000000000000e+00 3.125078661875000307e+03 -2.079624348854247282e-02
7.000000000000000000e+00 3.125078661875000307e+03 1.721102019736069078e-02
7.500000000000000000e+00 3.125078661875000307e+03 -2.202457301352053753e-02
8.000000000000000000e+00 3.125078661875000307e+03 -2.810404073505559652e-02
8.500000000000000000e+00 3.125078661875000307e+03 7.508901529238354647e-03
9.000000000000000000e+00 3.125078661875000307e+03 -7.595336172884372891e-03
9.500000000000000000e+00 3.125078661875000307e+03 1.377214189489153230e-02
1.000000000000000000e+01 3.125078661875000307e+03 -4.429606098688235877e-02
1.050000000000000000e+01 3.125078661875000307e+03 -6.017591729085164376e-02
1.100000000000000000e+01 3.125078661875000307e+03 -6.236013298184307774e-02
1.150000000000000000e+01 3.125078661875000307e+03 -9.987064096881266562e-02
1.200000000000000000e+01 3.125078661875000307e+03 -1.323180301861036634e-01
1.250000000000000000e+01 3.125078661875000307e+03 -6.918565215034803983e-02
1.300000000000000000e+01 3.125078661875000307e+03 -7.490741226302459477e-02
1.350000000000000000e+01 3.125078661875000307e+03 -2.822581711493282741e-02
1.400000000000000000e+01 3.125078661875000307e+03 -3.330665151007463493e-02
1.450000000000000000e+01 3.125078661875000307e+03 -3.178312316270384859e-03
1.500000000000000000e+01 3.125078661875000307e+03 -1.557440001831383349e-03
1.550000000000000000e+01 3.125078661875000307e+03 7.841173853012822813e-04
1.600000000000000000e+01 3.125078661875000307e+03 -2.703600382713295530e-04
1.650000000000000000e+01 3.125078661875000307e+03 -8.675387751676117407e-05
1.700000000000000000e+01 3.125078661875000307e+03 4.630759903404198805e-04
1.750000000000000000e+01 3.125078661875000307e+03 -8.882080732535574397e-05
1.800000000000000000e+01 3.125078661875000307e+03 -8.115781879586681077e-05
1.850000000000000000e+01 3.125078661875000307e+03 4.801773833513432846e-05
1.900000000000000000e+01 3.125078661875000307e+03 -5.425364643925102974e-05
1.950000000000000000e+01 3.125078661875000307e+03 1.109451195003458734e-04
0.000000000000000000e+00 3.126121049687499635e+03 3.448001030794080324e-02
5.000000000000000000e-01 3.126121049687499635e+03 7.773193027493592762e-03
1.000000000000000000e+00 3.126121049687499635e+03 9.139714654413428783e-04
1.500000000000000000e+00 3.126121049687499635e+03 -1.275542301738579604e-02
2.000000000000000000e+00 3.126121049687499635e+03 -5.621832329934720734e-02
2.500000000000000000e+00 3.126121049687499635e+03 -3.765623783800215590e-02
3.000000000000000000e+00 3.126121049687499635e+03 2.154818726475692461e-02
3.500000000000000000e+00 3.126121049687499635e+03 -1.084551759755728040e-02
4.000000000000000000e+00 3.126121049687499635e+03 1.429625984911755271e-02
4.500000000000000000e+00 3.126121049687499635e+03 2.603408028702141469e-02
5.000000000000000000e+00 3.126121049687499635e+03 -4.469101820040678047e-02
5.500000000000000000e+00 3.126121049687499635e+03 1.511842055813858963e-02
6.000000000000000000e+00 3.126121049687499635e+03 1.145292834257876854e-02
6.500000000000000000e+00 3.126121049687499635e+03 -2.296843680210342367e-02
7.000000000000000000e+00 3.126121049687499635e+03 1.630234832318094157e-02
7.500000000000000000e+00 3.126121049687499635e+03 -2.270082204460695252e-02
8.000000000000000000e+00 3.126121049687499635e+03 -2.609705256683046357e-02
8.500000000000000000e+00 3.126121049687499635e+03 6.145747125462857133e-03
9.000000000000000000e+00 3.126121049687499635e+03 -3.738327983555386064e-03
9.500000000000000000e+00 3.126121049687499635e+03 1.316755585895760215e-02
1.000000000000000000e+01 3.126121049687499635e+03 -4.682877664808256929e-02
1.050000000000000000e+01 3.126121049687499635e+03 -5.941292946637844602e-02
1.100000000000000000e+01 3.126121049687499635e+03 -6.431943128284049738e-02
1.150000000000000000e+01 3.126121049687499635e+03 -1.008546233913427265e-01
1.200000000000000000e+01 3.126121049687499635e+03 -1.325457752017180912e-01
1.250000000000000000e+01 3.126121049687499635e+03 -7.100214812483054971e-02
1.300000000000000000e+01 3.126121049687499635e+03 -7.528477625044641131e-02
1.350000000000000000e+01 3.126121049687499635e+03 -2.882692468573327602e-02
1.400000000000000000e+01 3.126121049687499635e+03 -3.316650157307001606e-02
1.450000000000000000e+01 3.126121049687499635e+03 -3.784129860508312834e-03
1.500000000000000000e+01 3.126121049687499635e+03 -2.065761082743687495e-03
1.550000000000000000e+01 3.126121049687499635e+03 1.256357655704429819e-03
1.600000000000000000e+01 3.126121049687499635e+03 -2.690448761297765511e-04
1.650000000000000000e+01 3.126121049687499635e+03 -8.734114644486552792e-05
1.700000000000000000e+01 3.126121049687499635e+03 4.643598293541379546e-04
1.750000000000000000e+01 3.126121049687499635e+03 -8.760865345724495803e-05
1.800000000000000000e+01 3.126121049687499635e+03 -8.328179721522856931e-05
1.850000000000000000e+01 3.126121049687499635e+03 4.619444843396878976e-05
1.900000000000000000e+01 3.126121049687499635e+03 -4.924012423238752304e-05
1.950000000000000000e+01 3.126121049687499635e+03 1.075920501492561222e-04
0.000000000000000000e+00 3.127163437499999873e+03 3.282061328078141743e-02
5.000000000000000000e-01 3.127163437499999873e+03 8.869606380562500281e-03
1.000000000000000000e+00 3.127163437499999873e+03 -3.640388262789211876e-03
1.500000000000000000e+00 3.127163437499999873e+03 -1.211705168694320045e-02
2.000000000000000000e+00 3.127163437499999873e+03 -5.775318523035593427e-02
2.500000000000000000e+00 3.127163437499999873e+03 -3.580033333379898514e-02
3.000000000000000000e+00 3.127163437499999873e+03 2.365218285050685668e-02
3.500000000000000000e+00 3.127163437499999873e+03 -1.083081327127657402e-02
4.000000000000000000e+00 3.127163437499999873e+03 1.323944492259138649e-02
4.500000000000000000e+00 3.127163437499999873e+03 2.058224694899371890e-02
5.000000000000000000e+00 3.127163437499999873e+03 -4.432297875745260657e-02
5.500000000000000000e+00 3.127163437499999873e+03 1.027268933593211177e-02
6.000000000000000000e+00 3.127163437499999873e+03 1.501964621251817948e-02
6.500000000000000000e+00 3.127163437499999873e+03 -2.521544781964428841e-02
7.000000000000000000e+00 3.127163437499999873e+03 1.576901489105426643e-02
7.500000000000000000e+00 3.127163437499999873e+03 -2.319710723066381944e-02
8.000000000000000000e+00 3.127163437499999873e+03 -2.446499029244000867e-02
8.500000000000000000e+00 3.127163437499999873e+03 4.768149586780292930e-03
9.000000000000000000e+00 3.127163437499999873e+03 -4.602135233576679600e-05
9.500000000000000000e+00 3.127163437499999873e+03 1.297255238929970710e-02
1.000000000000000000e+01 3.127163437499999873e+03 -4.969260158934730998e-02
1.050000000000000000e+01 3.127163437499999873e+03 -5.804947020165011906e-02
1.100000000000000000e+01 3.127163437499999873e+03 -6.654512867133470511e-02
1.150000000000000000e+01 3.127163437499999873e+03 -1.018201700925859821e-01
1.200000000000000000e+01 3.127163437499999873e+03 -1.324610036259410428e-01
1.250000000000000000e+01 3.127163437499999873e+03 -7.309667433335638453e-02
1.300000000000000000e+01 3.127163437499999873e+03 -7.560073788743922052e-02
1.350000000000000000e+01 3.127163437499999873e+03 -2.976464415240996642e-02
1.400000000000000000e+01 3.127163437499999873e+03 -3.294730079438697168e-02
1.450000000000000000e+01 3.127163437499999873e+03 -4.394438844174629148e-03
1.500000000000000000e+01 3.127163437499999873e+03 -2.590233173478007946e-03
1.550000000000000000e+01 3.127163437499999873e+03 1.747997935671673437e-03
1.600000000000000000e+01 3.127163437499999873e+03 -2.669540415510708717e-04
1.650000000000000000e+01 3.127163437499999873e+03 -9.325203524777177721e-05
1.700000000000000000e+01 3.127163437499999873e+03 4.656608786255499307e-04
1.750000000000000000e+01 3.127163437499999873e+03 -8.604412714030086932e-05
1.800000000000000000e+01 3.127163437499999873e+03 -8.437921478090615410e-05
1.850000000000000000e+01 3.127163437499999873e+03 4.375138735122183247e-05
1.900000000000000000e+01 3.127163437499999873e+03 -4.468648244750953287e-05
1.950000000000000000e+01 3.127163437499999873e+03 1.042609851167339361e-04
0.000000000000000000e+00 3.128205825312499655e+03 3.124451732566165332e-02
5.000000000000000000e-01 3.128205825312499655e+03 1.003251181124530968e-02
1.000000000000000000e+00 3.128205825312499655e+03 -8.263986387010823637e-03
1.500000000000000000e+00 3.128205825312499655e+03 -1.119370304890660549e-02
2.000000000000000000e+00 3.128205825312499655e+03 -5.911435705112408345e-02
2.500000000000000000e+00 3.128205825312499655e+03 -3.345140189237633122e-02
3.000000000000000000e+00 3.128205825312499655e+03 2.478297984342304333e-02
3.500000000000000000e+00 3.128205825312499655e+03 -1.145405792534032186e-02
4.000000000000000000e+00 3.128205825312499655e+03 1.265214596990525339e-02
4.500000000000000000e+00 3.128205825312499655e+03 1.467660368881558083e-02
5.000000000000000000e+00 3.128205825312499655e+03 -4.443296705619291520e-02
5.500000000000000000e+00 3.128205825312499655e+03 5.174122378195295142e-03
6.000000000000000000e+00 3.128205825312499655e+03 1.807843850438758601e-02
6.500000000000000000e+00 3.128205825312499655e+03 -2.745054481080016345e-02
7.000000000000000000e+00 3.128205825312499655e+03 1.567579593225338491e-02
7.500000000000000000e+00 3.128205825312499655e+03 -2.359756555432089911e-02
8.000000000000000000e+00 3.128205825312499655e+03 -2.312624682854655389e-02
8.500000000000000000e+00 3.128205825312499655e+03 3.373430777796718703e-03
9.000000000000000000e+00 3.128205825312499655e+03 3.559589803893713905e-03
9.500000000000000000e+00 3.128205825312499655e+03 1.310040180869816509e-02
1.000000000000000000e+01 3.128205825312499655e+03 -5.266410187604510240e-02
1.050000000000000000e+01 3.128205825312499655e+03 -5.604640591449706888e-02
1.100000000000000000e+01 3.128205825312499655e+03 -6.890650424774152905e-02
1.150000000000000000e+01 3.128205825312499655e+03 -1.028120922228848433e-01
1.200000000000000000e+01 3.128205825312499655e+03 -1.321624515846371306e-01
1.250000000000000000e+01 3.128205825312499655e+03 -7.544828503502028216e-02
1.300000000000000000e+01 3.128205825312499655e+03 -7.584533856760253268e-02
1.350000000000000000e+01 3.128205825312499655e+03 -3.099259692962780949e-02
1.400000000000000000e+01 3.128205825312499655e+03 -3.264410441169902921e-02
1.450000000000000000e+01 3.128205825312499655e+03 -5.011257639308356118e-03
1.500000000000000000e+01 3.128205825312499655e+03 -3.120389873450629854e-03
1.550000000000000000e+01 3.128205825312499655e+03 2.245763479649321142e-03
1.600000000000000000e+01 3.128205825312499655e+03 -2.629690896518315272e-04
1.650000000000000000e+01 3.128205825312499655e+03 -1.032026500930559852e-04
1.700000000000000000e+01 3.128205825312499655e+03 4.671862951237559683e-04
1.750000000000000000e+01 3.128205825312499655e+03 -8.537510053479007571e-05
1.800000000000000000e+01 3.128205825312499655e+03 -8.371609536501756882e-05
1.850000000000000000e+01 3.128205825312499655e+03 4.077492450302547147e-05
1.900000000000000000e+01 3.128205825312499655e+03 -4.067231364103335111e-05
1.950000000000000000e+01 3.128205825312499655e+03 1.010410820210210349e-04
0.000000000000000000e+00 3.129248213124999893e+03 2.966007877227806733e-02
5.000000000000000000e-01 3.129248213124999893e+03 1.127190724332208759e-02
1.000000000000000000e+00 3.129248213124999893e+03 -1.298615293484558023e-02
1.500000000000000000e+00 3.129248213124999893e+03 -1.011233228721945994e-02
2.000000000000000000e+00 3.129248213124999893e+03 -6.037765146712856940e-02
2.500000000000000000e+00 3.129248213124999893e+03 -3.059451801886884856e-02
3.000000000000000000e+00 3.129248213124999893e+03 2.481158468198370326e-02
3.500000000000000000e+00 3.129248213124999893e+03 -1.276044425443123749e-02
4.000000000000000000e+00 3.129248213124999893e+03 1.234463921292820905e-02
4.500000000000000000e+00 3.129248213124999893e+03 8.518213005953415018e-03
5.000000000000000000e+00 3.129248213124999893e+03 -4.503499344381685365e-02
5.500000000000000000e+00 3.129248213124999893e+03 -9.407040631672368739e-05
6.000000000000000000e+00 3.129248213124999893e+03 2.047105171073395832e-02
6.500000000000000000e+00 3.129248213124999893e+03 -2.949488327575312818e-02
7.000000000000000000e+00 3.129248213124999893e+03 1.595774547746083363e-02
7.500000000000000000e+00 3.129248213124999893e+03 -2.388827009031122689e-02
8.000000000000000000e+00 3.129248213124999893e+03 -2.203430256410452912e-02
8.500000000000000000e+00 3.129248213124999893e+03 2.062294351384570418e-03
9.000000000000000000e+00 3.129248213124999893e+03 7.156252234013942871e-03
9.500000000000000000e+00 3.129248213124999893e+03 1.346547783416322461e-02
1.000000000000000000e+01 3.129248213124999893e+03 -5.563480356835782958e-02
1.050000000000000000e+01 3.129248213124999893e+03 -5.336596010018478109e-02
1.100000000000000000e+01 3.129248213124999893e+03 -7.131853795604392587e-02
1.150000000000000000e+01 3.129248213124999893e+03 -1.037862957503409567e-01
1.200000000000000000e+01 3.129248213124999893e+03 -1.316579124836866621e-01
1.250000000000000000e+01 3.129248213124999893e+03 -7.803197788697253945e-02
1.300000000000000000e+01 3.129248213124999893e+03 -7.599674109329009053e-02
1.350000000000000000e+01 3.129248213124999893e+03 -3.246706832208600541e-02
1.400000000000000000e+01 3.129248213124999893e+03 -3.223621630325770177e-02
1.450000000000000000e+01 3.129248213124999893e+03 -5.632991215729716596e-03
1.500000000000000000e+01 3.129248213124999893e+03 -3.656367747044136831e-03
1.550000000000000000e+01 3.129248213124999893e+03 2.741125333773727479e-03
1.600000000000000000e+01 3.129248213124999893e+03 -2.575929890382611847e-04
1.650000000000000000e+01 3.129248213124999893e+03 -1.168809672875861891e-04
1.700000000000000000e+01 3.129248213124999893e+03 4.693809089392961525e-04
1.750000000000000000e+01 3.129248213124999893e+03 -8.591988768528676951e-05
1.800000000000000000e+01 3.129248213124999893e+03 -8.150031067857698320e-05
1.850000000000000000e+01 3.129248213124999893e+03 3.794857431427656571e-05
1.900000000000000000e+01 3.129248213124999893e+03 -3.769700947106422736e-05
1.950000000000000000e+01 3.129248213124999893e+03 9.807036485665630908e-05
0.000000000000000000e+00 3.130290600937499221e+03 2.808564335056141018e-02
5.000000000000000000e-01 3.130290600937499221e+03 1.264755843147790867e-02
1.000000000000000000e+00 3.130290600937499221e+03 -1.775503258080049843e-02
1.500000000000000000e+00 3.130290600937499221e+03 -8.983650498522352881e-03
2.000000000000000000e+00 3.130290600937499221e+03 -6.163079984212634782e-02
2.500000000000000000e+00 3.130290600937499221e+03 -2.720632600245335292e-02
3.000000000000000000e+00 3.130290600937499221e+03 2.357030729938593139e-02
3.500000000000000000e+00 3.130290600937499221e+03 -1.464750076919763694e-02
4.000000000000000000e+00 3.130290600937499221e+03 1.220547931288062590e-02
4.500000000000000000e+00 3.130290600937499221e+03 2.256928747007278142e-03
5.000000000000000000e+00 3.130290600937499221e+03 -4.604449481048724507e-02
5.500000000000000000e+00 3.130290600937499221e+03 -5.377034175248837297e-03
6.000000000000000000e+00 3.130290600937499221e+03 2.220315725900870799e-02
6.500000000000000000e+00 3.130290600937499221e+03 -3.114095507869451759e-02
7.000000000000000000e+00 3.130290600937499221e+03 1.658523563092028155e-02
7.500000000000000000e+00 3.130290600937499221e+03 -2.395258847200144522e-02
8.000000000000000000e+00 3.130290600937499221e+03 -2.126306747494105531e-02
8.500000000000000000e+00 3.130290600937499221e+03 9.993491229479483338e-04
9.000000000000000000e+00 3.130290600937499221e+03 1.069493783763734995e-02
9.500000000000000000e+00 3.130290600937499221e+03 1.407594623154797761e-02
1.000000000000000000e+01 3.130290600937499221e+03 -5.854482143633107927e-02
1.050000000000000000e+01 3.130290600937499221e+03 -5.001279014714617166e-02
1.100000000000000000e+01 3.130290600937499221e+03 -7.374390490102687712e-02
1.150000000000000000e+01 3.130290600937499221e+03 -1.047019868422828237e-01
1.200000000000000000e+01 3.130290600937499221e+03 -1.308647708227209383e-01
1.250000000000000000e+01 3.130290600937499221e+03 -8.079299789743984994e-02
1.300000000000000000e+01 3.130290600937499221e+03 -7.605639895577140375e-02
1.350000000000000000e+01 3.130290600937499221e+03 -3.414207202451820244e-02
1.400000000000000000e+01 3.130290600937499221e+03 -3.172424520345065724e-02
1.450000000000000000e+01 3.130290600937499221e+03 -6.270736657063628178e-03
1.500000000000000000e+01 3.130290600937499221e+03 -4.197335562934217425e-03
1.550000000000000000e+01 3.130290600937499221e+03 3.227004197624234582e-03
1.600000000000000000e+01 3.130290600937499221e+03 -2.530572923194111356e-04
1.650000000000000000e+01 3.130290600937499221e+03 -1.349951103768312957e-04
1.700000000000000000e+01 3.130290600937499221e+03 4.724377272241637852e-04
1.750000000000000000e+01 3.130290600937499221e+03 -8.710621057911873365e-05
1.800000000000000000e+01 3.130290600937499221e+03 -7.812294056096401513e-05
1.850000000000000000e+01 3.130290600937499221e+03 3.603675346668081019e-05
1.900000000000000000e+01 3.130290600937499221e+03 -3.616308172611564057e-05
1.950000000000000000e+01 3.130290600937499221e+03 9.547948122788180126e-05
0.000000000000000000e+00 3.131332988749999913e+03 2.657235159025419374e-02
5.000000000000000000e-01 3.131332988749999913e+03 1.430553236701754757e-02
1.000000000000000000e+00 3.131332988749999913e+03 -2.258367204150946161e-02
1.500000000000000000e+00 3.131332988749999913e+03 -7.816990909674661342e-03
2.000000000000000000e+00 3.131332988749999913e+03 -6.292980702538852888e-02
2.500000000000000000e+00 3.131332988749999913e+03 -2.348984037204203401e-02
3.000000000000000000e+00 3.131332988749999913e+03 2.101019707379316037e-02
3.500000000000000000e+00 3.131332988749999913e+03 -1.694061780140082574e-02
4.000000000000000000e+00 3.131332988749999913e+03 1.227881813970826790e-02
4.500000000000000000e+00 3.131332988749999913e+03 -3.976035361517970233e-03
5.000000000000000000e+00 3.131332988749999913e+03 -4.739323877166327220e-02
5.500000000000000000e+00 3.131332988749999913e+03 -1.048988436153393787e-02
6.000000000000000000e+00 3.131332988749999913e+03 2.336283875687033065e-02
6.500000000000000000e+00 3.131332988749999913e+03 -3.233415837339673193e-02
7.000000000000000000e+00 3.131332988749999913e+03 1.754083406825088925e-02
7.500000000000000000e+00 3.131332988749999913e+03 -2.356398939120714353e-02
8.000000000000000000e+00 3.131332988749999913e+03 -2.091575148391967148e-02
8.500000000000000000e+00 3.131332988749999913e+03 3.238404354950011072e-04
9.000000000000000000e+00 3.131332988749999913e+03 1.406867502696961328e-02
9.500000000000000000e+00 3.131332988749999913e+03 1.483941475678988639e-02
1.000000000000000000e+01 3.131332988749999913e+03 -6.115612489410745395e-02
1.050000000000000000e+01 3.131332988749999913e+03 -4.620141838132388323e-02
1.100000000000000000e+01 3.131332988749999913e+03 -7.617609426302213160e-02
1.150000000000000000e+01 3.131332988749999913e+03 -1.056084693591266277e-01
1.200000000000000000e+01 3.131332988749999913e+03 -1.297190528826344946e-01
1.250000000000000000e+01 3.131332988749999913e+03 -8.358753921279711563e-02
1.300000000000000000e+01 3.131332988749999913e+03 -7.605652457310325965e-02
1.350000000000000000e+01 3.131332988749999913e+03 -3.593657723037483459e-02
1.400000000000000000e+01 3.131332988749999913e+03 -3.112464335404913768e-02
1.450000000000000000e+01 3.131332988749999913e+03 -6.936574192205924826e-03
1.500000000000000000e+01 3.131332988749999913e+03 -4.736202502617359311e-03
1.550000000000000000e+01 3.131332988749999913e+03 3.695416738465144915e-03
1.600000000000000000e+01 3.131332988749999913e+03 -2.487513752913088436e-04
1.650000000000000000e+01 3.131332988749999913e+03 -1.568159348841314897e-04
1.700000000000000000e+01 3.131332988749999913e+03 4.759949371080266314e-04
1.750000000000000000e+01 3.131332988749999913e+03 -8.849945116698501840e-05
1.800000000000000000e+01 3.131332988749999913e+03 -7.367509150303990179e-05
1.850000000000000000e+01 3.131332988749999913e+03 3.537397918222152677e-05
1.900000000000000000e+01 3.131332988749999913e+03 -3.615281148898095379e-05
1.950000000000000000e+01 3.131332988749999913e+03 9.335347722363507902e-05
0.000000000000000000e+00 3.132375376562499696e+03 2.519285116277050415e-02
5.000000000000000000e-01 3.132375376562499696e+03 1.639463116314778673e-02
1.000000000000000000e+00 3.132375376562499696e+03 -2.738363904768902762e-02
1.500000000000000000e+00 3.132375376562499696e+03 -6.579284859137870568e-03
2.000000000000000000e+00 3.132375376562499696e+03 -6.431240849713495966e-02
2.500000000000000000e+00 3.132375376562499696e+03 -1.974003121289634108e-02
3.000000000000000000e+00 3.132375376562499696e+03 1.728125139537082383e-02
3.500000000000000000e+00 3.132375376562499696e+03 -1.967211323889952665e-02
4.000000000000000000e+00 3.132375376562499696e+03 1.273824634461911270e-02
4.500000000000000000e+00 3.132375376562499696e+03 -1.006638318065870841e-02
5.000000000000000000e+00 3.132375376562499696e+03 -4.898907611900912840e-02
5.500000000000000000e+00 3.132375376562499696e+03 -1.535123943304932473e-02
6.000000000000000000e+00 3.132375376562499696e+03 2.399400766933288548e-02
6.500000000000000000e+00 3.132375376562499696e+03 -3.297948105000293034e-02
7.000000000000000000e+00 3.132375376562499696e+03 1.873364025027196220e-02
7.500000000000000000e+00 3.132375376562499696e+03 -2.256015229372131461e-02
8.000000000000000000e+00 3.132375376562499696e+03 -2.101816945059863800e-02
8.500000000000000000e+00 3.132375376562499696e+03 6.570143772508908536e-05
9.000000000000000000e+00 3.132375376562499696e+03 1.721624949293476883e-02
9.500000000000000000e+00 3.132375376562499696e+03 1.547856032970510755e-02
1.000000000000000000e+01 3.132375376562499696e+03 -6.327658455023325856e-02
1.050000000000000000e+01 3.132375376562499696e+03 -4.206634624082252610e-02
1.100000000000000000e+01 3.132375376562499696e+03 -7.855955204975358097e-02
1.150000000000000000e+01 3.132375376562499696e+03 -1.063682822650046239e-01
1.200000000000000000e+01 3.132375376562499696e+03 -1.281820015127617396e-01
1.250000000000000000e+01 3.132375376562499696e+03 -8.627708059440278299e-02
1.300000000000000000e+01 3.132375376562499696e+03 -7.607732304672247536e-02
1.350000000000000000e+01 3.132375376562499696e+03 -3.775661300301436096e-02
1.400000000000000000e+01 3.132375376562499696e+03 -3.042301819402203414e-02
1.450000000000000000e+01 3.132375376562499696e+03 -7.627920728636883307e-03
1.500000000000000000e+01 3.132375376562499696e+03 -5.267700325188682565e-03
1.550000000000000000e+01 3.132375376562499696e+03 4.141105831681064255e-03
1.600000000000000000e+01 3.132375376562499696e+03 -2.461375309113741677e-04
1.650000000000000000e+01 3.132375376562499696e+03 -1.807963770180910038e-04
1.700000000000000000e+01 3.132375376562499696e+03 4.786192171538849950e-04
1.750000000000000000e+01 3.132375376562499696e+03 -8.953447273447843482e-05
1.800000000000000000e+01 3.132375376562499696e+03 -6.845124563283022342e-05
1.850000000000000000e+01 3.132375376562499696e+03 3.575148689560903980e-05
1.900000000000000000e+01 3.132375376562499696e+03 -3.746979037917808433e-05
1.950000000000000000e+01 3.132375376562499696e+03 9.164785357737972925e-05
0.000000000000000000e+00 3.133417764374999479e+03 2.407202976700825378e-02
5.000000000000000000e-01 3.133417764374999479e+03 1.885774920116689221e-02
1.000000000000000000e+00 3.133417764374999479e+03 -3.203115587667902664e-02
1.500000000000000000e+00 3.133417764374999479e+03 -5.336928778213712553e-03
2.000000000000000000e+00 3.133417764374999479e+03 -6.571888311175502762e-02
2.500000000000000000e+00 3.133417764374999479e+03 -1.617496723587700039e-02
3.000000000000000000e+00 3.133417764374999479e+03 1.256830568976145812e-02
3.500000000000000000e+00 3.133417764374999479e+03 -2.284420055254095597e-02
4.000000000000000000e+00 3.133417764374999479e+03 1.362612621386865945e-02
4.500000000000000000e+00 3.133417764374999479e+03 -1.597432742583073870e-02
5.000000000000000000e+00 3.133417764374999479e+03 -5.069542789836434943e-02
5.500000000000000000e+00 3.133417764374999479e+03 -1.985520405174163311e-02
6.000000000000000000e+00 3.133417764374999479e+03 2.405191913705301276e-02
6.500000000000000000e+00 3.133417764374999479e+03 -3.298457033909654029e-02
7.000000000000000000e+00 3.133417764374999479e+03 2.005533151969830438e-02
7.500000000000000000e+00 3.133417764374999479e+03 -2.087566936733909612e-02
8.000000000000000000e+00 3.133417764374999479e+03 -2.146469059509023905e-02
8.500000000000000000e+00 3.133417764374999479e+03 1.576417670178972797e-04
9.000000000000000000e+00 3.133417764374999479e+03 2.004193627442637723e-02
9.500000000000000000e+00 3.133417764374999479e+03 1.583608379677919550e-02
1.000000000000000000e+01 3.133417764374999479e+03 -6.479271114250138852e-02
1.050000000000000000e+01 3.133417764374999479e+03 -3.772370225319666287e-02
1.100000000000000000e+01 3.133417764374999479e+03 -8.075889374009535826e-02
1.150000000000000000e+01 3.133417764374999479e+03 -1.068306353017828558e-01
1.200000000000000000e+01 3.133417764374999479e+03 -1.262495117918173981e-01
1.250000000000000000e+01 3.133417764374999479e+03 -8.880068367204022040e-02
1.300000000000000000e+01 3.133417764374999479e+03 -7.616140268582102801e-02
1.350000000000000000e+01 3.133417764374999479e+03 -3.953968055706592183e-02
1.400000000000000000e+01 3.133417764374999479e+03 -2.960856747606247300e-02
1.450000000000000000e+01 3.133417764374999479e+03 -8.337878656434425870e-03
1.500000000000000000e+01 3.133417764374999479e+03 -5.779349001799803827e-03
1.550000000000000000e+01 3.133417764374999479e+03 4.553842339637357954e-03
1.600000000000000000e+01 3.133417764374999479e+03 -2.490836203519743121e-04
1.650000000000000000e+01 3.133417764374999479e+03 -2.054671413259016139e-04
1.700000000000000000e+01 3.133417764374999479e+03 4.793596344570772642e-04
1.750000000000000000e+01 3.133417764374999479e+03 -8.906294564341602567e-05
1.800000000000000000e+01 3.133417764374999479e+03 -6.293246338367553330e-05
1.850000000000000000e+01 3.133417764374999479e+03 3.676553118303699323e-05
1.900000000000000000e+01 3.133417764374999479e+03 -3.967016804300989790e-05
1.950000000000000000e+01 3.133417764374999479e+03 9.015046162561630907e-05
0.000000000000000000e+00 3.134460152187499716e+03 2.328200224565449630e-02
5.000000000000000000e-01 3.134460152187499716e+03 2.162651522504271603e-02
1.000000000000000000e+00 3.134460152187499716e+03 -3.632812064312753580e-02
1.500000000000000000e+00 3.134460152187499716e+03 -4.282330460889993695e-03
2.000000000000000000e+00 3.134460152187499716e+03 -6.698491791471021528e-02
2.500000000000000000e+00 3.134460152187499716e+03 -1.297638816867947853e-02
3.000000000000000000e+00 3.134460152187499716e+03 7.144150221710818260e-03
3.500000000000000000e+00 3.134460152187499716e+03 -2.641185599774226872e-02
4.000000000000000000e+00 3.134460152187499716e+03 1.485118496268892502e-02
4.500000000000000000e+00 3.134460152187499716e+03 -2.159269318782082100e-02
5.000000000000000000e+00 3.134460152187499716e+03 -5.228820545192253838e-02
5.500000000000000000e+00 3.134460152187499716e+03 -2.382146525236082321e-02
6.000000000000000000e+00 3.134460152187499716e+03 2.355251050337766119e-02
6.500000000000000000e+00 3.134460152187499716e+03 -3.241853350709771736e-02
7.000000000000000000e+00 3.134460152187499716e+03 2.147077995586586796e-02
7.500000000000000000e+00 3.134460152187499716e+03 -1.848636579758385079e-02
8.000000000000000000e+00 3.134460152187499716e+03 -2.217342195774903157e-02
8.500000000000000000e+00 3.134460152187499716e+03 5.853970050700431057e-04
9.000000000000000000e+00 3.134460152187499716e+03 2.231387727124816908e-02
9.500000000000000000e+00 3.134460152187499716e+03 1.588344205940678613e-02
1.000000000000000000e+01 3.134460152187499716e+03 -6.555747979831466621e-02
1.050000000000000000e+01 3.134460152187499716e+03 -3.340415597643885126e-02
1.100000000000000000e+01 3.134460152187499716e+03 -8.266157056671023795e-02
1.150000000000000000e+01 3.134460152187499716e+03 -1.070221280400468350e-01
1.200000000000000000e+01 3.134460152187499716e+03 -1.239994824623518593e-01
1.250000000000000000e+01 3.134460152187499716e+03 -9.109102037538266416e-02
1.300000000000000000e+01 3.134460152187499716e+03 -7.627591206026494708e-02
1.350000000000000000e+01 3.134460152187499716e+03 -4.128068078404200508e-02
1.400000000000000000e+01 3.134460152187499716e+03 -2.869033929500263563e-02
1.450000000000000000e+01 3.134460152187499716e+03 -9.054997037348234273e-03
1.500000000000000000e+01 3.134460152187499716e+03 -6.260946329251658796e-03
1.550000000000000000e+01 3.134460152187499716e+03 4.917920042299744540e-03
1.600000000000000000e+01 3.134460152187499716e+03 -2.557445304590694342e-04
1.650000000000000000e+01 3.134460152187499716e+03 -2.270417000608770356e-04
1.700000000000000000e+01 3.134460152187499716e+03 4.768590252301496712e-04
1.750000000000000000e+01 3.134460152187499716e+03 -8.684866354788095403e-05
1.800000000000000000e+01 3.134460152187499716e+03 -5.685866780499765111e-05
1.850000000000000000e+01 3.134460152187499716e+03 3.794238261953224590e-05
1.900000000000000000e+01 3.134460152187499716e+03 -4.238444063849924599e-05
1.950000000000000000e+01 3.134460152187499716e+03 8.884531113147651983e-05
0.000000000000000000e+00 3.135502539999999044e+03 2.279259688734919589e-02
5.000000000000000000e-01 3.135502539999999044e+03 2.454434534377441732e-02
1.000000000000000000e+00 3.135502539999999044e+03 -4.000527420833629999e-02
1.500000000000000000e+00 3.135502539999999044e+03 -3.620909216804923687e-03
2.000000000000000000e+00 3.135502539999999044e+03 -6.793498939019441962e-02
2.500000000000000000e+00 3.135502539999999044e+03 -1.028931275992841718e-02
3.000000000000000000e+00 3.135502539999999044e+03 1.317540082053764465e-03
3.500000000000000000e+00 3.135502539999999044e+03 -3.036345349801398280e-02
4.000000000000000000e+00 3.135502539999999044e+03 1.640083287615459393e-02
4.500000000000000000e+00 3.135502539999999044e+03 -2.688188992200375368e-02
5.000000000000000000e+00 3.135502539999999044e+03 -5.354815299292852576e-02
5.500000000000000000e+00 3.135502539999999044e+03 -2.710276377884043852e-02
6.000000000000000000e+00 3.135502539999999044e+03 2.262853960872244011e-02
6.500000000000000000e+00 3.135502539999999044e+03 -3.134582616758956053e-02
7.000000000000000000e+00 3.135502539999999044e+03 2.286065212729958621e-02
7.500000000000000000e+00 3.135502539999999044e+03 -1.550841295795253767e-02
8.000000000000000000e+00 3.135502539999999044e+03 -2.301245673175017145e-02
8.500000000000000000e+00 3.135502539999999044e+03 1.332026934298975685e-03
9.000000000000000000e+00 3.135502539999999044e+03 2.389783853235547678e-02
9.500000000000000000e+00 3.135502539999999044e+03 1.564884187908395508e-02
1.000000000000000000e+01 3.135502539999999044e+03 -6.551294635024978996e-02
1.050000000000000000e+01 3.135502539999999044e+03 -2.929693821663632500e-02
1.100000000000000000e+01 3.135502539999999044e+03 -8.423151686073332423e-02
1.150000000000000000e+01 3.135502539999999044e+03 -1.069315548047844178e-01
1.200000000000000000e+01 3.135502539999999044e+03 -1.215151474963547806e-01
1.250000000000000000e+01 3.135502539999999044e+03 -9.313567399448303974e-02
1.300000000000000000e+01 3.135502539999999044e+03 -7.636275954699968394e-02
1.350000000000000000e+01 3.135502539999999044e+03 -4.297993665535147084e-02
1.400000000000000000e+01 3.135502539999999044e+03 -2.768168506784203162e-02
1.450000000000000000e+01 3.135502539999999044e+03 -9.753881546011667139e-03
1.500000000000000000e+01 3.135502539999999044e+03 -6.717019373172842742e-03
1.550000000000000000e+01 3.135502539999999044e+03 5.225949217763781532e-03
1.600000000000000000e+01 3.135502539999999044e+03 -2.633931527992844595e-04
1.650000000000000000e+01 3.135502539999999044e+03 -2.420155638677619911e-04
1.700000000000000000e+01 3.135502539999999044e+03 4.706101800171851816e-04
1.750000000000000000e+01 3.135502539999999044e+03 -8.377441592749723827e-05
1.800000000000000000e+01 3.135502539999999044e+03 -4.955625608024729646e-05
1.850000000000000000e+01 3.135502539999999044e+03 3.888085012883518065e-05
1.900000000000000000e+01 3.135502539999999044e+03 -4.540898139710002301e-05
1.950000000000000000e+01 3.135502539999999044e+03 8.780952136944975505e-05
0.000000000000000000e+00 3.136544927812499282e+03 2.255206814810004415e-02
5.000000000000000000e-01 3.136544927812499282e+03 2.735976102877613406e-02
1.000000000000000000e+00 3.136544927812499282e+03 -4.279387506016488207e-02
1.500000000000000000e+00 3.136544927812499282e+03 -3.484520063678491365e-03
2.000000000000000000e+00 3.136544927812499282e+03 -6.860107770243459302e-02
2.500000000000000000e+00 3.136544927812499282e+03 -8.194332468922789839e-03
3.000000000000000000e+00 3.136544927812499282e+03 -4.599142228944546988e-03
3.500000000000000000e+00 3.136544927812499282e+03 -3.467525406237634972e-02
4.000000000000000000e+00 3.136544927812499282e+03 1.825139965744189754e-02
4.500000000000000000e+00 3.136544927812499282e+03 -3.190211511788378779e-02
5.000000000000000000e+00 3.136544927812499282e+03 -5.431565176503087150e-02
5.500000000000000000e+00 3.136544927812499282e+03 -2.960086285362115849e-02
6.000000000000000000e+00 3.136544927812499282e+03 2.132516333147702753e-02
6.500000000000000000e+00 3.136544927812499282e+03 -2.980940675264805509e-02
7.000000000000000000e+00 3.136544927812499282e+03 2.411610427027138792e-02
7.500000000000000000e+00 3.136544927812499282e+03 -1.207100718012748750e-02
8.000000000000000000e+00 3.136544927812499282e+03 -2.372214620981301023e-02
8.500000000000000000e+00 3.136544927812499282e+03 2.384886214281628156e-03
9.000000000000000000e+00 3.136544927812499282e+03 2.466411845470892206e-02
9.500000000000000000e+00 3.136544927812499282e+03 1.527912043538681187e-02
1.000000000000000000e+01 3.136544927812499282e+03 -6.466839731537742109e-02
1.050000000000000000e+01 3.136544927812499282e+03 -2.555624258243484326e-02
1.100000000000000000e+01 3.136544927812499282e+03 -8.555073220318275273e-02
1.150000000000000000e+01 3.136544927812499282e+03 -1.064632546155440673e-01
1.200000000000000000e+01 3.136544927812499282e+03 -1.189106934473674465e-01
1.250000000000000000e+01 3.136544927812499282e+03 -9.492114077626265245e-02
1.300000000000000000e+01 3.136544927812499282e+03 -7.640799443391679824e-02
1.350000000000000000e+01 3.136544927812499282e+03 -4.460711645044740381e-02
1.400000000000000000e+01 3.136544927812499282e+03 -2.661843665004779563e-02
1.450000000000000000e+01 3.136544927812499282e+03 -1.039964720342456336e-02
1.500000000000000000e+01 3.136544927812499282e+03 -7.136885371028979172e-03
1.550000000000000000e+01 3.136544927812499282e+03 5.473864934846659445e-03
1.600000000000000000e+01 3.136544927812499282e+03 -2.747228866977242815e-04
1.650000000000000000e+01 3.136544927812499282e+03 -2.496674298259066583e-04
1.700000000000000000e+01 3.136544927812499282e+03 4.614273769988061816e-04
1.750000000000000000e+01 3.136544927812499282e+03 -8.079253385088534085e-05
1.800000000000000000e+01 3.136544927812499282e+03 -4.055741436598261852e-05
1.850000000000000000e+01 3.136544927812499282e+03 3.933921534792267816e-05
1.900000000000000000e+01 3.136544927812499282e+03 -4.841930156898342015e-05
1.950000000000000000e+01 3.136544927812499282e+03 8.690567028890285517e-05
0.000000000000000000e+00 3.137587315624999519e+03 2.251822509876939826e-02
5.000000000000000000e-01 3.137587315624999519e+03 2.993378243201568270e-02
1.000000000000000000e+00 3.137587315624999519e+03 -4.450981653748941475e-02
1.500000000000000000e+00 3.137587315624999519e+03 -3.965015116773425684e-03
2.000000000000000000e+00 3.137587315624999519e+03 -6.914483276347514751e-02
2.500000000000000000e+00 3.137587315624999519e+03 -6.705474204575827962e-03
3.000000000000000000e+00 3.137587315624999519e+03 -1.032796603081464343e-02
3.500000000000000000e+00 3.137587315624999519e+03 -3.934559914386365903e-02
4.000000000000000000e+00 3.137587315624999519e+03 2.028858027487841567e-02
4.500000000000000000e+00 3.137587315624999519e+03 -3.659908070299670163e-02
5.000000000000000000e+00 3.137587315624999519e+03 -5.441814004687207246e-02
5.500000000000000000e+00 3.137587315624999519e+03 -3.133961185388826898e-02
6.000000000000000000e+00 3.137587315624999519e+03 1.967813229391035187e-02
6.500000000000000000e+00 3.137587315624999519e+03 -2.779707249103864283e-02
7.000000000000000000e+00 3.137587315624999519e+03 2.522292122554869315e-02
7.500000000000000000e+00 3.137587315624999519e+03 -8.314168622632862188e-03
8.000000000000000000e+00 3.137587315624999519e+03 -2.409749199925428215e-02
8.500000000000000000e+00 3.137587315624999519e+03 3.742440530870192513e-03
9.000000000000000000e+00 3.137587315624999519e+03 2.445569672581208304e-02
9.500000000000000000e+00 3.137587315624999519e+03 1.488432587151220475e-02
1.000000000000000000e+01 3.137587315624999519e+03 -6.309149847809562839e-02
1.050000000000000000e+01 3.137587315624999519e+03 -2.229616872186968024e-02
1.100000000000000000e+01 3.137587315624999519e+03 -8.667250391385726560e-02
1.150000000000000000e+01 3.137587315624999519e+03 -1.055969503493478096e-01
1.200000000000000000e+01 3.137587315624999519e+03 -1.163639261531938113e-01
1.250000000000000000e+01 3.137587315624999519e+03 -9.642211527017052752e-02
1.300000000000000000e+01 3.137587315624999519e+03 -7.645157040391006853e-02
1.350000000000000000e+01 3.137587315624999519e+03 -4.616747295590373223e-02
1.400000000000000000e+01 3.137587315624999519e+03 -2.551136900768149335e-02
1.450000000000000000e+01 3.137587315624999519e+03 -1.096540096118557399e-02
1.500000000000000000e+01 3.137587315624999519e+03 -7.498041263847832032e-03
1.550000000000000000e+01 3.137587315624999519e+03 5.652730807541061706e-03
1.600000000000000000e+01 3.137587315624999519e+03 -2.906466661307298221e-04
1.650000000000000000e+01 3.137587315624999519e+03 -2.508759974724622793e-04
1.700000000000000000e+01 3.137587315624999519e+03 4.503359720728545602e-04
1.750000000000000000e+01 3.137587315624999519e+03 -7.855652442121992143e-05
1.800000000000000000e+01 3.137587315624999519e+03 -2.943375543359020552e-05
1.850000000000000000e+01 3.137587315624999519e+03 3.900292115630284374e-05
1.900000000000000000e+01 3.137587315624999519e+03 -5.112076512767178312e-05
1.950000000000000000e+01 3.137587315624999519e+03 8.597218033197092323e-05
0.000000000000000000e+00 3.138629703437499757e+03 2.262871028209676241e-02
5.000000000000000000e-01 3.138629703437499757e+03 3.215175652172659604e-02
1.000000000000000000e+00 3.138629703437499757e+03 -4.528038691776160168e-02
1.500000000000000000e+00 3.138629703437499757e+03 -5.025547290263734923e-03
2.000000000000000000e+00 3.138629703437499757e+03 -6.959203050045090211e-02
2.500000000000000000e+00 3.138629703437499757e+03 -5.851897421630137056e-03
3.000000000000000000e+00 3.138629703437499757e+03 -1.575707953442365833e-02
3.500000000000000000e+00 3.138629703437499757e+03 -4.427430458568051147e-02
4.000000000000000000e+00 3.138629703437499757e+03 2.233103265531139262e-02
4.500000000000000000e+00 3.138629703437499757e+03 -4.079877531583640804e-02
5.000000000000000000e+00 3.138629703437499757e+03 -5.367469721434092733e-02
5.500000000000000000e+00 3.138629703437499757e+03 -3.250656097613257439e-02
6.000000000000000000e+00 3.138629703437499757e+03 1.774520688282010816e-02
6.500000000000000000e+00 3.138629703437499757e+03 -2.529769396332469736e-02
7.000000000000000000e+00 3.138629703437499757e+03 2.622353418378061893e-02
7.500000000000000000e+00 3.138629703437499757e+03 -4.404741334289365498e-03
8.000000000000000000e+00 3.138629703437499757e+03 -2.409815443481260269e-02
8.500000000000000000e+00 3.138629703437499757e+03 5.416588340508866721e-03
9.000000000000000000e+00 3.138629703437499757e+03 2.318821748835021151e-02
9.500000000000000000e+00 3.138629703437499757e+03 1.459067869996571835e-02
1.000000000000000000e+01 3.138629703437499757e+03 -6.093508274717329698e-02
1.050000000000000000e+01 3.138629703437499757e+03 -1.952504799881739361e-02
1.100000000000000000e+01 3.138629703437499757e+03 -8.755163891068271087e-02
1.150000000000000000e+01 3.138629703437499757e+03 -1.044161079168068884e-01
1.200000000000000000e+01 3.138629703437499757e+03 -1.139772336550116116e-01
1.250000000000000000e+01 3.138629703437499757e+03 -9.761648557642631230e-02
1.300000000000000000e+01 3.138629703437499757e+03 -7.656122722465090458e-02
1.350000000000000000e+01 3.138629703437499757e+03 -4.768012451933760498e-02
1.400000000000000000e+01 3.138629703437499757e+03 -2.436303829882263683e-02
1.450000000000000000e+01 3.138629703437499757e+03 -1.146405164311344906e-02
1.500000000000000000e+01 3.138629703437499757e+03 -7.786881139285702601e-03
1.550000000000000000e+01 3.138629703437499757e+03 5.763136296082125264e-03
1.600000000000000000e+01 3.138629703437499757e+03 -3.144807209286784740e-04
1.650000000000000000e+01 3.138629703437499757e+03 -2.449868428667507751e-04
1.700000000000000000e+01 3.138629703437499757e+03 4.380307353078453252e-04
1.750000000000000000e+01 3.138629703437499757e+03 -7.703793356320504093e-05
1.800000000000000000e+01 3.138629703437499757e+03 -1.624049168204565411e-05
1.850000000000000000e+01 3.138629703437499757e+03 3.791282023106827933e-05
1.900000000000000000e+01 3.138629703437499757e+03 -5.353744807073908724e-05
1.950000000000000000e+01 3.138629703437499757e+03 8.484300365581035563e-05
0.000000000000000000e+00 3.139672091249999539e+03 2.279531895317168586e-02
5.000000000000000000e-01 3.139672091249999539e+03 3.401873350497662540e-02
1.000000000000000000e+00 3.139672091249999539e+03 -4.531178814373297559e-02
1.500000000000000000e+00 3.139672091249999539e+03 -6.709387457718847016e-03
2.000000000000000000e+00 3.139672091249999539e+03 -6.998855991967359302e-02
2.500000000000000000e+00 3.139672091249999539e+03 -5.570716603812599609e-03
3.000000000000000000e+00 3.139672091249999539e+03 -2.085288582258913032e-02
3.500000000000000000e+00 3.139672091249999539e+03 -4.932307226602143657e-02
4.000000000000000000e+00 3.139672091249999539e+03 2.424432494390928172e-02
4.500000000000000000e+00 3.139672091249999539e+03 -4.433747171582938518e-02
5.000000000000000000e+00 3.139672091249999539e+03 -5.196527327584340994e-02
5.500000000000000000e+00 3.139672091249999539e+03 -3.324664243498432620e-02
6.000000000000000000e+00 3.139672091249999539e+03 1.554969184891459057e-02
6.500000000000000000e+00 3.139672091249999539e+03 -2.239950041275239404e-02
7.000000000000000000e+00 3.139672091249999539e+03 2.715589444824410489e-02
7.500000000000000000e+00 3.139672091249999539e+03 -4.102225024120108288e-04
8.000000000000000000e+00 3.139672091249999539e+03 -2.366333593452481232e-02
8.500000000000000000e+00 3.139672091249999539e+03 7.332065877322467735e-03
9.000000000000000000e+00 3.139672091249999539e+03 2.090255648490348464e-02
9.500000000000000000e+00 3.139672091249999539e+03 1.452967511854108724e-02
1.000000000000000000e+01 3.139672091249999539e+03 -5.835508780599964196e-02
1.050000000000000000e+01 3.139672091249999539e+03 -1.723880249503263046e-02
1.100000000000000000e+01 3.139672091249999539e+03 -8.816399459375488801e-02
1.150000000000000000e+01 3.139672091249999539e+03 -1.030443487815213555e-01
1.200000000000000000e+01 3.139672091249999539e+03 -1.117925030364367439e-01
1.250000000000000000e+01 3.139672091249999539e+03 -9.850376283936695954e-02
1.300000000000000000e+01 3.139672091249999539e+03 -7.675812231128477381e-02
1.350000000000000000e+01 3.139672091249999539e+03 -4.912298330954493336e-02
1.400000000000000000e+01 3.139672091249999539e+03 -2.317535222807272019e-02
1.450000000000000000e+01 3.139672091249999539e+03 -1.192580461292027522e-02
1.500000000000000000e+01 3.139672091249999539e+03 -7.999316294580892037e-03
1.550000000000000000e+01 3.139672091249999539e+03 5.816340223738779812e-03
1.600000000000000000e+01 3.139672091249999539e+03 -3.504925773601962643e-04
1.650000000000000000e+01 3.139672091249999539e+03 -2.307902911470387469e-04
1.700000000000000000e+01 3.139672091249999539e+03 4.248762663418472613e-04
1.750000000000000000e+01 3.139672091249999539e+03 -7.635853294466144131e-05
1.800000000000000000e+01 3.139672091249999539e+03 -1.512998245836446778e-06
1.850000000000000000e+01 3.139672091249999539e+03 3.648729819231580167e-05
1.900000000000000000e+01 3.139672091249999539e+03 -5.562610305297579268e-05
1.950000000000000000e+01 3.139672091249999539e+03 8.323012883788132325e-05
0.000000000000000000e+00 3.140714479062499777e+03 2.295165431727205774e-02
5.000000000000000000e-01 3.140714479062499777e+03 3.550125912126186889e-02
1.000000000000000000e+00 3.140714479062499777e+03 -4.467439293014455887e-02
1.500000000000000000e+00 3.140714479062499777e+03 -9.054167257642242728e-03
2.000000000000000000e+00 3.140714479062499777e+03 -7.034081577512892036e-02
2.500000000000000000e+00 3.140714479062499777e+03 -5.850775983757489432e-03
3.000000000000000000e+00 3.140714479062499777e+03 -2.547702335776401081e-02
3.500000000000000000e+00 3.140714479062499777e+03 -5.430672454459960913e-02
[truncated: 2,504,034 more chars]
