# Supplementary material for: Multipolar electric and magnetic contributions to sum-frequency generation spectra reveal biaxial interfacial water structure
Source: Nat Commun. 2026 May 13;17:4333. doi: 10.1038/s41467-026-72345-4 (PMC13172427; doi:10.1038/s41467-026-72345-4)
Supplement: Supplementary file 3 — Source data [file 41467_2026_72345_MOESM3_ESM.zip › SourceData/SuppFig11(a,b).txt]

f xxz yyz zzz yzy
-5.211939062499998727e+03 8.749189371827742305e-06 3.826971731483391032e-05 -3.387537983101989967e-06 -4.040090359882082772e-04
-5.210896674687498489e+03 1.267522988383493253e-05 5.132466523121711555e-05 2.393235408207885100e-06 -4.441077868912134390e-04
-5.209854286874999161e+03 1.710348675522542272e-05 6.588194716578348270e-05 9.210410800379568324e-06 -4.832603043427413886e-04
-5.208811899062499833e+03 2.209131861091859886e-05 8.212099192396112057e-05 1.716842260868597692e-05 -5.210003753952273603e-04
-5.207769511249999596e+03 2.760632310126361880e-05 9.993502615361731488e-05 2.621770860465584831e-05 -5.570141216747628117e-04
-5.206727123437499358e+03 3.363536490742967074e-05 1.192707129388710945e-04 3.635598902410151491e-05 -5.910589020582943717e-04
-5.205684735624999121e+03 4.022901768329858888e-05 1.402692782803540501e-04 4.770554591171995455e-05 -6.227328281560719041e-04
-5.204642347812498883e+03 4.735885008035164068e-05 1.628311009960768446e-04 6.023358812099695493e-05 -6.517420303198031683e-04
-5.203599959999999555e+03 5.493432257647644156e-05 1.866682486187985583e-04 7.378368662152882062e-05 -6.779217214720625970e-04
-5.202557572187499318e+03 6.290046159982647502e-05 2.116048264574135209e-04 8.826278243073581889e-05 -7.011031268441707048e-04
-5.201515184374999080e+03 7.120272826480515075e-05 2.374594148822401125e-04 1.035907298441296199e-04 -7.212242831128726824e-04
-5.200472796562499752e+03 7.973636912486414862e-05 2.638992243280554283e-04 1.195858151957776631e-04 -7.381923110586512040e-04
-5.199430408749999515e+03 8.837091257073571675e-05 2.905218142755826359e-04 1.360002657179242794e-04 -7.519780682038341166e-04
-5.198388020937500187e+03 9.691368183655279308e-05 3.167446464235741622e-04 1.524473654732360381e-04 -7.628145318266692969e-04
-5.197345633124999949e+03 1.052094506140453198e-04 3.421117607028870524e-04 1.685919424381878730e-04 -7.709412679302735929e-04
-5.196303245312499712e+03 1.131527531137821425e-04 3.663305390868787045e-04 1.841757552493275053e-04 -7.767206089277874830e-04
-5.195260857499999474e+03 1.206239943769318428e-04 3.890610126130935741e-04 1.989204840480002495e-04 -7.806809483494319291e-04
-5.194218469687499237e+03 1.274795330173963915e-04 4.098854529663138952e-04 2.125085402527432908e-04 -7.833415552686067091e-04
-5.193176081874999909e+03 1.335601690400151553e-04 4.283509716136797338e-04 2.245699702431329175e-04 -7.851498953569436027e-04
-5.192133694062499671e+03 1.387493681428290427e-04 4.441192102645247393e-04 2.348461178922345836e-04 -7.863995276593942771e-04
-5.191091306249999434e+03 1.429926899799506589e-04 4.570298839070843712e-04 2.432201052793723974e-04 -7.874965053143377332e-04
-5.190048918437499196e+03 1.463146918537123228e-04 4.671446229327745484e-04 2.497636927482252260e-04 -7.885457133092229742e-04
-5.189006530624999868e+03 1.487455560483836204e-04 4.745411972328200645e-04 2.545613902268181348e-04 -7.893903683840483663e-04
-5.187964142812500540e+03 1.502787764705870732e-04 4.791818226709657113e-04 2.576321707581600423e-04 -7.901887244497502339e-04
-5.186921754999999393e+03 1.509922884752139792e-04 4.812851845929882718e-04 2.591624588426270437e-04 -7.910779258959497020e-04
-5.185879367187499156e+03 1.509804977746203182e-04 4.811308388813708044e-04 2.593520832411172527e-04 -7.920428958066980975e-04
-5.184836979374999828e+03 1.502712318351538830e-04 4.788016668216367520e-04 2.582589543584793757e-04 -7.930031676826818912e-04
-5.183794591562499591e+03 1.489403609004918852e-04 4.745266380312168522e-04 2.560360438906169028e-04 -7.939789394228310634e-04
-5.182752203749999353e+03 1.470684052738283130e-04 4.685469517914355115e-04 2.528489799869945102e-04 -7.949146261128288730e-04
-5.181709815937500025e+03 1.446951120301338367e-04 4.609969515433832879e-04 2.487522623985066565e-04 -7.957232963305845529e-04
-5.180667428124998878e+03 1.418452223941201362e-04 4.519636358781070552e-04 2.437737381821060434e-04 -7.963735386424835487e-04
-5.179625040312499550e+03 1.385676173958599715e-04 4.416149133186944944e-04 2.379757180316709024e-04 -7.966488159474828176e-04
-5.178582652499999313e+03 1.348964304763658885e-04 4.300665940458782421e-04 2.314042983844046637e-04 -7.964911990381357736e-04
-5.177540264687499075e+03 1.308409666774111200e-04 4.173485638460926487e-04 2.240751141197773336e-04 -7.960457979075041737e-04
-5.176497876874999747e+03 1.264460637270312766e-04 4.035977545065721887e-04 2.160758191936033943e-04 -7.953535512332726232e-04
-5.175455489062499510e+03 1.219407363503290743e-04 3.895215247057083933e-04 2.078395652641200982e-04 -7.945251769445473662e-04
-5.174413101249999272e+03 1.176840712695594748e-04 3.762367398488741755e-04 2.000316628873160120e-04 -7.936537263158076946e-04
-5.173370713437499944e+03 1.139573607046735342e-04 3.646132357888409400e-04 1.931822251492693672e-04 -7.927163776450654514e-04
-5.172328325624999707e+03 1.108567900894440482e-04 3.549361225017432647e-04 1.874943751705049236e-04 -7.921026183671284844e-04
-5.171285937812499469e+03 1.084490382995402882e-04 3.473928708922554708e-04 1.831270411328022934e-04 -7.921276797904387842e-04
-5.170243549999998322e+03 1.068158956054941717e-04 3.422330081865071916e-04 1.802405972340417309e-04 -7.928327816076032259e-04
-5.169201162187499904e+03 1.059182683139087139e-04 3.393429208979912366e-04 1.787486227699791174e-04 -7.943995487661355010e-04
-5.168158774374999666e+03 1.056722668255125861e-04 3.384718807995449187e-04 1.784777705548311430e-04 -7.968774072138736040e-04
-5.167116386562499429e+03 1.060366510489348552e-04 3.395116798824980879e-04 1.793164178023495228e-04 -8.002100436609768360e-04
-5.166073998749999191e+03 1.069252240509454367e-04 3.422099848172520560e-04 1.810770739212317400e-04 -8.043163129792576518e-04
-5.165031610937499863e+03 1.082679404199657353e-04 3.463614817535669429e-04 1.836076896297915786e-04 -8.092250477742894124e-04
-5.163989223124998716e+03 1.101060305774368152e-04 3.521042391660260699e-04 1.869672762362147164e-04 -8.147292415658671750e-04
-5.162946835312499388e+03 1.125795568748173169e-04 3.598750838552844302e-04 1.914132955881909734e-04 -8.206049320767721611e-04
-5.161904447499999151e+03 1.157322169754520326e-04 3.698003059819396994e-04 1.970438181335360873e-04 -8.269199495524700346e-04
-5.160862059687499823e+03 1.194676534517496059e-04 3.815765443545708125e-04 2.036867413431878073e-04 -8.335977115714204334e-04
-5.159819671874999585e+03 1.237267524124232741e-04 3.950313934238015726e-04 2.112122001501107150e-04 -8.407777009520830697e-04
-5.158777284062499348e+03 1.283235028010194182e-04 4.095797779333926474e-04 2.192870665512878939e-04 -8.485238895087237384e-04
-5.157734896249999110e+03 1.331372720737666968e-04 4.248190987456799809e-04 2.277362247815690121e-04 -8.565901152446239123e-04
-5.156692508437499782e+03 1.380814411181830457e-04 4.404676423478154509e-04 2.364208290753704934e-04 -8.649309178755023577e-04
-5.155650120624999545e+03 1.430111536889673042e-04 4.560669823155660547e-04 2.450864239261835902e-04 -8.734906787825386272e-04
-5.154607732812499307e+03 1.478394268612459811e-04 4.713368971094917701e-04 2.535887658508529079e-04 -8.820877345923480370e-04
-5.153565344999999070e+03 1.524676813199748462e-04 4.859671959125314413e-04 2.617512796795209247e-04 -8.905875827799414682e-04
-5.152522957187499742e+03 1.568413264757003540e-04 4.997803173506530422e-04 2.694865970534909448e-04 -8.989673013025298830e-04
-5.151480569374999504e+03 1.610169650998429154e-04 5.129502788979607968e-04 2.769032380677821236e-04 -9.073281636135799300e-04
-5.150438181562499267e+03 1.650310852431048376e-04 5.255919313907538590e-04 2.840662993136706645e-04 -9.155124225063246846e-04
-5.149395793749999939e+03 1.688480103325674909e-04 5.375990700074683966e-04 2.909010175397483389e-04 -9.230587005500806574e-04
-5.148353405937498792e+03 1.724820768835037203e-04 5.490190960978693366e-04 2.974289374895525400e-04 -9.294394215487008972e-04
-5.147311018124999464e+03 1.759028744885926207e-04 5.597533657873204286e-04 3.036009380017706100e-04 -9.342895788785706606e-04
-5.146268630312499226e+03 1.790253582109274742e-04 5.695348681455076429e-04 3.092638602967021457e-04 -9.375448157956544530e-04
-5.145226242499999898e+03 1.818313584460228916e-04 5.783125755478011384e-04 3.143743272563803291e-04 -9.392932900153431281e-04
-5.144183854687499661e+03 1.842725087081522901e-04 5.859467991371693652e-04 3.188236724546735217e-04 -9.397528453994716431e-04
-5.143141466874999423e+03 1.863028395132078179e-04 5.923147316142621547e-04 3.224909157185054556e-04 -9.393054799661629305e-04
-5.142099079062499186e+03 1.879295970843621055e-04 5.974506891071675084e-04 3.253685892189677581e-04 -9.381877073243754432e-04
-5.141056691250000767e+03 1.892066546525355273e-04 6.015240447431727993e-04 3.275533534151005288e-04 -9.362279822772564750e-04
-5.140014303437499620e+03 1.903554852183637414e-04 6.052288524929260501e-04 3.294464166098763202e-04 -9.334383837897506069e-04
-5.138971915625000292e+03 1.915851354489899448e-04 6.092190456532683117e-04 3.314285188893611512e-04 -9.302397976076229834e-04
-5.137929527812499146e+03 1.929740017629031636e-04 6.137412648682143883e-04 3.336399667170596964e-04 -9.268721604890719275e-04
-5.136887139999999818e+03 1.945915237116743767e-04 6.189884680343803527e-04 3.362503681477967132e-04 -9.233893325126688121e-04
-5.135844752187499580e+03 1.965974415782675378e-04 6.254321042794485589e-04 3.396008921387808337e-04 -9.198077280574312080e-04
-5.134802364374999343e+03 1.991124680784954113e-04 6.334409196219493174e-04 3.439273376592718559e-04 -9.161702407968097973e-04
-5.133759976562499105e+03 2.021317781948083500e-04 6.430186478189549217e-04 3.491877513487580474e-04 -9.129215831006551318e-04
-5.132717588749999777e+03 2.055376191205419371e-04 6.538207032021323183e-04 3.551257047817888909e-04 -9.106517353922460737e-04
-5.131675200937499540e+03 2.091340833972872386e-04 6.652419998766766901e-04 3.613708465424291644e-04 -9.093289720254857551e-04
-5.130632813124999302e+03 2.128057863490388009e-04 6.769287102736963385e-04 3.677004713287668073e-04 -9.089854610874068203e-04
-5.129590425312499065e+03 2.165279627222835345e-04 6.888029957093256151e-04 3.740701161821985204e-04 -9.102612168343129743e-04
-5.128548037499999737e+03 2.202276878800787214e-04 7.006363613275579669e-04 3.803475914754115726e-04 -9.131774223663897353e-04
-5.127505649687499499e+03 2.238214112595756538e-04 7.121484427605257383e-04 3.864142888368768511e-04 -9.175461291543599365e-04
-5.126463261874999262e+03 2.273407011146889314e-04 7.233893196215599678e-04 3.924138434039172742e-04 -9.233478006727054719e-04
-5.125420874062499934e+03 2.308549845553274659e-04 7.345632218947850244e-04 3.984956063471806480e-04 -9.305986860878073721e-04
-5.124378486250000606e+03 2.343364177663054910e-04 7.455851049997392612e-04 4.046051787793045044e-04 -9.392587292890409393e-04
-5.123336098437499459e+03 2.377198727417177129e-04 7.562381034512410689e-04 4.106470663419949270e-04 -9.492583614151905514e-04
-5.122293710624999221e+03 2.408118314384526007e-04 7.659251697799637250e-04 4.162538838143119385e-04 -9.605453443071920640e-04
-5.121251322812499893e+03 2.434137361730155549e-04 7.740436392251270155e-04 4.210311287620059823e-04 -9.727332289342316375e-04
-5.120208934999999656e+03 2.455050894443881228e-04 7.805472843029150109e-04 4.249097319565860067e-04 -9.855694397708847972e-04
-5.119166547187499418e+03 2.471153788834280578e-04 7.855372994396296648e-04 4.279275121665710195e-04 -9.988066976190760910e-04
-5.118124159375000090e+03 2.483187398367789475e-04 7.892590344859084324e-04 4.301956329795911292e-04 -1.012129930266840406e-03
-5.117081771562498943e+03 2.490641749812018500e-04 7.915624313986577851e-04 4.316044401504129531e-04 -1.025337220871328468e-03
-5.116039383749999615e+03 2.493184733670236394e-04 7.923368390270379893e-04 4.321054042051094982e-04 -1.038367083906190699e-03
-5.114996995937499378e+03 2.491309916066355838e-04 7.917305141426717258e-04 4.317992496976643096e-04 -1.051201359730205565e-03
-5.113954608124999140e+03 2.485199957091807936e-04 7.897859531560637216e-04 4.307452988595552776e-04 -1.063636210637729880e-03
-5.112912220312499812e+03 2.476083362912755528e-04 7.868648513058846931e-04 4.292074939947876475e-04 -1.075498120164425321e-03
-5.111869832499999575e+03 2.465682453080697708e-04 7.834940177179603761e-04 4.275207226162339126e-04 -1.086618841319978877e-03
-5.110827444687499337e+03 2.454794713898644787e-04 7.799269352437235162e-04 4.258231133216315708e-04 -1.097131368468611846e-03
-5.109785056874999100e+03 2.444132792573059927e-04 7.763950885975754931e-04 4.242294176372391162e-04 -1.107328192929020287e-03
-5.108742669062499772e+03 2.434542987574214886e-04 7.731819979131479038e-04 4.228606087443100058e-04 -1.117394808614980166e-03
-5.107700281250000444e+03 2.426341271054357227e-04 7.704066774620631827e-04 4.217386099526105074e-04 -1.127748249503566060e-03
-5.106657893437499297e+03 2.419952743551826455e-04 7.682196857728627567e-04 4.209097956049407253e-04 -1.138574554381813295e-03
-5.105615505624999059e+03 2.415075858552900249e-04 7.665506115622109859e-04 4.202768632091251366e-04 -1.150099811635590897e-03
-5.104573117812499731e+03 2.411789857142390876e-04 7.654226379982545731e-04 4.198571201988993249e-04 -1.162684630789810993e-03
-5.103530729999999494e+03 2.411520296380073646e-04 7.652600162906889871e-04 4.199486677222033872e-04 -1.176312450822385169e-03
-5.102488342187499256e+03 2.414874563043398269e-04 7.662432241024024360e-04 4.206788694462087813e-04 -1.190748701045686283e-03
-5.101445954374999928e+03 2.422416494344428555e-04 7.685557216289247776e-04 4.221376496734362510e-04 -1.206026874335195840e-03
-5.100403566562499691e+03 2.434787424103055568e-04 7.723899151386346383e-04 4.244563694627785980e-04 -1.222233751215100628e-03
-5.099361178749999453e+03 2.451483402516203272e-04 7.775740288055509953e-04 4.275682498135216177e-04 -1.239244483874651524e-03
-5.098318790937499216e+03 2.471735123520686487e-04 7.838673810590742093e-04 4.313331612593083683e-04 -1.256583629074046245e-03
-5.097276403124999888e+03 2.495407437316958846e-04 7.912369586953096195e-04 4.357100096289170900e-04 -1.273932178469402857e-03
-5.096234015312499650e+03 2.522861604728870435e-04 7.998326773540681209e-04 4.406990203375598866e-04 -1.291317617305518060e-03
-5.095191627499999413e+03 2.553486675293533759e-04 8.095051183491695172e-04 4.461149372359710205e-04 -1.308576487139344368e-03
-5.094149239687499175e+03 2.586284657594156862e-04 8.199601730349040081e-04 4.517438242260364903e-04 -1.325310537174271327e-03
-5.093106851874999847e+03 2.620396398268382021e-04 8.309126683013724150e-04 4.574582459718705809e-04 -1.341078508816009396e-03
-5.092064464062500520e+03 2.655531371513362104e-04 8.422457283163086676e-04 4.632514374108440093e-04 -1.355784242124352321e-03
-5.091022076249998463e+03 2.692365452858177014e-04 8.541705662880453350e-04 4.692469730983370299e-04 -1.369347941102082907e-03
-5.089979688437499135e+03 2.730478975474690765e-04 8.665663727316883251e-04 4.753499288865234364e-04 -1.381311891238470261e-03
-5.088937300624999807e+03 2.770277987274065369e-04 8.795567297993666430e-04 4.816403421054443724e-04 -1.390961724249750904e-03
-5.087894912812499570e+03 2.813067179045442901e-04 8.935184951054653529e-04 4.884114214098912591e-04 -1.398167451797566879e-03
-5.086852524999999332e+03 2.858900725222810022e-04 9.084262272455826412e-04 4.957483964189011343e-04 -1.403076869880422965e-03
-5.085810137187499095e+03 2.906498073068553467e-04 9.238597697266978182e-04 5.034527185570731537e-04 -1.405585313251215109e-03
-5.084767749374998857e+03 2.953821546980295179e-04 9.391697859009757055e-04 5.111743543901885092e-04 -1.405554930357656414e-03
-5.083725361562499529e+03 2.998720844268545232e-04 9.536750765586516363e-04 5.185367405109375053e-04 -1.403143295020891105e-03
-5.082682973749999292e+03 3.038738197069784782e-04 9.666076936795570161e-04 5.250906478119964039e-04 -1.399014840542415474e-03
-5.081640585937499964e+03 3.071997528400207626e-04 9.773770344699271063e-04 5.305010971469356325e-04 -1.393787648455218405e-03
-5.080598198124999726e+03 3.097409045213651152e-04 9.856403175785694287e-04 5.345729199975230187e-04 -1.388024256291074373e-03
-5.079555810312499489e+03 3.113815968691769731e-04 9.910512607329731438e-04 5.370678367167066756e-04 -1.381975138573187344e-03
-5.078513422499999251e+03 3.120434043618820525e-04 9.933841465715959398e-04 5.378082454637192001e-04 -1.375671002503602979e-03
-5.077471034687499923e+03 3.118039816714250124e-04 9.928833573347975623e-04 5.369330179787678518e-04 -1.369316317770946688e-03
-5.076428646874999686e+03 3.108566514131762553e-04 9.901516244805784548e-04 5.347980079170048997e-04 -1.363050488294702397e-03
-5.075386259062499448e+03 3.092984953472085693e-04 9.854909276395089346e-04 5.315831243175364856e-04 -1.356842953372865710e-03
-5.074343871249999211e+03 3.071900381147062609e-04 9.790967271058543045e-04 5.273875877322304348e-04 -1.350710592492281124e-03
-5.073301483437499883e+03 3.046682891261101155e-04 9.714002408199021903e-04 5.224562944951973526e-04 -1.344791659879490155e-03
-5.072259095624999645e+03 3.018325180793358128e-04 9.627113455923680830e-04 5.169712652721476396e-04 -1.339063705194051953e-03
-5.071216707812499408e+03 2.987308483775271187e-04 9.531799687831759302e-04 5.110212263735825974e-04 -1.333725155374638517e-03
-5.070174319999999170e+03 2.953926502648847514e-04 9.428896152815160895e-04 5.046743686369630638e-04 -1.329064398785335726e-03
-5.069131932187499842e+03 2.917832718546357483e-04 9.317283380877849214e-04 4.978736854121894838e-04 -1.325372978595625549e-03
-5.068089544374998695e+03 2.878824076916644916e-04 9.196207105487324901e-04 4.906033338382844279e-04 -1.323082000671391275e-03
-5.067047156562499367e+03 2.837233723299994537e-04 9.066513071313461432e-04 4.829586448756253590e-04 -1.322531288319965396e-03
-5.066004768749999130e+03 2.794031499070235430e-04 8.931152658492511314e-04 4.751306850672974724e-04 -1.323872177280196842e-03
-5.064962380937499802e+03 2.751299939377458434e-04 8.796450123520901335e-04 4.675324106717472549e-04 -1.326964753156156503e-03
-5.063919993124999564e+03 2.710388115465232092e-04 8.666704728380378699e-04 4.603953972695745494e-04 -1.331630905642015687e-03
-5.062877605312499327e+03 2.672780411335842483e-04 8.546881304045755249e-04 4.539329786250776116e-04 -1.337845401632411189e-03
-5.061835217499999089e+03 2.639986653511452075e-04 8.441656260249688626e-04 4.484284843667951637e-04 -1.345503053022990359e-03
-5.060792829687500671e+03 2.612481702362329911e-04 8.352492188433565615e-04 4.439726003699495530e-04 -1.354296655542886309e-03
-5.059750441874999524e+03 2.590088306512491434e-04 8.278885609897943714e-04 4.405240979541273660e-04 -1.363969190183052498e-03
-5.058708054062499286e+03 2.572428288141767150e-04 8.219754036940819233e-04 4.379963348841181157e-04 -1.374256048484744563e-03
-5.057665666249999958e+03 2.559580434715673608e-04 8.175527538304305135e-04 4.363710809251450710e-04 -1.385292277067565062e-03
-5.056623278437499721e+03 2.550507464092708091e-04 8.142992560702361866e-04 4.354537830816939238e-04 -1.397309839374384676e-03
-5.055580890624999483e+03 2.543345449357625786e-04 8.116063406364951204e-04 4.349499640076377803e-04 -1.410259928968452155e-03
-5.054538502812499246e+03 2.537638765851103284e-04 8.093118198775542524e-04 4.348112984941607121e-04 -1.424297181647148644e-03
-5.053496114999999918e+03 2.532600636905652436e-04 8.071794916579749573e-04 4.348769043545011722e-04 -1.439384343943706781e-03
-5.052453727187499680e+03 2.527029366420712429e-04 8.048297971377274236e-04 4.349344019577919686e-04 -1.455051119797388980e-03
-5.051411339374999443e+03 2.520290976644098393e-04 8.020432586198009270e-04 4.349057713178909840e-04 -1.470807107384117197e-03
-5.050368951562499205e+03 2.512025273815351014e-04 7.986932433266339662e-04 4.347499639710894286e-04 -1.486473032461126543e-03
-5.049326563749999877e+03 2.503180770448864461e-04 7.950778941339032473e-04 4.346371025576517490e-04 -1.502221651297752040e-03
-5.048284175937499640e+03 2.493147496507731983e-04 7.910091923364057694e-04 4.344511956064038278e-04 -1.518138160293096327e-03
-5.047241788124999402e+03 2.479806454466695485e-04 7.858264693555313228e-04 4.338024009238024628e-04 -1.534002810391840027e-03
-5.046199400312499165e+03 2.462653142302034500e-04 7.794022685032997834e-04 4.325450154532680053e-04 -1.549473602324753872e-03
-5.045157012500000747e+03 2.442429339834525730e-04 7.720176540898706502e-04 4.307275538265975903e-04 -1.564294044565695463e-03
-5.044114624687498690e+03 2.420683337845723428e-04 7.641857146440888225e-04 4.285813796360360764e-04 -1.578471316069518125e-03
-5.043072236874999362e+03 2.399535345876987861e-04 7.565852044080206146e-04 4.264655110929269359e-04 -1.592096810801512828e-03
-5.042029849062499125e+03 2.380780305946189807e-04 7.498013829188259058e-04 4.246650575351705982e-04 -1.604798325942870946e-03
-5.040987461249999797e+03 2.366030590093406245e-04 7.443561254831041049e-04 4.234428143212004797e-04 -1.616142513966721929e-03
-5.039945073437499559e+03 2.356086037161836508e-04 7.404899398917801729e-04 4.229619329103016540e-04 -1.625970790049435398e-03
-5.038902685624999322e+03 2.350915587311146952e-04 7.381758363869298607e-04 4.232477195983118412e-04 -1.634353440985066887e-03
-5.037860297812499084e+03 2.350047723842769813e-04 7.372525287456581323e-04 4.242389577105912376e-04 -1.641332690430373801e-03
-5.036817909999999756e+03 2.352521615185290509e-04 7.374142888984091398e-04 4.257698353831640609e-04 -1.646810492467797732e-03
-5.035775522187499519e+03 2.358195383545202105e-04 7.386368007684328794e-04 4.277788753068799518e-04 -1.650812398672611833e-03
-5.034733134374999281e+03 2.367568595606992779e-04 7.411042583827255050e-04 4.303076813356019768e-04 -1.653574614853896415e-03
-5.033690746562498134e+03 2.380995279134805068e-04 7.449056227925672166e-04 4.334597068993580309e-04 -1.655250801177982501e-03
-5.032648358749999716e+03 2.397854966089855782e-04 7.498348849753277241e-04 4.371430860141230419e-04 -1.655969248612412315e-03
-5.031605970937499478e+03 2.417143206432866042e-04 7.555819942097385857e-04 4.411672894874904159e-04 -1.656196346031986672e-03
-5.030563583124999241e+03 2.437327612068500792e-04 7.616506229416058517e-04 4.452830997065852585e-04 -1.656082682308118769e-03
-5.029521195312499913e+03 2.456533786365430456e-04 7.674533460404789039e-04 4.491508373178104588e-04 -1.655514984069101888e-03
-5.028478807499999675e+03 2.474542274437377051e-04 7.729295835356911207e-04 4.527160216751077606e-04 -1.654372933081774263e-03
-5.027436419687498528e+03 2.491937927370955694e-04 7.782758233732289029e-04 4.560607309505744760e-04 -1.652793252539073044e-03
-5.026394031874999200e+03 2.508854310927152438e-04 7.835504589873583652e-04 4.591794153439235772e-04 -1.651448517821199136e-03
-5.025351644062499872e+03 2.524413839391954364e-04 7.884996600147749441e-04 4.618752645051811502e-04 -1.651157987422929982e-03
-5.024309256249999635e+03 2.537840077835990232e-04 7.929049150052677178e-04 4.639633650219664456e-04 -1.652121172812704352e-03
-5.023266868437499397e+03 2.548362213602268990e-04 7.965247151160214723e-04 4.653037990667245453e-04 -1.654230301947318517e-03
-5.022224480624999160e+03 2.554620793443743067e-04 7.989059299042549798e-04 4.656982138764799613e-04 -1.657304973218522550e-03
-5.021182092812499832e+03 2.556836824560711858e-04 8.000912340271485249e-04 4.652335958344973104e-04 -1.660948477015764544e-03
-5.020139704999999594e+03 2.555836896486202029e-04 8.003096980472076266e-04 4.641126787174657247e-04 -1.665113912677363556e-03
-5.019097317187499357e+03 2.552647884728782434e-04 7.998778103207864355e-04 4.625307240148929114e-04 -1.670339933671619037e-03
-5.018054929374999119e+03 2.548150954499767314e-04 7.990639330989147884e-04 4.606610503205371384e-04 -1.677145646249045274e-03
-5.017012541562499791e+03 2.542271836563355183e-04 7.978265138631225866e-04 4.585226629711111677e-04 -1.685408050433908787e-03
-5.015970153749999554e+03 2.536563034286411526e-04 7.966392890772731059e-04 4.564197010991862024e-04 -1.694910989620407316e-03
-5.014927765937499316e+03 2.533120956831080330e-04 7.961352351832947207e-04 4.547748954757876712e-04 -1.705621670714654869e-03
-5.013885378124999079e+03 2.531912731887247842e-04 7.962804350990669230e-04 4.536243992205790860e-04 -1.717284750514929846e-03
-5.012842990312499751e+03 2.532424234034750263e-04 7.968827454749499500e-04 4.529301674145400102e-04 -1.729887205357987390e-03
-5.011800602499999513e+03 2.534588411337338702e-04 7.979219185062990608e-04 4.526788134182431673e-04 -1.743412832420165957e-03
-5.010758214687498366e+03 2.537620279194697289e-04 7.991782652453934639e-04 4.526816912166444938e-04 -1.757227211571291831e-03
-5.009715826874999948e+03 2.540592034332844881e-04 8.003622812353986763e-04 4.527688084043121728e-04 -1.770723655564604426e-03
-5.008673439062499710e+03 2.542635810298094585e-04 8.012045612906644682e-04 4.527786952880297135e-04 -1.783691350054343811e-03
-5.007631051249999473e+03 2.542042815989281569e-04 8.011743163620679278e-04 4.523936355851409857e-04 -1.796052981985114556e-03
-5.006588663437499235e+03 2.539423536185621147e-04 8.004602451722292152e-04 4.517289658785569677e-04 -1.807645711855944285e-03
-5.005546275624999907e+03 2.536298802434277426e-04 7.995398996392971301e-04 4.510584835587087577e-04 -1.818298055810572186e-03
-5.004503887812498760e+03 2.532392697900920061e-04 7.983281570693440262e-04 4.503297040673367850e-04 -1.827746870483648589e-03
-5.003461499999999432e+03 2.526464514497546747e-04 7.964390358631439661e-04 4.493129319506879507e-04 -1.835709036375664455e-03
-5.002419112187499195e+03 2.517184312629180683e-04 7.934586651911451453e-04 4.477622122894108088e-04 -1.841940976795092754e-03
-5.001376724374999867e+03 2.503311024399974155e-04 7.889979413938920339e-04 4.454530462022187058e-04 -1.846574272560748192e-03
-5.000334336562499630e+03 2.483878030019974481e-04 7.827612757731713163e-04 4.421972563553146565e-04 -1.849971682117558134e-03
-4.999291948749999392e+03 2.459787111950699533e-04 7.750533077999535421e-04 4.381189262757708021e-04 -1.852538352747794010e-03
-4.998249560937499155e+03 2.432562119580729905e-04 7.663482533490221290e-04 4.334997677830107303e-04 -1.854854552628105134e-03
-4.997207173124999827e+03 2.402394829503704790e-04 7.566917398932023527e-04 4.284000648780908601e-04 -1.857432546926044391e-03
-4.996164785312499589e+03 2.368965035593675742e-04 7.459878405802514937e-04 4.227540586644671218e-04 -1.860726409022308040e-03
-4.995122397499999352e+03 2.333211489156074498e-04 7.345312917568112745e-04 4.167307013988397549e-04 -1.864867531417312369e-03
-4.994080009687499114e+03 2.296228313465498334e-04 7.226502112571816985e-04 4.105540837622947753e-04 -1.869586035924255662e-03
-4.993037621874999786e+03 2.258122761810202317e-04 7.103956848866883281e-04 4.042122447249152308e-04 -1.874877342515333641e-03
-4.991995234062500458e+03 2.218777465892062190e-04 6.977689200693564008e-04 3.976162072242446499e-04 -1.880933618198321741e-03
-4.990952846249999311e+03 2.178441841517595389e-04 6.848775389503368016e-04 3.907587633769382695e-04 -1.887782443869674264e-03
-4.989910458437499074e+03 2.139410062751452427e-04 6.724662272298962849e-04 3.840097648052491768e-04 -1.895211903953018069e-03
-4.988868070624999746e+03 2.104006788856937192e-04 6.612727066927662298e-04 3.777740339513458497e-04 -1.902834147533705037e-03
-4.987825682812500418e+03 2.073053259999850582e-04 6.515587624100961000e-04 3.721925941519457727e-04 -1.910466625032765549e-03
-4.986783294999999271e+03 2.047877039393877134e-04 6.437327958909219022e-04 3.675195728456481575e-04 -1.918006611069407192e-03
-4.985740907187499943e+03 2.029650460873338384e-04 6.381492113835176422e-04 3.639903322395608579e-04 -1.924956791605645420e-03
-4.984698519374999705e+03 2.019648526609662533e-04 6.351733492701474703e-04 3.618963941651879082e-04 -1.930854036073674290e-03
-4.983656131562499468e+03 2.018727850614166668e-04 6.350408909882610540e-04 3.614510541471179341e-04 -1.935695977457371200e-03
-4.982613743749999230e+03 2.027239819549352823e-04 6.378458557422540245e-04 3.627465631724748540e-04 -1.939090997037812422e-03
-4.981571355937500812e+03 2.045151772991927997e-04 6.435637668743153430e-04 3.658023313360595332e-04 -1.940785864609391237e-03
-4.980528968124998755e+03 2.071984244696680095e-04 6.520382080729694111e-04 3.705425333947317754e-04 -1.941125864324327746e-03
-4.979486580312499427e+03 2.106803593906437459e-04 6.629774554931629682e-04 3.767966234944899670e-04 -1.939937293060413044e-03
-4.978444192499999190e+03 2.147133669646588035e-04 6.756129758933824029e-04 3.841030252822753019e-04 -1.936406867968770750e-03
-4.977401804687499862e+03 2.190402557303169310e-04 6.891506423361487077e-04 3.919749461855308163e-04 -1.929742497697401436e-03
-4.976359416874999624e+03 2.234537968446352553e-04 7.029429392454582303e-04 4.000337574742363262e-04 -1.919734393392406088e-03
-4.975317029062499387e+03 2.276693036231609878e-04 7.160920199605604270e-04 4.077739331653466447e-04 -1.906458502333814283e-03
-4.974274641249999149e+03 2.314511243799542565e-04 7.278628660090457432e-04 4.147623547084778109e-04 -1.890009395754192007e-03
-4.973232253437499821e+03 2.346011310182367048e-04 7.376481185050716774e-04 4.206162345894523145e-04 -1.870515059569209486e-03
-4.972189865624999584e+03 2.369598429250296273e-04 7.449695554341912102e-04 4.250086457394375555e-04 -1.848264464973309925e-03
-4.971147477812499346e+03 2.384504117031994140e-04 7.495929310644994670e-04 4.277886373429262831e-04 -1.823611660474897369e-03
-4.970105089999998199e+03 2.390559766928123547e-04 7.514682081162122338e-04 4.289208079848988832e-04 -1.796981773712605932e-03
-4.969062702187499781e+03 2.388105696544855824e-04 7.507135831234720011e-04 4.284465154344729593e-04 -1.769167484976032082e-03
-4.968020314374999543e+03 2.377204216255241745e-04 7.473487931528442936e-04 4.263767118213589212e-04 -1.740642023985055622e-03
-4.966977926562499306e+03 2.359011739545647591e-04 7.417351367154658651e-04 4.229228212007136588e-04 -1.711794823659969645e-03
-4.965935538749999068e+03 2.334058268697421429e-04 7.340420903359104812e-04 4.181748637112710134e-04 -1.683229000957625100e-03
-4.964893150937499740e+03 2.301702920944195883e-04 7.240656010916139565e-04 4.120225992136983067e-04 -1.655403314346756260e-03
-4.963850763124998593e+03 2.262302764368001617e-04 7.119121336762011679e-04 4.045404004131130933e-04 -1.628912945756682109e-03
-4.962808375312499265e+03 2.216811449804559386e-04 6.978667076812027038e-04 3.959254548480224071e-04 -1.604168516032879405e-03
-4.961765987499999937e+03 2.165574887347070088e-04 6.820250377343117180e-04 3.862627645284585627e-04 -1.581348504450369062e-03
-4.960723599687499700e+03 2.109832073643221203e-04 6.647602694509716515e-04 3.758034817630999738e-04 -1.560651199858443302e-03
-4.959681211874999462e+03 2.051664955754490388e-04 6.467021672709973761e-04 3.649650124772745572e-04 -1.541962632311917256e-03
-4.958638824062499225e+03 1.992183211245982964e-04 6.281889964773907384e-04 3.539652343799529221e-04 -1.524889585443955659e-03
-4.957596436249999897e+03 1.932735816883439134e-04 6.096431522880640941e-04 3.430490390285303006e-04 -1.509090456684285481e-03
-4.956554048437499659e+03 1.875824422217209602e-04 5.918582181375789744e-04 3.326523740413802385e-04 -1.494405267791763673e-03
-4.955511660624999422e+03 1.824565473263879906e-04 5.758134185816028618e-04 3.233349873714507047e-04 -1.480743562945034415e-03
-4.954469272812499185e+03 1.780358057741654346e-04 5.619396660616420534e-04 3.153636769966494777e-04 -1.468269627494802991e-03
-4.953426884999999857e+03 1.743373426741840263e-04 5.502921417613238940e-04 3.087668344511967575e-04 -1.457273367527260177e-03
-4.952384497187499619e+03 1.713984510615146784e-04 5.409756904638572759e-04 3.036334211827270801e-04 -1.447831186999085171e-03
-4.951342109374999382e+03 1.693397527545203508e-04 5.343430841159607821e-04 3.002268596570948126e-04 -1.439866036596983839e-03
-4.950299721562499144e+03 1.682456848302904030e-04 5.306513073957510370e-04 2.987137568189731436e-04 -1.433134020354469382e-03
-4.949257333749999816e+03 1.679413521742964359e-04 5.293613774842138115e-04 2.987611171324882600e-04 -1.427559945831219021e-03
-4.948214945937499579e+03 1.683335912054589401e-04 5.301839122237147952e-04 3.001953714313257003e-04 -1.423085758577502394e-03
-4.947172558124999341e+03 1.694198317774044929e-04 5.331094138806177470e-04 3.030141564945986886e-04 -1.419450208420149464e-03
-4.946130170312499104e+03 1.710402936670060931e-04 5.376548200703928177e-04 3.068967274108642062e-04 -1.416246605382508574e-03
-4.945087782499999776e+03 1.730609671134424163e-04 5.434238660167236288e-04 3.115585759940594428e-04 -1.412813427070004754e-03
-4.944045394687499538e+03 1.754382526837733292e-04 5.503068293423510598e-04 3.168731394148134204e-04 -1.408458362730338189e-03
-4.943003006874999301e+03 1.780318349717766599e-04 5.578831899678924483e-04 3.225521863701576804e-04 -1.402678883522806433e-03
-4.941960619062499973e+03 1.806629642278374662e-04 5.656083313659403256e-04 3.282442595208024685e-04 -1.395554352629744003e-03
-4.940918231250000645e+03 1.831993719533281015e-04 5.730899257346545568e-04 3.336703789442144901e-04 -1.387215048350282998e-03
-4.939875843437500407e+03 1.853787735059630700e-04 5.795368532740051253e-04 3.383007186054875440e-04 -1.377420129179673111e-03
-4.938833455624999260e+03 1.870559553829460040e-04 5.845200936025022080e-04 3.418258398315397891e-04 -1.366178567608208926e-03
-4.937791067812499932e+03 1.882545685971634972e-04 5.881157263281734443e-04 3.442849257899941308e-04 -1.353640285331797607e-03
-4.936748679999999695e+03 1.889447383678364352e-04 5.902262756518458688e-04 3.456306273878198467e-04 -1.340067191438106377e-03
-4.935706292187499457e+03 1.891293806583596896e-04 5.908442754433629795e-04 3.458976597944431598e-04 -1.325609204656028181e-03
-4.934663904375000129e+03 1.888725650387287273e-04 5.901507762170298942e-04 3.452369444002488801e-04 -1.310011812138053454e-03
-4.933621516562499892e+03 1.880890096279192380e-04 5.878831379210277706e-04 3.434857781683214287e-04 -1.293146851691741881e-03
-4.932579128749999654e+03 1.867013420212890846e-04 5.838027852966490164e-04 3.404970897844917339e-04 -1.275154527249462971e-03
-4.931536740937499417e+03 1.847356017951939445e-04 5.779785752197038337e-04 3.363407224571637226e-04 -1.256176655682525326e-03
-4.930494353124999179e+03 1.821757634936600279e-04 5.703470563805369776e-04 3.310114626985830402e-04 -1.236409634747455064e-03
-4.929451965312499851e+03 1.790808653351078767e-04 5.610756398995653737e-04 3.246474433844484162e-04 -1.216064132481404960e-03
-4.928409577499999614e+03 1.755009323892213697e-04 5.503031086622678023e-04 3.173710470877014623e-04 -1.194990893266194678e-03
-4.927367189687499376e+03 1.714299955934289754e-04 5.379990855626374299e-04 3.091922158955132897e-04 -1.173025719227750122e-03
-4.926324801874999139e+03 1.669189865326990685e-04 5.243079230042892169e-04 3.002303522230232260e-04 -1.150192586375059587e-03
-4.925282414062499811e+03 1.619869557680183897e-04 5.092784262974893320e-04 2.905393046412906868e-04 -1.126482928083059670e-03
-4.924240026250000483e+03 1.566760885732507733e-04 4.930383177492351316e-04 2.802033982397725666e-04 -1.102110133096866756e-03
-4.923197638437498426e+03 1.510878917670412591e-04 4.758918511148918767e-04 2.694311786764239059e-04 -1.077319376514777449e-03
-4.922155250624999098e+03 1.453379608534224020e-04 4.581868914003942202e-04 2.584575772136266905e-04 -1.052193266702854558e-03
-4.921112862812499770e+03 1.396093335630105303e-04 4.404857153057334363e-04 2.476342493017702484e-04 -1.026716021432664237e-03
-4.920070474999999533e+03 1.341053517930043996e-04 4.234143528833281310e-04 2.373494516921489960e-04 -1.000765125305527270e-03
-4.919028087187499295e+03 1.289754281343371775e-04 4.074284626784116861e-04 2.278960603651462326e-04 -9.742820221408240392e-04
-4.917985699374999967e+03 1.243263936506563581e-04 3.928524206498023837e-04 2.194860120974410965e-04 -9.474401190423931531e-04
-4.916943311562498820e+03 1.202359460849300059e-04 3.799338379685622113e-04 2.122527595820700261e-04 -9.203396566963017739e-04
-4.915900923749999492e+03 1.167454376898057665e-04 3.687971793588853552e-04 2.062803445322323439e-04 -8.929673172283405375e-04
-4.914858535937499255e+03 1.138593820179190704e-04 3.594564606596254851e-04 2.015772717321147399e-04 -8.654324722282752185e-04
-4.913816148124999927e+03 1.115431800404988253e-04 3.518109147165329677e-04 1.980673156743776556e-04 -8.379781566442357421e-04
-4.912773760312498780e+03 1.097705806132889209e-04 3.457841783826711237e-04 1.956923991136768639e-04 -8.107196942580111075e-04
-4.911731372499999452e+03 1.085836538766891225e-04 3.415271029059419039e-04 1.944949717285752891e-04 -7.835186409816942378e-04
-4.910688984687499214e+03 1.079764302855805739e-04 3.390451235616528296e-04 1.944213751456983202e-04 -7.563847572081984060e-04
-4.909646596874999886e+03 1.078773511671927884e-04 3.381316673493773976e-04 1.953105142447192073e-04 -7.293691485181797449e-04
-4.908604209062499649e+03 1.083066790049189848e-04 3.388536235175790561e-04 1.971929936019219901e-04 -7.026416378832895347e-04
-4.907561821249998502e+03 1.092246852857120163e-04 3.411015605488696496e-04 1.999701747964847660e-04 -6.764643717244027714e-04
-4.906519433437499174e+03 1.105116354920848714e-04 3.445164793417082594e-04 2.033964788810989214e-04 -6.510654126783948625e-04
-4.905477045624999846e+03 1.121076496899306408e-04 3.489129277009234554e-04 2.073594357317929369e-04 -6.266529914929821208e-04
-4.904434657812499609e+03 1.139299868752719993e-04 3.540412192880912465e-04 2.116920157522231261e-04 -6.033931765650241315e-04
-4.903392269999999371e+03 1.157751482578000342e-04 3.592847509601264648e-04 2.159881694276012004e-04 -5.813041979648899673e-04
-4.902349882187499134e+03 1.175528975943001311e-04 3.643696120729520219e-04 2.200687485290867712e-04 -5.603121670580005556e-04
-4.901307494374999806e+03 1.193118895509316641e-04 3.694469574503427499e-04 2.240243503625760776e-04 -5.403955471290610704e-04
-4.900265106562500478e+03 1.210679150984681640e-04 3.745684869766122832e-04 2.278797319795740990e-04 -5.214155977349042240e-04
-4.899222718749999331e+03 1.228386090963489385e-04 3.797903900774920300e-04 2.316653033735997184e-04 -5.032501922442651114e-04
-4.898180330937499093e+03 1.245016622405399457e-04 3.847257171381918074e-04 2.351661212948558642e-04 -4.859595755412250847e-04
-4.897137943124999765e+03 1.259466000958602548e-04 3.890258518407588837e-04 2.381863948054343432e-04 -4.696991750596948931e-04
-4.896095555312499528e+03 1.271814345696946021e-04 3.927185211086112486e-04 2.407360144495988190e-04 -4.545495979239580139e-04
-4.895053167499999290e+03 1.281687950748695317e-04 3.956922599257348041e-04 2.427372535041130773e-04 -4.403934042219817568e-04
-4.894010779687500872e+03 1.288465665654623033e-04 3.977587028628441616e-04 2.440665168407952362e-04 -4.272176597740957892e-04
-4.892968391874999725e+03 1.293032464422564590e-04 3.991798563100860931e-04 2.449113265307357188e-04 -4.148786053148256965e-04
-4.891926004062499487e+03 1.296909609931391099e-04 4.004139523888080253e-04 2.455799856018037316e-04 -4.029420140750423931e-04
-4.890883616249999250e+03 1.300536618346370449e-04 4.015909784217222859e-04 2.461656987711494625e-04 -3.909273543609879335e-04
-4.889841228437499922e+03 1.304507431815973980e-04 4.028833340572381279e-04 2.468002578468383177e-04 -3.786362618734205837e-04
-4.888798840624999684e+03 1.309137060182500732e-04 4.043788681805492581e-04 2.475600603990648946e-04 -3.661354007434772652e-04
-4.887756452812499447e+03 1.314802021200789286e-04 4.061876645212199170e-04 2.485273436979721154e-04 -3.534822526831906840e-04
-4.886714064999999209e+03 1.322659614746637285e-04 4.086582314490401664e-04 2.499367931175082739e-04 -3.407228598166049671e-04
-4.885671677187499881e+03 1.333055500368182688e-04 4.118984176572082490e-04 2.518518469635651303e-04 -3.277037438704905308e-04
-4.884629289374998734e+03 1.346371561702778869e-04 4.160289919913574743e-04 2.543398095950433679e-04 -3.143974049352853410e-04
-4.883586901562500316e+03 1.363113412465843922e-04 4.211971824556255857e-04 2.575122573441598678e-04 -3.009520323269434779e-04
-4.882544513749999169e+03 1.382967550734573914e-04 4.272965709375955642e-04 2.613268624995890408e-04 -2.874338163078540734e-04
-4.881502125937499841e+03 1.405783440358413276e-04 4.342710420066067602e-04 2.657721577864112180e-04 -2.739576067752030192e-04
-4.880459738124999603e+03 1.431603023741294292e-04 4.421278859321457365e-04 2.708661079379169373e-04 -2.607019021350036455e-04
-4.879417350312499366e+03 1.459598497983050785e-04 4.506127775673028917e-04 2.764496900534196334e-04 -2.476317537827794142e-04
-4.878374962499999128e+03 1.488445857423905988e-04 4.593245435648233015e-04 2.822586428388872853e-04 -2.348168808666556277e-04
-4.877332574687500710e+03 1.516514832520573098e-04 4.677697781278092434e-04 2.879665934858422448e-04 -2.223003239290678777e-04
-4.876290186874999563e+03 1.541831879971737747e-04 4.753454668917546518e-04 2.931886276756858400e-04 -2.100393147637009972e-04
-4.875247799062499325e+03 1.562931310321926672e-04 4.816013350054633240e-04 2.976431569759653171e-04 -1.982488667299298958e-04
-4.874205411249999088e+03 1.579145789900815119e-04 4.863296811185840855e-04 3.012067097240785410e-04 -1.871151517379376309e-04
-4.873163023437499760e+03 1.590407517204231274e-04 4.895119428644259486e-04 3.038622241523837868e-04 -1.765857006189181508e-04
-4.872120635624999522e+03 1.596812526039222406e-04 4.911855048347104876e-04 3.056141508892834947e-04 -1.666221488727804277e-04
-4.871078247812500194e+03 1.598142209878443008e-04 4.912914013474151912e-04 3.064059111074793839e-04 -1.572524055709078629e-04
-4.870035859999999957e+03 1.594079686982787371e-04 4.897418860167363506e-04 3.061595907549963204e-04 -1.484157604214289170e-04
-4.868993472187499719e+03 1.585189944102348902e-04 4.867163995173884035e-04 3.049733965240911181e-04 -1.401079892001536118e-04
-4.867951084374999482e+03 1.572402642966409206e-04 4.825004946246975015e-04 3.030260832402801425e-04 -1.322732973786191243e-04
-4.866908696562499244e+03 1.556220511320451940e-04 4.772448558623353077e-04 3.004209631119159844e-04 -1.248935813420393116e-04
-4.865866308749999916e+03 1.536490081995185166e-04 4.709050668825716162e-04 2.971237539491868225e-04 -1.179565430416444687e-04
-4.864823920937499679e+03 1.513138089148362438e-04 4.634718416636078630e-04 2.930970075606311332e-04 -1.113804724985340943e-04
-4.863781533124999441e+03 1.486719631996762277e-04 4.551253441836055160e-04 2.884303389534051670e-04 -1.051106683990424008e-04
-4.862739145312499204e+03 1.458062773401910752e-04 4.461243597277248212e-04 2.832749888685672434e-04 -9.917028583237084808e-05
-4.861696757499999876e+03 1.427995144055571445e-04 4.367259210664634463e-04 2.777850023486408784e-04 -9.353250655816893106e-05
-4.860654369687500548e+03 1.396945776152840209e-04 4.270573108860007002e-04 2.720508586338590807e-04 -8.813507084792802438e-05
-4.859611981874999401e+03 1.364862599418989323e-04 4.171034879928176985e-04 2.660609091016641575e-04 -8.314828677903594065e-05
-4.858569594062499164e+03 1.332310063525392481e-04 4.070448890593293722e-04 2.599110612565714152e-04 -7.868263888499399774e-05
-4.857527206249999836e+03 1.300388551217281649e-04 3.972186550869487342e-04 2.538142640617025640e-04 -7.456019861304357787e-05
-4.856484818437499598e+03 1.270002496133250966e-04 3.878959807057822881e-04 2.479560369595270415e-04 -7.058447479267125743e-05
-4.855442430624999361e+03 1.241669697653942524e-04 3.792283359087092768e-04 2.424493122821312749e-04 -6.669967407154941171e-05
-4.854400042812499123e+03 1.216339764031156739e-04 3.715008057738424289e-04 2.374883004249911454e-04 -6.296122980352632866e-05
-4.853357654999999795e+03 1.195114115552445972e-04 3.650457787474624427e-04 2.332951115777011342e-04 -5.929754970665837826e-05
-4.852315267187499558e+03 1.177337913111019366e-04 3.596651889938818573e-04 2.297383810296403498e-04 -5.561493237748887534e-05
-4.851272879374999320e+03 1.161980139219948651e-04 3.550445741858219875e-04 2.266160415972083575e-04 -5.199360457788763939e-05
-4.850230491562499083e+03 1.148753979919349682e-04 3.510918157481032796e-04 2.238801224587389546e-04 -4.857060655411853410e-05
-4.849188103749999755e+03 1.137374521149181207e-04 3.477178438625409796e-04 2.214785871986339782e-04 -4.537588799776087268e-05
-4.848145715937499517e+03 1.127479320489159487e-04 3.448073585049851730e-04 2.193487491468714507e-04 -4.239938206201393506e-05
-4.847103328124999280e+03 1.118253542987754655e-04 3.421059800093089929e-04 2.173412338172965705e-04 -3.965371179756313952e-05
-4.846060940312499952e+03 1.108581470264401506e-04 3.392681388642514693e-04 2.152467296236307108e-04 -3.706722913628096296e-05
-4.845018552499999714e+03 1.098112376713534328e-04 3.361794841198404425e-04 2.130096321027732335e-04 -3.460011567176882885e-05
-4.843976164687498567e+03 1.086578286208295037e-04 3.327504892225864163e-04 2.105912621183534609e-04 -3.217051198680717644e-05
-4.842933776874999239e+03 1.073223650292925323e-04 3.287459132064129660e-04 2.078519280079384787e-04 -2.957230683483494556e-05
-4.841891389062499911e+03 1.058327055960309567e-04 3.242501771948532396e-04 2.048471655347802180e-04 -2.667215964061235263e-05
-4.840849001249999674e+03 1.042752355031236351e-04 3.195262736388317982e-04 2.017471637238325106e-04 -2.347420981106446998e-05
-4.839806613437499436e+03 1.026456033981110080e-04 3.145632954036902957e-04 1.985392274171670658e-04 -2.002568111920455103e-05
-4.838764225624999199e+03 1.009378035590114851e-04 3.093441144132128701e-04 1.952095880031243615e-04 -1.650430110672999681e-05
-4.837721837812499871e+03 9.920624128550721132e-05 3.040279716541512437e-04 1.918768388623862966e-04 -1.300342028641676222e-05
-4.836679450000000543e+03 9.758775034876849695e-05 2.990258111873944006e-04 1.888205781142967209e-04 -9.528243441920143778e-06
-4.835637062187499396e+03 9.620408175562519435e-05 2.947068236009232943e-04 1.862832669733836182e-04 -6.043526722338802148e-06
-4.834594674374999158e+03 9.515436781319281680e-05 2.913762596762166021e-04 1.844541302393142533e-04 -2.400826585647468741e-06
-4.833552286562499830e+03 9.448463711828854531e-05 2.891818563950814317e-04 1.834103764353791320e-04 1.590609964511919822e-06
-4.832509898749999593e+03 9.413729627423936448e-05 2.879577926820898700e-04 1.830216772859329663e-04 6.101974254954131977e-06
-4.831467510937499355e+03 9.409903851101324786e-05 2.876600536251973481e-04 1.832680928358061483e-04 1.113834733636183503e-05
-4.830425123124999118e+03 9.436441703453806709e-05 2.882649882318881842e-04 1.841514484652968461e-04 1.660119560925279702e-05
-4.829382735312499790e+03 9.492560692887158441e-05 2.897456325361752916e-04 1.856618339055770206e-04 2.239663560325165484e-05
-4.828340347499999552e+03 9.576477540038911987e-05 2.920460572909637639e-04 1.877669587770945463e-04 2.831919223782633607e-05
-4.827297959687498405e+03 9.683520066330860495e-05 2.950283720090700009e-04 1.903670256194680698e-04 3.408806126429028823e-05
-4.826255571874999987e+03 9.809937546779465636e-05 2.985842540949844325e-04 1.933776972621662198e-04 3.956721812483577553e-05
-4.825213184062499749e+03 9.958090513596610236e-05 3.027925701661944471e-04 1.968330512421641483e-04 4.473582535513199494e-05
-4.824170796249999512e+03 1.012989350352699869e-04 3.077123417432981812e-04 2.007694407436247581e-04 4.949570225883612466e-05
-4.823128408437499274e+03 1.032248939402350817e-04 3.132508583555492334e-04 2.051406647569914280e-04 5.374550523499625640e-05
-4.822086020624999946e+03 1.052957148703366469e-04 3.192195169222112878e-04 2.098164803249026665e-04 5.757439257780048953e-05
-4.821043632812499709e+03 1.074114007244909082e-04 3.253289769323855192e-04 2.145731449433269198e-04 6.094661521483916457e-05
-4.820001245000000381e+03 1.094836162571178543e-04 3.313242480114462606e-04 2.192118709787924244e-04 6.374007439491998948e-05
-4.818958857187499234e+03 1.114641041566845949e-04 3.370655634390229763e-04 2.236248881880659677e-04 6.599610663492839558e-05
-4.817916469374999906e+03 1.133026108281417636e-04 3.424001591303019003e-04 2.277127823862108897e-04 6.772019753785804173e-05
-4.816874081562499669e+03 1.149560168962074439e-04 3.472073177116742279e-04 2.313718846166067913e-04 6.882237716749810632e-05
-4.815831693749999431e+03 1.164170738109712445e-04 3.514723282371233796e-04 2.345748665092014487e-04 6.925117197949995482e-05
-4.814789305937499194e+03 1.176309492051389653e-04 3.550253180142850682e-04 2.372188915288364641e-04 6.907748731099260030e-05
-4.813746918125000775e+03 1.184803179295832175e-04 3.575056003765901720e-04 2.390789711977687896e-04 6.838518391002900061e-05
-4.812704530312498719e+03 1.189019889298539195e-04 3.587142363690916120e-04 2.400422063361683830e-04 6.713605510467313261e-05
-4.811662142499999391e+03 1.189418407767312350e-04 3.587849296636088574e-04 2.402096173924514976e-04 6.527712314820137212e-05
-4.810619754687499153e+03 1.186598975573477306e-04 3.578939483216155406e-04 2.397109501146926173e-04 6.278323404970127624e-05
-4.809577366874999825e+03 1.180604150401780658e-04 3.560493069081219555e-04 2.385633810658208652e-04 5.969400473582964299e-05
-4.808534979062499588e+03 1.171157195190786150e-04 3.531628206337615919e-04 2.367194389783325336e-04 5.614842329237518937e-05
-4.807492591249999350e+03 1.158342104407302604e-04 3.492618298664701003e-04 2.341925512589111149e-04 5.232947556316324414e-05
-4.806450203437499113e+03 1.143084894774573223e-04 3.446278075277979590e-04 2.311659520384217034e-04 4.837571078424942087e-05
-4.805407815624999785e+03 1.126184427668460261e-04 3.395043673168639579e-04 2.277962874904800700e-04 4.432404297880548953e-05
-4.804365427812498638e+03 1.108201643453093471e-04 3.340633910299786367e-04 2.241920926548294309e-04 4.031895557477681362e-05
-4.803323039999999310e+03 1.090006075014897667e-04 3.285646192189430417e-04 2.205335156762246195e-04 3.654305763037630692e-05
-4.802280652187499982e+03 1.072641102460176728e-04 3.233233709811597265e-04 2.170302899642541329e-04 3.304773038796499052e-05
-4.801238264374999744e+03 1.056703803223457970e-04 3.185169027072941935e-04 2.138080819651566502e-04 2.985660614299233233e-05
-4.800195876562499507e+03 1.041946416041144679e-04 3.140667757698810034e-04 2.108234255055388548e-04 2.706358254198792972e-05
-4.799153488749999269e+03 1.028106984060303552e-04 3.098872827111896463e-04 2.080353256272960381e-04 2.488312465515318592e-05
-4.798111100937499941e+03 1.015362052041587172e-04 3.060229156235440848e-04 2.054950111093815728e-04 2.352975764299409977e-05
-4.797068713124998794e+03 1.003589259790211116e-04 3.024314254536643017e-04 2.031873439361765136e-04 2.311691757350664409e-05
-4.796026325312499466e+03 9.922717621251767159e-05 2.989542088860749252e-04 2.010128182492094159e-04 2.366151946127360999e-05
-4.794983937499999229e+03 9.818859464580678654e-05 2.957384317061796273e-04 1.990615202244500222e-04 2.504860031936095480e-05
-4.793941549687499901e+03 9.728800716359390385e-05 2.929241924519356975e-04 1.974153109715394189e-04 2.714257184856671789e-05
-4.792899161874999663e+03 9.651306323843243738e-05 2.904770703543002705e-04 1.960441835992735699e-04 2.985287409734866548e-05
-4.791856774062499426e+03 9.586435455311201044e-05 2.883951537735169159e-04 1.949558378812868062e-04 3.304348776788141895e-05
-4.790814386249999188e+03 9.531126883547513101e-05 2.865900875831598328e-04 1.940813308380189548e-04 3.660186022415738623e-05
-4.789771998437499860e+03 9.481985386527761145e-05 2.849684772501606960e-04 1.933361067569437869e-04 4.043335227336856757e-05
-4.788729610624999623e+03 9.439717424424026336e-05 2.835530453382561805e-04 1.927319465554914806e-04 4.447644918701916300e-05
-4.787687222812500295e+03 9.409743718182724263e-05 2.825074586309529691e-04 1.923780268743361917e-04 4.872606971824080440e-05
-4.786644834999998238e+03 9.388617534506092850e-05 2.817300998097230962e-04 1.922005146626168143e-04 5.321095722888919864e-05
-4.785602447187499820e+03 9.368504019816916979e-05 2.809908020443582333e-04 1.920301712671009951e-04 5.798835469762016003e-05
-4.784560059374999582e+03 9.348532972427645027e-05 2.802703742306499935e-04 1.918368691201082095e-04 6.299488679968430417e-05
-4.783517671562499345e+03 9.325951126373258559e-05 2.794886079105800476e-04 1.915599295065161900e-04 6.821851554444061008e-05
-4.782475283749999107e+03 9.298755671995400046e-05 2.785907775284575806e-04 1.911487401117167384e-04 7.359442743763850694e-05
-4.781432895937499779e+03 9.272375980899944946e-05 2.777454380181786715e-04 1.907044384283723920e-04 7.882471586836690730e-05
-4.780390508124998632e+03 9.251644888616945275e-05 2.770975870212954171e-04 1.903260192887046601e-04 8.366516733188449301e-05
-4.779348120312499304e+03 9.233415398662945129e-05 2.765525933003042895e-04 1.899493656074769581e-04 8.807576818843435831e-05
-4.778305732499999976e+03 9.214631043092119808e-05 2.760161454027950777e-04 1.895164643594424787e-04 9.208032868210787010e-05
-4.777263344687499739e+03 9.190224216995371580e-05 2.753337591644376410e-04 1.889279198986911314e-04 9.555101445644867289e-05
-4.776220956874999501e+03 9.152132834896156601e-05 2.742543672584793588e-04 1.880349751169851599e-04 9.840094276132993337e-05
-4.775178569062499264e+03 9.097266919455680603e-05 2.726766235415707695e-04 1.867896580351433055e-04 1.005639165836263055e-04
-4.774136181249999936e+03 9.027491470606804728e-05 2.706547546749438486e-04 1.852332337068242991e-04 1.019648761154047810e-04
-4.773093793437499698e+03 8.942390455882446470e-05 2.681753986031203455e-04 1.833587463356716786e-04 1.026236191992318424e-04
-4.772051405624999461e+03 8.835115262779060928e-05 2.650314927589880092e-04 1.810287834141527928e-04 1.026110366196631503e-04
-4.771009017812499224e+03 8.702195632911224703e-05 2.611163664039013450e-04 1.781768985266921198e-04 1.020772645397427779e-04
-4.769966629999998986e+03 8.546192557731353758e-05 2.565064485306829049e-04 1.748563397278346033e-04 1.011381083758616361e-04
-4.768924242187499658e+03 8.370977866013706804e-05 2.513210483218492768e-04 1.711408854231639780e-04 9.994239416971314495e-05
-4.767881854374999421e+03 8.180038588820638125e-05 2.456667952635491485e-04 1.670984123051714142e-04 9.855061376569253619e-05
-4.766839466562499183e+03 7.979047454219254890e-05 2.397111162589076480e-04 1.628500027148874793e-04 9.695227663757607635e-05
-4.765797078749999855e+03 7.777472498358930684e-05 2.337332845502596772e-04 1.585980521785282913e-04 9.524781400214077549e-05
-4.764754690937499618e+03 7.588058660525571532e-05 2.281070961147952574e-04 1.546188447621959074e-04 9.358756709002635603e-05
-4.763712303124998471e+03 7.427094706339918545e-05 2.233171318064432046e-04 1.512533300315620395e-04 9.203444364760863356e-05
-4.762669915312499143e+03 7.303315875810943193e-05 2.196262822585859440e-04 1.486789770727000529e-04 9.060591434947475986e-05
-4.761627527499999815e+03 7.221112273253048189e-05 2.171643807451105663e-04 1.469890729148707676e-04 8.935038692249575552e-05
-4.760585139687499577e+03 7.181831562761545654e-05 2.159759673371333059e-04 1.462039589602540286e-04 8.842010839134694755e-05
-4.759542751874999340e+03 7.185515057652613760e-05 2.160694579196605178e-04 1.463117192466882111e-04 8.797071256341510576e-05
-4.758500364062499102e+03 7.236244785461397224e-05 2.175674548254965190e-04 1.473956104738971084e-04 8.797148414427251220e-05
-4.757457976249999774e+03 7.335783180281198190e-05 2.205296163210889067e-04 1.494796250187435714e-04 8.838115359720254951e-05
-4.756415588437500446e+03 7.487712000255464099e-05 2.250797654213947140e-04 1.526080256416198629e-04 8.914167795918284481e-05
-4.755373200624999299e+03 7.693961979324095751e-05 2.312837762041165671e-04 1.568061766397910672e-04 9.019969030014961026e-05
-4.754330812812499971e+03 7.944669327619153880e-05 2.388394447110674178e-04 1.618831771471813453e-04 9.154869871113602579e-05
-4.753288424999999734e+03 8.226408092924669961e-05 2.473378254936803907e-04 1.675748961870300818e-04 9.309276890055128404e-05
-4.752246037187499496e+03 8.530476961706722774e-05 2.565161641893502482e-04 1.737060380083652609e-04 9.477228268925003986e-05
-4.751203649374999259e+03 8.856147014655983436e-05 2.663559874005412879e-04 1.802556104811519461e-04 9.646846866895661529e-05
-4.750161261562499931e+03 9.203503550275346967e-05 2.768646747329973228e-04 1.872168521874205155e-04 9.799448951254482185e-05
-4.749118873749999693e+03 9.564216634916107975e-05 2.877892530584040846e-04 1.944245895998330750e-04 9.938569224206958625e-05
-4.748076485937499456e+03 9.924926826625783867e-05 2.987218743285845234e-04 2.016176155943626125e-04 1.007397882369969535e-04
-4.747034098124999218e+03 1.026623887229194003e-04 3.090757674743897765e-04 2.084073012189080509e-04 1.020949657962170776e-04
-4.745991710312499890e+03 1.058008933072548924e-04 3.186125215512322336e-04 2.146223310828596748e-04 1.034340672866209629e-04
-4.744949322499999653e+03 1.086539474418217113e-04 3.273005250619642173e-04 2.202390057026511368e-04 1.047671295780959152e-04
-4.743906934687499415e+03 1.111599556072060476e-04 3.349483120572780272e-04 2.251430409516415960e-04 1.062104797178220402e-04
-4.742864546874999178e+03 1.132722742538780396e-04 3.414159618026318651e-04 2.292388868495181555e-04 1.077174160046267414e-04
-4.741822159062499850e+03 1.148570245860393692e-04 3.463028545778934139e-04 2.322504840954721307e-04 1.092071925360067096e-04
-4.740779771250000522e+03 1.157964204045655305e-04 3.492502879239946559e-04 2.339459670249335150e-04 1.108122290232721712e-04
-4.739737383437500284e+03 1.160217132885622409e-04 3.500408559107539229e-04 2.342041980718980582e-04 1.125713661053641000e-04
-4.738694995624999137e+03 1.155101252349627778e-04 3.485961635765535689e-04 2.329963497841360800e-04 1.143982509593980226e-04
-4.737652607812499809e+03 1.143483530261967733e-04 3.451712291286469021e-04 2.305090398505162770e-04 1.161716168831405672e-04
-4.736610219999999572e+03 1.125854153646860262e-04 3.399054919813183613e-04 2.268561580191534783e-04 1.178991494380373609e-04
-4.735567832187499334e+03 1.102670084146785065e-04 3.329322624856985175e-04 2.221379482760924061e-04 1.196905529815238671e-04
-4.734525444375000916e+03 1.075011570296916040e-04 3.245803289297167831e-04 2.165674013092129676e-04 1.215794075263197606e-04
-4.733483056562499769e+03 1.044060467528092008e-04 3.152143810588539262e-04 2.103687797057088272e-04 1.236141975813217185e-04
-4.732440668749999531e+03 1.011194888151362414e-04 3.052579463532242680e-04 2.038065276937777598e-04 1.258533327423657679e-04
-4.731398280937499294e+03 9.775266168063193907e-05 2.950508906074510575e-04 1.970971811085585974e-04 1.283211661332638639e-04
-4.730355893124999966e+03 9.439762372555174136e-05 2.848752951605904396e-04 1.904187924934721643e-04 1.309209489153542250e-04
-4.729313505312499728e+03 9.113954922633596975e-05 2.749902587798553136e-04 1.839394631844781466e-04 1.334879657033157397e-04
-4.728271117499999491e+03 8.813295188966233735e-05 2.658541756766883042e-04 1.779847993088647649e-04 1.358200703372279691e-04
-4.727228729687499253e+03 8.558375907962836112e-05 2.580829871563817299e-04 1.729799512313856774e-04 1.378289283844818895e-04
-4.726186341874999925e+03 8.356772828773255152e-05 2.519048091445932392e-04 1.690787234673441614e-04 1.395052840373184593e-04
-4.725143954062499688e+03 8.211298631618297228e-05 2.474107084428252821e-04 1.663269593163910339e-04 1.408238648623670423e-04
-4.724101566250000360e+03 8.123320498999084250e-05 2.446542191247543310e-04 1.647304962313521283e-04 1.417965689309250447e-04
-4.723059178437498304e+03 8.086153516488075077e-05 2.434420440304713173e-04 1.641395443515350613e-04 1.424989520027239301e-04
-4.722016790624999885e+03 8.094024529336365874e-05 2.436077235797471318e-04 1.644239616291681347e-04 1.430346803752359953e-04
-4.720974402812499648e+03 8.144004216675198931e-05 2.450688546435891130e-04 1.655140473246271692e-04 1.434428892778195409e-04
-4.719932014999999410e+03 8.233939236867723421e-05 2.477591770709668411e-04 1.673685959731382317e-04 1.435834876118916167e-04
-4.718889627187499173e+03 8.362820928438521135e-05 2.516432016718271494e-04 1.699762381117243619e-04 1.433469299351598075e-04
-4.717847239374999845e+03 8.524349001589913769e-05 2.565331348132398681e-04 1.732058489393925311e-04 1.428602306278229078e-04
-4.716804851562498698e+03 8.709354944868421069e-05 2.621462797906293522e-04 1.768831718926912636e-04 1.422071600825511805e-04
-4.715762463749999370e+03 8.915213707486081016e-05 2.683875270019524706e-04 1.809834369136805669e-04 1.414659130280979929e-04
-4.714720075937499132e+03 9.141127724697564467e-05 2.752282674453315888e-04 1.854986128451346439e-04 1.407275883738415333e-04
-4.713677688124999804e+03 9.390225339196394262e-05 2.827645687048257637e-04 1.904888188269134421e-04 1.399505233844157903e-04
-4.712635300312498657e+03 9.668356820538548911e-05 2.911722601131081054e-04 1.960733252153743834e-04 1.391849391303142465e-04
-4.711592912499999329e+03 9.969409588337858669e-05 3.002656281197479179e-04 2.021310455144843322e-04 1.384190067016377026e-04
-4.710550524687499092e+03 1.027478831675427302e-04 3.094778759548619815e-04 2.082968814472637700e-04 1.377024425018787438e-04
-4.709508136874999764e+03 1.057630083557603486e-04 3.185586844959620626e-04 2.144110577305160235e-04 1.372236357588779265e-04
-4.708465749062499526e+03 1.087279439699551857e-04 3.274815557374269608e-04 2.204356125914502221e-04 1.368878101495361128e-04
-4.707423361249999289e+03 1.115137709061820177e-04 3.358670312127006656e-04 2.260935328179251077e-04 1.365864122881486724e-04
-4.706380973437499051e+03 1.140184218189503932e-04 3.434145340227538084e-04 2.311657378399068483e-04 1.363548529414085450e-04
-4.705338585624999723e+03 1.161956508018654230e-04 3.499834355572830030e-04 2.355608354319428644e-04 1.362711794444851875e-04
-4.704296197812499486e+03 1.180572922419703403e-04 3.556038693018964345e-04 2.393125795042381229e-04 1.363209168585940339e-04
-4.703253809999999248e+03 1.195845140956515733e-04 3.602163385027895549e-04 2.423876425570151052e-04 1.363653998853366490e-04
-4.702211422187499920e+03 1.207844746424216535e-04 3.638340455680142598e-04 2.448153174638678631e-04 1.364426263051871210e-04
-4.701169034374999683e+03 1.217715655593925548e-04 3.667920647875573255e-04 2.468443118823135103e-04 1.367344162349883529e-04
-4.700126646562500355e+03 1.226159007659053236e-04 3.693036550859079073e-04 2.486129831286137807e-04 1.373452837111377336e-04
-4.699084258749999208e+03 1.234324972708137529e-04 3.717209391450318414e-04 2.503443578139240527e-04 1.383690020704464918e-04
-4.698041870937499880e+03 1.243124510184467771e-04 3.743147832585496477e-04 2.522293001752374500e-04 1.398769130969638845e-04
-4.696999483124999642e+03 1.252111831448146260e-04 3.769547418442338116e-04 2.541706200271059523e-04 1.419611931332393460e-04
-4.695957095312499405e+03 1.261682511010194961e-04 3.797697329283952370e-04 2.562312553239668236e-04 1.446155620257941871e-04
-4.694914707499999167e+03 1.272809502990230267e-04 3.830585161068392631e-04 2.585983909323081383e-04 1.477361693732005604e-04
-4.693872319687500749e+03 1.285340544527314945e-04 3.867777381310750747e-04 2.612366520546458774e-04 1.512044949442744733e-04
-4.692829931874999602e+03 1.298440452874029770e-04 3.906746185023044198e-04 2.639787767146079944e-04 1.548452037738127910e-04
-4.691787544062499364e+03 1.311440902362314678e-04 3.945438353060527542e-04 2.666964827790515137e-04 1.584566918327155890e-04
-4.690745156249999127e+03 1.324817601259965913e-04 3.985301836974171623e-04 2.694836773705124315e-04 1.617939144108896732e-04
-4.689702768437499799e+03 1.339485095062290085e-04 4.029107865760507426e-04 2.725229178938556266e-04 1.648282858265893676e-04
-4.688660380624999561e+03 1.356079265999045433e-04 4.078764753035333981e-04 2.759444469796314484e-04 1.677498162158013774e-04
-4.687617992812500233e+03 1.374052065930285763e-04 4.132695411089661367e-04 2.796242448494507373e-04 1.706176621206079581e-04
-4.686575604999999996e+03 1.392643061764141648e-04 4.188675658274046377e-04 2.833964870737851085e-04 1.734101007667277611e-04
-4.685533217187499758e+03 1.412331184560401372e-04 4.248173940058830637e-04 2.873536889275706018e-04 1.759254372694793944e-04
-4.684490829374999521e+03 1.432468869721542561e-04 4.309176217412810260e-04 2.913758371775546779e-04 1.778949002789406177e-04
-4.683448441562500193e+03 1.452200905587233302e-04 4.368999854417395272e-04 2.953085176662979426e-04 1.791980422677272831e-04
-4.682406053749999955e+03 1.471512501296988148e-04 4.427528510116050765e-04 2.991614392143290683e-04 1.797354637521057135e-04
-4.681363665937499718e+03 1.490197531707565472e-04 4.484094699055429529e-04 3.029010163953196780e-04 1.794900168769543740e-04
-4.680321278124999480e+03 1.507558766448724734e-04 4.536579776153662068e-04 3.063891834257704053e-04 1.784676277450146043e-04
-4.679278890312499243e+03 1.522701485434655366e-04 4.582218574475614421e-04 3.094570094991807544e-04 1.767088737647938654e-04
-4.678236502499999915e+03 1.535105848071590371e-04 4.619301988577759394e-04 3.120245121700507751e-04 1.742847854908614825e-04
-4.677194114687500587e+03 1.544612364104393178e-04 4.647280148098642451e-04 3.140715998550750311e-04 1.711590646964807495e-04
-4.676151726874998531e+03 1.551077474430964068e-04 4.665747871728046230e-04 3.155643089206811394e-04 1.672291356086271050e-04
-4.675109339062499203e+03 1.553863250068238415e-04 4.672843478354368795e-04 3.163626966955767087e-04 1.624267662933554770e-04
-4.674066951249999875e+03 1.551814995520539424e-04 4.665176376562121807e-04 3.162171116961784954e-04 1.568857989630807802e-04
-4.673024563437499637e+03 1.544131960161817748e-04 4.640503843039980522e-04 3.149350825380410916e-04 1.510315348890936408e-04
-4.671982175624999400e+03 1.530788726762738418e-04 4.598904883677327722e-04 3.124837235107138069e-04 1.453702230818194007e-04
-4.670939787812499162e+03 1.512152412115494676e-04 4.541523742858841173e-04 3.089305889508747347e-04 1.402138394410869075e-04
-4.669897399999999834e+03 1.489221552827766628e-04 4.471401471981778595e-04 3.044720801068403994e-04 1.357561410687830716e-04
-4.668855012187499597e+03 1.463037270747545679e-04 4.391646774507160472e-04 2.993239000875367781e-04 1.321154249446426299e-04
-4.667812624374999359e+03 1.435385412528926235e-04 4.307574029082103582e-04 2.938594581981992106e-04 1.294812860296084482e-04
-4.666770236562499122e+03 1.408799383420044162e-04 4.226794001581108263e-04 2.885958849676126432e-04 1.281732324953737366e-04
-4.665727848749998884e+03 1.385144159576074242e-04 4.154794678084680810e-04 2.839341474337086970e-04 1.283562257018994331e-04
-4.664685460937499556e+03 1.365046218155120509e-04 4.093326772373161301e-04 2.800253501749674630e-04 1.299962458161538431e-04
-4.663643073124999319e+03 1.347572203415276003e-04 4.039597597799411775e-04 2.766769576718331163e-04 1.330871092592080126e-04
-4.662600685312499991e+03 1.333045889686193411e-04 3.994706813348099911e-04 2.739325035846461027e-04 1.378025706446938715e-04
-4.661558297499999753e+03 1.322357268604606247e-04 3.961471643153766401e-04 2.719482651524730496e-04 1.441194413481750546e-04
-4.660515909687498606e+03 1.315323838580391457e-04 3.939416883628172965e-04 2.706741344654132412e-04 1.517240818078900515e-04
-4.659473521874998369e+03 1.311902439022791743e-04 3.928364983852637542e-04 2.701099721665028834e-04 1.602350458388205050e-04
-4.658431134062499950e+03 1.310668662117058197e-04 3.923896969407303739e-04 2.699899327400518008e-04 1.693897885065797325e-04
-4.657388746249999713e+03 1.309794186520002273e-04 3.920529563273667363e-04 2.699392226585329603e-04 1.789552347293507672e-04
-4.656346358437499475e+03 1.309197298720381718e-04 3.918099620289595486e-04 2.699266394111223336e-04 1.885790006799480665e-04
-4.655303970624999238e+03 1.309330380365817661e-04 3.918007682018103061e-04 2.700371569577472990e-04 1.979699586788502140e-04
-4.654261582812499910e+03 1.310517514966760074e-04 3.921286566539724594e-04 2.703264191367692236e-04 2.068833839928532661e-04
-4.653219195000000582e+03 1.312342117095567434e-04 3.926676550666729701e-04 2.707108955649193847e-04 2.152249430632904078e-04
-4.652176807187499435e+03 1.314289925640000419e-04 3.932584187185775597e-04 2.710942845488173328e-04 2.229643365404459306e-04
-4.651134419374999197e+03 1.316422615830586105e-04 3.939150448892403812e-04 2.714971193772181728e-04 2.299442070465485726e-04
-4.650092031562499869e+03 1.317955202404146118e-04 3.943945190823094221e-04 2.717719104085961914e-04 2.359811687793235955e-04
-4.649049643749999632e+03 1.318194643905712512e-04 3.944900202824982820e-04 2.717747196287332483e-04 2.409749762353795906e-04
-4.648007255937499394e+03 1.317483232709861787e-04 3.943091656980809295e-04 2.715670144936395349e-04 2.449892639493215282e-04
-4.646964868124999157e+03 1.316442367960747074e-04 3.940360770672011515e-04 2.712801884686937676e-04 2.480304136297806499e-04
-4.645922480312499829e+03 1.315489886265598434e-04 3.937964762165418629e-04 2.709992128706591543e-04 2.500524296606836702e-04
-4.644880092499999591e+03 1.314919114189315019e-04 3.936774786404134826e-04 2.707857642084948290e-04 2.512239793371473105e-04
-4.643837704687498444e+03 1.314391513354580944e-04 3.935721896669705164e-04 2.705799037491814609e-04 2.516141342474268621e-04
-4.642795316874999116e+03 1.313636056088163598e-04 3.934016303618132404e-04 2.703219794522124936e-04 2.510949416781146546e-04
-4.641752929062499788e+03 1.312597592228159887e-04 3.931483756598260111e-04 2.700023646626586657e-04 2.495656727298493525e-04
-4.640710541249999551e+03 1.311053315735380615e-04 3.927383991609151022e-04 2.695882351979573231e-04 2.470517274574711908e-04
-4.639668153437499313e+03 1.308802397279199903e-04 3.921076599520751846e-04 2.690452308373707398e-04 2.437524210906876756e-04
-4.638625765624999985e+03 1.306384001272564742e-04 3.914202445436419718e-04 2.684797634567725891e-04 2.399192333228380243e-04
-4.637583377812499748e+03 1.305027217154482600e-04 3.910565503618065614e-04 2.681229753733567131e-04 2.357315432912615442e-04
-4.636540990000000420e+03 1.305826357285974138e-04 3.913450430963230338e-04 2.681987724854707550e-04 2.314086674909939596e-04
-4.635498602187499273e+03 1.310313482084444862e-04 3.927446793958828605e-04 2.690222573507727996e-04 2.272627349457048197e-04
-4.634456214374999945e+03 1.320179433354947947e-04 3.957799339327432273e-04 2.709092439038625517e-04 2.235961034180258030e-04
-4.633413826562499708e+03 1.336474918918046078e-04 4.007639165571943974e-04 2.740786714386906991e-04 2.205361360549646483e-04
-4.632371438749999470e+03 1.359366356519418298e-04 4.077270096390288681e-04 2.785993987472924348e-04 2.180669461300604962e-04
-4.631329050937499233e+03 1.388582791085146522e-04 4.165777302419094823e-04 2.844339493713387104e-04 2.160985889412707958e-04
-4.630286663125000814e+03 1.424799376624999881e-04 4.275240436638448735e-04 2.917108765568047720e-04 2.146678570129870352e-04
-4.629244275312498758e+03 1.469474157677978766e-04 4.410143641863194372e-04 3.007094239751556260e-04 2.137582280792704043e-04
-4.628201887499999430e+03 1.522629456772653237e-04 4.570708975079318653e-04 3.114067335161603751e-04 2.133183605031961627e-04
-4.627159499687499192e+03 1.583383906396716799e-04 4.754424436200668617e-04 3.235987654008382780e-04 2.132701177705777370e-04
-4.626117111874999864e+03 1.650507368765563284e-04 4.957651951725425233e-04 3.370240804034802104e-04 2.131899437601037525e-04
-4.625074724062499627e+03 1.722113804726381719e-04 5.174859493336253112e-04 3.512738117416754329e-04 2.128743885875205547e-04
-4.624032336249999389e+03 1.796985311929376989e-04 5.402472498700363300e-04 3.660843534734763193e-04 2.122699537382871139e-04
-4.622989948437499152e+03 1.874597588425091024e-04 5.638906913549113047e-04 3.813502565786926722e-04 2.112052855884503303e-04
-4.621947560624999824e+03 1.952901244648913104e-04 5.877936897146542874e-04 3.966653281844140363e-04 2.093977422543855061e-04
-4.620905172812499586e+03 2.027950490253958296e-04 6.107472927277394267e-04 4.112656972752051451e-04 2.067278142530659614e-04
-4.619862785000000258e+03 2.096586652080546732e-04 6.317801569532206828e-04 4.245462435956567590e-04 2.033667264991338730e-04
-4.618820397187498202e+03 2.157273009055651707e-04 6.504365413604426983e-04 4.361826639271466780e-04 1.993035470529228579e-04
-4.617778009374999783e+03 2.209465207921596636e-04 6.665621113658942547e-04 4.460474229145381135e-04 1.944382553787510348e-04
-4.616735621562499546e+03 2.252960208390041800e-04 6.800866929156838088e-04 4.541152994628959395e-04 1.888318985089140626e-04
-4.615693233749999308e+03 2.286296201178623293e-04 6.905523457472267316e-04 4.601211962752792001e-04 1.826635063105230578e-04
-4.614650845937499980e+03 2.308000595156845078e-04 6.974967621806538003e-04 4.637998759554471024e-04 1.761280015882118533e-04
-4.613608458125000652e+03 2.316737825312875740e-04 7.005004397148834874e-04 4.649111543133443644e-04 1.693862032771689360e-04
-4.612566070312498596e+03 2.312391342925014623e-04 6.995184070451187413e-04 4.634489866655602743e-04 1.625066492835229484e-04
-4.611523682499999268e+03 2.296590940044882531e-04 6.950379764779438798e-04 4.597502255572289082e-04 1.556140293543151936e-04
-4.610481294687499940e+03 2.270573709677731200e-04 6.874323422360687766e-04 4.540646102315249876e-04 1.490071564999533417e-04
-4.609438906874999702e+03 2.235703774103154316e-04 6.771228286469898380e-04 4.466502644954030519e-04 1.429735544872089029e-04
-4.608396519062499465e+03 2.193041195790961092e-04 6.644371476048059090e-04 4.377072736678889846e-04 1.375122273522282783e-04
-4.607354131249999227e+03 2.143614929588404311e-04 6.496788552403702727e-04 4.274555453704963551e-04 1.324545945075640573e-04
-4.606311743437499899e+03 2.089044363025114443e-04 6.333254906652423894e-04 4.162416173251638893e-04 1.279036750845751673e-04
-4.605269355624999662e+03 2.030840401913572096e-04 6.158301799090135130e-04 4.043752751438664614e-04 1.240413384372494713e-04
-4.604226967812499424e+03 1.969054366482533478e-04 5.972204047466658479e-04 3.918455685021318582e-04 1.209326393527885803e-04
-4.603184579999999187e+03 1.905560438394033630e-04 5.780731269813613182e-04 3.790105720103697259e-04 1.187354497535271259e-04
-4.602142192187499859e+03 1.843503854928018324e-04 5.593287930660063075e-04 3.665203297338322599e-04 1.176642528915028814e-04
-4.601099804374999621e+03 1.784853062332204864e-04 5.415804804557130311e-04 3.547736467363578404e-04 1.176547376429705043e-04
-4.600057416562499384e+03 1.732080428553670406e-04 5.255785841387937201e-04 3.442617660076554751e-04 1.183689454029628675e-04
-4.599015028749999146e+03 1.687755327777256331e-04 5.120925477364574431e-04 3.355135749181376308e-04 1.195382837483108241e-04
-4.597972640937499818e+03 1.653233377999162020e-04 5.015349187946048374e-04 3.287964341240996388e-04 1.211164680703964312e-04
-4.596930253124999581e+03 1.628207589575913973e-04 4.938136352999847756e-04 3.240474930442608509e-04 1.231472659785308313e-04
-4.595887865312500253e+03 1.612242578449099605e-04 4.887970215478974886e-04 3.211794850568682564e-04 1.255469677114514249e-04
-4.594845477499999106e+03 1.604701651217989788e-04 4.862899747401150581e-04 3.200690627450096830e-04 1.281777020674533703e-04
-4.593803089687499778e+03 1.604316816042800119e-04 4.858891967473390520e-04 3.204970118388525348e-04 1.309517339664562161e-04
-4.592760701874999540e+03 1.610417063034834514e-04 4.873903955159874005e-04 3.223312259600026900e-04 1.337549497983732860e-04
-4.591718314062499303e+03 1.622505197086701286e-04 4.906563506824338427e-04 3.254484758293636954e-04 1.362510714149449962e-04
-4.590675926249999975e+03 1.638823315351365165e-04 4.951601344015229200e-04 3.294878227141921807e-04 1.382285618418821601e-04
-4.589633538437499737e+03 1.658553811362555215e-04 5.006624407255010414e-04 3.342714611660556724e-04 1.396822992476579798e-04
-4.588591150624999500e+03 1.680685003388468826e-04 5.068605012972587313e-04 3.395909000583216216e-04 1.406177215038512378e-04
-4.587548762812500172e+03 1.703837825956041230e-04 5.133292430466508162e-04 3.451837290756467431e-04 1.410833430092861128e-04
-4.586506374999999935e+03 1.726288149820814151e-04 5.195503539005182905e-04 3.506986439055589000e-04 1.411149392373710018e-04
-4.585463987187499697e+03 1.745921886377781662e-04 5.249036564826968293e-04 3.556775961295098403e-04 1.409098421500259459e-04
-4.584421599374999460e+03 1.762264058251351373e-04 5.292618273252605457e-04 3.599963778782036225e-04 1.406087951908961686e-04
-4.583379211562499222e+03 1.773802612293591747e-04 5.321941252769023982e-04 3.633045784614430287e-04 1.401477775478778616e-04
-4.582336823749999894e+03 1.780146073241407054e-04 5.336001769730981366e-04 3.654915919663628246e-04 1.396144771151459571e-04
-4.581294435937499657e+03 1.782748513883431482e-04 5.339241717651706286e-04 3.668411531333696661e-04 1.392187530440531747e-04
-4.580252048124998510e+03 1.782229644289892137e-04 5.333828453579617969e-04 3.674255788065884328e-04 1.389948088604664575e-04
-4.579209660312499182e+03 1.778384628707179783e-04 5.319392228736126221e-04 3.671593554510059086e-04 1.389413262654649319e-04
-4.578167272499999854e+03 1.772160014625463167e-04 5.298705102624676894e-04 3.662482185732984655e-04 1.393539433689434742e-04
-4.577124884687499616e+03 1.765230249923041962e-04 5.276765590544850318e-04 3.650394196958446462e-04 1.406062654872221470e-04
-4.576082496874999379e+03 1.758891155035757618e-04 5.257528620739857547e-04 3.637863589938495701e-04 1.426587611262554618e-04
-4.575040109062499141e+03 1.754637249584488194e-04 5.245643877679525549e-04 3.627656878648505561e-04 1.453974137607701026e-04
-4.573997721249999813e+03 1.751625745838043650e-04 5.238706910842117316e-04 3.617825702393138304e-04 1.488893840297040910e-04
-4.572955333437500485e+03 1.748895666839069788e-04 5.233692353922116732e-04 3.606652501320319255e-04 1.529022503027671544e-04
-4.571912945624999338e+03 1.745820649164563825e-04 5.228628161903322484e-04 3.593017614401109090e-04 1.569666967243335282e-04
-4.570870557812500010e+03 1.740557640891030240e-04 5.217888316177255554e-04 3.573315559507250294e-04 1.605737388111316670e-04
-4.569828169999999773e+03 1.733799578600680449e-04 5.203443888795911305e-04 3.549155946309413552e-04 1.633969867364932734e-04
-4.568785782187499535e+03 1.726867127094199299e-04 5.189059378701126870e-04 3.523593530190545324e-04 1.655944046669065111e-04
-4.567743394374999298e+03 1.718506213280598331e-04 5.170723295503087394e-04 3.494500024730209302e-04 1.673864650126431373e-04
-4.566701006562499970e+03 1.707530991587363940e-04 5.144783943077917837e-04 3.459612583119714120e-04 1.685638219421113431e-04
-4.565658618749999732e+03 1.694366391302377429e-04 5.112468206042255527e-04 3.419885898974274474e-04 1.690100830177685321e-04
-4.564616230937499495e+03 1.680694181321886155e-04 5.078856738842729484e-04 3.378702977879306964e-04 1.689355022255676600e-04
-4.563573843124999257e+03 1.668900142403971607e-04 5.051092218850530878e-04 3.340980074014120692e-04 1.685418197024975812e-04
-4.562531455312499929e+03 1.660313726831501790e-04 5.033191814082098618e-04 3.309391095285970047e-04 1.678518827088723347e-04
-4.561489067499999692e+03 1.655835057562892419e-04 5.027953810913617008e-04 3.285608018372145576e-04 1.668257039795595722e-04
-4.560446679687499454e+03 1.654271154841631668e-04 5.031602160777364332e-04 3.267537550639467445e-04 1.656948061748541711e-04
-4.559404291874999217e+03 1.653433539173936886e-04 5.037155883799857492e-04 3.251433032360961321e-04 1.646060750169252101e-04
-4.558361904062499889e+03 1.653357802893255454e-04 5.044512469464518386e-04 3.237740365336000728e-04 1.635884997973303056e-04
-4.557319516249999651e+03 1.654370787517604790e-04 5.054571195493185332e-04 3.227276634205176607e-04 1.625704235288327293e-04
-4.556277128437500323e+03 1.658176187184512169e-04 5.072547282083818927e-04 3.223349230009842580e-04 1.613434527274284255e-04
-4.555234740624999176e+03 1.667730645465777424e-04 5.107513979069516806e-04 3.231655743002224360e-04 1.597091201679138261e-04
-4.554192352812499848e+03 1.684108402288220880e-04 5.162698445316330756e-04 3.254392393317988037e-04 1.575659257051768467e-04
-4.553149964999999611e+03 1.706877656505159842e-04 5.236792304462655704e-04 3.290700804339380934e-04 1.548725125151564983e-04
-4.552107577187499373e+03 1.736445435774515574e-04 5.331142871812103497e-04 3.341193677387134129e-04 1.518919855910241855e-04
-4.551065189374999136e+03 1.774944017935541215e-04 5.452261699192018649e-04 3.410038879379734614e-04 1.489682307761435029e-04
-4.550022801562499808e+03 1.825156006259034069e-04 5.608506849295765958e-04 3.502919867921283951e-04 1.459479545162041991e-04
-4.548980413749999570e+03 1.886549011564113876e-04 5.798171618257295153e-04 3.618938502675862778e-04 1.425616489774429990e-04
-4.547938025937499333e+03 1.955424755079425566e-04 6.010181129084356776e-04 3.750482164172232852e-04 1.386061416648244507e-04
-4.546895638125000005e+03 2.027508357502121679e-04 6.231758528108413773e-04 3.888708242017373316e-04 1.344341727115688496e-04
-4.545853250312499767e+03 2.100688140549989422e-04 6.456481296323030158e-04 4.029444394331506440e-04 1.304300228001776087e-04
-4.544810862499999530e+03 2.173624778628500899e-04 6.680088820046386957e-04 4.170376279757080943e-04 1.264691919715516227e-04
-4.543768474687499292e+03 2.245038939390138521e-04 6.898392546094207116e-04 4.309504010644658574e-04 1.226170507593747801e-04
-4.542726086874999964e+03 2.313859084969969462e-04 7.108063786146969106e-04 4.444834206754483263e-04 1.192893355164429867e-04
-4.541683699062499727e+03 2.375944083109295980e-04 7.296782608692872069e-04 4.567699499814145410e-04 1.167018696542949539e-04
-4.540641311250000399e+03 2.429415723781020451e-04 7.458951170835119394e-04 4.674186427093101866e-04 1.150111854630505030e-04
-4.539598923437498343e+03 2.475214988380546348e-04 7.597193640928451286e-04 4.766574550527849096e-04 1.144612362815737886e-04
-4.538556535624999924e+03 2.514853605655911328e-04 7.716129874228322720e-04 4.847810734283789294e-04 1.150834556032470331e-04
-4.537514147812499687e+03 2.547848820151173881e-04 7.814531179952838866e-04 4.916515177218717340e-04 1.169129770903287393e-04
-4.536471759999999449e+03 2.570621993597514308e-04 7.881784231501307676e-04 4.965136875296527518e-04 1.196999550803778966e-04
-4.535429372187499212e+03 2.580428534271743553e-04 7.910006578592440043e-04 4.987427026830160929e-04 1.233713054921272768e-04
-4.534386984374999884e+03 2.577963500608993993e-04 7.901551948568307166e-04 4.984328051875194570e-04 1.279528706402635488e-04
-4.533344596562499646e+03 2.566113398797470273e-04 7.865278593982731126e-04 4.961397663370892058e-04 1.331634039769336367e-04
-4.532302208749999409e+03 2.546523091799051080e-04 7.806526815735987269e-04 4.921285529221594351e-04 1.390866329652988976e-04
-4.531259820937499171e+03 2.520880302646010224e-04 7.730584010660557703e-04 4.867050756055519125e-04 1.457405872463337791e-04
-4.530217433124999843e+03 2.491987487766058858e-04 7.645849307487019705e-04 4.804448867700791977e-04 1.529438158118132617e-04
-4.529175045312499606e+03 2.461941659416652293e-04 7.558630012067979638e-04 4.737747653469842959e-04 1.606660933324252128e-04
-4.528132657499999368e+03 2.433326042183469261e-04 7.476833023748844257e-04 4.671960803943017476e-04 1.686694542725361806e-04
-4.527090269687499131e+03 2.411399419536216257e-04 7.416360727196153217e-04 4.617640964773682280e-04 1.766102639754470291e-04
-4.526047881874999803e+03 2.400496712606445271e-04 7.390107953062054549e-04 4.583867925871769593e-04 1.843441613095369582e-04
-4.525005494062499565e+03 2.401100841625609841e-04 7.399149943234018716e-04 4.572296079752638520e-04 1.914933979735196357e-04
-4.523963106249999328e+03 2.411465492497739970e-04 7.437792935241760699e-04 4.580154857738305964e-04 1.973984568455136178e-04
-4.522920718437498181e+03 2.431183623691737967e-04 7.504496718490414990e-04 4.607176023540207480e-04 2.015222052164192831e-04
-4.521878330624999762e+03 2.461661825248605425e-04 7.603253848141760304e-04 4.656644164640864891e-04 2.038702384253186708e-04
-4.520835942812499525e+03 2.504028915402535071e-04 7.737181637928714720e-04 4.731348688356337554e-04 2.045175067219704075e-04
-4.519793554999999287e+03 2.560514633453155986e-04 7.912945554011858746e-04 4.835901498782758565e-04 2.033477590345617828e-04
-4.518751167187499959e+03 2.633815431480576491e-04 8.138862169363586269e-04 4.975426713550740870e-04 2.006361015270304569e-04
-4.517708779374999722e+03 2.723203166620577357e-04 8.412770103364547577e-04 5.148391765051501309e-04 1.964956862589197352e-04
-4.516666391562498575e+03 2.826668338848711414e-04 8.728539120151790212e-04 5.350858595532295139e-04 1.909567666433446928e-04
-4.515624003749999247e+03 2.941722624733150433e-04 9.078551078695751980e-04 5.578001465014021613e-04 1.841483624509427665e-04
-4.514581615937499919e+03 3.065447543089843178e-04 9.453900339729220774e-04 5.824109562778951969e-04 1.763383794029432577e-04
-4.513539228124999681e+03 3.196173949249078933e-04 9.849590137306519100e-04 6.085743947852655317e-04 1.681439971043957062e-04
-4.512496840312499444e+03 3.330867775723124350e-04 1.025661502898399550e-03 6.356515618218886972e-04 1.600915086479958566e-04
-4.511454452499999206e+03 3.464744950125818045e-04 1.066057208713485542e-03 6.626711425822829878e-04 1.522351051703569019e-04
-4.510412064687499878e+03 3.591607040196686499e-04 1.104280340303961027e-03 6.883741982034518670e-04 1.449892111818654964e-04
-4.509369676874999641e+03 3.705566004529991923e-04 1.138547832939291278e-03 7.115838828740388578e-04 1.391401478698338628e-04
-4.508327289062499403e+03 3.803039273306542357e-04 1.167747811742599800e-03 7.316318808832649335e-04 1.348567977242195104e-04
-4.507284901249999166e+03 3.882017180642727207e-04 1.191239323910086006e-03 7.481738188919162796e-04 1.323080233830608221e-04
-4.506242513437499838e+03 3.941401016108152656e-04 1.208671972188935829e-03 7.610213189732750565e-04 1.316204483473608822e-04
-4.505200125624999600e+03 3.979794633608200560e-04 1.219631625856788153e-03 7.698799719229189971e-04 1.329821211858351791e-04
-4.504157737812499363e+03 3.997111563700819986e-04 1.224123354073812942e-03 7.746770845872520076e-04 1.368401914277470781e-04
-4.503115349999999125e+03 3.994099423246436466e-04 1.222413859136926417e-03 7.754906521007349455e-04 1.432935317377465381e-04
-4.502072962187499797e+03 3.972176736319712239e-04 1.214938873028858449e-03 7.725932504774528191e-04 1.522478482210772195e-04
-4.501030574374999560e+03 3.934641958478790375e-04 1.202697441588071849e-03 7.666435532289167911e-04 1.634659021129822505e-04
-4.499988186562498413e+03 3.882609675672659723e-04 1.186047571413868882e-03 7.578277986506939522e-04 1.764291581071146140e-04
-4.498945798749999994e+03 3.815115079159730744e-04 1.164729720550871988e-03 7.458950832431526052e-04 1.902173149602036546e-04
-4.497903410937499757e+03 3.731886515682273156e-04 1.138706836125542030e-03 7.307109165016376865e-04 2.040691415610093617e-04
-4.496861023124999519e+03 3.635197077669958090e-04 1.108704047368064619e-03 7.126647016796814867e-04 2.174297499741707871e-04
-4.495818635312499282e+03 3.530559457058795605e-04 1.076419108670289681e-03 6.928082858233049635e-04 2.298250022189641238e-04
-4.494776247499999954e+03 3.423443908584906069e-04 1.043534349631294877e-03 6.721895266333467516e-04 2.409257128594099984e-04
-4.493733859687500626e+03 3.314660787040021785e-04 1.010315256470498396e-03 6.509351920697242213e-04 2.507390109788758346e-04
-4.492691471874998570e+03 3.204632729708215629e-04 9.768761908670227107e-04 6.291543604927720681e-04 2.596466297438349198e-04
-4.491649084062499242e+03 3.096385847614402712e-04 9.440995899235123849e-04 6.075122045813802045e-04 2.675320862958743221e-04
-4.490606696249999914e+03 2.993216300503049134e-04 9.129683423280654216e-04 5.866947733866184362e-04 2.743169713872991916e-04
-4.489564308437499676e+03 2.898404596973203334e-04 8.844691651876104756e-04 5.673697294946075925e-04 2.799771966611281303e-04
-4.488521920624999439e+03 2.813914951681264760e-04 8.591872240403244584e-04 5.499468741963068653e-04 2.838669049435418911e-04
-4.487479532812499201e+03 2.740969827135951637e-04 8.374882367959582234e-04 5.346785642437735771e-04 2.854784723214593214e-04
-4.486437144999999873e+03 2.680773289584126220e-04 8.197390889527952093e-04 5.218011591730944239e-04 2.847540393851078237e-04
-4.485394757187499636e+03 2.634863508520913079e-04 8.064336191206327538e-04 5.115718496091158606e-04 2.815012126595154048e-04
-4.484352369374999398e+03 2.604779183977026747e-04 7.980763308583878812e-04 5.042295031461938980e-04 2.752827641562662162e-04
-4.483309981562500070e+03 2.592459601979121907e-04 7.952347463945837495e-04 5.001966889458448785e-04 2.659449613407539100e-04
-4.482267593749998923e+03 2.598474821952595861e-04 7.980432344303416917e-04 4.996550907155823977e-04 2.540149572885100153e-04
-4.481225205937499595e+03 2.619289470119201936e-04 8.053979005546597209e-04 5.019571645080293017e-04 2.398995830517457878e-04
-4.480182818124999358e+03 2.650882891717289548e-04 8.160535329167445482e-04 5.063483711529444221e-04 2.238772921976296562e-04
-4.479140430312499120e+03 2.690378319879701825e-04 8.290921441286409031e-04 5.123364458997055684e-04 2.063391186520250990e-04
-4.478098042499999792e+03 2.732098709171540472e-04 8.427413796090791297e-04 5.188806833642777006e-04 1.873492000075397030e-04
-4.477055654687499555e+03 2.771920988007596726e-04 8.557300715393959022e-04 5.251967570368034884e-04 1.677880857357989808e-04
-4.476013266874998408e+03 2.809687023732711816e-04 8.680034846942299596e-04 5.312649097549352727e-04 1.491084835905221015e-04
-4.474970879062499989e+03 2.843312412773231794e-04 8.789227415017413815e-04 5.366819691470710871e-04 1.326403463333106669e-04
-4.473928491249999752e+03 2.869691907057549899e-04 8.875406478310506617e-04 5.408395011072812024e-04 1.191425418931915388e-04
-4.472886103437499514e+03 2.886743281380212524e-04 8.932475846187810193e-04 5.432841351690801367e-04 1.084311946705262462e-04
-4.471843715624999277e+03 2.891281347675414603e-04 8.951021068507455328e-04 5.433381928111525499e-04 9.987732851996096971e-05
-4.470801327812499949e+03 2.881102548035098391e-04 8.924392973954877644e-04 5.405573323409382930e-04 9.316240351391906938e-05
-4.469758939999999711e+03 2.858047889620058237e-04 8.858095836729135922e-04 5.353223877694534508e-04 8.799816317164627262e-05
-4.468716552187499474e+03 2.827101748502566510e-04 8.767520531567349383e-04 5.285771020996156725e-04 8.412014924546584033e-05
-4.467674164374999236e+03 2.791613050579686787e-04 8.663184373900104226e-04 5.209243873372546929e-04 8.199098536801543307e-05
-4.466631776562499908e+03 2.754287702918854861e-04 8.553481650503097066e-04 5.128698728680124597e-04 8.204716451269813754e-05
-4.465589388749998761e+03 2.715925133719211703e-04 8.441247633662888250e-04 5.045000783723958783e-04 8.387683238106581542e-05
-4.464547000937499433e+03 2.674961312855230226e-04 8.321977618797823679e-04 4.954616190458676185e-04 8.656238382780786415e-05
-4.463504613124999196e+03 2.630428792534897928e-04 8.192486115940051088e-04 4.856067637447291068e-04 8.929235029856454054e-05
-4.462462225312499868e+03 2.579452556107244112e-04 8.043932254051758962e-04 4.743848632285741287e-04 9.134884452462665658e-05
-4.461419837499999630e+03 2.522919492848711156e-04 7.879047517032353263e-04 4.619649758687962909e-04 9.234462060245227674e-05
-4.460377449687499393e+03 2.462828783333950678e-04 7.703955300207628466e-04 4.487343078399934088e-04 9.197617121576551181e-05
-4.459335061874998246e+03 2.399559015758336044e-04 7.520177411752247167e-04 4.347021603694644796e-04 9.011027314528318225e-05
-4.458292674062499827e+03 2.338243092620138008e-04 7.343622588276665615e-04 4.208298809456113864e-04 8.714670119484246001e-05
-4.457250286249999590e+03 2.283741554920204291e-04 7.189062343282131423e-04 4.080794679335971917e-04 8.318252399121592701e-05
-4.456207898437499352e+03 2.237886261397119302e-04 7.062352285724033448e-04 3.967621418125235775e-04 7.847154174337912119e-05
-4.455165510625000024e+03 2.202298315469833248e-04 6.968006973726983489e-04 3.872714992305821254e-04 7.358624770068846171e-05
-4.454123122812499787e+03 2.178906224019903145e-04 6.910984345847267282e-04 3.801490552212671565e-04 6.834799804268623018e-05
-4.453080734999999549e+03 2.172808290169223641e-04 6.906513367364392137e-04 3.764509165917403490e-04 6.214863962649906615e-05
-4.452038347187500221e+03 2.187252032259965413e-04 6.964525444828860434e-04 3.768087327295058285e-04 5.445294296441886248e-05
-4.450995959374999984e+03 2.222011170555346945e-04 7.084465938013594826e-04 3.811540155328103116e-04 4.507156461278862718e-05
-4.449953571562499747e+03 2.279188020405204461e-04 7.272492604698198825e-04 3.899439606585265944e-04 3.397195120515100574e-05
-4.448911183749999509e+03 2.359603448336177530e-04 7.530782218913075355e-04 4.033974889504657281e-04 2.117407910208710808e-05
-4.447868795937499272e+03 2.460091299201882099e-04 7.849820074764998204e-04 4.208687592329789185e-04 7.011340036036369127e-06
-4.446826408124999944e+03 2.575991294013148161e-04 8.215320265787772998e-04 4.414570861381126731e-04 -8.208275695605147726e-06
-4.445784020312499706e+03 2.702905678587989532e-04 8.613720656806306449e-04 4.643269360750758366e-04 -2.403329350545261331e-05
-4.444741632499999469e+03 2.834731377690221168e-04 9.026354253478587617e-04 4.882913598944391923e-04 -3.931554929968607141e-05
-4.443699244687499231e+03 2.963460304086991707e-04 9.428552447169120292e-04 5.118240832412610224e-04 -5.261098910974936594e-05
-4.442656856874999903e+03 3.081672159042071432e-04 9.797792681029632907e-04 5.334513362172247416e-04 -6.276827979473083383e-05
-4.441614469062499666e+03 3.184379703923965110e-04 1.011914651724406039e-03 5.521455577643725370e-04 -6.916670068236512395e-05
-4.440572081250000338e+03 3.272513933130985356e-04 1.039571423677851250e-03 5.680428944687047725e-04 -7.161016251980566487e-05
-4.439529693437499191e+03 3.347624324706317388e-04 1.063219041510535690e-03 5.814524901580860917e-04 -7.045163178993276863e-05
-4.438487305624999863e+03 3.407178076337472441e-04 1.082083354610671299e-03 5.918808391395457506e-04 -6.591431535564889501e-05
-4.437444917812499625e+03 3.450620370465281553e-04 1.095987706667907874e-03 5.992323187552181822e-04 -5.786859747628771925e-05
-4.436402530000000297e+03 3.477103597666016989e-04 1.104642514117326049e-03 6.033959408713580972e-04 -4.688221881083870669e-05
-4.435360142187499150e+03 3.480957567175188127e-04 1.106330381413402368e-03 6.032395713912987395e-04 -3.375583335914740746e-05
-4.434317754374999822e+03 3.460046480255071322e-04 1.100411397342234993e-03 5.983246525522298211e-04 -1.938755873510954297e-05
-4.433275366562499585e+03 3.415551895761022175e-04 1.087222127049312795e-03 5.889248064021961049e-04 -4.988133576061279843e-06
-4.432232978749999347e+03 3.348371128133364647e-04 1.067014558914744157e-03 5.752542099972089446e-04 8.652629617091154440e-06
-4.431190590937500019e+03 3.259610525768396835e-04 1.040117515338584864e-03 5.575448609476794546e-04 2.177291466286555965e-05
-4.430148203125000691e+03 3.148752462421941663e-04 1.006370117933742337e-03 5.357000822441974116e-04 3.442906260776441672e-05
-4.429105815312498635e+03 3.015999005012912613e-04 9.657986010317051164e-04 5.098216656653852636e-04 4.635409029165233924e-05
-4.428063427499999307e+03 2.863147279036620113e-04 9.189498291398998184e-04 4.802639380926525280e-04 5.731883704175618865e-05
-4.427021039687499979e+03 2.693115805845628990e-04 8.667739011696984786e-04 4.474926996396258200e-04 6.691670644035198421e-05
-4.425978651874999741e+03 2.510540358879491461e-04 8.107109656298860240e-04 4.123700312164779811e-04 7.471173975215345117e-05
-4.424936264062499504e+03 2.322048900655018127e-04 7.527753494423448672e-04 3.762077897159516338e-04 8.064101842539508273e-05
-4.423893876249999266e+03 2.133976415304735636e-04 6.949431874330077577e-04 3.401695847518471246e-04 8.511613338256580528e-05
-4.422851488437499938e+03 1.954643212526419580e-04 6.398104527412757725e-04 3.057829402737627074e-04 8.824021360157302942e-05
-4.421809100624999701e+03 1.791746303207990710e-04 5.897345561180320113e-04 2.745393740666795092e-04 8.973776957609582708e-05
-4.420766712812499463e+03 1.646921109959313873e-04 5.452561866659869604e-04 2.466856265872085108e-04 8.900701885906105160e-05
-4.419724325000000135e+03 1.521908549697553032e-04 5.069581638042338018e-04 2.224714202764506497e-04 8.585100685037327071e-05
-4.418681937187498988e+03 1.420110525238908554e-04 4.758946535735342491e-04 2.025344107889603929e-04 8.058656024757235086e-05
-4.417639549374999660e+03 1.341028454837523570e-04 4.519154976559256907e-04 1.867736790046570206e-04 7.367132022654309721e-05
-4.416597161562499423e+03 1.284065761764128588e-04 4.347941452617637295e-04 1.751513640204080727e-04 6.561473257618283381e-05
-4.415554773749999185e+03 1.251777304255909128e-04 4.251857168216609641e-04 1.683884881194739052e-04 5.568557587955327214e-05
-4.414512385937499857e+03 1.246205346882729964e-04 4.236886674871951004e-04 1.669292713340978364e-04 4.307625108686576190e-05
-4.413469998124999620e+03 1.265807712208434784e-04 4.298898398297386608e-04 1.703705573573535855e-04 2.884056721384997048e-05
-4.412427610312498473e+03 1.304281275368632102e-04 4.418531324240470150e-04 1.775011519483191006e-04 1.374435951584807211e-05
-4.411385222499999145e+03 1.357157325705898670e-04 4.582043371045438026e-04 1.874651787056969097e-04 -1.891947610564169004e-06
-4.410342834687499817e+03 1.421415671265592086e-04 4.780229874405765556e-04 1.996694870692649682e-04 -1.738422694082872373e-05
-4.409300446874999579e+03 1.490900280900511429e-04 4.994670281445099096e-04 2.128445559549051701e-04 -3.228851380722565456e-05
-4.408258059062499342e+03 1.561333252544101064e-04 5.212510650248232272e-04 2.261175742431692005e-04 -4.622744993115911232e-05
-4.407215671250000014e+03 1.628274835292926328e-04 5.420002620690836121e-04 2.386550647672758230e-04 -5.857644419163351746e-05
-4.406173283437499776e+03 1.688445584974755328e-04 5.607067559026080936e-04 2.498280287119933481e-04 -6.886240406304179335e-05
-4.405130895624999539e+03 1.741250679379625378e-04 5.771701056479944811e-04 2.595541865832077079e-04 -7.708681844414168305e-05
-4.404088507812499302e+03 1.781492036169944452e-04 5.898131473774854451e-04 2.668003639427392066e-04 -8.326324819566564481e-05
-4.403046119999999974e+03 1.806693456651798030e-04 5.978786232074433712e-04 2.710843798352527098e-04 -8.763761268936450866e-05
-4.402003732187499736e+03 1.818289418026513909e-04 6.017616354165519765e-04 2.727621593091122498e-04 -9.106399934728911724e-05
-4.400961344374999499e+03 1.816480976699013207e-04 6.014983751996733118e-04 2.719168110376700507e-04 -9.453757605965784031e-05
-4.399918956562499261e+03 1.802559446477432084e-04 5.975033394085931242e-04 2.687640450678079962e-04 -9.821190101585430539e-05
-4.398876568749999933e+03 1.780210490992672904e-04 5.909433202016291242e-04 2.639500902713523968e-04 -1.013113218630771990e-04
-4.397834180937499696e+03 1.751957504910805282e-04 5.826278731288667915e-04 2.578980421648908311e-04 -1.040289902145435138e-04
-4.396791793124999458e+03 1.719341994942298623e-04 5.730960781173326333e-04 2.507873313828932766e-04 -1.074424558907608845e-04
-4.395749405312500130e+03 1.688329282411023084e-04 5.642043938652856628e-04 2.437212670922429012e-04 -1.125048698559412701e-04
-4.394707017499999893e+03 1.667505273786082192e-04 5.585690858965027721e-04 2.383863630044684618e-04 -1.192296018414360691e-04
-4.393664629687499655e+03 1.664054076335881832e-04 5.583524745604822974e-04 2.362411125013633042e-04 -1.268343981327971963e-04
-4.392622241874999418e+03 1.682030888145810579e-04 5.648260598286960772e-04 2.380184494863990530e-04 -1.342412848032334372e-04
-4.391579854062499180e+03 1.719622722051326793e-04 5.775521098022500313e-04 2.431585162485044675e-04 -1.404746781343514314e-04
-4.390537466249999852e+03 1.778012127817459455e-04 5.968831063296777938e-04 2.519077814602547409e-04 -1.451817090947023128e-04
-4.389495078437500524e+03 1.862191308637603938e-04 6.242605938053561940e-04 2.653887030146813279e-04 -1.485214540025975706e-04
-4.388452690624999377e+03 1.968608015601731171e-04 6.586503959552848265e-04 2.828180173543053859e-04 -1.512799841188344242e-04
-4.387410302812499140e+03 2.090846122860861233e-04 6.980870081197688677e-04 3.029536556343335649e-04 -1.538542582888426872e-04
-4.386367914999999812e+03 2.226070128206964816e-04 7.416162025011171751e-04 3.253983508198165196e-04 -1.566634986431504530e-04
-4.385325527187499574e+03 2.371104142540087119e-04 7.882816749212458955e-04 3.495076832622418558e-04 -1.598675238521594650e-04
-4.384283139374999337e+03 2.522604988266377384e-04 8.370622723509084980e-04 3.746293543829903134e-04 -1.629791085286449190e-04
-4.383240751562500918e+03 2.677822390672035253e-04 8.870885080668799777e-04 4.002791847789751280e-04 -1.662948056138763807e-04
-4.382198363749999771e+03 2.831397903928721516e-04 9.366972090527716285e-04 4.254583956242608141e-04 -1.704557665229017587e-04
-4.381155975937499534e+03 2.980810035445672084e-04 9.850486325795808178e-04 4.497982980606218708e-04 -1.746841063499378994e-04
-4.380113588124999296e+03 3.123685171860078212e-04 1.031333703290055479e-03 4.729845746865381272e-04 -1.784627922358738271e-04
-4.379071200312499968e+03 3.255299317497559295e-04 1.074059606728958779e-03 4.941835326202854766e-04 -1.820535164410158472e-04
-4.378028812499999731e+03 3.369534446361350101e-04 1.111308300591590985e-03 5.122885294997085769e-04 -1.855638897223796185e-04
-4.376986424687499493e+03 3.460840060339268596e-04 1.141305313291355109e-03 5.263566388366174627e-04 -1.898857147923412991e-04
-4.375944036874999256e+03 3.528899804936558326e-04 1.163870211308246951e-03 5.364750351733077504e-04 -1.962637210339001357e-04
-4.374901649062499928e+03 3.570477496801158766e-04 1.177980739017688971e-03 5.420720697427940018e-04 -2.041190281338722953e-04
-4.373859261249999690e+03 3.579975442195793217e-04 1.181939458985820177e-03 5.420333133406823184e-04 -2.122014559575219252e-04
-4.372816873437500362e+03 3.557022950264576407e-04 1.175599106071017899e-03 5.363470227049733788e-04 -2.205244051594284322e-04
-4.371774485624998306e+03 3.503725636188855571e-04 1.159539794063910341e-03 5.255366013609941546e-04 -2.292245406597343623e-04
-4.370732097812499887e+03 3.422424533422259896e-04 1.134444067019596113e-03 5.101172085666051030e-04 -2.391476236352461384e-04
-4.369689709999999650e+03 3.319818025796576451e-04 1.102320612424637211e-03 4.914626321099377620e-04 -2.511050210488115675e-04
-4.368647322187499412e+03 3.201966162834455763e-04 1.065045635477902862e-03 4.707110660973619722e-04 -2.645095683339339083e-04
-4.367604934374999175e+03 3.076853405457421380e-04 1.025163327165911926e-03 4.492343794785623587e-04 -2.779246130227704353e-04
-4.366562546562499847e+03 2.954974687146081215e-04 9.859486892818815178e-04 4.289581724330785123e-04 -2.904438936418335306e-04
-4.365520158749999609e+03 2.840357516254412760e-04 9.486629081754307646e-04 4.106131127399797803e-04 -3.021151808912222385e-04
-4.364477770937499372e+03 2.738140152895951018e-04 9.149445247720902575e-04 3.950790056601197284e-04 -3.133352370606731557e-04
-4.363435383124999134e+03 2.656885398101336399e-04 8.874851787834203915e-04 3.838916097834876211e-04 -3.247800925687225888e-04
-4.362392995312499806e+03 2.600537081561112235e-04 8.675635957803578971e-04 3.776893193018104780e-04 -3.370675236391544745e-04
-4.361350607499999569e+03 2.572188185319016851e-04 8.562256535571735041e-04 3.768971248939411160e-04 -3.496659779066605767e-04
-4.360308219687499331e+03 2.576883039127174780e-04 8.550602798456397599e-04 3.824150460353207821e-04 -3.615219076131723458e-04
-4.359265831875000003e+03 2.613713071360693869e-04 8.638164561708807981e-04 3.940192019950239074e-04 -3.727798036290691638e-04
-4.358223444062499766e+03 2.672698511705493994e-04 8.795508475426435909e-04 4.095753338363632514e-04 -3.843858524814084353e-04
-4.357181056249999529e+03 2.747357598223720311e-04 9.003283522798282909e-04 4.277388959423801171e-04 -3.964627804286630325e-04
-4.356138668437498382e+03 2.840936914083305102e-04 9.271896686995462862e-04 4.490567953002095095e-04 -4.078713834724011569e-04
-4.355096280624999963e+03 2.949164559418539265e-04 9.589845188577125106e-04 4.724206602260714932e-04 -4.172370518881282240e-04
-4.354053892812499726e+03 3.062444973305666527e-04 9.928946307357531479e-04 4.957575370051030272e-04 -4.247179405326267899e-04
-4.353011504999999488e+03 3.174937553374451694e-04 1.027264128544267416e-03 5.177003804866096197e-04 -4.311175284267114178e-04
-4.351969117187499251e+03 3.278712580475026694e-04 1.059742737311468626e-03 5.365738152242892660e-04 -4.371442109699072215e-04
-4.350926729374999923e+03 3.371999936695187325e-04 1.089707160960055269e-03 5.521787681940913033e-04 -4.435830298222010219e-04
-4.349884341562499685e+03 3.457441733538891746e-04 1.117926650421459519e-03 5.650979548808145831e-04 -4.512129516631198248e-04
-4.348841953750000357e+03 3.537627695554175240e-04 1.145217569840218221e-03 5.757917582348184415e-04 -4.602905559677904408e-04
-4.347799565937499210e+03 3.619563931286770477e-04 1.173615532523310636e-03 5.858128649354028220e-04 -4.702590399547479502e-04
-4.346757178124999882e+03 3.703025583782153349e-04 1.202955885347190869e-03 5.952874886572454265e-04 -4.808283172032938352e-04
-4.345714790312499645e+03 3.782850800522885972e-04 1.231575392359254622e-03 6.033612242782967388e-04 -4.914360273879777793e-04
-4.344672402499999407e+03 3.853342744256846308e-04 1.257533453663078372e-03 6.092770773388223862e-04 -5.018288526644262143e-04
-4.343630014687499170e+03 3.905596939747379851e-04 1.277933234038977194e-03 6.116098988401106771e-04 -5.127537149504623462e-04
-4.342587626874999842e+03 3.934827989580461094e-04 1.291121106932063573e-03 6.097657245180185650e-04 -5.244753189961947433e-04
-4.341545239062499604e+03 3.940333575278593824e-04 1.296777545639853004e-03 6.037935485708306174e-04 -5.371037358369852403e-04
-4.340502851249999367e+03 3.920300125910502987e-04 1.294315891766339034e-03 5.933971058534533464e-04 -5.513197444157795458e-04
-4.339460463437498220e+03 3.877010756145909845e-04 1.284382729959031300e-03 5.791123578764771586e-04 -5.668702086977543079e-04
-4.338418075624999801e+03 3.813644121946336532e-04 1.267888679127635856e-03 5.616668778621813300e-04 -5.835202557321344944e-04
-4.337375687812499564e+03 3.733549286096233362e-04 1.245761580876348501e-03 5.418828688914339954e-04 -6.019841233321058822e-04
-4.336333299999999326e+03 3.644026066765466716e-04 1.220189999130970229e-03 5.212584343239315583e-04 -6.222090455524648817e-04
-4.335290912187499998e+03 3.550602661016437908e-04 1.192895190619979243e-03 5.008152399080387967e-04 -6.424298525114964260e-04
-4.334248524374999761e+03 3.464500228028356203e-04 1.167376130107472239e-03 4.826173297194627423e-04 -6.616482678604217009e-04
-4.333206136562499523e+03 3.397326873547746391e-04 1.147189395471997012e-03 4.689116057193622243e-04 -6.802243015742163350e-04
-4.332163748750000195e+03 3.352089703866506249e-04 1.133206936113296572e-03 4.603679251999496852e-04 -6.986527155652285086e-04
-4.331121360937499958e+03 3.334185352592470121e-04 1.127066594789165105e-03 4.580583979663099825e-04 -7.167564513905936652e-04
-4.330078973124999720e+03 3.345616369342116285e-04 1.129408391587387230e-03 4.623232583045183979e-04 -7.329239740646705187e-04
-4.329036585312499483e+03 3.379638941686756155e-04 1.138201282730519912e-03 4.717953653123608789e-04 -7.460336894603631546e-04
-4.327994197499999245e+03 3.431155659792731161e-04 1.151945379276410114e-03 4.853791587978856237e-04 -7.568440038562390107e-04
-4.326951809687499917e+03 3.489455833798325336e-04 1.167466651980993099e-03 5.008112091551413262e-04 -7.664177168255978259e-04
-4.325909421875000589e+03 3.546339533080857150e-04 1.182281792992698503e-03 5.164531573872054243e-04 -7.745704530651121526e-04
-4.324867034062499442e+03 3.599390701679716230e-04 1.195716870622529028e-03 5.317193989747420746e-04 -7.805572626551509664e-04
-4.323824646249999205e+03 3.635857552815503920e-04 1.203999519820862004e-03 5.439029155429153228e-04 -7.831072161460306616e-04
-4.322782258437499877e+03 3.647148315920662365e-04 1.204613844573241633e-03 5.511347091181439777e-04 -7.810645058402305302e-04
-4.321739870624999639e+03 3.637832914886203061e-04 1.199058054635356160e-03 5.541250254493522995e-04 -7.734600709356273919e-04
-4.320697482812499402e+03 3.609659996542131780e-04 1.187971478154354124e-03 5.530279612494025474e-04 -7.600688590786200101e-04
-4.319655094999999164e+03 3.556608037906403225e-04 1.169724274006605624e-03 5.462968241308772998e-04 -7.418306331572618265e-04
-4.318612707187499836e+03 3.477502934730447169e-04 1.144117963113010618e-03 5.334185105669693666e-04 -7.190477377458126844e-04
-4.317570319374999599e+03 3.378839267537003962e-04 1.113124988749168535e-03 5.156808724082457109e-04 -6.918823108264094248e-04
-4.316527931562498452e+03 3.266895691495320443e-04 1.078706328708764223e-03 4.942335121157633796e-04 -6.595811271328838772e-04
-4.315485543750000033e+03 3.138821188960433752e-04 1.040106651938612530e-03 4.683154605754961627e-04 -6.219395411427360455e-04
-4.314443155937499796e+03 2.993937055385518554e-04 9.970592447680021002e-04 4.378993592720109617e-04 -5.800368028719989468e-04
-4.313400768124999558e+03 2.835504164078891075e-04 9.504583623047027858e-04 4.038019659414393212e-04 -5.353251717943929627e-04
-4.312358380312499321e+03 2.665319593797740557e-04 9.007845633225247629e-04 3.664949678626142505e-04 -4.898729871326609059e-04
-4.311315992499999993e+03 2.488428121517362031e-04 8.494658259378548787e-04 3.271633509817872517e-04 -4.443715892549100484e-04
-4.310273604687499756e+03 2.304322315237946348e-04 7.962879865837472213e-04 2.858132756294768663e-04 -3.987098956211340803e-04
-4.309231216875000428e+03 2.111232256261367970e-04 7.407511718692191566e-04 2.420265916542738084e-04 -3.535583238227521063e-04
-4.308188829062499281e+03 1.908762903921722295e-04 6.827248241974750304e-04 1.957438278212810467e-04 -3.092248924192198272e-04
-4.307146441249999953e+03 1.696130109720759942e-04 6.219818095867987165e-04 1.467898877797887091e-04 -2.664671017710494279e-04
-4.306104053437499715e+03 1.483040076283684858e-04 5.614857157564983638e-04 9.706123768374585190e-05 -2.268682590822874404e-04
-4.305061665624999478e+03 1.280709397811771527e-04 5.046110709593820036e-04 4.883893443377017058e-05 -1.911570201971932420e-04
-4.304019277812499240e+03 1.098224003033705632e-04 4.541788867965289647e-04 3.815298706586263573e-06 -1.598957624460128056e-04
-4.302976889999999912e+03 9.507796659970240349e-05 4.148788494326566267e-04 -3.512912699821509424e-05 -1.332357036988896263e-04
-4.301934502187499675e+03 8.412585570836568212e-05 3.875739207897035423e-04 -6.740173944054201423e-05 -1.115527712003139553e-04
-4.300892114374999437e+03 7.584890028932088607e-05 3.687647916057885098e-04 -9.502979236994995508e-05 -9.465118632577697701e-05
-4.299849726562499200e+03 7.050569702067574561e-05 3.591514678606394896e-04 -1.173495199388684124e-04 -8.297285035980118788e-05
-4.298807338749999872e+03 6.879046143173899320e-05 3.607241137893124291e-04 -1.327747985431831565e-04 -7.746283150790769215e-05
-4.297764950937499634e+03 7.129157455413699326e-05 3.751001128817263290e-04 -1.398382783750722459e-04 -7.654818941392432352e-05
-4.296722563124999397e+03 7.888701161683895247e-05 4.047981626422891724e-04 -1.365373397126905112e-04 -7.787682029187519461e-05
-4.295680175312499159e+03 9.062862251849664475e-05 4.467685836921807458e-04 -1.244506630060604425e-04 -8.051148597251396881e-05
-4.294637787499999831e+03 1.053036031079411159e-04 4.971833634505677104e-04 -1.057261943005921600e-04 -8.625176004091137663e-05
-4.293595399687499594e+03 1.219813307443404812e-04 5.531437242110620774e-04 -8.208056335130432661e-05 -9.672661095122885250e-05
-4.292553011874998447e+03 1.395735017769122435e-04 6.112632978483871406e-04 -5.552755461420430603e-05 -1.115305694760748961e-04
-4.291510624062500028e+03 1.581115724108482989e-04 6.715806053297773692e-04 -2.590361377335337911e-05 -1.302542236982932638e-04
-4.290468236249999791e+03 1.772470887004270817e-04 7.331149860454983869e-04 5.962561626134923685e-06 -1.530088204205331550e-04
-4.289425848437499553e+03 1.967605372853343127e-04 7.952518423433518283e-04 3.954407452186030759e-05 -1.809868430925722419e-04
-4.288383460624999316e+03 2.170137406603134397e-04 8.590809025253560126e-04 7.557507145861359704e-05 -2.144554125031224048e-04
-4.287341072812499988e+03 2.374117651244687813e-04 9.227762718834594743e-04 1.129096328357975175e-04 -2.530756531415488328e-04
-4.286298684999999750e+03 2.578043666636991725e-04 9.858557529217020898e-04 1.512956643259210905e-04 -2.973726776529461930e-04
-4.285256297187499513e+03 2.780146071380496181e-04 1.047854589291078147e-03 1.902532773567810521e-04 -3.476513511956939818e-04
-4.284213909374999275e+03 2.974581536272622893e-04 1.107129703858112301e-03 2.283908871734768810e-04 -4.037376785465360577e-04
-4.283171521562500857e+03 3.157784563636839418e-04 1.162701584576443167e-03 2.648186847054474487e-04 -4.659653704022161027e-04
-4.282129133749998800e+03 3.325661664912981383e-04 1.213346619313232120e-03 2.986910566705883239e-04 -5.343324956667692320e-04
-4.281086745937499472e+03 3.474458870690133420e-04 1.257960117174458312e-03 3.292023913959803063e-04 -6.069194940438813607e-04
-4.280044358124999235e+03 3.602550281934361102e-04 1.296134225600096331e-03 3.558783047722710157e-04 -6.827067415861838920e-04
-4.279001970312499907e+03 3.711039706842969533e-04 1.328227338749341912e-03 3.788966415089209481e-04 -7.599178994553471532e-04
-4.277959582499999669e+03 3.793877142319102328e-04 1.352441391736528432e-03 3.969887421852006412e-04 -8.362117230015601041e-04
-4.276917194687499432e+03 3.849634871108604845e-04 1.368579610831993903e-03 4.094526409704287882e-04 -9.101347000575693656e-04
-4.275874806874998285e+03 3.884816301486294942e-04 1.378837773552461397e-03 4.171871932246791113e-04 -9.804419663525451578e-04
-4.274832419062499866e+03 3.900212099891969277e-04 1.383465626717349413e-03 4.203322244998451869e-04 -1.046322508510501856e-03
-4.273790031249999629e+03 3.892178234158045320e-04 1.381364727169801963e-03 4.181506595673784151e-04 -1.106315375774085319e-03
-4.272747643437499391e+03 3.857706660984300631e-04 1.371706733515180984e-03 4.098942149819126456e-04 -1.159737325011498494e-03
-4.271705255624999154e+03 3.802314189441502847e-04 1.356276655150426757e-03 3.964618867680675838e-04 -1.206583407659254231e-03
-4.270662867812499826e+03 3.735743921084968200e-04 1.338132231241527135e-03 3.796100840935935313e-04 -1.246437384041988511e-03
-4.269620479999999588e+03 3.662827368479292986e-04 1.318737225110864792e-03 3.603018327975002232e-04 -1.279353529665923101e-03
-4.268578092187500260e+03 3.586700156088104205e-04 1.298860871970584701e-03 3.394825581552434325e-04 -1.305159206403179450e-03
-4.267535704375000023e+03 3.515605011264879643e-04 1.280901920871255206e-03 3.189717045636334888e-04 -1.324205647188070453e-03
-4.266493316562498876e+03 3.453193569115670515e-04 1.265930436920112683e-03 2.995616160675627958e-04 -1.337089277660132155e-03
-4.265450928749999548e+03 3.395357779328601324e-04 1.252630037936027819e-03 2.805588006515555592e-04 -1.342995685183380125e-03
-4.264408540937499311e+03 3.336963096332035421e-04 1.239309260818193936e-03 2.611790483479781828e-04 -1.340697196074734860e-03
-4.263366153124999983e+03 3.271139158160280176e-04 1.223656195520141793e-03 2.404597974216875970e-04 -1.330916720125966367e-03
-4.262323765312499745e+03 3.193262466450113115e-04 1.204116891696482361e-03 2.177495646941106366e-04 -1.315346182150153040e-03
-4.261281377499998598e+03 3.112612914527528420e-04 1.183436740941238218e-03 1.950175010268595879e-04 -1.293891516758789110e-03
-4.260238989687499270e+03 3.052780918052595480e-04 1.168711355679029210e-03 1.770635767351083829e-04 -1.267808565231279792e-03
-4.259196601874999033e+03 3.017673847620120048e-04 1.161100240928609941e-03 1.647107362658217073e-04 -1.239960512536387918e-03
-4.258154214062499705e+03 2.992546838537627255e-04 1.156128705401586725e-03 1.550287645227979409e-04 -1.212745423064746529e-03
-4.257111826249999467e+03 2.964768696945564415e-04 1.150021798643773713e-03 1.454044542270548329e-04 -1.189652023678789208e-03
-4.256069438437499230e+03 2.924216398826918746e-04 1.139799003393227690e-03 1.336649016220459033e-04 -1.174121141424494270e-03
-4.255027050624999902e+03 2.874128400210581029e-04 1.126446504836285971e-03 1.204473647457857740e-04 -1.168099385835119196e-03
-4.253984662812499664e+03 2.819756915196621264e-04 1.111510976690856028e-03 1.068782622798546161e-04 -1.172317114107456750e-03
-4.252942274999999427e+03 2.764022704995146881e-04 1.095863623438335550e-03 9.356470237362968993e-05 -1.185705603871153825e-03
-4.251899887187500099e+03 2.708898216643967471e-04 1.080150222345121471e-03 8.081426761918453303e-05 -1.208060151585510153e-03
-4.250857499374999861e+03 2.646515543002767100e-04 1.062059043323682062e-03 6.692887917154656540e-05 -1.239469173697688165e-03
-4.249815111562498714e+03 2.573539214831114825e-04 1.040584765799841289e-03 5.123465614865588031e-05 -1.279432890563238006e-03
-4.248772723749999386e+03 2.490108003413426000e-04 1.015802112598605681e-03 3.370222072534708141e-05 -1.327359091313524845e-03
-4.247730335937499149e+03 2.392359543591190442e-04 9.867457837667826213e-04 1.319809014622648511e-05 -1.382858687404746019e-03
-4.246687948124999821e+03 2.283587785012985126e-04 9.544569187067758129e-04 -9.697281109772021691e-06 -1.443563895320259475e-03
-4.245645560312499583e+03 2.164780620731273015e-04 9.191802193277584477e-04 -3.469011065854322301e-05 -1.504058398291855834e-03
-4.244603172500000255e+03 2.037495936264910117e-04 8.815102850452710866e-04 -6.168620349374117728e-05 -1.561408268947221071e-03
-4.243560784687499108e+03 1.912078526883072109e-04 8.446145200117135274e-04 -8.867932047400227109e-05 -1.615258922196351459e-03
-4.242518396874999780e+03 1.804547264834196769e-04 8.133093198937419365e-04 -1.124062172629131123e-04 -1.664353706736934743e-03
-4.241476009062499543e+03 1.730885943910556420e-04 7.925129798925490375e-04 -1.298102523006079288e-04 -1.706827806153479211e-03
-4.240433621249999305e+03 1.691291579849855671e-04 7.823270094889850975e-04 -1.409263527777795217e-04 -1.742940751378066000e-03
-4.239391233437499977e+03 1.681568553100266960e-04 7.814231298628211827e-04 -1.464909392795394705e-04 -1.772686332922667829e-03
-4.238348845624999740e+03 1.704565374172540182e-04 7.906179879383671508e-04 -1.458533604185666967e-04 -1.795705842998637346e-03
-4.237306457812499502e+03 1.763243881685290591e-04 8.108075560274785945e-04 -1.384202469997012296e-04 -1.812214394811374057e-03
-4.236264070000000174e+03 1.847990174659797839e-04 8.389193130337288572e-04 -1.258282858820763419e-04 -1.822132824350815002e-03
-4.235221682187499027e+03 1.940949224477071561e-04 8.693127250150319658e-04 -1.112330878699979773e-04 -1.826152390549061781e-03
-4.234179294374999699e+03 2.037445389849541950e-04 9.004443117611252980e-04 -9.534410007010820634e-05 -1.824507180945809720e-03
-4.233136906562499462e+03 2.145087964498207541e-04 9.346552819582238606e-04 -7.670677526512255980e-05 -1.816204388138132177e-03
-4.232094518750000134e+03 2.273897516558518058e-04 9.749799605530354990e-04 -5.331784045625850756e-05 -1.799427758631347773e-03
-4.231052130937499896e+03 2.427239011251122736e-04 1.022304463528287289e-03 -2.426872182135339962e-05 -1.774192345480525438e-03
-4.230009743124999659e+03 2.604741372187572581e-04 1.076428660659491240e-03 1.052269172159653311e-05 -1.741880758065796238e-03
-4.228967355312499421e+03 2.807264817752625559e-04 1.137690291106415461e-03 5.109223806373287564e-05 -1.703291322842539601e-03
-4.227924967500000093e+03 3.024579188251609293e-04 1.203109114379736101e-03 9.518782703351851416e-05 -1.659857597096082039e-03
-4.226882579687498946e+03 3.234887500252141669e-04 1.266079695386225631e-03 1.384622494344777690e-04 -1.613186271382318487e-03
-4.225840191874999618e+03 3.431338702448863214e-04 1.324664286463176233e-03 1.793038697047873414e-04 -1.564967783265702305e-03
-4.224797804062499381e+03 3.618624593310714008e-04 1.380438598703826207e-03 2.183752199106084497e-04 -1.518757734190361855e-03
-4.223755416249999143e+03 3.788732441397911770e-04 1.431049449426206746e-03 2.539440118119677789e-04 -1.479199602365865790e-03
-4.222713028437499815e+03 3.934317406987025353e-04 1.474355576955561128e-03 2.843955270540253185e-04 -1.450172826671989983e-03
-4.221670640625000487e+03 4.060048689225015080e-04 1.511788360266397247e-03 3.106330037536061961e-04 -1.433834203253864193e-03
-4.220628252812500250e+03 4.159284862742718050e-04 1.541319969098704692e-03 3.313591851307080556e-04 -1.431442906818315534e-03
-4.219585864999999103e+03 4.212633142611535127e-04 1.557082783881006110e-03 3.426895029315043021e-04 -1.442226138279680686e-03
-4.218543477187498866e+03 4.210486939886915305e-04 1.556180657906889447e-03 3.426812532520402774e-04 -1.463886471310971550e-03
-4.217501089374999538e+03 4.166562121287699025e-04 1.542821485838809063e-03 3.339789377824316447e-04 -1.495489775414725504e-03
-4.216458701562499300e+03 4.101782348249363806e-04 1.523294939969295015e-03 3.208468920418735388e-04 -1.537140207099880205e-03
-4.215416313749999972e+03 4.027180101703433973e-04 1.500948051823656907e-03 3.054800044322074858e-04 -1.589676823846458004e-03
-4.214373925937498825e+03 3.952444053795256822e-04 1.478954820790408936e-03 2.893907104245647629e-04 -1.652663366991581400e-03
-4.213331538124999497e+03 3.877634066160329522e-04 1.457486345054145437e-03 2.723212887281745175e-04 -1.722902169658064838e-03
-4.212289150312499260e+03 3.784962873462005203e-04 1.431210123146825237e-03 2.506220375102724356e-04 -1.800276908938373529e-03
-4.211246762499999932e+03 3.658548772008028650e-04 1.395387938612076403e-03 2.209936100601531952e-04 -1.885501914890355245e-03
-4.210204374687499694e+03 3.498925402882323700e-04 1.350131013760421479e-03 1.836329261833449496e-04 -1.977358139974726495e-03
-4.209161986874999457e+03 3.307689919569120661e-04 1.295864811887649645e-03 1.389627278247807115e-04 -2.073388855478358085e-03
-4.208119599062499219e+03 3.088415450581152529e-04 1.233717932413369448e-03 8.761347584278657687e-05 -2.171167770091179949e-03
-4.207077211249999891e+03 2.852607656110481000e-04 1.167034508613905720e-03 3.213118884965097916e-05 -2.270630446400211111e-03
-4.206034823437499654e+03 2.619519580980605371e-04 1.101554059343718989e-03 -2.347580813482268652e-05 -2.372066990694532852e-03
-4.204992435625000326e+03 2.422715213086589587e-04 1.047464530399604349e-03 -7.254144000575404980e-05 -2.476448509583411943e-03
-4.203950047812499179e+03 2.289574719057815247e-04 1.012891355528306586e-03 -1.092987624987792276e-04 -2.584264333422736214e-03
-4.202907659999998941e+03 2.224143048582020391e-04 9.988930143038916680e-04 -1.326444654170965581e-04 -2.694653739920019331e-03
-4.201865272187499613e+03 2.231155229709328022e-04 1.006786975538947766e-03 -1.414271612088643048e-04 -2.804730572175642873e-03
-4.200822884374999376e+03 2.314561720802268323e-04 1.037530994925583592e-03 -1.344361344091018616e-04 -2.913166973936413308e-03
-4.199780496562500048e+03 2.473937036086464925e-04 1.090869789132457033e-03 -1.115345299655196091e-04 -3.020068402019363864e-03
-4.198738108749999810e+03 2.704921151502009502e-04 1.165562402656188969e-03 -7.373623461750066616e-05 -3.123643205458055683e-03
-4.197695720937500482e+03 2.996904251094501632e-04 1.258493658549364848e-03 -2.333619724301509130e-05 -3.221787424568083643e-03
-4.196653333124999335e+03 3.345571444251063437e-04 1.368294955619471292e-03 3.891275686265648098e-05 -3.313688606601193718e-03
-4.195610945312500007e+03 3.754498800206804892e-04 1.495901225263966336e-03 1.139888451239557554e-04 -3.398932540382788772e-03
-4.194568557499999770e+03 4.216704771358810097e-04 1.639210891918453910e-03 2.004744779816396659e-04 -3.477020421053698355e-03
-4.193526169687499532e+03 4.713049565455472781e-04 1.792464733143952355e-03 2.944792379028565374e-04 -3.547196315699560967e-03
-4.192483781874999295e+03 5.221934581893474718e-04 1.949002321025145078e-03 3.918992176083511752e-04 -3.609782544426689676e-03
-4.191441394062499967e+03 5.717325348232629679e-04 2.100838069792870973e-03 4.877106011540498567e-04 -3.666725614146042634e-03
-4.190399006249999729e+03 6.174683825571324882e-04 2.240604527174833074e-03 5.768959687928030449e-04 -3.719094556933769981e-03
-4.189356618437500401e+03 6.562969030805456804e-04 2.358991756845103902e-03 6.530908184065589359e-04 -3.766884720284775692e-03
-4.188314230625000164e+03 6.865566984709087738e-04 2.450993857231806641e-03 7.129298254104656212e-04 -3.808849056146285973e-03
-4.187271842812499926e+03 7.080470466381145458e-04 2.515967076321257937e-03 7.560753022600963337e-04 -3.844761432708745062e-03
-4.186229454999998779e+03 7.207220914174077443e-04 2.553842456360231033e-03 7.823119149694078003e-04 -3.875325238354470053e-03
-4.185187067187499451e+03 7.255024037145260500e-04 2.567383313946413042e-03 7.935242052937956222e-04 -3.899423742705899771e-03
-4.184144679374999214e+03 7.219659161335927923e-04 2.555153879530786855e-03 7.891498258886636133e-04 -3.913258414914652303e-03
-4.183102291562499886e+03 7.102491645205251695e-04 2.517689108095684785e-03 7.692477311082668388e-04 -3.914944095229572554e-03
-4.182059903749999648e+03 6.926757922598787047e-04 2.462289949833019846e-03 7.379938269296084947e-04 -3.903604405068081696e-03
-4.181017515937500320e+03 6.699290842267232411e-04 2.391193857798699918e-03 6.964562852089644382e-04 -3.878264632114341963e-03
-4.179975128124999173e+03 6.426465144671948378e-04 2.306374794638364149e-03 6.458323417495215237e-04 -3.840984311340010175e-03
-4.178932740312499845e+03 6.122130740487004546e-04 2.212125835483747839e-03 5.887146316137387972e-04 -3.794961415826185892e-03
-4.177890352499999608e+03 5.801849603667203663e-04 2.113181814516131626e-03 5.281746472261479629e-04 -3.743161810302370832e-03
-4.176847964687499370e+03 5.466351251996056336e-04 2.009612211730495146e-03 4.646275432721487389e-04 -3.687736799553013260e-03
-4.175805576875000042e+03 5.109226417774929366e-04 1.899544624278360315e-03 3.966710153909232608e-04 -3.630500293932243609e-03
-4.174763189062499805e+03 4.733526021531931022e-04 1.784006031970267886e-03 3.247312266147283169e-04 -3.572155722257719379e-03
-4.173720801249999568e+03 4.337285950958140218e-04 1.662410756086132955e-03 2.483986885639517762e-04 -3.516377351800003843e-03
-4.172678413437500240e+03 3.931403557082764123e-04 1.538087350674650607e-03 1.697996688386275944e-04 -3.469093456804861648e-03
-4.171636025624999093e+03 3.540274230647995866e-04 1.418377416996772144e-03 9.389015285865231456e-05 -3.431621792947879817e-03
-4.170593637812499765e+03 3.191036527344390337e-04 1.311448904493673533e-03 2.618298029236504489e-05 -3.404431078088045876e-03
-4.169551249999999527e+03 2.900503061778271540e-04 1.222446433522280870e-03 -3.005807318653907990e-05 -3.388769814008347949e-03
-4.168508862187499290e+03 2.678972076166349979e-04 1.154568082007303856e-03 -7.291794536779714036e-05 -3.384219849286235031e-03
-4.167466474374999962e+03 2.524168071231286847e-04 1.107117622953165742e-03 -1.028388006724384186e-04 -3.389994221225968007e-03
-4.166424086562499724e+03 2.452566978979729305e-04 1.085189082496142588e-03 -1.167124519575580112e-04 -3.405353856353782443e-03
-4.165381698749999487e+03 2.481701329220121870e-04 1.094157042563643264e-03 -1.111497094329255074e-04 -3.429425634916613910e-03
-4.164339310937500159e+03 2.586880726978995943e-04 1.126359323627675610e-03 -9.075684097475833381e-05 -3.462041442322911708e-03
-4.163296923124999012e+03 2.741953036773149836e-04 1.173771256817883035e-03 -6.057410134224665342e-05 -3.501590118879210900e-03
-4.162254535312499684e+03 2.935045685146324391e-04 1.232807135096792954e-03 -2.299094040807522882e-05 -3.543896785595115374e-03
-4.161212147499999446e+03 3.156525936094800176e-04 1.300445115944498910e-03 2.025396388612798841e-05 -3.586899769907153385e-03
-4.160169759687499209e+03 3.394699862647298366e-04 1.373111065222035231e-03 6.688219345225573465e-05 -3.631305485652359510e-03
-4.159127371874999881e+03 3.634007319803668327e-04 1.446176943819649360e-03 1.136356732337803749e-04 -3.678091103131529878e-03
-4.158084984062499643e+03 3.861261022306397886e-04 1.515585784392736593e-03 1.579927006209860330e-04 -3.728399728149338864e-03
-4.157042596249999406e+03 4.071981293383536123e-04 1.579751951211319895e-03 1.994652090740655303e-04 -3.783453421113894613e-03
-4.156000208437499168e+03 4.262276612393035976e-04 1.637321522144610277e-03 2.375866347851293800e-04 -3.841762854224532991e-03
-4.154957820624999840e+03 4.411527226155841173e-04 1.682155675651071831e-03 2.680477897317361594e-04 -3.900915126409337883e-03
-4.153915432812499603e+03 4.512390526712574184e-04 1.712053599270618211e-03 2.893399661621291990e-04 -3.960039646755622415e-03
-4.152873044999999365e+03 4.569645671251307360e-04 1.728286809462120264e-03 3.027300271110656407e-04 -4.018286664451932964e-03
-4.151830657187500037e+03 4.579875954172940599e-04 1.729736822424272511e-03 3.076841267769465970e-04 -4.076449916284172019e-03
-4.150788269374999800e+03 4.547593282609083110e-04 1.717779945547566901e-03 3.050874527276263310e-04 -4.134056383238039929e-03
-4.149745881562499562e+03 4.476656938502500188e-04 1.693609330238025510e-03 2.956687009794751650e-04 -4.187220917000344760e-03
-4.148703493750000234e+03 4.381273384758696890e-04 1.661521291771271211e-03 2.822771645279011175e-04 -4.235593499467297553e-03
-4.147661105937499997e+03 4.267880784185640623e-04 1.623367027989851665e-03 2.663750240554876468e-04 -4.283153699535449145e-03
-4.146618718124998850e+03 4.127291949869972229e-04 1.576440903041171487e-03 2.459913178347077544e-04 -4.329277122256267041e-03
-4.145576330312499522e+03 3.961141283772279384e-04 1.521305501695601869e-03 2.213308218457909354e-04 -4.370329154240036595e-03
-4.144533942499999284e+03 3.762093079643021878e-04 1.455589961869161331e-03 1.911899009609944783e-04 -4.404928319569890310e-03
-4.143491554687499956e+03 3.517970563793601578e-04 1.375643593425216263e-03 1.530687300444952801e-04 -4.432921788338014049e-03
-4.142449166874999719e+03 3.235716307413843431e-04 1.283589165469537071e-03 1.083185590745698850e-04 -4.453814109263533501e-03
-4.141406779062500391e+03 2.922333939531310547e-04 1.181577650133141394e-03 5.828582512595194791e-05 -4.467212653482165868e-03
-4.140364391250000153e+03 2.588650141938253100e-04 1.073047419998649507e-03 4.850367005782911524e-06 -4.475116588072569276e-03
-4.139322003437499006e+03 2.250118030096739778e-04 9.629260224091168961e-04 -4.933932579308732851e-05 -4.476655719836993355e-03
-4.138279615624999678e+03 1.907857948037662967e-04 8.517113831722298439e-04 -1.043399596247149557e-04 -4.470635967200941446e-03
-4.137237227812499441e+03 1.564314458269708069e-04 7.403171520275521073e-04 -1.599703641985341523e-04 -4.456854371583992419e-03
-4.136194840000000113e+03 1.245707690039184407e-04 6.369822218641443736e-04 -2.115207554161171457e-04 -4.434235683523075726e-03
-4.135152452187498966e+03 9.629530466258728481e-05 5.451488655675997648e-04 -2.570517448528592984e-04 -4.403773070740800086e-03
-4.134110064374999638e+03 7.114862820787843463e-05 4.635144074944874746e-04 -2.976159720831572306e-04 -4.367153071632789464e-03
-4.133067676562499400e+03 5.109142990348283065e-05 3.980218708084029555e-04 -3.293053368069713701e-04 -4.323531444018978952e-03
-4.132025288750000072e+03 3.796769425759653874e-05 3.542188451392967643e-04 -3.483706521074961216e-04 -4.271325130218066660e-03
-4.130982900937499835e+03 3.244276882895239840e-05 3.341263528491358881e-04 -3.534921945906499183e-04 -4.211530639878688018e-03
-4.129940513124999597e+03 3.453790519956074600e-05 3.378530356893256733e-04 -3.447041040856546851e-04 -4.146528283501988398e-03
-4.128898125312499360e+03 4.344620472891835166e-05 3.630295031284258675e-04 -3.237482801119239491e-04 -4.078868690775206383e-03
-4.127855737500000032e+03 5.842294487329762934e-05 4.073877519515482770e-04 -2.920873289247534932e-04 -4.012735873375699799e-03
-4.126813349687499795e+03 7.963586486547839327e-05 4.714573822860788736e-04 -2.494221462136835877e-04 -3.950367030339517992e-03
-4.125770961875000467e+03 1.057347448440856482e-04 5.512145190725473804e-04 -1.985653526498566842e-04 -3.892865124750878592e-03
-4.124728574062498410e+03 1.341823474028614122e-04 6.389464640619715126e-04 -1.445354009009544398e-04 -3.843275349594988972e-03
-4.123686186249999082e+03 1.650029959906144765e-04 7.346972973852215674e-04 -8.723184740461742957e-05 -3.804956207359501061e-03
-4.122643798437498845e+03 1.994186851470847448e-04 8.420989852277102877e-04 -2.409261079612702713e-05 -3.780300057835901326e-03
-4.121601410624999517e+03 2.364289231436421564e-04 9.579233002494377900e-04 4.323363368342398238e-05 -3.771408485809969475e-03
-4.120559022812499279e+03 2.742776588938223323e-04 1.076704476345908190e-03 1.114988243558839111e-04 -3.782408431736758881e-03
-4.119516634999999951e+03 3.133178413095176799e-04 1.199359683977668659e-03 1.816757665074455260e-04 -3.811993351656561575e-03
-4.118474247187499714e+03 3.540694873042086370e-04 1.327136759833067153e-03 2.553825619571165983e-04 -3.855371030907665114e-03
-4.117431859375000386e+03 3.957302866347212284e-04 1.457304073579367403e-03 3.315500979813344805e-04 -3.906733786938459616e-03
-4.116389471562499239e+03 4.362200481709299399e-04 1.583475083163086430e-03 4.061738279643015192e-04 -3.960263908825830022e-03
-4.115347083749999911e+03 4.738488361927425648e-04 1.700610285493906479e-03 4.757363727876302872e-04 -4.015007043076183370e-03
-4.114304695937498764e+03 5.088805323126692785e-04 1.809454623310145956e-03 5.408606030038864022e-04 -4.071530803275076084e-03
-4.113262308124999436e+03 5.416802286610611188e-04 1.911010023838959982e-03 6.024602180181556953e-04 -4.129514809660591104e-03
-4.112219920312499198e+03 5.720934255943846847e-04 2.004839925907774510e-03 6.601708100154243808e-04 -4.190032867763436412e-03
-4.111177532499999870e+03 5.992151244890953033e-04 2.088294764405671661e-03 7.120218690195410796e-04 -4.254054771388291953e-03
-4.110135144687499633e+03 6.220421717570080895e-04 2.158344859475541926e-03 7.559935089510666723e-04 -4.321951888952569633e-03
-4.109092756874999395e+03 6.399227220420665614e-04 2.212972887641743644e-03 7.908603560743525124e-04 -4.395487681506436359e-03
-4.108050369062499158e+03 6.521181120211288432e-04 2.250025676562618544e-03 8.149993904664275908e-04 -4.473634081310323696e-03
-4.107007981249999830e+03 6.584453100198996330e-04 2.269019933323199265e-03 8.279195307983957825e-04 -4.553110219505249016e-03
-4.105965593437498683e+03 6.606925046621005704e-04 2.275315600249544924e-03 8.332924326258725348e-04 -4.634779142001284324e-03
-4.104923205624999355e+03 6.586597986724039523e-04 2.268289291467985320e-03 8.307531416885416973e-04 -4.721306324326822110e-03
-4.103880817812500027e+03 6.497058287910150798e-04 2.240064209696501860e-03 8.148098952710053312e-04 -4.814570991912329838e-03
-4.102838429999999789e+03 6.317477040363272782e-04 2.184470980846822154e-03 7.810549405324854373e-04 -4.917298960810780398e-03
-4.101796042187500461e+03 6.043373248145519211e-04 2.100247228811781986e-03 7.284232511116613736e-04 -5.028920550785415632e-03
-4.100753654375000224e+03 5.662604796705121481e-04 1.983770562954227656e-03 6.543909464530807581e-04 -5.145014869803296934e-03
-4.099711266562499077e+03 5.139464617253045172e-04 1.824263742670072371e-03 5.517585960884927596e-04 -5.260362537056756035e-03
-4.098668878749998839e+03 4.464243633574778479e-04 1.618833899410764693e-03 4.185030208236362463e-04 -5.372695078061918289e-03
-4.097626490937499511e+03 3.654358726557898067e-04 1.372708391736186936e-03 2.581888734431980466e-04 -5.478800755653852675e-03
-4.096584103124999274e+03 2.727689010756087691e-04 1.091251027702385638e-03 7.447835784500106838e-05 -5.576044442478350453e-03
-4.095541715312499946e+03 1.707455000654914087e-04 7.815155639891466048e-04 -1.280268735628487908e-04 -5.661964940600986221e-03
-4.094499327500000163e+03 6.132004730870219199e-05 4.493048553869004509e-04 -3.452168847773001681e-04 -5.731582767305933891e-03
-4.093456939687499471e+03 -5.326960863352973201e-05 1.011576832998889003e-04 -5.721978719741172437e-04 -5.785622853498379424e-03
-4.092414551874999233e+03 -1.690197663926493372e-04 -2.509114038784974153e-04 -8.007724147074617811e-04 -5.826718880586187130e-03
-4.091372164062499451e+03 -2.823435356362138807e-04 -5.959225216808008031e-04 -1.023979502422184534e-03 -5.857846886696752367e-03
-4.090329776249999668e+03 -3.903081451796355838e-04 -9.247344549124599964e-04 -1.236421237959092886e-03 -5.881291865514988969e-03
-4.089287388437499885e+03 -4.899152721633443256e-04 -1.228130510042654616e-03 -1.432351473456851092e-03 -5.896141311766685961e-03
-4.088245000624999193e+03 -5.764388211607924389e-04 -1.491827601222797716e-03 -1.602274914606428456e-03 -5.901956471239653938e-03
-4.087202612812499410e+03 -6.458669750387294834e-04 -1.703706164893579837e-03 -1.738124242113414566e-03 -5.901629620061404381e-03
-4.086160224999999627e+03 -6.967594240954770807e-04 -1.859453185516860398e-03 -1.836936123875348948e-03 -5.901126056644383222e-03
-4.085117837187500299e+03 -7.285711482699576327e-04 -1.957595404473146724e-03 -1.897307801200107764e-03 -5.905214733035181809e-03
-4.084075449375000062e+03 -7.408514403090875290e-04 -1.996830022176770188e-03 -1.918228925089851631e-03 -5.916762891476699641e-03
-4.083033061562498915e+03 -7.339411647373490864e-04 -1.978155631440441705e-03 -1.900437891171285034e-03 -5.936211410859546303e-03
-4.081990673749999132e+03 -7.086313761473486596e-04 -1.904043340405250874e-03 -1.845378923254382617e-03 -5.963784789180405672e-03
-4.080948285937499804e+03 -6.632795173652840945e-04 -1.769470827781567451e-03 -1.749853623649528719e-03 -6.001846468088273788e-03
-4.079905898124999567e+03 -5.978513463657802876e-04 -1.574176292745928674e-03 -1.614073115225619784e-03 -6.052680608755989580e-03
-4.078863510312500239e+03 -5.172582686618765321e-04 -1.332916883825916278e-03 -1.448056785203089914e-03 -6.117073808872762822e-03
-4.077821122499999092e+03 -4.251004337488606464e-04 -1.056526190507840529e-03 -1.259118647266068043e-03 -6.196273079306958108e-03
-4.076778734687500219e+03 -3.231315662515247752e-04 -7.502523440735614979e-04 -1.050871576617257728e-03 -6.295823766323518401e-03
-4.075736346874999072e+03 -2.149256319021500782e-04 -4.249751047305781759e-04 -8.303566376408761654e-04 -6.421175336457285963e-03
-4.074693959062499744e+03 -1.042147468834412857e-04 -9.210653920746943440e-05 -6.048368784724723717e-04 -6.574282166686633115e-03
-4.073651571249999506e+03 4.726758769029890141e-06 2.353380961942599437e-04 -3.827275520302195742e-04 -6.755436206212044915e-03
-4.072609183437499723e+03 1.063941705554807745e-04 5.406763695503920492e-04 -1.750079094645207287e-04 -6.963515776942355053e-03
-4.071566795624999031e+03 1.975717933979480442e-04 8.143124552515366424e-04 1.164293028218032770e-05 -7.192411412066888540e-03
-4.070524407812499703e+03 2.768648348511809545e-04 1.052142271310161888e-03 1.742245682553058249e-04 -7.433649915186901595e-03
-4.069482019999999466e+03 3.427695126702107924e-04 1.249687706514779817e-03 3.095963538320809665e-04 -7.683160059031488541e-03
-4.068439632187500138e+03 3.934256594820775984e-04 1.401352391697611869e-03 4.139727012648747556e-04 -7.937589606869722980e-03
-4.067397244374998536e+03 4.281883227274349188e-04 1.505024582358101834e-03 4.863432975876705723e-04 -8.194111359085692187e-03
-4.066354856562499208e+03 4.486339963165825520e-04 1.565396535510393990e-03 5.300013811332728334e-04 -8.448184964856969570e-03
-4.065312468749998970e+03 4.558753537030265117e-04 1.585932802863866719e-03 5.469993720535691042e-04 -8.693713956127283732e-03
-4.064270080937499642e+03 4.525476816153210726e-04 1.574657419131920283e-03 5.425229086777572053e-04 -8.927583038419943662e-03
-4.063227693124999405e+03 4.419455385622330160e-04 1.541585200773143817e-03 5.230853105230565516e-04 -9.145632456592890994e-03
-4.062185305312500077e+03 4.263760350720441307e-04 1.493751806434335302e-03 4.932118137979278269e-04 -9.344220045821511819e-03
-4.061142917499998475e+03 4.058063926684961180e-04 1.431066417129434011e-03 4.528242468538378265e-04 -9.524330318827791547e-03
-4.060100529687499147e+03 3.806725673637963289e-04 1.354699536733127352e-03 4.030583564127241249e-04 -9.688083267553134273e-03
-4.059058141874998910e+03 3.551601163965529130e-04 1.277055194883459010e-03 3.527590808743644580e-04 -9.836373150357754711e-03
-4.058015754062499582e+03 3.304713219796733253e-04 1.201573925172065745e-03 3.046844420559643692e-04 -9.969133389215277877e-03
-4.056973366249999799e+03 3.066091678597902544e-04 1.128244119735769078e-03 2.588777041510620792e-04 -1.008683514811217763e-02
-4.055930978437499562e+03 2.845926070307354806e-04 1.060156793606172997e-03 2.173655475244420075e-04 -1.019187246034718684e-02
-4.054888590624999324e+03 2.645339623859593457e-04 9.977092755212332680e-04 1.802700148509477356e-04 -1.028758132894807761e-02
-4.053846202812499996e+03 2.488347937292115578e-04 9.483847512113941208e-04 1.520185560234682011e-04 -1.037760032930589750e-02
-4.052803814999999759e+03 2.392599624617594545e-04 9.176971460610191611e-04 1.358383142050221583e-04 -1.046311374009433783e-02
-4.051761427187499976e+03 2.364626124423491139e-04 9.077279726929789964e-04 1.328493709236448685e-04 -1.054448124456537281e-02
-4.050719039374999738e+03 2.421474702956003802e-04 9.236658862780170679e-04 1.464119220261856714e-04 -1.061945492704912015e-02
-4.049676651562499501e+03 2.556216343090502016e-04 9.632272375648992697e-04 1.754717891714258678e-04 -1.068533084354284304e-02
-4.048634263750000173e+03 2.740689861183111730e-04 1.017700632271707501e-03 2.147287538861736972e-04 -1.074276694273030089e-02
-4.047591875937499481e+03 2.937356119261138850e-04 1.075738035926704014e-03 2.566484744401600101e-04 -1.079387448685891794e-02
-4.046549488124999698e+03 3.118705960076719342e-04 1.129023565409961304e-03 2.957104941573511872e-04 -1.083919433959421030e-02
-4.045507100312499460e+03 3.277684424974657896e-04 1.175325334326509253e-03 3.306759366656875044e-04 -1.087747460494528640e-02
-4.044464712500000132e+03 3.401989058998293783e-04 1.210868817944578532e-03 3.591746884691611030e-04 -1.090561913644180758e-02
-4.043422324687498985e+03 3.474500715254213979e-04 1.230424144020025867e-03 3.778683564839491931e-04 -1.092345916824643409e-02
-4.042379936875000112e+03 3.482880108118727560e-04 1.230237926463478544e-03 3.843207575698678467e-04 -1.093521843529395021e-02
-4.041337549062499420e+03 3.425009353132995519e-04 1.209768151404900073e-03 3.779331468617446637e-04 -1.094425914846661185e-02
-4.040295161249999637e+03 3.302421974949064018e-04 1.169591192210788942e-03 3.588152379673806226e-04 -1.095489596264273210e-02
-4.039252773437499400e+03 3.120653021374606003e-04 1.111424204872162600e-03 3.280013402333412488e-04 -1.096789504234456196e-02
-4.038210385625000072e+03 2.914128361867779219e-04 1.045725146781407945e-03 2.923129915795136778e-04 -1.098306489146576304e-02
-4.037167997812500289e+03 2.702691187507550081e-04 9.786516361052623007e-04 2.554517894986251848e-04 -1.100027128261960724e-02
-4.036125610000000506e+03 2.475018243190962863e-04 9.069037438673226929e-04 2.149254719266083127e-04 -1.101889927035055484e-02
-4.035083222187499359e+03 2.251154395967632762e-04 8.366083653461714714e-04 1.746407485553687269e-04 -1.103778140559579651e-02
-4.034040834374999577e+03 2.056587739869504604e-04 7.754988162827880071e-04 1.396648830773258463e-04 -1.105016567037900299e-02
-4.032998446562499794e+03 1.913711527237846495e-04 7.304160661571140831e-04 1.143672177082730922e-04 -1.104917153637134837e-02
-4.031956058750000011e+03 1.868733243770695008e-04 7.154560507648650243e-04 1.077995556360858773e-04 -1.103814601093485760e-02
-4.030913670937500228e+03 1.962143682337811159e-04 7.427754541644549478e-04 1.282384898058358384e-04 -1.102733937087889762e-02
-4.029871283124999536e+03 2.213896822860555926e-04 8.181972714257587133e-04 1.800604589880328910e-04 -1.102069783038131176e-02
-4.028828895312499299e+03 2.624912943261194166e-04 9.418661575470554503e-04 2.636858016154227974e-04 -1.101880956471448965e-02
-4.027786507499999971e+03 3.193947711278975646e-04 1.113232668099047896e-03 3.791702415983927302e-04 -1.102495963293290832e-02
-4.026744119687499733e+03 3.915226561601871619e-04 1.330440540722265148e-03 5.255479132245430935e-04 -1.104006736696853432e-02
-4.025701731874999950e+03 4.757571855720811311e-04 1.584025245537884919e-03 6.966252149515539307e-04 -1.106693027801533384e-02
-4.024659344062499258e+03 5.655928046957643023e-04 1.854249763550178684e-03 8.794632038525897894e-04 -1.110917934982256529e-02
-4.023616956249999475e+03 6.547118370326630030e-04 2.121919341663810847e-03 1.061547730636303120e-03 -1.116708162433422726e-02
-4.022574568437499693e+03 7.405253413175304613e-04 2.379181394793310634e-03 1.237725327259638075e-03 -1.123864120682639516e-02
-4.021532180624999910e+03 8.227296169825079608e-04 2.625154018176165203e-03 1.407317999036438588e-03 -1.132031091973724826e-02
-4.020489792812500127e+03 9.006064856991713961e-04 2.857732288279518293e-03 1.568763630977267542e-03 -1.140729616007790832e-02
-4.019447404999998980e+03 9.722678086935363645e-04 3.071301658374258128e-03 1.718106485002218135e-03 -1.149906515015683417e-02
-4.018405017187499197e+03 1.034633578741682696e-03 3.256647246094394096e-03 1.848992878300583127e-03 -1.159949437681503069e-02
-4.017362629374999415e+03 1.085968284943115633e-03 3.408703212440855612e-03 1.957616292270059847e-03 -1.171389160959935768e-02
-4.016320241562499632e+03 1.124996676902356935e-03 3.523727602365630401e-03 2.041213822881755846e-03 -1.184795646381563670e-02
-4.015277853750000304e+03 1.151207443580220093e-03 3.600245410167888550e-03 2.098634899474588825e-03 -1.200291468197397030e-02
-4.014235465937499157e+03 1.165679545802445535e-03 3.641599795567189522e-03 2.131905836311313949e-03 -1.218195017330496281e-02
-4.013193078124999829e+03 1.168973787545997400e-03 3.649454629826821665e-03 2.142210341629777279e-03 -1.238662862095741418e-02
-4.012150690312499137e+03 1.161916011902650340e-03 3.626271012263088036e-03 2.131269682016158264e-03 -1.261251506489208078e-02
-4.011108302499999809e+03 1.142649830864069091e-03 3.566399020250349185e-03 2.095426110522253301e-03 -1.285344725213917634e-02
-4.010065914687499571e+03 1.107829429522536524e-03 3.459685016367448299e-03 2.028034135133647935e-03 -1.310544533772009523e-02
-4.009023526874999334e+03 1.057144247505707214e-03 3.305168958060006150e-03 1.928510423118250539e-03 -1.336827298487189633e-02
-4.007981139062499096e+03 9.933368782087431854e-04 3.111169474298424754e-03 1.802314390224308118e-03 -1.364283176218173375e-02
-4.006938751249999768e+03 9.198183723933814121e-04 2.887984800681653915e-03 1.656320719967098714e-03 -1.392965401066756370e-02
-4.005896363437499531e+03 8.411695365966759567e-04 2.649407783660565584e-03 1.499824814820486770e-03 -1.423040206548237957e-02
-4.004853975625000203e+03 7.599220938078462629e-04 2.403119472546389173e-03 1.337861029939036578e-03 -1.455032822524476681e-02
-4.003811587812499511e+03 6.751413556278699048e-04 2.146362341555373143e-03 1.168433116607039751e-03 -1.489120606947049417e-02
-4.002769199999999273e+03 5.876917727466031372e-04 1.881861597913041641e-03 9.930772567305894572e-04 -1.524436303354911523e-02
-4.001726812187499490e+03 4.998628825705430214e-04 1.616620355263482080e-03 8.162444346488887531e-04 -1.559734502339187381e-02
-4.000684424374999708e+03 4.136429490002898994e-04 1.356708361141735746e-03 6.418217978653485440e-04 -1.594505014512193758e-02
-3.999642036562499470e+03 3.284685313245818252e-04 1.100370936841724677e-03 4.687711415475468921e-04 -1.628284803957206692e-02
-3.998599648749999687e+03 2.448438750341335444e-04 8.490747436653925135e-04 2.982100328160538897e-04 -1.660349389342136162e-02
-3.997557260937499905e+03 1.665677763355224311e-04 6.142442625131978211e-04 1.378715902669739929e-04 -1.690256034739353111e-02
-3.996514873125000122e+03 9.480230981646267771e-05 3.991960962384495464e-04 -9.564299104041136353e-06 -1.717741281503622555e-02
-3.995472485312500339e+03 3.116359991294444151e-05 2.087244555967040290e-04 -1.406950807449782565e-04 -1.742569675181976363e-02
-3.994430097499999647e+03 -2.268980769789027935e-05 4.777486157145082081e-05 -2.520744316108127089e-04 -1.764747501525232645e-02
-3.993387709687499409e+03 -6.632236956643907603e-05 -8.244845501699940105e-05 -3.426311231520839419e-04 -1.784749348526706511e-02
-3.992345321874999627e+03 -9.837525780768538919e-05 -1.779264727228539343e-04 -4.094823806244761856e-04 -1.803290445076026829e-02
-3.991302934062500299e+03 -1.191260585959658049e-04 -2.396315843369382079e-04 -4.529504337351305805e-04 -1.820357588239470553e-02
-3.990260546249999607e+03 -1.308711678757194167e-04 -2.745792065421532278e-04 -4.775153703520280957e-04 -1.835650929275514306e-02
-3.989218158437500279e+03 -1.344242699367678023e-04 -2.851783856469158494e-04 -4.849017929538322461e-04 -1.849668326568587595e-02
-3.988175770624999132e+03 -1.301613896435379236e-04 -2.725190866567075098e-04 -4.759492808296363260e-04 -1.862728249874760073e-02
-3.987133382812499804e+03 -1.189494798579251398e-04 -2.391817112485815550e-04 -4.524676718691378156e-04 -1.874623576707195802e-02
-3.986090994999999111e+03 -1.006892955444770997e-04 -1.847371472858150580e-04 -4.144825703654547700e-04 -1.885596895668787895e-02
-3.985048607187500238e+03 -7.442643821986354939e-05 -1.061385694220603044e-04 -3.603600277920687754e-04 -1.896336629027738779e-02
-3.984006219374999546e+03 -3.729255740394011079e-05 5.312629342704978423e-06 -2.843878299594900091e-04 -1.907883221416330904e-02
-3.982963831562499763e+03 8.073397055395847800e-06 1.416561662742149780e-04 -1.918962805666694460e-04 -1.921140968608040997e-02
-3.981921443749999526e+03 5.517376244512681800e-05 2.832400814690433496e-04 -9.591415802312376474e-05 -1.936546757776904173e-02
-3.980879055937500198e+03 1.024935347412931117e-04 4.254342029433152896e-04 6.059787760939402792e-07 -1.954785207435198041e-02
-3.979836668124999051e+03 1.507423069474669159e-04 5.703961169279641967e-04 9.906678075381500988e-05 -1.976532121494007158e-02
-3.978794280312499723e+03 1.982371750739742857e-04 7.130205143664789620e-04 1.961217668887902657e-04 -2.001798659133169345e-02
-3.977751892499999030e+03 2.434640153964626815e-04 8.487482447351277519e-04 2.887004033760594670e-04 -2.030624357045311343e-02
-3.976709504687499702e+03 2.889810620276543379e-04 9.853168051375102345e-04 3.819326250206055585e-04 -2.063143956934855236e-02
-3.975667116874999465e+03 3.368438293747780298e-04 1.128890769533712375e-03 4.800330841869293358e-04 -2.098775605362799071e-02
-3.974624729062500137e+03 3.851785040573492088e-04 1.273700580736963949e-03 5.794266286222468859e-04 -2.137416178230586508e-02
-3.973582341249999899e+03 4.342045133406141491e-04 1.420217298874290645e-03 6.808913632706606062e-04 -2.179088192393242168e-02
-3.972539953437499207e+03 4.787553537803090637e-04 1.552651192806040609e-03 7.743550186143556167e-04 -2.223679505394032807e-02
-3.971497565624998970e+03 5.111880086519918686e-04 1.647936886910090310e-03 8.444021432475341251e-04 -2.271317057981321261e-02
-3.970455177812499642e+03 5.283388464464818576e-04 1.696669126473946375e-03 8.844001498644907472e-04 -2.321454376103446876e-02
-3.969412789999999404e+03 5.267722520378444835e-04 1.688478611803665439e-03 8.874212578724332591e-04 -2.373595299017328131e-02
-3.968370402187500076e+03 5.043087193550841504e-04 1.616801217715832517e-03 8.490454507135581502e-04 -2.427620139744157690e-02
-3.967328014374998929e+03 4.608557891927945885e-04 1.481350385973245320e-03 7.690975653124908825e-04 -2.482673998137932894e-02
-3.966285626562499601e+03 3.977874260001751632e-04 1.286324136636112945e-03 6.502536491140821972e-04 -2.537442813106479192e-02
-3.965243238749999819e+03 3.105712772641575884e-04 1.018177364754165124e-03 4.831358707157120845e-04 -2.591295265573633627e-02
-3.964200850937500036e+03 1.969709454381447713e-04 6.702273571831007153e-04 2.631163456489857581e-04 -2.644282347039791925e-02
-3.963158463124999344e+03 6.274126369944647602e-05 2.598806498465002185e-04 1.737075875045188896e-06 -2.696491983907983378e-02
-3.962116075312499106e+03 -8.644659357479464120e-05 -1.957181419932665087e-04 -2.896103895391967842e-04 -2.748519541708392688e-02
-3.961073687499999323e+03 -2.473790320425613577e-04 -6.867829190714114631e-04 -6.045992655133008422e-04 -2.801492280761042411e-02
-3.960031299687499541e+03 -4.176312878574490995e-04 -1.206026100052363329e-03 -9.382859900582726353e-04 -2.855600352764300215e-02
-3.958988911874999758e+03 -5.909003798375894387e-04 -1.734434099438921916e-03 -1.277947193702054377e-03 -2.911264498731262751e-02
-3.957946524062499975e+03 -7.648879130680102077e-04 -2.264973404702249997e-03 -1.619126599294872654e-03 -2.969927185217741128e-02
-3.956904136250000192e+03 -9.418211966113405106e-04 -2.804261909778266778e-03 -1.966501087435736875e-03 -3.031747738672739209e-02
-3.955861748437499045e+03 -1.117236129908615299e-03 -3.338631322693014127e-03 -2.311412762233241470e-03 -3.095888187952388140e-02
-3.954819360624999263e+03 -1.285633300438322225e-03 -3.851382079691923182e-03 -2.642950433511149534e-03 -3.162624946674150173e-02
-3.953776972812499480e+03 -1.444928019256758352e-03 -4.336214096790796425e-03 -2.956924912770019388e-03 -3.232539471859285918e-02
-3.952734584999999697e+03 -1.596232139222961881e-03 -4.796430741341623470e-03 -3.255674081685934126e-03 -3.305792290694880425e-02
-3.951692197187499005e+03 -1.739909463913665716e-03 -5.233055462758077862e-03 -3.540066381658150095e-03 -3.382396620222218736e-02
-3.950649809375000132e+03 -1.873874009023851961e-03 -5.639656516869244289e-03 -3.806137438345721501e-03 -3.462284092363914628e-02
-3.949607421562499439e+03 -1.999999134777624091e-03 -6.021767769071733299e-03 -4.057873519511294262e-03 -3.545112195575416542e-02
-3.948565033750000111e+03 -2.113148277391362073e-03 -6.363802594869273632e-03 -4.285061142034080409e-03 -3.630428522124399399e-02
-3.947522645937499419e+03 -2.206434035380685100e-03 -6.644965549700444958e-03 -4.473829062969677563e-03 -3.718119283286439730e-02
-3.946480258124999636e+03 -2.280644148462097291e-03 -6.867789995952820227e-03 -4.625495961876193579e-03 -3.808320563633025430e-02
-3.945437870312498944e+03 -2.339597875014568732e-03 -7.043946791675694333e-03 -4.747512053740108456e-03 -3.901020124534360783e-02
-3.944395482499999616e+03 -2.385722877855430985e-03 -7.180897605649622789e-03 -4.844537257554216991e-03 -3.996032861018784799e-02
-3.943353094687499834e+03 -2.418244241560355869e-03 -7.276408506466403373e-03 -4.914823777484846057e-03 -4.092685995415346056e-02
-3.942310706875000051e+03 -2.431290135366307153e-03 -7.312806309819805915e-03 -4.946443328305961430e-03 -4.189217932325583343e-02
-3.941268319062499813e+03 -2.419641193452740091e-03 -7.274508975095306425e-03 -4.928565460877016441e-03 -4.284261335349998090e-02
-3.940225931250000031e+03 -2.387434710419182593e-03 -7.174255399868534160e-03 -4.869079995516017827e-03 -4.377730140939800618e-02
-3.939183543437499338e+03 -2.337879045501656001e-03 -7.021957295006100823e-03 -4.774048835413650070e-03 -4.469388432937623779e-02
-3.938141155624999556e+03 -2.268812405373070440e-03 -6.811126782206175512e-03 -4.639047299891673436e-03 -4.558716838808396510e-02
-3.937098767812499773e+03 -2.180690042293100331e-03 -6.543105172027548037e-03 -4.465054149206977054e-03 -4.644906621874397845e-02
-3.936056379999999535e+03 -2.078193242064763947e-03 -6.232238962897218744e-03 -4.261125679315182387e-03 -4.727392127109379671e-02
-3.935013992187499753e+03 -1.960088869937278485e-03 -5.874871266605099368e-03 -4.024659300796819619e-03 -4.806813154244554687e-02
-3.933971604374999970e+03 -1.825199357856760506e-03 -5.467261843434608783e-03 -3.753609869265040790e-03 -4.883630005828689530e-02
-3.932929216562499732e+03 -1.682330903722123070e-03 -5.036016922320299925e-03 -3.465680591245740797e-03 -4.957893787093465426e-02
-3.931886828749999950e+03 -1.534679129276556855e-03 -4.590772839599639721e-03 -3.167322752926408913e-03 -5.030359080660313370e-02
-3.930844440937499257e+03 -1.390024189325391856e-03 -4.155120349008958880e-03 -2.874029545302151257e-03 -5.102201684968218215e-02
-3.929802053124999475e+03 -1.264584545202624387e-03 -3.778299797958526666e-03 -2.617992608474394543e-03 -5.175600491354083454e-02
-3.928759665312499237e+03 -1.165052224849682247e-03 -3.480538120832224903e-03 -2.412655822844403386e-03 -5.253290077164222971e-02
-3.927717277499999909e+03 -1.090733974190495831e-03 -3.259583435729089020e-03 -2.256902442482471537e-03 -5.337808133728790677e-02
-3.926674889687499672e+03 -1.037434650877154746e-03 -3.102561485824504531e-03 -2.142644271269037153e-03 -5.432249578718456595e-02
-3.925632501874999434e+03 -1.005562853083531109e-03 -3.010592955311334681e-03 -2.070905102396959022e-03 -5.538111594609661237e-02
-3.924590114062499197e+03 -9.950272965966117447e-04 -2.983404654128047565e-03 -2.041501399314666655e-03 -5.655912375426920546e-02
-3.923547726249999414e+03 -9.963116486907501457e-04 -2.992279998205251128e-03 -2.035238908209912635e-03 -5.787045576535489178e-02
-3.922505338437499177e+03 -1.002334764224543581e-03 -3.015733023398442080e-03 -2.038052383037000821e-03 -5.933771668100529945e-02
-3.921462950624999849e+03 -1.011104226134237503e-03 -3.047576514571814169e-03 -2.046241386588469862e-03 -6.098225670400015536e-02
-3.920420562812499611e+03 -1.028867554775237834e-03 -3.106571057867600714e-03 -2.072574093122854684e-03 -6.281440631159036780e-02
-3.919378174999999828e+03 -1.067901518297885302e-03 -3.229651851639004593e-03 -2.142013987686105115e-03 -6.484416960881669856e-02
-3.918335787187499591e+03 -1.136943394714245298e-03 -3.443130613183552954e-03 -2.272277442614299443e-03 -6.706042607470227845e-02
-3.917293399375000263e+03 -1.237743225095444153e-03 -3.752238493942614429e-03 -2.466974438885050080e-03 -6.942717234631967660e-02
-3.916251011562499116e+03 -1.362903324728158370e-03 -4.134568747588878747e-03 -2.711333035018291451e-03 -7.193289525973781129e-02
-3.915208623750000697e+03 -1.500149267276871309e-03 -4.553027154725829660e-03 -2.980696806169268187e-03 -7.458092351684160459e-02
-3.914166235937499096e+03 -1.633431412526747863e-03 -4.958986923532290002e-03 -3.243030825023689601e-03 -7.737427851159661696e-02
-3.913123848124999768e+03 -1.746227956436447988e-03 -5.302268955865114229e-03 -3.465565496764670076e-03 -8.031370810859130016e-02
-3.912081460312499530e+03 -1.826719048562884268e-03 -5.547091009542763802e-03 -3.624652176465372605e-03 -8.337962983827507113e-02
-3.911039072500000202e+03 -1.872240070304457410e-03 -5.685526444049655327e-03 -3.714714429287510090e-03 -8.656520019499933105e-02
-3.909996684687499510e+03 -1.890345757965813250e-03 -5.740583142439355940e-03 -3.750626217598363767e-03 -8.987136196347521311e-02
-3.908954296874999727e+03 -1.893333274234880112e-03 -5.749632336885403434e-03 -3.756742111595950777e-03 -9.330429152027969186e-02
-3.907911909062499035e+03 -1.895220485762765276e-03 -5.755208326435792832e-03 -3.760931640764126997e-03 -9.689103528990089531e-02
-3.906869521249999707e+03 -1.904314755189403033e-03 -5.782591891177431449e-03 -3.779566230364355458e-03 -1.006482330326482905e-01
-3.905827133437499469e+03 -1.916526973292379627e-03 -5.819532873049207237e-03 -3.804227856717864488e-03 -1.046027025360048157e-01
-3.904784745625000141e+03 -1.935889082711358261e-03 -5.878428185724283821e-03 -3.842638404223061056e-03 -1.087738695887438545e-01
-3.903742357812499449e+03 -1.975213700635435055e-03 -5.998363277592270830e-03 -3.919893487425810466e-03 -1.131579259300819068e-01
-3.902699969999999666e+03 -2.054477214559695397e-03 -6.239915042333982198e-03 -4.075762236764366928e-03 -1.177595184619751184e-01
-3.901657582187499429e+03 -2.190058555645737256e-03 -6.652623740590733574e-03 -4.343072369890984066e-03 -1.226014511737520962e-01
-3.900615194375000101e+03 -2.380758253283354105e-03 -7.232758437125501316e-03 -4.719587613464128369e-03 -1.277219850123454681e-01
-3.899572806562498954e+03 -2.620522375440062415e-03 -7.961923572637408936e-03 -5.193312276290080499e-03 -1.331561696753300883e-01
-3.898530418749999171e+03 -2.897981646275793726e-03 -8.805789100998920663e-03 -5.741349936940450330e-03 -1.389246157473987830e-01
-3.897488030937499843e+03 -3.204646328936942151e-03 -9.738693684203939688e-03 -6.346662900655919946e-03 -1.450635877958512121e-01
-3.896445643124999606e+03 -3.532685821599871288e-03 -1.073686268598203312e-02 -6.993716221289616487e-03 -1.516318080015535141e-01
-3.895403255312500278e+03 -3.881480897523896870e-03 -1.179818081428639538e-02 -7.681688981165777849e-03 -1.586510358787312225e-01
-3.894360867500000040e+03 -4.250275314071101998e-03 -1.292028150240235110e-02 -8.409205321402620989e-03 -1.661107273453078792e-01
-3.893318479687500258e+03 -4.632598584379298348e-03 -1.408364528849954597e-02 -9.163206196145801119e-03 -1.740348251144854252e-01
-3.892276091874999111e+03 -5.029447787698600181e-03 -1.529108919793860551e-02 -9.946051024330109999e-03 -1.824736751210715435e-01
-3.891233704062499783e+03 -5.436127646923609100e-03 -1.652830928045322806e-02 -1.074851858185219521e-02 -1.914142635234198087e-01
-3.890191316249999545e+03 -5.841117299824031758e-03 -1.776035218517173914e-02 -1.154769266723866365e-02 -2.007975128155821687e-01
-3.889148928437500217e+03 -6.219748892401956789e-03 -1.891241164803358910e-02 -1.229445140772219246e-02 -2.105790123368033173e-01
-3.888106540624999070e+03 -6.541195892930347366e-03 -1.989116788406649836e-02 -1.292712343679832017e-02 -2.207311004196978177e-01
-3.887064152812499742e+03 -6.799460745999368408e-03 -2.067841978436271017e-02 -1.343377606243099931e-02 -2.312238213098567197e-01
-3.886021764999999505e+03 -7.012989799382180964e-03 -2.132995453317927323e-02 -1.385142170950083400e-02 -2.420654010982686288e-01
-3.884979377187500177e+03 -7.182100835961584100e-03 -2.184668267844347769e-02 -1.418082131964074413e-02 -2.533013973474411151e-01
-3.883936989374999939e+03 -7.299763371633052368e-03 -2.220731601556915485e-02 -1.440794657616023197e-02 -2.649394833190586440e-01
-3.882894601562499702e+03 -7.369235946440267325e-03 -2.242174531126216869e-02 -1.453929301785051274e-02 -2.769728409007465308e-01
-3.881852213749999009e+03 -7.393394101788098097e-03 -2.249884600762785958e-02 -1.458030650240878419e-02 -2.894357497300663606e-01
-3.880809825937499681e+03 -7.386086652742538880e-03 -2.248078081549775148e-02 -1.455825363809131606e-02 -3.023151525905546366e-01
-3.879767438124999444e+03 -7.346804311374716991e-03 -2.236617613186855924e-02 -1.447179910567576722e-02 -3.156265024850525291e-01
-3.878725050312500116e+03 -7.262406192831282956e-03 -2.211546077451858119e-02 -1.429427214991339963e-02 -3.295254881777026634e-01
-3.877682662499999424e+03 -7.124171822245404032e-03 -2.170235726594585066e-02 -1.400802162172968407e-02 -3.441464681574583628e-01
-3.876640274687500096e+03 -6.926672304419923334e-03 -2.111055243448545574e-02 -1.360193554837716909e-02 -3.595512956301202268e-01
-3.875597886874998949e+03 -6.685433835610135080e-03 -2.038701659305267033e-02 -1.310707488303738261e-02 -3.758632692332524727e-01
-3.874555499062499621e+03 -6.445147416863415343e-03 -1.966693241067284451e-02 -1.261298865242149389e-02 -3.932105012834243851e-01
-3.873513111249999838e+03 -6.278377933362781077e-03 -1.916997367593684803e-02 -1.226481409037799217e-02 -4.116360644170292682e-01
-3.872470723437499601e+03 -6.238489773241448141e-03 -1.905765182820549561e-02 -1.216936793539898608e-02 -4.312152756497336648e-01
-3.871428335624999818e+03 -6.323820570350114322e-03 -1.932488083624591887e-02 -1.232340198784799383e-02 -4.520296015053962280e-01
-3.870385947812500035e+03 -6.524601446185954168e-03 -1.994217252303832552e-02 -1.270723592055831436e-02 -4.740883549036571387e-01
-3.869343559999999798e+03 -6.864358846339451738e-03 -2.098112894819841381e-02 -1.336729303501303125e-02 -4.973964746301862694e-01
-3.868301172187500015e+03 -7.384770609572863242e-03 -2.256820936695513868e-02 -1.438646260989850066e-02 -5.220176551647941476e-01
-3.867258784374999323e+03 -8.100762282551101506e-03 -2.474857675257572873e-02 -1.579470759253578591e-02 -5.479984591085688139e-01
-3.866216396562499540e+03 -9.020455688657330953e-03 -2.754677841642256403e-02 -1.760837128922413883e-02 -5.753656544647792748e-01
-3.865174008749999302e+03 -1.014488140654266034e-02 -3.096599747435079333e-02 -1.982939386673391452e-02 -6.041059841326901214e-01
-3.864131620937499520e+03 -1.143671246128741444e-02 -3.489310263945092500e-02 -2.238338277077305677e-02 -6.340774675481811729e-01
-3.863089233124999737e+03 -1.283655900842294202e-02 -3.914791827654540146e-02 -2.515226548590101391e-02 -6.651992405244073758e-01
-3.862046845312499499e+03 -1.427788441001185890e-02 -4.352893254267875545e-02 -2.800315093090108287e-02 -6.974657087829780888e-01
-3.861004457499998807e+03 -1.570764636860335836e-02 -4.787542571777128608e-02 -3.083022768701148761e-02 -7.307561598356472343e-01
-3.859962069687499479e+03 -1.709477775714327366e-02 -5.209322405786796090e-02 -3.357164936413407907e-02 -7.648897410938787500e-01
-3.858919681874999242e+03 -1.838477283824086275e-02 -5.601736642039324005e-02 -3.611837908476948911e-02 -7.996218748472420090e-01
-3.857877294062499459e+03 -1.953599644455311993e-02 -5.952135133498650393e-02 -3.838796236734435402e-02 -8.347074393189600761e-01
-3.856834906249999676e+03 -2.055139719359134337e-02 -6.261364475683138531e-02 -4.038706626714142628e-02 -8.700467873798063412e-01
-3.855792518437499439e+03 -2.146236222524385354e-02 -6.538901783220213426e-02 -4.217882070916380288e-02 -9.055513326869893964e-01
-3.854750130624999656e+03 -2.228816773264706563e-02 -6.790558566393636863e-02 -4.380211813658519554e-02 -9.411965084085125444e-01
-3.853707742812500328e+03 -2.301533843690571970e-02 -7.012203042232563466e-02 -4.523085047570070405e-02 -9.769790413064378676e-01
-3.852665354999999636e+03 -2.365487353555455891e-02 -7.207115606951380871e-02 -4.648784834756644613e-02 -1.012792119559772219e+00
-3.851622967187498944e+03 -2.419901632506767444e-02 -7.372949720629193293e-02 -4.755753358538396258e-02 -1.048481739366485588e+00
-3.850580579374999616e+03 -2.458227151396367646e-02 -7.489875280912398903e-02 -4.830897823572417177e-02 -1.084022697547856184e+00
-3.849538191562499833e+03 -2.479288075496279692e-02 -7.554321145795828141e-02 -4.871888610906133926e-02 -1.119419524407097688e+00
-3.848495803749999595e+03 -2.485681162419146190e-02 -7.574144378292199664e-02 -4.883922397675721089e-02 -1.154610047176424903e+00
-3.847453415937500267e+03 -2.484086664230126737e-02 -7.569577489055534514e-02 -4.880339783876719295e-02 -1.189632181437853431e+00
-3.846411028124999575e+03 -2.481369468399786254e-02 -7.561443840236009573e-02 -4.874800443351410412e-02 -1.224546966360501754e+00
-3.845368640312499792e+03 -2.476385638160111605e-02 -7.546302669356863557e-02 -4.864978781622504578e-02 -1.259401180382743846e+00
-3.844326252500000010e+03 -2.473922545367800846e-02 -7.538652648836788317e-02 -4.860433490196629236e-02 -1.294189490014082899e+00
-3.843283864687499772e+03 -2.473206190263052898e-02 -7.536153096044583000e-02 -4.859599851107939544e-02 -1.329036708035583159e+00
-3.842241476874999989e+03 -2.473218417211670711e-02 -7.535731266489097135e-02 -4.860415909228640169e-02 -1.364228414920745980e+00
-3.841199089062499297e+03 -2.478093403876773654e-02 -7.549928613052937776e-02 -4.871104272393400603e-02 -1.399929660336230786e+00
-3.840156701249999514e+03 -2.487791930413029221e-02 -7.578639326948369281e-02 -4.891573071950256618e-02 -1.436274754675366250e+00
-3.839114313437499732e+03 -2.502915543737837395e-02 -7.623719832122698159e-02 -4.922975732249482150e-02 -1.473287301463019672e+00
-3.838071925624999949e+03 -2.524166319359138697e-02 -7.687336899930594103e-02 -4.966655136686573546e-02 -1.510950559230298751e+00
-3.837029537812500166e+03 -2.553979528514323596e-02 -7.776881444620996342e-02 -5.027456951181922401e-02 -1.549519421357269389e+00
-3.835987149999999019e+03 -2.591283992259637778e-02 -7.889155921174574593e-02 -5.103165137082289748e-02 -1.589211506755805692e+00
-3.834944762187499236e+03 -2.632182660810285929e-02 -8.012420884312387859e-02 -5.185891728730156885e-02 -1.629993106669441749e+00
-3.833902374374999454e+03 -2.671596351254986249e-02 -8.131337940045273160e-02 -5.265416572590034261e-02 -1.671837205831391726e+00
-3.832859986562499671e+03 -2.702280371738319253e-02 -8.224069078923773590e-02 -5.327090997116148280e-02 -1.714715898348359246e+00
-3.831817598749999888e+03 -2.722198000396656645e-02 -8.284517962855079964e-02 -5.366725505625106335e-02 -1.758319777359967473e+00
-3.830775210937499196e+03 -2.735361612628411931e-02 -8.324830046957056029e-02 -5.392345867398282144e-02 -1.802388005296524653e+00
-3.829732823124999413e+03 -2.744229796483496978e-02 -8.352429661128184246e-02 -5.408890893311834452e-02 -1.846618327522151493e+00
-3.828690435312499631e+03 -2.741525034712450140e-02 -8.345236206672515533e-02 -5.401878857769124714e-02 -1.890532959047142025e+00
-3.827648047500000303e+03 -2.718988574067059127e-02 -8.278204329757810065e-02 -5.354860840835804631e-02 -1.933716635905167847e+00
-3.826605659687499610e+03 -2.676435069683608808e-02 -8.150734205937026911e-02 -5.267517761669617687e-02 -1.975708035152545117e+00
-3.825563271874999828e+03 -2.610567991395447082e-02 -7.952791990381774534e-02 -5.133346599671753663e-02 -2.016092905614719655e+00
-3.824520884062499135e+03 -2.513744302074654574e-02 -7.661184447575936085e-02 -4.937159116203936049e-02 -2.054606666176215679e+00
-3.823478496249999807e+03 -2.385895759541235839e-02 -7.275684642197735585e-02 -4.678844042903095024e-02 -2.091231995758227491e+00
-3.822436108437499570e+03 -2.234961058658319413e-02 -6.820336233551410610e-02 -4.374255701308230049e-02 -2.125792791827488148e+00
-3.821393720625000242e+03 -2.071595581968441527e-02 -6.327377562816249856e-02 -4.044734630093159422e-02 -2.157826469974552630e+00
-3.820351332812498640e+03 -1.906994629110667777e-02 -5.830674932200176352e-02 -3.712715297438799744e-02 -2.187175538601208835e+00
-3.819308944999999312e+03 -1.753822317299510991e-02 -5.368531957326503484e-02 -3.403580569761024271e-02 -2.213925076606728659e+00
-3.818266557187499075e+03 -1.630054224863414225e-02 -4.995335452291126827e-02 -3.153330463642931014e-02 -2.238249133757045595e+00
-3.817224169374999747e+03 -1.542470080748449025e-02 -4.731621617701794319e-02 -2.975510789068945908e-02 -2.260413243255241511e+00
-3.816181781562499509e+03 -1.487209202676598521e-02 -4.565694210518585205e-02 -2.862427034947392576e-02 -2.280738177839451986e+00
-3.815139393749999726e+03 -1.458798616894470962e-02 -4.480958747103745698e-02 -2.803185409424958918e-02 -2.299760587947058177e+00
-3.814097005937499489e+03 -1.454954291811479811e-02 -4.470527731610491468e-02 -2.793185698802655090e-02 -2.317747536803256292e+00
-3.813054618125000161e+03 -1.475690984460670437e-02 -4.534478487232110333e-02 -2.832416186266463812e-02 -2.334687040597876351e+00
-3.812012230312499014e+03 -1.516201734310208653e-02 -4.658292767450359501e-02 -2.911206419622561561e-02 -2.350908083670879112e+00
-3.810969842499999686e+03 -1.570760241277000327e-02 -4.824662938253795191e-02 -3.018053939808328090e-02 -2.366889088922210060e+00
-3.809927454687499448e+03 -1.641699381368142904e-02 -5.040600495876319115e-02 -3.157710519262981602e-02 -2.382904334293335147e+00
-3.808885066874999666e+03 -1.725731947171192313e-02 -5.296106586033520053e-02 -3.323680568354264731e-02 -2.399250875869085142e+00
-3.807842679062498974e+03 -1.817393157955804472e-02 -5.574618788316961643e-02 -3.505075474905668814e-02 -2.416233815795101325e+00
-3.806800291249999646e+03 -1.917848908396247581e-02 -5.879646700074745574e-02 -3.704280932140455174e-02 -2.433884985612842389e+00
-3.805757903437499408e+03 -2.023690815436703788e-02 -6.200835943420873742e-02 -3.914547051211885592e-02 -2.452303392487801048e+00
-3.804715515624999171e+03 -2.133691217612916635e-02 -6.534419563048791957e-02 -4.133508646266437214e-02 -2.471717094350587285e+00
-3.803673127812499843e+03 -2.241107337104155176e-02 -6.859943773956669877e-02 -4.347762662620228979e-02 -2.492217292640934723e+00
-3.802630739999999605e+03 -2.344953901431841639e-02 -7.174409341416222718e-02 -4.555378006298354404e-02 -2.513755913044054768e+00
-3.801588352187499368e+03 -2.443502339923980110e-02 -7.472540324710365278e-02 -4.752973913043835597e-02 -2.536100647716954537e+00
-3.800545964374999585e+03 -2.528089183547505350e-02 -7.728078619566346175e-02 -4.923265270937648985e-02 -2.559182621813210989e+00
-3.799503576562499802e+03 -2.592094050049188400e-02 -7.921046820510518893e-02 -5.052877003754015911e-02 -2.582869363571643095e+00
-3.798461188749999565e+03 -2.631398050945491993e-02 -8.039026385484342174e-02 -5.133475527447460551e-02 -2.606948727836364998e+00
-3.797418800937500237e+03 -2.646791685341234879e-02 -8.084446107292510286e-02 -5.166577041140273108e-02 -2.631172323051558237e+00
-3.796376413124999999e+03 -2.635536111514171984e-02 -8.049075086616558350e-02 -5.146587550907206349e-02 -2.655046447624146655e+00
-3.795334025312499307e+03 -2.599912130559970530e-02 -7.939808852510210624e-02 -5.078074835578869073e-02 -2.678385919110556568e+00
-3.794291637499999069e+03 -2.545014501377500585e-02 -7.772050676170574879e-02 -4.971242996324960750e-02 -2.701121661581175282e+00
-3.793249249687499741e+03 -2.472430264160093566e-02 -7.550634097101788234e-02 -4.829195658033272331e-02 -2.722773249656659456e+00
-3.792206861874999504e+03 -2.388304703250307068e-02 -7.294168732981584635e-02 -4.664202115095014700e-02 -2.742886073259143576e+00
-3.791164474062500176e+03 -2.295830318507037851e-02 -7.012377782590129005e-02 -4.482540855694886611e-02 -2.761415419005136318e+00
-3.790122086249999938e+03 -2.192722025291230989e-02 -6.698417925455989186e-02 -4.279517678949538995e-02 -2.778286176084483472e+00
-3.789079698437499701e+03 -2.083460089444719859e-02 -6.365909503087248400e-02 -4.064007664190250058e-02 -2.793886956684540568e+00
-3.788037310624999009e+03 -1.984809149870260525e-02 -6.065677698542524393e-02 -3.869424803165252835e-02 -2.808782543565035095e+00
-3.786994922812499681e+03 -1.905249385260802952e-02 -5.823432472067666815e-02 -3.712663111462431026e-02 -2.823100258818845631e+00
-3.785952534999999443e+03 -1.831967571246492094e-02 -5.600437930474192610e-02 -3.568005087303105505e-02 -2.837115106782357010e+00
-3.784910147187500115e+03 -1.757313951171335029e-02 -5.373576928413891646e-02 -3.420088316244714044e-02 -2.850928472472717967e+00
-3.783867759374999423e+03 -1.693777274480112380e-02 -5.180630028369197226e-02 -3.293942227297803199e-02 -2.864521514430143689e+00
-3.782825371562499640e+03 -1.652278314411550347e-02 -5.054633667007678299e-02 -3.211457150367920399e-02 -2.878002073750462575e+00
-3.781782983749999858e+03 -1.633964621983684945e-02 -4.999038021724956649e-02 -3.174983192149674616e-02 -2.891554483977991641e+00
-3.780740595937500075e+03 -1.638127252903631009e-02 -5.011610033145193904e-02 -3.183265886924513399e-02 -2.905307488264254445e+00
-3.779698208124999837e+03 -1.657884753065696354e-02 -5.071508992035268087e-02 -3.222564363126068088e-02 -2.919225309776650512e+00
-3.778655820312500055e+03 -1.685615727510307582e-02 -5.155679361006452327e-02 -3.277609783589324061e-02 -2.933774099699001159e+00
-3.777613432499999362e+03 -1.718607082734417701e-02 -5.255805890355239041e-02 -3.343151648290815930e-02 -2.949552262583848616e+00
-3.776571044687499580e+03 -1.749755210876111772e-02 -5.350282113514560900e-02 -3.405148213303705457e-02 -2.966802284689020741e+00
-3.775528656874999797e+03 -1.781702807447878290e-02 -5.447056255358143778e-02 -3.468966104959668451e-02 -2.985495802743401761e+00
-3.774486269062500014e+03 -1.826983231827583251e-02 -5.584034180557397725e-02 -3.559737226851451136e-02 -3.005141275311637106e+00
-3.773443881250000231e+03 -1.896159783732296461e-02 -5.793123909381037162e-02 -3.698700712539194912e-02 -3.025461990096115716e+00
-3.772401493437499084e+03 -2.000289001964135338e-02 -6.107755199680290487e-02 -3.908029908348634868e-02 -3.046531810206227764e+00
-3.771359105624999302e+03 -2.148587515615015334e-02 -6.555782159952763810e-02 -4.206248291784336901e-02 -3.068192310176891535e+00
-3.770316717812499519e+03 -2.351852210462595030e-02 -7.169853274701368240e-02 -4.615040707553277194e-02 -3.090168952507673872e+00
-3.769274329999999736e+03 -2.617963168962330125e-02 -7.973852623708947707e-02 -5.150133159986241410e-02 -3.112171627153245801e+00
-3.768231942187499953e+03 -2.951759076944043131e-02 -8.982437080465846546e-02 -5.821187313649511808e-02 -3.133873175854118287e+00
-3.767189554374999261e+03 -3.345391863174226182e-02 -1.017183729582250562e-01 -6.612507447214632794e-02 -3.155054538004589570e+00
-3.766147166562499478e+03 -3.768218359123615135e-02 -1.144928401924948241e-01 -7.462782754847661904e-02 -3.175504150890236410e+00
-3.765104778749999696e+03 -4.202194779458855861e-02 -1.276014560068811365e-01 -8.335926318675816737e-02 -3.194990281386140385e+00
-3.764062390937499913e+03 -4.648248484595830093e-02 -1.410727768878314026e-01 -9.233701667657386036e-02 -3.213566482819412595e+00
-3.763020003124999675e+03 -5.094461226959232786e-02 -1.545472937413508996e-01 -1.013203677406135650e-01 -3.231390339634678810e+00
-3.761977615312498983e+03 -5.531759323760036817e-02 -1.677511896872215247e-01 -1.101263672798889898e-01 -3.248493862944305643e+00
-3.760935227499999201e+03 -5.960357482955460501e-02 -1.806922735920040435e-01 -1.187571568432857494e-01 -3.264814556899206632e+00
-3.759892839687499418e+03 -6.369136625090413006e-02 -1.930355238196434231e-01 -1.269877265756357010e-01 -3.280288789332510557e+00
-3.758850451874999635e+03 -6.749876767866085092e-02 -2.045327150497776858e-01 -1.346527493719424651e-01 -3.295066767039534383e+00
-3.757808064062500307e+03 -7.106533833684489099e-02 -2.153038903308288898e-01 -1.418309743249254185e-01 -3.309246808527361416e+00
-3.756765676250000070e+03 -7.440487488700266161e-02 -2.253904365166465584e-01 -1.485507612148449508e-01 -3.322819371062809335e+00
-3.755723288437499377e+03 -7.754435375221764570e-02 -2.348733240827890201e-01 -1.548673295360979696e-01 -3.335688608645182018e+00
-3.754680900624999140e+03 -8.048453193865517941e-02 -2.437551063818185204e-01 -1.607816967623438287e-01 -3.347428076332239488e+00
-3.753638512812499812e+03 -8.324532177877778938e-02 -2.520964250573701215e-01 -1.663331553834685450e-01 -3.357683376199350089e+00
-3.752596124999999574e+03 -8.583271968168858235e-02 -2.599154029972678970e-01 -1.715339093281652294e-01 -3.366682490221289736e+00
-3.751553737187499792e+03 -8.827747307718054881e-02 -2.673047189537698931e-01 -1.764461255415233354e-01 -3.374839615341238552e+00
-3.750511349375000009e+03 -9.069493733700947913e-02 -2.746123916791277098e-01 -1.813024914699179757e-01 -3.382417701669472532e+00
-3.749468961562499771e+03 -9.306132419968470015e-02 -2.817655745396144829e-01 -1.860567207985384108e-01 -3.389582187262814461e+00
-3.748426573749999079e+03 -9.532128288552084439e-02 -2.885957920303560131e-01 -1.905996332716012043e-01 -3.396152803895359007e+00
-3.747384185937499751e+03 -9.737112387426097304e-02 -2.947882237789042903e-01 -1.947254729313910859e-01 -3.401928245167054943e+00
-3.746341798124999514e+03 -9.918267896882207446e-02 -3.002571878719085263e-01 -1.983786708616072647e-01 -3.406946437738439304e+00
-3.745299410312499731e+03 -1.009732157310030132e-01 -3.056596486434152715e-01 -2.019952119247767908e-01 -3.411207179147870860e+00
-3.744257022499999948e+03 -1.029745576457520850e-01 -3.116968627775392742e-01 -2.060396336297595499e-01 -3.415049201437124093e+00
-3.743214634687499711e+03 -1.052617523286634438e-01 -3.185960464965303385e-01 -2.106618732870616240e-01 -3.418815093632358693e+00
-3.742172246874999928e+03 -1.078483163203028672e-01 -3.263981591807927352e-01 -2.158889232491291166e-01 -3.422352388309184423e+00
-3.741129859062499690e+03 -1.106730600576888018e-01 -3.349183335086334812e-01 -2.215976827816423522e-01 -3.425659835485562077e+00
-3.740087471249999908e+03 -1.136330064794828648e-01 -3.438455153717092094e-01 -2.275808976354565527e-01 -3.429479563779176399e+00
-3.739045083437499216e+03 -1.168303134914498581e-01 -3.534890565103133708e-01 -2.340426998260011215e-01 -3.434458354122433388e+00
-3.738002695624999433e+03 -1.204200871362046815e-01 -3.643182629645836390e-01 -2.412937629626739633e-01 -3.440201733832384257e+00
-3.736960307812499650e+03 -1.244420332590997075e-01 -3.764533773542431683e-01 -2.494135479645881170e-01 -3.446062651089930817e+00
-3.735917919999999867e+03 -1.289051030687553556e-01 -3.899225323537653387e-01 -2.584181497528012517e-01 -3.451868159924380564e+00
-3.734875532187499630e+03 -1.338299433821523998e-01 -4.047889946747177392e-01 -2.683474696254595226e-01 -3.457602471765975682e+00
-3.733833144375000302e+03 -1.390433674696376354e-01 -4.205290671441900829e-01 -2.788539742762023987e-01 -3.463461126391213174e+00
-3.732790756562500064e+03 -1.442894284392527982e-01 -4.363689764111718383e-01 -2.894238090764482130e-01 -3.469407854657821311e+00
-3.731748368750000736e+03 -1.493654336327263910e-01 -4.516958417526403258e-01 -2.996502477872439174e-01 -3.474915761972440453e+00
-3.730705980937499135e+03 -1.539777667135832362e-01 -4.656215611525945652e-01 -3.089444334750695575e-01 -3.479965090553391427e+00
-3.729663593124999807e+03 -1.578093195868500997e-01 -4.771866141897285751e-01 -3.166709813879055591e-01 -3.484943848385580800e+00
-3.728621205312499569e+03 -1.606976651149022439e-01 -4.858994830742307536e-01 -3.225045083997189477e-01 -3.490240302926408855e+00
-3.727578817500000241e+03 -1.627214276200044385e-01 -4.919983560458996430e-01 -3.266020734307116813e-01 -3.496085695749107991e+00
-3.726536429687499549e+03 -1.640567429743436390e-01 -4.960169733624174015e-01 -3.293152984094833702e-01 -3.502499091448295410e+00
-3.725494041874999766e+03 -1.649972268029472333e-01 -4.988441784676279078e-01 -3.312315597886809626e-01 -3.510065040498346889e+00
-3.724451654062499074e+03 -1.657817536749779386e-01 -5.012034501288357147e-01 -3.328281931284550188e-01 -3.519130307212145592e+00
-3.723409266249999746e+03 -1.665578571009856124e-01 -5.035416513404478156e-01 -3.343999973578133944e-01 -3.529280094169211957e+00
-3.722366878437499508e+03 -1.674760920049440660e-01 -5.063132434432562334e-01 -3.362502431251724322e-01 -3.540129976189883898e+00
-3.721324490625000180e+03 -1.684202310772312250e-01 -5.091658510644868629e-01 -3.381472029181567529e-01 -3.551406779002117986e+00
-3.720282102812499033e+03 -1.693132878038336175e-01 -5.118655864183702109e-01 -3.399383146161812919e-01 -3.562999835382287372e+00
-3.719239714999999705e+03 -1.702814442239249104e-01 -5.147924842667752632e-01 -3.418794437360500593e-01 -3.574393386906492331e+00
-3.718197327187499468e+03 -1.715556968611417488e-01 -5.186444819669223660e-01 -3.444351719730216477e-01 -3.585087440136433212e+00
-3.717154939375000140e+03 -1.732674237593382072e-01 -5.238187646743494019e-01 -3.478692834581526561e-01 -3.594844073081199909e+00
-3.716112551562498993e+03 -1.754504293999235853e-01 -5.304177353625253444e-01 -3.522492369387256184e-01 -3.603543069166782686e+00
-3.715070163749999210e+03 -1.782557601964103178e-01 -5.388992169121373799e-01 -3.578762972765813233e-01 -3.611095687713222091e+00
-3.714027775937498973e+03 -1.818243119205070202e-01 -5.496897264034075192e-01 -3.650325843266467030e-01 -3.617330319546059325e+00
-3.712985388124999645e+03 -1.859956527210425425e-01 -5.623036021701375287e-01 -3.733973864931773301e-01 -3.622134930988380574e+00
-3.711943000312499862e+03 -1.904850042960801737e-01 -5.758793889488728057e-01 -3.824001190112799597e-01 -3.625280270730118826e+00
-3.710900612500000079e+03 -1.952521432074749430e-01 -5.902957053918953534e-01 -3.919597320114159844e-01 -3.626728064617726677e+00
-3.709858224687500297e+03 -2.004160719692089920e-01 -6.059130283025734309e-01 -4.023138880093355407e-01 -3.626709324174677285e+00
-3.708815836874999604e+03 -2.062186009317777124e-01 -6.234634295820515870e-01 -4.139464052686855355e-01 -3.625282091111302840e+00
-3.707773449062499367e+03 -2.127557324276669881e-01 -6.432374427336909894e-01 -4.270495646904846621e-01 -3.622422885566460415e+00
-3.706731061249999584e+03 -2.202365484755876568e-01 -6.658671557925113227e-01 -4.420430601170358131e-01 -3.618630256155201952e+00
-3.705688673437499801e+03 -2.286807645494430274e-01 -6.914111870483521383e-01 -4.589682799984069472e-01 -3.614650396815814126e+00
-3.704646285624999109e+03 -2.378982931461429973e-01 -7.192936105289908788e-01 -4.774459463050435559e-01 -3.610852432048580862e+00
-3.703603897812499781e+03 -2.478855966585908344e-01 -7.495031843013020278e-01 -4.974698960478224352e-01 -3.607199898266077565e+00
-3.702561509999999544e+03 -2.586674625945410977e-01 -7.821141920879526310e-01 -5.190910349415519542e-01 -3.603325388725266976e+00
-3.701519122187499761e+03 -2.701031466907748979e-01 -8.166995836793035091e-01 -5.420293863243700327e-01 -3.599131174300521430e+00
-3.700476734374999978e+03 -2.819388577249667960e-01 -8.524904795947286784e-01 -5.657779937893937516e-01 -3.594901938886380321e+00
-3.699434346562499741e+03 -2.940243264876981066e-01 -8.890318603632686445e-01 -5.900362341961551405e-01 -3.590315162104344537e+00
-3.698391958749999048e+03 -3.062426045816480369e-01 -9.259690679236720623e-01 -6.145710433781008675e-01 -3.584735344663732892e+00
-3.697349570937499720e+03 -3.184382852347985016e-01 -9.628319618405415392e-01 -6.390707908354943401e-01 -3.577941810935051148e+00
-3.696307183124999483e+03 -3.304038889545212188e-01 -9.989938184686613099e-01 -6.631178417816195880e-01 -3.569870746336616829e+00
-3.695264795312499700e+03 -3.423112753368145467e-01 -1.034974605730995201e+00 -6.870564454940470966e-01 -3.560403498417951784e+00
-3.694222407499999463e+03 -3.542641842839088784e-01 -1.071088924563734501e+00 -7.110930518806863887e-01 -3.550039269401207953e+00
-3.693180019687500135e+03 -3.662796518292357750e-01 -1.107389905812665498e+00 -7.352589584194821892e-01 -3.539261393524870680e+00
-3.692137631874998988e+03 -3.785666072344720523e-01 -1.144510014460901726e+00 -7.599721211299915735e-01 -3.528538689722569455e+00
-3.691095244062499660e+03 -3.911994774737919678e-01 -1.182674709876486263e+00 -7.853810448929287036e-01 -3.518819310935997535e+00
-3.690052856249999422e+03 -4.042401872534648333e-01 -1.222072014996223865e+00 -8.116086895797328671e-01 -3.510506845950087662e+00
-3.689010468437499640e+03 -4.178314806585042840e-01 -1.263134602339883061e+00 -8.389397326403479349e-01 -3.503599402794840056e+00
-3.687968080624999857e+03 -4.320865497733955007e-01 -1.306205783357613726e+00 -8.675994398601439839e-01 -3.497985336233305986e+00
-3.686925692812500074e+03 -4.469333754210153553e-01 -1.351068488045829241e+00 -8.974421382414231596e-01 -3.493399570619235117e+00
-3.685883304999999837e+03 -4.622416695947943466e-01 -1.397329671300264531e+00 -9.282049293601374318e-01 -3.489245690570534464e+00
-3.684840917187500054e+03 -4.780080065178937132e-01 -1.444980148909623230e+00 -9.598790985476134408e-01 -3.484701087352350513e+00
-3.683798529374999362e+03 -4.941999074637319911e-01 -1.493922149601092375e+00 -9.923987515732162201e-01 -3.479349459766307273e+00
-3.682756141562499579e+03 -5.106314376732579152e-01 -1.543593280636716969e+00 -1.025391050486196720e+00 -3.472948003537206674e+00
-3.681713753749999341e+03 -5.272080713339243330e-01 -1.593708906176314333e+00 -1.058664620300293624e+00 -3.465477468407188066e+00
-3.680671365937499559e+03 -5.441417199056741705e-01 -1.644911213119300886e+00 -1.092642532025870361e+00 -3.457033252370422360e+00
-3.679628978124999776e+03 -5.615976150887208584e-01 -1.697700210097033757e+00 -1.127655717473010411e+00 -3.447578405156324521e+00
-3.678586590312499538e+03 -5.795384638968508195e-01 -1.751963867302460010e+00 -1.163628083444597339e+00 -3.437312979860242645e+00
-3.677544202499999756e+03 -5.977836506367424363e-01 -1.807156207752703470e+00 -1.200196846868460732e+00 -3.426322666243242221e+00
-3.676501814687499973e+03 -6.160047037785074675e-01 -1.862282910827041338e+00 -1.236704797868420913e+00 -3.414664979019372826e+00
-3.675459426874999281e+03 -6.339018239577268732e-01 -1.916435942811347548e+00 -1.272553036383069713e+00 -3.402276209741810664e+00
-3.674417039062499498e+03 -6.511459499257593597e-01 -1.968618752438578090e+00 -1.307083901577196228e+00 -3.389181108033631151e+00
-3.673374651249999260e+03 -6.674767383380159069e-01 -2.018042354373607683e+00 -1.339778014109334281e+00 -3.375524947873595583e+00
-3.672332263437499478e+03 -6.831768317548141400e-01 -2.065560029914113027e+00 -1.371204726290282672e+00 -3.361327979794738408e+00
-3.671289875624999695e+03 -6.987255012212461036e-01 -2.112619754550230766e+00 -1.402327672346673992e+00 -3.346719547116288940e+00
-3.670247487812499912e+03 -7.142347588810029624e-01 -2.159558486183573489e+00 -1.433374666185974755e+00 -3.331850395166801704e+00
-3.669205099999999675e+03 -7.296856483417439865e-01 -2.206318138753498470e+00 -1.464309051714464793e+00 -3.316433447365251030e+00
-3.668162712187498983e+03 -7.451377881950175253e-01 -2.253078927864237357e+00 -1.495250553804725824e+00 -3.300223993326951710e+00
-3.667120324374999200e+03 -7.607223800911455669e-01 -2.300237456701026861e+00 -1.526462632992559909e+00 -3.283361093010659371e+00
-3.666077936562499872e+03 -7.764757632173198143e-01 -2.347903193485203488e+00 -1.558018904931093962e+00 -3.265644529626157588e+00
-3.665035548749999634e+03 -7.925689945764063937e-01 -2.396593313532779934e+00 -1.590262558423076289e+00 -3.246512218673483829e+00
-3.663993160937500306e+03 -8.091853872812001525e-01 -2.446862480320600053e+00 -1.623560560860843660e+00 -3.225652832764841271e+00
-3.662950773124999159e+03 -8.262410417768878412e-01 -2.498456957514218590e+00 -1.657744657302150815e+00 -3.203283236743536211e+00
-3.661908385312499831e+03 -8.436285066811112232e-01 -2.551051928254571610e+00 -1.692599132433267650e+00 -3.180005769429754992e+00
-3.660865997499999139e+03 -8.613489217456703484e-01 -2.604651415519982027e+00 -1.728125334734814889e+00 -3.156292373600209533e+00
-3.659823609687499811e+03 -8.794429065480449115e-01 -2.659378507802755642e+00 -1.764404485858738214e+00 -3.132080736087798467e+00
-3.658781221874999119e+03 -8.981551409909568351e-01 -2.715974007835176174e+00 -1.801925956571391207e+00 -3.107636183399546059e+00
-3.657738834062499336e+03 -9.174957550229365655e-01 -2.774470053570365469e+00 -1.840707389525220616e+00 -3.083828588840670015e+00
-3.656696446249999553e+03 -9.373586987082688227e-01 -2.834545809428804741e+00 -1.880536317244642541e+00 -3.061452568006464592e+00
-3.655654058437499771e+03 -9.577833480532367272e-01 -2.896319364277806230e+00 -1.921493551679988032e+00 -3.041120324617570869e+00
-3.654611670624999533e+03 -9.784028854114213969e-01 -2.958680980357122792e+00 -1.962844128482618800e+00 -3.023154590457715507e+00
-3.653569282812500205e+03 -9.989080763616848824e-01 -3.020695140039269866e+00 -2.003968528875099686e+00 -3.007518729588571915e+00
-3.652526894999999968e+03 -1.019281967628537178e+00 -3.082310592747198541e+00 -2.044832759939505085e+00 -2.994193637876943814e+00
-3.651484507187499275e+03 -1.039427667023661961e+00 -3.143234914339050334e+00 -2.085241424712635627e+00 -2.983091317634023909e+00
-3.650442119374999493e+03 -1.059245654114943536e+00 -3.203167615105344090e+00 -2.124994146685761365e+00 -2.973939147910554581e+00
-3.649399731562499710e+03 -1.078745012346875365e+00 -3.262136747234062550e+00 -2.164108039338232814e+00 -2.966261475767420386e+00
-3.648357343749999472e+03 -1.097825384312539843e+00 -3.319839280444774943e+00 -2.202380923880043362e+00 -2.959537685412092056e+00
-3.647314955937500145e+03 -1.116069000014645152e+00 -3.375012320625756956e+00 -2.238974035336953605e+00 -2.953321440506275319e+00
-3.646272568124999452e+03 -1.133078442578689504e+00 -3.426454068346328263e+00 -2.273090122219888709e+00 -2.947376299245646258e+00
-3.645230180312499670e+03 -1.149103535451603486e+00 -3.474918855168070753e+00 -2.305232289486573993e+00 -2.941929002434461538e+00
-3.644187792500000342e+03 -1.164430379862622100e+00 -3.521271219590806911e+00 -2.335975573998127608e+00 -2.936738286441582968e+00
-3.643145404687499649e+03 -1.179056445907547879e+00 -3.565503421069933232e+00 -2.365315072987863587e+00 -2.931131258331246325e+00
-3.642103016874999867e+03 -1.193036122350261463e+00 -3.607780877938822961e+00 -2.393358306296092586e+00 -2.924810269201839397e+00
-3.641060629062499174e+03 -1.206492923704220344e+00 -3.648477095342222754e+00 -2.420353040931067845e+00 -2.917611870934128770e+00
-3.640018241249999846e+03 -1.219557741541429152e+00 -3.687986928963114419e+00 -2.446563452545875705e+00 -2.909400823029506977e+00
-3.638975853437499609e+03 -1.232314052246423541e+00 -3.726562859878236100e+00 -2.472156870870816370e+00 -2.900186905555987682e+00
-3.637933465625000281e+03 -1.245092609507441717e+00 -3.765204862089916560e+00 -2.497797249032512212e+00 -2.890043614898337943e+00
-3.636891077812500043e+03 -1.258021304888751857e+00 -3.804299712309915371e+00 -2.523741100643148716e+00 -2.878973294236135683e+00
-3.635848689999999351e+03 -1.271138223088070340e+00 -3.843962746153443799e+00 -2.550064417317102539e+00 -2.866917058748546410e+00
-3.634806302187499114e+03 -1.284766834106096933e+00 -3.885172314943308614e+00 -2.577415678557241296e+00 -2.853838760474639802e+00
-3.633763914374999786e+03 -1.299264713524017179e+00 -3.929009472473530717e+00 -2.606512607082021482e+00 -2.839826203834358687e+00
-3.632721526562499548e+03 -1.314958187575062443e+00 -3.976461339096401648e+00 -2.638009304809901590e+00 -2.825047912164196706e+00
-3.631679138750000220e+03 -1.331951163612900668e+00 -4.027843180144789592e+00 -2.672112546270485112e+00 -2.809686806935546066e+00
-3.630636750937499528e+03 -1.350213941394538875e+00 -4.083065911936553327e+00 -2.708761537719249546e+00 -2.793836499985106414e+00
-3.629594363125000200e+03 -1.369603989897468566e+00 -4.141698631098135408e+00 -2.747670088069874783e+00 -2.777521528038671583e+00
-3.628551975312499508e+03 -1.389796901164172427e+00 -4.202759349613044648e+00 -2.788189065745368733e+00 -2.760967808495380815e+00
-3.627509587500000180e+03 -1.410431811485585385e+00 -4.265155843985821704e+00 -2.829595967012918045e+00 -2.744512075605454626e+00
-3.626467199687499487e+03 -1.431284667633734076e+00 -4.328210193686875762e+00 -2.871441744955533615e+00 -2.728158795827996919e+00
-3.625424811874999705e+03 -1.451928463885159948e+00 -4.390630201547270239e+00 -2.912871320480226345e+00 -2.711716113350887358e+00
-3.624382424062499013e+03 -1.471899744835596824e+00 -4.451014467725954660e+00 -2.952954687780934950e+00 -2.695429293161521134e+00
-3.623340036249999685e+03 -1.491036555249037887e+00 -4.508873655046430784e+00 -2.991366073391812375e+00 -2.679750218719465504e+00
-3.622297648437499447e+03 -1.509402182712074270e+00 -4.564399302361833222e+00 -3.028232030818461151e+00 -2.664919535450392729e+00
-3.621255260625000119e+03 -1.526941972425655880e+00 -4.617426212758688031e+00 -3.063442722904765603e+00 -2.651158482362247604e+00
-3.620212872812498972e+03 -1.543604746897673685e+00 -4.667799695540232108e+00 -3.096895372471179630e+00 -2.638629549090191428e+00
-3.619170484999999644e+03 -1.559422904565479273e+00 -4.715618143347484192e+00 -3.128654250679336002e+00 -2.627476697920569926e+00
-3.618128097187498952e+03 -1.573937320055577072e+00 -4.759493042251080830e+00 -3.157798645743739474e+00 -2.617769992443408800e+00
-3.617085709374999624e+03 -1.586753033937972068e+00 -4.798230176532518598e+00 -3.183536227688992248e+00 -2.609196255044775370e+00
-3.616043321562499841e+03 -1.597579953312946444e+00 -4.830952376671621806e+00 -3.205285084668770601e+00 -2.601255887819733381e+00
-3.615000933749999604e+03 -1.606000203884763833e+00 -4.856396328868295420e+00 -3.222206450234071262e+00 -2.593737961301049832e+00
-3.613958545937499821e+03 -1.611782979852848241e+00 -4.873865235481922298e+00 -3.233835292178478316e+00 -2.586675033662723333e+00
-3.612916158125000038e+03 -1.614816175298520395e+00 -4.883020505394325639e+00 -3.239945982252747658e+00 -2.579332409430975748e+00
-3.611873770312499346e+03 -1.615037282134130558e+00 -4.883672325095556488e+00 -3.240414654200687750e+00 -2.570779528074287779e+00
-3.610831382499999563e+03 -1.612630329233186499e+00 -4.876376685580654069e+00 -3.235611637748014857e+00 -2.560660833231645395e+00
-3.609788994687499326e+03 -1.607978991923889600e+00 -4.862293956848198206e+00 -3.226306747288388621e+00 -2.548857162840875823e+00
-3.608746606874999543e+03 -1.601488778981293493e+00 -4.842650231893251167e+00 -3.213314139039889827e+00 -2.535507867022056772e+00
-3.607704219062499760e+03 -1.593860334237384047e+00 -4.819563748393597358e+00 -3.198040374221891469e+00 -2.520730804346906329e+00
-3.606661831249999977e+03 -1.586003132038366736e+00 -4.795784788958897593e+00 -3.182309950232963036e+00 -2.504723134668209727e+00
-3.605619443437499740e+03 -1.578549663265694569e+00 -4.773226616615714235e+00 -3.167390681537393338e+00 -2.487822070302788457e+00
-3.604577055624999048e+03 -1.571626566505718081e+00 -4.752273213492141934e+00 -3.153534815322092566e+00 -2.470287986904101007e+00
-3.603534667812499720e+03 -1.565354755334208869e+00 -4.733290608959126899e+00 -3.140984309070149472e+00 -2.452460287125972194e+00
-3.602492279999999482e+03 -1.560108017938976577e+00 -4.717408786102875062e+00 -3.130489550289868195e+00 -2.434838154258470944e+00
-3.601449892187499245e+03 -1.556301454643291837e+00 -4.705882075049474977e+00 -3.122884772659429320e+00 -2.417748767568123736e+00
-3.600407504374999462e+03 -1.554214741449030823e+00 -4.699556181818112854e+00 -3.118730965050677373e+00 -2.401246974072180684e+00
-3.599365116562499679e+03 -1.553807497095335277e+00 -4.698308774265694154e+00 -3.117947369424271642e+00 -2.385320973970987080e+00
-3.598322728749999442e+03 -1.555030247221831585e+00 -4.701989122085374895e+00 -3.120436605574339772e+00 -2.369814354349066399e+00
-3.597280340937500114e+03 -1.557715313122959300e+00 -4.710089915026890672e+00 -3.125862497238526050e+00 -2.354464450625150196e+00
-3.596237953125000331e+03 -1.561703467238343856e+00 -4.722129263575970626e+00 -3.133906039935319132e+00 -2.339156924608377874e+00
-3.595195565312499184e+03 -1.566964812033926346e+00 -4.738017074431646769e+00 -3.144506502476038801e+00 -2.323921354026811326e+00
-3.594153177499999401e+03 -1.573256551849767204e+00 -4.757019948728648195e+00 -3.157175215052631767e+00 -2.308770560387431559e+00
-3.593110789687499619e+03 -1.580178766681890057e+00 -4.777928520571344428e+00 -3.171109817042831569e+00 -2.293520082895958101e+00
-3.592068401874999836e+03 -1.587314818419689466e+00 -4.799482002343193443e+00 -3.185475805872263866e+00 -2.278182244118956756e+00
-3.591026014062500053e+03 -1.594394417140077236e+00 -4.820861625465660438e+00 -3.199733207506965993e+00 -2.262974013303158394e+00
-3.589983626250000270e+03 -1.601240765250759424e+00 -4.841531723590450476e+00 -3.213529089389549842e+00 -2.247886334566570721e+00
-3.588941238437499578e+03 -1.607628847148761642e+00 -4.860811697427167566e+00 -3.226412336463360120e+00 -2.232638020150452540e+00
-3.587898850624999341e+03 -1.613456058234835178e+00 -4.878391135028506298e+00 -3.238177424396834869e+00 -2.216968695806394329e+00
-3.586856462812499558e+03 -1.618747971825054810e+00 -4.894346400123025909e+00 -3.248877477025943872e+00 -2.200819364427384350e+00
-3.585814074999999775e+03 -1.623402970750895680e+00 -4.908370218114646022e+00 -3.258308727384114700e+00 -2.184288366442202367e+00
-3.584771687187499992e+03 -1.627411722683230977e+00 -4.920436472291274121e+00 -3.266448783784125620e+00 -2.167526062369216966e+00
-3.583729299374999300e+03 -1.630767554083298654e+00 -4.930526070341379352e+00 -3.273282406585709570e+00 -2.150491061419848471e+00
-3.582686911562499517e+03 -1.633302442009541666e+00 -4.938131264989523039e+00 -3.278472037674979411e+00 -2.132942683551737328e+00
-3.581644523749999735e+03 -1.634615139764301617e+00 -4.942039559471560928e+00 -3.281211271539282937e+00 -2.114421337371529486e+00
-3.580602135937499952e+03 -1.634576911502104490e+00 -4.941862592597122017e+00 -3.281240219365595401e+00 -2.094434147471762486e+00
-3.579559748124999714e+03 -1.633256234846677701e+00 -4.937808847556992120e+00 -3.278693819962337219e+00 -2.072908355560613813e+00
-3.578517360312499022e+03 -1.630596345303994887e+00 -4.929708257764897184e+00 -3.273455510107320610e+00 -2.049890725605428621e+00
-3.577474972499999240e+03 -1.626786608799583700e+00 -4.918133883354441238e+00 -3.265904502398718545e+00 -2.025215508258114916e+00
-3.576432584687499457e+03 -1.622117002124942919e+00 -4.903961662432962498e+00 -3.256624260059139964e+00 -1.998826125205319659e+00
-3.575390196874999674e+03 -1.616882490533082972e+00 -4.888084241839069755e+00 -3.246205409997869662e+00 -1.970922047911920938e+00
-3.574347809062500346e+03 -1.611493780320974567e+00 -4.871745691935837286e+00 -3.235468255133960636e+00 -1.941817184783213301e+00
-3.573305421249998744e+03 -1.606403817559268754e+00 -4.856316907579319775e+00 -3.225319541611893825e+00 -1.911693945541392825e+00
-3.572263033437500326e+03 -1.601822249735766812e+00 -4.842432481866940641e+00 -3.216178942042135169e+00 -1.880890166619103798e+00
-3.571220645624999179e+03 -1.597846017117621198e+00 -4.830386160185822675e+00 -3.208239892566732365e+00 -1.849900570913219022e+00
-3.570178257812499851e+03 -1.594375640486636048e+00 -4.819877667210462846e+00 -3.201301769549782517e+00 -1.819112858905072017e+00
-3.569135869999999613e+03 -1.591191390372145742e+00 -4.810241998759227755e+00 -3.194924570669266828e+00 -1.788941015893917186e+00
-3.568093482187499831e+03 -1.588094377418812542e+00 -4.800877229600102325e+00 -3.188710020769836451e+00 -1.759691171025670409e+00
-3.567051094374999138e+03 -1.584760214247523669e+00 -4.790802481330588058e+00 -3.182007260516418690e+00 -1.731468447174994374e+00
-3.566008706562499810e+03 -1.580991568449250817e+00 -4.779420573803784045e+00 -3.174421178134327448e+00 -1.704331823852935912e+00
-3.564966318749999573e+03 -1.576879749347593673e+00 -4.767007102563409759e+00 -3.166135780056255289e+00 -1.678255999439171475e+00
-3.563923930937500245e+03 -1.572415672223662408e+00 -4.753533584549600732e+00 -3.157134494475913211e+00 -1.653179690819773562e+00
-3.562881543124999098e+03 -1.567429733074686027e+00 -4.738485786304569736e+00 -3.147079311704008564e+00 -1.629271028589689640e+00
-3.561839155312499770e+03 -1.561753708549783903e+00 -4.721353143689403176e+00 -3.135636058698430428e+00 -1.606722482799268992e+00
-3.560796767499999078e+03 -1.555166989762692076e+00 -4.701466288301156204e+00 -3.122366294351502702e+00 -1.585635053172550712e+00
-3.559754379687499750e+03 -1.547608163346342103e+00 -4.678637622630416715e+00 -3.107150162010595462e+00 -1.566162474280472061e+00
-3.558711991874999512e+03 -1.539299830408888292e+00 -4.653540183227475424e+00 -3.090434343119399685e+00 -1.548372962194076496e+00
-3.557669604062499729e+03 -1.530406000064100880e+00 -4.626669929194584086e+00 -3.072547855006796169e+00 -1.532191466099788846e+00
-3.556627216249999947e+03 -1.520981722272179981e+00 -4.598192331241504505e+00 -3.053602931152942457e+00 -1.517621068766258796e+00
-3.555584828437499255e+03 -1.511324232209732221e+00 -4.569004902226612153e+00 -3.034198276491795188e+00 -1.504573351259292480e+00
-3.554542440624999017e+03 -1.501836512273662549e+00 -4.540323859365072323e+00 -3.015146734730507205e+00 -1.492829286157125512e+00
-3.553500052812499689e+03 -1.492800324436089010e+00 -4.512999650532625751e+00 -2.997016502762285484e+00 -1.482271459488619270e+00
-3.552457664999999452e+03 -1.484397948411536605e+00 -4.487582982320103220e+00 -2.980174143300025502e+00 -1.472711268520647598e+00
-3.551415277187499669e+03 -1.476689090083087796e+00 -4.464254600806358830e+00 -2.964739121390374876e+00 -1.463818133460022874e+00
-3.550372889375000341e+03 -1.469432297299233747e+00 -4.442285955915719953e+00 -2.950224215060316180e+00 -1.455243837344174285e+00
-3.549330501562500103e+03 -1.462408411415898835e+00 -4.421015930589822673e+00 -2.936186796892246154e+00 -1.446791943611674958e+00
-3.548288113749999411e+03 -1.455617906359824687e+00 -4.400446895646951795e+00 -2.922626070849952296e+00 -1.438310606273449421e+00
-3.547245725937499174e+03 -1.448950055614101728e+00 -4.380244497812661564e+00 -2.909319011206996208e+00 -1.429715914639436036e+00
-3.546203338124999846e+03 -1.442092130418145546e+00 -4.359464351984777331e+00 -2.895635949462577408e+00 -1.420788246982219283e+00
-3.545160950312499608e+03 -1.434811585758629882e+00 -4.337403951922703449e+00 -2.881109092475167888e+00 -1.411172978686410673e+00
-3.544118562500000280e+03 -1.427032671352602256e+00 -4.313833940657440635e+00 -2.865586959126817490e+00 -1.400563449416700079e+00
-3.543076174687500043e+03 -1.418639141780496216e+00 -4.288404392529317377e+00 -2.848833528011883498e+00 -1.388774210573463952e+00
-3.542033786874999805e+03 -1.409582734540238524e+00 -4.260971253002190373e+00 -2.830748688237293198e+00 -1.375861641071243424e+00
-3.540991399062499568e+03 -1.400051464661041578e+00 -4.232103952906525635e+00 -2.811708121200592547e+00 -1.362030258148200890e+00
-3.539949011250000240e+03 -1.389938052821613201e+00 -4.201478858435838681e+00 -2.791495265163903561e+00 -1.347570722003131216e+00
-3.538906623437499547e+03 -1.379004407159885259e+00 -4.168376405733860146e+00 -2.769631688822652649e+00 -1.332524757067293564e+00
-3.537864235625000219e+03 -1.367391611955460107e+00 -4.133223568000508941e+00 -2.746399723841484342e+00 -1.316955426149541752e+00
-3.536821847812499072e+03 -1.355156605796314695e+00 -4.096193807356881322e+00 -2.721911293679477151e+00 -1.301040402641509663e+00
-3.535779459999999744e+03 -1.342135469406236403e+00 -4.056793064915381386e+00 -2.695834615600358308e+00 -1.285025741115847664e+00
-3.534737072187499507e+03 -1.328131636832043716e+00 -4.014427626051391584e+00 -2.667774029432600003e+00 -1.269156397765341504e+00
-3.533694684375000179e+03 -1.313028551426929980e+00 -3.968744735214485342e+00 -2.637496104074184444e+00 -1.253358366390190604e+00
-3.532652296562499942e+03 -1.296754409225213012e+00 -3.919526256482556814e+00 -2.604858389333244872e+00 -1.237587026789948697e+00
-3.531609908749999249e+03 -1.279367042837850743e+00 -3.866946917822021934e+00 -2.569977056874458654e+00 -1.222015595714564640e+00
-3.530567520937499012e+03 -1.260962905353045338e+00 -3.811298118924737466e+00 -2.533046106181603641e+00 -1.206760928257132992e+00
-3.529525133124999684e+03 -1.241598193372967618e+00 -3.752748673657580358e+00 -2.494180305574995149e+00 -1.191811992371823781e+00
-3.528482745312499446e+03 -1.221440778933873483e+00 -3.691806100537159185e+00 -2.453716639718212189e+00 -1.177055541267970185e+00
-3.527440357500000118e+03 -1.200729025042487130e+00 -3.629190728873495697e+00 -2.412134177054378714e+00 -1.162384187230304233e+00
-3.526397969687498971e+03 -1.179612808420548165e+00 -3.565354632644868182e+00 -2.369735675718284362e+00 -1.147730439340368225e+00
-3.525355581874999643e+03 -1.158228956303052115e+00 -3.500710657679394711e+00 -2.326797315539961719e+00 -1.133103998451928218e+00
-3.524313194062499406e+03 -1.136653928338716479e+00 -3.435489260888012986e+00 -2.283473947975416252e+00 -1.118680197012041022e+00
-3.523270806249999623e+03 -1.114923743707131765e+00 -3.369798600783419751e+00 -2.239839297429051523e+00 -1.104648620779337342e+00
-3.522228418437499840e+03 -1.093180879679105155e+00 -3.304068927853714754e+00 -2.196180347197694172e+00 -1.091108147443358822e+00
-3.521186030624999148e+03 -1.071582514992347246e+00 -3.238775695976938263e+00 -2.152812208319134335e+00 -1.078057709092382188e+00
-3.520143642812499365e+03 -1.050312876182309285e+00 -3.174475613272643493e+00 -2.110105126635463790e+00 -1.065481711174218526e+00
-3.519101254999999583e+03 -1.029549848564831338e+00 -3.111705990937552180e+00 -2.068417075028349927e+00 -1.053298233191524602e+00
-3.518058867187499800e+03 -1.009331865400230788e+00 -3.050582585841894012e+00 -2.027826042128320072e+00 -1.041363798175030109e+00
-3.517016479375000017e+03 -9.896631114658831496e-01 -2.991117515064233956e+00 -1.988341419276553168e+00 -1.029647777620472215e+00
-3.515974091562498870e+03 -9.706693536354126239e-01 -2.933691029175966580e+00 -1.950215720847219725e+00 -1.018117006669906344e+00
-3.514931703749999087e+03 -9.524240515805613150e-01 -2.878525302144751663e+00 -1.913596338416723386e+00 -1.006745818761769273e+00
-3.513889315937499305e+03 -9.349205828321660583e-01 -2.825600844564327918e+00 -1.878468963852084839e+00 -9.954667127507726976e-01
-3.512846928124999522e+03 -9.181466472871124829e-01 -2.774880426021065549e+00 -1.844808908048860774e+00 -9.841165583314426257e-01
-3.511804540312499739e+03 -9.021274759881600103e-01 -2.726440430958670280e+00 -1.812666695679005846e+00 -9.727089906556543042e-01
-3.510762152499999956e+03 -8.869398490874255137e-01 -2.680513611095743265e+00 -1.782195422203815216e+00 -9.612887752908789718e-01
-3.509719764687499264e+03 -8.727812102702798835e-01 -2.637696357637319355e+00 -1.753792410009127778e+00 -9.498842089922314713e-01
-3.508677376874999936e+03 -8.597875114279595055e-01 -2.598399014892967873e+00 -1.727731805383094787e+00 -9.385755503538855127e-01
-3.507634989062499244e+03 -8.479545106185033543e-01 -2.562608522693611945e+00 -1.704005547126919318e+00 -9.273596986438442658e-01
-3.506592601249999461e+03 -8.372901468286866322e-01 -2.530349920735835312e+00 -1.682627691625894428e+00 -9.161551199101899412e-01
-3.505550213437499679e+03 -8.279001080319700057e-01 -2.501943851871612168e+00 -1.663808371113214113e+00 -9.049977509768728501e-01
-3.504507825624999441e+03 -8.197934378618270124e-01 -2.477418546269233524e+00 -1.647564147820493652e+00 -8.940217362326771111e-01
-3.503465437812500113e+03 -8.127957513647795507e-01 -2.456247841415041933e+00 -1.633543054381975779e+00 -8.834268938012115324e-01
-3.502423049999999876e+03 -8.068313592902865983e-01 -2.438202742304771409e+00 -1.621593373309677677e+00 -8.732623754831724261e-01
-3.501380662187499638e+03 -8.017176147918428919e-01 -2.422730829352733206e+00 -1.611348767730468312e+00 -8.634369007743245561e-01
-3.500338274375000310e+03 -7.971109743208483200e-01 -2.408793497713412002e+00 -1.602119510630018562e+00 -8.539387019013997548e-01
-3.499295886562499618e+03 -7.928509983291425200e-01 -2.395905713260121139e+00 -1.593583478008866461e+00 -8.446977301235520930e-01
-3.498253498749999380e+03 -7.888201592536235873e-01 -2.383712022229789174e+00 -1.585505003516780365e+00 -8.357005800198867851e-01
-3.497211110937500052e+03 -7.847431874969464927e-01 -2.371379576426279279e+00 -1.577332633049970179e+00 -8.269247696376317291e-01
-3.496168723124999815e+03 -7.804682062088411643e-01 -2.358449344107220735e+00 -1.568761171484129635e+00 -8.183466978969970995e-01
-3.495126335312499577e+03 -7.759908366799793678e-01 -2.344909015566672306e+00 -1.559780138068065147e+00 -8.099119414102082803e-01
-3.494083947499999795e+03 -7.713674830483088218e-01 -2.330929513030411293e+00 -1.550502056731573930e+00 -8.014676019381158367e-01
-3.493041559687500012e+03 -7.665927098201950063e-01 -2.316494311951033946e+00 -1.540916170263942453e+00 -7.929358397327841423e-01
-3.491999171874999320e+03 -7.616191582359334022e-01 -2.301460393487932965e+00 -1.530927153822847941e+00 -7.842803873823203098e-01
-3.490956784062499537e+03 -7.564157041872652254e-01 -2.285733755153171121e+00 -1.520472367280527370e+00 -7.754823807009084691e-01
-3.489914396249999754e+03 -7.509378468956109387e-01 -2.269180073236690021e+00 -1.509462092522477761e+00 -7.666573971776410312e-01
-3.488872008437499517e+03 -7.451908554440753729e-01 -2.251815268315597862e+00 -1.497906978739269590e+00 -7.579115721780179671e-01
-3.487829620624999734e+03 -7.391697168853663680e-01 -2.233623267014136715e+00 -1.485798648334974104e+00 -7.492505889253653351e-01
-3.486787232812499951e+03 -7.328814867703700164e-01 -2.214624898391879260e+00 -1.473152191739893535e+00 -7.406272791400797528e-01
-3.485744845000000169e+03 -7.262793488274790210e-01 -2.194678835794732219e+00 -1.459873269840275656e+00 -7.320444619587973545e-01
-3.484702457187500386e+03 -7.191800711320133210e-01 -2.173230557451247158e+00 -1.445595035544289697e+00 -7.234936042069967099e-01
-3.483660069374999239e+03 -7.114977151929878785e-01 -2.150019499541365064e+00 -1.430146288987823366e+00 -7.148463922806753690e-01
-3.482617681562499456e+03 -7.033063830442328745e-01 -2.125269559556379306e+00 -1.413676019011435248e+00 -7.060111681570724329e-01
-3.481575293749999673e+03 -6.946003982923677489e-01 -2.098963407590321406e+00 -1.396173130919962091e+00 -6.969845952078027596e-01
-3.480532905937500345e+03 -6.853556504162664487e-01 -2.071027975616595462e+00 -1.377589595474735917e+00 -6.878144181755697639e-01
-3.479490518124999653e+03 -6.756020117798086089e-01 -2.041553848284223260e+00 -1.357984932357394703e+00 -6.785077334804776594e-01
-3.478448130312499870e+03 -6.653504465379291855e-01 -2.010574425272376509e+00 -1.337380676291731296e+00 -6.690024928736492127e-01
-3.477405742499999633e+03 -6.546835005105428040e-01 -1.978339549478221215e+00 -1.315942043278026885e+00 -6.592514544709854318e-01
-3.476363354687500305e+03 -6.436893229732109090e-01 -1.945116418574264650e+00 -1.293844761053330128e+00 -6.492993370327124758e-01
-3.475320966874999158e+03 -6.324175357331789371e-01 -1.911054770800920455e+00 -1.271188893387900976e+00 -6.392021741180304861e-01
-3.474278579062500285e+03 -6.209391685231948621e-01 -1.876368849001906369e+00 -1.248117874364500945e+00 -6.289879425329285567e-01
-3.473236191249999138e+03 -6.092972468288838650e-01 -1.841188575432954666e+00 -1.224718368031234350e+00 -6.187980684505774986e-01
-3.472193803437499810e+03 -5.975576457034840194e-01 -1.805713510127767485e+00 -1.201121932096983036e+00 -6.088067026085354216e-01
-3.471151415624999572e+03 -5.858583384225389823e-01 -1.770360982450255305e+00 -1.177605184740236899e+00 -5.991299587503261526e-01
-3.470109027812500244e+03 -5.743154708680713316e-01 -1.735481602838272019e+00 -1.154402217052020729e+00 -5.898340913843203026e-01
-3.469066640000000007e+03 -5.629640029103872845e-01 -1.701181270648406629e+00 -1.131582811937816402e+00 -5.808957504521726767e-01
-3.468024252187499314e+03 -5.518613746808709308e-01 -1.667633727553709422e+00 -1.109262071272772543e+00 -5.723022522587264405e-01
-3.466981864374999077e+03 -5.411315281539644806e-01 -1.635213931204381632e+00 -1.087688333377211380e+00 -5.640503249062168711e-01
-3.465939476562499749e+03 -5.308657545103693254e-01 -1.604197645238290892e+00 -1.067045288639119960e+00 -5.560863107683804429e-01
-3.464897088749999511e+03 -5.210542404674090022e-01 -1.574554161159136267e+00 -1.047315054613363383e+00 -5.484077312321407049e-01
-3.463854700937500183e+03 -5.116909472658447422e-01 -1.546264411196939914e+00 -1.028486882575203154e+00 -5.409967397107724452e-01
-3.462812313124999037e+03 -5.027945178230863732e-01 -1.519384069267109449e+00 -1.010599397980816327e+00 -5.337722183910998952e-01
-3.461769925312499709e+03 -4.943671193635012506e-01 -1.493919535124268450e+00 -9.936572424169057838e-01 -5.267124452508925581e-01
-3.460727537499999016e+03 -4.864590790113470509e-01 -1.470022544555512178e+00 -9.777621873529586116e-01 -5.198036312614975341e-01
-3.459685149687500143e+03 -4.791073164779079407e-01 -1.447804161971464110e+00 -9.629893285302900674e-01 -5.129870713322591813e-01
-3.458642761874999451e+03 -4.722923364932591905e-01 -1.427205993884806068e+00 -9.492985724167208872e-01 -5.062377104474187206e-01
-3.457600374062499213e+03 -4.659876415564876417e-01 -1.408149278189935849e+00 -9.366343136879823339e-01 -4.995376003490530348e-01
-3.456557986249998976e+03 -4.602237284093031455e-01 -1.390727826613857188e+00 -9.250549035604069825e-01 -4.928509145295997818e-01
-3.455515598437499648e+03 -4.549943754810444885e-01 -1.374923663469731272e+00 -9.145464004322323426e-01 -4.861588673420290663e-01
-3.454473210624999865e+03 -4.502571221346982067e-01 -1.360608083454729389e+00 -9.050242076003198743e-01 -4.795072750458187483e-01
-3.453430822812500082e+03 -4.459494598559969325e-01 -1.347591952369185497e+00 -8.963631546433078467e-01 -4.730181779506841822e-01
-3.452388435000000300e+03 -4.419779275922975370e-01 -1.335592709639521258e+00 -8.883756568892149375e-01 -4.667707014278550948e-01
-3.451346047187499153e+03 -4.382946150113258277e-01 -1.324465120460228462e+00 -8.809662530476108921e-01 -4.607821536651194316e-01
-3.450303659374999825e+03 -4.348772999272607076e-01 -1.314141061184241011e+00 -8.740920415401050025e-01 -4.550505614000161514e-01
-3.449261271562499587e+03 -4.316702066109709968e-01 -1.304451671199621687e+00 -8.676415028687615161e-01 -4.495325453375506042e-01
-3.448218883749999804e+03 -4.285624598289390907e-01 -1.295062610557391025e+00 -8.613905271075567027e-01 -4.441509042465224821e-01
-3.447176495937499567e+03 -4.254215769857621621e-01 -1.285574322730804964e+00 -8.550714418996298027e-01 -4.388156109221614809e-01
-3.446134108125000239e+03 -4.220798938135376654e-01 -1.275480340642589860e+00 -8.483469065152332567e-01 -4.334757274394037685e-01
-3.445091720312499547e+03 -4.184481789002374996e-01 -1.264510804717469794e+00 -8.410379338333466848e-01 -4.282179529943989649e-01
-3.444049332500000219e+03 -4.145188102286132548e-01 -1.252642738518143117e+00 -8.331290869263113796e-01 -4.231624576700483975e-01
-3.443006944687499526e+03 -4.102624289988095474e-01 -1.239786882430758075e+00 -8.245623088035026749e-01 -4.183608111342365654e-01
-3.441964556874999744e+03 -4.056622472308153982e-01 -1.225891519878439473e+00 -8.153055960998104590e-01 -4.138717744506605900e-01
-3.440922169062499052e+03 -4.007315723677598029e-01 -1.210996198547603653e+00 -8.053868551323127845e-01 -4.096416124334200659e-01
-3.439879781250000178e+03 -3.955336932352947477e-01 -1.195292340396639119e+00 -7.949329742927981890e-01 -4.056088704697791147e-01
-3.438837393437499486e+03 -3.901197420586590692e-01 -1.178935317592847642e+00 -7.840452007076310625e-01 -4.017715113103609847e-01
-3.437795005625000158e+03 -3.844966394442212443e-01 -1.161946677237415404e+00 -7.727363255501389361e-01 -3.980978504475922164e-01
-3.436752617812499011e+03 -3.786809322127649979e-01 -1.144375763212743369e+00 -7.610407580119831206e-01 -3.945859439927957291e-01
-3.435710229999999683e+03 -3.727404417209459475e-01 -1.126426588286186359e+00 -7.490964453684273439e-01 -3.911936165988624814e-01
-3.434667842187498991e+03 -3.667559641990892905e-01 -1.108343436554832362e+00 -7.370655600941664609e-01 -3.878705890125236921e-01
-3.433625454374999663e+03 -3.607798233220999018e-01 -1.090285341467278624e+00 -7.250516577986318989e-01 -3.845973945622932488e-01
-3.432583066562499880e+03 -3.548543125044376634e-01 -1.072380891840079897e+00 -7.131383746637978138e-01 -3.812961438821907412e-01
-3.431540678749999643e+03 -3.490256072116530994e-01 -1.054769152045593961e+00 -7.014193696573612913e-01 -3.779183911721931133e-01
-3.430498290937499860e+03 -3.433653821297607545e-01 -1.037666151214004184e+00 -6.900397038541918882e-01 -3.744657555052525733e-01
-3.429455903125000077e+03 -3.379670058568317592e-01 -1.021354431215514058e+00 -6.791863429884461567e-01 -3.709559185872284282e-01
-3.428413515312500294e+03 -3.328505989043373248e-01 -1.005894945567529231e+00 -6.688994483834289628e-01 -3.673857488974925367e-01
-3.427371127500000512e+03 -3.279670867712851101e-01 -9.911397847231739888e-01 -6.590796859600389634e-01 -3.636853791414366155e-01
-3.426328739687499365e+03 -3.232631699632182998e-01 -9.769281742516913170e-01 -6.496194208248509128e-01 -3.598503793642767734e-01
-3.425286351874999582e+03 -3.186939715824175789e-01 -9.631245058380312196e-01 -6.404284575914039879e-01 -3.559380287304287904e-01
-3.424243964062499799e+03 -3.142421963318208777e-01 -9.496773099730202450e-01 -6.314706552671949247e-01 -3.519612136412884618e-01
-3.423201576250000016e+03 -3.099166261400355116e-01 -9.366136291504923994e-01 -6.227628270872369587e-01 -3.479167679512588096e-01
-3.422159188437499779e+03 -3.057470948429773516e-01 -9.240235810925213622e-01 -6.143650297643765690e-01 -3.438186513990750259e-01
-3.421116800624999541e+03 -3.017650751711626889e-01 -9.120022362468691579e-01 -6.063405819833999066e-01 -3.396789179580852469e-01
-3.420074412812499304e+03 -2.979925219179642704e-01 -9.006167892906478123e-01 -5.987321012629366335e-01 -3.355298133862448795e-01
-3.419032024999999521e+03 -2.944318355458368508e-01 -8.898750024011968796e-01 -5.915434908401687730e-01 -3.314335138427096372e-01
-3.417989637187499284e+03 -2.910894087076676962e-01 -8.797952194691609495e-01 -5.847893064048327316e-01 -3.274602100403926630e-01
-3.416947249374999956e+03 -2.879659879349285023e-01 -8.703781806976098601e-01 -5.784737526346979131e-01 -3.236754244251544566e-01
-3.415904861562499264e+03 -2.850028940578677172e-01 -8.614449967864096225e-01 -5.724816834052268710e-01 -3.201133548135673412e-01
-3.414862473749999481e+03 -2.821478156280869398e-01 -8.528362699803492264e-01 -5.667102848492688860e-01 -3.167816102481532115e-01
-3.413820085937499698e+03 -2.793916053443669112e-01 -8.445236366451436272e-01 -5.611424280260566277e-01 -3.136732862689376455e-01
-3.412777698125000370e+03 -2.767281670010267591e-01 -8.364881459353511461e-01 -5.557667864510225098e-01 -3.107626787888159159e-01
-3.411735310312499223e+03 -2.741757322722588319e-01 -8.287850393895721535e-01 -5.506197505095707934e-01 -3.080307218160999172e-01
-3.410692922499998986e+03 -2.717331133284597300e-01 -8.214112433326522522e-01 -5.456980092674971194e-01 -3.054874410945617735e-01
-3.409650534687499203e+03 -2.693572601385045839e-01 -8.142368144177188904e-01 -5.409147403904662754e-01 -3.031599033654711617e-01
-3.408608146874999875e+03 -2.670385469027998782e-01 -8.072323649998178752e-01 -5.362511009224518732e-01 -3.010453484650200129e-01
-3.407565759062499637e+03 -2.647915210192132718e-01 -8.004413590132668510e-01 -5.317371618706394631e-01 -2.991290585646824152e-01
-3.406523371250000309e+03 -2.626123486721593792e-01 -7.938527105370882797e-01 -5.273642953433952396e-01 -2.974172658187242413e-01
-3.405480983437500072e+03 -2.605114298701044495e-01 -7.874993828868139811e-01 -5.231506781681012352e-01 -2.959110822915969052e-01
-3.404438595624999380e+03 -2.585377397162129665e-01 -7.815310630240548395e-01 -5.191917432652837228e-01 -2.945878637015102441e-01
-3.403396207812499142e+03 -2.567537617668708694e-01 -7.761372532484923648e-01 -5.156118609993903812e-01 -2.934167850720393877e-01
-3.402353819999999814e+03 -2.551772204991432647e-01 -7.713723543630364166e-01 -5.124451380767327535e-01 -2.923647767444934042e-01
-3.401311432187499577e+03 -2.537677856002667487e-01 -7.671163002150854782e-01 -5.096072895833683170e-01 -2.913664034890107168e-01
-3.400269044374999339e+03 -2.524807343703430740e-01 -7.632352240685352784e-01 -5.070061515430687171e-01 -2.903778295201775439e-01
-3.399226656562499556e+03 -2.512614745486854151e-01 -7.595643659451953855e-01 -5.045316018572454375e-01 -2.893569677770790327e-01
-3.398184268749999774e+03 -2.500530810481857991e-01 -7.559311206170258313e-01 -5.020702508217000926e-01 -2.882169502746848577e-01
-3.397141880937499991e+03 -2.488237382524064178e-01 -7.522382785534724725e-01 -4.995600332432857393e-01 -2.868753591445840079e-01
-3.396099493125000208e+03 -2.475602459839970348e-01 -7.484457754797303464e-01 -4.969747415176558603e-01 -2.852998336608988383e-01
-3.395057105312499061e+03 -2.462411863825337832e-01 -7.444888807516577556e-01 -4.942713768408338870e-01 -2.834683644700043970e-01
-3.394014717499999279e+03 -2.448437139107974836e-01 -7.402979969562475393e-01 -4.914050407418427691e-01 -2.813784425617138485e-01
-3.392972329687499496e+03 -2.433562549506975703e-01 -7.358374605952914260e-01 -4.883536912444079170e-01 -2.790580847145248122e-01
-3.391929941874999713e+03 -2.418109665433343658e-01 -7.312041707496795828e-01 -4.851824553544092367e-01 -2.765529847634161653e-01
-3.390887554062499930e+03 -2.402648781382310805e-01 -7.265707378060037858e-01 -4.820055105087309166e-01 -2.738976604869007847e-01
-3.389845166249999693e+03 -2.386861001419051387e-01 -7.218404695068606491e-01 -4.787593794239529688e-01 -2.710912230351624208e-01
-3.388802778437500365e+03 -2.370190502559526569e-01 -7.168445939891773255e-01 -4.753338141979840392e-01 -2.681469154933142085e-01
-3.387760390624999218e+03 -2.352869858965156158e-01 -7.116521876692378790e-01 -4.717777220168101193e-01 -2.650770660233734977e-01
-3.386718002812499890e+03 -2.335246370477555844e-01 -7.063665535509138227e-01 -4.681638400949482137e-01 -2.619438903878251179e-01
-3.385675614999999652e+03 -2.317579898860206711e-01 -7.010649243493725091e-01 -4.645467020103171696e-01 -2.588258012934846475e-01
-3.384633227187499870e+03 -2.300428425060781767e-01 -6.959147889103377560e-01 -4.610404714359012668e-01 -2.557595193960507385e-01
-3.383590839374999177e+03 -2.284508270513197770e-01 -6.911318218073456698e-01 -4.577905374952746520e-01 -2.527821205357234646e-01
-3.382548451562500304e+03 -2.270133983495895846e-01 -6.868110847128006125e-01 -4.548601195298256905e-01 -2.499471126803825827e-01
-3.381506063749999612e+03 -2.257462771615550978e-01 -6.830007161406874694e-01 -4.522797094366080572e-01 -2.472593824625336500e-01
-3.380463675937500284e+03 -2.246880489283626658e-01 -6.798177102717587461e-01 -4.501261613737550515e-01 -2.446858464680550516e-01
-3.379421288124999137e+03 -2.238210181508605290e-01 -6.772078625379136518e-01 -4.483652071431969977e-01 -2.422307984539016634e-01
-3.378378900312499809e+03 -2.230938281620803709e-01 -6.750155412043160608e-01 -4.468944192735617160e-01 -2.399082347845786223e-01
-3.377336512499999117e+03 -2.224599404020955462e-01 -6.731007070638128642e-01 -4.456191985958376511e-01 -2.377224501102453702e-01
-3.376294124687499789e+03 -2.218840540980582532e-01 -6.713576034566756112e-01 -4.444669372566215637e-01 -2.356626757802393890e-01
-3.375251736874999551e+03 -2.213379378352473559e-01 -6.697015959981508226e-01 -4.433796690199039991e-01 -2.337255638863172114e-01
-3.374209349062500223e+03 -2.207825726440434955e-01 -6.680151278439445672e-01 -4.422783248696077751e-01 -2.319057672501207701e-01
-3.373166961249998621e+03 -2.201607238841503944e-01 -6.661258341490425838e-01 -4.410468010937597660e-01 -2.301742830691947128e-01
-3.372124573437500203e+03 -2.194069110403898959e-01 -6.638367229571354722e-01 -4.395518924557350604e-01 -2.285168348320480991e-01
-3.371082185624999056e+03 -2.184729280326627721e-01 -6.610025092141758041e-01 -4.376959843223467428e-01 -2.269158554968029873e-01
-3.370039797812499728e+03 -2.173173046579855439e-01 -6.574984126499971993e-01 -4.353947505088629488e-01 -2.253515249612586813e-01
-3.368997409999999491e+03 -2.159181760536033334e-01 -6.532591759156769484e-01 -4.326027871567964533e-01 -2.237979156779012213e-01
-3.367955022187499708e+03 -2.142692955830836077e-01 -6.482668824002314478e-01 -4.293058361504408227e-01 -2.221919347077510876e-01
-3.366912634374999470e+03 -2.123674132437649575e-01 -6.425126171280327592e-01 -4.254957711263027686e-01 -2.204735713913731632e-01
-3.365870246562500142e+03 -2.102321522205312376e-01 -6.360559129942071621e-01 -4.212116148177608710e-01 -2.186128025625108384e-01
-3.364827858749999450e+03 -2.078879344728945533e-01 -6.289704387808484620e-01 -4.165026815660415327e-01 -2.166002794785610031e-01
-3.363785470937500122e+03 -2.053461987153362978e-01 -6.212902258507689846e-01 -4.113929077537988865e-01 -2.144210751600287013e-01
-3.362743083124998975e+03 -2.026102891936827355e-01 -6.130253327577283029e-01 -4.058890999883443262e-01 -2.120805574402995775e-01
-3.361700695312499647e+03 -1.997275271527293172e-01 -6.043186149887412872e-01 -4.000866469835270833e-01 -2.096302738052104042e-01
-3.360658307499999864e+03 -1.967690139609545030e-01 -5.953840635256775204e-01 -3.941300067892076764e-01 -2.071384331764801190e-01
-3.359615919687500082e+03 -1.937732981226793216e-01 -5.863381155768464525e-01 -3.880967537582770133e-01 -2.046411409260235903e-01
-3.358573531874999844e+03 -1.907884987976897206e-01 -5.773262142285863208e-01 -3.820835498996742463e-01 -2.021802242852152320e-01
-3.357531144062499607e+03 -1.878792316903007131e-01 -5.685438673400482479e-01 -3.762198348667935566e-01 -1.998250319971753008e-01
-3.356488756249999369e+03 -1.851161637087368472e-01 -5.602055848160067963e-01 -3.706459516961529421e-01 -1.976171414914789926e-01
-3.355446368437499586e+03 -1.825618866089862014e-01 -5.525011447824104138e-01 -3.654865886782472373e-01 -1.955598099140207213e-01
-3.354403980624999349e+03 -1.802662091936012290e-01 -5.455813646101851377e-01 -3.608413326434226631e-01 -1.936706389285380858e-01
-3.353361592812499566e+03 -1.782599574823144906e-01 -5.395395491370628127e-01 -3.567718823101077019e-01 -1.919651071506424389e-01
-3.352319204999999783e+03 -1.765486266300675400e-01 -5.343919691450498277e-01 -3.532898873732192579e-01 -1.904278336867621657e-01
-3.351276817187499546e+03 -1.750967022928922590e-01 -5.300304955486868641e-01 -3.503254059433951739e-01 -1.890221097107825377e-01
-3.350234429375000218e+03 -1.738492047308501931e-01 -5.262883968495787324e-01 -3.477689705359625627e-01 -1.876984855747720060e-01
-3.349192041562499981e+03 -1.727701689779199135e-01 -5.230563342650413894e-01 -3.455494462528946875e-01 -1.864362425051672711e-01
-3.348149653749999288e+03 -1.718507219185494705e-01 -5.203066017310123970e-01 -3.436505639882915797e-01 -1.852192290929088880e-01
-3.347107265937499051e+03 -1.710774938646380250e-01 -5.179992620502387179e-01 -3.420446258953587781e-01 -1.840351825245746809e-01
-3.346064878124999723e+03 -1.704339250482635182e-01 -5.160849495623539562e-01 -3.406971599407280227e-01 -1.828417091715653364e-01
-3.345022490312499485e+03 -1.698954732028185310e-01 -5.144888179854506527e-01 -3.395600457155130703e-01 -1.815850226833894410e-01
-3.343980102500000157e+03 -1.693836125323317510e-01 -5.129727050548963385e-01 -3.384769771983906494e-01 -1.802494871170992330e-01
-3.342937714687500375e+03 -1.688099114203210904e-01 -5.112680631857813296e-01 -3.372725464524156114e-01 -1.788166601867276218e-01
-3.341895326874999682e+03 -1.681269725511902458e-01 -5.092307798697309762e-01 -3.358530407252185435e-01 -1.772565607202158111e-01
-3.340852939062499900e+03 -1.673081993676093782e-01 -5.067796880291470796e-01 -3.341664059394741648e-01 -1.755843188755550066e-01
-3.339810551250000117e+03 -1.663080682466900329e-01 -5.037763189778389217e-01 -3.321227450739133724e-01 -1.738446874929463482e-01
-3.338768163437499879e+03 -1.650788629821799414e-01 -5.000763060955275563e-01 -3.296264477647706248e-01 -1.720316719560857077e-01
-3.337725775625000097e+03 -1.636083840196932426e-01 -4.956428607662981545e-01 -3.266528496411340576e-01 -1.701073250816562132e-01
-3.336683387812499404e+03 -1.618919184152101398e-01 -4.904617721914489303e-01 -3.231924339330962126e-01 -1.680252345114133239e-01
-3.335640999999999622e+03 -1.598965295870498904e-01 -4.844334971947905633e-01 -3.191790247167865524e-01 -1.657601390875824976e-01
-3.334598612187499839e+03 -1.576224393888294995e-01 -4.775591659349130991e-01 -3.146122472523086855e-01 -1.633363433351924243e-01
-3.333556224375000056e+03 -1.550869864773633255e-01 -4.698913525310441930e-01 -3.095266329581671805e-01 -1.607967805953799678e-01
-3.332513836562500273e+03 -1.522931810960051757e-01 -4.614388035958050804e-01 -3.039288471497896826e-01 -1.581783604310070257e-01
-3.331471448749999126e+03 -1.492863737132754665e-01 -4.523389883425048552e-01 -2.979092914112386192e-01 -1.555007817041468565e-01
-3.330429060937499344e+03 -1.461183918378944901e-01 -4.427492740805759053e-01 -2.915708171602582333e-01 -1.527838521315112164e-01
-3.329386673124999561e+03 -1.428580553309817813e-01 -4.328785232254629967e-01 -2.850501628926359055e-01 -1.500372438953642418e-01
-3.328344285312499778e+03 -1.395769566148304386e-01 -4.229442634245090815e-01 -2.784891329114841940e-01 -1.472732392009418190e-01
-3.327301897499999995e+03 -1.363160180634558627e-01 -4.130708002400282908e-01 -2.719688413087828494e-01 -1.445359151469646775e-01
-3.326259509687499758e+03 -1.331207469799689236e-01 -4.033955666095566106e-01 -2.655809053898886551e-01 -1.418796021188978573e-01
-3.325217121874999975e+03 -1.300182667420259341e-01 -3.940000976143070988e-01 -2.593806039456268420e-01 -1.393499678958869670e-01
-3.324174734062499283e+03 -1.270466322287164274e-01 -3.849988897168565294e-01 -2.534453057422900168e-01 -1.369857356865765430e-01
-3.323132346249999500e+03 -1.242393048598538358e-01 -3.764927571640463433e-01 -2.478428073473943338e-01 -1.348202134680003550e-01
-3.322089958437499718e+03 -1.216147473842320165e-01 -3.685375930873500128e-01 -2.426100476845390042e-01 -1.328542227505316864e-01
-3.321047570624999480e+03 -1.191805869331406947e-01 -3.611573304369708470e-01 -2.377607862428101904e-01 -1.310645547300335612e-01
-3.320005182812499243e+03 -1.169409304590546816e-01 -3.543657401658693029e-01 -2.333008710785334505e-01 -1.294306943989214365e-01
-3.318962794999999460e+03 -1.149296064656239458e-01 -3.482651255298709336e-01 -2.292981624674212959e-01 -1.279477647550719133e-01
-3.317920407187499677e+03 -1.131673321765530177e-01 -3.429178709876009035e-01 -2.257947004450949757e-01 -1.265862284153724260e-01
-3.316878019375000349e+03 -1.116488207749671002e-01 -3.383081286406059429e-01 -2.227796439630531644e-01 -1.253003072263790540e-01
-3.315835631562499657e+03 -1.103482473446409234e-01 -3.343572849748043252e-01 -2.202021040521069672e-01 -1.240709660696091704e-01
-3.314793243749999874e+03 -1.092216440033811214e-01 -3.309319702121865658e-01 -2.179745974406442632e-01 -1.229019145272336327e-01
-3.313750855937500091e+03 -1.082468522221521900e-01 -3.279652412937764105e-01 -2.160525501034764040e-01 -1.217850024107898499e-01
-3.312708468124999854e+03 -1.073952804080098716e-01 -3.253707112470544671e-01 -2.143784674225149567e-01 -1.207007899597965228e-01
-3.311666080312500071e+03 -1.066198997748869920e-01 -3.230062127055958188e-01 -2.128579135913309384e-01 -1.196527653758547721e-01
-3.310623692499999834e+03 -1.058882920250341642e-01 -3.207736398978674464e-01 -2.114259801351016099e-01 -1.186481008014145938e-01
-3.309581304687499596e+03 -1.051824195476986912e-01 -3.186184086860995857e-01 -2.100465523112176602e-01 -1.176994080540080811e-01
-3.308538916875000268e+03 -1.044944980800311951e-01 -3.165171511042142449e-01 -2.087037073384548913e-01 -1.168018301496482475e-01
-3.307496529062499576e+03 -1.037947033509808853e-01 -3.143800455302347974e-01 -2.073369562249375575e-01 -1.159315676770193426e-01
-3.306454141249999793e+03 -1.030265118626408627e-01 -3.120357401134699060e-01 -2.058336506760014284e-01 -1.150723959098795685e-01
-3.305411753437499556e+03 -1.021646598943980327e-01 -3.094077671376885830e-01 -2.041432273819815402e-01 -1.142301778473947954e-01
-3.304369365624999773e+03 -1.012107769209927566e-01 -3.065019104939274985e-01 -2.022674362330084963e-01 -1.134085062106359038e-01
-3.303326977812499536e+03 -1.001812376794947723e-01 -3.033685793881352177e-01 -2.002375428356391596e-01 -1.126037023380083157e-01
-3.302284590000000208e+03 -9.908865754221776734e-02 -3.000467379869121154e-01 -1.980773992533057248e-01 -1.118179599006845215e-01
-3.301242202187499515e+03 -9.791140922400172475e-02 -2.964707113633580637e-01 -1.957441001586314178e-01 -1.110515864040340223e-01
-3.300199814374999278e+03 -9.663113652051769087e-02 -2.925848285808068105e-01 -1.932011096523903182e-01 -1.103020392270077782e-01
-3.299157426562499495e+03 -9.523331103751604687e-02 -2.883451185001743577e-01 -1.904193417840416847e-01 -1.095671696865037348e-01
-3.298115038749999712e+03 -9.371519774844938588e-02 -2.837431851031364527e-01 -1.873935311253408786e-01 -1.088538703445648959e-01
-3.297072650937499930e+03 -9.209425488244669944e-02 -2.788320185788341621e-01 -1.841583614623507614e-01 -1.081610648179097828e-01
-3.296030263124999692e+03 -9.039531276815597483e-02 -2.736864489891752683e-01 -1.807641039602938260e-01 -1.074864893608763611e-01
-3.294987875312499000e+03 -8.865609201695254238e-02 -2.684204459829593881e-01 -1.772866076197519569e-01 -1.068272487472937265e-01
-3.293945487499999672e+03 -8.690473928889846933e-02 -2.631188566054301625e-01 -1.737828160684448398e-01 -1.061645113866301060e-01
-3.292903099687499889e+03 -8.515866567099623918e-02 -2.578345477607341119e-01 -1.702872800900001315e-01 -1.054858698098361802e-01
-3.291860711874999652e+03 -8.344878022223596592e-02 -2.526615759835444952e-01 -1.668609710308386340e-01 -1.047906582579801738e-01
-3.290818324062500324e+03 -8.179411067098713017e-02 -2.476569210188679371e-01 -1.635430506523979088e-01 -1.040739017400988675e-01
-3.289775936249999177e+03 -8.020063870261567862e-02 -2.428383897313613482e-01 -1.603460136038159234e-01 -1.033294836802285538e-01
-3.288733548437499394e+03 -7.865852870086459392e-02 -2.381756934872634457e-01 -1.572510927680903225e-01 -1.025613968651034880e-01
-3.287691160624999611e+03 -7.715999745058516046e-02 -2.336443662340950134e-01 -1.542443242484426436e-01 -1.017786237830502621e-01
-3.286648772812499828e+03 -7.570015055119669323e-02 -2.292293572454851824e-01 -1.513163301185866949e-01 -1.009997210864579942e-01
-3.285606385000000046e+03 -7.428196909422525585e-02 -2.249400817743192893e-01 -1.484723821321179416e-01 -1.002493831745587122e-01
-3.284563997187499808e+03 -7.293797248945847744e-02 -2.208754774425830125e-01 -1.457766680118280922e-01 -9.953473880649624239e-02
-3.283521609374999116e+03 -7.168608349037193517e-02 -2.170901680639955866e-01 -1.432643929679095207e-01 -9.885010277259860534e-02
-3.282479221562499788e+03 -7.052257523627536440e-02 -2.135732623609661041e-01 -1.409274043081133743e-01 -9.819664298382149714e-02
-3.281436833749999550e+03 -6.944899272988140637e-02 -2.103290301447179877e-01 -1.387695076285131723e-01 -9.757304604330185871e-02
-3.280394445937500222e+03 -6.846374146219232071e-02 -2.073518175703766564e-01 -1.367889767126451439e-01 -9.696394141382196075e-02
-3.279352058124999076e+03 -6.755376013151523362e-02 -2.046016058040920904e-01 -1.349605347855053206e-01 -9.635660554931120558e-02
-3.278309670312499748e+03 -6.670426341588611696e-02 -2.020337384578759499e-01 -1.332544231472694296e-01 -9.573589135666414618e-02
-3.277267282499999510e+03 -6.590221873866886071e-02 -1.996091877385716418e-01 -1.316438184497559227e-01 -9.510216744048144433e-02
-3.276224894687499727e+03 -6.513629952819534330e-02 -1.972938824313071882e-01 -1.301056766693251820e-01 -9.445633710987333398e-02
-3.275182506874999490e+03 -6.440238606654433151e-02 -1.950760600068661421e-01 -1.286305018439451997e-01 -9.378742439681274357e-02
-3.274140119062499252e+03 -6.370874313331362226e-02 -1.929810789662318449e-01 -1.272342320921499570e-01 -9.308637791349201607e-02
-3.273097731249999470e+03 -6.304718469594779162e-02 -1.909838933741445366e-01 -1.259009684547203467e-01 -9.234323736872768196e-02
-3.272055343437499687e+03 -6.241233989466252186e-02 -1.890681608672454828e-01 -1.246201216632478737e-01 -9.155519600862230267e-02
-3.271012955624999904e+03 -6.181422883807184687e-02 -1.872639384075002467e-01 -1.234122283741070497e-01 -9.072040855690122196e-02
-3.269970567812499667e+03 -6.125743853221451291e-02 -1.855845879945794419e-01 -1.222873905600997402e-01 -8.984457888427048455e-02
-3.268928179999999884e+03 -6.073743620342700322e-02 -1.840159774539858462e-01 -1.212372639797449358e-01 -8.892446208329073121e-02
-3.267885792187499192e+03 -6.022854050365808454e-02 -1.824807159606990359e-01 -1.202098477813522970e-01 -8.795097998501874570e-02
-3.266843404374999864e+03 -5.972169908429154905e-02 -1.809515008557182614e-01 -1.191868525000605306e-01 -8.692547523976217050e-02
-3.265801016562499626e+03 -5.923623133356714643e-02 -1.794863250745351579e-01 -1.182077992790636078e-01 -8.585499238023648616e-02
-3.264758628750000298e+03 -5.877234109272001100e-02 -1.780853642587141850e-01 -1.172738844797465430e-01 -8.473361742013220399e-02
-3.263716240937499606e+03 -5.831323329246201198e-02 -1.766973906838061603e-01 -1.163521966761288245e-01 -8.356504581803106402e-02
-3.262673853124999368e+03 -5.784027159094674853e-02 -1.752658468362842670e-01 -1.154057042991643162e-01 -8.236659183805042361e-02
-3.261631465312499586e+03 -5.734481765419529448e-02 -1.737647645146527253e-01 -1.144168026724746295e-01 -8.114676917303063897e-02
-3.260589077499999803e+03 -5.683247321542767017e-02 -1.722113739140179178e-01 -1.133962113682063233e-01 -7.990751144783810045e-02
-3.259546689687500020e+03 -5.630776812449175828e-02 -1.706194303881969077e-01 -1.123529099749721594e-01 -7.864382852819244707e-02
-3.258504301874999783e+03 -5.576972699157489027e-02 -1.689860119307103059e-01 -1.112848903780446347e-01 -7.735281447016453815e-02
-3.257461914062499545e+03 -5.521630191061899229e-02 -1.673051938867672062e-01 -1.101875671510610111e-01 -7.602868081910359177e-02
-3.256419526250000217e+03 -5.463498419199173950e-02 -1.655392121598038002e-01 -1.090357306814643268e-01 -7.467732189093066741e-02
-3.255377138437499525e+03 -5.401435897180179718e-02 -1.636535245355955903e-01 -1.078065178961735565e-01 -7.331986610250749992e-02
-3.254334750624999742e+03 -5.335583418603833533e-02 -1.616522975746728930e-01 -1.065029124714072795e-01 -7.197625225444308217e-02
-3.253292362812499505e+03 -5.266127270405884797e-02 -1.595411792820849162e-01 -1.051286268635665822e-01 -7.065214060833403809e-02
-3.252249974999999722e+03 -5.192869861225354183e-02 -1.573144381598831909e-01 -1.036792577883820649e-01 -6.935347759204327223e-02
-3.251207587187499030e+03 -5.116348486355599967e-02 -1.549886625726356049e-01 -1.021649772434107956e-01 -6.809520845807630340e-02
-3.250165199374999702e+03 -5.038136250453733450e-02 -1.526117765456298236e-01 -1.006167215767982404e-01 -6.688930800237834207e-02
-3.249122811562499464e+03 -4.958698591028293245e-02 -1.501979053049958268e-01 -9.904373778562113040e-02 -6.575200674117026578e-02
-3.248080423749999227e+03 -4.878370442617192132e-02 -1.477572427681810852e-01 -9.745263019822460182e-02 -6.470020458026756738e-02
-3.247038035937499899e+03 -4.798485407137013936e-02 -1.453305428265878330e-01 -9.586939751682041488e-02 -6.374494754385875983e-02
-3.245995648124999661e+03 -4.720485034208268121e-02 -1.429616280468927747e-01 -9.432255347400025913e-02 -6.288465647927890534e-02
-3.244953260312500333e+03 -4.644749006523316015e-02 -1.406620406344142316e-01 -9.281961273832070591e-02 -6.210599493195471943e-02
-3.243910872499999641e+03 -4.570169238432543468e-02 -1.383987153359792222e-01 -9.133755994290261582e-02 -6.140021786186879854e-02
-3.242868484687499404e+03 -4.496261359616782888e-02 -1.361572966888731917e-01 -8.986616210606551691e-02 -6.075859349657884018e-02
-3.241826096874999621e+03 -4.424599395836704280e-02 -1.339853553875728076e-01 -8.843705111582514378e-02 -6.016390741982563517e-02
-3.240783709062499838e+03 -4.356413851734818043e-02 -1.319205898585193437e-01 -8.707405462212144953e-02 -5.960514810622553894e-02
-3.239741321249999146e+03 -4.291351534945114787e-02 -1.299527198999047006e-01 -8.576938379361846720e-02 -5.908461129969202336e-02
-3.238698933437499818e+03 -4.229171478257863492e-02 -1.280742129178581989e-01 -8.451864344785706140e-02 -5.860937015383012316e-02
-3.237656545624999126e+03 -4.170408861135333628e-02 -1.263009750750701821e-01 -8.333306259792253035e-02 -5.818696761286433483e-02
-3.236614157812499343e+03 -4.115163532013690201e-02 -1.246358494497946529e-01 -8.221495635540397584e-02 -5.780868005669224929e-02
-3.235571769999999560e+03 -4.062835980947403225e-02 -1.230605456916996632e-01 -8.115258151227781880e-02 -5.746424060563608965e-02
-3.234529382187499778e+03 -4.012788939140598393e-02 -1.215550670304858111e-01 -8.013444104616196384e-02 -5.715475727397006239e-02
-3.233486994374999995e+03 -3.964058520552384696e-02 -1.200892416353794012e-01 -7.914301307366887472e-02 -5.687342772367656729e-02
-3.232444606562499757e+03 -3.916066560642485206e-02 -1.186449258643508670e-01 -7.816786065694453223e-02 -5.662146610549941700e-02
-3.231402218749999520e+03 -3.868645427613031512e-02 -1.172165671411457694e-01 -7.720647292035584530e-02 -5.639640014098735998e-02
-3.230359830937499737e+03 -3.820809900524353708e-02 -1.157737006012995451e-01 -7.624027692672157019e-02 -5.618594935345221780e-02
-3.229317443124999500e+03 -3.771561411645459744e-02 -1.142859213069988555e-01 -7.524961047993411478e-02 -5.598098564837013236e-02
-3.228275055312500172e+03 -3.720541671816060547e-02 -1.127424587141214185e-01 -7.422717426712645283e-02 -5.577269374182220601e-02
-3.227232667499999479e+03 -3.669081568607928528e-02 -1.111834655707230474e-01 -7.319983665300817954e-02 -5.555347686370529225e-02
-3.226190279687499697e+03 -3.618275933512796888e-02 -1.096422055412221708e-01 -7.218928992443034154e-02 -5.531116651116066429e-02
-3.225147891874999914e+03 -3.567857329102601394e-02 -1.081108362877775814e-01 -7.118973422238790427e-02 -5.503727436117710620e-02
-3.224105504062500131e+03 -3.517453957485813798e-02 -1.065786815966532769e-01 -7.019270060014784485e-02 -5.473320793060455769e-02
-3.223063116249999894e+03 -3.467092179467165525e-02 -1.050472036958014777e-01 -6.919753613329084063e-02 -5.440221597519947355e-02
-3.222020728437500111e+03 -3.417724691564127254e-02 -1.035456354159671466e-01 -6.822260144410466354e-02 -5.404409729240439858e-02
-3.220978340624999873e+03 -3.369395385778347490e-02 -1.020754021733484979e-01 -6.726859959668657352e-02 -5.365825485551429380e-02
-3.219935952812499636e+03 -3.321702574118758078e-02 -1.006245803382230380e-01 -6.632707199923229546e-02 -5.324508126668879571e-02
-3.218893564999999853e+03 -3.275058723820901962e-02 -9.920639357146579518e-02 -6.540496220330722921e-02 -5.280308011624311459e-02
-3.217851177187500070e+03 -3.229981041384027279e-02 -9.783718201901479838e-02 -6.451140665167953703e-02 -5.233051192342887820e-02
-3.216808789375000288e+03 -3.186775690059238941e-02 -9.652661634819562075e-02 -6.365181677926431969e-02 -5.183723537343676302e-02
-3.215766401562499141e+03 -3.146195767842781960e-02 -9.529793987476871397e-02 -6.284046816023845794e-02 -5.134018371992053742e-02
-3.214724013749999813e+03 -3.108347197203858644e-02 -9.415489108030521137e-02 -6.207853778499723002e-02 -5.084652669250613183e-02
-3.213681625937499575e+03 -3.072203840385256263e-02 -9.306678638241774881e-02 -6.134482422793530176e-02 -5.035542777437630735e-02
-3.212639238125000247e+03 -3.036614992320702325e-02 -9.199905902378643918e-02 -6.061583182611256226e-02 -4.987008855633984217e-02
-3.211596850312500010e+03 -3.001133426411851240e-02 -9.093808386348332939e-02 -5.988276764827572818e-02 -4.939156827724174720e-02
-3.210554462499999318e+03 -2.965747566378475891e-02 -8.988316807614184223e-02 -5.914600758074574360e-02 -4.891768449454531043e-02
-3.209512074687499535e+03 -2.929464977001037043e-02 -8.880420501338362471e-02 -5.838581168062120103e-02 -4.845695234146815689e-02
-3.208469686874999752e+03 -2.891799234491443035e-02 -8.768613812802952823e-02 -5.759303698272930094e-02 -4.800946541427836278e-02
-3.207427299062499515e+03 -2.853201337482474259e-02 -8.654208167694224518e-02 -5.677765866642298792e-02 -4.756165055426355565e-02
-3.206384911250000187e+03 -2.813429993854200950e-02 -8.536389167832270086e-02 -5.593633832245285126e-02 -4.710726196971093405e-02
-3.205342523437499040e+03 -2.772215617749183500e-02 -8.414233247540234273e-02 -5.506559222458417419e-02 -4.665193752391295912e-02
-3.204300135624999257e+03 -2.729824165654589491e-02 -8.288478422921675970e-02 -5.417193167842408036e-02 -4.620505212840561593e-02
-3.203257747812499474e+03 -2.687219495464387292e-02 -8.161981643769877781e-02 -5.327571739488449337e-02 -4.577410837444547548e-02
-3.202215359999999691e+03 -2.645678312612238445e-02 -8.038558996659905809e-02 -5.240335434384382762e-02 -4.536743094467583781e-02
-3.201172972187500363e+03 -2.605515507942688519e-02 -7.919110998491855902e-02 -5.156207455779201337e-02 -4.498701764842015505e-02
-3.200130584374999671e+03 -2.566565168783135550e-02 -7.803090963717464190e-02 -5.074934819105571260e-02 -4.463114057445730087e-02
-3.199088196562499434e+03 -2.529568028862833745e-02 -7.692694566090600705e-02 -4.998082037924062720e-02 -4.429689408048757132e-02
-3.198045808749999651e+03 -2.494912626205562922e-02 -7.589048582905484619e-02 -4.926513858137377549e-02 -4.397796452638554759e-02
-3.197003420937499868e+03 -2.461903951394061457e-02 -7.490029785734048096e-02 -4.858874421768269447e-02 -4.366659243219799674e-02
-3.195961033125000085e+03 -2.430469773032456829e-02 -7.395389692423055827e-02 -4.795072250331523789e-02 -4.336165361157534592e-02
-3.194918645312499848e+03 -2.400671135891391597e-02 -7.305258068940409522e-02 -4.735327341712131793e-02 -4.306212853903335080e-02
-3.193876257499999156e+03 -2.372590986080298087e-02 -7.219888811248924287e-02 -4.679800657750197296e-02 -4.276372753189761067e-02
-3.192833869687499828e+03 -2.346554659630576897e-02 -7.140326774690224088e-02 -4.629036498013525819e-02 -4.246652151889581533e-02
-3.191791481874999590e+03 -2.322600318725583438e-02 -7.066747737084269620e-02 -4.583004444188265580e-02 -4.216563819832966353e-02
-3.190749094062499807e+03 -2.300595627295866016e-02 -6.998823767561211662e-02 -4.541310913030269236e-02 -4.185601578415211466e-02
-3.189706706249999570e+03 -2.280413395000655333e-02 -6.936276988359772744e-02 -4.503511207245641107e-02 -4.153510512430137747e-02
-3.188664318437499787e+03 -2.261840446094806611e-02 -6.878563569678486367e-02 -4.468998504875940775e-02 -4.119979359310368960e-02
-3.187621930624999095e+03 -2.244518701812197800e-02 -6.824643321761400538e-02 -4.436978678038933782e-02 -4.085650914918892429e-02
-3.186579542812499767e+03 -2.228456541477800631e-02 -6.774562627897140477e-02 -4.407430988411731310e-02 -4.051263522413669355e-02
-3.185537154999999530e+03 -2.213917397876809939e-02 -6.729162784745058856e-02 -4.380804480357983893e-02 -4.017202467201294591e-02
-3.184494767187499747e+03 -2.200773492521918007e-02 -6.688116084597164890e-02 -4.356738832776907433e-02 -3.983459788956848768e-02
-3.183452379374999509e+03 -2.188883540122176646e-02 -6.651000841296163257e-02 -4.334940860771961668e-02 -3.949763792711042526e-02
-3.182409991562499272e+03 -2.178362244397299627e-02 -6.618168476273035561e-02 -4.315632612565702825e-02 -3.915327250245439344e-02
-3.181367603749999489e+03 -2.169072386098592695e-02 -6.589202577727557020e-02 -4.298541438513094060e-02 -3.879397595721073566e-02
-3.180325215937499706e+03 -2.160662562215696567e-02 -6.563060040637877512e-02 -4.282927962599673843e-02 -3.842144836840283989e-02
-3.179282828124999469e+03 -2.152834173934106352e-02 -6.538912807029187424e-02 -4.268060645692882404e-02 -3.803484910811961994e-02
-3.178240440312499686e+03 -2.145151365557785433e-02 -6.515437539703285152e-02 -4.253074537041359043e-02 -3.763389922432620188e-02
-3.177198052499999903e+03 -2.137182154565559974e-02 -6.491251597276082030e-02 -4.237238218927179279e-02 -3.722111426265716644e-02
-3.176155664687499211e+03 -2.128981245768973851e-02 -6.466437687131455780e-02 -4.220807996694358327e-02 -3.679392277409299084e-02
-3.175113276874999883e+03 -2.120709071143081145e-02 -6.441434264249637498e-02 -4.204188419623490491e-02 -3.634098025969016016e-02
-3.174070889062499646e+03 -2.112545646622511139e-02 -6.416778299399414354e-02 -4.187753577834489593e-02 -3.585756245954000582e-02
-3.173028501249999863e+03 -2.104513672332304977e-02 -6.392527184563850939e-02 -4.171569080392142914e-02 -3.534996338544350164e-02
-3.171986113437500080e+03 -2.096662644936079720e-02 -6.368805484927439475e-02 -4.155778947505046200e-02 -3.482556442285486553e-02
-3.170943725625000297e+03 -2.089294863077537784e-02 -6.346524713020561259e-02 -4.140994472971732537e-02 -3.429207096862924714e-02
-3.169901337812499605e+03 -2.082299908534391425e-02 -6.325374740818522079e-02 -4.126952218476091089e-02 -3.375724355232869595e-02
-3.168858949999999822e+03 -2.075227138549658526e-02 -6.304014459722763475e-02 -4.112710020880754047e-02 -3.322264534891410798e-02
-3.167816562187499585e+03 -2.067873161770551402e-02 -6.281847389094506739e-02 -4.097827138393002333e-02 -3.269231863115017872e-02
-3.166774174374999802e+03 -2.060313141432360343e-02 -6.259114767036635940e-02 -4.082429575303641450e-02 -3.217424071507214017e-02
-3.165731786562500019e+03 -2.052975359051982182e-02 -6.237139352531572561e-02 -4.067327618449204790e-02 -3.167306472078108837e-02
-3.164689398750000237e+03 -2.045911464980925895e-02 -6.216098177581146772e-02 -4.052587846515045417e-02 -3.119124901311489881e-02
-3.163647010937499090e+03 -2.038649097576319957e-02 -6.194524223401912805e-02 -4.037330812607056035e-02 -3.073124215106213045e-02
-3.162604623124999762e+03 -2.030784067247849017e-02 -6.171116366919895263e-02 -4.020885594911378230e-02 -3.029740255215238390e-02
-3.161562235312499524e+03 -2.021584209857017755e-02 -6.143590432808649499e-02 -4.001907964432495357e-02 -2.989007383660513897e-02
-3.160519847500000196e+03 -2.010307751453258365e-02 -6.109692056019826178e-02 -3.978930077103940560e-02 -2.951241916009550437e-02
-3.159477459687499959e+03 -1.996846036246207809e-02 -6.069120649624398789e-02 -3.951684226375447306e-02 -2.917200603607858836e-02
-3.158435071874999267e+03 -1.981129731720858086e-02 -6.021677910145855489e-02 -3.920010918522185556e-02 -2.887274353846521271e-02
-3.157392684062499484e+03 -1.963172181675080369e-02 -5.967401896717129672e-02 -3.883940904856710008e-02 -2.861479853928362849e-02
-3.156350296249999701e+03 -1.943331869607338447e-02 -5.907361236552921557e-02 -3.844220540570068845e-02 -2.839768469593691516e-02
-3.155307908437499918e+03 -1.921785575573289537e-02 -5.842056875986223474e-02 -3.801263833373962758e-02 -2.822192103722214948e-02
-3.154265520625000136e+03 -1.899231738070263770e-02 -5.773598822056843355e-02 -3.756475397595242238e-02 -2.808644937084333812e-02
-3.153223132812499443e+03 -1.876208276430672492e-02 -5.703610113734995657e-02 -3.710940661483606851e-02 -2.798911361049175733e-02
-3.152180744999999206e+03 -1.852748805032726140e-02 -5.632162288585281645e-02 -3.664780408283522389e-02 -2.792440487238203803e-02
-3.151138357187499878e+03 -1.829072214128401805e-02 -5.559906563641963534e-02 -3.618452845940856033e-02 -2.788756449724945352e-02
-3.150095969374999640e+03 -1.805198720005624438e-02 -5.486889440302385873e-02 -3.572024262473089129e-02 -2.787772093031006329e-02
-3.149053581562500312e+03 -1.781147896242956524e-02 -5.413172659964148731e-02 -3.525529191998867662e-02 -2.788786345359283228e-02
-3.148011193749999165e+03 -1.757288152677023707e-02 -5.339929219909565761e-02 -3.479602346672856783e-02 -2.790813400120453064e-02
-3.146968805937499383e+03 -1.734009437768293735e-02 -5.268428057777335000e-02 -3.434866970907161227e-02 -2.792692691622272044e-02
-3.145926418124999600e+03 -1.711195084231110358e-02 -5.198374196963097965e-02 -3.390986414879154642e-02 -2.793351218955639551e-02
-3.144884030312499817e+03 -1.688817561756701668e-02 -5.129701010209263001e-02 -3.347875755476395487e-02 -2.792062096046659878e-02
-3.143841642500000034e+03 -1.667434652251017710e-02 -5.064120356868010570e-02 -3.306608989752556071e-02 -2.788421667267742751e-02
-3.142799254687499797e+03 -1.647423022343965857e-02 -5.002811063401396002e-02 -3.267870808464701238e-02 -2.782194818890587618e-02
-3.141756866874999105e+03 -1.628624798007170457e-02 -4.945322796029468643e-02 -3.231296332344207184e-02 -2.773721649279096632e-02
-3.140714479062499777e+03 -1.611277270925560653e-02 -4.892429864365582109e-02 -3.197261171619276282e-02 -2.763354933266675209e-02
-3.139672091249999539e+03 -1.595700990202318995e-02 -4.845150481885507343e-02 -3.166321907942879627e-02 -2.750938841223941542e-02
-3.138629703437499757e+03 -1.582032879102621831e-02 -4.803885248054121787e-02 -3.138777086835194824e-02 -2.736622396612313490e-02
-3.137587315624999519e+03 -1.570172812545709770e-02 -4.768322937642022891e-02 -3.114440889743920471e-02 -2.720531531463193931e-02
-3.136544927812499282e+03 -1.559829769322462409e-02 -4.737620856415392101e-02 -3.092663331572730046e-02 -2.702350693772362367e-02
-3.135502539999999044e+03 -1.550610329121515640e-02 -4.710637117220185105e-02 -3.072570422695100958e-02 -2.681821019077473139e-02
-3.134460152187499716e+03 -1.541662083719775277e-02 -4.684794415713080390e-02 -3.052451489127534431e-02 -2.659036946657731063e-02
-3.133417764374999479e+03 -1.532269090173661759e-02 -4.657883949856642808e-02 -3.030948121583176141e-02 -2.634338531071908976e-02
-3.132375376562499696e+03 -1.522378113022887676e-02 -4.629691121884902533e-02 -3.008048832571643891e-02 -2.608493690798962053e-02
-3.131332988749999913e+03 -1.512070876486316419e-02 -4.600419862618956857e-02 -2.983994525512558699e-02 -2.582135029943147600e-02
-3.130290600937499221e+03 -1.500942462137104701e-02 -4.568785621790218826e-02 -2.958079668443291260e-02 -2.555329801446813709e-02
-3.129248213124999893e+03 -1.488490110162418896e-02 -4.533163678019061504e-02 -2.929480853007039934e-02 -2.528175834568058278e-02
-3.128205825312499655e+03 -1.474593892852621088e-02 -4.493091753804806521e-02 -2.898134189354167889e-02 -2.501222975376538732e-02
-3.127163437499999873e+03 -1.459123076057346029e-02 -4.448094983066668007e-02 -2.863918530733881862e-02 -2.474525017066185606e-02
-3.126121049687499635e+03 -1.442067384279610218e-02 -4.398083196728708871e-02 -2.826918421595299089e-02 -2.448362487761715153e-02
-3.125078661875000307e+03 -1.423608307421426328e-02 -4.343562942534183458e-02 -2.787573036461136328e-02 -2.423476890534606576e-02
-3.124036274062499160e+03 -1.404046969768121995e-02 -4.285440205388179463e-02 -2.746494709211767110e-02 -2.400357380022103901e-02
-3.122993886249999832e+03 -1.384001596342513199e-02 -4.225617188944470054e-02 -2.704865839135315794e-02 -2.379216944566657499e-02
-3.121951498437499595e+03 -1.363995695872625459e-02 -4.165686682698437754e-02 -2.663719407236066553e-02 -2.360000788456510443e-02
-3.120909110624999812e+03 -1.344557182286277262e-02 -4.107231569687478517e-02 -2.624138549161355791e-02 -2.342661521067618963e-02
-3.119866722812499575e+03 -1.326184538260999878e-02 -4.051758177145602796e-02 -2.587125280866035826e-02 -2.326916920733979738e-02
-3.118824335000000247e+03 -1.308992635610215123e-02 -3.999616751761238265e-02 -2.552905077349849547e-02 -2.312033613367591584e-02
-3.117781947187499554e+03 -1.293018240874017552e-02 -3.950911794079122602e-02 -2.521563681468460064e-02 -2.297456152634497553e-02
-3.116739559374999772e+03 -1.278292162745763537e-02 -3.905735017992782721e-02 -2.493165335569243884e-02 -2.282829621100918721e-02
-3.115697171562499534e+03 -1.264981300147328958e-02 -3.864648605442718571e-02 -2.467942938193468799e-02 -2.267786825368633963e-02
-3.114654783749999751e+03 -1.253431939324897888e-02 -3.828793830861032532e-02 -2.446424385848054023e-02 -2.252252092508243847e-02
-3.113612395937499969e+03 -1.243454076248650883e-02 -3.797649819786858699e-02 -2.428133092801129655e-02 -2.236194868464877472e-02
-3.112570008124999731e+03 -1.234533439424511866e-02 -3.769702941063086260e-02 -2.411963597875202078e-02 -2.219391902228142616e-02
-3.111527620312499039e+03 -1.226407468277297165e-02 -3.744190502341616933e-02 -2.397333584099090031e-02 -2.201812578105829046e-02
-3.110485232499999711e+03 -1.218912408763641285e-02 -3.720644974649264108e-02 -2.383865123768849972e-02 -2.183554634985458362e-02
-3.109442844687499473e+03 -1.211745267571121866e-02 -3.698173690607509112e-02 -2.370908328548604685e-02 -2.164519659330553861e-02
-3.108400456875000145e+03 -1.204614884056981125e-02 -3.675911532080897853e-02 -2.357851894186594605e-02 -2.144893450368638363e-02
-3.107358069062500363e+03 -1.197260823601137975e-02 -3.653045976398078959e-02 -2.344217493975300423e-02 -2.125237314954368101e-02
-3.106315681249999216e+03 -1.189451271617108022e-02 -3.628840769256186372e-02 -2.329602377323067644e-02 -2.105952035432689592e-02
-3.105273293437499888e+03 -1.181156586502944868e-02 -3.603233232964123817e-02 -2.313899226782958549e-02 -2.087087020092167483e-02
-3.104230905624999650e+03 -1.172114392312603205e-02 -3.575447500097828774e-02 -2.296550488503140697e-02 -2.068776514847470854e-02
-3.103188517812499867e+03 -1.161819201967921079e-02 -3.543965439759295261e-02 -2.276523521977246584e-02 -2.051180304584874006e-02
-3.102146130000000085e+03 -1.150021694716776843e-02 -3.508041902967443809e-02 -2.253302520882174628e-02 -2.034267329625434953e-02
-3.101103742187499392e+03 -1.136795479817991929e-02 -3.467879072411023111e-02 -2.227071193809111033e-02 -2.017738535515343351e-02
-3.100061354374999155e+03 -1.122009679462049846e-02 -3.423029684722438820e-02 -2.197658039680015080e-02 -2.001190862611127927e-02
-3.099018966562499827e+03 -1.105697484026500234e-02 -3.373552695706042576e-02 -2.165202925737340703e-02 -1.984242896029385014e-02
-3.097976578749999589e+03 -1.088000590474544511e-02 -3.319860197555170311e-02 -2.130019221258848058e-02 -1.966825388666763180e-02
-3.096934190937500261e+03 -1.069021147435376788e-02 -3.262247486355528137e-02 -2.092335941354599854e-02 -1.949325893945196703e-02
-3.095891803125000024e+03 -1.049058513257192932e-02 -3.201603127249504771e-02 -2.052783164680838796e-02 -1.932434314547319329e-02
-3.094849415312499332e+03 -1.028260211854615559e-02 -3.138340049381675018e-02 -2.011715686997841979e-02 -1.916846647354409836e-02
-3.093807027499999549e+03 -1.007101387521762252e-02 -3.073869886960826914e-02 -1.970131534068478990e-02 -1.903104264413028185e-02
-3.092764639687499766e+03 -9.862320711011915084e-03 -3.010174560115203360e-02 -1.929306037840983548e-02 -1.891230609226711434e-02
-3.091722251874999529e+03 -9.658423046301453305e-03 -2.947874125906147294e-02 -1.889540075009936079e-02 -1.880660080899462794e-02
-3.090679864062500201e+03 -9.460454685132473410e-03 -2.887342608559537172e-02 -1.851005891427430841e-02 -1.871018628057827607e-02
-3.089637476249999054e+03 -9.272967454380909649e-03 -2.829954962280522776e-02 -1.814619351836589678e-02 -1.862263165282935715e-02
-3.088595088437499271e+03 -9.099623748148481794e-03 -2.776830599431865179e-02 -1.781094043039391228e-02 -1.854171711606418527e-02
-3.087552700624999488e+03 -8.944522136465514126e-03 -2.729244124108591227e-02 -1.751189648066006285e-02 -1.846209736257043224e-02
-3.086510312812499706e+03 -8.813783705425416379e-03 -2.689091777087047538e-02 -1.726053915821907855e-02 -1.838055972604711596e-02
-3.085467925000000378e+03 -8.709177104718315854e-03 -2.656948897607612145e-02 -1.705969844285369630e-02 -1.829343173219711779e-02
-3.084425537187499231e+03 -8.626547999566547623e-03 -2.631581861403780101e-02 -1.690063963654452744e-02 -1.819968941044608143e-02
-3.083383149374999448e+03 -8.561871631256748674e-03 -2.611770531778766918e-02 -1.677534413152428905e-02 -1.810006912359034964e-02
-3.082340761562499665e+03 -8.512819953975014897e-03 -2.596780823441739369e-02 -1.667967587392536061e-02 -1.799360215236020868e-02
-3.081298373749999882e+03 -8.477220552165964582e-03 -2.585961204116059980e-02 -1.660918257672777329e-02 -1.788116211301774353e-02
-3.080255985937500100e+03 -8.451363426584286923e-03 -2.578225401323539639e-02 -1.655579029835444957e-02 -1.776715803917751010e-02
-3.079213598124999407e+03 -8.431192635975932187e-03 -2.572354083103933070e-02 -1.651123421713077827e-02 -1.765463689389717289e-02
-3.078171210312499625e+03 -8.416375873483256456e-03 -2.568246293738986330e-02 -1.647485659740099279e-02 -1.754501643080734474e-02
-3.077128822499999842e+03 -8.405810821291218732e-03 -2.565576443614922542e-02 -1.644430906971035625e-02 -1.744112152645638930e-02
-3.076086434687499604e+03 -8.395397374653877989e-03 -2.563092969186256051e-02 -1.641157426070201375e-02 -1.734512523118056718e-02
-3.075044046874999822e+03 -8.382008312953980259e-03 -2.559814380909905540e-02 -1.637101510962976625e-02 -1.725885364713400025e-02
-3.074001659062499584e+03 -8.362339172753771241e-03 -2.554708286596016689e-02 -1.631659047969988285e-02 -1.718125115924357474e-02
-3.072959271250000256e+03 -8.335330282235760974e-03 -2.547417644378180759e-02 -1.624682540915887291e-02 -1.711054459670952738e-02
-3.071916883437499564e+03 -8.302768099170050944e-03 -2.538421228329941146e-02 -1.616639539757248195e-02 -1.704791171267629191e-02
-3.070874495624999781e+03 -8.266351065999167844e-03 -2.528226041049357747e-02 -1.607882647487430747e-02 -1.699378170732746690e-02
-3.069832107812499544e+03 -8.225502269289320864e-03 -2.516659961803363252e-02 -1.598292350092309078e-02 -1.694642114632237406e-02
-3.068789719999999761e+03 -8.180649944209753693e-03 -2.503837497176433086e-02 -1.587981317886000970e-02 -1.690282624104845477e-02
-3.067747332187499069e+03 -8.135949634746434192e-03 -2.490999228957879036e-02 -1.577811440890181452e-02 -1.686000299668157995e-02
-3.066704944374999741e+03 -8.093379258657776992e-03 -2.478710329356071870e-02 -1.568237710967407619e-02 -1.681705165456470405e-02
-3.065662556562499503e+03 -8.052133957921045818e-03 -2.466689125877353714e-02 -1.559166353403582291e-02 -1.677218684893727607e-02
-3.064620168750000175e+03 -8.010072580246453341e-03 -2.454241530792393086e-02 -1.550250246120337023e-02 -1.672039674063621750e-02
-3.063577780937499483e+03 -7.967358133778979987e-03 -2.441425786079681401e-02 -1.541506059340839487e-02 -1.665580486096742904e-02
-3.062535393124999700e+03 -7.925334910191818641e-03 -2.428660639914043129e-02 -1.533181570012416214e-02 -1.657530943482683067e-02
-3.061493005312500372e+03 -7.883533971027189072e-03 -2.415811681112835577e-02 -1.525169508579864337e-02 -1.647856674359625753e-02
-3.060450617499999680e+03 -7.839732136367584189e-03 -2.402237634256530405e-02 -1.516968862048763932e-02 -1.636681502591514487e-02
-3.059408229687500352e+03 -7.793569742896138026e-03 -2.387850206180208712e-02 -1.508471091048599853e-02 -1.624130158081470154e-02
-3.058365841874999660e+03 -7.747861243309450696e-03 -2.373521694205005250e-02 -1.500203092178003898e-02 -1.610365260962492995e-02
-3.057323454062499877e+03 -7.706300435181953970e-03 -2.360392733660721110e-02 -1.492863907918175539e-02 -1.595453666418139224e-02
-3.056281066250000094e+03 -7.671635615937561804e-03 -2.349316801999284943e-02 -1.486965102649955191e-02 -1.579320280943399477e-02
-3.055238678437499857e+03 -7.644286357470349465e-03 -2.340438386706606907e-02 -1.482559558169012186e-02 -1.561760512714543622e-02
-3.054196290624999619e+03 -7.624998940639904528e-03 -2.334005517995893161e-02 -1.479757277478054890e-02 -1.542634729839398658e-02
-3.053153902812499837e+03 -7.611527550720326857e-03 -2.329383395636301646e-02 -1.478029066639324589e-02 -1.522242838385664231e-02
-3.052111514999999599e+03 -7.600478580942177965e-03 -2.325568383975399472e-02 -1.476654095236566884e-02 -1.501214694024078679e-02
-3.051069127187499817e+03 -7.591094112372029704e-03 -2.322320513714241572e-02 -1.475499389576738485e-02 -1.479984434969956568e-02
-3.050026739375000034e+03 -7.580747784043600536e-03 -2.318845448541320686e-02 -1.474038218092715499e-02 -1.458645690589465034e-02
-3.048984351562499796e+03 -7.565915417415657908e-03 -2.314088370839277251e-02 -1.471544283276463895e-02 -1.437233228325517087e-02
-3.047941963749999104e+03 -7.546831883627458035e-03 -2.308145459262619589e-02 -1.468020119230252843e-02 -1.415997121259092092e-02
-3.046899575937499776e+03 -7.522396303361224799e-03 -2.300688120178531748e-02 -1.463237313772666401e-02 -1.395315303208952661e-02
-3.045857188124999539e+03 -7.489024997535745354e-03 -2.290593273230019308e-02 -1.456546934431989133e-02 -1.375437589788897595e-02
-3.044814800312500211e+03 -7.445299152155773065e-03 -2.277366170580517185e-02 -1.447780920090384511e-02 -1.356562940140450778e-02
-3.043772412499999518e+03 -7.392155445502495217e-03 -2.261266221509177637e-02 -1.437169492971173551e-02 -1.338651750722576021e-02
-3.042730024687499281e+03 -7.331376269504286634e-03 -2.242840918749698653e-02 -1.425055118561491599e-02 -1.321605855186180900e-02
-3.041687636874999498e+03 -7.266179083569105843e-03 -2.223063113262634810e-02 -1.412083453561462608e-02 -1.305557136291066699e-02
-3.040645249062499715e+03 -7.199466246730059846e-03 -2.202819979323451804e-02 -1.398819954876889121e-02 -1.290676652755551844e-02
-3.039602861249999933e+03 -7.133092076216447815e-03 -2.182669288243907837e-02 -1.385641903882224232e-02 -1.277031612050597009e-02
-3.038560473437500150e+03 -7.068695641934607740e-03 -2.163107011332827262e-02 -1.372877655291634968e-02 -1.264751983053868760e-02
-3.037518085624999458e+03 -7.006848187068702091e-03 -2.144293954251156112e-02 -1.360663004637158516e-02 -1.253696715936543360e-02
-3.036475697812499220e+03 -6.947624329516159485e-03 -2.126244808227936017e-02 -1.349026865215279154e-02 -1.243483246921811211e-02
-3.035433309999999892e+03 -6.892058180913047082e-03 -2.109297574345815954e-02 -1.338131837477387134e-02 -1.233968514621605964e-02
-3.034390922187499655e+03 -6.839483582398540353e-03 -2.093266771710177582e-02 -1.327815924723464713e-02 -1.225100842683281115e-02
-3.033348534375000327e+03 -6.788316075367468311e-03 -2.077676390198358869e-02 -1.317755830455911471e-02 -1.216968271210322125e-02
-3.032306146562499180e+03 -6.737130641504174462e-03 -2.062101998397763286e-02 -1.307654253513807624e-02 -1.209518475116809835e-02
-3.031263758749999397e+03 -6.685145325525116387e-03 -2.046326960009897666e-02 -1.297319200842386548e-02 -1.202408445587947218e-02
-3.030221370937499614e+03 -6.631702932536913744e-03 -2.030150766130619372e-02 -1.286621907428869491e-02 -1.195503163966958084e-02
-3.029178983124999831e+03 -6.575286105219126445e-03 -2.013115148080428518e-02 -1.275256851093111397e-02 -1.188880850920087315e-02
-3.028136595312500049e+03 -6.515284350643518220e-03 -1.995030904386458498e-02 -1.263109653193053572e-02 -1.182632227026202305e-02
-3.027094207499999357e+03 -6.449908276280242464e-03 -1.975307025029692312e-02 -1.249909906375995181e-02 -1.176564177737373859e-02
-3.026051819687499574e+03 -6.377890168654144244e-03 -1.953555667066120966e-02 -1.235411481364887161e-02 -1.170307701624083777e-02
-3.025009431874999791e+03 -6.299846469161193840e-03 -1.929988149254956847e-02 -1.219694050173637627e-02 -1.163809775510730830e-02
-3.023967044062499554e+03 -6.216378709847450619e-03 -1.904790706198212363e-02 -1.202870623905588111e-02 -1.157174886733136274e-02
-3.022924656249999771e+03 -6.126598910679032645e-03 -1.877683732715529005e-02 -1.184782593842183783e-02 -1.150558100952317822e-02
-3.021882268437499079e+03 -6.031385792240075844e-03 -1.848919024214649640e-02 -1.165630898374154026e-02 -1.143956422024695711e-02
-3.020839880625000205e+03 -5.933448049590220839e-03 -1.819315769884479947e-02 -1.145958750791912541e-02 -1.137103292980171793e-02
-3.019797492812499513e+03 -5.835060471112098537e-03 -1.789536690683675782e-02 -1.126267065243447517e-02 -1.129581842359586759e-02
-3.018755104999999730e+03 -5.736330179467101324e-03 -1.759615426121293250e-02 -1.106575158471264503e-02 -1.121229495290741729e-02
-3.017712717187500402e+03 -5.636456454446854038e-03 -1.729323729826232059e-02 -1.086697849590920369e-02 -1.112114504439267425e-02
-3.016670329374999710e+03 -5.536699021881532137e-03 -1.699022022178090993e-02 -1.066924180733866238e-02 -1.102295371234325236e-02
-3.015627941562499018e+03 -5.438417901518916020e-03 -1.669123727141772970e-02 -1.047523055458910411e-02 -1.092104595926842413e-02
-3.014585553749999690e+03 -5.342190073631110023e-03 -1.639827941210881060e-02 -1.028566562262858350e-02 -1.081907904148432867e-02
-3.013543165937499907e+03 -5.249813072890076662e-03 -1.611694789265576827e-02 -1.010385986112304936e-02 -1.071859138875725162e-02
-3.012500778125000124e+03 -5.164305621664167303e-03 -1.585627563813808011e-02 -9.936037618429323370e-03 -1.061879453609932550e-02
-3.011458390312499887e+03 -5.088739913356577979e-03 -1.562532331834805624e-02 -9.788767351694375313e-03 -1.051825654993700926e-02
-3.010416002499999195e+03 -5.024442750107111465e-03 -1.542814193546452987e-02 -9.664642458378648604e-03 -1.041753143819226964e-02
-3.009373614687500321e+03 -4.972026343564611706e-03 -1.526671631963694500e-02 -9.564655954485154141e-03 -1.031737106159086315e-02
-3.008331226874999629e+03 -4.933543620096571616e-03 -1.514737190814739731e-02 -9.492718064593801477e-03 -1.021994506379728454e-02
-3.007288839062499846e+03 -4.909868623914001584e-03 -1.507294720297717300e-02 -9.450236414090124049e-03 -1.012769184243371423e-02
-3.006246451249999609e+03 -4.900891636142271773e-03 -1.504342513038834858e-02 -9.436434103488509917e-03 -1.003906468146079090e-02
-3.005204063437499826e+03 -4.905892900482821360e-03 -1.505712564334398679e-02 -9.448986651517094978e-03 -9.954122538253101088e-03
-3.004161675624999134e+03 -4.923950226001823013e-03 -1.511184021381049326e-02 -9.485015119953962848e-03 -9.876194383093372595e-03
-3.003119287812499806e+03 -4.953540318228615534e-03 -1.520311190449497030e-02 -9.541198835088618782e-03 -9.806303262463188924e-03
-3.002076899999999569e+03 -4.992061763485700771e-03 -1.532277868772622016e-02 -9.612843796241532165e-03 -9.744076035527519247e-03
-3.001034512187499786e+03 -5.036266998804396142e-03 -1.546096978274772230e-02 -9.693525185974376235e-03 -9.688994891895849962e-03
-2.999992124374999548e+03 -5.082274186324388550e-03 -1.560586040404600243e-02 -9.775608437888742494e-03 -9.642404283117200076e-03
-2.998949736562499311e+03 -5.127070666110964195e-03 -1.574787735633163127e-02 -9.853870965514113789e-03 -9.604613261532316329e-03
-2.997907348749999983e+03 -5.168509989846531948e-03 -1.588004646210802728e-02 -9.924864198469813756e-03 -9.572963701463139616e-03
-2.996864960937499745e+03 -5.205009552980249289e-03 -1.599724171204766274e-02 -9.986016637204676513e-03 -9.548802254347468765e-03
-2.995822573124999053e+03 -5.236084913502539462e-03 -1.609762026965807016e-02 -1.003702694168851633e-02 -9.535215570126032852e-03
-2.994780185312499725e+03 -5.260427484581893520e-03 -1.617674762972627980e-02 -1.007611639896236616e-02 -9.531685546006881879e-03
-2.993737797499999488e+03 -5.278185817325384797e-03 -1.623459847989381852e-02 -1.010442346366436858e-02 -9.537435967956123598e-03
-2.992695409687500160e+03 -5.290002441896015685e-03 -1.627269592846175214e-02 -1.012397922573787107e-02 -9.550071227182510905e-03
-2.991653021874999922e+03 -5.294725273312685977e-03 -1.628747244287692339e-02 -1.013261810886123028e-02 -9.564598013441949487e-03
-2.990610634062499230e+03 -5.290875246008088471e-03 -1.627463772078028073e-02 -1.012704798106636717e-02 -9.579244354272061987e-03
-2.989568246249999902e+03 -5.277648038076281078e-03 -1.623189949520156133e-02 -1.010540657310978092e-02 -9.593616390453675591e-03
-2.988525858437499664e+03 -5.255040733294430270e-03 -1.615935026554248324e-02 -1.006750702374433447e-02 -9.605070527258832355e-03
-2.987483470624999427e+03 -5.223428687736362229e-03 -1.605831570776525621e-02 -1.001376308236778812e-02 -9.609945508483997909e-03
-2.986441082812500099e+03 -5.183495346721776927e-03 -1.593146476760193275e-02 -9.944476928800306467e-03 -9.607305212033699637e-03
-2.985398694999999861e+03 -5.135829651638470356e-03 -1.578106892107478815e-02 -9.859957917837610525e-03 -9.598692794298055095e-03
-2.984356307187499169e+03 -5.080828698370632932e-03 -1.560847724147022657e-02 -9.760738761756657458e-03 -9.582967328002832755e-03
-2.983313919374999841e+03 -5.019111158712354602e-03 -1.541583339029236818e-02 -9.647577775970745187e-03 -9.558785728153993896e-03
-2.982271531562499604e+03 -4.951966283263201443e-03 -1.520737940835889708e-02 -9.522453679842179247e-03 -9.527151748922275953e-03
-2.981229143750000276e+03 -4.879656284821648482e-03 -1.498416096652555388e-02 -9.385444766506954861e-03 -9.489164904048424248e-03
-2.980186755937499129e+03 -4.802108188496015048e-03 -1.474596514390376541e-02 -9.236392030873829054e-03 -9.446036569819750081e-03
-2.979144368124999801e+03 -4.719969898904113545e-03 -1.449481123406261805e-02 -9.076490435986451361e-03 -9.399636250651974279e-03
-2.978101980312499563e+03 -4.634713499991714204e-03 -1.423523221565577666e-02 -8.908549336147071965e-03 -9.351121138626943691e-03
-2.977059592499999781e+03 -4.547862348733375248e-03 -1.397172942880256855e-02 -8.735811006287353894e-03 -9.300959198749621931e-03
-2.976017204687499088e+03 -4.460609942139417625e-03 -1.370794039512256667e-02 -8.560619563142600474e-03 -9.249063685019471778e-03
-2.974974816874999306e+03 -4.375026507390563334e-03 -1.345007581800540877e-02 -8.387217381209552403e-03 -9.193343954950358027e-03
-2.973932429062499523e+03 -4.293497921440125875e-03 -1.320516796486530600e-02 -8.220714810169536119e-03 -9.132518442537769510e-03
-2.972890041249999740e+03 -4.216946074887185057e-03 -1.297591618882733625e-02 -8.063119198324773806e-03 -9.066737677775868476e-03
-2.971847653437500412e+03 -4.145987575996203274e-03 -1.276413527110319308e-02 -7.915758080665587226e-03 -8.996795461928393245e-03
-2.970805265624999720e+03 -4.080754657443672224e-03 -1.257020001110899753e-02 -7.778942863880971594e-03 -8.924661222426100507e-03
-2.969762877812499028e+03 -4.022300880226040848e-03 -1.239701229185187666e-02 -7.655291853253909200e-03 -8.852425185283979703e-03
-2.968720489999999700e+03 -3.972423545641873797e-03 -1.224986269496644922e-02 -7.548667321575741086e-03 -8.782259620684228565e-03
-2.967678102187499917e+03 -3.931304567240801254e-03 -1.212935744016278503e-02 -7.459335338156969537e-03 -8.713385006123836388e-03
-2.966635714374999679e+03 -3.898730648695294086e-03 -1.203461755531413761e-02 -7.387283664510671012e-03 -8.644102889790858044e-03
-2.965593326562500351e+03 -3.873929986909006255e-03 -1.196298924463723434e-02 -7.331531310975425604e-03 -8.576144975450356728e-03
-2.964550938749999204e+03 -3.854989921404212549e-03 -1.190842301734748587e-02 -7.288711906533576305e-03 -8.510155545411162564e-03
-2.963508550937499422e+03 -3.840208858116530427e-03 -1.186552132558335929e-02 -7.255858724978581087e-03 -8.445186708339103010e-03
-2.962466163124999639e+03 -3.829349071780844410e-03 -1.183325388443413201e-02 -7.233046481646747579e-03 -8.381021553155698980e-03
-2.961423775312499856e+03 -3.822139585259958557e-03 -1.181089006101716798e-02 -7.219573942221071093e-03 -8.317348104194984687e-03
-2.960381387500000073e+03 -3.817257740734683342e-03 -1.179454259839368344e-02 -7.212587891512624479e-03 -8.255488668056313456e-03
-2.959338999687500291e+03 -3.813940727716480430e-03 -1.178183119367905672e-02 -7.210687795277477032e-03 -8.196060829583844132e-03
-2.958296611874999144e+03 -3.811913573014388216e-03 -1.177225877243186399e-02 -7.212728325875238967e-03 -8.138174711714784085e-03
-2.957254224062499816e+03 -3.811212556640513217e-03 -1.176625095415789225e-02 -7.218221262832074173e-03 -8.082598500882243533e-03
-2.956211836249999578e+03 -3.812316738893203622e-03 -1.176538099554196720e-02 -7.227906241706614880e-03 -8.028906237647541119e-03
-2.955169448437499796e+03 -3.814312995927326977e-03 -1.176709810560415057e-02 -7.239576941150062568e-03 -7.976251142610347317e-03
-2.954127060625000013e+03 -3.816608087500848127e-03 -1.176974240161146601e-02 -7.251804932037797351e-03 -7.926406564656426207e-03
-2.953084672812499321e+03 -3.819344763510754744e-03 -1.177378136028468456e-02 -7.264813504791138750e-03 -7.881248631899368320e-03
-2.952042284999999083e+03 -3.821624450095482180e-03 -1.177662229984147851e-02 -7.276580104242855174e-03 -7.842155016409883828e-03
-2.950999897187499755e+03 -3.823004446171120955e-03 -1.177687751756301832e-02 -7.286304387243474658e-03 -7.811580009596295372e-03
-2.949957509374999518e+03 -3.822724300049086272e-03 -1.177214899194448799e-02 -7.292634941125569065e-03 -7.791032456764111595e-03
-2.948915121562500190e+03 -3.819884426958534019e-03 -1.175964762672021893e-02 -7.293888091564017760e-03 -7.780816251953477473e-03
-2.947872733749999497e+03 -3.814839016909661595e-03 -1.174038959411194058e-02 -7.290870886323361569e-03 -7.780217024270017281e-03
-2.946830345937499260e+03 -3.806999141128382131e-03 -1.171280761317815798e-02 -7.282022942429713236e-03 -7.788339352202680241e-03
-2.945787958124999932e+03 -3.795608343861292099e-03 -1.167470879855284256e-02 -7.265659086748026997e-03 -7.804379282871351520e-03
-2.944745570312499694e+03 -3.781058049560338374e-03 -1.162716347164860844e-02 -7.242766313585320345e-03 -7.825281403382688267e-03
-2.943703182500000366e+03 -3.764387786263445525e-03 -1.157346439414926563e-02 -7.215165941439684837e-03 -7.849221144595875180e-03
-2.942660794687499674e+03 -3.746516692700030664e-03 -1.151647876951895043e-02 -7.184545236716826343e-03 -7.876421562487013334e-03
-2.941618406874999437e+03 -3.727538811194571877e-03 -1.145622847525180378e-02 -7.151557178361201035e-03 -7.905226153286700613e-03
-2.940576019062500109e+03 -3.707176716924571753e-03 -1.139171677228380253e-02 -7.115924716176353498e-03 -7.934388878364850156e-03
-2.939533631249999871e+03 -3.685330748726121149e-03 -1.132254344507413815e-02 -7.077622517409371851e-03 -7.964171775805547332e-03
-2.938491243437499634e+03 -3.662529203272740525e-03 -1.125035970428475696e-02 -7.037614534579190138e-03 -7.994129856089139674e-03
-2.937448855624999851e+03 -3.639943916265193577e-03 -1.117882983136844408e-02 -6.998037296521826545e-03 -8.023483180498157744e-03
-2.936406467812499614e+03 -3.617411505232643546e-03 -1.110756429554213276e-02 -6.958377625517968984e-03 -8.051482491185498955e-03
-2.935364079999999376e+03 -3.593117874058855514e-03 -1.103124577243938184e-02 -6.914697827715803047e-03 -8.077181242447880466e-03
-2.934321692187499593e+03 -3.565916172192345156e-03 -1.094659951040841302e-02 -6.864354732454985147e-03 -8.099278336557930516e-03
-2.933279304374999811e+03 -3.535913996617607788e-03 -1.085406633922594843e-02 -6.807360304615495301e-03 -8.116348292479281037e-03
-2.932236916562499573e+03 -3.503534086750565921e-03 -1.075485244646735665e-02 -6.744690763572197025e-03 -8.127331991685951898e-03
-2.931194528749999790e+03 -3.467932116012821704e-03 -1.064634757504368152e-02 -6.674753143306326290e-03 -8.130630000397832610e-03
-2.930152140937499098e+03 -3.428888737805160011e-03 -1.052804909809660662e-02 -6.596823695528994565e-03 -8.123646272632964807e-03
-2.929109753125000225e+03 -3.387272519103914133e-03 -1.040291134575243269e-02 -6.512064794993628787e-03 -8.104549837167251275e-03
-2.928067365312499533e+03 -3.343876363435982230e-03 -1.027340669187084242e-02 -6.421934496433046383e-03 -8.072862777857207559e-03
-2.927024977499999750e+03 -3.299246858116426911e-03 -1.014092316837844274e-02 -6.327999265984863425e-03 -8.029778365558471950e-03
-2.925982589687499512e+03 -3.253598374545072381e-03 -1.000575396833542838e-02 -6.231318943770536994e-03 -7.977587153083050969e-03
-2.924940201875000184e+03 -3.206897684609339924e-03 -9.867558058291783091e-03 -6.132253012945006881e-03 -7.917371477015783948e-03
-2.923897814062499037e+03 -3.159901979292780230e-03 -9.728555130078055807e-03 -6.032444848945092697e-03 -7.850323975325229631e-03
-2.922855426249999709e+03 -3.113571410189815147e-03 -9.591713704121773015e-03 -5.933705723821866215e-03 -7.777996722084707694e-03
-2.921813038437499927e+03 -3.068781052308647457e-03 -9.459795112090873051e-03 -5.837588411972050549e-03 -7.702043129527938285e-03
-2.920770650624999689e+03 -3.026591974742137182e-03 -9.335927498643722608e-03 -5.746364910156320435e-03 -7.625526882162100839e-03
-2.919728262812499906e+03 -2.987600021494423840e-03 -9.221720362906395130e-03 -5.661571626893400697e-03 -7.549919270786875983e-03
-2.918685875000000124e+03 -2.952675425267471503e-03 -9.119704452067474779e-03 -5.585133268817418783e-03 -7.475198436808190051e-03
-2.917643487187500341e+03 -2.921682296964659125e-03 -9.029488309474868052e-03 -5.516742338529299905e-03 -7.401825957215204567e-03
-2.916601099374999649e+03 -2.894493463982133249e-03 -8.950623996895303719e-03 -5.456256069674534845e-03 -7.330212384578726516e-03
-2.915558711562499866e+03 -2.871243116463972032e-03 -8.883304868869535201e-03 -5.404320360703536268e-03 -7.260119715407029398e-03
-2.914516323749999628e+03 -2.852043401108542500e-03 -8.827598997065965250e-03 -5.361641174733530919e-03 -7.190941625748892112e-03
-2.913473935937500300e+03 -2.837504040775880743e-03 -8.785219844053152385e-03 -5.329672952888151773e-03 -7.123054725272890547e-03
-2.912431548125000063e+03 -2.827246593950906092e-03 -8.755029612455007826e-03 -5.307644252593515799e-03 -7.055269089345699539e-03
-2.911389160312499371e+03 -2.821194162839426364e-03 -8.736831116453677021e-03 -5.295336897052177645e-03 -6.985363756911360487e-03
-2.910346772499999588e+03 -2.820204428418807141e-03 -8.733370382983407856e-03 -5.294199732366563528e-03 -6.912533681404021101e-03
-2.909304384687499805e+03 -2.824946381936305120e-03 -8.746651385032005663e-03 -5.305608070678091703e-03 -6.836296834003496858e-03
-2.908261996875000023e+03 -2.834767004801263743e-03 -8.774611458724526983e-03 -5.328408075577217851e-03 -6.756600670871739864e-03
-2.907219609062500240e+03 -2.848306157525474971e-03 -8.813124470393297535e-03 -5.359894088922967544e-03 -6.674564195474095261e-03
-2.906177221249999093e+03 -2.865002232799237093e-03 -8.860512526445266795e-03 -5.398902357036883259e-03 -6.592826619634919311e-03
-2.905134833437499765e+03 -2.884789622916712152e-03 -8.916597943912038873e-03 -5.445264247652029099e-03 -6.512466458312800646e-03
-2.904092445624999527e+03 -2.907560262824674790e-03 -8.981135577622438929e-03 -5.498618170479621994e-03 -6.433631964982757315e-03
-2.903050057812499745e+03 -2.932232909601975232e-03 -9.050883104749999492e-03 -5.556746155049989769e-03 -6.356987107930173186e-03
-2.902007670000000417e+03 -2.957664934417606264e-03 -9.122394299973791282e-03 -5.617340139264861976e-03 -6.282735682294009714e-03
-2.900965282187499270e+03 -2.983555280656111780e-03 -9.195020592923481076e-03 -5.679331802924388571e-03 -6.212200232442018077e-03
-2.899922894374999032e+03 -3.009212782594360668e-03 -9.266856564996804949e-03 -5.741006618047965124e-03 -6.145605676798890533e-03
-2.898880506562499704e+03 -3.033251690840079416e-03 -9.333900616341822207e-03 -5.799249955736080799e-03 -6.081821636481276813e-03
-2.897838118749999921e+03 -3.055105313140067495e-03 -9.394537513876742921e-03 -5.852750846941589223e-03 -6.020505351420863543e-03
-2.896795730937500139e+03 -3.073873571178283026e-03 -9.446089899655533625e-03 -5.899624891268382028e-03 -5.961879797481526785e-03
-2.895753343124999446e+03 -3.088419552011697437e-03 -9.485289172141277841e-03 -5.937290965851625690e-03 -5.906404815201783329e-03
-2.894710955312499209e+03 -3.098684018574185146e-03 -9.512145426648426286e-03 -5.965294967613337003e-03 -5.854766124266592639e-03
-2.893668567499999881e+03 -3.104315045971306041e-03 -9.525612038696141051e-03 -5.982899457460627395e-03 -5.808012115312249750e-03
-2.892626179687499643e+03 -3.104258079394309634e-03 -9.522532662712425086e-03 -5.987930520991685372e-03 -5.767054456550254823e-03
-2.891583791874999861e+03 -3.098153820167451507e-03 -9.502006114676388518e-03 -5.979338813451059824e-03 -5.733228047923265985e-03
-2.890541404062499623e+03 -3.086444823538099947e-03 -9.465347693576871974e-03 -5.958053337519348021e-03 -5.707267997888659967e-03
-2.889499016249999386e+03 -3.069375992986487361e-03 -9.413182520106054552e-03 -5.924770247548112427e-03 -5.687735518628034802e-03
-2.888456628437499603e+03 -3.047171147978497939e-03 -9.346037799929237180e-03 -5.880203859834461089e-03 -5.673112164325229759e-03
-2.887414240624999820e+03 -3.018993246118732363e-03 -9.261195069949771513e-03 -5.823007540594943646e-03 -5.661397310105700971e-03
-2.886371852812499583e+03 -2.984393892644102413e-03 -9.157255165230072241e-03 -5.752358798500581578e-03 -5.650681746507400446e-03
-2.885329464999999800e+03 -2.943918532208415154e-03 -9.035990953797258876e-03 -5.669133233799723316e-03 -5.640199325676142558e-03
-2.884287077187499108e+03 -2.898572039581525425e-03 -8.900407495620989498e-03 -5.575407343955156129e-03 -5.629213990976763421e-03
-2.883244689374999325e+03 -2.850335673401289006e-03 -8.756251497568876344e-03 -5.475590180437619504e-03 -5.617574516778993041e-03
-2.882202301562499542e+03 -2.800937465550055409e-03 -8.608528532115527696e-03 -5.373538583541835265e-03 -5.604865463664958532e-03
-2.881159913749999760e+03 -2.751208388933154992e-03 -8.459610925564547967e-03 -5.271168746976798679e-03 -5.590229002533269112e-03
-2.880117525937499522e+03 -2.701827198131791750e-03 -8.311477609920235252e-03 -5.169973108058023049e-03 -5.572554548255494351e-03
-2.879075138124999739e+03 -2.653300692299688859e-03 -8.165678447178014235e-03 -5.070937932003901326e-03 -5.550637981106902943e-03
-2.878032750312499047e+03 -2.606753937661158635e-03 -8.025661596391274813e-03 -4.976238656125378003e-03 -5.523518590875248734e-03
-2.876990362499999719e+03 -2.563937209221340413e-03 -7.896615235420149578e-03 -4.889572620919976909e-03 -5.490743312077529803e-03
-2.875947974687499936e+03 -2.525156208153492895e-03 -7.779258206009758564e-03 -4.811917882030686093e-03 -5.452309885909828804e-03
-2.874905586874999699e+03 -2.490120257720661832e-03 -7.672735461526005753e-03 -4.742648710365420482e-03 -5.409157226178878952e-03
-2.873863199062499916e+03 -2.458529073450878288e-03 -7.576301115841017897e-03 -4.680875411126775992e-03 -5.363139570524697204e-03
-2.872820811250000133e+03 -2.429048050167395469e-03 -7.485914364321952577e-03 -4.623929421908614529e-03 -5.315033801447824162e-03
-2.871778423437500351e+03 -2.400642542370099060e-03 -7.398506062373708635e-03 -4.569629512566196483e-03 -5.265895353140542454e-03
-2.870736035624999658e+03 -2.372995853737582504e-03 -7.313232299334213038e-03 -4.517138920538065448e-03 -5.217373627739867008e-03
-2.869693647812499876e+03 -2.345384443925881569e-03 -7.227953709738416978e-03 -4.464920132096107316e-03 -5.170472743094041770e-03
-2.868651259999999638e+03 -2.317674501495568199e-03 -7.142400171432530635e-03 -4.412465924725147114e-03 -5.125515870289446170e-03
-2.867608872187499855e+03 -2.290772800688443446e-03 -7.059469588938402894e-03 -4.361318471465696657e-03 -5.082426538707476328e-03
-2.866566484375000073e+03 -2.265459471681113054e-03 -6.981700599347499987e-03 -4.312724627560235967e-03 -5.041093026734661323e-03
-2.865524096562499835e+03 -2.242489000471199322e-03 -6.911453951369632941e-03 -4.268057697825793258e-03 -5.000797208871127393e-03
-2.864481708749999143e+03 -2.222092533557123127e-03 -6.849376013706471623e-03 -4.227873996889674156e-03 -4.962201300136403863e-03
-2.863439320937499815e+03 -2.203758853991944974e-03 -6.793877491116316267e-03 -4.191223687270042957e-03 -4.926354544692674621e-03
-2.862396933124999578e+03 -2.186282650182969859e-03 -6.741377711782457413e-03 -4.155573701158688481e-03 -4.893537292794175077e-03
-2.861354545312500250e+03 -2.168418462801070552e-03 -6.688129664849720539e-03 -4.118390448372981523e-03 -4.864182508271597434e-03
-2.860312157500000012e+03 -2.149976877566077589e-03 -6.633459210184185564e-03 -4.079473434962203535e-03 -4.838371358653394474e-03
-2.859269769687499320e+03 -2.131493480938076619e-03 -6.579054017725296903e-03 -4.039776706997885714e-03 -4.816309118385160570e-03
-2.858227381874999537e+03 -2.113968115510040258e-03 -6.527949747290677160e-03 -4.001284214721458413e-03 -4.798208170571163084e-03
-2.857184994062499754e+03 -2.097395935565315919e-03 -6.480066521697237965e-03 -3.964101513667536714e-03 -4.783981019782904132e-03
-2.856142606249999972e+03 -2.081436861907667076e-03 -6.434295403714011471e-03 -3.927689354052570948e-03 -4.773011249142524934e-03
-2.855100218437500189e+03 -2.066701519042766447e-03 -6.392357631982969850e-03 -3.893495265281084715e-03 -4.765239700500814579e-03
-2.854057830624999042e+03 -2.054068096223160556e-03 -6.356707208680521283e-03 -3.863638146201633667e-03 -4.761375413625434233e-03
-2.853015442812499714e+03 -2.043844267884367422e-03 -6.328063835342952886e-03 -3.839108162260602454e-03 -4.761714165369307014e-03
-2.851973054999999931e+03 -2.036646861818870204e-03 -6.308071732961481604e-03 -3.821534472588115905e-03 -4.765647092641774919e-03
-2.850930667187499694e+03 -2.033329633120454887e-03 -6.299073101363018325e-03 -3.813054216892534064e-03 -4.771324681006174594e-03
-2.849888279375000366e+03 -2.034266121224598354e-03 -6.302200947280465863e-03 -3.814410375655210347e-03 -4.776780811838363464e-03
-2.848845891562499219e+03 -2.039764128912597511e-03 -6.318402905808339666e-03 -3.826190395243861658e-03 -4.781854731926977672e-03
-2.847803503749999436e+03 -2.049406748280959908e-03 -6.346327245522152653e-03 -3.847719179237422960e-03 -4.786910664424086186e-03
-2.846761115937499653e+03 -2.062951804508479300e-03 -6.385081750256848751e-03 -3.878794206098529380e-03 -4.791829277160135174e-03
-2.845718728124999870e+03 -2.079730046708773688e-03 -6.432599129131311329e-03 -3.918150325721923843e-03 -4.796276954306348712e-03
-2.844676340312500088e+03 -2.098997620174074003e-03 -6.486683179274649845e-03 -3.964201760813105754e-03 -4.798842449277389809e-03
-2.843633952499999396e+03 -2.120428641961172311e-03 -6.546476398512994163e-03 -4.016068218422467855e-03 -4.798180011043962599e-03
-2.842591564687499158e+03 -2.143195128489214576e-03 -6.609676442895340287e-03 -4.071731784315268422e-03 -4.793803323899869726e-03
-2.841549176874999830e+03 -2.166353013158996664e-03 -6.673572728316814855e-03 -4.129043497546685919e-03 -4.786430082230882198e-03
-2.840506789062499593e+03 -2.189082154924236381e-03 -6.735891029269214583e-03 -4.185993904157738962e-03 -4.776617777669060587e-03
-2.839464401249999810e+03 -2.211151775064363993e-03 -6.796129742424066381e-03 -4.241772797345719388e-03 -4.763978440518624492e-03
-2.838422013437499572e+03 -2.232593425483416025e-03 -6.854497725206287577e-03 -4.296243210774325881e-03 -4.748956394321632128e-03
-2.837379625624999335e+03 -2.252817107786674825e-03 -6.909233176511548301e-03 -4.348182624959998598e-03 -4.732945484082020683e-03
-2.836337237812499097e+03 -2.271470343362725231e-03 -6.959348736054413349e-03 -4.396744695291641275e-03 -4.717099849938733748e-03
-2.835294849999999769e+03 -2.288920334055821043e-03 -7.006295441583624758e-03 -4.442062338879481861e-03 -4.702354960640950203e-03
-2.834252462187499532e+03 -2.304914528932847963e-03 -7.049550064033562220e-03 -4.483202728135081243e-03 -4.689383818925130926e-03
-2.833210074374999749e+03 -2.319525813743568855e-03 -7.089380171714241945e-03 -4.520228131341482228e-03 -4.677302275869192442e-03
-2.832167686562500421e+03 -2.333217129652417118e-03 -7.127361667828110980e-03 -4.553754943692322338e-03 -4.664838364085879645e-03
-2.831125298749999274e+03 -2.345970169669371174e-03 -7.163646454562438114e-03 -4.583378928709973439e-03 -4.651112386430098639e-03
-2.830082910937499946e+03 -2.358093323727332175e-03 -7.199225934068440719e-03 -4.609614831596975902e-03 -4.635505535693199702e-03
-2.829040523124999709e+03 -2.370009981670893624e-03 -7.235302578628542529e-03 -4.633450525774517569e-03 -4.618114255752138637e-03
-2.827998135312499926e+03 -2.381363879979966122e-03 -7.270598288918919683e-03 -4.654527467034245795e-03 -4.599578975270359263e-03
-2.826955747499999688e+03 -2.391483523432919207e-03 -7.302985295464218748e-03 -4.671670467789033367e-03 -4.580670946069911008e-03
-2.825913359687500360e+03 -2.399650683993391573e-03 -7.330254099477379916e-03 -4.683504692047845037e-03 -4.562222672390577570e-03
-2.824870971874999668e+03 -2.404737553026493630e-03 -7.348842848122503178e-03 -4.688035529516499343e-03 -4.544458737250180527e-03
-2.823828584062499885e+03 -2.405796735903001707e-03 -7.355909577181347740e-03 -4.683321122373711697e-03 -4.526806294215577654e-03
-2.822786196249999648e+03 -2.402699149492986894e-03 -7.351029748384032073e-03 -4.669162770577581917e-03 -4.509421372151441176e-03
-2.821743808437499865e+03 -2.396034841348276649e-03 -7.335724931186118729e-03 -4.647209999888536787e-03 -4.492747189939885061e-03
-2.820701420625000083e+03 -2.386619332241241443e-03 -7.312340414649605089e-03 -4.619312919227575552e-03 -4.476362537639617944e-03
-2.819659032812499845e+03 -2.374701739542153540e-03 -7.281644229290997958e-03 -4.585944993225318615e-03 -4.459906799738752245e-03
-2.818616644999999608e+03 -2.359845197884783818e-03 -7.242101944967354286e-03 -4.546608085672954568e-03 -4.443738576585414858e-03
-2.817574257187499825e+03 -2.341651298695752743e-03 -7.192290398453254387e-03 -4.500889890943469279e-03 -4.427669259391217235e-03
-2.816531869374999587e+03 -2.320607690632388656e-03 -7.133656369831526886e-03 -4.449817744516474521e-03 -4.411189559930197950e-03
-2.815489481562499805e+03 -2.297340609383102718e-03 -7.068070037612532094e-03 -4.394689256103326280e-03 -4.394342780559849261e-03
-2.814447093750000022e+03 -2.272277705594497824e-03 -6.996782129584994646e-03 -4.336437168927499870e-03 -4.376591679203698480e-03
-2.813404705937499784e+03 -2.245519502443105424e-03 -6.920080300751019035e-03 -4.275291953851532989e-03 -4.356639979931662549e-03
-2.812362318125000002e+03 -2.216851613412812883e-03 -6.837279125116217660e-03 -4.210889550685816170e-03 -4.333364603491031593e-03
-2.811319930312499764e+03 -2.185901973442775249e-03 -6.747265301841572256e-03 -4.142462874570781647e-03 -4.306636074463573299e-03
-2.810277542499999527e+03 -2.152246839270613096e-03 -6.648865595098108275e-03 -4.068970281729188468e-03 -4.277033958585311352e-03
-2.809235154687500199e+03 -2.115800976956637696e-03 -6.541847821700996247e-03 -3.990195611829681736e-03 -4.245952865337512469e-03
-2.808192766874999506e+03 -2.076765045445616836e-03 -6.426845962901286090e-03 -3.906492782451158677e-03 -4.214903026082527510e-03
-2.807150379062499724e+03 -2.035394103405975888e-03 -6.304658909756079808e-03 -3.818323965878178423e-03 -4.184436738436128796e-03
-2.806107991249999941e+03 -1.992092341318358554e-03 -6.176554634956236793e-03 -3.726419084504457597e-03 -4.155102862669120961e-03
-2.805065603437499703e+03 -1.948305214365698155e-03 -6.046954968694971677e-03 -3.633587892388996220e-03 -4.126990207822370943e-03
-2.804023215625000375e+03 -1.905117161635741909e-03 -5.919068602970341611e-03 -3.542130797147496121e-03 -4.100372633692677023e-03
-2.802980827812500138e+03 -1.863333714810063140e-03 -5.795255420303411890e-03 -3.453798412906329465e-03 -4.076120975798211248e-03
-2.801938439999999900e+03 -1.823976468682600481e-03 -5.678621547466194790e-03 -3.370610425302273880e-03 -4.053882603514078961e-03
-2.800896052187499663e+03 -1.787819336724434313e-03 -5.571467564724465193e-03 -3.294189866998245217e-03 -4.032422070447765593e-03
-2.799853664374999880e+03 -1.755223878570390033e-03 -5.474822319973648120e-03 -3.225376369343752048e-03 -4.011295984019047460e-03
-2.798811276562499643e+03 -1.725859713684357866e-03 -5.387577274095355084e-03 -3.163701280003374753e-03 -3.991340547289281941e-03
-2.797768888750000315e+03 -1.699817623547781285e-03 -5.309915090399537803e-03 -3.109509639069064912e-03 -3.972672572787995862e-03
-2.796726500937499623e+03 -1.677427934628019724e-03 -5.242847293401918345e-03 -3.063442198942719925e-03 -3.954372440030560001e-03
-2.795684113124999385e+03 -1.658615476225766073e-03 -5.186217901552999700e-03 -3.025222129073615231e-03 -3.935963893380011250e-03
-2.794641725312499602e+03 -1.643465096089209926e-03 -5.140324834503677900e-03 -2.994946522581054017e-03 -3.917110679011795264e-03
-2.793599337499999820e+03 -1.632086080985525184e-03 -5.105458885955639799e-03 -2.972905404260707887e-03 -3.898039200951215581e-03
-2.792556949687500037e+03 -1.624101790930619366e-03 -5.080515866995643538e-03 -2.958282042052117443e-03 -3.879871707788934247e-03
-2.791514561875000254e+03 -1.618659291045538304e-03 -5.062932309504538340e-03 -2.949337786789168765e-03 -3.863893273586276218e-03
-2.790472174062499107e+03 -1.615063206472386412e-03 -5.050579485853915612e-03 -2.944723990571062894e-03 -3.850924364837021632e-03
-2.789429786249999779e+03 -1.612687412719549527e-03 -5.041601324779260498e-03 -2.943118482161827601e-03 -3.840888289507745669e-03
-2.788387398437499542e+03 -1.610542048169873869e-03 -5.033172874458065674e-03 -2.942236930628987050e-03 -3.832700301828579573e-03
-2.787345010624999759e+03 -1.607978443971284791e-03 -5.023512455491050202e-03 -2.940459328230040238e-03 -3.825704114572825703e-03
-2.786302622812500431e+03 -1.604730006320582254e-03 -5.011773995010521641e-03 -2.937321808541474340e-03 -3.819819250028326941e-03
-2.785260234999999284e+03 -1.601210466584406574e-03 -4.999175047152653976e-03 -2.933714017192805366e-03 -3.814517992936165055e-03
-2.784217847187499046e+03 -1.597628752813863356e-03 -4.986352715680994821e-03 -2.930045964701934267e-03 -3.810225940492913133e-03
-2.783175459374999718e+03 -1.593957367302341983e-03 -4.973124298552856690e-03 -2.926439492870264430e-03 -3.807851354501031512e-03
-2.782133071562499936e+03 -1.589925247903502909e-03 -4.958717857317970594e-03 -2.922266757874196746e-03 -3.806965553126776414e-03
-2.781090683750000153e+03 -1.585359020236046072e-03 -4.942741413028369814e-03 -2.916945622477679859e-03 -3.807024931508524827e-03
-2.780048295937499461e+03 -1.580082768827218700e-03 -4.924661935598779322e-03 -2.910125013434333458e-03 -3.807672088449687471e-03
-2.779005908124999678e+03 -1.573600467653268409e-03 -4.902936803983181345e-03 -2.900885238404819506e-03 -3.808207316442214531e-03
-2.777963520312499895e+03 -1.566656467570792669e-03 -4.879910141505646066e-03 -2.890553615763379221e-03 -3.807875075109895795e-03
-2.776921132499999658e+03 -1.560150189591993312e-03 -4.858434014368649516e-03 -2.880699417266489610e-03 -3.806356019863517404e-03
-2.775878744687500330e+03 -1.554052611569763792e-03 -4.838419046216512441e-03 -2.871266788998390850e-03 -3.803080490996319906e-03
-2.774836356874999183e+03 -1.548089271065959715e-03 -4.819013394743374736e-03 -2.861743518978582257e-03 -3.797757454990947391e-03
-2.773793969062499855e+03 -1.542314564469739321e-03 -4.800387673600991535e-03 -2.852227704128108398e-03 -3.790526016890720384e-03
-2.772751581249999617e+03 -1.537099162009401224e-03 -4.783726192579668655e-03 -2.843350537373788827e-03 -3.781099426092073522e-03
-2.771709193437499835e+03 -1.532524960595823106e-03 -4.769367736541595994e-03 -2.835114832859982059e-03 -3.769575770358756222e-03
-2.770666805624999597e+03 -1.528659201209154944e-03 -4.757484441380916383e-03 -2.827710740520129364e-03 -3.755755874586575848e-03
-2.769624417812499814e+03 -1.526013212796412978e-03 -4.749519220235238690e-03 -2.822347159664688378e-03 -3.739696801636252857e-03
-2.768582030000000032e+03 -1.525198073942070744e-03 -4.747281427867258881e-03 -2.820318101763083247e-03 -3.721544372839693388e-03
-2.767539642187499794e+03 -1.526643970778856227e-03 -4.752006931690718090e-03 -2.822601920168811042e-03 -3.701506502356544191e-03
-2.766497254374999557e+03 -1.530532524880688855e-03 -4.764164669598036292e-03 -2.829705443928128266e-03 -3.680015261821455597e-03
-2.765454866562500229e+03 -1.537057614137752899e-03 -4.784399252616906503e-03 -2.841913996751258952e-03 -3.657328543487312501e-03
-2.764412478749999536e+03 -1.545521354532984571e-03 -4.810674678901250348e-03 -2.857695449835896771e-03 -3.634482053026660830e-03
-2.763370090937499299e+03 -1.555159227246249564e-03 -4.840669521302852149e-03 -2.875532780620179696e-03 -3.612294645253402194e-03
-2.762327703124999516e+03 -1.565553866905116179e-03 -4.873045233758540630e-03 -2.894723951597404695e-03 -3.590972374972708700e-03
-2.761285315312499733e+03 -1.576181412688731779e-03 -4.906104613225948860e-03 -2.914418116807826215e-03 -3.570935783820128068e-03
-2.760242927500000405e+03 -1.586701684388677714e-03 -4.938815174104617053e-03 -2.933939415186912619e-03 -3.552334708300292857e-03
-2.759200539687499713e+03 -1.597068050487950074e-03 -4.971053032706317272e-03 -2.953163939437212452e-03 -3.535448748502752030e-03
-2.758158151874999930e+03 -1.607056247379126234e-03 -5.002108152444356519e-03 -2.971698388898838528e-03 -3.519776435856061380e-03
-2.757115764062500148e+03 -1.615816394362336143e-03 -5.029439653180813388e-03 -2.987786231568994536e-03 -3.504861210608039863e-03
-2.756073376249999910e+03 -1.622819752817351597e-03 -5.051457300861778715e-03 -3.000351154253445146e-03 -3.491027080237544319e-03
-2.755030988437499673e+03 -1.627528299458064296e-03 -5.066473664208179933e-03 -3.008421249314087442e-03 -3.478680228909748415e-03
-2.753988600624999890e+03 -1.629239007694099255e-03 -5.072252340236066935e-03 -3.010782670956762413e-03 -3.468164840836430573e-03
-2.752946212812499653e+03 -1.627978013826411998e-03 -5.068778351865158016e-03 -3.007654726423691395e-03 -3.458915929610665262e-03
-2.751903824999999415e+03 -1.624314948600029222e-03 -5.057796364681419431e-03 -3.000141143427317338e-03 -3.450136788539355254e-03
-2.750861437187499632e+03 -1.619075431551824209e-03 -5.041802824879967893e-03 -2.989899072428996683e-03 -3.441267055667470657e-03
-2.749819049374999850e+03 -1.612771466028272219e-03 -5.022228418591425519e-03 -2.978164233265780114e-03 -3.431914244655490630e-03
-2.748776661562499157e+03 -1.605853590824294404e-03 -5.000364629482197468e-03 -2.965966220351288433e-03 -3.422080677770926709e-03
-2.747734273749999829e+03 -1.599017796528490838e-03 -4.978263771549070425e-03 -2.954794345452529600e-03 -3.412705844804047282e-03
-2.746691885937499592e+03 -1.592932150789147039e-03 -4.957981913287161368e-03 -2.945925329022887340e-03 -3.404056619236134514e-03
-2.745649498125000264e+03 -1.588453438728886641e-03 -4.942208159020077506e-03 -2.940903729255287587e-03 -3.395670164524751400e-03
-2.744607110312499572e+03 -1.585503593002619708e-03 -4.930690022686473085e-03 -2.939601549915603958e-03 -3.387578249094655089e-03
-2.743564722499999334e+03 -1.583405982482224668e-03 -4.921380977154147900e-03 -2.940661964372510030e-03 -3.379056978512892315e-03
-2.742522334687499551e+03 -1.581928814236885405e-03 -4.913609031788460091e-03 -2.943568484489126474e-03 -3.368969107278244751e-03
-2.741479946874999769e+03 -1.581120125645584093e-03 -4.907586735620883024e-03 -2.948297666397238503e-03 -3.357147433129040442e-03
-2.740437559062499986e+03 -1.580990111952765634e-03 -4.903479862254989281e-03 -2.954630432635497496e-03 -3.344045359349831926e-03
-2.739395171249999748e+03 -1.581661235436362294e-03 -4.901774493690109862e-03 -2.962607003996747292e-03 -3.330022348728692815e-03
-2.738352783437499056e+03 -1.583543092463988479e-03 -4.903749504903770484e-03 -2.972977710118800045e-03 -3.315645232768829262e-03
-2.737310395624999728e+03 -1.586210151878545771e-03 -4.908143211140388387e-03 -2.984844234110325262e-03 -3.301446614558220267e-03
-2.736268007812499945e+03 -1.589303723579394562e-03 -4.913931974824708657e-03 -2.997378372494547121e-03 -3.287672853972127985e-03
-2.735225619999999708e+03 -1.593097871854139581e-03 -4.922126455599529216e-03 -3.010807421630727187e-03 -3.274662189060257699e-03
-2.734183232187500380e+03 -1.597955837810876309e-03 -4.933973563787366103e-03 -3.025596977690934043e-03 -3.262199571819301893e-03
-2.733140844374999688e+03 -1.603782574302430909e-03 -4.949208766666561912e-03 -3.041515701168045777e-03 -3.249883752222778276e-03
-2.732098456562499450e+03 -1.609654813919594342e-03 -4.965032036628464450e-03 -3.056725618538314905e-03 -3.238460362093865605e-03
-2.731056068749999667e+03 -1.614911811608079695e-03 -4.979405546918472432e-03 -3.069971672653432852e-03 -3.228538802651430544e-03
-2.730013680937499885e+03 -1.619311845052408489e-03 -4.991644021905454823e-03 -3.080687881371322202e-03 -3.219990531802914471e-03
-2.728971293125000102e+03 -1.622695731286160703e-03 -5.001271017930210977e-03 -3.088546222961718272e-03 -3.212499526942181900e-03
-2.727928905312499410e+03 -1.624639522034414382e-03 -5.006892882065170670e-03 -3.092894471382626187e-03 -3.205779446855227047e-03
-2.726886517499999627e+03 -1.624336148661931168e-03 -5.005988600225667190e-03 -3.092256310595546502e-03 -3.199366369251669534e-03
-2.725844129687499844e+03 -1.621731465642517337e-03 -4.998383075379340262e-03 -3.086543298300038936e-03 -3.193201104894333783e-03
-2.724801741874999607e+03 -1.617023249341987363e-03 -4.984645548714815126e-03 -3.076203490022172589e-03 -3.187373535560664682e-03
-2.723759354062499824e+03 -1.610553128334757779e-03 -4.965736324593022707e-03 -3.062051524087543858e-03 -3.181407854197285199e-03
-2.722716966249999132e+03 -1.602878142418030349e-03 -4.943389694868248301e-03 -3.045116880724968271e-03 -3.175044571786967730e-03
-2.721674578437499804e+03 -1.594270617944599849e-03 -4.918454445554194289e-03 -3.025901423736096236e-03 -3.168263065723427724e-03
-2.720632190624999566e+03 -1.584816970915780675e-03 -4.891083676115693009e-03 -3.004770740228855132e-03 -3.161269632730374143e-03
-2.719589802812500238e+03 -1.574455829109425208e-03 -4.860987204622727390e-03 -2.981787236534110506e-03 -3.154376759055184561e-03
-2.718547415000000001e+03 -1.563526896622335384e-03 -4.829092068417117564e-03 -2.957810079255333152e-03 -3.147500989834885188e-03
-2.717505027187499309e+03 -1.552709275408620596e-03 -4.797483952624117566e-03 -2.934144711761811023e-03 -3.140447299462528763e-03
-2.716462639374999526e+03 -1.542595019539362219e-03 -4.768008835201508443e-03 -2.911880315198952813e-03 -3.133414665422204481e-03
-2.715420251562499743e+03 -1.532941652844000552e-03 -4.739843968393045968e-03 -2.890689356156379668e-03 -3.126864569960725784e-03
-2.714377863750000415e+03 -1.523542322602757784e-03 -4.712283534482655453e-03 -2.870299260140193008e-03 -3.120163607032832871e-03
-2.713335475937500178e+03 -1.514612031524740967e-03 -4.685952915572533760e-03 -2.851185099393398030e-03 -3.112707043062935743e-03
-2.712293088124999940e+03 -1.506129964333411666e-03 -4.660758174083299947e-03 -2.833360196327552351e-03 -3.105416614516542419e-03
-2.711250700312499703e+03 -1.498097435298785182e-03 -4.636662405347128854e-03 -2.816899912268071727e-03 -3.098920821023846799e-03
-2.710208312499999920e+03 -1.490841651491780356e-03 -4.614627091899921318e-03 -2.802510169076219415e-03 -3.093045275313594401e-03
-2.709165924687499682e+03 -1.484593723925530396e-03 -4.595364807522948902e-03 -2.790630094208294484e-03 -3.087849092300808639e-03
-2.708123536875000354e+03 -1.479203056166599264e-03 -4.578460008996263278e-03 -2.780886589246162489e-03 -3.083527683983227231e-03
-2.707081149062499662e+03 -1.474044527867457086e-03 -4.562005148499703039e-03 -2.772055558978496568e-03 -3.080054864791852316e-03
-2.706038761249999425e+03 -1.468506115195899976e-03 -4.544091180777080907e-03 -2.763012049300792201e-03 -3.077484774653943978e-03
-2.704996373437499642e+03 -1.462045560180849765e-03 -4.523153938750149906e-03 -2.752533991617583768e-03 -3.075308014156569267e-03
-2.703953985624999859e+03 -1.454494919063038967e-03 -4.498826455403979324e-03 -2.740034927918306561e-03 -3.073245453786737410e-03
-2.702911597812500077e+03 -1.446218817048992248e-03 -4.472302352296236502e-03 -2.726084838143490088e-03 -3.071431221777753615e-03
-2.701869209999999384e+03 -1.437600703078204195e-03 -4.444824196918379169e-03 -2.711305644265308862e-03 -3.069662414182266520e-03
-2.700826822187499602e+03 -1.429104921865551828e-03 -4.417726808990434829e-03 -2.696751948333194794e-03 -3.067727647427979844e-03
-2.699784434374999819e+03 -1.420720454031653302e-03 -4.390781879207775878e-03 -2.682747124031483084e-03 -3.065208558436145238e-03
-2.698742046562499581e+03 -1.412327301211847679e-03 -4.363509181970241617e-03 -2.669258488279163503e-03 -3.061938551798929192e-03
-2.697699658750000253e+03 -1.404318464425976945e-03 -4.337097488950656700e-03 -2.657073991770643288e-03 -3.057776011697836607e-03
-2.696657270937499106e+03 -1.397347413326511644e-03 -4.313568712458382484e-03 -2.647423560387017483e-03 -3.052858389805458185e-03
-2.695614883124999778e+03 -1.391432977498904908e-03 -4.293106435616948421e-03 -2.640120768979046378e-03 -3.047932356801846040e-03
-2.694572495312499541e+03 -1.386314077414562860e-03 -4.275004808017470424e-03 -2.634493660398242506e-03 -3.043667941265206303e-03
-2.693530107499999758e+03 -1.382005354329947930e-03 -4.259355432295766283e-03 -2.630487859230315733e-03 -3.040358888091039026e-03
-2.692487719687499521e+03 -1.378620972306181204e-03 -4.246665907226861505e-03 -2.628044826212587448e-03 -3.038402318522633993e-03
-2.691445331874999283e+03 -1.376759001591142551e-03 -4.238836985844943173e-03 -2.628201020179017026e-03 -3.037642892820185958e-03
-2.690402944062499046e+03 -1.377259612603857000e-03 -4.238435885158170317e-03 -2.632594821736489003e-03 -3.037383667006148501e-03
-2.689360556249999718e+03 -1.380225613139398960e-03 -4.245818477641078760e-03 -2.641352752093043682e-03 -3.037721986669766026e-03
-2.688318168437499935e+03 -1.384846731109286083e-03 -4.258678303657115194e-03 -2.652594338276362089e-03 -3.038723985034926141e-03
-2.687275780624999697e+03 -1.390501958367294094e-03 -4.275277197148678529e-03 -2.664825740725122304e-03 -3.040195720970078654e-03
-2.686233392812499460e+03 -1.397114360166678464e-03 -4.295397708473289861e-03 -2.677865609869598158e-03 -3.042191010084156245e-03
-2.685191004999999222e+03 -1.404167396451904510e-03 -4.317465307557621229e-03 -2.690700115304439904e-03 -3.044639132959133746e-03
-2.684148617187499894e+03 -1.410888062068913493e-03 -4.339122831527161307e-03 -2.701813390655149246e-03 -3.047723401741086156e-03
-2.683106229374999657e+03 -1.416931158386083942e-03 -4.359279914698294296e-03 -2.710595434305235977e-03 -3.051767855772038671e-03
-2.682063841562499874e+03 -1.421959947800889405e-03 -4.376823517114569219e-03 -2.716538919944910292e-03 -3.056464951552489203e-03
-2.681021453749999637e+03 -1.425466651095157623e-03 -4.390216971318912191e-03 -2.718627393309416222e-03 -3.061257095508426208e-03
-2.679979065937499854e+03 -1.427098648676871240e-03 -4.398435241619033827e-03 -2.716080438600952489e-03 -3.065695147692182061e-03
-2.678936678124999617e+03 -1.426971723898742567e-03 -4.401781276820943348e-03 -2.709213914978429640e-03 -3.069744639709636510e-03
-2.677894290312499834e+03 -1.425129832308898040e-03 -4.400314711636483037e-03 -2.698245735385703444e-03 -3.073525030271688496e-03
-2.676851902499999596e+03 -1.421345748380848035e-03 -4.393187153543021833e-03 -2.683005803392799794e-03 -3.077174676087800122e-03
-2.675809514687499814e+03 -1.415809360117785062e-03 -4.380773513480379876e-03 -2.664228355726599908e-03 -3.080662868734410434e-03
-2.674767126874999576e+03 -1.409187467282283293e-03 -4.365075155831365551e-03 -2.643277689128730942e-03 -3.083645014956657316e-03
-2.673724739062499793e+03 -1.402030999008925570e-03 -4.347751634445757608e-03 -2.621270326000069151e-03 -3.086428471357159035e-03
-2.672682351249999556e+03 -1.394517713423199488e-03 -4.329253119657144357e-03 -2.598717731065760834e-03 -3.089376948389987651e-03
-2.671639963437499773e+03 -1.386995836059223396e-03 -4.310635264888172322e-03 -2.576313716737570984e-03 -3.091891419484203707e-03
-2.670597575624999536e+03 -1.379726582736922474e-03 -4.292632654282421863e-03 -2.554680065505886451e-03 -3.093749545449941095e-03
-2.669555187812499753e+03 -1.372655003941535435e-03 -4.274984310080050080e-03 -2.533874259654621784e-03 -3.095277455450193629e-03
-2.668512799999999515e+03 -1.365819097814241620e-03 -4.257781254668665909e-03 -2.514014711653628567e-03 -3.096458444799242427e-03
-2.667470412187499733e+03 -1.359108146291539360e-03 -4.240653457547146482e-03 -2.494941835142522064e-03 -3.097386071764429184e-03
-2.666428024375000405e+03 -1.352584213338394901e-03 -4.223715632009709606e-03 -2.476909694822878715e-03 -3.098251786708642024e-03
-2.665385636562500167e+03 -1.346302935159584277e-03 -4.207103520105066018e-03 -2.460087663488723288e-03 -3.099371820072094937e-03
-2.664343248749999930e+03 -1.340179697077614534e-03 -4.190530692495983769e-03 -2.444360419945987729e-03 -3.101192968558668609e-03
-2.663300860937499692e+03 -1.334263083299089660e-03 -4.174043784602801677e-03 -2.430003429849861459e-03 -3.103593816930249553e-03
-2.662258473125000364e+03 -1.328568992120313227e-03 -4.157618744003443133e-03 -2.417176618756150096e-03 -3.106221292823205075e-03
-2.661216085312499672e+03 -1.322948569187360661e-03 -4.140763928851981003e-03 -2.405655043402964849e-03 -3.109175304370533598e-03
-2.660173697500000344e+03 -1.317148513254916189e-03 -4.122798390211955197e-03 -2.394779777635936205e-03 -3.113283672571507711e-03
-2.659131309687499652e+03 -1.311567534819357232e-03 -4.105131826793020910e-03 -2.384989134497630166e-03 -3.119024047108798388e-03
-2.658088921874999869e+03 -1.306661417321819656e-03 -4.089244610229998168e-03 -2.377016627657789049e-03 -3.126020105235187939e-03
-2.657046534062499632e+03 -1.301985650971839879e-03 -4.073819489329404478e-03 -2.369922523388875643e-03 -3.133922300609590528e-03
-2.656004146249999849e+03 -1.296838555195846138e-03 -4.056765697527281965e-03 -2.362243702490786877e-03 -3.142403295915035307e-03
-2.654961758437500066e+03 -1.290851787736933386e-03 -4.036831870469897825e-03 -2.353485056505450704e-03 -3.150394203877337259e-03
-2.653919370624999374e+03 -1.283778873925974732e-03 -4.013112633189440219e-03 -2.343435630297575900e-03 -3.156467492005377885e-03
-2.652876982812499591e+03 -1.275221721602974633e-03 -3.984368954263799341e-03 -2.331358617191642366e-03 -3.160034395167900072e-03
-2.651834594999999808e+03 -1.264752783746732074e-03 -3.949310573818226588e-03 -2.316391214318843598e-03 -3.160655905446902413e-03
-2.650792207187500026e+03 -1.252102354474210347e-03 -3.907244762390169913e-03 -2.297774346951628709e-03 -3.157231300414140539e-03
-2.649749819375000243e+03 -1.237277092839153851e-03 -3.858400884337899028e-03 -2.275150361734583349e-03 -3.149478031770683566e-03
-2.648707431562499096e+03 -1.220533407037035795e-03 -3.803651716875287338e-03 -2.248860881888664186e-03 -3.137922750884013842e-03
-2.647665043749999768e+03 -1.202434345056599234e-03 -3.744713532643103877e-03 -2.220011242307029509e-03 -3.123172835950563993e-03
-2.646622655937499530e+03 -1.183619778036353780e-03 -3.683674927501044780e-03 -2.189613182991853851e-03 -3.105937411898747769e-03
-2.645580268124999748e+03 -1.164684646013016333e-03 -3.622533206554862887e-03 -2.158509355451169228e-03 -3.086739566913736677e-03
-2.644537880312499965e+03 -1.146308268346043916e-03 -3.563391951742659464e-03 -2.127975241577983144e-03 -3.066208188424032841e-03
-2.643495492499999727e+03 -1.129081191220002601e-03 -3.508017334867444530e-03 -2.099230324653624403e-03 -3.044849818398693078e-03
-2.642453104687499490e+03 -1.113381165831669019e-03 -3.457579533602132219e-03 -2.072982854133265974e-03 -3.023477121763179943e-03
-2.641410716874999707e+03 -1.099448609601498669e-03 -3.412807942547581991e-03 -2.049710836258452837e-03 -3.003462108829146361e-03
-2.640368329062499924e+03 -1.087501414755647411e-03 -3.374320307005045615e-03 -2.029924507629741418e-03 -2.986301750931980459e-03
-2.639325941250000142e+03 -1.078013978681854369e-03 -3.343526960397599432e-03 -2.014618860957879346e-03 -2.973076956462351872e-03
-2.638283553437499450e+03 -1.071141585910714107e-03 -3.320913991788988166e-03 -2.004076462491775380e-03 -2.964007662084028067e-03
-2.637241165624999212e+03 -1.066774306917815099e-03 -3.306197218116908518e-03 -1.997991462625594260e-03 -2.959356202027566343e-03
-2.636198777812499884e+03 -1.064800824542690280e-03 -3.299071197107436050e-03 -1.996085484245222353e-03 -2.959160346883899818e-03
-2.635156389999999647e+03 -1.064715690953523712e-03 -3.298032607117527912e-03 -1.997299666078439923e-03 -2.962868462974133869e-03
-2.634114002187500319e+03 -1.066006037835422497e-03 -3.301506399509835862e-03 -2.000647583831163031e-03 -2.970008697101770515e-03
-2.633071614374999626e+03 -1.068521115956405513e-03 -3.308910284369141058e-03 -2.006051047853022341e-03 -2.980320421144940814e-03
-2.632029226562499844e+03 -1.072065988710398359e-03 -3.319511589448554886e-03 -2.013372702317539013e-03 -2.993372428978883885e-03
-2.630986838749999606e+03 -1.076311258301952027e-03 -3.332183947816464917e-03 -2.022182347242419687e-03 -3.008669427494556521e-03
-2.629944450937499823e+03 -1.081151071736686283e-03 -3.346511132555485182e-03 -2.032437981458039625e-03 -3.026311411008529573e-03
-2.628902063124999586e+03 -1.086513304077058994e-03 -3.362215709051187117e-03 -2.044100095568725760e-03 -3.046454834619420540e-03
-2.627859675312499803e+03 -1.092417218812911407e-03 -3.379232294425528471e-03 -2.057426490202559754e-03 -3.068931551441566891e-03
-2.626817287499999566e+03 -1.098804729103199573e-03 -3.397257029127514951e-03 -2.072527906305909016e-03 -3.093177463566680607e-03
-2.625774899687500238e+03 -1.105540996712588674e-03 -3.415947781137450637e-03 -2.089017335250181219e-03 -3.118009154990175353e-03
-2.624732511874999545e+03 -1.112581527469401130e-03 -3.435292027561676845e-03 -2.106588796231655646e-03 -3.141817986630852846e-03
-2.623690124062499763e+03 -1.119968418138178210e-03 -3.455330206334204009e-03 -2.125480583036753763e-03 -3.163599402808830573e-03
-2.622647736249999525e+03 -1.127747655856685708e-03 -3.476122035415096529e-03 -2.145925606880137206e-03 -3.183218270700239379e-03
-2.621605348437499742e+03 -1.135841764229885168e-03 -3.497552882273431089e-03 -2.167556196058552376e-03 -3.200848279053920224e-03
-2.620562960624999960e+03 -1.144000094240625555e-03 -3.518927449787628836e-03 -2.189758545616285208e-03 -3.216294891039608601e-03
-2.619520572812500177e+03 -1.152159197838931040e-03 -3.540010504371858633e-03 -2.212482540637655294e-03 -3.228881500671917405e-03
-2.618478184999999939e+03 -1.160198063446654486e-03 -3.560501535378647001e-03 -2.235369778195710200e-03 -3.237938475975351248e-03
-2.617435797187499247e+03 -1.167841983616183703e-03 -3.579786085944759288e-03 -2.257485914715263216e-03 -3.242790678444627036e-03
-2.616393409374999919e+03 -1.175185836904241686e-03 -3.598314583292653353e-03 -2.278731617866901291e-03 -3.243419799341464536e-03
-2.615351021562499682e+03 -1.182242343460157682e-03 -3.616267454386753750e-03 -2.298881110599320949e-03 -3.239962813351915209e-03
-2.614308633750000354e+03 -1.188619350645648285e-03 -3.632671883802654836e-03 -2.316770025919732620e-03 -3.233076855565273668e-03
-2.613266245937500116e+03 -1.194200120969209555e-03 -3.647308175213019588e-03 -2.331927829703112336e-03 -3.223999291379192438e-03
-2.612223858124999879e+03 -1.199085752110981692e-03 -3.660583311179328638e-03 -2.344378283305106631e-03 -3.213770944411624766e-03
-2.611181470312499641e+03 -1.203304729747190502e-03 -3.672620326612540103e-03 -2.354113424517324197e-03 -3.203108793794405291e-03
-2.610139082499999859e+03 -1.207011344104787654e-03 -3.683764958467816795e-03 -2.361657165559575243e-03 -3.193297017355694895e-03
-2.609096694687499621e+03 -1.210111801167528629e-03 -3.693562932088711830e-03 -2.367124154838990552e-03 -3.185497033561836278e-03
-2.608054306875000293e+03 -1.212728848800812996e-03 -3.702279387012243593e-03 -2.370948747899586338e-03 -3.179530140317407289e-03
-2.607011919062499601e+03 -1.215265300857786696e-03 -3.711104828745100115e-03 -2.373987806391462431e-03 -3.175266181224256461e-03
-2.605969531249999363e+03 -1.217807796190345645e-03 -3.720242326304161549e-03 -2.376519075187368164e-03 -3.172952508021336954e-03
-2.604927143437499581e+03 -1.220245905951731829e-03 -3.729315104014684426e-03 -2.378396449146087145e-03 -3.172799608850665216e-03
-2.603884755624999798e+03 -1.222547602218910633e-03 -3.738232994926332479e-03 -2.379543643733219530e-03 -3.174925752844221308e-03
-2.602842367812499560e+03 -1.224797773331042557e-03 -3.747171608793033008e-03 -2.380274925382746491e-03 -3.179408880257260199e-03
-2.601799979999999778e+03 -1.226988813172436108e-03 -3.755950916177334172e-03 -2.380853623853850572e-03 -3.185493501361020153e-03
-2.600757592187499540e+03 -1.229201050697041045e-03 -3.764685593001971566e-03 -2.381668328864735337e-03 -3.191963617304537267e-03
-2.599715204374999757e+03 -1.231549904442477261e-03 -3.773626827870713799e-03 -2.383123949972188599e-03 -3.197593981617044469e-03
-2.598672816562499975e+03 -1.233821996590607310e-03 -3.782082608588135161e-03 -2.384874955526155964e-03 -3.201846497043482273e-03
-2.597630428749999737e+03 -1.235764431689955574e-03 -3.789253278786188818e-03 -2.386475804387108452e-03 -3.205045157626841383e-03
-2.596588040937499954e+03 -1.237382295208575445e-03 -3.795035033899464387e-03 -2.388147901116175354e-03 -3.207087996152942211e-03
-2.595545653124999717e+03 -1.238536503084588895e-03 -3.798954734908582993e-03 -2.389705307862391610e-03 -3.208105764681263780e-03
-2.594503265312499934e+03 -1.238980773796040684e-03 -3.800228070505830020e-03 -2.390724270075555557e-03 -3.208700853842462106e-03
-2.593460877499999697e+03 -1.238607635199266092e-03 -3.798389977613672846e-03 -2.391237346340661929e-03 -3.209264718746189602e-03
-2.592418489687499914e+03 -1.237261949493080430e-03 -3.793004432107892430e-03 -2.390874224790994276e-03 -3.210138655150596067e-03
-2.591376101874999677e+03 -1.234965687747404794e-03 -3.784323733122100381e-03 -2.389349425682352462e-03 -3.211776458263384225e-03
-2.590333714062499439e+03 -1.231665878046642182e-03 -3.772299092083785266e-03 -2.386359292661583992e-03 -3.214447944190285036e-03
-2.589291326249999656e+03 -1.227152531457322612e-03 -3.756305408453678146e-03 -2.381464977944748422e-03 -3.217832641829259342e-03
-2.588248938437499874e+03 -1.221169262345794424e-03 -3.735637351533152833e-03 -2.374028206465530252e-03 -3.221550241470831719e-03
-2.587206550624999636e+03 -1.213577890427917786e-03 -3.710040401094892928e-03 -2.363482306585205656e-03 -3.225403119452360280e-03
-2.586164162812499853e+03 -1.204520834890017520e-03 -3.679984151615861652e-03 -2.350043939062718221e-03 -3.229447287410068708e-03
-2.585121774999999161e+03 -1.194228925009051647e-03 -3.646129697408627933e-03 -2.334241448012257854e-03 -3.234277829545695402e-03
-2.584079387187499833e+03 -1.183124952547541953e-03 -3.609738852623486493e-03 -2.316952771380731153e-03 -3.241148778974227689e-03
-2.583036999374999596e+03 -1.171543457018519316e-03 -3.571881022434439997e-03 -2.298746725214032439e-03 -3.251224459819328488e-03
-2.581994611562499358e+03 -1.159738209967297456e-03 -3.533401550181366427e-03 -2.279994255214156697e-03 -3.264757243656945824e-03
-2.580952223749999575e+03 -1.147945331272587962e-03 -3.495043184773857434e-03 -2.261118435928400911e-03 -3.281639421541075741e-03
-2.579909835937499793e+03 -1.136348359175150475e-03 -3.457405005674560848e-03 -2.242409407899691350e-03 -3.302257387155480700e-03
-2.578867448124999555e+03 -1.125014510216618222e-03 -3.420793488327261538e-03 -2.223818788958467803e-03 -3.326727139701776432e-03
-2.577825060312499772e+03 -1.113874744852138676e-03 -3.385094460781881351e-03 -2.205040036784230301e-03 -3.355329103969977370e-03
-2.576782672499999535e+03 -1.103019712731439410e-03 -3.350701096593935741e-03 -2.186044124728175539e-03 -3.388217950949396710e-03
-2.575740284687499752e+03 -1.092343159330844702e-03 -3.317487301647316974e-03 -2.166271928756065539e-03 -3.424740291903521656e-03
-2.574697896874999969e+03 -1.081549706228972880e-03 -3.284581459255226689e-03 -2.145092763505447152e-03 -3.464103916071719410e-03
-2.573655509062499732e+03 -1.070975821780241130e-03 -3.252925427642965571e-03 -2.123316060348191380e-03 -3.505211367209863909e-03
-2.572613121249999949e+03 -1.061226786557059468e-03 -3.224339817238496171e-03 -2.102173372811661466e-03 -3.547275948145312170e-03
-2.571570733437499712e+03 -1.052720067587566664e-03 -3.200073358621883385e-03 -2.082526041109654651e-03 -3.589160337300456322e-03
-2.570528345625000384e+03 -1.045715607629035858e-03 -3.180839075033043122e-03 -2.065024659543774569e-03 -3.630067391705345085e-03
-2.569485957812500146e+03 -1.040369025423469292e-03 -3.167038711679000945e-03 -2.050103399401489914e-03 -3.669860498193270107e-03
-2.568443569999999909e+03 -1.036861193095055603e-03 -3.159239559238386820e-03 -2.038089132831233732e-03 -3.708483021645070550e-03
-2.567401182187499671e+03 -1.035172888744096548e-03 -3.157442257422766584e-03 -2.028839351215587592e-03 -3.746569395606924764e-03
-2.566358794374999889e+03 -1.035351164621229302e-03 -3.161722811047002618e-03 -2.022566426560285305e-03 -3.783941733645997986e-03
-2.565316406562499651e+03 -1.037480121415247994e-03 -3.172121965041863664e-03 -2.019818096117336360e-03 -3.819619477941449664e-03
-2.564274018749999868e+03 -1.041556880560541489e-03 -3.188379053010892850e-03 -2.021035419937465029e-03 -3.853468484135764982e-03
-2.563231630937499631e+03 -1.047396628551763289e-03 -3.209719723580879442e-03 -2.026229532251950897e-03 -3.885268927108026515e-03
-2.562189243125000303e+03 -1.054829621995857780e-03 -3.235545558359964862e-03 -2.035210213369241516e-03 -3.914400063997048283e-03
-2.561146855312499611e+03 -1.063920909386823974e-03 -3.266030125824965526e-03 -2.048148572954430497e-03 -3.941029356101490716e-03
-2.560104467499999828e+03 -1.074396212499140061e-03 -3.300289455193775555e-03 -2.064590808995410854e-03 -3.965728232650129158e-03
-2.559062079687500045e+03 -1.085834138055636298e-03 -3.337014244783919389e-03 -2.083753013609314451e-03 -3.989221302580957078e-03
-2.558019691874999808e+03 -1.097971465066752573e-03 -3.375342464560574397e-03 -2.105223774089597360e-03 -4.012015586503228648e-03
-2.556977304062499570e+03 -1.110663350761097049e-03 -3.414743035907117589e-03 -2.128877230871477257e-03 -4.033997937877944681e-03
-2.555934916249999787e+03 -1.123681802782295356e-03 -3.454524885716896577e-03 -2.154258798428425412e-03 -4.055273751822735008e-03
-2.554892528437499550e+03 -1.136919602789457796e-03 -3.494327506329469868e-03 -2.181217805563508312e-03 -4.076495484801826580e-03
-2.553850140625000222e+03 -1.150348396573499556e-03 -3.534008971955417133e-03 -2.209797341430644498e-03 -4.098046417831737245e-03
-2.552807752812499530e+03 -1.163597960179450644e-03 -3.572543755641717240e-03 -2.239088708599141359e-03 -4.120197438295964548e-03
-2.551765364999999747e+03 -1.176609104365453681e-03 -3.609811633116913592e-03 -2.268869481799774303e-03 -4.142932935490542014e-03
-2.550722977187499964e+03 -1.189428037767968193e-03 -3.645917934249076359e-03 -2.299293392776943779e-03 -4.165501740188136751e-03
-2.549680589374999727e+03 -1.201754432440392930e-03 -3.680016649229288749e-03 -2.329647498014592033e-03 -4.187103164690254668e-03
-2.548638201562499944e+03 -1.213239190205690245e-03 -3.711214868967531617e-03 -2.358942742605083919e-03 -4.207126430358533800e-03
-2.547595813749999706e+03 -1.223658131562997339e-03 -3.738940117526851157e-03 -2.386542427991636666e-03 -4.225355890115564672e-03
-2.546553425937499924e+03 -1.232605226865218784e-03 -3.762017822849572646e-03 -2.411537503036325324e-03 -4.242185315232639350e-03
-2.545511038124999232e+03 -1.240138450689995528e-03 -3.780772083411260923e-03 -2.433780499071269959e-03 -4.257811796249390442e-03
-2.544468650312499904e+03 -1.246733174048672696e-03 -3.796738327145773167e-03 -2.454051914446358975e-03 -4.271535506392030654e-03
-2.543426262499999666e+03 -1.252015073792337244e-03 -3.808758847710786745e-03 -2.471646793960519378e-03 -4.282494910195264182e-03
-2.542383874687499429e+03 -1.255507563537787506e-03 -3.815477105824356500e-03 -2.485458761808759590e-03 -4.289832005832746112e-03
-2.541341486874999646e+03 -1.257016053380744392e-03 -3.816496611279715165e-03 -2.494756649810617524e-03 -4.293384800105003000e-03
-2.540299099062499863e+03 -1.256560663897390503e-03 -3.812010579718751960e-03 -2.499345713989104423e-03 -4.293401348061899256e-03
-2.539256711249999626e+03 -1.254274677633368355e-03 -3.802549982591176513e-03 -2.499266754372183631e-03 -4.290151008194689579e-03
-2.538214323437499843e+03 -1.250209478284144667e-03 -3.788316262950174561e-03 -2.494542174196252675e-03 -4.284818367606744657e-03
-2.537171935624999605e+03 -1.244501854796763824e-03 -3.769686229308475377e-03 -2.485512518341672587e-03 -4.277769065435311525e-03
-2.536129547812499823e+03 -1.237643514747847505e-03 -3.748111403921587734e-03 -2.473226765733877158e-03 -4.269609137669432876e-03
-2.535087159999999585e+03 -1.230248858342631538e-03 -3.725343822641763621e-03 -2.459104938815662948e-03 -4.261806971644149615e-03
-2.534044772187499348e+03 -1.223095110654700028e-03 -3.703701571276730563e-03 -2.444763298807353397e-03 -4.255405068934374133e-03
-2.533002384374999565e+03 -1.216739912640363774e-03 -3.684847933281050307e-03 -2.431361356729774565e-03 -4.251353554313835534e-03
-2.531959996562499782e+03 -1.210999171235758575e-03 -3.668093556823462647e-03 -2.418765557327759268e-03 -4.250693833684971584e-03
-2.530917608749999545e+03 -1.205767694639988926e-03 -3.652966316642719535e-03 -2.407038648423029913e-03 -4.254558209008986631e-03
-2.529875220937499762e+03 -1.201167147141025873e-03 -3.639755803134310085e-03 -2.396563985183013720e-03 -4.263434511131166879e-03
-2.528832833124999979e+03 -1.196997962954253871e-03 -3.627919400233332869e-03 -2.386833360787527121e-03 -4.277497997386709577e-03
-2.527790445312499742e+03 -1.192944770497359960e-03 -3.616484161564596875e-03 -2.377248176659491931e-03 -4.296468349887561100e-03
-2.526748057499999959e+03 -1.189182594871931011e-03 -3.605812945900898313e-03 -2.368454334486590207e-03 -4.319752411985797527e-03
-2.525705669687499721e+03 -1.185888302808138549e-03 -3.596329491116497835e-03 -2.361003115501365823e-03 -4.347922578810539153e-03
-2.524663281874999939e+03 -1.183115729191630680e-03 -3.588245826947977866e-03 -2.354914925504332079e-03 -4.381249363855359291e-03
-2.523620894062499701e+03 -1.180807127200623812e-03 -3.581522292071391556e-03 -2.349834410507261728e-03 -4.418371567825539990e-03
-2.522578506250000373e+03 -1.178524652504301263e-03 -3.574960431038349835e-03 -2.344660127221746739e-03 -4.458407356929661343e-03
-2.521536118437499681e+03 -1.175725615947785258e-03 -3.566965192482288421e-03 -2.338221831662470364e-03 -4.501221860696181555e-03
-2.520493730624999898e+03 -1.172043266106099612e-03 -3.556454742386669626e-03 -2.329735949372735253e-03 -4.546777184095194928e-03
-2.519451342812499661e+03 -1.167354586314152398e-03 -3.543120542940107233e-03 -2.318843278530697757e-03 -4.594685863582214681e-03
-2.518408954999999878e+03 -1.161808596335139974e-03 -3.527429258032721820e-03 -2.305814300924291776e-03 -4.644021940289806867e-03
-2.517366567187499641e+03 -1.155535636284759542e-03 -3.509697935644042702e-03 -2.291047040364805297e-03 -4.694352481392116867e-03
-2.516324179374999858e+03 -1.148542633878748978e-03 -3.489785398827176602e-03 -2.274842639097744788e-03 -4.745542450284069742e-03
-2.515281791562499620e+03 -1.140577945803034890e-03 -3.466828001791112321e-03 -2.256877723445975016e-03 -4.796965202816183375e-03
-2.514239403749999838e+03 -1.131181039598108846e-03 -3.439340134197073958e-03 -2.236392089639233777e-03 -4.847092725323767955e-03
-2.513197015937499600e+03 -1.120132607788921868e-03 -3.406634848592260661e-03 -2.212986983068072813e-03 -4.894467694685629769e-03
-2.512154628124999817e+03 -1.107736912533800050e-03 -3.369562315946933537e-03 -2.187395813902497880e-03 -4.938401006339086623e-03
-2.511112240312499580e+03 -1.094294723100601311e-03 -3.328849714333244943e-03 -2.160544368068269792e-03 -4.978316639109993218e-03
-2.510069852499999797e+03 -1.080146825387423050e-03 -3.285511989378566994e-03 -2.133144018725388440e-03 -5.014086233089133995e-03
-2.509027464687499560e+03 -1.066114788946601142e-03 -3.242055798873686584e-03 -2.106804328233849704e-03 -5.046205165843697070e-03
-2.507985076874999777e+03 -1.052869310851950631e-03 -3.200518382157202871e-03 -2.082855447355771127e-03 -5.075405494302159815e-03
-2.506942689062499539e+03 -1.040597704494134563e-03 -3.161502741434371860e-03 -2.061608571398088931e-03 -5.101996602974385835e-03
-2.505900301249999757e+03 -1.029719874353958063e-03 -3.126333793854618997e-03 -2.043808506651002659e-03 -5.125288597993666283e-03
-2.504857913437499974e+03 -1.020445752133221189e-03 -3.095734621754883415e-03 -2.029720100863686375e-03 -5.145377505806947999e-03
-2.503815525624999736e+03 -1.012536620991631026e-03 -3.069052306463725555e-03 -2.018742479923171969e-03 -5.163477330122881806e-03
-2.502773137812499954e+03 -1.006205091120413331e-03 -3.047008987550507437e-03 -2.011162178838917566e-03 -5.180662123856687867e-03
-2.501730749999999716e+03 -1.001562029165518636e-03 -3.030100180821107634e-03 -2.006918053189801852e-03 -5.197987155944741762e-03
-2.500688362187499933e+03 -9.983254185512953956e-04 -3.017545216563946846e-03 -2.005317375789457662e-03 -5.215678087571053341e-03
-2.499645974374999696e+03 -9.961994651152819222e-04 -3.008366102311158842e-03 -2.005915759769720703e-03 -5.233834555879999725e-03
-2.498603586562499913e+03 -9.949557295971464283e-04 -3.001910267510699785e-03 -2.008187515670022127e-03 -5.252228702430603545e-03
-2.497561198749999676e+03 -9.945397398050147882e-04 -2.998177014484327673e-03 -2.011732271644522431e-03 -5.269986093385538826e-03
-2.496518810937499893e+03 -9.950454173215182285e-04 -2.997488909473166891e-03 -2.016669480907212503e-03 -5.287481434759000627e-03
-2.495476423124999656e+03 -9.964088711818881901e-04 -2.999549014810188024e-03 -2.023054702011797476e-03 -5.305388085562517432e-03
-2.494434035312499873e+03 -9.985879831736165207e-04 -3.004154246729453907e-03 -2.030937872106507690e-03 -5.324501915293156085e-03
-2.493391647499999635e+03 -1.001153807231183442e-03 -3.009996521109697086e-03 -2.039477900467502255e-03 -5.345816249183516465e-03
-2.492349259687499853e+03 -1.003777717687435924e-03 -3.016056487522859354e-03 -2.048060993187502711e-03 -5.369503889790359745e-03
-2.491306871874999615e+03 -1.006684859989413544e-03 -3.023090971557131600e-03 -2.057003910703390261e-03 -5.394926706393222970e-03
-2.490264484062499378e+03 -1.010094459505771116e-03 -3.031930687204326819e-03 -2.066448765801344022e-03 -5.421565108530945233e-03
-2.489222096249999595e+03 -1.014145666836176055e-03 -3.043052259859186769e-03 -2.076575643924131673e-03 -5.449426623823541704e-03
-2.488179708437499812e+03 -1.019170577826612528e-03 -3.057407799255301966e-03 -2.088142919645020155e-03 -5.478133243707401963e-03
-2.487137320624999575e+03 -1.025401797755093759e-03 -3.075589524494030339e-03 -2.101814022488319392e-03 -5.507534716579654682e-03
-2.486094932812499792e+03 -1.032674485048078444e-03 -3.097142464492328492e-03 -2.117180950180544679e-03 -5.537553932084941094e-03
-2.485052544999999100e+03 -1.040686029193398218e-03 -3.121229842851421573e-03 -2.133497973324683696e-03 -5.567253865428853019e-03
-2.484010157187499772e+03 -1.049255864412353568e-03 -3.147206964139187373e-03 -2.150577894792054991e-03 -5.595801824651538969e-03
-2.482967769374999534e+03 -1.058389400400809805e-03 -3.174998965577540289e-03 -2.168593448937439650e-03 -5.623776944413423802e-03
-2.481925381562499297e+03 -1.068220395651409572e-03 -3.204942791074289095e-03 -2.187933489280551817e-03 -5.651992390387850299e-03
-2.480882993749999969e+03 -1.078690054569541364e-03 -3.236779476968639456e-03 -2.208624307689317778e-03 -5.680344080555703098e-03
-2.479840605937499731e+03 -1.089532140324426385e-03 -3.269582626091468644e-03 -2.230346269088443606e-03 -5.708293427047815213e-03
-2.478798218124999948e+03 -1.100841831677989036e-03 -3.303529980065390316e-03 -2.253485173234349558e-03 -5.735721175936795563e-03
-2.477755830312499711e+03 -1.112411475865907442e-03 -3.337875344444027684e-03 -2.277834046342790998e-03 -5.762836473855996455e-03
-2.476713442499999928e+03 -1.123655377574359461e-03 -3.370849595623653678e-03 -2.302214091478794501e-03 -5.789382490044484193e-03
-2.475671054687499691e+03 -1.134029272762040108e-03 -3.401026694378439432e-03 -2.325143803921580783e-03 -5.814398756564097964e-03
-2.474628666874999908e+03 -1.143576293970898069e-03 -3.428618118908043164e-03 -2.346566738282144637e-03 -5.837268088603735951e-03
-2.473586279062499671e+03 -1.152691238795264120e-03 -3.454863587796091172e-03 -2.367194132376496032e-03 -5.857983431058652948e-03
-2.472543891249999888e+03 -1.161420552520623902e-03 -3.479999358366022734e-03 -2.386949106059604430e-03 -5.876731544376844439e-03
-2.471501503437499650e+03 -1.169551302867285082e-03 -3.503522177733760234e-03 -2.405155296183895085e-03 -5.893853983889067553e-03
-2.470459115625000322e+03 -1.176780658147406466e-03 -3.524677549334651917e-03 -2.420920221757065418e-03 -5.910141512950174356e-03
-2.469416727812499630e+03 -1.182486147939168031e-03 -3.541557407977295908e-03 -2.433041049215050374e-03 -5.926299111795709298e-03
-2.468374339999999847e+03 -1.185962841407622436e-03 -3.552063288248707724e-03 -2.440044194180085793e-03 -5.942787653587650737e-03
-2.467331952187500065e+03 -1.187047064042200681e-03 -3.555748347260450064e-03 -2.441515962850265235e-03 -5.959236773324992284e-03
-2.466289564374999827e+03 -1.185838641105562558e-03 -3.552821718989285487e-03 -2.437820579806068439e-03 -5.975386180624851079e-03
-2.465247176562499590e+03 -1.182250952215158643e-03 -3.542905989484577446e-03 -2.428988010739954479e-03 -5.991912744084866918e-03
-2.464204788749999807e+03 -1.176328470637835050e-03 -3.526100095953942169e-03 -2.415169954854786815e-03 -6.008599730056673853e-03
-2.463162400937499569e+03 -1.168266605653286039e-03 -3.503058926816825409e-03 -2.396644368311407706e-03 -6.024947955594366772e-03
-2.462120013125000241e+03 -1.158380598470298579e-03 -3.474846815108581944e-03 -2.373846088318543220e-03 -6.041017829715655645e-03
-2.461077625312499549e+03 -1.147151085861659262e-03 -3.442894948248065301e-03 -2.347778079520241971e-03 -6.057112599475636579e-03
-2.460035237499999766e+03 -1.135281490349247888e-03 -3.409250837684234432e-03 -2.319991984966739661e-03 -6.073774541004065865e-03
-2.458992849687499984e+03 -1.123378337978834119e-03 -3.375720040138835421e-03 -2.291754629551608340e-03 -6.092197855685441490e-03
-2.457950461874999746e+03 -1.111562342976749182e-03 -3.342421890310393051e-03 -2.263743285945243097e-03 -6.113618731553992214e-03
-2.456908074062499963e+03 -1.099978052196106748e-03 -3.309468440026458284e-03 -2.236823828396246328e-03 -6.139079924231171173e-03
-2.455865686249999726e+03 -1.088947088420663418e-03 -3.277702873825954263e-03 -2.211871024452518805e-03 -6.169120973850073658e-03
-2.454823298437499943e+03 -1.078697425972600498e-03 -3.247777853753032982e-03 -2.189407797044660726e-03 -6.203777877891347887e-03
-2.453780910624999251e+03 -1.069190324126713778e-03 -3.219557479305990792e-03 -2.169389690404946187e-03 -6.241851730274107328e-03
-2.452738522812499923e+03 -1.060827875104021880e-03 -3.194256943345484979e-03 -2.152624776672800409e-03 -6.281810881950103745e-03
-2.451696134999999686e+03 -1.053919440936734340e-03 -3.172880115856199518e-03 -2.139612602881228384e-03 -6.323345397284799857e-03
-2.450653747187499903e+03 -1.048561510718179924e-03 -3.155723479474158329e-03 -2.130538568919657875e-03 -6.366467375241434065e-03
-2.449611359374999665e+03 -1.044610971836288380e-03 -3.142216210823125643e-03 -2.125360699204594580e-03 -6.410751964438094613e-03
-2.448568971562499883e+03 -1.041714843265522088e-03 -3.131258657322570117e-03 -2.123428480204153906e-03 -6.454899237842346565e-03
-2.447526583749999645e+03 -1.039534633050449462e-03 -3.121937015155674001e-03 -2.123868827047906398e-03 -6.496454715840156713e-03
-2.446484195937499862e+03 -1.037935484080183737e-03 -3.114003602375799585e-03 -2.126127755613627449e-03 -6.533596983992489074e-03
-2.445441808124999625e+03 -1.036946786335148649e-03 -3.107651773344787850e-03 -2.130079276191708393e-03 -6.565766226644600446e-03
-2.444399420312499842e+03 -1.036484514458445088e-03 -3.102750207675869162e-03 -2.135337673724823498e-03 -6.593653868822543958e-03
-2.443357032499999605e+03 -1.036464131968164440e-03 -3.099247872889576445e-03 -2.141371416571427513e-03 -6.617945145159947508e-03
-2.442314644687499367e+03 -1.036323453916418794e-03 -3.095464016742973789e-03 -2.147019131714499561e-03 -6.638630211147555568e-03
-2.441272256874999584e+03 -1.035738019218395561e-03 -3.090347656582087110e-03 -2.151753723265758221e-03 -6.655990504178764360e-03
-2.440229869062499802e+03 -1.034993222185175534e-03 -3.084771581493594202e-03 -2.156130709474648327e-03 -6.669755197474751263e-03
-2.439187481249999564e+03 -1.033859047306482119e-03 -3.078073681530698810e-03 -2.159630123161426860e-03 -6.678826840428193738e-03
-2.438145093437499781e+03 -1.031752662759673894e-03 -3.068566033625578452e-03 -2.160950968960267081e-03 -6.682500564421623226e-03
-2.437102705624999544e+03 -1.028779552375740265e-03 -3.056726976999905084e-03 -2.160022701666743095e-03 -6.681121296446513105e-03
-2.436060317812499761e+03 -1.025609917402155354e-03 -3.044775428440460625e-03 -2.157849703193616929e-03 -6.674996505390185311e-03
-2.435017929999999978e+03 -1.022721958172809632e-03 -3.034141948618314724e-03 -2.155418723494543446e-03 -6.666240478085103116e-03
-2.433975542187499741e+03 -1.019984511944886044e-03 -3.024404651380982207e-03 -2.152511150549533091e-03 -6.656962937899837431e-03
-2.432933154374999958e+03 -1.017091714519939658e-03 -3.014728305218488443e-03 -2.148354996015684748e-03 -6.647462808210442831e-03
-2.431890766562499721e+03 -1.014061711528243571e-03 -3.005073488370893237e-03 -2.143154609169565031e-03 -6.638246187456038096e-03
-2.430848378749999938e+03 -1.011122709446010551e-03 -2.996098419637953283e-03 -2.137424425974852795e-03 -6.629977636481238813e-03
-2.429805990937499701e+03 -1.008492228013756469e-03 -2.988613368060963425e-03 -2.131329555893755889e-03 -6.622753502014884844e-03
-2.428763603124999918e+03 -1.006489392679175586e-03 -2.983796262197465927e-03 -2.125131736762418157e-03 -6.617196323134066915e-03
-2.427721215312499680e+03 -1.005355053471117385e-03 -2.982462540718384958e-03 -2.119159318227211309e-03 -6.614574681730751513e-03
-2.426678827499999898e+03 -1.005048173800683836e-03 -2.984386989598508937e-03 -2.113508553781200637e-03 -6.616523605835034072e-03
-2.425636439687499660e+03 -1.005548432111755220e-03 -2.989474415276669166e-03 -2.108198347850367364e-03 -6.624542156793818137e-03
-2.424594051874999877e+03 -1.006910543401192282e-03 -2.997803294155666244e-03 -2.103493004361522544e-03 -6.639405776993669191e-03
-2.423551664062499640e+03 -1.009117039731139299e-03 -3.009126890802683342e-03 -2.099700837113812647e-03 -6.661929051314494782e-03
-2.422509276249999857e+03 -1.012183408668129118e-03 -3.023288633373927368e-03 -2.097212829561643978e-03 -6.693322776698958435e-03
-2.421466888437499620e+03 -1.016360278299653077e-03 -3.040850787708737103e-03 -2.096877444368561941e-03 -6.734499922856427255e-03
-2.420424500624999837e+03 -1.021847512542645685e-03 -3.062141908917258293e-03 -2.099584264642447105e-03 -6.785613255718312212e-03
-2.419382112812499599e+03 -1.028339838917431042e-03 -3.086029917558552257e-03 -2.105090853848895233e-03 -6.846964256066724770e-03
-2.418339725000000271e+03 -1.035546416760263705e-03 -3.111621652378339896e-03 -2.112836862735829272e-03 -6.917558795343681406e-03
-2.417297337187499579e+03 -1.043868836420471825e-03 -3.140118667835728461e-03 -2.123649889217872101e-03 -6.995966617294806580e-03
-2.416254949374999796e+03 -1.053676462933779770e-03 -3.172580281570652576e-03 -2.138372537135100216e-03 -7.080319341837666529e-03
-2.415212561562499559e+03 -1.064838646358808733e-03 -3.208574487675637348e-03 -2.156807814889599110e-03 -7.168484847199247528e-03
-2.414170173749999776e+03 -1.076921476417953697e-03 -3.246801271760199094e-03 -2.178063426258278288e-03 -7.259085417850678727e-03
-2.413127785937499993e+03 -1.089451329968578897e-03 -3.285797180121177111e-03 -2.201244127515251166e-03 -7.350330902847001559e-03
-2.412085398124999756e+03 -1.102366866124617796e-03 -3.325313431628070839e-03 -2.226338872634125998e-03 -7.439650951689742546e-03
-2.411043010312499973e+03 -1.115892031452889611e-03 -3.366051587526454249e-03 -2.253754544014431333e-03 -7.524871951988231986e-03
-2.410000622500000190e+03 -1.129900650055008175e-03 -3.407813622184080720e-03 -2.282913829589251157e-03 -7.604962222303881733e-03
-2.408958234687499953e+03 -1.144097648904543766e-03 -3.450017397189168809e-03 -2.312675536037161854e-03 -7.679424657371637826e-03
-2.407915846874999716e+03 -1.157955409985789901e-03 -3.491267751092592356e-03 -2.341626661464056569e-03 -7.748245588230989050e-03
-2.406873459062500388e+03 -1.170703824950760632e-03 -3.529125748376970347e-03 -2.368418242779309416e-03 -7.811973934298009452e-03
-2.405831071249999695e+03 -1.181812008427559181e-03 -3.561860338052781540e-03 -2.392208405506888753e-03 -7.870561385845270541e-03
-2.404788683437499913e+03 -1.190603364112019545e-03 -3.587330203321767094e-03 -2.411809088153509667e-03 -7.923293630590936762e-03
-2.403746295624999675e+03 -1.196541071696714288e-03 -3.603750477031763232e-03 -2.426430056470501272e-03 -7.968851832163826449e-03
-2.402703907812499892e+03 -1.199473533369015132e-03 -3.610481470891110413e-03 -2.436089024679099265e-03 -8.006489550749612896e-03
-2.401661519999999655e+03 -1.199760667541380698e-03 -3.608637965982815048e-03 -2.441461558780683855e-03 -8.035754120143425577e-03
-2.400619132187499872e+03 -1.197921044078064995e-03 -3.600083709082196621e-03 -2.443064117539694123e-03 -8.055771630354383039e-03
-2.399576744374999635e+03 -1.194100540655053519e-03 -3.585437542821911031e-03 -2.440873971930576040e-03 -8.066949373329723380e-03
-2.398534356562499397e+03 -1.188686134697898448e-03 -3.565905703073144698e-03 -2.435603527786689513e-03 -8.070509543283648987e-03
-2.397491968749999614e+03 -1.182366210910330666e-03 -3.543604082984074151e-03 -2.428574083972540910e-03 -8.067076330635631135e-03
-2.396449580937499832e+03 -1.175556160158571645e-03 -3.519812161780985511e-03 -2.420578485876367838e-03 -8.057504690933078167e-03
-2.395407193124999594e+03 -1.168374056066899406e-03 -3.494897584890598475e-03 -2.411835249289138571e-03 -8.043081887399045407e-03
-2.394364805312499811e+03 -1.160873142659208865e-03 -3.469167331273773601e-03 -2.402192449509798784e-03 -8.023399219727767734e-03
-2.393322417499999119e+03 -1.153261414691083599e-03 -3.443406247373716113e-03 -2.391790530450738431e-03 -7.999174697670618714e-03
-2.392280029687499791e+03 -1.146225603667283327e-03 -3.419759713381651575e-03 -2.381884866668771816e-03 -7.973277286363567376e-03
-2.391237641874999554e+03 -1.140470804512916554e-03 -3.400491629235049759e-03 -2.373656320006605879e-03 -7.947443352879730860e-03
-2.390195254062499316e+03 -1.136580666190187532e-03 -3.387500343486906772e-03 -2.368039158316363225e-03 -7.922815703909508525e-03
-2.389152866249999988e+03 -1.134784509147977911e-03 -3.381686408659277925e-03 -2.365125826862333417e-03 -7.901618441710013194e-03
-2.388110478437499751e+03 -1.135070086211254024e-03 -3.382877976749223449e-03 -2.365129740227268906e-03 -7.885101096285028824e-03
-2.387068090624999968e+03 -1.137434868590292891e-03 -3.390724216951104559e-03 -2.368652880070484107e-03 -7.873596075677002926e-03
-2.386025702812499730e+03 -1.141582137932915667e-03 -3.404439577553802516e-03 -2.374901645794711986e-03 -7.867885044166248593e-03
-2.384983314999999493e+03 -1.147575788921322438e-03 -3.424260167237014318e-03 -2.383927933318972115e-03 -7.868576616226788736e-03
-2.383940927187499710e+03 -1.155501375107423822e-03 -3.450445371191643729e-03 -2.395901542960873504e-03 -7.875634902427238251e-03
-2.382898539374999928e+03 -1.164808524774635888e-03 -3.481440692369784911e-03 -2.409524034982551705e-03 -7.889405218163907454e-03
-2.381856151562499235e+03 -1.174846119182849360e-03 -3.515257996660389132e-03 -2.423523781311067403e-03 -7.910105750497385332e-03
-2.380813763749999907e+03 -1.184902162843672188e-03 -3.549568341078303095e-03 -2.436784626294110322e-03 -7.936876238287596946e-03
-2.379771375937499670e+03 -1.194896379098807663e-03 -3.584136575823267893e-03 -2.449131485308535770e-03 -7.968793252969187321e-03
-2.378728988124999887e+03 -1.205235579221040519e-03 -3.620252829822059610e-03 -2.461274100797126562e-03 -8.005368348548072902e-03
-2.377686600312499650e+03 -1.215876322814551415e-03 -3.657572703797932253e-03 -2.473503569804563502e-03 -8.045904521266819195e-03
-2.376644212499999867e+03 -1.226581391871970879e-03 -3.695086900228343463e-03 -2.485861907007467630e-03 -8.088898028482326488e-03
-2.375601824687499629e+03 -1.237228574748418936e-03 -3.732110153204290254e-03 -2.498663984562725111e-03 -8.134296171805046813e-03
-2.374559436874999847e+03 -1.247755224525300393e-03 -3.768291052469994063e-03 -2.512071774846113322e-03 -8.182778675871388296e-03
-2.373517049062499609e+03 -1.258159351830395343e-03 -3.803559326857108847e-03 -2.526195568204099400e-03 -8.234396315532343039e-03
-2.372474661249999826e+03 -1.268563053942512028e-03 -3.838097108976975830e-03 -2.541612195388213372e-03 -8.289206533842600685e-03
-2.371432273437499589e+03 -1.278437969483519178e-03 -3.870020661155992858e-03 -2.557768523168908997e-03 -8.347204031629041829e-03
-2.370389885625000261e+03 -1.286842236611789470e-03 -3.896266503176033617e-03 -2.573156094014166298e-03 -8.407918243339737585e-03
-2.369347497812499569e+03 -1.293457843017745265e-03 -3.915756264221789684e-03 -2.587343435839171372e-03 -8.470797777865525860e-03
-2.368305109999999786e+03 -1.298696772463378210e-03 -3.929492390463394831e-03 -2.601588157303511093e-03 -8.535282608186603448e-03
-2.367262722187500458e+03 -1.303318683939436694e-03 -3.939714296646988634e-03 -2.617516642646326198e-03 -8.599562921573251570e-03
-2.366220334374999766e+03 -1.307750992054948058e-03 -3.947953387894765492e-03 -2.635562932106666739e-03 -8.662077928898078913e-03
-2.365177946562499983e+03 -1.311924582018631543e-03 -3.954056231758053784e-03 -2.655490214890242253e-03 -8.722515846512575444e-03
-2.364135558749999745e+03 -1.315967758086547664e-03 -3.958494621277807747e-03 -2.677408471842681291e-03 -8.780466335993167976e-03
-2.363093170937499963e+03 -1.319945274124228194e-03 -3.961782930020518560e-03 -2.700882920558124022e-03 -8.834892601507875198e-03
-2.362050783125000180e+03 -1.323744424239697154e-03 -3.963942892338625547e-03 -2.725043930669396059e-03 -8.885356753942440233e-03
-2.361008395312499943e+03 -1.327122016941826438e-03 -3.964520404899567023e-03 -2.748904981489485970e-03 -8.932959154304488322e-03
-2.359966007499999705e+03 -1.329908036295729531e-03 -3.963187074516548274e-03 -2.771795521921494813e-03 -8.978658708761709517e-03
-2.358923619687499922e+03 -1.332148073309190328e-03 -3.960235606349700802e-03 -2.793532858812200221e-03 -9.022300757135736510e-03
-2.357881231874999685e+03 -1.334159830915800701e-03 -3.956950192025533372e-03 -2.814181054136757378e-03 -9.064430461205880835e-03
-2.356838844062499902e+03 -1.336141054733628762e-03 -3.954295634647390228e-03 -2.833484919148805074e-03 -9.107238554687209497e-03
-2.355796456249999665e+03 -1.338211726427200685e-03 -3.952977385668620183e-03 -2.851076626730137103e-03 -9.151511982332853276e-03
-2.354754068437499882e+03 -1.340729927141842822e-03 -3.954370954613145063e-03 -2.867155269949140869e-03 -9.196553048250942844e-03
-2.353711680624999644e+03 -1.343935460312746999e-03 -3.959241652198744292e-03 -2.882130998977962093e-03 -9.243018094556023148e-03
-2.352669292812499862e+03 -1.347939642606602734e-03 -3.967821058294952914e-03 -2.896413749984184157e-03 -9.290953948921900490e-03
-2.351626904999999624e+03 -1.352685751357365603e-03 -3.979798048841982211e-03 -2.910136784383303768e-03 -9.338865798706430868e-03
-2.350584517187499841e+03 -1.357655628428795476e-03 -3.993566664976150142e-03 -2.922329593605217483e-03 -9.387313808762832307e-03
-2.349542129374999604e+03 -1.362085002724042855e-03 -4.006663001727716646e-03 -2.931729575279578854e-03 -9.437603747759875858e-03
-2.348499741562499821e+03 -1.366018210967563174e-03 -4.018708643433485488e-03 -2.939334798605018964e-03 -9.489834704233202078e-03
-2.347457353749999584e+03 -1.369411184394458535e-03 -4.029389205036745802e-03 -2.945378985942995881e-03 -9.544667566156411417e-03
-2.346414965937499801e+03 -1.371992464290783167e-03 -4.037952888575892588e-03 -2.949196129614733725e-03 -9.602472958351706070e-03
-2.345372578124999563e+03 -1.374140151611075297e-03 -4.045286368986195265e-03 -2.952000164687591018e-03 -9.663273773430633776e-03
-2.344330190312499781e+03 -1.375881774673318571e-03 -4.051428686615390559e-03 -2.953924562324763709e-03 -9.727468389596486548e-03
-2.343287802499999998e+03 -1.377286443980596997e-03 -4.056687619367301163e-03 -2.954933248217327633e-03 -9.795601263613928564e-03
-2.342245414687499760e+03 -1.379252661236791098e-03 -4.063651088862094488e-03 -2.957057982359651439e-03 -9.867604147738972403e-03
-2.341203026874999978e+03 -1.382704308679624620e-03 -4.075032129534209881e-03 -2.962295645535856746e-03 -9.943309302643353956e-03
-2.340160639062499740e+03 -1.387892248994872626e-03 -4.091760324555086641e-03 -2.970847055782814550e-03 -1.002239704677181271e-02
-2.339118251249999958e+03 -1.394598563885997072e-03 -4.113124305559020047e-03 -2.982369137195024777e-03 -1.010480923978948967e-02
-2.338075863437499265e+03 -1.402503098946777244e-03 -4.137955674153523389e-03 -2.996575406636772018e-03 -1.018994638799384372e-02
-2.337033475624999937e+03 -1.411738462858785209e-03 -4.166749646654596163e-03 -3.013565453400537334e-03 -1.027583636301045676e-02
-2.335991087812499700e+03 -1.422544997099323876e-03 -4.200580570613701888e-03 -3.033205327582106162e-03 -1.036039191050556162e-02
-2.334948699999999917e+03 -1.434327234517292085e-03 -4.237872753274668502e-03 -3.053900917545323158e-03 -1.044003956791437343e-02
-2.333906312187499680e+03 -1.446466008403026740e-03 -4.276720264003176439e-03 -3.074468750655719781e-03 -1.051253910687764345e-02
-2.332863924374999442e+03 -1.458530099274957812e-03 -4.315814185607640650e-03 -3.094052174694273717e-03 -1.057714718383914558e-02
-2.331821536562499659e+03 -1.469997005252556867e-03 -4.353631241188319484e-03 -3.111502579067705609e-03 -1.063232283838808426e-02
-2.330779148749999877e+03 -1.480779638169564712e-03 -4.389895342178657366e-03 -3.126667195202607625e-03 -1.067779627895302889e-02
-2.329736760937499184e+03 -1.490940460803975333e-03 -4.424661585411585399e-03 -3.139907570935884882e-03 -1.071385905224093819e-02
-2.328694373124999856e+03 -1.500094721426546316e-03 -4.456669176104374047e-03 -3.150623448564520996e-03 -1.074032936691569386e-02
-2.327651985312499619e+03 -1.507615763692085392e-03 -4.484068729107831310e-03 -3.157476810352844495e-03 -1.075769316355892902e-02
-2.326609597500000291e+03 -1.512904619456869942e-03 -4.504913343492930426e-03 -3.159506600474764389e-03 -1.076859794220874460e-02
-2.325567209687499599e+03 -1.516084211266937763e-03 -4.519283731719790469e-03 -3.157474724761705036e-03 -1.077617278740155594e-02
-2.324524821874999816e+03 -1.517405250623651489e-03 -4.527824883223058663e-03 -3.152083702263540257e-03 -1.078332730011118470e-02
-2.323482434062499578e+03 -1.516747606712259139e-03 -4.530172221848524639e-03 -3.143093667093286008e-03 -1.079321191386996628e-02
-2.322440046249999796e+03 -1.514302253230410738e-03 -4.526808523914833612e-03 -3.131055920581561278e-03 -1.080778471278330544e-02
-2.321397658437499558e+03 -1.510346044810971424e-03 -4.518506487384324997e-03 -3.116640715743258013e-03 -1.082805492983342568e-02
-2.320355270624999775e+03 -1.505264282239221875e-03 -4.506438541815905273e-03 -3.100607603393186560e-03 -1.085399052502728466e-02
-2.319312882812499993e+03 -1.499352664271978806e-03 -4.491326096231257683e-03 -3.083856724879905937e-03 -1.088522073710734492e-02
-2.318270495000000210e+03 -1.492703176876775985e-03 -4.473413520346583398e-03 -3.066632706320048581e-03 -1.092192621622324958e-02
-2.317228107187499972e+03 -1.485297161070888838e-03 -4.452700703814140189e-03 -3.048797724662682083e-03 -1.096319669784545994e-02
-2.316185719374999735e+03 -1.477305324642034547e-03 -4.429640185739107568e-03 -3.030808148793867705e-03 -1.100670281504353976e-02
-2.315143331562500407e+03 -1.468637807740649391e-03 -4.403786523988103586e-03 -3.012792375795164332e-03 -1.105014422603078916e-02
-2.314100943749999715e+03 -1.458952968414988080e-03 -4.374099638830637911e-03 -2.994076882304471266e-03 -1.109298959246910604e-02
-2.313058555937499932e+03 -1.448609241441665063e-03 -4.341846672383926214e-03 -2.975054486822001094e-03 -1.113622545729048979e-02
-2.312016168124999695e+03 -1.438365192193898426e-03 -4.309445151572715606e-03 -2.957027188777939554e-03 -1.118034751647840885e-02
-2.310973780312499912e+03 -1.428704882915194773e-03 -4.278550368907543290e-03 -2.940626984762139459e-03 -1.122620354875980032e-02
-2.309931392500000129e+03 -1.420037895024664053e-03 -4.250553838730818969e-03 -2.926404638609098833e-03 -1.127464571931756018e-02
-2.308889004687499892e+03 -1.412695643052334525e-03 -4.226627133819041079e-03 -2.914725398820907677e-03 -1.132483359976406249e-02
-2.307846616874999654e+03 -1.406484930101573180e-03 -4.206351722280345443e-03 -2.904908522416815853e-03 -1.137546890014570766e-02
-2.306804229062500326e+03 -1.402122008168052610e-03 -4.191972609107877390e-03 -2.898250891045059136e-03 -1.142627164152815525e-02
-2.305761841249999634e+03 -1.400622495600163143e-03 -4.186727414594036516e-03 -2.896494532908912636e-03 -1.147766441356317529e-02
-2.304719453437499851e+03 -1.401744985049506497e-03 -4.190007038625084834e-03 -2.898940377449637108e-03 -1.153014713212151959e-02
-2.303677065624999614e+03 -1.405296573337552453e-03 -4.200971930591026506e-03 -2.905656316350447091e-03 -1.158327176007519811e-02
-2.302634677812499831e+03 -1.411087142032101246e-03 -4.218581740848994892e-03 -2.917087189337286800e-03 -1.163638232105742437e-02
-2.301592289999999593e+03 -1.418475053012176234e-03 -4.240791102767514816e-03 -2.932132155274482996e-03 -1.168801792834654220e-02
-2.300549902187499811e+03 -1.427072511556402639e-03 -4.266460217593497604e-03 -2.949954513104594261e-03 -1.173647407322746423e-02
-2.299507514374999573e+03 -1.436981592443863000e-03 -4.295664798601480337e-03 -2.971171980807850183e-03 -1.178170089210862741e-02
-2.298465126562499790e+03 -1.447784860703591652e-03 -4.327010987945707939e-03 -2.995180983193766484e-03 -1.182260751069742592e-02
-2.297422738749999553e+03 -1.458958132901492545e-03 -4.358878095313031831e-03 -3.020993625756752433e-03 -1.185712863331065542e-02
-2.296380350937499770e+03 -1.470093349445440256e-03 -4.389875420287056573e-03 -3.048068964623997130e-03 -1.188601730121537081e-02
-2.295337963124999987e+03 -1.480582837136444618e-03 -4.418119137411091052e-03 -3.075269876180991742e-03 -1.191211892297554080e-02
-2.294295575312499750e+03 -1.490368874683698679e-03 -4.443753859745777982e-03 -3.101914480433124160e-03 -1.193828609894045933e-02
-2.293253187499999967e+03 -1.499460913011343381e-03 -4.467017386412432643e-03 -3.127650732942829307e-03 -1.196632435740730555e-02
-2.292210799687499730e+03 -1.507764481396739725e-03 -4.487486465313671007e-03 -3.152533239485259212e-03 -1.199593349309937065e-02
-2.291168411874999947e+03 -1.515591303874076453e-03 -4.506264489624255479e-03 -3.176902592011535825e-03 -1.202701390559555647e-02
-2.290126024062499255e+03 -1.523302673223962721e-03 -4.524703908341472063e-03 -3.201023766139809903e-03 -1.206023335015690007e-02
-2.289083636249999927e+03 -1.530877250140162205e-03 -4.542820219115111836e-03 -3.224712766342867441e-03 -1.209554701412586357e-02
-2.288041248437499689e+03 -1.538285738477091239e-03 -4.560553265549723012e-03 -3.247860318677333637e-03 -1.213151750956662639e-02
-2.286998860624999907e+03 -1.545687007179319438e-03 -4.578311625370601497e-03 -3.270911499284249405e-03 -1.216619563712032469e-02
-2.285956472812499669e+03 -1.553150364848830071e-03 -4.596521069352226332e-03 -3.293621228662686490e-03 -1.219871829257660259e-02
-2.284914084999999886e+03 -1.560555861517449756e-03 -4.615126020788291004e-03 -3.315204840179420808e-03 -1.222803337413952071e-02
-2.283871697187499649e+03 -1.567987550168751338e-03 -4.634529163873512929e-03 -3.335568107301354127e-03 -1.225241659565173488e-02
-2.282829309374999866e+03 -1.575606451393722542e-03 -4.655197232882839556e-03 -3.355069584011349717e-03 -1.227205549893591041e-02
-2.281786921562499629e+03 -1.583619197797515648e-03 -4.677724264494783138e-03 -3.374178291295396905e-03 -1.228978714833073305e-02
-2.280744533749999846e+03 -1.592344888489020515e-03 -4.703046626138060460e-03 -3.393584159985324738e-03 -1.230888798906059831e-02
-2.279702145937499608e+03 -1.601457195329084428e-03 -4.730107544879826910e-03 -3.412755498792193701e-03 -1.233191473001156446e-02
-2.278659758124999826e+03 -1.610407341651996088e-03 -4.757301283375515132e-03 -3.430495088810649792e-03 -1.235931879757525172e-02
-2.277617370312499588e+03 -1.618792947388765719e-03 -4.783521420803149050e-03 -3.445799450742340845e-03 -1.239108394138982612e-02
-2.276574982499999805e+03 -1.626186672853913813e-03 -4.807470796943833294e-03 -3.457819910111135323e-03 -1.242995011195085001e-02
-2.275532594687499568e+03 -1.632471249414019741e-03 -4.828719054483118951e-03 -3.466453480609749029e-03 -1.247895604355733594e-02
-2.274490206874999785e+03 -1.637768932395072341e-03 -4.847666806243335590e-03 -3.471888927061054023e-03 -1.254047856050180543e-02
-2.273447819062500002e+03 -1.642317502423277153e-03 -4.864656102091874205e-03 -3.475271751799327916e-03 -1.261802956695322504e-02
-2.272405431249999765e+03 -1.646011806658513165e-03 -4.878938102848290846e-03 -3.477156418785807158e-03 -1.271209985831419330e-02
-2.271363043437499982e+03 -1.648339087587754508e-03 -4.888739848611317086e-03 -3.476910299905779621e-03 -1.282029749615850277e-02
-2.270320655625000200e+03 -1.648881697964915292e-03 -4.892564180242066352e-03 -3.474111400947167607e-03 -1.294193311142916719e-02
-2.269278267812499962e+03 -1.647609390115437533e-03 -4.890021870915859867e-03 -3.469227262700756188e-03 -1.307507027526937787e-02
-2.268235879999999725e+03 -1.645096841096500579e-03 -4.882328596430811005e-03 -3.464336929160851709e-03 -1.321748511883719286e-02
-2.267193492187499942e+03 -1.642142013957959001e-03 -4.871631972242569837e-03 -3.461512648068117756e-03 -1.336731326449769677e-02
-2.266151104374999704e+03 -1.638618265302039341e-03 -4.857561516688902424e-03 -3.460479455958529425e-03 -1.352118656143529683e-02
-2.265108716562499922e+03 -1.634126687016092955e-03 -4.838992409735737819e-03 -3.460294328441405626e-03 -1.367573002271204631e-02
-2.264066328749999684e+03 -1.629383213283270692e-03 -4.818026367463453322e-03 -3.462506375063253636e-03 -1.382778160870440538e-02
-2.263023940937499901e+03 -1.625155360774763885e-03 -4.797173250632143574e-03 -3.468320245307588041e-03 -1.397395002609953460e-02
-2.261981553124999664e+03 -1.621640975028255114e-03 -4.777482773777671707e-03 -3.477332072136231963e-03 -1.411195925691607206e-02
-2.260939165312499881e+03 -1.618826245749772170e-03 -4.758918580638500824e-03 -3.489504158251520872e-03 -1.424271484490659267e-02
-2.259896777499999644e+03 -1.616731869319295092e-03 -4.741567597154170213e-03 -3.504834837593271725e-03 -1.436638061146706599e-02
-2.258854389687499861e+03 -1.615348680198886973e-03 -4.725677757264371177e-03 -3.522817048016325427e-03 -1.448085877550553402e-02
-2.257812001874999623e+03 -1.614705293917485102e-03 -4.711952191314489578e-03 -3.542415073802253952e-03 -1.458493051527494540e-02
-2.256769614062499841e+03 -1.614843301381966179e-03 -4.701142957975827305e-03 -3.562602018902143522e-03 -1.467947523345110999e-02
-2.255727226249999603e+03 -1.615318567084447245e-03 -4.692095324775665856e-03 -3.582152591775384677e-03 -1.476581062354121766e-02
-2.254684838437499820e+03 -1.615377359871093951e-03 -4.682455797975648530e-03 -3.599686256013322466e-03 -1.484440139285769442e-02
-2.253642450624999583e+03 -1.614566227153667625e-03 -4.670648598474537623e-03 -3.614656831931846274e-03 -1.491628036087210181e-02
-2.252600062812499800e+03 -1.612906892870876298e-03 -4.656623213926445494e-03 -3.627314614318890868e-03 -1.498059671576673808e-02
-2.251557674999999563e+03 -1.610243762331094002e-03 -4.640056969858578038e-03 -3.637085171844908500e-03 -1.503624384263327687e-02
-2.250515287187499780e+03 -1.606093611065772479e-03 -4.619548462214209845e-03 -3.642892434327946877e-03 -1.508292271218122059e-02
-2.249472899374999997e+03 -1.600125097293698256e-03 -4.594161590668346951e-03 -3.643954492311445546e-03 -1.512032955603464374e-02
-2.248430511562499760e+03 -1.592487513629570585e-03 -4.564635467824054715e-03 -3.640059881042294852e-03 -1.514945326844738260e-02
-2.247388123749999977e+03 -1.583553512552427064e-03 -4.532432857276465395e-03 -3.631360016969147585e-03 -1.517329341451926009e-02
-2.246345735937499285e+03 -1.573355415544754445e-03 -4.498001676639717082e-03 -3.617298933548085318e-03 -1.519531058519825104e-02
-2.245303348124999957e+03 -1.562417344608448303e-03 -4.463273470631674497e-03 -3.598312329528382657e-03 -1.521781008677104523e-02
-2.244260960312499719e+03 -1.551389203010049983e-03 -4.430432915477450564e-03 -3.575312766324569968e-03 -1.524398833519967529e-02
-2.243218572499999937e+03 -1.540178912571459058e-03 -4.399011045903156690e-03 -3.548452813670486140e-03 -1.527515652549565721e-02
-2.242176184687499699e+03 -1.528853416621728158e-03 -4.368948901731854219e-03 -3.518329654910417291e-03 -1.530977003749293269e-02
-2.241133796874999462e+03 -1.517306957853323951e-03 -4.339875684096504253e-03 -3.484820082233709444e-03 -1.534500327687110879e-02
-2.240091409062499679e+03 -1.504964035432126111e-03 -4.309923203990395114e-03 -3.446996041664573181e-03 -1.537652201231423481e-02
-2.239049021249999896e+03 -1.491863871133190496e-03 -4.278907497466989673e-03 -3.405471830304096503e-03 -1.540026310142894594e-02
-2.238006633437499204e+03 -1.478318611822623330e-03 -4.247471295547549167e-03 -3.361406857401414133e-03 -1.541631611224553340e-02
-2.236964245624999876e+03 -1.464524940293271231e-03 -4.215849332081291097e-03 -3.315834027125469114e-03 -1.542699760925816087e-02
-2.235921857812499638e+03 -1.450710835318219562e-03 -4.184321574109224097e-03 -3.269935589522428125e-03 -1.543191806163560914e-02
-2.234879469999999856e+03 -1.436541347770976459e-03 -4.151369473772459871e-03 -3.223937402444243799e-03 -1.543000791339607831e-02
-2.233837082187499618e+03 -1.422006137684064418e-03 -4.116353996814074538e-03 -3.178897954856474677e-03 -1.542086887961246523e-02
-2.232794694374999381e+03 -1.407985147032635685e-03 -4.081750546473137883e-03 -3.136911715627403296e-03 -1.540289187097702156e-02
-2.231752306562499598e+03 -1.395580641101628596e-03 -4.051044976389342814e-03 -3.099920741243794575e-03 -1.537645344792323843e-02
-2.230709918749999815e+03 -1.385228639474641709e-03 -4.025494468280474414e-03 -3.068908364971071560e-03 -1.534484177386197593e-02
-2.229667530937499123e+03 -1.377125976658704308e-03 -4.005351012905466503e-03 -3.044878082125140016e-03 -1.531053272655320645e-02
-2.228625143124999795e+03 -1.371834088966388237e-03 -3.991923666366902282e-03 -3.029646804503716671e-03 -1.527525433642819286e-02
-2.227582755312500012e+03 -1.369481836375408684e-03 -3.985659234303350930e-03 -3.023372542348808090e-03 -1.524086946269550234e-02
-2.226540367499999775e+03 -1.369963867921573019e-03 -3.986515150648725636e-03 -3.025355027571645893e-03 -1.521091363039107046e-02
-2.225497979687499992e+03 -1.373768745131677101e-03 -3.996159108410113348e-03 -3.036238126780914023e-03 -1.519020764127437112e-02
-2.224455591874999755e+03 -1.380932049645357783e-03 -4.014793733528653624e-03 -3.055925739226546863e-03 -1.518197105649753131e-02
-2.223413204062499972e+03 -1.390655155432186625e-03 -4.040161390600746638e-03 -3.082538251755553155e-03 -1.518823815840706325e-02
-2.222370816249999734e+03 -1.402339647338920591e-03 -4.070340162233993149e-03 -3.115076257045413209e-03 -1.521196860859890150e-02
-2.221328428437499952e+03 -1.416020596544980987e-03 -4.105126279991473323e-03 -3.154160778279685093e-03 -1.525651276410115199e-02
-2.220286040625000169e+03 -1.432142228384745324e-03 -4.146125978530555700e-03 -3.200218140102205344e-03 -1.532182255978153419e-02
-2.219243652812499931e+03 -1.450768735153056335e-03 -4.193802086181658111e-03 -3.252901413033077675e-03 -1.540692426728764407e-02
-2.218201265000000149e+03 -1.471716984585046172e-03 -4.248051043332493060e-03 -3.311045176610789235e-03 -1.551231340446268016e-02
-2.217158877187499911e+03 -1.494722241376176836e-03 -4.308046006472610913e-03 -3.374164385675590665e-03 -1.563702155667837448e-02
-2.216116489374999674e+03 -1.519182490666738574e-03 -4.371457903771332545e-03 -3.441952821524108148e-03 -1.577863408159397435e-02
-2.215074101562500346e+03 -1.544583355175621533e-03 -4.436774069463051730e-03 -3.513302713075794424e-03 -1.593219551906484288e-02
-2.214031713749999653e+03 -1.570809946336241842e-03 -4.503967725998251313e-03 -3.587414650102053494e-03 -1.609383583213480629e-02
-2.212989325937499871e+03 -1.597719786635578123e-03 -4.573373177557392769e-03 -3.662645743142637668e-03 -1.625855061193381967e-02
-2.211946938124999633e+03 -1.624752707712869134e-03 -4.644145328448444354e-03 -3.736365550523565709e-03 -1.642166252991941397e-02
-2.210904550312499850e+03 -1.651677342629642156e-03 -4.716283998607424983e-03 -3.806867871896730832e-03 -1.658181521372117939e-02
-2.209862162500000068e+03 -1.678509751320322917e-03 -4.790229176550041094e-03 -3.873490647836096232e-03 -1.673796385412558776e-02
-2.208819774687499830e+03 -1.704785183323809803e-03 -4.864835176415211078e-03 -3.934840632798457076e-03 -1.688913384590735867e-02
-2.207777386874999593e+03 -1.730160199616105447e-03 -4.939273920879995623e-03 -3.989854855690535933e-03 -1.703332075320669950e-02
-2.206734999062499810e+03 -1.754233970816220390e-03 -5.012216350550519062e-03 -4.037935252132906876e-03 -1.716835974029187056e-02
-2.205692611249999572e+03 -1.776446357670381478e-03 -5.082142278941859624e-03 -4.077648658266068080e-03 -1.729081524683841187e-02
-2.204650223437499790e+03 -1.796289890431629213e-03 -5.147213897500285337e-03 -4.108514562416884508e-03 -1.739683324050196947e-02
-2.203607835625000007e+03 -1.813168024591510453e-03 -5.205168540976998909e-03 -4.130148312305172327e-03 -1.748297002144503717e-02
-2.202565447812499769e+03 -1.827088887509985575e-03 -5.256161605001428809e-03 -4.142331826100739862e-03 -1.754828508003714732e-02
-2.201523059999999987e+03 -1.838330766644267165e-03 -5.300865775250368332e-03 -4.145921986060496604e-03 -1.759374389398362867e-02
-2.200480672187499749e+03 -1.847179010249124908e-03 -5.339641262283561195e-03 -4.142381466433761074e-03 -1.762111971572848448e-02
-2.199438284374999967e+03 -1.854260621412350766e-03 -5.374084988288254511e-03 -4.133496964336926677e-03 -1.763512478988886814e-02
-2.198395896562499729e+03 -1.860278192072428857e-03 -5.406150741309861778e-03 -4.120981621986329752e-03 -1.763997502823740071e-02
-2.197353508749999946e+03 -1.866274425406706620e-03 -5.438607875230411400e-03 -4.107608828313745290e-03 -1.763749980353439273e-02
-2.196311120937499709e+03 -1.872850235597225445e-03 -5.472924005171179128e-03 -4.095203881294819624e-03 -1.762914565715384407e-02
-2.195268733124999926e+03 -1.879845754258788236e-03 -5.508291676645580073e-03 -4.084022264784287898e-03 -1.761530475822035979e-02
-2.194226345312499689e+03 -1.887215503923390242e-03 -5.544525829794051848e-03 -4.074058632736938558e-03 -1.759634257699224658e-02
-2.193183957499999906e+03 -1.895074380198066236e-03 -5.582238552083718802e-03 -4.065075391827874425e-03 -1.757606637956942927e-02
-2.192141569687499668e+03 -1.903082988853311251e-03 -5.620082828335096897e-03 -4.056961598213363815e-03 -1.755897899099146536e-02
-2.191099181874999886e+03 -1.910588540265455593e-03 -5.655089461851273668e-03 -4.050171568611706310e-03 -1.754684760835032928e-02
-2.190056794062499648e+03 -1.918098165875284236e-03 -5.687977390658524070e-03 -4.047168012115387979e-03 -1.754042436426233795e-02
-2.189014406249999865e+03 -1.926352404159308333e-03 -5.720366976902343040e-03 -4.050536525864605747e-03 -1.753926680099288440e-02
-2.187972018437499628e+03 -1.935337569476887603e-03 -5.751791466855168261e-03 -4.061004984665431659e-03 -1.754393100064497585e-02
-2.186929630624999845e+03 -1.945153890888529644e-03 -5.782098676732102052e-03 -4.079582232964004858e-03 -1.755724501502187174e-02
-2.185887242812499153e+03 -1.955949819863905294e-03 -5.811511764531067901e-03 -4.106966726382636421e-03 -1.757991496706717838e-02
-2.184844854999999825e+03 -1.967269078771043296e-03 -5.838599244734429643e-03 -4.142335139693783044e-03 -1.760843062527041661e-02
-2.183802467187499587e+03 -1.978979808979088213e-03 -5.862899706619186316e-03 -4.185535269935578874e-03 -1.763995271814378096e-02
-2.182760079374999805e+03 -1.991414436026837410e-03 -5.885821724820496439e-03 -4.236519143481092681e-03 -1.767463018935103158e-02
-2.181717691562499567e+03 -2.004560747186436703e-03 -5.908128550036009265e-03 -4.293842771221718403e-03 -1.771202502672227300e-02
-2.180675303749999784e+03 -2.018108468707600304e-03 -5.930083064089907915e-03 -4.354753684014917893e-03 -1.774902932245182516e-02
-2.179632915937500002e+03 -2.030935295986315090e-03 -5.949030628924717110e-03 -4.415689277191394389e-03 -1.778387214997140253e-02
-2.178590528124999764e+03 -2.041766058370535816e-03 -5.961575919699099203e-03 -4.473274527859563525e-03 -1.781833733997045463e-02
-2.177548140312499982e+03 -2.050509482943525287e-03 -5.967369134962400776e-03 -4.527457206743235735e-03 -1.785085496756207146e-02
-2.176505752499999744e+03 -2.057230293811137048e-03 -5.966473120303092924e-03 -4.578602575662464071e-03 -1.788003028258851670e-02
-2.175463364687499961e+03 -2.061850978990306844e-03 -5.959577793509717759e-03 -4.624915349887600072e-03 -1.790643437793548037e-02
-2.174420976875000179e+03 -2.065014258081391760e-03 -5.949797580725437081e-03 -4.665608958379526688e-03 -1.793016186012284796e-02
-2.173378589062499941e+03 -2.067154887429264055e-03 -5.939230699497563375e-03 -4.700166244940661917e-03 -1.795096882893884929e-02
-2.172336201249999704e+03 -2.068488687768715081e-03 -5.929149471400020459e-03 -4.727920706233300178e-03 -1.797116578373154569e-02
-2.171293813437499921e+03 -2.069500155596266933e-03 -5.921288982266768169e-03 -4.749366311683583114e-03 -1.799259216654664276e-02
-2.170251425624999683e+03 -2.070307715653343407e-03 -5.915425933039133131e-03 -4.765771331442889870e-03 -1.801291217228675329e-02
-2.169209037812499901e+03 -2.070736227221351648e-03 -5.910738407121344899e-03 -4.777301638146587079e-03 -1.802945225045049157e-02
-2.168166649999999663e+03 -2.070564972558507685e-03 -5.906604511383898096e-03 -4.783432618171893670e-03 -1.804143330678290719e-02
-2.167124262187499880e+03 -2.069034872129419875e-03 -5.900646142203090291e-03 -4.782785865264520091e-03 -1.805078311360868923e-02
-2.166081874375000098e+03 -2.065779708283095595e-03 -5.891617418338402148e-03 -4.774870133073706203e-03 -1.805635216243659663e-02
-2.165039486562499860e+03 -2.060909122754378802e-03 -5.879392906650141026e-03 -4.760714117081414100e-03 -1.805937222641189679e-02
-2.163997098749999623e+03 -2.054006534931078747e-03 -5.862269485894663727e-03 -4.740265770035405682e-03 -1.806368862044942583e-02
-2.162954710937500295e+03 -2.045292972752866308e-03 -5.840108333016649084e-03 -4.715398217948828241e-03 -1.806877187371576376e-02
-2.161912323124999602e+03 -2.035401135831415177e-03 -5.813643604984390124e-03 -4.689471591507093917e-03 -1.807280259081473286e-02
-2.160869935312499820e+03 -2.024442684402691633e-03 -5.782561166802087198e-03 -4.663866176560370509e-03 -1.807460654030529357e-02
-2.159827547499999582e+03 -2.012828996862382064e-03 -5.747545167351138760e-03 -4.640400162412001636e-03 -1.807288769973519268e-02
-2.158785159687499799e+03 -2.000899382559327092e-03 -5.708894224912717738e-03 -4.621044820807851741e-03 -1.806691817411839804e-02
-2.157742771875000017e+03 -1.988576315018483233e-03 -5.665709542269227461e-03 -4.606822450629380165e-03 -1.805842365091659893e-02
-2.156700384062499779e+03 -1.975287747157722026e-03 -5.616453851054894510e-03 -4.596242525469512903e-03 -1.804811514863597852e-02
-2.155657996249999997e+03 -1.961385470255957823e-03 -5.562948541608457587e-03 -4.588667942880405096e-03 -1.803571202997889672e-02
-2.154615608437500214e+03 -1.947718423002166689e-03 -5.508093084297293468e-03 -4.585213445311782550e-03 -1.802396275838476572e-02
-2.153573220624999976e+03 -1.934887522014127172e-03 -5.454004805285985608e-03 -4.586552773147169366e-03 -1.801506664891809606e-02
-2.152530832812499739e+03 -1.923495102989860673e-03 -5.402718981220198773e-03 -4.593515721963947231e-03 -1.800991190624361138e-02
-2.151488444999999956e+03 -1.913838682461702556e-03 -5.355232967980219985e-03 -4.606525802706186445e-03 -1.800949287412352551e-02
-2.150446057187499719e+03 -1.906253411484618411e-03 -5.313043368548441697e-03 -4.625399349821863841e-03 -1.801620804126274900e-02
-2.149403669374999936e+03 -1.900718937571482716e-03 -5.277042075792960467e-03 -4.648406346312902726e-03 -1.803305172924939137e-02
-2.148361281562499698e+03 -1.897174618200977341e-03 -5.247774110092054585e-03 -4.674133784496112623e-03 -1.806262486153605712e-02
-2.147318893749999916e+03 -1.895818475962733922e-03 -5.226301614631523665e-03 -4.702158050264138890e-03 -1.810796664828755523e-02
-2.146276505937499223e+03 -1.896735762535688976e-03 -5.213383780218199329e-03 -4.731761840102760054e-03 -1.816801206048314354e-02
-2.145234118124999895e+03 -1.899806758843438801e-03 -5.209093714392102475e-03 -4.761934306518623636e-03 -1.823940988244043132e-02
-2.144191730312499658e+03 -1.904913051765966779e-03 -5.213258553440700514e-03 -4.792111505423374100e-03 -1.832155828675995426e-02
-2.143149342499999875e+03 -1.911893386950538247e-03 -5.225238970035957047e-03 -4.822239481954209914e-03 -1.841393735320813116e-02
-2.142106954687499638e+03 -1.920869192193919812e-03 -5.245549553800315026e-03 -4.852301541168143120e-03 -1.851351389317056409e-02
-2.141064566874999400e+03 -1.931791511088878878e-03 -5.273977805667023552e-03 -4.882316155265268784e-03 -1.861798119602943793e-02
-2.140022179062499617e+03 -1.944538661864840274e-03 -5.309535997861437352e-03 -4.913139841649049461e-03 -1.872601516946862527e-02
-2.138979791249999835e+03 -1.959536638174217468e-03 -5.353079813345026916e-03 -4.946395456569169756e-03 -1.883265589904081772e-02
-2.137937403437499142e+03 -1.976726356958494277e-03 -5.403953450182168855e-03 -4.982810492006851770e-03 -1.893030472086472751e-02
-2.136895015624999814e+03 -1.994876994855814510e-03 -5.458231409488461389e-03 -5.020276891063373860e-03 -1.901706111950252770e-02
-2.135852627812499577e+03 -2.013460026454833886e-03 -5.514595750987860180e-03 -5.057237835582239702e-03 -1.909179195867196158e-02
-2.134810239999999794e+03 -2.032651160441923538e-03 -5.573564083629108448e-03 -5.094068833266304254e-03 -1.914952618748543001e-02
-2.133767852187500011e+03 -2.051775458812752587e-03 -5.632645413394718990e-03 -5.130211972258616471e-03 -1.918895180842827841e-02
-2.132725464374999774e+03 -2.070575190446850844e-03 -5.690205734225460207e-03 -5.166664577805105477e-03 -1.920886844534507379e-02
-2.131683076562499991e+03 -2.089193383609049080e-03 -5.745107837261031504e-03 -5.206495906243805913e-03 -1.920578776215873390e-02
-2.130640688749999299e+03 -2.106908814886261118e-03 -5.794707597825667945e-03 -5.249078969570727428e-03 -1.918026488184872147e-02
-2.129598300937499516e+03 -2.122833196029692664e-03 -5.836849149326926549e-03 -5.291690790310310186e-03 -1.913480417508050049e-02
-2.128555913124999734e+03 -2.136364514946284803e-03 -5.869758588392384388e-03 -5.333039665722860874e-03 -1.907397857420841530e-02
-2.127513525312499951e+03 -2.147322582509733711e-03 -5.892847638130196790e-03 -5.372839785294559328e-03 -1.900168628173980884e-02
-2.126471137499999713e+03 -2.156150123446423997e-03 -5.907356845182381438e-03 -5.412153205173815713e-03 -1.891819616775972795e-02
-2.125428749687499931e+03 -2.163316795237854931e-03 -5.914993875431618156e-03 -5.451412262110518284e-03 -1.882746303063558002e-02
-2.124386361874999693e+03 -2.169102818360526923e-03 -5.916734002440982194e-03 -5.490951708657290826e-03 -1.873289972795747979e-02
-2.123343974062499910e+03 -2.174043643503914287e-03 -5.914185241334005486e-03 -5.531864890384483209e-03 -1.863315863458854874e-02
-2.122301586250000128e+03 -2.178363952734171938e-03 -5.909125610284576662e-03 -5.572655512417369963e-03 -1.853195615492235146e-02
-2.121259198437499890e+03 -2.181642927479684763e-03 -5.901456820250118931e-03 -5.610396439630187422e-03 -1.843747680971297848e-02
-2.120216810624999653e+03 -2.183723773069199629e-03 -5.890718088511446085e-03 -5.644746436002261170e-03 -1.835354146526729097e-02
-2.119174422812499870e+03 -2.184632440448085276e-03 -5.876815774985708063e-03 -5.676061442773556141e-03 -1.828261031234969594e-02
-2.118132035000000087e+03 -2.184408189952537736e-03 -5.859878281496724156e-03 -5.704402451275947077e-03 -1.822623040917340648e-02
-2.117089647187499850e+03 -2.183162834262180382e-03 -5.840680820769671849e-03 -5.729219784782966715e-03 -1.818340623541746248e-02
-2.116047259375000067e+03 -2.181258186225542520e-03 -5.820535103854466638e-03 -5.750856326497161275e-03 -1.815366563703726607e-02
-2.115004871562499829e+03 -2.178545140242155176e-03 -5.798256779333801382e-03 -5.770314463563581096e-03 -1.813626371352610248e-02
-2.113962483750000047e+03 -2.175171450999283974e-03 -5.774093317836291248e-03 -5.788244540792976053e-03 -1.812893061275294357e-02
-2.112920095937499809e+03 -2.171675040136934222e-03 -5.749819131767224499e-03 -5.805464705257131972e-03 -1.813061885107298404e-02
-2.111877708124999572e+03 -2.168252175411478164e-03 -5.726240223405695481e-03 -5.821992949999175472e-03 -1.813822560891529406e-02
-2.110835320312500244e+03 -2.165030164474667906e-03 -5.704162427193263871e-03 -5.837341346004470966e-03 -1.814867805764815850e-02
-2.109792932499999552e+03 -2.161667218715916834e-03 -5.682650855651673674e-03 -5.850651644947121865e-03 -1.816058886284296903e-02
-2.108750544687499769e+03 -2.157831877399049060e-03 -5.660332897326542621e-03 -5.861915520403209769e-03 -1.817140168357095353e-02
-2.107708156874999986e+03 -2.153416324779874880e-03 -5.636386368205980636e-03 -5.871797475465089823e-03 -1.817706674594262231e-02
-2.106665769062499749e+03 -2.148065303958676155e-03 -5.610128270110074748e-03 -5.878892828268053247e-03 -1.817132038648560863e-02
-2.105623381249999966e+03 -2.141355738207490964e-03 -5.581157534441352069e-03 -5.880797210951714538e-03 -1.815184890507711563e-02
-2.104580993437499728e+03 -2.133161050586633578e-03 -5.549713645125018031e-03 -5.876153840213622047e-03 -1.812009860882825285e-02
-2.103538605624999946e+03 -2.123303918855370259e-03 -5.515785987655746729e-03 -5.863674232866319252e-03 -1.807771226634530617e-02
-2.102496217812500163e+03 -2.111651681240617282e-03 -5.478969506629014115e-03 -5.843098720262681657e-03 -1.802703250124701104e-02
-2.101453829999999471e+03 -2.097773414535342943e-03 -5.437423155782711640e-03 -5.814517012659340539e-03 -1.796877789403386605e-02
-2.100411442187499688e+03 -2.081787387257005850e-03 -5.391146376093104882e-03 -5.778801108493577914e-03 -1.790208934962493267e-02
-2.099369054374999905e+03 -2.064450103527573459e-03 -5.342592378525776869e-03 -5.737173840805008876e-03 -1.782612336292877658e-02
-2.098326666562499668e+03 -2.046433652910530174e-03 -5.294169506991506548e-03 -5.690315808037854119e-03 -1.774449181899358588e-02
-2.097284278749999885e+03 -2.028656809117642887e-03 -5.248680010859063140e-03 -5.640027317897633279e-03 -1.766360020337723324e-02
-2.096241890937499647e+03 -2.011842898829102957e-03 -5.208284151064388086e-03 -5.587806641363223664e-03 -1.758704108707345379e-02
-2.095199503124999865e+03 -1.996194384962045928e-03 -5.173289847300185929e-03 -5.534597934009086694e-03 -1.751949140272550040e-02
-2.094157115312500082e+03 -1.982063917946049955e-03 -5.144394338563332801e-03 -5.481762902895416685e-03 -1.746661235395362971e-02
-2.093114727499999390e+03 -1.970036464121208575e-03 -5.123226688780275692e-03 -5.430723368913805034e-03 -1.742923390465932199e-02
-2.092072339687499607e+03 -1.960055193890926362e-03 -5.109170708588758533e-03 -5.382153346462163410e-03 -1.740853757809614558e-02
-2.091029951874999824e+03 -1.951652560030170359e-03 -5.100229626129636380e-03 -5.336147296710778629e-03 -1.740781803679361181e-02
-2.089987564062499587e+03 -1.944974845306905557e-03 -5.096074933627823406e-03 -5.294364326314440934e-03 -1.742500115742521768e-02
-2.088945176249999804e+03 -1.940540521583475342e-03 -5.097650405591982320e-03 -5.258950620309155687e-03 -1.745661940033840440e-02
-2.087902788437500021e+03 -1.938636668192873086e-03 -5.104938916041722348e-03 -5.232050716711528042e-03 -1.749818542625195678e-02
-2.086860400624999784e+03 -1.939420602767379488e-03 -5.117507840329669870e-03 -5.215589324788548128e-03 -1.754443443353460863e-02
-2.085818012812499546e+03 -1.942777056788147884e-03 -5.134413412189697302e-03 -5.210389884685047608e-03 -1.759237415047512978e-02
-2.084775624999999764e+03 -1.948517987160351380e-03 -5.154494984698861429e-03 -5.217124671254817422e-03 -1.763879866375600916e-02
-2.083733237187499981e+03 -1.956418571955631427e-03 -5.177705026822986868e-03 -5.234221325822176370e-03 -1.767984208610444072e-02
-2.082690849374999743e+03 -1.965928318963176651e-03 -5.202652692119782811e-03 -5.260090565112576777e-03 -1.771411412741648664e-02
-2.081648461562499506e+03 -1.975992187745462605e-03 -5.225694187418585338e-03 -5.293418814171360794e-03 -1.773884734625534587e-02
-2.080606073749999723e+03 -1.986102362547977323e-03 -5.246352504392218230e-03 -5.331309812033887402e-03 -1.774633276674801238e-02
-2.079563685937499940e+03 -1.996357990540075563e-03 -5.266279403006550452e-03 -5.371566644719051944e-03 -1.773217777940539266e-02
-2.078521298124999703e+03 -2.005947831469822359e-03 -5.283283371069918445e-03 -5.412098643358008963e-03 -1.769543758598200039e-02
-2.077478910312499920e+03 -2.014087933427580798e-03 -5.296078185533775913e-03 -5.449410371946601141e-03 -1.763640057471643763e-02
-2.076436522499999683e+03 -2.020789775974866660e-03 -5.305882281347685213e-03 -5.481425355573684918e-03 -1.755692762083426589e-02
-2.075394134687499900e+03 -2.025935328553711556e-03 -5.312426004498604047e-03 -5.507751292299530900e-03 -1.745930936429440986e-02
-2.074351746875000117e+03 -2.029363317847125529e-03 -5.315809691911099928e-03 -5.527022093760501457e-03 -1.734705943998048061e-02
-2.073309359062499425e+03 -2.030577282297325262e-03 -5.315060469304712203e-03 -5.537304461619100421e-03 -1.722549681848555697e-02
-2.072266971249999642e+03 -2.028908046686797497e-03 -5.308442600181585876e-03 -5.536745319088789280e-03 -1.709920001875317799e-02
-2.071224583437499859e+03 -2.024172768552730001e-03 -5.295358399673026455e-03 -5.525057224806306268e-03 -1.697223896848054289e-02
-2.070182195625000077e+03 -2.016434406892224449e-03 -5.276262499063695197e-03 -5.501896421104070928e-03 -1.684666157284512786e-02
-2.069139807812499839e+03 -2.006291857612644419e-03 -5.253317110715621970e-03 -5.467840981379748153e-03 -1.672189209010018981e-02
-2.068097420000000056e+03 -1.994442653449939474e-03 -5.228826863247596456e-03 -5.423944839313412161e-03 -1.659802034233769097e-02
-2.067055032187499819e+03 -1.981505644438289783e-03 -5.205585835503632845e-03 -5.369814812639729477e-03 -1.647760927130911476e-02
-2.066012644375000036e+03 -1.968427160675947397e-03 -5.186760295900236066e-03 -5.306810125494420757e-03 -1.636548073310434628e-02
-2.064970256562499799e+03 -1.955996573056700393e-03 -5.173950119649575914e-03 -5.237911479902446384e-03 -1.626445067993361956e-02
-2.063927868750000016e+03 -1.944579407707120984e-03 -5.166211109424756996e-03 -5.167487695506694893e-03 -1.617434419243403768e-02
-2.062885480937500233e+03 -1.934581759163536176e-03 -5.163228784173950342e-03 -5.099089247218172374e-03 -1.609480413922538544e-02
-2.061843093124999541e+03 -1.926507929231258825e-03 -5.166450075845345144e-03 -5.033868162010817458e-03 -1.602499835740867420e-02
-2.060800705312499758e+03 -1.920533687294258707e-03 -5.175995363363852103e-03 -4.972906682974495562e-03 -1.596643353905155896e-02
-2.059758317499999976e+03 -1.916384856250242727e-03 -5.190669561147620743e-03 -4.916303685265146182e-03 -1.592183596667047507e-02
-2.058715929687500193e+03 -1.914070322244251820e-03 -5.209604259459978300e-03 -4.865665726363164849e-03 -1.589219253171451560e-02
-2.057673541874999955e+03 -1.913988040301296519e-03 -5.232987402713049248e-03 -4.823592969954221786e-03 -1.587867615214478070e-02
-2.056631154062499718e+03 -1.916427726404389392e-03 -5.260117402572772778e-03 -4.793464294595996787e-03 -1.587967865734282030e-02
-2.055588766249999935e+03 -1.921880284213740159e-03 -5.290346494491775242e-03 -4.780045528181218507e-03 -1.589227711036687515e-02
-2.054546378437499698e+03 -1.931217357062936556e-03 -5.326113182542909982e-03 -4.785435839128594077e-03 -1.591326645065675380e-02
-2.053503990624999915e+03 -1.944373008308812947e-03 -5.367847692838975671e-03 -4.808386765397435099e-03 -1.593896889704954009e-02
-2.052461602812499677e+03 -1.960399399120463498e-03 -5.412927127958945192e-03 -4.846564190052378603e-03 -1.596739991220928051e-02
-2.051419214999999895e+03 -1.979218514263351558e-03 -5.461574750029595145e-03 -4.898994784129320768e-03 -1.599384481685235324e-02
-2.050376827187500112e+03 -2.000777432424461280e-03 -5.514555636459064249e-03 -4.963931284903665316e-03 -1.601264676758692648e-02
-2.049334439374999420e+03 -2.024524280843491460e-03 -5.570545177767014314e-03 -5.039655262275483973e-03 -1.602101927719106270e-02
-2.048292051562499637e+03 -2.049997246930039367e-03 -5.628347485948194569e-03 -5.124882256990886779e-03 -1.601725253426137044e-02
-2.047249663750000082e+03 -2.076634529965474662e-03 -5.687264502855693751e-03 -5.216709298454583893e-03 -1.600159231555855349e-02
-2.046207275937499617e+03 -2.103845774072688780e-03 -5.746754976542396177e-03 -5.311745600831752068e-03 -1.597407294735923161e-02
-2.045164888124999834e+03 -2.131173264890271271e-03 -5.806407453830746829e-03 -5.407347248088321436e-03 -1.593342298168339694e-02
-2.044122500312499596e+03 -2.158339572832299828e-03 -5.866245957771670100e-03 -5.501426466585557749e-03 -1.587964716500923218e-02
-2.043080112499999814e+03 -2.185189168368658567e-03 -5.925749804549551233e-03 -5.593760049582605087e-03 -1.581397307816808165e-02
-2.042037724687500031e+03 -2.211427936815282217e-03 -5.984710968961749235e-03 -5.682549319531035592e-03 -1.573803468376275619e-02
-2.040995336874999566e+03 -2.237152719609034317e-03 -6.044448791900883418e-03 -5.766168679814719610e-03 -1.565316933131547308e-02
-2.039952949062499783e+03 -2.261988875675120456e-03 -6.103442555781355555e-03 -5.844554788967845117e-03 -1.556237820939949251e-02
-2.038910561249999546e+03 -2.285012430484760580e-03 -6.159788043953913668e-03 -5.914275824415511640e-03 -1.546841773217241985e-02
-2.037868173437499536e+03 -2.305830151790897592e-03 -6.214055247949682934e-03 -5.971423101729445189e-03 -1.537097779483945041e-02
-2.036825785624999753e+03 -2.323832061546903492e-03 -6.263640016955985233e-03 -6.016119986589012203e-03 -1.526949389007835507e-02
-2.035783397812499516e+03 -2.338694164961230542e-03 -6.305769552585170461e-03 -6.050896096716136888e-03 -1.516291542876613274e-02
-2.034741009999999733e+03 -2.350233363908997303e-03 -6.339182721385587180e-03 -6.076638597646518737e-03 -1.505159587815636628e-02
-2.033698622187499268e+03 -2.358302781042221404e-03 -6.362905427612963564e-03 -6.093993127106724257e-03 -1.493744580855879342e-02
-2.032656234374999485e+03 -2.363751858833428292e-03 -6.378921589969449232e-03 -6.105702417245230731e-03 -1.482218505842575369e-02
-2.031613846562499702e+03 -2.367480334617367600e-03 -6.389611620086891458e-03 -6.114176144722613046e-03 -1.470667331413592731e-02
-2.030571458749999238e+03 -2.369328359077389756e-03 -6.393180316501012941e-03 -6.121419923384200171e-03 -1.459196333358338607e-02
-2.029529070937499455e+03 -2.368848500517383403e-03 -6.386035798015204240e-03 -6.130507827351284154e-03 -1.447975479270400233e-02
-2.028486683124999900e+03 -2.365964759796634377e-03 -6.367101138663558077e-03 -6.142792267709985474e-03 -1.437199904219600526e-02
-2.027444295312499662e+03 -2.360519043417201417e-03 -6.335800945253393726e-03 -6.158130719130382354e-03 -1.427046482528874886e-02
-2.026401907499999879e+03 -2.352304184713723857e-03 -6.291388167129900386e-03 -6.176321734483150756e-03 -1.417572004926665082e-02
-2.025359519687499869e+03 -2.341102234983438377e-03 -6.233352464933384490e-03 -6.196663392334306360e-03 -1.408627462780647280e-02
-2.024317131875000086e+03 -2.327338622293869189e-03 -6.163553082444119674e-03 -6.218992845518632982e-03 -1.400089908011361087e-02
-2.023274744062499849e+03 -2.311898232127916879e-03 -6.086042822108433253e-03 -6.242644536431158492e-03 -1.392115098994474269e-02
-2.022232356250000066e+03 -2.295223690961922542e-03 -6.002822340857512894e-03 -6.267332222040529650e-03 -1.384772866802235110e-02
-2.021189968437500056e+03 -2.277873347312888656e-03 -5.915655359963310593e-03 -6.294041419628882209e-03 -1.377977452433863312e-02
-2.020147580624999819e+03 -2.261099099275847447e-03 -5.828629228368892475e-03 -6.324748785359798724e-03 -1.371531521300141387e-02
-2.019105192812500036e+03 -2.246314750674418149e-03 -5.746018165286813188e-03 -6.362292871459156000e-03 -1.365283001603212476e-02
-2.018062805000000253e+03 -2.233369412827480339e-03 -5.668038430832677069e-03 -6.405178143535724192e-03 -1.359292036048643897e-02
-2.017020417187499788e+03 -2.221555767749217123e-03 -5.592811078434250030e-03 -6.451523818893430302e-03 -1.353365170762694386e-02
-2.015978029375000006e+03 -2.210855071783627505e-03 -5.521627429374535365e-03 -6.498902351604487690e-03 -1.347125153780566638e-02
-2.014935641562499768e+03 -2.200926084519438074e-03 -5.456634993400970995e-03 -6.540991538532905242e-03 -1.340416875908811631e-02
-2.013893253749999985e+03 -2.191004708354044993e-03 -5.396231876837324568e-03 -6.575000829563826601e-03 -1.333194309161550226e-02
-2.012850865937499975e+03 -2.180781377291756990e-03 -5.338007355864165041e-03 -6.602923542937129409e-03 -1.325623962030894783e-02
-2.011808478124999738e+03 -2.170649766572640190e-03 -5.282727905124317593e-03 -6.626301722612004327e-03 -1.317806842298182776e-02
-2.010766090312499955e+03 -2.160454209428501905e-03 -5.230369419181456377e-03 -6.644032093712610824e-03 -1.309781132350594686e-02
-2.009723702499999490e+03 -2.149974549902805392e-03 -5.180371889855974951e-03 -6.655485110080986907e-03 -1.301610130555195220e-02
-2.008681314687499707e+03 -2.139302067692235108e-03 -5.134011389560724781e-03 -6.659070390952612738e-03 -1.293434843539221016e-02
-2.007638926875000152e+03 -2.128039669712960408e-03 -5.091636779776444015e-03 -6.651243877539662723e-03 -1.285499753566238419e-02
-2.006596539062499915e+03 -2.116126159673326936e-03 -5.053518676917777806e-03 -6.631074122407833692e-03 -1.277851512425696653e-02
-2.005554151249999904e+03 -2.103876372941782241e-03 -5.020504926343838728e-03 -6.599376982464808840e-03 -1.270594741950476642e-02
-2.004511763437499667e+03 -2.091473420695658374e-03 -4.992024047128733495e-03 -6.558515001193041330e-03 -1.263841364128291504e-02
-2.003469375624999884e+03 -2.078375787284923813e-03 -4.964041271321194444e-03 -6.511651839083520792e-03 -1.257407795353331949e-02
-2.002426987812500101e+03 -2.064216488961457489e-03 -4.933764975041496532e-03 -6.461031894929067376e-03 -1.251075466313243331e-02
-2.001384599999999637e+03 -2.049590681348728311e-03 -4.901729902653749124e-03 -6.410090005098387222e-03 -1.244779649573862432e-02
-2.000342212187499854e+03 -2.034731066938336077e-03 -4.867748600937346626e-03 -6.360872261586957878e-03 -1.238557172590454454e-02
-1.999299824374999844e+03 -2.019883768386743217e-03 -4.831948440800308553e-03 -6.314966182761113517e-03 -1.232358894511276920e-02
-1.998257436562500061e+03 -2.005761301500786579e-03 -4.795005222828102945e-03 -6.276423473610923641e-03 -1.226155271506586264e-02
-1.997215048749999823e+03 -1.993264801903229817e-03 -4.758877148974534864e-03 -6.248412181898367092e-03 -1.220078657183160803e-02
-1.996172660937499813e+03 -1.982789637386422714e-03 -4.725054614146976563e-03 -6.231202417212007919e-03 -1.214127859234942139e-02
-1.995130273124999803e+03 -1.973952473982025675e-03 -4.692758743549083414e-03 -6.223350728592125757e-03 -1.208294126688411359e-02
-1.994087885312499566e+03 -1.966874540777526891e-03 -4.662211103936335539e-03 -6.225357646783545064e-03 -1.202498084007314408e-02
-1.993045497499999556e+03 -1.962286461907201875e-03 -4.635430076887962422e-03 -6.239027286035958228e-03 -1.196581853903114397e-02
-1.992003109687499773e+03 -1.960092439558751894e-03 -4.611745984129235996e-03 -6.264840703221362037e-03 -1.190411686484660857e-02
-1.990960721874999763e+03 -1.959240623731716997e-03 -4.587466497239087691e-03 -6.301594487199606819e-03 -1.183988732559385255e-02
-1.989918334062499525e+03 -1.958986468311227705e-03 -4.561067352670677630e-03 -6.346506276915806280e-03 -1.177374154151431852e-02
-1.988875946249999515e+03 -1.959071133492898322e-03 -4.533160999854967538e-03 -6.396583646149658041e-03 -1.170565017108143521e-02
-1.987833558437499732e+03 -1.959130109625803126e-03 -4.504246504742334678e-03 -6.448255764463695430e-03 -1.163519777629676288e-02
-1.986791170624999950e+03 -1.959201239619826843e-03 -4.475536411209953686e-03 -6.499651538934621275e-03 -1.156240622905932089e-02
-1.985748782812499485e+03 -1.959636598340967761e-03 -4.448258693349139460e-03 -6.551188386695774683e-03 -1.148742470436799230e-02
-1.984706394999999702e+03 -1.960730486846722163e-03 -4.423617019040884668e-03 -6.602902280526509911e-03 -1.141117556141304189e-02
-1.983664007187499465e+03 -1.962351157252818171e-03 -4.401208194912407598e-03 -6.654538861688783467e-03 -1.133590479456284862e-02
-1.982621619374999909e+03 -1.963852079931344835e-03 -4.378597112945749673e-03 -6.705652843890263538e-03 -1.126313145298480332e-02
-1.981579231562499672e+03 -1.964607670564178562e-03 -4.353452731894506648e-03 -6.755769438118113847e-03 -1.119313514625238683e-02
-1.980536843749999662e+03 -1.964430263943277907e-03 -4.324943698052037544e-03 -6.804981780996530345e-03 -1.112594671912063397e-02
-1.979494455937499879e+03 -1.963278327817725814e-03 -4.292242786113590822e-03 -6.854451497193250233e-03 -1.106197058676160021e-02
-1.978452068125000096e+03 -1.960769001219058068e-03 -4.253715126759777948e-03 -6.904255995562838533e-03 -1.100043159564358976e-02
-1.977409680312499631e+03 -1.957021747549013337e-03 -4.210590859256428328e-03 -6.953094114547806077e-03 -1.093987162115309629e-02
-1.976367292499999849e+03 -1.952585844054236398e-03 -4.166578370725077148e-03 -6.998438128488728392e-03 -1.087872129534668726e-02
-1.975324904687500066e+03 -1.947875134702310457e-03 -4.124799522464008862e-03 -7.037801978289475249e-03 -1.081761479632053699e-02
[truncated: 875,050 more chars]
