# Supplementary material for: Multipolar electric and magnetic contributions to sum-frequency generation spectra reveal biaxial interfacial water structure
Source: Nat Commun. 2026 May 13;17:4333. doi: 10.1038/s41467-026-72345-4 (PMC13172427; doi:10.1038/s41467-026-72345-4)
Supplement: Supplementary file 3 — Source data [file 41467_2026_72345_MOESM3_ESM.zip › SourceData/Fig3(e).txt]

z, Prob_para, Prob_ortho, Prob_anti
-1.267434597590824730e+01 1.900190364015606193e+01 1.911800741138436166e+01 1.903480799117251721e+01
-1.217014429523598018e+01 1.901770868199737663e+01 1.915162503872892685e+01 1.912923377014266180e+01
-1.166594261456370951e+01 1.905366708279352039e+01 1.925416318847453212e+01 1.914600295803569452e+01
-1.116174093389143884e+01 1.916078298802696267e+01 1.922073836533445501e+01 1.910045745485377466e+01
-1.065753925321917173e+01 1.916986963792592746e+01 1.917138494484911249e+01 1.907061501225939182e+01
-1.015333757254690461e+01 1.912370156155319023e+01 1.919582905703486020e+01 1.907527655001992173e+01
-9.649135891874637494e+00 1.895499275662952599e+01 1.917024754010784449e+01 1.907073599355118887e+01
-9.144934211202363272e+00 1.892573949207729100e+01 1.923679424781182945e+01 1.913735547501857326e+01
-8.640732530530096156e+00 1.893309120728547512e+01 1.918349309366354305e+01 1.907257342866023109e+01
-8.136530849857829040e+00 1.909696471376098614e+01 1.923768239477407960e+01 1.905923995522985592e+01
-7.632329169185554818e+00 1.918963406315919684e+01 1.918951999704977140e+01 1.900740716680837394e+01
-7.128127488513287702e+00 1.924246534769250161e+01 1.917399678175005917e+01 1.907560296461152660e+01
-6.623925807841020585e+00 1.909271935962690137e+01 1.908005132293723349e+01 1.907144198733400131e+01
-6.119724127168753469e+00 1.912522915733756435e+01 1.903314378263196005e+01 1.910537870930829385e+01
-5.615522446496486353e+00 1.934644893624741968e+01 1.910777676776053724e+01 1.900053138680017994e+01
-5.111320765824212131e+00 1.972590391495671369e+01 1.919038511081439680e+01 1.884103655108527064e+01
-4.607119085151945015e+00 2.012050177847127586e+01 1.926945753998766619e+01 1.871807507193291897e+01
-4.102917404479677899e+00 1.990194760128621709e+01 1.936795353738022740e+01 1.882456414750166473e+01
-3.598715723807403677e+00 1.870814792611096777e+01 1.968586334004771032e+01 1.938933898361942099e+01
-3.094514043135136561e+00 1.644036331010614660e+01 2.055219893149034505e+01 2.042752875203058949e+01
-2.590312362462869444e+00 1.377729051898836587e+01 2.212096180368551046e+01 2.158977842428069494e+01
-2.086110681790602328e+00 1.174634065563519236e+01 2.398139658267650276e+01 2.222766096523417900e+01
-1.581909001118335212e+00 1.086812113852332651e+01 2.599414654904180821e+01 2.190255991858795781e+01
-1.077707320446060990e+00 1.123379461151312775e+01 2.760605462529690612e+01 2.064316144381703211e+01
-5.735056397737938738e-01 1.282501250045465824e+01 2.859610641985887014e+01 1.879211955316033666e+01
-6.930395910152675754e-02 1.587701516326270834e+01 2.867122729749157983e+01 1.662923583197271427e+01
4.348977215707474642e-01 2.008557581777321133e+01 2.750576415091635241e+01 1.455791952416946522e+01
9.390994022430145804e-01 2.477753680534964076e+01 2.534464603488660828e+01 1.278612233213748439e+01
1.443301082915281697e+00 2.876832144933641544e+01 2.267483141073259034e+01 1.167656316303202146e+01
1.947502763587548813e+00 3.174213008015347981e+01 2.026987208488241876e+01 1.126029494067753411e+01
2.451704444259815929e+00 3.295821066475289740e+01 1.864132664978530940e+01 1.153243133825759337e+01
2.955906124932090151e+00 3.252645133538008793e+01 1.725154757840212838e+01 1.188227926121789224e+01
3.460107805604357267e+00 3.269635393981199201e+01 1.699773712648750745e+01 1.273231835793360567e+01
3.964309486276624384e+00 2.986238201109665980e+01 1.589977958910976596e+01 1.321085431961875933e+01
4.468511166948898605e+00 2.535780858793031456e+01 1.592163880981601132e+01 1.285239872881660617e+01
4.972712847621165722e+00 nan nan nan
5.476914528293432838e+00 nan nan nan
5.981116208965699954e+00 nan nan nan
6.485317889637967070e+00 nan nan nan
6.989519570310241292e+00 nan nan nan
7.493721250982508408e+00 nan nan nan
7.997922931654775525e+00 nan nan nan
8.502124612327049746e+00 nan nan nan
9.006326292999316863e+00 nan nan nan
9.510527973671583979e+00 nan nan nan
1.001472965434385110e+01 nan nan nan
1.051893133501611821e+01 nan nan nan
1.102313301568839243e+01 nan nan nan
1.152733469636065955e+01 nan nan nan
1.203153637703292667e+01 nan nan nan
1.253573805770520089e+01 nan nan nan
1.303993973837746800e+01 nan nan nan
1.354414141904973512e+01 nan nan nan
1.404834309972200224e+01 nan nan nan
1.455254478039426935e+01 nan nan nan
1.505674646106654357e+01 nan nan nan
1.556094814173881069e+01 nan nan nan
1.606514982241107958e+01 nan nan nan
1.656935150308335380e+01 nan nan nan
1.707355318375562092e+01 nan nan nan
