# Supplementary material for: Multipolar electric and magnetic contributions to sum-frequency generation spectra reveal biaxial interfacial water structure
Source: Nat Commun. 2026 May 13;17:4333. doi: 10.1038/s41467-026-72345-4 (PMC13172427; doi:10.1038/s41467-026-72345-4)
Supplement: Supplementary file 3 — Source data [file 41467_2026_72345_MOESM3_ESM.zip › SourceData/SuppFig9(h).txt]

# f 1.7A -1.7A 0.0A
-5.211939062499998727e+03 nan nan nan
-5.210896674687498489e+03 -1.202467116695382920e-01 8.050136602142829445e-02 3.228921505627856472e-03
-5.209854286874999161e+03 -1.228419197029732013e-01 8.498325509645107689e-02 3.518001658824822155e-03
-5.208811899062499833e+03 -1.251001910128964889e-01 8.964205011418649449e-02 3.807968240226492461e-03
-5.207769511249999596e+03 -1.270421328275320172e-01 9.442544594510626776e-02 4.097497769574915370e-03
-5.206727123437499358e+03 -1.287375581112550349e-01 9.929327444809354919e-02 4.385231757269816150e-03
-5.205684735624999121e+03 -1.302389939311489608e-01 1.042256102264663142e-01 4.669733716433458262e-03
-5.204642347812498883e+03 -1.315437094295027753e-01 1.091817470846680460e-01 4.949138454022434727e-03
-5.203599959999999555e+03 -1.326205162004189808e-01 1.141521292843018509e-01 5.221613699163455379e-03
-5.202557572187499318e+03 -1.334604007134832515e-01 1.191698906487765192e-01 5.485801037288190983e-03
-5.201515184374999080e+03 -1.340577327354195436e-01 1.242554936213365879e-01 5.740703271022026648e-03
-5.200472796562499752e+03 -1.343984488650363518e-01 1.294079452673500830e-01 5.984980233432245743e-03
-5.199430408749999515e+03 -1.344996664550223708e-01 1.346121506061616069e-01 6.217635335734883473e-03
-5.198388020937500187e+03 -1.343684015464458870e-01 1.398708073618196712e-01 6.438084949700406158e-03
-5.197345633124999949e+03 -1.339826528899974722e-01 1.451892050882089558e-01 6.645986631226827313e-03
-5.196303245312499712e+03 -1.333302391347055971e-01 1.505904101568284470e-01 6.841057865477979429e-03
-5.195260857499999474e+03 -1.324115880282520363e-01 1.560740626811561171e-01 7.023471880972101573e-03
-5.194218469687499237e+03 -1.312508889782960098e-01 1.616335009575853854e-01 7.194155439350196669e-03
-5.193176081874999909e+03 -1.299086731304198439e-01 1.672800555772132047e-01 7.353813126175901167e-03
-5.192133694062499671e+03 -1.283894144283577177e-01 1.729984915752723618e-01 7.503065793307051728e-03
-5.191091306249999434e+03 -1.266752389686637281e-01 1.787588165835539977e-01 7.642838280838556292e-03
-5.190048918437499196e+03 -1.247842845057147432e-01 1.845429211445454298e-01 7.774303628609160154e-03
-5.189006530624999868e+03 -1.227228940700418880e-01 1.903255442804100417e-01 7.898294189456474962e-03
-5.187964142812500540e+03 -1.204890719008900601e-01 1.960868482786184974e-01 8.015312985488222408e-03
-5.186921754999999393e+03 -1.181142238752683482e-01 2.017993887243764717e-01 8.125456967070711356e-03
-5.185879367187499156e+03 -1.156423401297154568e-01 2.074063383709505992e-01 8.229137554090590334e-03
-5.184836979374999828e+03 -1.130628541968929091e-01 2.128793228085887890e-01 8.326615210281849977e-03
-5.183794591562499591e+03 -1.103704514055884739e-01 2.181654468468641195e-01 8.417920388152973915e-03
-5.182752203749999353e+03 -1.075994925352215664e-01 2.232003569540731425e-01 8.503555573870206011e-03
-5.181709815937500025e+03 -1.048166661616562745e-01 2.279551346531810130e-01 8.583831575959852828e-03
-5.180667428124998878e+03 -1.021082302493675348e-01 2.323973755813439068e-01 8.658964607306555636e-03
-5.179625040312499550e+03 -9.954974300404860477e-02 2.365009831541053931e-01 8.729265649719224543e-03
-5.178582652499999313e+03 -9.721217618423766416e-02 2.402342304741078016e-01 8.795072406361971115e-03
-5.177540264687499075e+03 -9.517777502275058532e-02 2.435360481319974735e-01 8.856524290244163072e-03
-5.176497876874999747e+03 -9.348589018093980685e-02 2.463785530192556250e-01 8.913788299121937903e-03
-5.175455489062499510e+03 -9.211723776364752481e-02 2.487782272105371617e-01 8.966562968546632623e-03
-5.174413101249999272e+03 -9.107597685704785229e-02 2.507366708305679426e-01 9.014808234673090878e-03
-5.173370713437499944e+03 -9.040257014468261465e-02 2.521968723827600622e-01 9.058887803296710242e-03
-5.172328325624999707e+03 -9.012576921967571653e-02 2.531297757534056725e-01 9.099063262818545689e-03
-5.171285937812499469e+03 -9.018521075171982704e-02 2.535883344463295552e-01 9.135403985186963532e-03
-5.170243549999998322e+03 -9.048793539920878259e-02 2.536215525994733877e-01 9.168586278210228563e-03
-5.169201162187499904e+03 -9.096642129636035856e-02 2.532764640523006427e-01 9.199425951170864951e-03
-5.168158774374999666e+03 -9.159651332294491133e-02 2.525923934702233864e-01 9.228490830310943915e-03
-5.167116386562499429e+03 -9.241794257118038369e-02 2.515468398214841805e-01 9.256242244686175430e-03
-5.166073998749999191e+03 -9.345959592193443799e-02 2.501280158962979061e-01 9.283019665660594347e-03
-5.165031610937499863e+03 -9.472549493251461450e-02 2.483394650473575715e-01 9.309547695478636101e-03
-5.163989223124998716e+03 -9.623354324284837114e-02 2.461752253297452009e-01 9.336439275851312475e-03
-5.162946835312499388e+03 -9.800256461402949426e-02 2.436295511698076677e-01 9.364160708950998446e-03
-5.161904447499999151e+03 -1.000290018073790171e-01 2.407083008897586418e-01 9.392968679109766489e-03
-5.160862059687499823e+03 -1.023119913147785276e-01 2.374347343863105753e-01 9.423470696363615839e-03
-5.159819671874999585e+03 -1.048513738644566429e-01 2.338085980353585835e-01 9.456448283551372597e-03
-5.158777284062499348e+03 -1.075698216875242419e-01 2.298434174785809470e-01 9.491910317321912774e-03
-5.157734896249999110e+03 -1.104206928053919345e-01 2.254826704748604804e-01 9.529505322807893877e-03
-5.156692508437499782e+03 -1.134354016468786669e-01 2.206698623970007045e-01 9.569291849326972202e-03
-5.155650120624999545e+03 -1.166143063541959790e-01 2.154685720946980243e-01 9.611763184640829266e-03
-5.154607732812499307e+03 -1.199927285449663011e-01 2.098731547389718899e-01 9.657078311132601817e-03
-5.153565344999999070e+03 -1.235631409850488915e-01 2.037833460942140018e-01 9.705199839647174129e-03
-5.152522957187499742e+03 -1.272507507621417067e-01 1.972076458323500647e-01 9.756011222349392567e-03
-5.151480569374999504e+03 -1.310040825752541993e-01 1.901916284125608203e-01 9.809084573027430226e-03
-5.150438181562499267e+03 -1.348174133616271142e-01 1.827738814745777651e-01 9.864628458652187695e-03
-5.149395793749999939e+03 -1.386893624522025914e-01 1.750319845800285268e-01 9.922498392042258114e-03
-5.148353405937498792e+03 -1.425755543849263618e-01 1.670526938491879165e-01 9.982172868605931199e-03
-5.147311018124999464e+03 -1.464474670294013126e-01 1.588991584761555997e-01 1.004336423280949818e-02
-5.146268630312499226e+03 -1.502807347480730749e-01 1.505910515576690811e-01 1.010583105364646142e-02
-5.145226242499999898e+03 -1.540342499801027887e-01 1.421801693387046706e-01 1.016955214950123962e-02
-5.144183854687499661e+03 -1.577741827931065655e-01 1.337546783528066607e-01 1.023522489749885932e-02
-5.143141466874999423e+03 -1.615493841567966493e-01 1.253751815268225323e-01 1.030303389521298324e-02
-5.142099079062499186e+03 -1.653342163696279454e-01 1.171307330628521270e-01 1.037266277911295942e-02
-5.141056691250000767e+03 -1.691602497740776201e-01 1.090876955943157756e-01 1.044347131208713322e-02
-5.140014303437499620e+03 -1.730732860852091104e-01 1.012270579599719444e-01 1.051520606778868876e-02
-5.138971915625000292e+03 -1.770657350525720042e-01 9.348514345451888752e-02 1.058761651534878209e-02
-5.137929527812499146e+03 -1.811361563973522548e-01 8.584374550744948429e-02 1.066088630688549754e-02
-5.136887139999999818e+03 -1.853499018904095630e-01 7.838177350474620497e-02 1.073521146817236344e-02
-5.135844752187499580e+03 -1.896898083814030911e-01 7.112148414254278184e-02 1.081041022641875474e-02
-5.134802364374999343e+03 -1.940956110582534033e-01 6.410152604764728090e-02 1.088608792709118075e-02
-5.133759976562499105e+03 -1.985090738196452209e-01 5.739042402881469607e-02 1.096230628459453696e-02
-5.132717588749999777e+03 -2.028510585213085804e-01 5.095184492252279040e-02 1.103913929325047588e-02
-5.131675200937499540e+03 -2.070704239325629192e-01 4.474710249979314131e-02 1.111631617396009047e-02
-5.130632813124999302e+03 -2.110867980215290207e-01 3.876913679074935060e-02 1.119376651777892473e-02
-5.129590425312499065e+03 -2.147815024518586191e-01 3.299829752004533601e-02 1.127238911620809594e-02
-5.128548037499999737e+03 -2.181004583656216411e-01 2.742661260051454386e-02 1.135198629767673884e-02
-5.127505649687499499e+03 -2.210420070960146532e-01 2.213679005824166490e-02 1.143148036365426203e-02
-5.126463261874999262e+03 -2.235766787985534743e-01 1.722568203124190400e-02 1.151099238176166162e-02
-5.125420874062499934e+03 -2.257220804534576797e-01 1.273960951599276137e-02 1.159102382159207453e-02
-5.124378486250000606e+03 -2.275897087023230625e-01 8.715736656525821524e-03 1.167108266989713705e-02
-5.123336098437499459e+03 -2.292942879601186090e-01 5.159173709550726739e-03 1.175068411174763280e-02
-5.122293710624999221e+03 -2.309058296059836868e-01 2.059050344986976255e-03 1.182982429014894053e-02
-5.121251322812499893e+03 -2.325126060701377950e-01 -6.117880883519249968e-04 1.190848236571670493e-02
-5.120208934999999656e+03 -2.342367226079223597e-01 -2.875852659095665120e-03 1.198648692135160371e-02
-5.119166547187499418e+03 -2.361476615544618463e-01 -4.712455564038209310e-03 1.206330783114503702e-02
-5.118124159375000090e+03 -2.382671263460919842e-01 -6.111931887766958171e-03 1.213854258618526222e-02
-5.117081771562498943e+03 -2.406157398475173848e-01 -7.088483294515668387e-03 1.221267167983875780e-02
-5.116039383749999615e+03 -2.431716454531999416e-01 -7.647732306235166533e-03 1.228619713887401863e-02
-5.114996995937499378e+03 -2.458967751165955506e-01 -7.772227988163765700e-03 1.235927089608505197e-02
-5.113954608124999140e+03 -2.488474217800094868e-01 -7.426941706021622513e-03 1.243220661590827177e-02
-5.112912220312499812e+03 -2.520599527698829667e-01 -6.605849784798639712e-03 1.250500738657093526e-02
-5.111869832499999575e+03 -2.555010025863319600e-01 -5.340174642556427820e-03 1.257744543205371011e-02
-5.110827444687499337e+03 -2.591839755920054000e-01 -3.670111819774168893e-03 1.264922582694330902e-02
-5.109785056874999100e+03 -2.631121622732132681e-01 -1.617987647292457032e-03 1.272044857696070196e-02
-5.108742669062499772e+03 -2.672814981754131347e-01 7.528842570277138879e-04 1.279131133423017271e-02
-5.107700281250000444e+03 -2.716450991501356271e-01 3.349744837143731058e-03 1.286229759048976816e-02
-5.106657893437499297e+03 -2.761387008474321392e-01 6.067160456720566142e-03 1.293405066788805638e-02
-5.105615505624999059e+03 -2.807809603554696221e-01 8.803831513797905073e-03 1.300661888150382757e-02
-5.104573117812499731e+03 -2.855511701376434175e-01 1.161179909492518481e-02 1.307965848963929881e-02
-5.103530729999999494e+03 -2.903278618081238660e-01 1.456541870381006243e-02 1.315271092245775403e-02
-5.102488342187499256e+03 -2.949798385663624511e-01 1.764258901762255638e-02 1.322544300278344354e-02
-5.101445954374999928e+03 -2.994447898226816340e-01 2.083053696070183425e-02 1.329752468871228319e-02
-5.100403566562499691e+03 -3.037223377920130196e-01 2.414298651234153548e-02 1.336893121212952111e-02
-5.099361178749999453e+03 -3.078593844835323390e-01 2.755670782148358922e-02 1.343980513739042974e-02
-5.098318790937499216e+03 -3.118610497666259862e-01 3.098291580938400402e-02 1.350987967754794204e-02
-5.097276403124999888e+03 -3.157364902316185939e-01 3.432935051656432757e-02 1.357923412108584527e-02
-5.096234015312499650e+03 -3.195376763129713638e-01 3.755333136300997854e-02 1.364824015260184334e-02
-5.095191627499999413e+03 -3.232626565491686921e-01 4.068183893353985447e-02 1.371656368622015294e-02
-5.094149239687499175e+03 -3.268896253759171477e-01 4.374216796408658681e-02 1.378432318050536697e-02
-5.093106851874999847e+03 -3.304491444715750292e-01 4.675128157986738198e-02 1.385114263442309077e-02
-5.092064464062500520e+03 -3.339646821391923925e-01 4.967122315349051243e-02 1.391651594251389762e-02
-5.091022076249998463e+03 -3.374236937754891974e-01 5.244575077407465091e-02 1.398014995636421252e-02
-5.089979688437499135e+03 -3.407897164259019451e-01 5.503071158442308930e-02 1.404185353967934979e-02
-5.088937300624999807e+03 -3.439786906864437666e-01 5.743830086873583096e-02 1.410144445671905958e-02
-5.087894912812499570e+03 -3.469347411764317490e-01 5.976194417170130335e-02 1.415906422159270497e-02
-5.086852524999999332e+03 -3.496576513024672317e-01 6.201867453799142504e-02 1.421513569749835448e-02
-5.085810137187499095e+03 -3.521717568317569436e-01 6.421855329087342024e-02 1.426914148563792999e-02
-5.084767749374998857e+03 -3.544940247881752104e-01 6.637803407576893522e-02 1.432064515201588416e-02
-5.083725361562499529e+03 -3.566224964806727904e-01 6.844460416857006679e-02 1.436993719650180718e-02
-5.082682973749999292e+03 -3.585531199363810040e-01 7.038990632492848898e-02 1.441738672670762368e-02
-5.081640585937499964e+03 -3.602704078043367231e-01 7.223413628015909471e-02 1.446325859371965297e-02
-5.080598198124999726e+03 -3.617580849772011886e-01 7.396618584555510190e-02 1.450771845643569063e-02
-5.079555810312499489e+03 -3.629653857711084841e-01 7.561520276564863419e-02 1.455084539797287663e-02
-5.078513422499999251e+03 -3.638514993877934867e-01 7.723583793815902432e-02 1.459220150943873508e-02
-5.077471034687499923e+03 -3.643743736998771854e-01 7.881786476799268470e-02 1.463150980804820214e-02
-5.076428646874999686e+03 -3.644558563637385062e-01 8.033195237851697978e-02 1.466905191222191325e-02
-5.075386259062499448e+03 -3.640073280002802392e-01 8.175792295363362716e-02 1.470513330624208248e-02
-5.074343871249999211e+03 -3.629070868336359279e-01 8.311759330709035665e-02 1.474008140608830397e-02
-5.073301483437499883e+03 -3.610455091231296043e-01 8.449749837972234112e-02 1.477395000148868688e-02
-5.072259095624999645e+03 -3.583871031804360952e-01 8.595671953714434377e-02 1.480620966137896621e-02
-5.071216707812499408e+03 -3.549808645962346243e-01 8.748099306698969846e-02 1.483741366417565787e-02
-5.070174319999999170e+03 -3.508679795760169529e-01 8.902455452922086732e-02 1.486824333736807072e-02
-5.069131932187499842e+03 -3.460515383128182076e-01 9.063482681231721516e-02 1.489909584027382036e-02
-5.068089544374998695e+03 -3.405168937327961443e-01 9.235324192511934482e-02 1.493034661064037219e-02
-5.067047156562499367e+03 -3.343297631403247538e-01 9.410665359435857469e-02 1.496227441612278317e-02
-5.066004768749999130e+03 -3.276172214648350178e-01 9.584270940770549252e-02 1.499482112480760715e-02
-5.064962380937499802e+03 -3.204510182999784629e-01 9.749689573600080206e-02 1.502745609797746275e-02
-5.063919993124999564e+03 -3.128458755620228127e-01 9.902953655515747688e-02 1.505976146226020024e-02
-5.062877605312499327e+03 -3.047780776700586558e-01 1.004534730309989549e-01 1.509130952561655616e-02
-5.061835217499999089e+03 -2.962247429910361274e-01 1.017652147280384278e-01 1.512155052366145544e-02
-5.060792829687500671e+03 -2.871860087098271896e-01 1.029939626357684601e-01 1.515128976217602896e-02
-5.059750441874999524e+03 -2.777007278540261082e-01 1.041858642477608288e-01 1.518100561792074844e-02
-5.058708054062499286e+03 -2.678142178209945712e-01 1.053942226899581280e-01 1.521063834778497124e-02
-5.057665666249999958e+03 -2.575673240604638980e-01 1.066196881829644671e-01 1.524097242836699138e-02
-5.056623278437499721e+03 -2.469926714820047109e-01 1.077921762234342884e-01 1.527217560117258288e-02
-5.055580890624999483e+03 -2.360968328140823913e-01 1.088995098544513762e-01 1.530368121028274388e-02
-5.054538502812499246e+03 -2.249145121025628025e-01 1.099919900479759127e-01 1.533555586213080323e-02
-5.053496114999999918e+03 -2.135028358190744213e-01 1.111530256719040488e-01 1.536850125932785922e-02
-5.052453727187499680e+03 -2.018791440184263264e-01 1.124255692827778735e-01 1.540240672893731892e-02
-5.051411339374999443e+03 -1.900471763053138974e-01 1.137559308804950986e-01 1.543669302766601144e-02
-5.050368951562499205e+03 -1.780256471705819465e-01 1.151268955467699417e-01 1.547143702707044245e-02
-5.049326563749999877e+03 -1.658829142895050512e-01 1.165359267811032634e-01 1.550685258820664811e-02
-5.048284175937499640e+03 -1.537050628280658138e-01 1.179504363853343674e-01 1.554238153045480603e-02
-5.047241788124999402e+03 -1.415709849879555060e-01 1.193610875047809716e-01 1.557754858483470506e-02
-5.046199400312499165e+03 -1.295452649308189708e-01 1.207648715177952192e-01 1.561218281388649515e-02
-5.045157012500000747e+03 -1.176875498277695636e-01 1.221861718054948198e-01 1.564626266821421419e-02
-5.044114624687498690e+03 -1.061162209799142164e-01 1.236009745685217598e-01 1.567988574524655648e-02
-5.043072236874999362e+03 -9.489302717882595883e-02 1.250180621384876511e-01 1.571265796219748628e-02
-5.042029849062499125e+03 -8.405109696843268696e-02 1.264401419712701535e-01 1.574390123616811743e-02
-5.040987461249999797e+03 -7.362710605713143619e-02 1.278190522085193015e-01 1.577323192809380534e-02
-5.039945073437499559e+03 -6.362194454861679060e-02 1.291091969750019497e-01 1.580081783741838983e-02
-5.038902685624999322e+03 -5.403889407850334670e-02 1.302832657164258445e-01 1.582662291689297673e-02
-5.037860297812499084e+03 -4.488232877438658175e-02 1.313118472919063695e-01 1.585046996521180529e-02
-5.036817909999999756e+03 -3.615200502021227724e-02 1.321050771777262933e-01 1.587245715670062771e-02
-5.035775522187499519e+03 -2.780856599414704977e-02 1.326343273264495581e-01 1.589304711191599079e-02
-5.034733134374999281e+03 -1.986178319295921202e-02 1.329729954906316014e-01 1.591270231686347028e-02
-5.033690746562498134e+03 -1.236938545479665530e-02 1.331790134797580238e-01 1.593144743385664988e-02
-5.032648358749999716e+03 -5.317226060830307355e-03 1.332482057985954205e-01 1.594943027817473033e-02
-5.031605970937499478e+03 1.281168998247358970e-03 1.332101163503287278e-01 1.596709990203044188e-02
-5.030563583124999241e+03 7.386031474256329887e-03 1.330788363254811479e-01 1.598525969419251069e-02
-5.029521195312499913e+03 1.292787804953758612e-02 1.328472425097327603e-01 1.600415183827163038e-02
-5.028478807499999675e+03 1.781686962612498426e-02 1.325471597078954900e-01 1.602340346377420857e-02
-5.027436419687498528e+03 2.203724275767843244e-02 1.322447390583700866e-01 1.604354723794576207e-02
-5.026394031874999200e+03 2.557664329219901111e-02 1.319735245357357423e-01 1.606454529335628323e-02
-5.025351644062499872e+03 2.840574504589223059e-02 1.317424149575508741e-01 1.608567904998982334e-02
-5.024309256249999635e+03 3.059304220832599619e-02 1.315281563652215824e-01 1.610692872172572038e-02
-5.023266868437499397e+03 3.221959445839120417e-02 1.312871478570518391e-01 1.612832497487172445e-02
-5.022224480624999160e+03 3.324469197138660292e-02 1.310188435339594282e-01 1.614913872954630222e-02
-5.021182092812499832e+03 3.369667955173985541e-02 1.307063618977095665e-01 1.616914982553454075e-02
-5.020139704999999594e+03 3.367696764982738844e-02 1.303345552278453168e-01 1.618854988268777703e-02
-5.019097317187499357e+03 3.320555476473222023e-02 1.298786095856702683e-01 1.620743880250827967e-02
-5.018054929374999119e+03 3.230914458395027500e-02 1.293200373123577496e-01 1.622527020981669871e-02
-5.017012541562499791e+03 3.104679868130090503e-02 1.286490620963474940e-01 1.624153066739031370e-02
-5.015970153749999554e+03 2.950104566337358181e-02 1.278392737389267841e-01 1.625641684865034020e-02
-5.014927765937499316e+03 2.774184685427814878e-02 1.268861251098505893e-01 1.626992833204359001e-02
-5.013885378124999079e+03 2.579864865090075732e-02 1.258454816855463509e-01 1.628210337058636978e-02
-5.012842990312499751e+03 2.370563660818086893e-02 1.247386685642594417e-01 1.629236204470531010e-02
-5.011800602499999513e+03 2.151903179574472802e-02 1.235632093620863819e-01 1.629993385171207149e-02
-5.010758214687498366e+03 1.926580305582313579e-02 1.223202456894196960e-01 1.630447968822992810e-02
-5.009715826874999948e+03 1.696309806555550137e-02 1.210099545767705925e-01 1.630569899610395668e-02
-5.008673439062499710e+03 1.462272028928578160e-02 1.196727292721070923e-01 1.630345500094283404e-02
-5.007631051249999473e+03 1.222629420325577199e-02 1.183445981697896360e-01 1.629802230358961754e-02
-5.006588663437499235e+03 9.792950069131181601e-03 1.170556921277381840e-01 1.628956444636499301e-02
-5.005546275624999907e+03 7.340440795325836598e-03 1.158259770641916070e-01 1.627771840802404169e-02
-5.004503887812498760e+03 4.882298315842067971e-03 1.147155749882736164e-01 1.626261574112512764e-02
-5.003461499999999432e+03 2.416784925611925594e-03 1.138089098041692032e-01 1.624427008371065115e-02
-5.002419112187499195e+03 -1.166081193339496558e-04 1.131273107149664281e-01 1.622273509418685478e-02
-5.001376724374999867e+03 -2.749202206160039630e-03 1.126819073751800099e-01 1.619834227106767971e-02
-5.000334336562499630e+03 -5.507602623635921013e-03 1.124219054823989983e-01 1.617166780902272796e-02
-4.999291948749999392e+03 -8.488593020331239303e-03 1.123059381982315086e-01 1.614357053172538539e-02
-4.998249560937499155e+03 -1.174468079745349947e-02 1.123706902889645282e-01 1.611405286029144249e-02
-4.997207173124999827e+03 -1.527848338678663986e-02 1.126046283651537666e-01 1.608428097909821511e-02
-4.996164785312499589e+03 -1.909291411761233903e-02 1.130232427516739552e-01 1.605532447441962787e-02
-4.995122397499999352e+03 -2.312166750099606954e-02 1.136689139377916463e-01 1.602731456319356901e-02
-4.994080009687499114e+03 -2.725553097043507955e-02 1.145726714354328851e-01 1.600084050751631251e-02
-4.993037621874999786e+03 -3.141074478634699879e-02 1.157780174159790537e-01 1.597585246442360940e-02
-4.991995234062500458e+03 -3.552038990671295415e-02 1.173313768079967956e-01 1.595183550612859491e-02
-4.990952846249999311e+03 -3.955738257979782985e-02 1.192022745917276777e-01 1.592818153028584260e-02
-4.989910458437499074e+03 -4.354341105792120664e-02 1.213342964627112386e-01 1.590467533247441265e-02
-4.988868070624999746e+03 -4.743395550213130168e-02 1.237111478215116300e-01 1.588131261686474144e-02
-4.987825682812500418e+03 -5.116373732623741982e-02 1.263466522613670706e-01 1.585839408029580261e-02
-4.986783294999999271e+03 -5.473670317855877654e-02 1.292621390334359188e-01 1.583650937563201022e-02
-4.985740907187499943e+03 -5.814724280865832262e-02 1.324663047766086177e-01 1.581556707379661378e-02
-4.984698519374999705e+03 -6.141416454557287880e-02 1.359087845657829530e-01 1.579554456217367731e-02
-4.983656131562499468e+03 -6.464903851606404461e-02 1.394711060353730214e-01 1.577634747137016472e-02
-4.982613743749999230e+03 -6.792996173574536445e-02 1.431040396286775984e-01 1.575784014732273253e-02
-4.981571355937500812e+03 -7.119040357089098658e-02 1.467899226228226162e-01 1.574101318683131939e-02
-4.980528968124998755e+03 -7.437404346332308902e-02 1.505116381036190332e-01 1.572649758683365012e-02
-4.979486580312499427e+03 -7.746609146714689142e-02 1.542935660444118007e-01 1.571376944942174878e-02
-4.978444192499999190e+03 -8.041457522296829863e-02 1.581418364202502869e-01 1.570263965002632878e-02
-4.977401804687499862e+03 -8.318628774631303679e-02 1.620296173159223863e-01 1.569326339324278105e-02
-4.976359416874999624e+03 -8.584645518086334026e-02 1.659340649182928229e-01 1.568536091141691999e-02
-4.975317029062499387e+03 -8.848444092339866063e-02 1.697980523227556326e-01 1.567863765618855709e-02
-4.974274641249999149e+03 -9.106269490827660629e-02 1.735800485353276579e-01 1.567285192813776956e-02
-4.973232253437499821e+03 -9.356526715927901416e-02 1.773201941961627670e-01 1.566735607363779759e-02
-4.972189865624999584e+03 -9.602406650114586606e-02 1.810909498597588208e-01 1.566179898715136173e-02
-4.971147477812499346e+03 -9.844634923390138681e-02 1.849271044117655471e-01 1.565558778683686508e-02
-4.970105089999998199e+03 -1.008794560017696185e-01 1.888297613617194726e-01 1.564822382921653501e-02
-4.969062702187499781e+03 -1.033284013983518657e-01 1.927586525949237239e-01 1.563966833126426842e-02
-4.968020314374999543e+03 -1.057871098510710234e-01 1.966220415267262989e-01 1.562989321385950536e-02
-4.966977926562499306e+03 -1.082891399046354564e-01 2.003981344714579060e-01 1.561813493446637981e-02
-4.965935538749999068e+03 -1.108072069056600800e-01 2.041209099329069909e-01 1.560357251037593380e-02
-4.964893150937499740e+03 -1.133036153105365096e-01 2.077527940074994917e-01 1.558597858113605454e-02
-4.963850763124998593e+03 -1.158245607170445279e-01 2.112471780888472428e-01 1.556576260879330084e-02
-4.962808375312499265e+03 -1.184281593763538420e-01 2.146187160866377397e-01 1.554363913382379031e-02
-4.961765987499999937e+03 -1.211227034479319398e-01 2.178856658055538242e-01 1.551974164638392738e-02
-4.960723599687499700e+03 -1.239256526409074216e-01 2.210795115183075144e-01 1.549365431218835930e-02
-4.959681211874999462e+03 -1.268482956162743092e-01 2.242246560755381257e-01 1.546500403652931524e-02
-4.958638824062499225e+03 -1.298764457823680663e-01 2.273397842796374968e-01 1.543367959797723940e-02
-4.957596436249999897e+03 -1.330123221532468203e-01 2.304474708381155368e-01 1.539947779996830857e-02
-4.956554048437499659e+03 -1.362526468340009289e-01 2.335329591510305614e-01 1.536179175432696165e-02
-4.955511660624999422e+03 -1.395534794219970010e-01 2.365554350247502657e-01 1.531985997846546134e-02
-4.954469272812499185e+03 -1.428734148020544548e-01 2.394424019274712656e-01 1.527331518989549775e-02
-4.953426884999999857e+03 -1.462057177607086755e-01 2.421647543000060854e-01 1.522172271420878936e-02
-4.952384497187499619e+03 -1.495667015586082116e-01 2.447566493337447469e-01 1.516461925396990831e-02
-4.951342109374999382e+03 -1.529893048210660411e-01 2.472128882404600325e-01 1.510210603479632263e-02
-4.950299721562499144e+03 -1.565057030765398816e-01 2.494493166818320673e-01 1.503384055386190396e-02
-4.949257333749999816e+03 -1.600993719756055589e-01 2.514283858588213239e-01 1.495998665531166581e-02
-4.948214945937499579e+03 -1.637432056247054013e-01 2.531906073450497785e-01 1.488144687565418588e-02
-4.947172558124999341e+03 -1.674334667625198003e-01 2.547484290631684689e-01 1.479855981433142453e-02
-4.946130170312499104e+03 -1.711484521305428053e-01 2.561191659441992563e-01 1.471107726860524691e-02
-4.945087782499999776e+03 -1.748908887838920290e-01 2.573619328694696229e-01 1.461846909460849490e-02
-4.944045394687499538e+03 -1.786732857539406472e-01 2.584970719287722485e-01 1.452085551686430401e-02
-4.943003006874999301e+03 -1.824784635075414885e-01 2.595146953006221557e-01 1.441860776300372265e-02
-4.941960619062499973e+03 -1.862711929913258013e-01 2.604050898090349286e-01 1.431151269021338490e-02
-4.940918231250000645e+03 -1.900060456436912792e-01 2.611102350302192954e-01 1.419950961401441822e-02
-4.939875843437500407e+03 -1.936794067227153027e-01 2.615721029582435131e-01 1.408264944593319752e-02
-4.938833455624999260e+03 -1.973055709765983712e-01 2.617552979224489484e-01 1.396120909990860789e-02
-4.937791067812499932e+03 -2.008482232529179845e-01 2.616948263749073189e-01 1.383544063722820169e-02
-4.936748679999999695e+03 -2.042909697509472933e-01 2.614351852012603006e-01 1.370551281948467932e-02
-4.935706292187499457e+03 -2.076132714835509652e-01 2.609948510483878215e-01 1.357135570218445490e-02
-4.934663904375000129e+03 -2.107755908886265184e-01 2.603757017818509878e-01 1.343324580926488244e-02
-4.933621516562499892e+03 -2.137663179522975021e-01 2.595792604452331065e-01 1.329143757176496493e-02
-4.932579128749999654e+03 -2.165890667129353742e-01 2.586416499885578202e-01 1.314601988201649641e-02
-4.931536740937499417e+03 -2.192816557438894420e-01 2.575756700488628370e-01 1.299669322822459561e-02
-4.930494353124999179e+03 -2.218472991838745523e-01 2.563430257356938968e-01 1.284367053785867054e-02
-4.929451965312499851e+03 -2.242441964064177951e-01 2.549248910889272413e-01 1.268750703762793267e-02
-4.928409577499999614e+03 -2.264940202150831361e-01 2.533285347866768844e-01 1.252859686401510200e-02
-4.927367189687499376e+03 -2.286357225406891180e-01 2.515437463038237009e-01 1.236681184110344223e-02
-4.926324801874999139e+03 -2.307022612563114361e-01 2.495556459938451099e-01 1.220184883007673429e-02
-4.925282414062499811e+03 -2.326715575889430898e-01 2.473786694984849988e-01 1.203396666101293547e-02
-4.924240026250000483e+03 -2.344645995302147012e-01 2.450131339677461273e-01 1.186359714283244729e-02
-4.923197638437498426e+03 -2.360585584378874779e-01 2.424132023349155618e-01 1.169072061730106263e-02
-4.922155250624999098e+03 -2.374386475197771684e-01 2.396064350892436745e-01 1.151542384665625585e-02
-4.921112862812499770e+03 -2.385949417124100247e-01 2.366666789537517634e-01 1.133796007096231871e-02
-4.920070474999999533e+03 -2.395559270201539359e-01 2.336424074323557865e-01 1.115856438687252636e-02
-4.919028087187499295e+03 -2.403607080249043904e-01 2.305458911661931176e-01 1.097770765824007851e-02
-4.917985699374999967e+03 -2.410123997264413398e-01 2.273727278987688338e-01 1.079612732044918713e-02
-4.916943311562498820e+03 -2.415284791607741621e-01 2.241262746164977837e-01 1.061411265490173894e-02
-4.915900923749999492e+03 -2.419390545585897723e-01 2.207938189576288956e-01 1.043164705686702373e-02
-4.914858535937499255e+03 -2.421956743458958949e-01 2.173932552881158164e-01 1.024901509763673051e-02
-4.913816148124999927e+03 -2.422833738821970340e-01 2.139570685321305066e-01 1.006647496457344255e-02
-4.912773760312498780e+03 -2.422075139989574299e-01 2.105282146878180161e-01 9.884466934821676404e-03
-4.911731372499999452e+03 -2.419413828524053789e-01 2.071510679982314362e-01 9.703388486585846559e-03
-4.910688984687499214e+03 -2.415080804495944311e-01 2.038376785882524411e-01 9.523045550805291082e-03
-4.909646596874999886e+03 -2.409373467747665809e-01 2.005781504118421266e-01 9.343950241669406881e-03
-4.908604209062499649e+03 -2.402483560559607600e-01 1.973760787822655405e-01 9.166770200132776103e-03
-4.907561821249998502e+03 -2.395188448118350799e-01 1.942693864395103609e-01 8.991697533876781209e-03
-4.906519433437499174e+03 -2.388241231137501197e-01 1.912637955495229414e-01 8.818753024427573167e-03
-4.905477045624999846e+03 -2.382013030773893203e-01 1.882939883928445857e-01 8.648331068291943702e-03
-4.904434657812499609e+03 -2.376158644684644161e-01 1.853136933609816350e-01 8.481250538439262868e-03
-4.903392269999999371e+03 -2.370097466486717486e-01 1.823514232651874956e-01 8.317209810991453567e-03
-4.902349882187499134e+03 -2.363873294408099790e-01 1.794435526181906160e-01 8.155902698223464753e-03
-4.901307494374999806e+03 -2.357264621040419950e-01 1.766053205474663323e-01 7.997545488187454005e-03
-4.900265106562500478e+03 -2.350032812970411222e-01 1.738573989127887853e-01 7.842280084050490610e-03
-4.899222718749999331e+03 -2.342440619115417066e-01 1.711987876547746701e-01 7.690353036233131545e-03
-4.898180330937499093e+03 -2.334763202192322584e-01 1.686217947313127241e-01 7.542168169238936369e-03
-4.897137943124999765e+03 -2.327254090554398691e-01 1.661508201321643674e-01 7.398023098236655021e-03
-4.896095555312499528e+03 -2.319995121268213500e-01 1.638227263960745639e-01 7.258210301424987583e-03
-4.895053167499999290e+03 -2.312411652592460676e-01 1.616836937860841317e-01 7.122923055019329125e-03
-4.894010779687500872e+03 -2.303970164622251293e-01 1.597662462896747293e-01 6.992171911495167688e-03
-4.892968391874999725e+03 -2.294392563962371900e-01 1.581013560014621067e-01 6.865527127494401062e-03
-4.891926004062499487e+03 -2.283423781358150662e-01 1.567123693479847979e-01 6.742969849364842047e-03
-4.890883616249999250e+03 -2.271320595808884735e-01 1.556007078872060356e-01 6.624830189343835704e-03
-4.889841228437499922e+03 -2.258841916240272585e-01 1.547923345374473403e-01 6.510736891932695711e-03
-4.888798840624999684e+03 -2.246443577143200643e-01 1.543120006325587323e-01 6.400484978599129370e-03
-4.887756452812499447e+03 -2.234318039431058278e-01 1.541258175901970562e-01 6.293880018493310143e-03
-4.886714064999999209e+03 -2.222391235052460501e-01 1.541933361991315032e-01 6.190764133900766852e-03
-4.885671677187499881e+03 -2.210380066776829189e-01 1.544829731066810485e-01 6.091333150482934264e-03
-4.884629289374998734e+03 -2.198651564290539095e-01 1.549373264836015340e-01 5.995850961731585479e-03
-4.883586901562500316e+03 -2.187774685694708343e-01 1.554952072841922495e-01 5.904474163006782385e-03
-4.882544513749999169e+03 -2.178006872816443396e-01 1.561347239720671243e-01 5.816940171155345583e-03
-4.881502125937499841e+03 -2.169729328666377965e-01 1.568460933726877338e-01 5.732884463808457509e-03
-4.880459738124999603e+03 -2.162949090248138806e-01 1.576154943031358169e-01 5.652205041566975979e-03
-4.879417350312499366e+03 -2.156782290669912450e-01 1.584419509761673672e-01 5.575012182776970492e-03
-4.878374962499999128e+03 -2.150445629849616624e-01 1.593303462722273911e-01 5.501018806384856338e-03
-4.877332574687500710e+03 -2.143900892358187593e-01 1.602992981285461804e-01 5.429705371798489513e-03
-4.876290186874999563e+03 -2.137024451130505875e-01 1.613445711739485144e-01 5.360850557480081532e-03
-4.875247799062499325e+03 -2.129948438119256271e-01 1.624413310311148551e-01 5.294519205552775457e-03
-4.874205411249999088e+03 -2.123184807893663262e-01 1.635740821825260038e-01 5.230403806313677073e-03
-4.873163023437499760e+03 -2.116994553125879919e-01 1.647501832453110993e-01 5.168280333895578643e-03
-4.872120635624999522e+03 -2.111004264220135707e-01 1.659849952125177497e-01 5.108372079034008417e-03
-4.871078247812500194e+03 -2.105063939750008162e-01 1.673070545672808995e-01 5.051076863415402372e-03
-4.870035859999999957e+03 -2.099903580570126049e-01 1.687275259965664298e-01 4.996671578196790198e-03
-4.868993472187499719e+03 -2.095680138985909213e-01 1.701997982578412616e-01 4.944686968917423077e-03
-4.867951084374999482e+03 -2.092163012372274533e-01 1.716787650513723895e-01 4.894641589902588505e-03
-4.866908696562499244e+03 -2.089372962432496650e-01 1.731544776967487431e-01 4.846512575654509172e-03
-4.865866308749999916e+03 -2.087201958122581469e-01 1.745990554236755421e-01 4.800214718759601012e-03
-4.864823920937499679e+03 -2.086066394718885664e-01 1.759890729272332588e-01 4.755525583410191715e-03
-4.863781533124999441e+03 -2.086127856483907805e-01 1.773617172180819712e-01 4.712346022756129515e-03
-4.862739145312499204e+03 -2.086908474874022146e-01 1.787252081946363591e-01 4.671052368853662214e-03
-4.861696757499999876e+03 -2.088628760257405514e-01 1.800750179727173550e-01 4.632003636209297039e-03
-4.860654369687500548e+03 -2.091205845682333475e-01 1.814611329848980215e-01 4.594793479199437737e-03
-4.859611981874999401e+03 -2.093830131610351919e-01 1.829205312151662155e-01 4.558931939215203448e-03
-4.858569594062499164e+03 -2.095886450311459370e-01 1.844367887993236810e-01 4.524208507631412648e-03
-4.857527206249999836e+03 -2.097387295843158861e-01 1.859545807930846339e-01 4.490348972974574082e-03
-4.856484818437499598e+03 -2.098528883797802225e-01 1.874238754109871230e-01 4.457290168427719725e-03
-4.855442430624999361e+03 -2.099424282804865372e-01 1.887943569877774674e-01 4.425000021990368841e-03
-4.854400042812499123e+03 -2.100075230452382591e-01 1.900240905139111147e-01 4.393762490812067913e-03
-4.853357654999999795e+03 -2.100678783817473694e-01 1.910829199531645095e-01 4.363906487474770481e-03
-4.852315267187499558e+03 -2.101630201241005691e-01 1.919228604895981405e-01 4.335220900631197964e-03
-4.851272879374999320e+03 -2.102871725930386404e-01 1.925470085474695892e-01 4.307917991366399212e-03
-4.850230491562499083e+03 -2.104476887015620246e-01 1.930012684090747777e-01 4.282047222149110502e-03
-4.849188103749999755e+03 -2.106379443762688153e-01 1.933163808381055115e-01 4.257608979198034688e-03
-4.848145715937499517e+03 -2.108179040016272543e-01 1.935268771788384856e-01 4.234613231445702800e-03
-4.847103328124999280e+03 -2.109946667767558792e-01 1.936533722651654355e-01 4.212740575242413139e-03
-4.846060940312499952e+03 -2.111685427571044493e-01 1.937176472478497058e-01 4.192238852841141498e-03
-4.845018552499999714e+03 -2.113207554263073495e-01 1.937235263315053579e-01 4.173229483371780624e-03
-4.843976164687498567e+03 -2.114697469797151286e-01 1.936407324068026292e-01 4.155647029756631347e-03
-4.842933776874999239e+03 -2.116278580649110230e-01 1.934813992865457577e-01 4.139457612144131424e-03
-4.841891389062499911e+03 -2.117973146179602528e-01 1.932561767990630397e-01 4.124709364513395871e-03
-4.840849001249999674e+03 -2.119593007210195945e-01 1.929614066500334180e-01 4.111577236769577842e-03
-4.839806613437499436e+03 -2.121180490572009414e-01 1.926192683002621309e-01 4.099688136159761187e-03
-4.838764225624999199e+03 -2.122776600777893929e-01 1.922510478400150657e-01 4.088484346891455533e-03
-4.837721837812499871e+03 -2.124429950764410158e-01 1.918477393374557471e-01 4.078039342788997157e-03
-4.836679450000000543e+03 -2.126813625181036838e-01 1.913918449675089395e-01 4.068680295143266464e-03
-4.835637062187499396e+03 -2.129650806714976641e-01 1.909402312205684127e-01 4.060783820959949428e-03
-4.834594674374999158e+03 -2.132458731319302470e-01 1.905692970885506932e-01 4.054112735335253098e-03
-4.833552286562499830e+03 -2.135211403458558976e-01 1.902936209182163885e-01 4.048348239476255023e-03
-4.832509898749999593e+03 -2.137733827805418096e-01 1.901012129560465946e-01 4.043743416696837442e-03
-4.831467510937499355e+03 -2.140181177550764535e-01 1.899689683049984867e-01 4.040145505182906986e-03
-4.830425123124999118e+03 -2.142866714867030786e-01 1.899036170254473355e-01 4.036985084636527700e-03
-4.829382735312499790e+03 -2.146059173260740360e-01 1.898939804775202633e-01 4.033868297135495377e-03
-4.828340347499999552e+03 -2.149647267623032709e-01 1.899199250077253931e-01 4.031067930148995310e-03
-4.827297959687498405e+03 -2.153508128192692661e-01 1.900138888495935263e-01 4.029025048645079599e-03
-4.826255571874999987e+03 -2.157842367547094797e-01 1.901778138028311915e-01 4.027517348424663676e-03
-4.825213184062499749e+03 -2.163048795518496548e-01 1.903732566630972622e-01 4.026139547621908517e-03
-4.824170796249999512e+03 -2.168662004530375886e-01 1.905674770421335873e-01 4.024895521093154425e-03
-4.823128408437499274e+03 -2.173666467774437172e-01 1.907596174886447837e-01 4.023747793399785368e-03
-4.822086020624999946e+03 -2.177647466753675487e-01 1.909633766602820137e-01 4.022678516644904827e-03
-4.821043632812499709e+03 -2.180708738536547009e-01 1.911375309817117396e-01 4.021553452548972882e-03
-4.820001245000000381e+03 -2.183270951319120634e-01 1.912633502271361974e-01 4.020297487329274957e-03
-4.818958857187499234e+03 -2.185274126373652204e-01 1.913597057565891713e-01 4.018809040847462488e-03
-4.817916469374999906e+03 -2.186573196879810221e-01 1.913931431878708456e-01 4.016623956399539841e-03
-4.816874081562499669e+03 -2.187108991621792287e-01 1.913186393499794469e-01 4.013937459422068504e-03
-4.815831693749999431e+03 -2.187118171872861894e-01 1.911230366090089228e-01 4.010988861665491616e-03
-4.814789305937499194e+03 -2.186928427861255797e-01 1.907993991796210209e-01 4.007656374204279608e-03
-4.813746918125000775e+03 -2.186163925894386850e-01 1.903568084106166403e-01 4.003802121847123419e-03
-4.812704530312498719e+03 -2.184447357808122769e-01 1.898217018302439385e-01 3.999318161664032825e-03
-4.811662142499999391e+03 -2.181488747609480749e-01 1.892069462176982630e-01 3.994378129937400067e-03
-4.810619754687499153e+03 -2.177363778011309758e-01 1.885111990716156760e-01 3.988811737693540027e-03
-4.809577366874999825e+03 -2.172307119808102316e-01 1.877417967412292887e-01 3.982630560102188612e-03
-4.808534979062499588e+03 -2.166266175887956447e-01 1.869055649524466178e-01 3.976170699042463896e-03
-4.807492591249999350e+03 -2.159397145877116897e-01 1.859877411666442659e-01 3.969724463803125242e-03
-4.806450203437499113e+03 -2.151574423991075569e-01 1.849976954412969055e-01 3.963663782151300406e-03
-4.805407815624999785e+03 -2.142669766486437477e-01 1.839481297590880582e-01 3.957760151163217631e-03
-4.804365427812498638e+03 -2.132905458284026223e-01 1.828299623931844697e-01 3.951704883032870243e-03
-4.803323039999999310e+03 -2.122142601120612926e-01 1.816227225545640478e-01 3.945779276790445551e-03
-4.802280652187499982e+03 -2.110392043925845840e-01 1.803252567963186948e-01 3.939964180902979021e-03
-4.801238264374999744e+03 -2.097642678031070296e-01 1.789462772263067381e-01 3.934137330310807229e-03
-4.800195876562499507e+03 -2.084069621449322618e-01 1.774819961992266659e-01 3.928196620927856125e-03
-4.799153488749999269e+03 -2.070115863865722439e-01 1.759055050210003301e-01 3.922345538244061992e-03
-4.798111100937499941e+03 -2.055713088063976235e-01 1.742091948868303430e-01 3.916890513019972118e-03
-4.797068713124998794e+03 -2.040837774738027965e-01 1.724331220878931314e-01 3.911649157629296450e-03
-4.796026325312499466e+03 -2.025823495629934523e-01 1.705484671877665614e-01 3.906426509115172932e-03
-4.794983937499999229e+03 -2.011168247505875084e-01 1.685420268490335216e-01 3.901254007188888640e-03
-4.793941549687499901e+03 -1.997077138448025424e-01 1.664829930299195349e-01 3.896071722479699847e-03
-4.792899161874999663e+03 -1.983768484591159620e-01 1.643738228788422795e-01 3.890876819512033465e-03
-4.791856774062499426e+03 -1.971757801541671185e-01 1.621655747526038471e-01 3.885360994228029361e-03
-4.790814386249999188e+03 -1.961428917607824784e-01 1.598428997983848965e-01 3.879384377476982008e-03
-4.789771998437499860e+03 -1.952712933963071107e-01 1.574006820835445186e-01 3.873220227046579589e-03
-4.788729610624999623e+03 -1.945343366945656571e-01 1.548392293028896249e-01 3.867144712559999597e-03
-4.787687222812500295e+03 -1.939282015782514690e-01 1.521616644665071960e-01 3.861080221618663766e-03
-4.786644834999998238e+03 -1.934534906474801030e-01 1.493278246088596550e-01 3.854918894429187112e-03
-4.785602447187499820e+03 -1.931268927532322488e-01 1.463089993363463903e-01 3.848935316844536228e-03
-4.784560059374999582e+03 -1.929603107637151427e-01 1.431174522176686392e-01 3.843161156601372381e-03
-4.783517671562499345e+03 -1.929173540613947635e-01 1.397634074329748288e-01 3.837208587466965203e-03
-4.782475283749999107e+03 -1.929952712499869993e-01 1.362661153894706156e-01 3.830999435525775897e-03
-4.781432895937499779e+03 -1.932310251369992460e-01 1.326644114471577096e-01 3.824748360521759791e-03
-4.780390508124998632e+03 -1.936394304518632703e-01 1.289998035751133143e-01 3.818502472924485691e-03
-4.779348120312499304e+03 -1.942077543901178927e-01 1.253163611535583200e-01 3.812099591187507585e-03
-4.778305732499999976e+03 -1.948932691300915288e-01 1.216448649364118423e-01 3.805517225540745816e-03
-4.777263344687499739e+03 -1.956436783485274167e-01 1.179975754615386618e-01 3.799146202178676785e-03
-4.776220956874999501e+03 -1.964443887675778044e-01 1.143783089580900636e-01 3.792866685234310038e-03
-4.775178569062499264e+03 -1.973319400481952091e-01 1.107749017707150285e-01 3.786531521916035228e-03
-4.774136181249999936e+03 -1.983364423133047727e-01 1.071797632330734051e-01 3.780234311003403524e-03
-4.773093793437499698e+03 -1.995061061485671194e-01 1.035574041943465584e-01 3.773907871998171109e-03
-4.772051405624999461e+03 -2.008901122517549043e-01 9.990650374226833774e-02 3.767618137442270160e-03
-4.771009017812499224e+03 -2.024824102814274940e-01 9.628964140231972835e-02 3.761443035769757547e-03
-4.769966629999998986e+03 -2.042436820050359536e-01 9.276258401537135212e-02 3.755564499719534714e-03
-4.768924242187499658e+03 -2.061981860787362453e-01 8.934498787899992911e-02 3.750177369570895959e-03
-4.767881854374999421e+03 -2.084021888522271104e-01 8.603474887618919875e-02 3.745260968945797984e-03
-4.766839466562499183e+03 -2.108029455531537089e-01 8.283045273889105831e-02 3.740867480786838443e-03
-4.765797078749999855e+03 -2.133016627879744664e-01 7.975157179167613464e-02 3.737182125726131246e-03
-4.764754690937499618e+03 -2.158402060369484787e-01 7.682011280277786791e-02 3.734526554156049338e-03
-4.763712303124998471e+03 -2.184190968233451768e-01 7.401915970772333930e-02 3.733128496091325625e-03
-4.762669915312499143e+03 -2.210784011712226271e-01 7.131824819796522830e-02 3.732719090551435935e-03
-4.761627527499999815e+03 -2.238237551075423215e-01 6.869096980497974014e-02 3.733266135806551176e-03
-4.760585139687499577e+03 -2.266014431854848077e-01 6.614096282675600846e-02 3.735138234000411322e-03
-4.759542751874999340e+03 -2.294217103260116075e-01 6.367743673895651102e-02 3.738451852721320478e-03
-4.758500364062499102e+03 -2.323002017364510507e-01 6.127196104530175519e-02 3.742753296924078345e-03
-4.757457976249999774e+03 -2.352085364226317310e-01 5.888435656476588564e-02 3.747538933160755609e-03
-4.756415588437500446e+03 -2.381576169822303968e-01 5.649760663360522961e-02 3.752870652466492891e-03
-4.755373200624999299e+03 -2.411450518744492344e-01 5.414083248107110641e-02 3.758924599762152995e-03
-4.754330812812499971e+03 -2.441642171805147588e-01 5.188398737253143572e-02 3.765199239585225680e-03
-4.753288424999999734e+03 -2.472026400542227664e-01 4.979525462774786471e-02 3.771726287990120885e-03
-4.752246037187499496e+03 -2.502206658967924269e-01 4.790977858306005865e-02 3.778850563781297953e-03
-4.751203649374999259e+03 -2.531912617326107506e-01 4.624364473145489013e-02 3.786802497711592563e-03
-4.750161261562499931e+03 -2.561009635276673135e-01 4.480992451251792491e-02 3.795554397116702398e-03
-4.749118873749999693e+03 -2.589246265954050497e-01 4.361447583702764835e-02 3.804725578561603261e-03
-4.748076485937499456e+03 -2.616197027527031871e-01 4.267785300826795747e-02 3.814219902597988741e-03
-4.747034098124999218e+03 -2.641571152815911927e-01 4.201473384145774231e-02 3.823889889069097443e-03
-4.745991710312499890e+03 -2.665343695313030503e-01 4.162590163771579671e-02 3.833635036158836509e-03
-4.744949322499999653e+03 -2.687644584192406816e-01 4.150300061038999372e-02 3.843466376564313829e-03
-4.743906934687499415e+03 -2.708626702753613169e-01 4.162834081139644982e-02 3.853516559627145378e-03
-4.742864546874999178e+03 -2.728237092610806824e-01 4.199244318465288756e-02 3.863955160112457227e-03
-4.741822159062499850e+03 -2.746451100657211764e-01 4.256197949765949673e-02 3.874653656127977942e-03
-4.740779771250000522e+03 -2.763394922759307981e-01 4.330920445687237025e-02 3.885467407811432280e-03
-4.739737383437500284e+03 -2.779055602551112614e-01 4.423845268272586645e-02 3.896389337083432883e-03
-4.738694995624999137e+03 -2.793243046361436055e-01 4.531999373084530380e-02 3.907167450485363874e-03
-4.737652607812499809e+03 -2.805681695139468079e-01 4.652962100899119685e-02 3.917427197590587357e-03
-4.736610219999999572e+03 -2.815931532739708865e-01 4.788298482797510164e-02 3.927216775326001184e-03
-4.735567832187499334e+03 -2.823594438443009502e-01 4.941291319176455143e-02 3.936645552557560372e-03
-4.734525444375000916e+03 -2.828780438791219654e-01 5.113400489383957553e-02 3.945540253017105516e-03
-4.733483056562499769e+03 -2.831689395333836790e-01 5.303507866939793230e-02 3.953676714242974378e-03
-4.732440668749999531e+03 -2.831663698792484252e-01 5.512117507384146908e-02 3.961322571606760816e-03
-4.731398280937499294e+03 -2.828375310164001344e-01 5.733477370936665429e-02 3.968731454831959070e-03
-4.730355893124999966e+03 -2.822231359789975080e-01 5.956570211815933463e-02 3.976148676737611791e-03
-4.729313505312499728e+03 -2.813593254945164768e-01 6.175436736733726922e-02 3.983667051008555650e-03
-4.728271117499999491e+03 -2.802610658791230280e-01 6.389701119305227217e-02 3.990903004470350811e-03
-4.727228729687499253e+03 -2.789011645761274583e-01 6.602310211282896857e-02 3.997754393003000867e-03
-4.726186341874999925e+03 -2.772706674974977914e-01 6.812391682587873309e-02 4.004247621537767275e-03
-4.725143954062499688e+03 -2.753649240341177196e-01 7.020596277237771410e-02 4.010218731926790299e-03
-4.724101566250000360e+03 -2.731696197947717786e-01 7.230548150572435606e-02 4.015606431653504296e-03
-4.723059178437498304e+03 -2.706654675469540305e-01 7.440474680636606497e-02 4.020471558504178956e-03
-4.722016790624999885e+03 -2.678410902605118382e-01 7.650327737000986450e-02 4.025018940883313967e-03
-4.720974402812499648e+03 -2.646970655817746376e-01 7.863969297682042725e-02 4.029251898072846311e-03
-4.719932014999999410e+03 -2.612616153986798695e-01 8.084516606132086114e-02 4.032574601363041536e-03
-4.718889627187499173e+03 -2.575776962558235517e-01 8.309642965987956709e-02 4.035029426339599781e-03
-4.717847239374999845e+03 -2.536871496692298944e-01 8.535792416462278931e-02 4.036857052594768416e-03
-4.716804851562498698e+03 -2.496209240473136193e-01 8.764425639550220415e-02 4.038205547778281508e-03
-4.715762463749999370e+03 -2.454070736950027531e-01 8.993520807955582286e-02 4.039086777759408851e-03
-4.714720075937499132e+03 -2.411147212984253718e-01 9.219867136204497327e-02 4.039526721882798210e-03
-4.713677688124999804e+03 -2.367613222637901804e-01 9.444757144537589688e-02 4.039985885013730113e-03
-4.712635300312498657e+03 -2.323261289872476376e-01 9.669867762179058801e-02 4.040422448813103112e-03
-4.711592912499999329e+03 -2.277881813925335119e-01 9.894505902019752608e-02 4.040687145329664373e-03
-4.710550524687499092e+03 -2.231268575275680011e-01 1.011674891010147376e-01 4.040989826808733497e-03
-4.709508136874999764e+03 -2.183703736993468647e-01 1.033494875230472482e-01 4.041462963700739007e-03
-4.708465749062499526e+03 -2.135619305922046296e-01 1.054596023554020406e-01 4.041837442509863335e-03
-4.707423361249999289e+03 -2.087586231955738114e-01 1.074747303217306743e-01 4.041801980700070879e-03
-4.706380973437499051e+03 -2.040068880813264152e-01 1.093914867362513893e-01 4.041511687578525601e-03
-4.705338585624999723e+03 -1.993086376546419347e-01 1.112268637738437344e-01 4.041058211080227232e-03
-4.704296197812499486e+03 -1.946351236628457437e-01 1.129956440338507895e-01 4.040317674311962905e-03
-4.703253809999999248e+03 -1.899595837746026472e-01 1.147149056903174202e-01 4.039592986793901636e-03
-4.702211422187499920e+03 -1.853166521870592276e-01 1.163570047640983401e-01 4.039111507212952805e-03
-4.701169034374999683e+03 -1.807111871673725279e-01 1.178880744125026248e-01 4.038717581100885121e-03
-4.700126646562500355e+03 -1.761084602820579270e-01 1.192988213762123245e-01 4.038342776795560488e-03
-4.699084258749999208e+03 -1.715012489534786799e-01 1.205518379011564223e-01 4.037741929983944961e-03
-4.698041870937499880e+03 -1.668824943181606846e-01 1.216327957651291702e-01 4.036909966459074212e-03
-4.696999483124999642e+03 -1.622476301462028592e-01 1.225818316776935701e-01 4.036009212303287054e-03
-4.695957095312499405e+03 -1.576133925713530115e-01 1.234004847583458908e-01 4.035151151456974408e-03
-4.694914707499999167e+03 -1.530038944926152555e-01 1.240661272427450168e-01 4.034335225089296165e-03
-4.693872319687500749e+03 -1.484332448060967646e-01 1.245766539610880658e-01 4.033421524497634268e-03
-4.692829931874999602e+03 -1.439532561921779974e-01 1.249132365920340715e-01 4.032416121827240608e-03
-4.691787544062499364e+03 -1.396120823539254707e-01 1.251064840105056142e-01 4.031494583236159071e-03
-4.690745156249999127e+03 -1.354311929601396680e-01 1.251979979582538982e-01 4.030585469769691620e-03
-4.689702768437499799e+03 -1.314530196368406956e-01 1.251750579448104028e-01 4.029508845591863245e-03
-4.688660380624999561e+03 -1.276808813693305344e-01 1.250374139321107081e-01 4.028245363210812731e-03
-4.687617992812500233e+03 -1.240777581140575514e-01 1.248218640953686620e-01 4.027411061983383542e-03
-4.686575604999999996e+03 -1.206538364868710023e-01 1.245229033940404295e-01 4.027283265545644059e-03
-4.685533217187499758e+03 -1.174730707348217024e-01 1.241202423207690697e-01 4.027700015874739400e-03
-4.684490829374999521e+03 -1.145779885293980865e-01 1.236093147290840133e-01 4.028788863056230810e-03
-4.683448441562500193e+03 -1.119906036844919295e-01 1.229608304714326361e-01 4.030823038637143182e-03
-4.682406053749999955e+03 -1.097390246214077214e-01 1.221806860926040877e-01 4.033452783141861994e-03
-4.681363665937499718e+03 -1.078385227551358905e-01 1.212344631673799578e-01 4.036425839643788260e-03
-4.680321278124999480e+03 -1.063014430401662269e-01 1.200570555560984132e-01 4.039816996993761747e-03
-4.679278890312499243e+03 -1.051715620408579938e-01 1.186405738938110244e-01 4.044010195074214387e-03
-4.678236502499999915e+03 -1.044801887607334917e-01 1.169901465309632071e-01 4.048854815663959286e-03
-4.677194114687500587e+03 -1.041929548596787908e-01 1.150864414393361068e-01 4.054021411233286673e-03
-4.676151726874998531e+03 -1.042710335801839694e-01 1.129025830266926073e-01 4.059714818652798186e-03
-4.675109339062499203e+03 -1.047178811844772933e-01 1.104472163875714341e-01 4.066326522726412818e-03
-4.674066951249999875e+03 -1.055381476044395667e-01 1.077118823714582757e-01 4.073871403782295536e-03
-4.673024563437499637e+03 -1.067441848771249618e-01 1.046792581062481187e-01 4.082153098690670043e-03
-4.671982175624999400e+03 -1.083315596566069433e-01 1.013421112891014358e-01 4.091115427255338950e-03
-4.670939787812499162e+03 -1.102811819008101546e-01 9.775242297480282727e-02 4.100515932952344608e-03
-4.669897399999999834e+03 -1.126025267977958239e-01 9.401875821509732278e-02 4.110005417960319041e-03
-4.668855012187499597e+03 -1.152765501986890706e-01 9.019759056661305618e-02 4.119352220771073901e-03
-4.667812624374999359e+03 -1.182950150810520296e-01 8.630277114418553885e-02 4.128721239206056999e-03
-4.666770236562499122e+03 -1.216585104340166534e-01 8.234131654952182855e-02 4.138117821787833280e-03
-4.665727848749998884e+03 -1.253604793785464411e-01 7.833423338584162565e-02 4.147506097799196281e-03
-4.664685460937499556e+03 -1.293550803200929911e-01 7.431887140204374020e-02 4.157041713469747032e-03
-4.663643073124999319e+03 -1.335853828019720468e-01 7.032644700569382068e-02 4.167065895354044557e-03
-4.662600685312499991e+03 -1.380572426470653702e-01 6.640041325064560684e-02 4.177374471307483683e-03
-4.661558297499999753e+03 -1.427859176326526092e-01 6.254179931231605705e-02 4.187801938805474876e-03
-4.660515909687498606e+03 -1.477627260595095471e-01 5.873209341834215863e-02 4.198505705289291325e-03
-4.659473521874998369e+03 -1.529569579130765911e-01 5.501704778056824147e-02 4.209771187318020642e-03
-4.658431134062499950e+03 -1.583366101540855386e-01 5.144741265177470851e-02 4.221794543684508072e-03
-4.657388746249999713e+03 -1.639154994644474728e-01 4.803954687146015645e-02 4.234641282300795513e-03
-4.656346358437499475e+03 -1.697177671990298675e-01 4.479111386487033553e-02 4.248187630240395085e-03
-4.655303970624999238e+03 -1.756728440906221711e-01 4.172460489699730823e-02 4.262701699745059455e-03
-4.654261582812499910e+03 -1.816641862830161713e-01 3.891121671179200575e-02 4.278733111314643109e-03
-4.653219195000000582e+03 -1.876189426091970369e-01 3.642224135220081815e-02 4.296647408715278428e-03
-4.652176807187499435e+03 -1.935230191331284988e-01 3.426809146448765719e-02 4.316084321469058384e-03
-4.651134419374999197e+03 -1.993746812242867261e-01 3.239908406972206306e-02 4.336679698269710684e-03
-4.650092031562499869e+03 -2.051217183652292164e-01 3.076575280050613398e-02 4.358897178203566952e-03
-4.649049643749999632e+03 -2.106898886057017306e-01 2.936162261041963539e-02 4.382908375245413331e-03
-4.648007255937499394e+03 -2.160352392610636607e-01 2.820491344334911249e-02 4.408679419876593113e-03
-4.646964868124999157e+03 -2.211089600993887405e-01 2.732966714529265137e-02 4.436229494701823643e-03
-4.645922480312499829e+03 -2.258686219314791077e-01 2.677820668994842015e-02 4.465773692347406974e-03
-4.644880092499999591e+03 -2.302616878910578313e-01 2.658912509066359287e-02 4.497478342682522182e-03
-4.643837704687498444e+03 -2.342589379565970242e-01 2.676290781558502904e-02 4.530934822074137412e-03
-4.642795316874999116e+03 -2.378927905187747105e-01 2.723423704817101026e-02 4.565918471946876951e-03
-4.641752929062499788e+03 -2.411400008780834603e-01 2.798391521828563072e-02 4.602431138450733226e-03
-4.640710541249999551e+03 -2.439893304031957033e-01 2.904839871151373640e-02 4.640336010712187327e-03
-4.639668153437499313e+03 -2.464663832281141775e-01 3.042031539180234737e-02 4.679394969701091041e-03
-4.638625765624999985e+03 -2.485640348786082587e-01 3.209746480574859201e-02 4.719559335337388840e-03
-4.637583377812499748e+03 -2.502703242018624041e-01 3.411107531664445136e-02 4.760989463145478759e-03
-4.636540990000000420e+03 -2.515729517270017812e-01 3.646413366727273980e-02 4.803605169693990484e-03
-4.635498602187499273e+03 -2.524443399207684791e-01 3.916443679943130973e-02 4.847019951991390387e-03
-4.634456214374999945e+03 -2.528859831638262112e-01 4.224967686495622460e-02 4.891184869857707375e-03
-4.633413826562499708e+03 -2.528711048940126549e-01 4.574378608732097146e-02 4.936241449405275213e-03
-4.632371438749999470e+03 -2.523883527567484797e-01 4.965066109902795816e-02 4.982150614044335638e-03
-4.631329050937499233e+03 -2.514694036158895418e-01 5.393339675738589856e-02 5.028800111035625943e-03
-4.630286663125000814e+03 -2.501060572183733677e-01 5.853139986462128214e-02 5.076420268412326978e-03
-4.629244275312498758e+03 -2.482735683208140975e-01 6.341484453953757927e-02 5.125306305823730535e-03
-4.628201887499999430e+03 -2.459832235054849603e-01 6.852267653553738291e-02 5.175296566275699311e-03
-4.627159499687499192e+03 -2.432833089431438167e-01 7.380220525178683710e-02 5.226191753618517240e-03
-4.626117111874999864e+03 -2.401870156520866939e-01 7.925282514320712568e-02 5.277863444183180514e-03
-4.625074724062499627e+03 -2.367420325105009660e-01 8.488856470696302947e-02 5.330074939290427305e-03
-4.624032336249999389e+03 -2.329775236642096514e-01 9.070804120304848395e-02 5.382369550236416889e-03
-4.622989948437499152e+03 -2.288780663414548000e-01 9.666743377033357176e-02 5.434180982808587378e-03
-4.621947560624999824e+03 -2.244819309996558543e-01 1.027432622078936209e-01 5.484985655412305539e-03
-4.620905172812499586e+03 -2.198543820510004132e-01 1.088979107646741162e-01 5.534797144394419319e-03
-4.619862785000000258e+03 -2.150494209553493741e-01 1.150786561638765526e-01 5.583796350126445443e-03
-4.618820397187498202e+03 -2.101158689412734315e-01 1.212755003990257652e-01 5.631908061203385815e-03
-4.617778009374999783e+03 -2.050931451862202104e-01 1.274639738275190892e-01 5.678757784790780527e-03
-4.616735621562499546e+03 -2.000242734379886478e-01 1.335670045708012843e-01 5.724633057627492860e-03
-4.615693233749999308e+03 -1.949594512849463779e-01 1.395270000994049964e-01 5.770107189563467368e-03
-4.614650845937499980e+03 -1.899367181989343456e-01 1.453683352929184269e-01 5.814947383827579960e-03
-4.613608458125000652e+03 -1.849863204825974994e-01 1.511390935338009778e-01 5.858808092750310975e-03
-4.612566070312498596e+03 -1.801158014315112910e-01 1.568342639172102537e-01 5.901514594222998997e-03
-4.611523682499999268e+03 -1.752926750572042780e-01 1.624415671542576989e-01 5.943270126115209051e-03
-4.610481294687499940e+03 -1.704971751282373660e-01 1.679548552920030746e-01 5.984271052247067124e-03
-4.609438906874999702e+03 -1.657677558605364920e-01 1.733592750117755044e-01 6.024217540601679854e-03
-4.608396519062499465e+03 -1.611597501605962490e-01 1.786233502251269312e-01 6.063248790080151725e-03
-4.607354131249999227e+03 -1.567290486846162623e-01 1.836972463311776493e-01 6.101655434014554430e-03
-4.606311743437499899e+03 -1.525169156817292593e-01 1.885632239793567644e-01 6.139347648244640118e-03
-4.605269355624999662e+03 -1.485470125696358168e-01 1.932136654001205267e-01 6.176312683286213842e-03
-4.604226967812499424e+03 -1.448284304722144700e-01 1.976421148261162664e-01 6.212701608638918072e-03
-4.603184579999999187e+03 -1.413408181278787701e-01 2.018407655344937601e-01 6.248577972568634953e-03
-4.602142192187499859e+03 -1.380827667490778232e-01 2.057760022497614749e-01 6.283664151089094797e-03
-4.601099804374999621e+03 -1.350861138921089499e-01 2.093733036638197320e-01 6.317860828112233096e-03
-4.600057416562499384e+03 -1.324164544839230850e-01 2.125846938245293249e-01 6.351416389348880746e-03
-4.599015028749999146e+03 -1.301099160384983633e-01 2.154076069443924268e-01 6.384383128593324776e-03
-4.597972640937499818e+03 -1.281312609161840976e-01 2.178624531366044337e-01 6.416605664664501094e-03
-4.596930253124999581e+03 -1.264893110158845368e-01 2.199805298098919670e-01 6.448107670620070557e-03
-4.595887865312500253e+03 -1.252013642158843199e-01 2.217767033509318864e-01 6.478943623129107370e-03
-4.594845477499999106e+03 -1.242357091190868512e-01 2.232694368741859337e-01 6.508851633469369367e-03
-4.593803089687499778e+03 -1.235686197768879474e-01 2.244815172667224967e-01 6.537758096697519200e-03
-4.592760701874999540e+03 -1.232210203050103231e-01 2.253952919338426397e-01 6.565935097423930208e-03
-4.591718314062499303e+03 -1.232008682138971967e-01 2.259923032404503873e-01 6.593760234955026514e-03
-4.590675926249999975e+03 -1.234571094580172168e-01 2.263055342436514072e-01 6.621381148327720734e-03
-4.589633538437499737e+03 -1.239425357958702789e-01 2.263498917861011539e-01 6.648987362934386837e-03
-4.588591150624999500e+03 -1.246004411158830594e-01 2.261031229255975328e-01 6.676684425485046072e-03
-4.587548762812500172e+03 -1.253728675230838807e-01 2.255161091006758212e-01 6.704438251798529140e-03
-4.586506374999999935e+03 -1.262128332519342755e-01 2.245548939376726116e-01 6.732565203451461658e-03
-4.585463987187499697e+03 -1.270383084423687137e-01 2.232001957054042807e-01 6.761199491541572057e-03
-4.584421599374999460e+03 -1.277867124312489500e-01 2.214459893558843595e-01 6.790356808261397911e-03
-4.583379211562499222e+03 -1.284545696150494187e-01 2.193090856317502224e-01 6.819888102946496458e-03
-4.582336823749999894e+03 -1.290326517793882743e-01 2.168261542250922158e-01 6.850069341812156133e-03
-4.581294435937499657e+03 -1.294912490084586254e-01 2.140277801396064938e-01 6.881749576851677042e-03
-4.580252048124998510e+03 -1.298023179634641699e-01 2.109335173780951811e-01 6.914774767104065432e-03
-4.579209660312499182e+03 -1.299263753526578302e-01 2.075728644792414757e-01 6.948786419443732550e-03
-4.578167272499999854e+03 -1.298486914698587236e-01 2.039566109941310657e-01 6.983718548897739631e-03
-4.577124884687499616e+03 -1.295942414354511740e-01 2.001352606359594055e-01 7.019842676802033783e-03
-4.576082496874999379e+03 -1.291939631918290199e-01 1.961634545388423745e-01 7.057278613579968246e-03
-4.575040109062499141e+03 -1.286376055993186107e-01 1.920396187372982733e-01 7.095826708019654580e-03
-4.573997721249999813e+03 -1.278716998708770425e-01 1.877708019002388706e-01 7.136149032362355468e-03
-4.572955333437500485e+03 -1.269014366151679507e-01 1.833857547265538290e-01 7.178780090954729048e-03
-4.571912945624999338e+03 -1.257732515178420774e-01 1.788981686185550646e-01 7.223693059537367872e-03
-4.570870557812500010e+03 -1.244958717027993544e-01 1.743004652807009225e-01 7.271046249838645191e-03
-4.569828169999999773e+03 -1.230623712565918487e-01 1.696133329167237302e-01 7.321039427826124893e-03
-4.568785782187499535e+03 -1.214389142802531490e-01 1.649030029591066759e-01 7.373652439050095396e-03
-4.567743394374999298e+03 -1.196254850059002006e-01 1.602657427595246264e-01 7.428659902481134746e-03
-4.566701006562499970e+03 -1.176582624197780591e-01 1.557619181606835213e-01 7.486244831104583997e-03
-4.565658618749999732e+03 -1.155561664458632648e-01 1.513562359299144844e-01 7.546766851541017278e-03
-4.564616230937499495e+03 -1.133516430665806735e-01 1.470352946989286758e-01 7.610441607759256891e-03
-4.563573843124999257e+03 -1.110810261117691905e-01 1.428315589514319306e-01 7.677341770731384817e-03
-4.562531455312499929e+03 -1.087859405945424823e-01 1.387718774549248357e-01 7.747962659127951603e-03
-4.561489067499999692e+03 -1.064891189739722716e-01 1.348655571711250833e-01 7.822487757178708118e-03
-4.560446679687499454e+03 -1.041802091077757425e-01 1.310832548660408881e-01 7.900682406858088036e-03
-4.559404291874999217e+03 -1.018628364165747174e-01 1.274289137162236685e-01 7.982334023748625246e-03
-4.558361904062499889e+03 -9.954327360007519943e-02 1.239474045495545795e-01 8.067215259474970132e-03
-4.557319516249999651e+03 -9.725068763423663776e-02 1.206775342528654954e-01 8.155126759590144644e-03
-4.556277128437500323e+03 -9.503275308187525416e-02 1.176603740949764276e-01 8.245936992032888713e-03
-4.555234740624999176e+03 -9.290915218816431231e-02 1.148932370784297441e-01 8.339491703865501565e-03
-4.554192352812499848e+03 -9.087261720373221441e-02 1.123810991255694558e-01 8.435861694505539243e-03
-4.553149964999999611e+03 -8.889242197357924424e-02 1.101999627091535261e-01 8.535245234224796140e-03
-4.552107577187499373e+03 -8.695328943887531414e-02 1.084218632452752795e-01 8.637619723072772690e-03
-4.551065189374999136e+03 -8.506378271475334429e-02 1.070562563297028646e-01 8.742933153366940283e-03
-4.550022801562499808e+03 -8.330330831800282498e-02 1.060744978278824191e-01 8.850910547841275844e-03
-4.548980413749999570e+03 -8.174140311525532332e-02 1.054662749677441613e-01 8.961212523401273361e-03
-4.547938025937499333e+03 -8.037396048347950073e-02 1.052371631393681783e-01 9.073853018757710442e-03
-4.546895638125000005e+03 -7.921671097863376698e-02 1.054164964569426488e-01 9.188898217839826937e-03
-4.545853250312499767e+03 -7.832425713012657054e-02 1.060086082656323953e-01 9.306072112639757199e-03
-4.544810862499999530e+03 -7.772800569437243734e-02 1.069820213781173257e-01 9.425314882729487337e-03
-4.543768474687499292e+03 -7.743773538143715329e-02 1.083201298057276107e-01 9.546513823544022434e-03
-4.542726086874999964e+03 -7.748704047144816531e-02 1.100009047749534175e-01 9.669196806670202551e-03
-4.541683699062499727e+03 -7.793599015480062731e-02 1.120124659247416082e-01 9.792375418775624285e-03
-4.540641311250000399e+03 -7.883883266906553666e-02 1.143617697642717312e-01 9.915408720396106171e-03
-4.539598923437498343e+03 -8.019473361398171685e-02 1.170625259316841749e-01 1.003823844525187671e-02
-4.538556535624999924e+03 -8.195915513959174670e-02 1.201051523749595840e-01 1.016047230349826844e-02
-4.537514147812499687e+03 -8.409511889550221053e-02 1.234264731043413221e-01 1.028173188206334826e-02
-4.536471759999999449e+03 -8.656480910808550533e-02 1.269848791964179324e-01 1.040185873109879255e-02
-4.535429372187499212e+03 -8.931624325175108181e-02 1.307866508220100477e-01 1.052066818949152875e-02
-4.534386984374999884e+03 -9.230693856101267192e-02 1.348421088815874858e-01 1.063796446021821572e-02
-4.533344596562499646e+03 -9.549577143841705973e-02 1.391564822787127453e-01 1.075329045199080284e-02
-4.532302208749999409e+03 -9.886240124952577757e-02 1.437117989228718640e-01 1.086666689244292217e-02
-4.531259820937499171e+03 -1.024271802739626369e-01 1.484721224615193069e-01 1.097837769886849009e-02
-4.530217433124999843e+03 -1.061793838872328311e-01 1.534216478112658266e-01 1.108790706775281999e-02
-4.529175045312499606e+03 -1.101293705058692257e-01 1.584980824810743594e-01 1.119432383236692967e-02
-4.528132657499999368e+03 -1.142915347285354127e-01 1.636012878155816697e-01 1.129747408370345395e-02
-4.527090269687499131e+03 -1.186345868781264468e-01 1.686812331728838599e-01 1.139761648755202583e-02
-4.526047881874999803e+03 -1.231407851779073720e-01 1.737205356174670590e-01 1.149504795163200713e-02
-4.525005494062499565e+03 -1.278327349984233752e-01 1.786853349326896212e-01 1.158987798432477290e-02
-4.523963106249999328e+03 -1.327250238472181265e-01 1.836041340804279165e-01 1.168230936597740993e-02
-4.522920718437498181e+03 -1.377618093468663263e-01 1.885207642900986746e-01 1.177262365136979953e-02
-4.521878330624999762e+03 -1.428969235101102964e-01 1.934142815595218945e-01 1.186094403153799617e-02
-4.520835942812499525e+03 -1.480925319179869915e-01 1.982601879466829864e-01 1.194743477949637006e-02
-4.519793554999999287e+03 -1.533365560375387349e-01 2.030120710628489644e-01 1.203240261804904530e-02
-4.518751167187499959e+03 -1.586242411864679513e-01 2.076438950471721223e-01 1.211661461842946687e-02
-4.517708779374999722e+03 -1.639394551951115775e-01 2.121506647299739035e-01 1.220086137748353956e-02
-4.516666391562498575e+03 -1.692637336737305431e-01 2.165039259201711752e-01 1.228543450735702924e-02
-4.515624003749999247e+03 -1.745679914212041883e-01 2.206702922188209792e-01 1.237030901280837709e-02
-4.514581615937499919e+03 -1.798035803634031315e-01 2.245978689102844927e-01 1.245584340278795520e-02
-4.513539228124999681e+03 -1.849132020263145881e-01 2.282577021958049623e-01 1.254233688065403869e-02
-4.512496840312499444e+03 -1.898862926131613948e-01 2.316368550292423611e-01 1.262934457661955313e-02
-4.511454452499999206e+03 -1.947408066640618218e-01 2.347234732480409369e-01 1.271692996126679367e-02
-4.510412064687499878e+03 -1.994874690722431843e-01 2.374936728274621989e-01 1.280560398374814765e-02
-4.509369676874999641e+03 -2.040867685132735365e-01 2.399103365655002040e-01 1.289582623295422101e-02
-4.508327289062499403e+03 -2.084883751991721823e-01 2.420068569514638446e-01 1.298750189574488824e-02
-4.507284901249999166e+03 -2.126927860782296120e-01 2.438387868260082914e-01 1.308042005436969510e-02
-4.506242513437499838e+03 -2.166922612407383153e-01 2.454132862956364125e-01 1.317508382805265311e-02
-4.505200125624999600e+03 -2.204758650126886765e-01 2.467346562700297175e-01 1.327209751807990196e-02
-4.504157737812499363e+03 -2.240685490631810772e-01 2.478130591068034572e-01 1.337114886945889661e-02
-4.503115349999999125e+03 -2.274553708032456822e-01 2.486792514633381912e-01 1.347172005971578046e-02
-4.502072962187499797e+03 -2.306208118930263562e-01 2.493493401556980404e-01 1.357379660531832233e-02
-4.501030574374999560e+03 -2.335786974926237214e-01 2.498320040374698570e-01 1.367755245746675279e-02
-4.499988186562498413e+03 -2.363208180669668368e-01 2.501458938115213027e-01 1.378330558789801416e-02
-4.498945798749999994e+03 -2.388461825078715961e-01 2.502767327536310482e-01 1.389120853616167967e-02
-4.497903410937499757e+03 -2.411471124058356397e-01 2.502530406230860649e-01 1.400161906523576978e-02
-4.496861023124999519e+03 -2.431985382624400338e-01 2.501040438015436074e-01 1.411523196122205399e-02
-4.495818635312499282e+03 -2.449674104763128191e-01 2.498172297296720745e-01 1.423277470702535505e-02
-4.494776247499999954e+03 -2.464776871104888134e-01 2.493450768281728347e-01 1.435460839563601487e-02
-4.493733859687500626e+03 -2.477710022343627694e-01 2.486639249164907528e-01 1.448039931478302400e-02
-4.492691471874998570e+03 -2.488358353718110594e-01 2.477757037592850098e-01 1.461026442699032979e-02
-4.491649084062499242e+03 -2.496957157993762721e-01 2.466726439673998794e-01 1.474410402636913350e-02
-4.490606696249999914e+03 -2.503861192812979475e-01 2.453677273412032678e-01 1.488203692857386316e-02
-4.489564308437499676e+03 -2.508839048206681910e-01 2.438839968713862050e-01 1.502367494715142575e-02
-4.488521920624999439e+03 -2.511579548427227970e-01 2.422296294839899611e-01 1.516886857172525249e-02
-4.487479532812499201e+03 -2.512077365269265172e-01 2.403785324654541256e-01 1.531782187792297620e-02
-4.486437144999999873e+03 -2.510537680330348631e-01 2.383192071681779212e-01 1.547079123041403791e-02
-4.485394757187499636e+03 -2.507161891487703631e-01 2.360629048295175558e-01 1.562816988920069650e-02
-4.484352369374999398e+03 -2.501693115752918750e-01 2.336286232604539437e-01 1.578961416510989840e-02
-4.483309981562500070e+03 -2.493881797008918877e-01 2.310658030834199239e-01 1.595465934198821156e-02
-4.482267593749998923e+03 -2.484035140372150563e-01 2.284218419671136813e-01 1.612321285053331874e-02
-4.481225205937499595e+03 -2.472820757711066686e-01 2.257174114083297378e-01 1.629540242698484034e-02
-4.480182818124999358e+03 -2.460799745419304241e-01 2.229595879885180598e-01 1.647142225384091302e-02
-4.479140430312499120e+03 -2.447825771231664782e-01 2.201285689630795850e-01 1.665132631899226071e-02
-4.478098042499999792e+03 -2.433897353622828386e-01 2.171755500037868825e-01 1.683517582585639452e-02
-4.477055654687499555e+03 -2.419545391861081529e-01 2.140710667515574039e-01 1.702291667242588138e-02
-4.476013266874998408e+03 -2.405372121638629512e-01 2.107964135044846365e-01 1.721428476970053925e-02
-4.474970879062499989e+03 -2.391711558238937274e-01 2.073543072331122672e-01 1.740890771854486721e-02
-4.473928491249999752e+03 -2.378354069089038680e-01 2.037878750161895014e-01 1.760686967574457210e-02
-4.472886103437499514e+03 -2.364858971014206501e-01 2.001351483376623275e-01 1.780842321247731383e-02
-4.471843715624999277e+03 -2.351092778839239950e-01 1.964258509057782431e-01 1.801363828228842029e-02
-4.470801327812499949e+03 -2.337221413353791910e-01 1.926941357174166425e-01 1.822249726554372659e-02
-4.469758939999999711e+03 -2.323394316431000584e-01 1.889640904958514167e-01 1.843447166874282936e-02
-4.468716552187499474e+03 -2.309466862468287918e-01 1.852712435626736875e-01 1.864915064978284534e-02
-4.467674164374999236e+03 -2.294952710225161563e-01 1.816787570233652227e-01 1.886705712922827349e-02
-4.466631776562499908e+03 -2.279670947756388955e-01 1.782114765406379031e-01 1.908872303797463227e-02
-4.465589388749998761e+03 -2.264030019041425867e-01 1.748851341431042761e-01 1.931391514450863170e-02
-4.464547000937499433e+03 -2.248782154119217391e-01 1.717159931821134189e-01 1.954214066524852592e-02
-4.463504613124999196e+03 -2.234387063033996812e-01 1.686455695416028688e-01 1.977315893989932405e-02
-4.462462225312499868e+03 -2.221034450137559790e-01 1.655986853713934670e-01 2.000686390454482419e-02
-4.461419837499999630e+03 -2.208651367274825361e-01 1.625629477213339225e-01 2.024286004984544515e-02
-4.460377449687499393e+03 -2.196846668322908758e-01 1.595448970840908087e-01 2.048077924045719339e-02
-4.459335061874998246e+03 -2.184946678787486607e-01 1.565455647710045362e-01 2.071969061864126563e-02
-4.458292674062499827e+03 -2.172052662945142265e-01 1.535519451353352938e-01 2.095887620449540106e-02
-4.457250286249999590e+03 -2.157569778117319759e-01 1.505595310146796151e-01 2.119792261148320880e-02
-4.456207898437499352e+03 -2.141287820947819498e-01 1.475970681956325081e-01 2.143649475291472054e-02
-4.455165510625000024e+03 -2.122897291902991479e-01 1.446912995729368601e-01 2.167463819010875814e-02
-4.454123122812499787e+03 -2.102030289201924362e-01 1.418155360241703800e-01 2.191254780388222911e-02
-4.453080734999999549e+03 -2.078582094647765943e-01 1.389195784573779013e-01 2.215015852295924154e-02
-4.452038347187500221e+03 -2.052484753266466955e-01 1.360012485314749109e-01 2.238813378416178515e-02
-4.450995959374999984e+03 -2.023448772327072209e-01 1.330796915927869861e-01 2.262710421578422587e-02
-4.449953571562499747e+03 -1.991376145713481260e-01 1.301769597422325342e-01 2.286687095288979232e-02
-4.448911183749999509e+03 -1.956703225428563231e-01 1.272811407047677312e-01 2.310725089319793507e-02
-4.447868795937499272e+03 -1.919824341212033048e-01 1.243430709861229194e-01 2.334845513980092491e-02
-4.446826408124999944e+03 -1.881508303077762401e-01 1.213298827625940435e-01 2.359092630080055278e-02
-4.445784020312499706e+03 -1.842059781406763519e-01 1.182413480612695966e-01 2.383520809027999884e-02
-4.444741632499999469e+03 -1.801232423995481891e-01 1.151172981572166909e-01 2.408174226563047221e-02
-4.443699244687499231e+03 -1.758990714585376147e-01 1.119738465941303579e-01 2.433062204198276068e-02
-4.442656856874999903e+03 -1.715562855043092916e-01 1.087703071046218217e-01 2.458223398605825089e-02
-4.441614469062499666e+03 -1.671273237111806365e-01 1.054758765805363235e-01 2.483722848455960364e-02
-4.440572081250000338e+03 -1.626405307158602653e-01 1.021145354466361371e-01 2.509556260381128751e-02
-4.439529693437499191e+03 -1.581669367319684105e-01 9.871620468729598585e-02 2.535664008621060089e-02
-4.438487305624999863e+03 -1.537595933554041228e-01 9.529178248478664681e-02 2.562020314139566018e-02
-4.437444917812499625e+03 -1.494066115866634903e-01 9.183313026116027289e-02 2.588713534052896476e-02
-4.436402530000000297e+03 -1.451232956735253321e-01 8.833019662535383787e-02 2.615841903765931190e-02
-4.435360142187499150e+03 -1.409406104750282329e-01 8.482207538155273063e-02 2.643428677222733544e-02
-4.434317754374999822e+03 -1.369250935039035000e-01 8.135861914671975448e-02 2.671497792463321461e-02
-4.433275366562499585e+03 -1.331596500356267698e-01 7.796934324210283429e-02 2.700112426462132620e-02
-4.432232978749999347e+03 -1.296770357528943540e-01 7.464327135152093451e-02 2.729296024517937139e-02
-4.431190590937500019e+03 -1.265123789562396517e-01 7.136105294629792317e-02 2.759023296930022268e-02
-4.430148203125000691e+03 -1.236877221462383269e-01 6.813018204203789840e-02 2.789232059272613723e-02
-4.429105815312498635e+03 -1.212259361456854423e-01 6.495957968772458901e-02 2.819918857358981457e-02
-4.428063427499999307e+03 -1.191434969802763338e-01 6.187487121666578743e-02 2.851031936562926916e-02
-4.427021039687499979e+03 -1.174162332278074344e-01 5.889169461229156605e-02 2.882491383839393823e-02
-4.425978651874999741e+03 -1.160356462393459520e-01 5.599986682297405233e-02 2.914232224970030039e-02
-4.424936264062499504e+03 -1.150274503249915647e-01 5.322611756803579536e-02 2.946185421632706997e-02
-4.423893876249999266e+03 -1.144237589565694491e-01 5.064104541096973999e-02 2.978380850118953274e-02
-4.422851488437499938e+03 -1.142676946180206932e-01 4.824793100602402240e-02 3.010821300091096747e-02
-4.421809100624999701e+03 -1.145639994630289066e-01 4.602943343256651193e-02 3.043461191566129015e-02
-4.420766712812499463e+03 -1.152627620797693486e-01 4.405131453977417788e-02 3.076314578034163721e-02
-4.419724325000000135e+03 -1.163626249972222193e-01 4.231379103444684459e-02 3.109313869711537517e-02
-4.418681937187498988e+03 -1.179103019301822597e-01 4.079609346725596858e-02 3.142386932157516244e-02
-4.417639549374999660e+03 -1.198899593056515916e-01 3.953219635386349962e-02 3.175497055828471749e-02
-4.416597161562499423e+03 -1.222303650627017541e-01 3.852235419382272347e-02 3.208682221179808003e-02
-4.415554773749999185e+03 -1.248929279477116183e-01 3.780155488338705211e-02 3.242027290083631524e-02
-4.414512385937499857e+03 -1.278940819396341411e-01 3.742676700442444659e-02 3.275557667671601114e-02
-4.413469998124999620e+03 -1.312039537134093714e-01 3.744883995898805329e-02 3.309253715218892639e-02
-4.412427610312498473e+03 -1.347688032667579972e-01 3.787465664233463647e-02 3.343152646313365950e-02
-4.411385222499999145e+03 -1.385643007348844602e-01 3.868748790052638914e-02 3.377251887544300418e-02
-4.410342834687499817e+03 -1.425759008030179631e-01 3.989399897608765511e-02 3.411511195528019180e-02
-4.409300446874999579e+03 -1.468157128340778494e-01 4.147322850865040045e-02 3.445914869547934273e-02
-4.408258059062499342e+03 -1.512257288266521393e-01 4.345097664334446330e-02 3.480508845920998046e-02
-4.407215671250000014e+03 -1.556998828345678987e-01 4.585210797591182663e-02 3.515275349834435376e-02
-4.406173283437499776e+03 -1.601963161298010085e-01 4.868009371111463313e-02 3.550182567163756575e-02
-4.405130895624999539e+03 -1.647007332609600194e-01 5.191322868166391852e-02 3.585251845562430900e-02
-4.404088507812499302e+03 -1.692250547680501371e-01 5.544746641411719967e-02 3.620542357836668834e-02
-4.403046119999999974e+03 -1.737755839932684510e-01 5.919218130964758878e-02 3.656159533288291796e-02
-4.402003732187499736e+03 -1.783406567980987678e-01 6.313636143220316410e-02 3.692131653584635603e-02
-4.400961344374999499e+03 -1.828879818516539468e-01 6.729172285911966256e-02 3.728456160198345692e-02
-4.399918956562499261e+03 -1.873875873446386453e-01 7.167291527574642940e-02 3.765165761282768253e-02
-4.398876568749999933e+03 -1.918260029362793273e-01 7.629516766319754950e-02 3.802269883759407804e-02
-4.397834180937499696e+03 -1.961519210499165777e-01 8.116171969434801681e-02 3.839755946709296625e-02
-4.396791793124999458e+03 -2.003039434257091744e-01 8.629174382536672350e-02 3.877562473224678563e-02
-4.395749405312500130e+03 -2.042995335191461759e-01 9.171127239968739076e-02 3.915743400201739111e-02
-4.394707017499999893e+03 -2.081710664427830759e-01 9.745525386821168867e-02 3.954393740016209913e-02
-4.393664629687499655e+03 -2.118824262367372813e-01 1.034825913004979170e-01 3.993479798162821726e-02
-4.392622241874999418e+03 -2.153892877208538614e-01 1.097599657324574429e-01 4.032941084932403081e-02
-4.391579854062499180e+03 -2.186335258424726979e-01 1.162973561513005044e-01 4.072778048685823937e-02
-4.390537466249999852e+03 -2.215274300468511037e-01 1.231287058982972471e-01 4.113010744529758261e-02
-4.389495078437500524e+03 -2.240284352541578872e-01 1.302498716209437579e-01 4.153561447354083697e-02
-4.388452690624999377e+03 -2.261514458686823825e-01 1.375869721099881315e-01 4.194341069838648794e-02
-4.387410302812499140e+03 -2.278857275578152763e-01 1.451363760058288488e-01 4.235372312839729564e-02
-4.386367914999999812e+03 -2.292310169972658629e-01 1.529215850265663312e-01 4.276717539051766437e-02
-4.385325527187499574e+03 -2.302513178281912209e-01 1.609239514729709219e-01 4.318407802612682367e-02
-4.384283139374999337e+03 -2.309625356783988892e-01 1.691197049584143852e-01 4.360403696884668917e-02
-4.383240751562500918e+03 -2.313344405056950437e-01 1.775244826337596393e-01 4.402679040977829777e-02
-4.382198363749999771e+03 -2.313894518049677829e-01 1.861235401786464350e-01 4.445247246902418042e-02
-4.381155975937499534e+03 -2.311659776896540508e-01 1.948784919692917172e-01 4.488152600836570194e-02
-4.380113588124999296e+03 -2.307128518393045113e-01 2.037835464507491978e-01 4.531432864200807265e-02
-4.379071200312499968e+03 -2.300695876140056995e-01 2.128157934554567032e-01 4.575116954618157344e-02
-4.378028812499999731e+03 -2.292310763988857081e-01 2.219011985870306125e-01 4.619280419223211614e-02
-4.376986424687499493e+03 -2.281797125409717464e-01 2.309989917910945101e-01 4.663932143065627201e-02
-4.375944036874999256e+03 -2.268943883305389875e-01 2.401032791599244376e-01 4.709069035753823268e-02
-4.374901649062499928e+03 -2.253812944598151402e-01 2.491836336376563044e-01 4.754696479366792017e-02
-4.373859261249999690e+03 -2.236712371110938236e-01 2.581987969265536753e-01 4.800894886067383349e-02
-4.372816873437500362e+03 -2.217449499179764416e-01 2.671333897734889384e-01 4.847648562430925678e-02
-4.371774485624998306e+03 -2.195287955543728520e-01 2.759713009208866752e-01 4.894825885133800847e-02
-4.370732097812499887e+03 -2.169654863073358364e-01 2.846449623221899983e-01 4.942415915105905638e-02
-4.369689709999999650e+03 -2.140594840052327252e-01 2.930829720784575154e-01 4.990422126556956495e-02
-4.368647322187499412e+03 -2.108421990041930427e-01 3.012134119991412007e-01 5.038771375835975064e-02
-4.367604934374999175e+03 -2.072621631339890969e-01 3.089931569657026200e-01 5.087385370569180026e-02
-4.366562546562499847e+03 -2.032946775905462022e-01 3.164475321881270453e-01 5.136164085475273394e-02
-4.365520158749999609e+03 -1.989955354913179875e-01 3.235917612035946744e-01 5.185124489913821300e-02
-4.364477770937499372e+03 -1.944033920422912898e-01 3.303922724781294673e-01 5.234210552208710954e-02
-4.363435383124999134e+03 -1.895472612302845916e-01 3.367405164019211528e-01 5.283308249553891195e-02
-4.362392995312499806e+03 -1.844880641852597591e-01 3.425622241763719988e-01 5.332396169040881651e-02
-4.361350607499999569e+03 -1.792369232985364103e-01 3.478774302246122607e-01 5.381491120450165866e-02
-4.360308219687499331e+03 -1.737792675691918198e-01 3.526452487940677227e-01 5.430659749967794991e-02
-4.359265831875000003e+03 -1.681233854987834730e-01 3.568700205897517019e-01 5.479911622864400839e-02
-4.358223444062499766e+03 -1.622441976812165065e-01 3.605853279482758578e-01 5.529228092453794541e-02
-4.357181056249999529e+03 -1.560907343731772201e-01 3.637807871442408358e-01 5.578649363532216243e-02
-4.356138668437498382e+03 -1.496846929369654577e-01 3.664872366757593314e-01 5.628159220665009815e-02
-4.355096280624999963e+03 -1.431097386309112540e-01 3.687270524116405546e-01 5.677730928487139533e-02
-4.354053892812499726e+03 -1.364161165700192857e-01 3.704963840530425268e-01 5.727437790683274910e-02
-4.353011504999999488e+03 -1.296284933909049863e-01 3.717783090826630721e-01 5.777398364244239887e-02
-4.351969117187499251e+03 -1.227337767935487295e-01 3.725871246603310039e-01 5.827634627447821070e-02
-4.350926729374999923e+03 -1.157328924234531931e-01 3.729195638460812701e-01 5.878165279989127495e-02
-4.349884341562499685e+03 -1.086801108763790907e-01 3.727499509641983844e-01 5.929007160343631455e-02
-4.348841953750000357e+03 -1.016311182135774677e-01 3.721007726161259521e-01 5.980249308895532051e-02
-4.347799565937499210e+03 -9.462984903505219925e-02 3.709933103383650232e-01 6.031848955179629213e-02
-4.346757178124999882e+03 -8.773456228531731349e-02 3.694683321440953017e-01 6.083834876663590796e-02
-4.345714790312499645e+03 -8.099830608589947412e-02 3.675333911922093466e-01 6.136164809986400376e-02
-4.344672402499999407e+03 -7.445838309764014895e-02 3.651418194612601198e-01 6.188851928352875897e-02
-4.343630014687499170e+03 -6.816870974606246969e-02 3.622756126928620146e-01 6.241894610801167892e-02
-4.342587626874999842e+03 -6.216923731124532337e-02 3.589455822445554167e-01 6.295248214992703317e-02
-4.341545239062499604e+03 -5.650319561400685142e-02 3.551575338295686057e-01 6.348833262184638837e-02
-4.340502851249999367e+03 -5.123816806632787435e-02 3.508439796182218906e-01 6.402572244447855832e-02
-4.339460463437498220e+03 -4.642066869619720232e-02 3.459897744506651440e-01 6.456374764394758048e-02
-4.338418075624999801e+03 -4.206406728747518614e-02 3.406584095214244545e-01 6.510183820972867408e-02
-4.337375687812499564e+03 -3.817466467835752691e-02 3.349089058093226434e-01 6.564003174565259668e-02
-4.336333299999999326e+03 -3.474824329061652894e-02 3.287174644532829815e-01 6.617799786317998811e-02
-4.335290912187499998e+03 -3.173601055185319708e-02 3.220259792431588441e-01 6.671584121268216150e-02
-4.334248524374999761e+03 -2.914408263047459091e-02 3.148347756084629023e-01 6.725364117561563604e-02
-4.333206136562499523e+03 -2.699976893703993908e-02 3.071112540582149331e-01 6.779246113941325702e-02
-4.332163748750000195e+03 -2.531026388245317948e-02 2.988150538952812907e-01 6.833331251573483700e-02
-4.331121360937499958e+03 -2.411190177136415813e-02 2.899447494671880676e-01 6.887774351767655956e-02
-4.330078973124999720e+03 -2.334801157666033244e-02 2.805516779417187578e-01 6.942561466544031057e-02
-4.329036585312499483e+03 -2.294999591601176725e-02 2.707130963922167455e-01 6.997537617295625234e-02
-4.327994197499999245e+03 -2.288783522699215645e-02 2.604701491171497185e-01 7.052613151356477983e-02
-4.326951809687499917e+03 -2.312016917455037013e-02 2.498309846341257856e-01 7.107746532993097777e-02
-4.325909421875000589e+03 -2.364135162486999397e-02 2.388368556229101269e-01 7.162928575119537067e-02
-4.324867034062499442e+03 -2.445776952343810262e-02 2.275257817315856079e-01 7.218132857248645007e-02
-4.323824646249999205e+03 -2.556676199323691667e-02 2.159304036159582219e-01 7.273384319459531844e-02
-4.322782258437499877e+03 -2.697350556158448209e-02 2.040926656653266891e-01 7.328772601768382411e-02
-4.321739870624999639e+03 -2.869787196328880963e-02 1.920821049605330177e-01 7.384398690310156610e-02
-4.320697482812499402e+03 -3.070878980218789966e-02 1.799754560044573015e-01 7.440252889425418015e-02
-4.319655094999999164e+03 -3.295440935195478871e-02 1.678070767572122368e-01 7.496440321417233155e-02
-4.318612707187499836e+03 -3.545662416375883197e-02 1.556302215689447654e-01 7.553013373708888922e-02
-4.317570319374999599e+03 -3.828362405631095811e-02 1.435146803238998015e-01 7.609925049388806262e-02
-4.316527931562498452e+03 -4.143202079368522861e-02 1.315208752926913249e-01 7.667100317957264988e-02
-4.315485543750000033e+03 -4.485728561620092036e-02 1.197659211587297490e-01 7.724454038339254036e-02
-4.314443155937499796e+03 -4.854141351154948880e-02 1.083344763326286597e-01 7.781838669936989861e-02
-4.313400768124999558e+03 -5.248624709784840969e-02 9.723430162207971628e-02 7.839278988088480005e-02
-4.312358380312499321e+03 -5.671874358253409243e-02 8.642603304510541873e-02 7.896815919268440620e-02
-4.311315992499999993e+03 -6.125730284585040319e-02 7.589668028519930276e-02 7.954306947148259699e-02
-4.310273604687499756e+03 -6.608526727558204639e-02 6.565439806008940837e-02 8.011698011060187918e-02
-4.309231216875000428e+03 -7.117085698218927892e-02 5.566795507883146032e-02 8.069139718189877186e-02
-4.308188829062499281e+03 -7.650159753729378342e-02 4.600855644502900577e-02 8.126654330192781273e-02
-4.307146441249999953e+03 -8.208020631618057061e-02 3.673286438217290145e-02 8.184175571249607817e-02
-4.306104053437499715e+03 -8.791109002742153455e-02 2.784647476707514252e-02 8.241725106586500482e-02
-4.305061665624999478e+03 -9.396754808513170520e-02 1.938516368737959461e-02 8.299398631246404645e-02
-4.304019277812499240e+03 -1.002365798492221016e-01 1.129641268682300692e-02 8.357297720299385058e-02
-4.302976889999999912e+03 -1.067618521965821438e-01 3.490595957985495601e-03 8.415599935021206290e-02
-4.301934502187499675e+03 -1.135276698446529009e-01 -4.039746199687985206e-03 8.474374803120768296e-02
-4.300892114374999437e+03 -1.204810900731662499e-01 -1.127580748521586455e-02 8.533684728878297709e-02
-4.299849726562499200e+03 -1.275396248840757751e-01 -1.815745601953713470e-02 8.593495677211734907e-02
-4.298807338749999872e+03 -1.346055512716598512e-01 -2.461643406091855793e-02 8.653850780267745291e-02
-4.297764950937499634e+03 -1.416375554030726291e-01 -3.065705450752405359e-02 8.714833455898161885e-02
-4.296722563124999397e+03 -1.486279912138317449e-01 -3.627687408041024159e-02 8.776417304412942322e-02
-4.295680175312499159e+03 -1.555657478883266109e-01 -4.142421111020522934e-02 8.838622925159794752e-02
-4.294637787499999831e+03 -1.624218571984518966e-01 -4.609922487646484629e-02 8.901417920032460296e-02
-4.293595399687499594e+03 -1.691650610859238291e-01 -5.033026111853490525e-02 8.964837863231631121e-02
-4.292553011874998447e+03 -1.757692612580863678e-01 -5.411416401534674403e-02 9.028962604305015849e-02
-4.291510624062500028e+03 -1.821359043758810359e-01 -5.747440829348835628e-02 9.093788982153250267e-02
-4.290468236249999791e+03 -1.881014211922728274e-01 -6.046008621759477175e-02 9.159401308783979290e-02
-4.289425848437499553e+03 -1.935836296290815162e-01 -6.307197504015835121e-02 9.225970672387981408e-02
-4.288383460624999316e+03 -1.985883501924947669e-01 -6.531432419801457001e-02 9.293629060125506436e-02
-4.287341072812499988e+03 -2.031314387572356606e-01 -6.722544813047710843e-02 9.362379138585788518e-02
-4.286298684999999750e+03 -2.072169831880562030e-01 -6.883120649263096968e-02 9.432152200232320205e-02
-4.285256297187499513e+03 -2.108405961701571574e-01 -7.011997556340876514e-02 9.502835391885249006e-02
-4.284213909374999275e+03 -2.139590270046253240e-01 -7.108725919991132347e-02 9.574437359882780052e-02
-4.283171521562500857e+03 -2.165583806944015033e-01 -7.179327370787526308e-02 9.647044229484001698e-02
-4.282129133749998800e+03 -2.186519160807509632e-01 -7.228488063778509831e-02 9.720732225169959051e-02
-4.281086745937499472e+03 -2.201802565682268453e-01 -7.256868442264485797e-02 9.795690843403585812e-02
-4.280044358124999235e+03 -2.211122342169885013e-01 -7.261867943080921317e-02 9.871963742823049170e-02
-4.279001970312499907e+03 -2.214622751320252658e-01 -7.243340641803791558e-02 9.949514263075688592e-02
-4.277959582499999669e+03 -2.212412344339621806e-01 -7.204100602248861285e-02 1.002848011186531080e-01
-4.276917194687499432e+03 -2.204300911202501934e-01 -7.145890902112200793e-02 1.010891585520411889e-01
-4.275874806874998285e+03 -2.190379406399037832e-01 -7.067849599405631733e-02 1.019087729615394955e-01
-4.274832419062499866e+03 -2.170771249873938435e-01 -6.970605523396758429e-02 1.027446374498795778e-01
-4.273790031249999629e+03 -2.144886306186848945e-01 -6.854419399029453019e-02 1.035972966272939028e-01
-4.272747643437499391e+03 -2.112661175062292562e-01 -6.722281576500252487e-02 1.044668900905496717e-01
-4.271705255624999154e+03 -2.074735781839971704e-01 -6.576188040836759841e-02 1.053524856890908357e-01
-4.270662867812499826e+03 -2.031617569885749153e-01 -6.409627427580419368e-02 1.062530258230369173e-01
-4.269620479999999588e+03 -1.983359712214990411e-01 -6.221950133927720006e-02 1.071671519770506509e-01
-4.268578092187500260e+03 -1.930274364805720788e-01 -6.016777672915986364e-02 1.080938400316306808e-01
-4.267535704375000023e+03 -1.873589326225652552e-01 -5.792203312980288149e-02 1.090317881834756697e-01
-4.266493316562498876e+03 -1.814520287956314371e-01 -5.544163211836827115e-02 1.099815906650145891e-01
-4.265450928749999548e+03 -1.753504125153816373e-01 -5.274954447792724183e-02 1.109432138319117606e-01
-4.264408540937499311e+03 -1.690297956870299156e-01 -4.991248488245206283e-02 1.119158306433274963e-01
-4.263366153124999983e+03 -1.625079454534186230e-01 -4.702490520119655820e-02 1.128982533176483283e-01
-4.262323765312499745e+03 -1.557848579449235271e-01 -4.422433554645788939e-02 1.138895342879870792e-01
-4.261281377499998598e+03 -1.488577985839535378e-01 -4.159052661616062518e-02 1.148882790470497489e-01
-4.260238989687499270e+03 -1.417755186816989643e-01 -3.909605365919511383e-02 1.158931237370219303e-01
-4.259196601874999033e+03 -1.345679743559309305e-01 -3.666506478279023262e-02 1.169044412174401748e-01
-4.258154214062499705e+03 -1.272030101439178273e-01 -3.426466102463310986e-02 1.179230999000033808e-01
-4.257111826249999467e+03 -1.196755795510655862e-01 -3.190004815831101737e-02 1.189481568772056408e-01
-4.256069438437499230e+03 -1.120744596199074183e-01 -2.953974246501368806e-02 1.199783153775424022e-01
-4.255027050624999902e+03 -1.044887982294985113e-01 -2.719227844313826942e-02 1.210113527572184849e-01
-4.253984662812499664e+03 -9.687683872589569756e-02 -2.486797224530448019e-02 1.220468777770794266e-01
-4.252942274999999427e+03 -8.918924734255913311e-02 -2.258238745083190196e-02 1.230847779595629493e-01
-4.251899887187500099e+03 -8.152138482458765045e-02 -2.039973743915629578e-02 1.241242136356517367e-01
-4.250857499374999861e+03 -7.390639232732500175e-02 -1.826885403188319157e-02 1.251632236462510428e-01
-4.249815111562498714e+03 -6.629683168772571022e-02 -1.612031740730882415e-02 1.262007707765823716e-01
-4.248772723749999386e+03 -5.869935056491624309e-02 -1.395024966725859003e-02 1.272356533842579907e-01
-4.247730335937499149e+03 -5.120291564270771506e-02 -1.168889924448804005e-02 1.282646874500031065e-01
-4.246687948124999821e+03 -4.381106307305725894e-02 -9.280333279061477036e-03 1.292851685975983655e-01
-4.245645560312499583e+03 -3.649338905148567791e-02 -6.719963899593457690e-03 1.302945629595815835e-01
-4.244603172500000255e+03 -2.923079835771023871e-02 -3.962928994066819421e-03 1.312925869361787901e-01
-4.243560784687499108e+03 -2.202432734544485654e-02 -9.704038091494990304e-04 1.322768378390483113e-01
-4.242518396874999780e+03 -1.491978513215077434e-02 2.264466251310142536e-03 1.332452733173040693e-01
-4.241476009062499543e+03 -7.910096855114012726e-03 5.751886374683070485e-03 1.341977511950038504e-01
-4.240433621249999305e+03 -9.620816671927559516e-04 9.552228226877981093e-03 1.351339692740564924e-01
-4.239391233437499977e+03 5.947844200305495155e-03 1.376742234722907847e-02 1.360549825541458313e-01
-4.238348845624999740e+03 1.285271375924457865e-02 1.847882152049589582e-02 1.369634318719559762e-01
-4.237306457812499502e+03 1.980089762569887946e-02 2.372163003400602072e-02 1.378607146869205713e-01
-4.236264070000000174e+03 2.683345152879403062e-02 2.955613323427763728e-02 1.387474492388957592e-01
-4.235221682187499027e+03 3.395524863331029347e-02 3.604879505356189950e-02 1.396263595821215786e-01
-4.234179294374999699e+03 4.117067739729145942e-02 4.322511534122440435e-02 1.404976346944216969e-01
-4.233136906562499462e+03 4.849724321640223185e-02 5.106809689433196298e-02 1.413605609234645510e-01
-4.232094518750000134e+03 5.590180941275571525e-02 5.960463500031754763e-02 1.422146742784367868e-01
-4.231052130937499896e+03 6.332024171896941112e-02 6.889203438062743712e-02 1.430592779605326936e-01
-4.230009743124999659e+03 7.072327177781509433e-02 7.889486212208791927e-02 1.438949188406764279e-01
-4.228967355312499421e+03 7.807260795642932683e-02 8.960621589258127573e-02 1.447225036296592438e-01
-4.227924967500000093e+03 8.533871554792529790e-02 1.010795059252824063e-01 1.455412356800904194e-01
-4.226882579687498946e+03 9.253043898032566050e-02 1.133206724518616704e-01 1.463503166909550790e-01
-4.225840191874999618e+03 9.956315495139921035e-02 1.262852569048361351e-01 1.471497947028492792e-01
-4.224797804062499381e+03 1.063544960869798467e-01 1.398345848643030853e-01 1.479387099554210772e-01
-4.223755416249999143e+03 1.129012528631921919e-01 1.538715675497228097e-01 1.487185991123176343e-01
-4.222713028437499815e+03 1.192221366350061512e-01 1.684323704692414769e-01 1.494914057279519981e-01
-4.221670640625000487e+03 1.253426088755096590e-01 1.834356910966630783e-01 1.502578457582795513e-01
-4.220628252812500250e+03 1.312975577730519372e-01 1.987954793900738037e-01 1.510164641005487529e-01
-4.219585864999999103e+03 1.371210032860192551e-01 2.145231908832940793e-01 1.517675458708598324e-01
-4.218543477187498866e+03 1.428006165527550830e-01 2.305999972127167619e-01 1.525113225389763127e-01
-4.217501089374999538e+03 1.483086554974904214e-01 2.469594680588623470e-01 1.532472260226345195e-01
-4.216458701562499300e+03 1.535780387723465201e-01 2.634680150037805868e-01 1.539748895447490273e-01
-4.215416313749999972e+03 1.585556477512063966e-01 2.799735109482773820e-01 1.546936104168762927e-01
-4.214373925937498825e+03 1.632619695010554262e-01 2.963929465118191331e-01 1.554041508972768271e-01
-4.213331538124999497e+03 1.677233493925106289e-01 3.126799499449691710e-01 1.561064894918733070e-01
-4.212289150312499260e+03 1.719359597367811077e-01 3.287692262060758486e-01 1.568015462775050328e-01
-4.211246762499999932e+03 1.759248461609551339e-01 3.446064460487304193e-01 1.574901757020874260e-01
-4.210204374687499694e+03 1.797404902289036210e-01 3.601416152685635863e-01 1.581750336243570310e-01
-4.209161986874999457e+03 1.834269111087055704e-01 3.753292285495066216e-01 1.588575275009265486e-01
-4.208119599062499219e+03 1.870381032966334511e-01 3.901890467316935229e-01 1.595411855873317686e-01
-4.207077211249999891e+03 1.905945360483281559e-01 4.047101506464674259e-01 1.602286264490300205e-01
-4.206034823437499654e+03 1.940792876210944151e-01 4.188421514935285472e-01 1.609201462956483253e-01
-4.204992435625000326e+03 1.974688939587204428e-01 4.325596960640674116e-01 1.616167116711555163e-01
-4.203950047812499179e+03 2.007970934176109279e-01 4.458528939407652714e-01 1.623169450616993581e-01
-4.202907659999998941e+03 2.041073574756677722e-01 4.587078856882357836e-01 1.630196776086106358e-01
-4.201865272187499613e+03 2.073838221044088104e-01 4.711577974068204555e-01 1.637266642916969939e-01
-4.200822884374999376e+03 2.106133111660390689e-01 4.832535677600284241e-01 1.644413816499902814e-01
-4.199780496562500048e+03 2.137339239827928394e-01 4.950703996238189353e-01 1.651672745170855716e-01
-4.198738108749999810e+03 2.166932942858774414e-01 5.066942394049775977e-01 1.659062606431077336e-01
-4.197695720937500482e+03 2.194694779107101701e-01 5.181007431408604091e-01 1.666577986336738870e-01
-4.196653333124999335e+03 2.219975356886382811e-01 5.292933062014479884e-01 1.674211080697328158e-01
-4.195610945312500007e+03 2.241775949069212959e-01 5.402581657535154847e-01 1.681960662902495796e-01
-4.194568557499999770e+03 2.259001084882669708e-01 5.509432893083470173e-01 1.689813862069527994e-01
-4.193526169687499532e+03 2.271531908840748459e-01 5.613194934178367124e-01 1.697778911648009370e-01
-4.192483781874999295e+03 2.279094868579262245e-01 5.713148487950213683e-01 1.705856075615463652e-01
-4.191441394062499967e+03 2.281239371853042708e-01 5.808208188875523259e-01 1.714047887641940160e-01
-4.190399006249999729e+03 2.277821281187955016e-01 5.897350270440759878e-01 1.722375341987411046e-01
-4.189356618437500401e+03 2.268418824469256023e-01 5.980046097608293643e-01 1.730820428337777050e-01
-4.188314230625000164e+03 2.252547116631837543e-01 6.055452287347927731e-01 1.739363862778948167e-01
-4.187271842812499926e+03 2.229786303932911884e-01 6.123159892419371975e-01 1.747989072950863199e-01
-4.186229454999998779e+03 2.199828834860235172e-01 6.183570990353097763e-01 1.756683396936834507e-01
-4.185187067187499451e+03 2.162516899414531346e-01 6.236478427869625030e-01 1.765418591668295734e-01
-4.184144679374999214e+03 2.117966636392102919e-01 6.281990593699363634e-01 1.774173234756283579e-01
-4.183102291562499886e+03 2.065540943281338193e-01 6.320054077068302245e-01 1.782934998456834619e-01
-4.182059903749999648e+03 2.005023701975418571e-01 6.350676659760857712e-01 1.791695862314936494e-01
-4.181017515937500320e+03 1.937217561559737566e-01 6.374090245383328135e-01 1.800443452627621677e-01
-4.179975128124999173e+03 1.862545810769135890e-01 6.390459891457456187e-01 1.809153575955800564e-01
-4.178932740312499845e+03 1.781609585964658293e-01 6.400281643064049675e-01 1.817812549808744405e-01
-4.177890352499999608e+03 1.694609198398023819e-01 6.403253560360488983e-01 1.826392308598367986e-01
-4.176847964687499370e+03 1.601161921457556203e-01 6.398821304791764142e-01 1.834867313331746963e-01
-4.175805576875000042e+03 1.501677327887337432e-01 6.386766419387069904e-01 1.843224618241755819e-01
-4.174763189062499805e+03 1.396807266398393810e-01 6.367133031601487358e-01 1.851454323040208072e-01
-4.173720801249999568e+03 1.287023196602001818e-01 6.340464598683964725e-01 1.859547916936921397e-01
-4.172678413437500240e+03 1.172162213893497285e-01 6.307279374989706033e-01 1.867481100237234903e-01
-4.171636025624999093e+03 1.051725417323807477e-01 6.267023836990043284e-01 1.875216840111177952e-01
-4.170593637812499765e+03 9.258830799634838737e-02 6.219555218598513679e-01 1.882755813994716199e-01
-4.169551249999999527e+03 7.947689813627398236e-02 6.165166642719852597e-01 1.890087246275912458e-01
-4.168508862187499290e+03 6.589527680741935622e-02 6.104038629960378826e-01 1.897202176369038873e-01
-4.167466474374999962e+03 5.194585152987506865e-02 6.036377744823429037e-01 1.904083296186646901e-01
-4.166424086562499724e+03 3.769186642242732671e-02 5.961759665298650424e-01 1.910717140434248784e-01
-4.165381698749999487e+03 2.320041058773696790e-02 5.880843995830490334e-01 1.917103563662724830e-01
-4.164339310937500159e+03 8.598556667821471988e-03 5.794646285892109949e-01 1.923262977097162651e-01
-4.163296923124999012e+03 -5.999484249665454350e-03 5.703205141173739445e-01 1.929210555302253993e-01
-4.162254535312499684e+03 -2.051897416283367248e-02 5.606628336294784409e-01 1.934932907042627159e-01
-4.161212147499999446e+03 -3.490919829229072874e-02 5.505661396608168001e-01 1.940428941040941158e-01
-4.160169759687499209e+03 -4.911011614074761722e-02 5.401682987793290369e-01 1.945700727969055799e-01
-4.159127371874999881e+03 -6.299223986019114596e-02 5.296249888834592134e-01 1.950762197392551522e-01
-4.158084984062499643e+03 -7.648296955062991453e-02 5.190422211823148002e-01 1.955624255764165653e-01
-4.157042596249999406e+03 -8.951365015625672994e-02 5.085068246778113865e-01 1.960294676678319137e-01
-4.156000208437499168e+03 -1.020279897920797763e-01 4.980209890940671680e-01 1.964759802294462343e-01
-4.154957820624999840e+03 -1.139813143716088412e-01 4.875829033518307987e-01 1.968997308131420487e-01
-4.153915432812499603e+03 -1.253031816349708116e-01 4.772978780464220971e-01 1.973013168102732140e-01
-4.152873044999999365e+03 -1.360097670862746300e-01 4.672214855191759719e-01 1.976806173407240075e-01
-4.151830657187500037e+03 -1.460410814487519970e-01 4.573877796302171506e-01 1.980378195325877000e-01
-4.150788269374999800e+03 -1.553073327965375228e-01 4.478833444024912791e-01 1.983732872356802901e-01
-4.149745881562499562e+03 -1.638595255286242058e-01 4.387818515670757202e-01 1.986879982445775017e-01
-4.148703493750000234e+03 -1.717825419266082454e-01 4.301396337341495402e-01 1.989802193208159986e-01
-4.147661105937499997e+03 -1.790340656002861186e-01 4.220304446225083828e-01 1.992474433132698786e-01
-4.146618718124998850e+03 -1.855929638175278784e-01 4.144223763335992960e-01 1.994912068318081266e-01
-4.145576330312499522e+03 -1.915227115839470140e-01 4.072305968348008953e-01 1.997135014679676246e-01
-4.144533942499999284e+03 -1.968613388113981677e-01 4.004294067987738126e-01 1.999157801913554744e-01
-4.143491554687499956e+03 -2.016246511121005391e-01 3.939575229752168006e-01 2.000973917611968966e-01
-4.142449166874999719e+03 -2.058179339900335636e-01 3.877945750173887873e-01 2.002598181007960165e-01
-4.141406779062500391e+03 -2.094334960915234523e-01 3.819865606728045648e-01 2.004026675893314235e-01
-4.140364391250000153e+03 -2.124538263364587065e-01 3.764986127029652518e-01 2.005269518942421059e-01
-4.139322003437499006e+03 -2.148371694707691959e-01 3.712805869330403352e-01 2.006321844316747427e-01
-4.138279615624999678e+03 -2.164971230589493034e-01 3.662605806818573506e-01 2.007189159002468193e-01
-4.137237227812499441e+03 -2.173890984076658761e-01 3.613727158529816408e-01 2.007934242572760597e-01
-4.136194840000000113e+03 -2.174782755885246999e-01 3.566109240557999716e-01 2.008589506175546269e-01
-4.135152452187498966e+03 -2.167335457611501703e-01 3.520077826386355802e-01 2.009156344002582528e-01
-4.134110064374999638e+03 -2.151664876069284138e-01 3.475668201334383145e-01 2.009645938044798408e-01
-4.133067676562499400e+03 -2.128212191496788308e-01 3.432215650502294380e-01 2.010077580969851507e-01
-4.132025288750000072e+03 -2.097634373692637000e-01 3.389279248649443854e-01 2.010438858983925603e-01
-4.130982900937499835e+03 -2.060875484648940492e-01 3.346564304707985160e-01 2.010734034086342770e-01
-4.129940513124999597e+03 -2.018320542772865378e-01 3.303417878846162115e-01 2.010987862833704676e-01
-4.128898125312499360e+03 -1.969954332531150265e-01 3.259264230608267532e-01 2.011226945953267509e-01
-4.127855737500000032e+03 -1.915804286270532675e-01 3.214461203117047194e-01 2.011473826790057817e-01
-4.126813349687499795e+03 -1.856221361277266280e-01 3.169315140492757199e-01 2.011770452856370406e-01
-4.125770961875000467e+03 -1.791562385677611946e-01 3.124131489913027360e-01 2.012136262741461290e-01
-4.124728574062498410e+03 -1.721494822767656030e-01 3.079870139099934456e-01 2.012611494447188731e-01
-4.123686186249999082e+03 -1.646132954916038615e-01 3.036954341365332155e-01 2.013225758920506037e-01
-4.122643798437498845e+03 -1.565869039104693661e-01 2.995569749867685871e-01 2.013983054651128923e-01
-4.121601410624999517e+03 -1.480183777738968143e-01 2.956218304744306913e-01 2.014896469805741164e-01
-4.120559022812499279e+03 -1.388259437482192715e-01 2.919892314451967841e-01 2.015979405024853899e-01
-4.119516634999999951e+03 -1.289909387994918610e-01 2.887792600648890207e-01 2.017244294191924137e-01
-4.118474247187499714e+03 -1.185902043215520812e-01 2.860129189116635828e-01 2.018662394204996380e-01
-4.117431859375000386e+03 -1.077403545040591382e-01 2.837593546146479628e-01 2.020208701915613414e-01
-4.116389471562499239e+03 -9.655430805105105763e-02 2.820975499227400540e-01 2.021895109173516836e-01
-4.115347083749999911e+03 -8.513597856515559004e-02 2.810049553346440354e-01 2.023706221796686966e-01
-4.114304695937498764e+03 -7.355856702704344219e-02 2.805030112293923628e-01 2.025651307323456940e-01
-4.113262308124999436e+03 -6.186891569648735739e-02 2.806103114338747151e-01 2.027743994933324800e-01
-4.112219920312499198e+03 -5.004573746917994476e-02 2.813689833733721279e-01 2.029998442480561716e-01
-4.111177532499999870e+03 -3.812460301403150509e-02 2.828376467251746407e-01 2.032431937915789855e-01
-4.110135144687499633e+03 -2.613074057108412396e-02 2.850370986725592193e-01 2.035040237793192264e-01
-4.109092756874999395e+03 -1.406610186692572317e-02 2.879595163841423555e-01 2.037836536746318594e-01
-4.108050369062499158e+03 -1.987280552514354703e-03 2.915598894350757142e-01 2.040794891042722881e-01
-4.107007981249999830e+03 1.003987990933789126e-02 2.957602837454635369e-01 2.043898015707841798e-01
-4.105965593437498683e+03 2.196421355713253087e-02 3.005581568943966331e-01 2.047119350365655677e-01
-4.104923205624999355e+03 3.369708637642861160e-02 3.059644254708683286e-01 2.050415194480423864e-01
-4.103880817812500027e+03 4.514051441181269470e-02 3.120007754108680142e-01 2.053750044177934386e-01
-4.102838429999999789e+03 5.626745524402641807e-02 3.186941020458206042e-01 2.057077546373876076e-01
-4.101796042187500461e+03 6.705724693893391763e-02 3.260105418072106742e-01 2.060344723765004660e-01
-4.100753654375000224e+03 7.745467699678726392e-02 3.339386970745934491e-01 2.063544359240563064e-01
-4.099711266562499077e+03 8.729293749795169477e-02 3.424249930107563511e-01 2.066672063670156045e-01
-4.098668878749998839e+03 9.648167303172820730e-02 3.514199745514945405e-01 2.069706150377794429e-01
-4.097626490937499511e+03 1.050697748193979431e-01 3.607585437403837414e-01 2.072661543040299204e-01
-4.096584103124999274e+03 1.129992669614273137e-01 3.702558777649985755e-01 2.075563085933226082e-01
-4.095541715312499946e+03 1.201722677281341772e-01 3.798072442140790206e-01 2.078387102397079023e-01
-4.094499327500000163e+03 1.266105348195590563e-01 3.893195282909917565e-01 2.081108215249658777e-01
-4.093456939687499471e+03 1.323478128101217011e-01 3.987540426354253542e-01 2.083682354307908879e-01
-4.092414551874999233e+03 1.374258039203209436e-01 4.080681195473614409e-01 2.086094329026422500e-01
-4.091372164062499451e+03 1.418509079127871497e-01 4.172213707182896303e-01 2.088358757180647229e-01
-4.090329776249999668e+03 1.456333689822987276e-01 4.261620884827339584e-01 2.090467980652751800e-01
-4.089287388437499885e+03 1.487540145719433160e-01 4.347620469140848209e-01 2.092414378332974889e-01
-4.088245000624999193e+03 1.512301842964909049e-01 4.428967473325685078e-01 2.094182985979926581e-01
-4.087202612812499410e+03 1.531696224916352933e-01 4.504639729211571408e-01 2.095754183690108907e-01
-4.086160224999999627e+03 1.546589061312073632e-01 4.574424469225634171e-01 2.097111149358066584e-01
-4.085117837187500299e+03 1.558094455936032130e-01 4.638656490683635836e-01 2.098239553231061871e-01
-4.084075449375000062e+03 1.567264175333778486e-01 4.698162376834335019e-01 2.099118246816265021e-01
-4.083033061562498915e+03 1.574358595633072733e-01 4.753489449666082334e-01 2.099767357374336396e-01
-4.081990673749999132e+03 1.578443043926786027e-01 4.804425884146610315e-01 2.100198193360460763e-01
-4.080948285937499804e+03 1.579607100634358163e-01 4.850965773602862185e-01 2.100414836055992107e-01
-4.079905898124999567e+03 1.578452222186815801e-01 4.892426120887723995e-01 2.100425593708902805e-01
-4.078863510312500239e+03 1.575378858499603685e-01 4.928545294358293583e-01 2.100249360309162650e-01
-4.077821122499999092e+03 1.570173775743549660e-01 4.958536037746781311e-01 2.099875464600486907e-01
-4.076778734687500219e+03 1.562307462512413647e-01 4.981457999589044561e-01 2.099315204438965132e-01
-4.075736346874999072e+03 1.551971708886883405e-01 4.997285708796277981e-01 2.098597596964211776e-01
-4.074693959062499744e+03 1.539468282925904874e-01 5.005423764386991436e-01 2.097743851752209288e-01
-4.073651571249999506e+03 1.525445448496793033e-01 5.006105938421260282e-01 2.096776340218400869e-01
-4.072609183437499723e+03 1.510909587494522754e-01 4.999856429541515435e-01 2.095714068473726321e-01
-4.071566795624999031e+03 1.496290829681120038e-01 4.986425620589340912e-01 2.094581222789366481e-01
-4.070524407812499703e+03 1.481456054342134843e-01 4.966070203781040582e-01 2.093399721030337057e-01
-4.069482019999999466e+03 1.466390693156098823e-01 4.939015138883983691e-01 2.092188842139620641e-01
-4.068439632187500138e+03 1.451752464574462831e-01 4.905536293432540274e-01 2.090966337937791020e-01
-4.067397244374998536e+03 1.438000917097319586e-01 4.866562414601102726e-01 2.089738393022178009e-01
-4.066354856562499208e+03 1.424740573929987875e-01 4.822273194428476351e-01 2.088498615082498289e-01
-4.065312468749998970e+03 1.411744487130558723e-01 4.772630221970192710e-01 2.087242231831152595e-01
-4.064270080937499642e+03 1.399027062131028565e-01 4.717606654753987439e-01 2.085983684593705756e-01
-4.063227693124999405e+03 1.387282240719933113e-01 4.657015397906962839e-01 2.084745094187142045e-01
-4.062185305312500077e+03 1.377296866705691736e-01 4.591139674171737517e-01 2.083540791649897417e-01
-4.061142917499998475e+03 1.368690938721824624e-01 4.519713173252979943e-01 2.082424051196704595e-01
-4.060100529687499147e+03 1.360399150564096660e-01 4.442399346248664393e-01 2.081420951841490563e-01
-4.059058141874998910e+03 1.352651896641099138e-01 4.359403615619352190e-01 2.080511846996508651e-01
-4.058015754062499582e+03 1.346148959052786698e-01 4.271102881749440083e-01 2.079682724598655996e-01
-4.056973366249999799e+03 1.340728852982296659e-01 4.178154581189810202e-01 2.078951255221675176e-01
-4.055930978437499562e+03 1.336461998998429712e-01 4.080927843610682726e-01 2.078352690069864561e-01
-4.054888590624999324e+03 1.332871138867125771e-01 3.979416765549613766e-01 2.077880017818440339e-01
-4.053846202812499996e+03 1.328894283420515299e-01 3.873681213964829673e-01 2.077502177329541566e-01
-4.052803814999999759e+03 1.323701105946473722e-01 3.763267716972568122e-01 2.077190131315115873e-01
-4.051761427187499976e+03 1.317040273857207622e-01 3.648428227211393260e-01 2.076945712670323629e-01
-4.050719039374999738e+03 1.308522972868722822e-01 3.529383635650478745e-01 2.076785759977343160e-01
-4.049676651562499501e+03 1.297076070633112754e-01 3.405708399722167656e-01 2.076707639688439577e-01
-4.048634263750000173e+03 1.282732793265043414e-01 3.277385235783725759e-01 2.076732170886086692e-01
-4.047591875937499481e+03 1.266048578916779965e-01 3.145001874931789287e-01 2.076887767600759382e-01
-4.046549488124999698e+03 1.247196959969886498e-01 3.009688165578726649e-01 2.077161288265605976e-01
-4.045507100312499460e+03 1.226047155471648442e-01 2.871618288470975666e-01 2.077568150693183402e-01
-4.044464712500000132e+03 1.202600171874154134e-01 2.731438459612332004e-01 2.078163884868552413e-01
-4.043422324687498985e+03 1.176732575296763617e-01 2.590067850552624229e-01 2.078953681831064160e-01
-4.042379936875000112e+03 1.148313766299797478e-01 2.447143905633415717e-01 2.079955654709681190e-01
-4.041337549062499420e+03 1.116913209377267263e-01 2.302673840282604134e-01 2.081182738227981555e-01
-4.040295161249999637e+03 1.083470026537391578e-01 2.157621688661619797e-01 2.082603815978802397e-01
-4.039252773437499400e+03 1.049877112346116609e-01 2.013341941871546470e-01 2.084227130542987694e-01
-4.038210385625000072e+03 1.015498729140719980e-01 1.870556756663677711e-01 2.086090457468176007e-01
-4.037167997812500289e+03 9.786854297310369766e-02 1.729639684474016392e-01 2.088169243046328061e-01
-4.036125610000000506e+03 9.387631725386243187e-02 1.590364103082987368e-01 2.090445580333211983e-01
-4.035083222187499359e+03 8.957430490769525966e-02 1.453022359648422079e-01 2.092936059089876566e-01
-4.034040834374999577e+03 8.495086330377303596e-02 1.319447646230626769e-01 2.095662164888689449e-01
-4.032998446562499794e+03 7.992217991800255883e-02 1.191050756675136185e-01 2.098639635749422194e-01
-4.031956058750000011e+03 7.433800184690825263e-02 1.068674658458241833e-01 2.101864425766997446e-01
-4.030913670937500228e+03 6.817058016644556018e-02 9.516783307839610240e-02 2.105323889152465044e-01
-4.029871283124999536e+03 6.145914469161847804e-02 8.390006411076658677e-02 2.109026541300915714e-01
-4.028828895312499299e+03 5.424007967684034426e-02 7.313491901323884714e-02 2.112989285766266323e-01
-4.027786507499999971e+03 4.658718412028750588e-02 6.290990638278670666e-02 2.117207911777821971e-01
-4.026744119687499733e+03 3.863385198518087815e-02 5.322543624933523398e-02 2.121703740437950181e-01
-4.025701731874999950e+03 3.049660381600394210e-02 4.415579877830774769e-02 2.126505091198668818e-01
-4.024659344062499258e+03 2.223247306161657555e-02 3.573732083672737092e-02 2.131612881599685982e-01
-4.023616956249999475e+03 1.388342354795796263e-02 2.795276642507329989e-02 2.137019767495338951e-01
-4.022574568437499693e+03 5.527114178981135106e-03 2.085247827347361249e-02 2.142783445925492969e-01
-4.021532180624999910e+03 -2.695307551576986427e-03 1.449572358197895317e-02 2.148921837221134945e-01
-4.020489792812500127e+03 -1.075309914207067674e-02 8.836393848220325253e-03 2.155437944706769526e-01
-4.019447404999998980e+03 -1.864885983310007878e-02 3.809586579200940903e-03 2.162350878714986713e-01
-4.018405017187499197e+03 -2.638777057417329708e-02 -6.533817695609511755e-04 2.169638720447402414e-01
-4.017362629374999415e+03 -3.409036183733693548e-02 -4.625782754883123182e-03 2.177322433406011226e-01
-4.016320241562499632e+03 -4.185472757915563446e-02 -8.065593406461291082e-03 2.185420581202876245e-01
-4.015277853750000304e+03 -4.973194859431498416e-02 -1.094226767458897354e-02 2.193935127640810057e-01
-4.014235465937499157e+03 -5.774576102614674411e-02 -1.328692828624886135e-02 2.202859566017266180e-01
-4.013193078124999829e+03 -6.583602918202834109e-02 -1.517063812839516967e-02 2.212130051455269975e-01
-4.012150690312499137e+03 -7.389593430006888286e-02 -1.665826162506098274e-02 2.221722893769256801e-01
-4.011108302499999809e+03 -8.184970627725385306e-02 -1.774098298788506778e-02 2.231663572419401165e-01
-4.010065914687499571e+03 -8.964863217774990400e-02 -1.843647202153991804e-02 2.241971063552960219e-01
-4.009023526874999334e+03 -9.714831894548364710e-02 -1.876632953608672882e-02 2.252672437853839305e-01
-4.007981139062499096e+03 -1.042844763875848818e-01 -1.873429981468457961e-02 2.263777511903820316e-01
-4.006938751249999768e+03 -1.110252410368414155e-01 -1.835893889076284369e-02 2.275314188608684174e-01
-4.005896363437499531e+03 -1.173335864854429811e-01 -1.767227391774153777e-02 2.287285912513257469e-01
-4.004853975625000203e+03 -1.232594588557591186e-01 -1.662396328191168005e-02 2.299692318455903162e-01
-4.003811587812499511e+03 -1.289292339988350189e-01 -1.517105054702730382e-02 2.312548504283640227e-01
-4.002769199999999273e+03 -1.344386186120667404e-01 -1.334113927196384219e-02 2.325834568740289543e-01
-4.001726812187499490e+03 -1.398205830926943782e-01 -1.124128064351598288e-02 2.339543339352485041e-01
-4.000684424374999708e+03 -1.450161340485779937e-01 -8.896517378999907466e-03 2.353661700479643959e-01
-3.999642036562499470e+03 -1.499113160688627655e-01 -6.267783180119640418e-03 2.368207325490020443e-01
-3.998599648749999687e+03 -1.544831161214868520e-01 -3.384301400224887235e-03 2.383201902411812290e-01
-3.997557260937499905e+03 -1.587731647982989214e-01 -2.570762038319462928e-04 2.398688825600827079e-01
-3.996514873125000122e+03 -1.627976578847543654e-01 3.093204004025879028e-03 2.414721142561846168e-01
-3.995472485312500339e+03 -1.663464290860635630e-01 6.646306789626188483e-03 2.431355812278332418e-01
-3.994430097499999647e+03 -1.693272791294782864e-01 1.035868002650380815e-02 2.448608430625655308e-01
-3.993387709687499409e+03 -1.718422767221908787e-01 1.421952861703146276e-02 2.466515899863490346e-01
-3.992345321874999627e+03 -1.737299351324065599e-01 1.825085383211713652e-02 2.485124911198146047e-01
-3.991302934062500299e+03 -1.747995562861578422e-01 2.240025548064528138e-02 2.504449108907683130e-01
-3.990260546249999607e+03 -1.751609214496383238e-01 2.660639260392891337e-02 2.524507967906065575e-01
-3.989218158437500279e+03 -1.748963252748880204e-01 3.075867192532480421e-02 2.545367188896665578e-01
-3.988175770624999132e+03 -1.739815506929678346e-01 3.470462337705265687e-02 2.567038249242410419e-01
-3.987133382812499804e+03 -1.724003255495366316e-01 3.828822369420786798e-02 2.589522736284406990e-01
-3.986090994999999111e+03 -1.702114212431477536e-01 4.145799956290002752e-02 2.612779239666451758e-01
-3.985048607187500238e+03 -1.673513545510761369e-01 4.432299986456075813e-02 2.636820336619100091e-01
-3.984006219374999546e+03 -1.637485303475043064e-01 4.690945638306398546e-02 2.661637620855903941e-01
-3.982963831562499763e+03 -1.594209034211462872e-01 4.928660300293757901e-02 2.687162787796724128e-01
-3.981921443749999526e+03 -1.543049305759267575e-01 5.162152097897104719e-02 2.713380834876558678e-01
-3.980879055937500198e+03 -1.484576932179448305e-01 5.393198658412345914e-02 2.740303758137509482e-01
-3.979836668124999051e+03 -1.420934894031659068e-01 5.601134029550927651e-02 2.767983777885683616e-01
-3.978794280312499723e+03 -1.351946068188410177e-01 5.754260146363213146e-02 2.796497457899589367e-01
-3.977751892499999030e+03 -1.276131647150438864e-01 5.827241797177268312e-02 2.825878803323618182e-01
-3.976709504687499702e+03 -1.193987504120259391e-01 5.806440138766327808e-02 2.856203601904610534e-01
-3.975667116874999465e+03 -1.105893995021565712e-01 5.681212047232495066e-02 2.887544938767541147e-01
-3.974624729062500137e+03 -1.011712829747647979e-01 5.447764579143005159e-02 2.919908658120566880e-01
-3.973582341249999899e+03 -9.106388903588090444e-02 5.116092882939735076e-02 2.953344026963339308e-01
-3.972539953437499207e+03 -8.014454497224865470e-02 4.701805686264115547e-02 2.987891429973751900e-01
-3.971497565624998970e+03 -6.841283066575708227e-02 4.213010948747755724e-02 3.023547698006548434e-01
-3.970455177812499642e+03 -5.606023858623430944e-02 3.651024573911046400e-02 3.060332981289577425e-01
-3.969412789999999404e+03 -4.325757286364423360e-02 3.020673367503284856e-02 3.098233456180585210e-01
-3.968370402187500076e+03 -3.002993454994745681e-02 2.332560697252106241e-02 3.137227590529022003e-01
-3.967328014374998929e+03 -1.640458352500841210e-02 1.599036917884014142e-02 3.177316492419855476e-01
-3.966285626562499601e+03 -2.400961994006717282e-03 8.130361481979389571e-03 3.218526818150149738e-01
-3.965243238749999819e+03 1.200440589174905925e-02 -3.964716299862669491e-04 3.260823953300133193e-01
-3.964200850937500036e+03 2.683441030291602858e-02 -9.623860977621967461e-03 3.304165027760799234e-01
-3.963158463124999344e+03 4.219235714800551040e-02 -1.951075329994950147e-02 3.348527556832182617e-01
-3.962116075312499106e+03 5.809366786700403962e-02 -2.998504785442840381e-02 3.393962951279905216e-01
-3.961073687499999323e+03 7.446882496412518537e-02 -4.106418487121869798e-02 3.440468057741381536e-01
-3.960031299687499541e+03 9.132693751721743247e-02 -5.272646558637081315e-02 3.488055635944548039e-01
-3.958988911874999758e+03 1.086430319802718647e-01 -6.499146681070810949e-02 3.536735599085516490e-01
-3.957946524062499975e+03 1.263382020428189811e-01 -7.790064488476836080e-02 3.586585130551793177e-01
-3.956904136250000192e+03 1.443761123133265600e-01 -9.134973429800317957e-02 3.637600481030852095e-01
-3.955861748437499045e+03 1.628924677324179171e-01 -1.053136355331988072e-01 3.689917309137630275e-01
-3.954819360624999263e+03 1.819109242425047124e-01 -1.198017128029176537e-01 3.743625884595628284e-01
-3.953776972812499480e+03 2.013133774356279937e-01 -1.347853708915313364e-01 3.798768736096799215e-01
-3.952734584999999697e+03 2.210733373774997623e-01 -1.502535274291292300e-01 3.855391152364437968e-01
-3.951692197187499005e+03 2.411111994013567239e-01 -1.660844997829319103e-01 3.913559516691513807e-01
-3.950649809375000132e+03 2.612482133402007078e-01 -1.821825724433690508e-01 3.973339540499390421e-01
-3.949607421562499439e+03 2.815123920227891596e-01 -1.983698617778353601e-01 4.034826291038478563e-01
-3.948565033750000111e+03 3.020746958960816020e-01 -2.143535508652338883e-01 4.098183577101328079e-01
-3.947522645937499419e+03 3.230454045739997171e-01 -2.299426383502066185e-01 4.163496354716903491e-01
-3.946480258124999636e+03 3.446361902484844641e-01 -2.450076382630842486e-01 4.231014625723607536e-01
-3.945437870312498944e+03 3.669928649285410516e-01 -2.595749580086600394e-01 4.300956757579053047e-01
-3.944395482499999616e+03 3.902353663346092016e-01 -2.736488576646577409e-01 4.373563072660909823e-01
-3.943353094687499834e+03 4.143883479328813735e-01 -2.871801925374201092e-01 4.449018383629331219e-01
-3.942310706875000051e+03 4.394023452112679196e-01 -3.002405689134184374e-01 4.527453724127000201e-01
-3.941268319062499813e+03 4.654205833226070510e-01 -3.127798811799535339e-01 4.609044188080791415e-01
-3.940225931250000031e+03 4.926135198328953635e-01 -3.249041960673727525e-01 4.694008919742483910e-01
-3.939183543437499338e+03 5.210490951409298965e-01 -3.367483920216068904e-01 4.782454687749158051e-01
-3.938141155624999556e+03 5.508156498938671097e-01 -3.482626738872117711e-01 4.874481928707087852e-01
-3.937098767812499773e+03 5.819713576943883471e-01 -3.593869388381073504e-01 4.970184247018816226e-01
-3.936056379999999535e+03 6.142376515427003802e-01 -3.698473075386122244e-01 5.069657694334883669e-01
-3.935013992187499753e+03 6.474717665562228497e-01 -3.793945432437119125e-01 5.173020745971051992e-01
-3.933971604374999970e+03 6.817412533782176709e-01 -3.879041522246418072e-01 5.280384686414797413e-01
-3.932929216562499732e+03 7.170599787819940119e-01 -3.952664376654566603e-01 5.391934890972511774e-01
-3.931886828749999950e+03 7.534065075637137454e-01 -4.014356833276062630e-01 5.507847586211686020e-01
-3.930844440937499257e+03 7.906773072247559320e-01 -4.063368436278272933e-01 5.628309599921298423e-01
-3.929802053124999475e+03 8.287728315626718967e-01 -4.098925628194280968e-01 5.753584555048398830e-01
-3.928759665312499237e+03 8.675742921721716350e-01 -4.118374291780720897e-01 5.883874431852800235e-01
-3.927717277499999909e+03 9.069629198678880178e-01 -4.120800785826867485e-01 6.019311922107255519e-01
-3.926674889687499672e+03 9.468220204443433818e-01 -4.106169686022620446e-01 6.160310094861646268e-01
-3.925632501874999434e+03 9.870935112568670622e-01 -4.073688792677381265e-01 6.307204165778471650e-01
-3.924590114062499197e+03 1.027845625925438267e+00 -4.022649629746994360e-01 6.460268200947718586e-01
-3.923547726249999414e+03 1.069150556477608927e+00 -3.951178096688522379e-01 6.619735183611317186e-01
-3.922505338437499177e+03 1.110966807894775865e+00 -3.858650011159032722e-01 6.785850970537695703e-01
-3.921462950624999849e+03 1.153105400045236095e+00 -3.746726595477458677e-01 6.958869163029643978e-01
-3.920420562812499611e+03 1.195266805821427969e+00 -3.615259789174306015e-01 7.139073999931330183e-01
-3.919378174999999828e+03 1.237418120141211109e+00 -3.463928330918308873e-01 7.326865775286947047e-01
-3.918335787187499591e+03 1.279653899229912906e+00 -3.292438425874156249e-01 7.522703824242660264e-01
-3.917293399375000263e+03 1.321948043717569465e+00 -3.099043964204756807e-01 7.727011478356985430e-01
-3.916251011562499116e+03 1.364131994640449097e+00 -2.885505318308637102e-01 7.940150931819893732e-01
-3.915208623750000697e+03 1.406296464910195221e+00 -2.653363269544702363e-01 8.162569097391907391e-01
-3.914166235937499096e+03 1.448328535183836419e+00 -2.403650546978679525e-01 8.394743277015668248e-01
-3.913123848124999768e+03 1.490151763253623418e+00 -2.136724767357108257e-01 8.637019768093830985e-01
-3.912081460312499530e+03 1.531848418737997930e+00 -1.848533367477851463e-01 8.889691181359232752e-01
-3.911039072500000202e+03 1.573160411442116935e+00 -1.539136862127785665e-01 9.153259910601697635e-01
-3.909996684687499510e+03 1.614006256833262043e+00 -1.212326779577676539e-01 9.428069402123955278e-01
-3.908954296874999727e+03 1.654334697370079210e+00 -8.688570430487257967e-02 9.714648574646276291e-01
-3.907911909062499035e+03 1.694218388700851730e+00 -5.094828197537279446e-02 1.001341986259387973e+00
-3.906869521249999707e+03 1.733888687983555332e+00 -1.346315799475727992e-02 1.032477534614761439e+00
-3.905827133437499469e+03 1.773081249122744563e+00 2.567754211497491612e-02 1.064937987173005585e+00
-3.904784745625000141e+03 1.811412642655346739e+00 6.635079465590371095e-02 1.098825909009589097e+00
-3.903742357812499449e+03 1.849110817776667526e+00 1.084433050903491069e-01 1.134221076376232151e+00
-3.902699969999999666e+03 1.886655004213025677e+00 1.524490474394737394e-01 1.171187047242839174e+00
-3.901657582187499429e+03 1.924095118495511736e+00 1.988076803973057860e-01 1.209776189518500633e+00
-3.900615194375000101e+03 1.961368246296622431e+00 2.477070723721979673e-01 1.250022245595909132e+00
-3.899572806562498954e+03 1.999069980182128337e+00 2.991605846204267172e-01 1.291988604665539553e+00
-3.898530418749999171e+03 2.037539916462095757e+00 3.531346702486247713e-01 1.335760759312858648e+00
-3.897488030937499843e+03 2.076606711891538559e+00 4.098610049998515636e-01 1.381475981899108696e+00
-3.896445643124999606e+03 2.116120138417890484e+00 4.697962790296205116e-01 1.429234561480746901e+00
-3.895403255312500278e+03 2.156422555783112927e+00 5.335319010768262427e-01 1.479083231047434666e+00
-3.894360867500000040e+03 2.197916372943572227e+00 6.014065805139000576e-01 1.531057590230387566e+00
-3.893318479687500258e+03 2.240556147432190226e+00 6.734819265981142333e-01 1.585207566860935779e+00
-3.892276091874999111e+03 2.284621763921140136e+00 7.500559848139317642e-01 1.641594304073356048e+00
-3.891233704062499783e+03 2.330586099864141225e+00 8.315037157138893686e-01 1.700210859265225860e+00
-3.890191316249999545e+03 2.378310815741749185e+00 9.178498530374310516e-01 1.761044464748918514e+00
-3.889148928437500217e+03 2.427667348456690188e+00 1.009268376726214722e+00 1.824113411896832515e+00
-3.888106540624999070e+03 2.478722833160418304e+00 1.105922247411817327e+00 1.889403119171507717e+00
-3.887064152812499742e+03 2.531240529015367446e+00 1.207725183040343708e+00 1.956898800749759193e+00
-3.886021764999999505e+03 2.585488752914339550e+00 1.314222984872789990e+00 2.026611621667307794e+00
-3.884979377187500177e+03 2.641731204565792801e+00 1.424858112776050234e+00 2.098605433924101149e+00
-3.883936989374999939e+03 2.699754963950168118e+00 1.539945283968799039e+00 2.172996618387597056e+00
-3.882894601562499702e+03 2.759797732181138663e+00 1.660635136981044813e+00 2.249847366303646456e+00
-3.881852213749999009e+03 2.822724294735427186e+00 1.787947869309518101e+00 2.329216063941163650e+00
-3.880809825937499681e+03 2.889546481834419644e+00 1.922141307066382421e+00 2.411294873153604357e+00
-3.879767438124999444e+03 2.960680865916084592e+00 2.063002093101991896e+00 2.496325317152823686e+00
-3.878725050312500116e+03 3.036234224930056680e+00 2.210332820957031430e+00 2.584517765478802076e+00
-3.877682662499999424e+03 3.116347720859957704e+00 2.364305845113008342e+00 2.676010778161218795e+00
-3.876640274687500096e+03 3.201526592539742477e+00 2.525019996535561528e+00 2.770999947188092172e+00
-3.875597886874998949e+03 3.292498369642782308e+00 2.692163035885729361e+00 2.869639917823030739e+00
-3.874555499062499621e+03 3.389799292801845887e+00 2.864815448542025855e+00 2.971894783188827383e+00
-3.873513111249999838e+03 3.493946324626616473e+00 3.042538703924926313e+00 3.077834944989458865e+00
-3.872470723437499601e+03 3.605232129530931751e+00 3.225910408189523348e+00 3.187717011008225132e+00
-3.871428335624999818e+03 3.723520221465926650e+00 3.415166748524410600e+00 3.301586877207700166e+00
-3.870385947812500035e+03 3.849607686054603128e+00 3.610150261417685691e+00 3.419502615965435588e+00
-3.869343559999999798e+03 3.984034190794390362e+00 3.810474134624919351e+00 3.541437702836491841e+00
-3.868301172187500015e+03 4.126398160246281144e+00 4.015374986654475897e+00 3.667293642793508113e+00
-3.867258784374999323e+03 4.276228488398334804e+00 4.224118239376715600e+00 3.796984038584000132e+00
-3.866216396562499540e+03 4.433450262101568562e+00 4.436682685716530905e+00 3.930595342469707987e+00
-3.865174008749999302e+03 4.597461718683694798e+00 4.652649205420628320e+00 4.068056256473433940e+00
-3.864131620937499520e+03 4.767489176037935650e+00 4.871259565649722845e+00 4.209207198580028120e+00
-3.863089233124999737e+03 4.943453761129055657e+00 5.091624603346322608e+00 4.353784619847818504e+00
-3.862046845312499499e+03 5.125245137240216131e+00 5.313061720879598049e+00 4.501364996931386919e+00
-3.861004457499998807e+03 5.313241000893385468e+00 5.535962882514031236e+00 4.651767630390380326e+00
-3.859962069687499479e+03 5.507336058057705763e+00 5.759654173872935878e+00 4.804674171026689145e+00
-3.858919681874999242e+03 5.706677738589753801e+00 5.982870915434822301e+00 4.959713205995557317e+00
-3.857877294062499459e+03 5.910695232338414762e+00 6.204596517742410278e+00 5.116678846270260372e+00
-3.856834906249999676e+03 6.119837848807765823e+00 6.424034721446180818e+00 5.275512635528729177e+00
-3.855792518437499439e+03 6.334452042637788161e+00 6.641259467533055627e+00 5.436152614237165892e+00
-3.854750130624999656e+03 6.553961650931521277e+00 6.856840925149789712e+00 5.598366431257879583e+00
-3.853707742812500328e+03 6.777908584759011035e+00 7.071209080524150536e+00 5.761883653441225661e+00
-3.852665354999999636e+03 7.005954621011732719e+00 7.284219083860957511e+00 5.926458346627072160e+00
-3.851622967187498944e+03 7.237845845818918100e+00 7.494917799269714465e+00 6.091886453924948874e+00
-3.850580579374999616e+03 7.473269524057211122e+00 7.702177641638569661e+00 6.257835685076591048e+00
-3.849538191562499833e+03 7.712614585237384190e+00 7.905313466174741066e+00 6.424193465136815107e+00
-3.848495803749999595e+03 7.955679038642131218e+00 8.103838079701938923e+00 6.590891602865889709e+00
-3.847453415937500267e+03 8.201820937327045868e+00 8.297542432870484319e+00 6.757951295966159400e+00
-3.846411028124999575e+03 8.450639775319578106e+00 8.486990442570810700e+00 6.925295508933337452e+00
-3.845368640312499792e+03 8.702510259017149252e+00 8.672926796410747485e+00 7.093246462953446851e+00
-3.844326252500000010e+03 8.958359992270009897e+00 8.855165482636120799e+00 7.262331931537034713e+00
-3.843283864687499772e+03 9.219407743998683458e+00 9.033357729688024307e+00 7.432947514161967639e+00
-3.842241476874999989e+03 9.485012326326025089e+00 9.208359136461448102e+00 7.605507247746717603e+00
-3.841199089062499297e+03 9.753743251967986083e+00 9.381791698880020292e+00 7.780464016027064389e+00
-3.840156701249999514e+03 1.002477847039100389e+01 9.554813535256190704e+00 7.957673518756941178e+00
-3.839114313437499732e+03 1.029739295150303136e+01 9.728496481039504928e+00 8.137104927784440278e+00
-3.838071925624999949e+03 1.056966233910446462e+01 9.903095956690165735e+00 8.318307724295458172e+00
-3.837029537812500166e+03 1.084006482645184910e+01 1.007912232218945192e+01 8.501134512047492819e+00
-3.835987149999999019e+03 1.110721022913226363e+01 1.025745955662626230e+01 8.685411216540481760e+00
-3.834944762187499236e+03 1.136961636458059033e+01 1.043842570616015841e+01 8.870778791503136418e+00
-3.833902374374999454e+03 1.162559686923748536e+01 1.062222346384975147e+01 9.056553362181414712e+00
-3.832859986562499671e+03 1.187413525117967161e+01 1.080927124839474018e+01 9.242286636905461705e+00
-3.831817598749999888e+03 1.211510222310990770e+01 1.099896578914014000e+01 9.427792705419781427e+00
-3.830775210937499196e+03 1.234724865720371234e+01 1.118960087492644995e+01 9.611905431842878045e+00
-3.829732823124999413e+03 1.256959777811591117e+01 1.138072481367126265e+01 9.793657572772623610e+00
-3.828690435312499631e+03 1.278238677094290665e+01 1.157271379411133339e+01 9.972576793524673633e+00
-3.827648047500000303e+03 1.298498348968633920e+01 1.176496897503283101e+01 1.014800827851267506e+01
-3.826605659687499610e+03 1.317638923048269284e+01 1.195583169359199260e+01 1.031938228572378691e+01
-3.825563271874999828e+03 1.335621924790913084e+01 1.214390114537738086e+01 1.048639471106094767e+01
-3.824520884062499135e+03 1.352419052315267223e+01 1.232799416415033456e+01 1.064873020998602016e+01
-3.823478496249999807e+03 1.368063704182190676e+01 1.250801114502829492e+01 1.080668010051441286e+01
-3.822436108437499570e+03 1.382551317485897258e+01 1.268384398577904193e+01 1.096048389505013354e+01
-3.821393720625000242e+03 1.395820022168331676e+01 1.285583180750536236e+01 1.110997705753840492e+01
-3.820351332812498640e+03 1.407823255855783628e+01 1.302525511303880990e+01 1.125534212382820876e+01
-3.819308944999999312e+03 1.418563112719317054e+01 1.319256186847640677e+01 1.139697243155904083e+01
-3.818266557187499075e+03 1.428042055878078109e+01 1.335781491790015352e+01 1.153527669455804272e+01
-3.817224169374999747e+03 1.436301852193012429e+01 1.352054273336873180e+01 1.167100425374287020e+01
-3.816181781562499509e+03 1.443382549030943096e+01 1.368001281520991519e+01 1.180449063426976863e+01
-3.815139393749999726e+03 1.449356176970660925e+01 1.383612743012509227e+01 1.193619358062733227e+01
-3.814097005937499489e+03 1.454222182076746606e+01 1.398749261827083501e+01 1.206602738161183375e+01
-3.813054618125000161e+03 1.457944616355414524e+01 1.413384097597610634e+01 1.219418924557669293e+01
-3.812012230312499014e+03 1.460445247218559395e+01 1.427456352531137007e+01 1.232069334403010430e+01
-3.810969842499999686e+03 1.461773878352982692e+01 1.440905730840365528e+01 1.244642907284815792e+01
-3.809927454687499448e+03 1.461976327629294303e+01 1.453663938987925519e+01 1.257159406049690986e+01
-3.808885066874999666e+03 1.461063731232993845e+01 1.465715240856657253e+01 1.269657204129437567e+01
-3.807842679062498974e+03 1.459003182806934085e+01 1.477097934795459899e+01 1.282127770311695514e+01
-3.806800291249999646e+03 1.455826476686167226e+01 1.487845516666713763e+01 1.294552921185221273e+01
-3.805757903437499408e+03 1.451439752092587732e+01 1.497920287053655741e+01 1.306908296165229011e+01
-3.804715515624999171e+03 1.445853262234935421e+01 1.507291059568452773e+01 1.319166047393804320e+01
-3.803673127812499843e+03 1.439151948154349370e+01 1.516024631547746182e+01 1.331312051970201971e+01
-3.802630739999999605e+03 1.431259711630438147e+01 1.524142423642549815e+01 1.343266500182902590e+01
-3.801588352187499368e+03 1.422187623541475610e+01 1.531572352984101038e+01 1.354959619114971403e+01
-3.800545964374999585e+03 1.412050044466113619e+01 1.538163986960736551e+01 1.366309575813442656e+01
-3.799503576562499802e+03 1.400928135074582492e+01 1.543893215547640629e+01 1.377304170243550452e+01
-3.798461188749999565e+03 1.388802957919175540e+01 1.548783386444436694e+01 1.387952398185040082e+01
-3.797418800937500237e+03 1.375613702501052948e+01 1.552902214377044032e+01 1.398217226721676631e+01
-3.796376413124999999e+03 1.361356365031224414e+01 1.556328231049070787e+01 1.408029016076764961e+01
-3.795334025312499307e+03 1.346066309203050260e+01 1.559031566302106242e+01 1.417310325936322002e+01
-3.794291637499999069e+03 1.329824165697485583e+01 1.561025979360979932e+01 1.426067189854189365e+01
-3.793249249687499741e+03 1.312734091508729506e+01 1.562367863480771391e+01 1.434310097377630555e+01
-3.792206861874999504e+03 1.295011417056898573e+01 1.563013240740914434e+01 1.442119895065938628e+01
-3.791164474062500176e+03 1.276728648907564612e+01 1.562937749816592259e+01 1.449592830685568146e+01
-3.790122086249999938e+03 1.257875329447701240e+01 1.562284515867440327e+01 1.456714524554744727e+01
-3.789079698437499701e+03 1.238684290959059453e+01 1.561215592861650769e+01 1.463498473937934286e+01
-3.788037310624999009e+03 1.219372140797301540e+01 1.559745510585184824e+01 1.469998059653123690e+01
-3.786994922812499681e+03 1.200010036667659996e+01 1.557820392583886537e+01 1.476235316640167383e+01
-3.785952534999999443e+03 1.180711618395657858e+01 1.555447769715171091e+01 1.482236155965826185e+01
-3.784910147187500115e+03 1.161614174318423487e+01 1.552746126951187122e+01 1.488086646504032728e+01
-3.783867759374999423e+03 1.142936902010347744e+01 1.549698596684841334e+01 1.493782828622253156e+01
-3.782825371562499640e+03 1.124824552745629269e+01 1.546344039797054570e+01 1.499336949523901197e+01
-3.781782983749999858e+03 1.107259153542532459e+01 1.542708402260896960e+01 1.504725203915159248e+01
-3.780740595937500075e+03 1.090243743478962024e+01 1.538749944809442383e+01 1.509878873404830735e+01
-3.779698208124999837e+03 1.073861528920675390e+01 1.534494154299642865e+01 1.514860230567852817e+01
-3.778655820312500055e+03 1.058136161432233990e+01 1.529885481064611241e+01 1.519695169284608660e+01
-3.777613432499999362e+03 1.043048381516457113e+01 1.524961943320236379e+01 1.524387887059851465e+01
-3.776571044687499580e+03 1.028552489589455554e+01 1.519752924870413580e+01 1.528854777193913961e+01
-3.775528656874999797e+03 1.014736959030501318e+01 1.514343104759404035e+01 1.533059385327959490e+01
-3.774486269062500014e+03 1.001721154191619512e+01 1.508761186060859316e+01 1.536985203587203230e+01
-3.773443881250000231e+03 9.895773916418738381e+00 1.503021250977343648e+01 1.540623580430133188e+01
-3.772401493437499084e+03 9.784784738555464045e+00 1.497153008463391544e+01 1.543985330060711370e+01
-3.771359105624999302e+03 9.684782937478178866e+00 1.491229804737906761e+01 1.547076886195699608e+01
-3.770316717812499519e+03 9.595343041687755203e+00 1.485407070037540933e+01 1.549912038066373832e+01
-3.769274329999999736e+03 9.516693719523546591e+00 1.479769560012804774e+01 1.552494561573501564e+01
-3.768231942187499953e+03 9.449289419241017285e+00 1.474227361066079567e+01 1.554833603686628685e+01
-3.767189554374999261e+03 9.392711979556672475e+00 1.468737904816733320e+01 1.556935778034581297e+01
-3.766147166562499478e+03 9.346844224903520626e+00 1.463490551487253910e+01 1.558896989320221316e+01
-3.765104778749999696e+03 9.312005250897311015e+00 1.458615180388081356e+01 1.560740686165222435e+01
-3.764062390937499913e+03 9.288821105752791851e+00 1.454215288170657416e+01 1.562494077017703020e+01
-3.763020003124999675e+03 9.278420835552301682e+00 1.450333301963979160e+01 1.564147859515708383e+01
-3.761977615312498983e+03 9.281802391200901781e+00 1.447053408610603498e+01 1.565710206071834243e+01
-3.760935227499999201e+03 9.299214993176857291e+00 1.444373752683170586e+01 1.567153598154742689e+01
-3.759892839687499418e+03 9.331382727039882141e+00 1.442213388007790975e+01 1.568419844707614885e+01
-3.758850451874999635e+03 9.378513664223358859e+00 1.440722291246297893e+01 1.569553011472224568e+01
-3.757808064062500307e+03 9.438760440433146215e+00 1.439927697232189985e+01 1.570526149560753026e+01
-3.756765676250000070e+03 9.509640345659693850e+00 1.439666441393082508e+01 1.571250075059319862e+01
-3.755723288437499377e+03 9.590799885362322641e+00 1.439881186527022905e+01 1.571765436044832498e+01
-3.754680900624999140e+03 9.682581204451194523e+00 1.440655416810524336e+01 1.572159914170662809e+01
-3.753638512812499812e+03 9.785749621707427792e+00 1.442158578408125891e+01 1.572501987363475884e+01
-3.752596124999999574e+03 9.899775070375902430e+00 1.444505135066848034e+01 1.572814673379753359e+01
-3.751553737187499792e+03 1.002437757172823218e+01 1.447755023989993539e+01 1.573138036073368973e+01
-3.750511349375000009e+03 1.015990725812127948e+01 1.451857891355306940e+01 1.573512109997209762e+01
-3.749468961562499771e+03 1.030531686419278614e+01 1.456708946090682488e+01 1.573952275255429711e+01
-3.748426573749999079e+03 1.046037356243978245e+01 1.462286461669400239e+01 1.574450822980424824e+01
-3.747384185937499751e+03 1.062409693616585216e+01 1.468498262221658912e+01 1.574919532344698148e+01
-3.746341798124999514e+03 1.079319843654730349e+01 1.475312121010748356e+01 1.575347081120132486e+01
-3.745299410312499731e+03 1.096430627643774081e+01 1.482742101778549682e+01 1.575726545079658081e+01
-3.744257022499999948e+03 1.113649598301264376e+01 1.490739662599258608e+01 1.576025476516508306e+01
-3.743214634687499711e+03 1.130967731349788075e+01 1.499201648998450054e+01 1.576220803610465993e+01
-3.742172246874999928e+03 1.148346677403916338e+01 1.508152073439982743e+01 1.576377219555975806e+01
-3.741129859062499690e+03 1.165766862368083068e+01 1.517504154677468442e+01 1.576517299364259372e+01
-3.740087471249999908e+03 1.183043141201939008e+01 1.527196218003853545e+01 1.576568982367460237e+01
-3.739045083437499216e+03 1.200049477476618698e+01 1.537328378349213587e+01 1.576568623708239869e+01
-3.738002695624999433e+03 1.216860973905199828e+01 1.547682568948322412e+01 1.576507283077489596e+01
-3.736960307812499650e+03 1.233471680153105865e+01 1.557877744037930157e+01 1.576310593588873132e+01
-3.735917919999999867e+03 1.249809752576395816e+01 1.567587215049042726e+01 1.575909409382765070e+01
-3.734875532187499630e+03 1.265985335238639919e+01 1.576734355619938910e+01 1.575338574942987790e+01
-3.733833144375000302e+03 1.282082716670865707e+01 1.585394324280833089e+01 1.574630048458761600e+01
-3.732790756562500064e+03 1.297959469280943878e+01 1.593642437048043448e+01 1.573782577574625563e+01
-3.731748368750000736e+03 1.313567797402138382e+01 1.601571373834508805e+01 1.572840722436543182e+01
-3.730705980937499135e+03 1.328882272398701225e+01 1.609157621258683690e+01 1.571797180744039224e+01
-3.729663593124999807e+03 1.343844383669448206e+01 1.616273165665980116e+01 1.570650686602962764e+01
-3.728621205312499569e+03 1.358549711883436473e+01 1.622922320408931185e+01 1.569438098510277335e+01
-3.727578817500000241e+03 1.373065600822202192e+01 1.629070669735874688e+01 1.568134442904775483e+01
-3.726536429687499549e+03 1.387352817803542493e+01 1.634693636285649632e+01 1.566746208243949390e+01
-3.725494041874999766e+03 1.401363685016353067e+01 1.639691301687835789e+01 1.565265689915431047e+01
-3.724451654062499074e+03 1.414856446231024556e+01 1.643826615243283484e+01 1.563573343825098050e+01
-3.723409266249999746e+03 1.427632045985296649e+01 1.646953378386225708e+01 1.561574723796126207e+01
-3.722366878437499508e+03 1.439627800255510337e+01 1.649165425613069047e+01 1.559287243281927005e+01
-3.721324490625000180e+03 1.450825644521015967e+01 1.650497860422602159e+01 1.556716734634380828e+01
-3.720282102812499033e+03 1.461245133026894116e+01 1.651031391207262189e+01 1.553843703262200648e+01
-3.719239714999999705e+03 1.470914984571050610e+01 1.650930919916557471e+01 1.550720965722644884e+01
-3.718197327187499468e+03 1.479749614735887775e+01 1.650144224772753176e+01 1.547376213654192867e+01
-3.717154939375000140e+03 1.487571603712344093e+01 1.648389325445905129e+01 1.543723564114992541e+01
-3.716112551562498993e+03 1.494387049175284687e+01 1.645574637254555839e+01 1.539778727263125724e+01
-3.715070163749999210e+03 1.500241221956113336e+01 1.641866780683194094e+01 1.535656814739627229e+01
-3.714027775937498973e+03 1.505164190772071997e+01 1.637477576679687630e+01 1.531440552017542700e+01
-3.712985388124999645e+03 1.509165322862321901e+01 1.632629458486714924e+01 1.527171564672463866e+01
-3.711943000312499862e+03 1.512255269882248143e+01 1.627378178686828747e+01 1.522858277942131622e+01
-3.710900612500000079e+03 1.514520827747319487e+01 1.621718204511122252e+01 1.518532652442418396e+01
-3.709858224687500297e+03 1.515963339780625674e+01 1.615774775449505540e+01 1.514209175231977333e+01
-3.708815836874999604e+03 1.516591826553239386e+01 1.609578989339514266e+01 1.509885053347063355e+01
-3.707773449062499367e+03 1.516468473062066380e+01 1.603206504217923367e+01 1.505516592308289070e+01
-3.706731061249999584e+03 1.515420687942885714e+01 1.596784488239154598e+01 1.500989278009010874e+01
-3.705688673437499801e+03 1.513418152081952783e+01 1.590447941845602742e+01 1.496349497884510171e+01
-3.704646285624999109e+03 1.510580459285763766e+01 1.584341211607191191e+01 1.491632487022495646e+01
-3.703603897812499781e+03 1.506935795615992646e+01 1.578390843118600095e+01 1.486826290700448894e+01
-3.702561509999999544e+03 1.502404996271368454e+01 1.572646214341082604e+01 1.481947172858756723e+01
-3.701519122187499761e+03 1.497096809320565569e+01 1.567280541899863877e+01 1.477001213091941878e+01
-3.700476734374999978e+03 1.491037281874636378e+01 1.562346777528301622e+01 1.471933778354015843e+01
-3.699434346562499741e+03 1.484240372781400907e+01 1.557703184720380918e+01 1.466699120323526273e+01
-3.698391958749999048e+03 1.476868101288713042e+01 1.553261356216530231e+01 1.461367508963184747e+01
-3.697349570937499720e+03 1.469074900659188643e+01 1.549055940177980695e+01 1.455999885268067118e+01
-3.696307183124999483e+03 1.460947414436084202e+01 1.545280776865891958e+01 1.450649000144159118e+01
-3.695264795312499700e+03 1.452683124386332914e+01 1.542077510946260333e+01 1.445381949017831502e+01
-3.694222407499999463e+03 1.444486309478707753e+01 1.539459970861004301e+01 1.440246025489960857e+01
-3.693180019687500135e+03 1.436508572504525638e+01 1.537271780412557831e+01 1.435227738681199838e+01
-3.692137631874998988e+03 1.428917790497853701e+01 1.535333352030573906e+01 1.430307814641554565e+01
-3.691095244062499660e+03 1.421680585163209543e+01 1.533516305015785086e+01 1.425412935561476679e+01
-3.690052856249999422e+03 1.414811617599380078e+01 1.531893934024705750e+01 1.420545113546021909e+01
-3.689010468437499640e+03 1.408389478946988937e+01 1.530548484780105412e+01 1.415727754344357336e+01
-3.687968080624999857e+03 1.402398054424963902e+01 1.529508995420620820e+01 1.410885692110158729e+01
-3.686925692812500074e+03 1.396942466607541178e+01 1.528852550056842574e+01 1.406026437535522433e+01
-3.685883304999999837e+03 1.391999519776618399e+01 1.528494102350549788e+01 1.401160345160411858e+01
-3.684840917187500054e+03 1.387485500552127604e+01 1.528289608643928688e+01 1.396267331956917523e+01
-3.683798529374999362e+03 1.383369028645084775e+01 1.528078068460380123e+01 1.391364400884554620e+01
-3.682756141562499579e+03 1.379657071872235541e+01 1.527886099527756869e+01 1.386530589145380787e+01
-3.681713753749999341e+03 1.376419815271418479e+01 1.527894605567971098e+01 1.381873880910533359e+01
-3.680671365937499559e+03 1.373689049604814372e+01 1.528143080504107587e+01 1.377457002278708131e+01
-3.679628978124999776e+03 1.371487875863470940e+01 1.528653592196178046e+01 1.373363593519725967e+01
-3.678586590312499538e+03 1.369852803972402633e+01 1.529420014340904999e+01 1.369655530163174895e+01
-3.677544202499999756e+03 1.368761640781746713e+01 1.530522749154156514e+01 1.366300128963333727e+01
-3.676501814687499973e+03 1.368141093993721569e+01 1.531993531945849796e+01 1.363212776315258878e+01
-3.675459426874999281e+03 1.368102894708157535e+01 1.533996554062512274e+01 1.360473554691459697e+01
-3.674417039062499498e+03 1.368688006805909829e+01 1.536686103127593483e+01 1.358145801825635779e+01
-3.673374651249999260e+03 1.369753261078286677e+01 1.539849170799654310e+01 1.356210268050473822e+01
-3.672332263437499478e+03 1.371321657318696197e+01 1.543249523511044785e+01 1.354635449391846080e+01
-3.671289875624999695e+03 1.373526876728575630e+01 1.546892190187184468e+01 1.353409977463313218e+01
-3.670247487812499912e+03 1.376243951105832686e+01 1.550694888525922011e+01 1.352436827002090958e+01
-3.669205099999999675e+03 1.379350031532007748e+01 1.554595175330284818e+01 1.351659721679987136e+01
-3.668162712187498983e+03 1.382778355943344906e+01 1.558546874727182896e+01 1.351017665376299526e+01
-3.667120324374999200e+03 1.386487603054476736e+01 1.562530570524060280e+01 1.350454196344885105e+01
-3.666077936562499872e+03 1.390476743076077426e+01 1.566378359088858829e+01 1.349936837612996854e+01
-3.665035548749999634e+03 1.394826369479504713e+01 1.570128222659220718e+01 1.349555420140795015e+01
-3.663993160937500306e+03 1.399656713562914945e+01 1.573972225781921885e+01 1.349445214741476029e+01
-3.662950773124999159e+03 1.405023757271854201e+01 1.577978794169337817e+01 1.349682727320900000e+01
-3.661908385312499831e+03 1.410849676667723251e+01 1.581963443514623258e+01 1.350196422614253500e+01
-3.660865997499999139e+03 1.417042633910491745e+01 1.585768335930939621e+01 1.350945149526427791e+01
-3.659823609687499811e+03 1.423635479970877782e+01 1.589423496513302680e+01 1.351922453709262761e+01
-3.658781221874999119e+03 1.430710255433729650e+01 1.592890705780607519e+01 1.353121016474285732e+01
-3.657738834062499336e+03 1.438233028762974541e+01 1.595995540013005609e+01 1.354503237645605473e+01
-3.656696446249999553e+03 1.446215412527905642e+01 1.598683071959202096e+01 1.356046351091325164e+01
-3.655654058437499771e+03 1.454552342031312939e+01 1.600946148590271534e+01 1.357698512128663459e+01
-3.654611670624999533e+03 1.463084954629315604e+01 1.602540983078443659e+01 1.359342678786375380e+01
-3.653569282812500205e+03 1.471872612016979787e+01 1.603327156423135591e+01 1.360910034834382110e+01
-3.652526894999999968e+03 1.480859031362152578e+01 1.603333001741098940e+01 1.362383061654730199e+01
-3.651484507187499275e+03 1.489834669406907608e+01 1.602529038522022375e+01 1.363722216588255165e+01
-3.650442119374999493e+03 1.498744467018116566e+01 1.600832281942956925e+01 1.364906008132523141e+01
-3.649399731562499710e+03 1.507545633776934224e+01 1.598147201736735568e+01 1.365962409795527854e+01
-3.648357343749999472e+03 1.516203031628463904e+01 1.594369943604773354e+01 1.366927794572551313e+01
-3.647314955937500145e+03 1.524624762935279421e+01 1.589239257182196852e+01 1.367751171002399069e+01
-3.646272568124999452e+03 1.532717146424817400e+01 1.582778597865871006e+01 1.368443803093603073e+01
-3.645230180312499670e+03 1.540610502311577612e+01 1.575180435163892767e+01 1.369091120108831028e+01
-3.644187792500000342e+03 1.548306253510739694e+01 1.566493962831191311e+01 1.369703080525616201e+01
-3.643145404687499649e+03 1.555771636792174206e+01 1.556833380442677672e+01 1.370307406876543865e+01
-3.642103016874999867e+03 1.563062871220034111e+01 1.546315933974039858e+01 1.370899001490748681e+01
-3.641060629062499174e+03 1.570199959067154794e+01 1.534889579429083106e+01 1.371439928461497892e+01
-3.640018241249999846e+03 1.577146085215274063e+01 1.522329648925625989e+01 1.371842573067910465e+01
-3.638975853437499609e+03 1.583930384128023050e+01 1.508607642828369322e+01 1.372079856269634668e+01
-3.637933465625000281e+03 1.590567302793128235e+01 1.493644310497354333e+01 1.372098672703439348e+01
-3.636891077812500043e+03 1.597049705367449590e+01 1.477544852293292621e+01 1.371867453971066197e+01
-3.635848689999999351e+03 1.603441466705900709e+01 1.460437775751025313e+01 1.371386768390660293e+01
-3.634806302187499114e+03 1.609736648624983246e+01 1.442384948551295487e+01 1.370696861617480344e+01
-3.633763914374999786e+03 1.615913100416026538e+01 1.423545199315872800e+01 1.369842788455710014e+01
-3.632721526562499548e+03 1.621934521300290299e+01 1.404091047342952336e+01 1.368768713533490811e+01
-3.631679138750000220e+03 1.627610742817115153e+01 1.384245264454515478e+01 1.367414068369726543e+01
-3.630636750937499528e+03 1.632706632949788172e+01 1.364036247486026454e+01 1.365739252738721810e+01
-3.629594363125000200e+03 1.637050562327086212e+01 1.343311294425361524e+01 1.363665821024065572e+01
-3.628551975312499508e+03 1.640740416857985906e+01 1.322066498077652952e+01 1.361184926490591884e+01
-3.627509587500000180e+03 1.643975263687582355e+01 1.300464858793631606e+01 1.358412128785008477e+01
-3.626467199687499487e+03 1.646785470238956961e+01 1.278667073255217268e+01 1.355432170086499610e+01
-3.625424811874999705e+03 1.649226371066412966e+01 1.256755284129599559e+01 1.352322753847318459e+01
-3.624382424062499013e+03 1.651193481656188666e+01 1.234677335566323464e+01 1.349091571304906623e+01
-3.623340036249999685e+03 1.652547470070960856e+01 1.212636393629188625e+01 1.345737025723065017e+01
-3.622297648437499447e+03 1.653117570597827068e+01 1.190749160946617025e+01 1.342170029549627941e+01
-3.621255260625000119e+03 1.652638081167251727e+01 1.169027712729438662e+01 1.338279365835899171e+01
-3.620212872812498972e+03 1.651073303724203711e+01 1.147697689448433067e+01 1.334086589006405532e+01
-3.619170484999999644e+03 1.648530142437084578e+01 1.126933297669910417e+01 1.329645405821695725e+01
-3.618128097187498952e+03 1.645118658608131312e+01 1.106818605336315287e+01 1.324975959754864441e+01
-3.617085709374999624e+03 1.640924857396386116e+01 1.087459692724595506e+01 1.320101672862075759e+01
-3.616043321562499841e+03 1.636011610861164201e+01 1.068913532807930267e+01 1.315072243741772340e+01
-3.615000933749999604e+03 1.630470146502181450e+01 1.051272867201755012e+01 1.309978571664832003e+01
-3.613958545937499821e+03 1.624422824867068016e+01 1.034687820660229640e+01 1.304833968849970560e+01
-3.612916158125000038e+03 1.618060990727146731e+01 1.019398154183434713e+01 1.299731826872227458e+01
-3.611873770312499346e+03 1.611496822779292515e+01 1.005439971418266332e+01 1.294736209166740970e+01
-3.610831382499999563e+03 1.604838412150571969e+01 9.926987259488804227e+00 1.289853671922541700e+01
-3.609788994687499326e+03 1.598172439614099716e+01 9.810396474121956700e+00 1.285115159274176833e+01
-3.608746606874999543e+03 1.591573677090529415e+01 9.703518953986977280e+00 1.280509771278192765e+01
-3.607704219062499760e+03 1.585027451972027457e+01 9.605908134338811522e+00 1.276001416283921941e+01
-3.606661831249999977e+03 1.578367932723352851e+01 9.516737355687107325e+00 1.271506765779494685e+01
-3.605619443437499740e+03 1.571474164499069737e+01 9.435840400228853397e+00 1.266916351777581440e+01
-3.604577055624999048e+03 1.564414542028768906e+01 9.363691267358834835e+00 1.262209564114073324e+01
-3.603534667812499720e+03 1.557161322610897614e+01 9.298495932665868935e+00 1.257300668237102315e+01
-3.602492279999999482e+03 1.549734662885699699e+01 9.238627752947072835e+00 1.252100498531177308e+01
-3.601449892187499245e+03 1.542105947965015389e+01 9.183092263572842029e+00 1.246537385908158235e+01
-3.600407504374999462e+03 1.534130752934722963e+01 9.129911691604506885e+00 1.240543058156634082e+01
-3.599365116562499679e+03 1.525730762013899877e+01 9.078309980711530613e+00 1.234097659942715453e+01
-3.598322728749999442e+03 1.517047594041043368e+01 9.027958717760014906e+00 1.227251292753812351e+01
-3.597280340937500114e+03 1.508206507879381242e+01 8.978048284365911513e+00 1.220070250244224574e+01
-3.596237953125000331e+03 1.499089601050281040e+01 8.927989636123726314e+00 1.212545372867727700e+01
-3.595195565312499184e+03 1.489650659603085714e+01 8.879070636701486663e+00 1.204719547986596773e+01
-3.594153177499999401e+03 1.480010030713637370e+01 8.832453982392454606e+00 1.196647233810105604e+01
-3.593110789687499619e+03 1.470199169386706828e+01 8.787668006088061645e+00 1.188368179084788068e+01
-3.592068401874999836e+03 1.460060848091733376e+01 8.742934655112101439e+00 1.179849571309983425e+01
-3.591026014062500053e+03 1.449560518731416003e+01 8.698170209185104085e+00 1.171142540636433971e+01
-3.589983626250000270e+03 1.438791551566724181e+01 8.653957683117075916e+00 1.162317841790101269e+01
-3.588941238437499578e+03 1.427728798594851867e+01 8.611313296832411979e+00 1.153409284521729461e+01
-3.587898850624999341e+03 1.416404780724051804e+01 8.570784984155801922e+00 1.144478403901707431e+01
-3.586856462812499558e+03 1.404943576579231213e+01 8.533269031895027723e+00 1.135561345341210249e+01
-3.585814074999999775e+03 1.393485407026160416e+01 8.498760781420195087e+00 1.126666185581406410e+01
-3.584771687187499992e+03 1.382105402465357713e+01 8.465529488490233234e+00 1.117766642973115054e+01
-3.583729299374999300e+03 1.370752169090555661e+01 8.432846098702027504e+00 1.108871805446133330e+01
-3.582686911562499517e+03 1.359426715991895840e+01 8.400629286989380162e+00 1.100024085745167213e+01
-3.581644523749999735e+03 1.348233508693665073e+01 8.368822082070332513e+00 1.091264670352887656e+01
-3.580602135937499952e+03 1.337188419137327955e+01 8.337104694608040489e+00 1.082596953500860337e+01
-3.579559748124999714e+03 1.326360922504687601e+01 8.305818403200134981e+00 1.074076875152833566e+01
-3.578517360312499022e+03 1.315806130972831411e+01 8.274626665904348144e+00 1.065732767716657570e+01
-3.577474972499999240e+03 1.305530275475873125e+01 8.243449762474856612e+00 1.057563462824842482e+01
-3.576432584687499457e+03 1.295564597713870469e+01 8.212357338937229301e+00 1.049563012202223256e+01
-3.575390196874999674e+03 1.285898715442930396e+01 8.180059704981866631e+00 1.041700002520831170e+01
-3.574347809062500346e+03 1.276547351184252577e+01 8.145921110236704621e+00 1.033960751960167634e+01
-3.573305421249998744e+03 1.267470332221120266e+01 8.109532704299590833e+00 1.026316095313512555e+01
-3.572263033437500326e+03 1.258613596650314292e+01 8.070214087921256052e+00 1.018729172136729133e+01
-3.571220645624999179e+03 1.250056850640120842e+01 8.027294348502008958e+00 1.011226038321914800e+01
-3.570178257812499851e+03 1.241770262086591714e+01 7.979332236616651031e+00 1.003745350901817268e+01
-3.569135869999999613e+03 1.233795325166207313e+01 7.926858442762132029e+00 9.962345858703736567e+00
-3.568093482187499831e+03 1.226002217057716415e+01 7.870190655503298771e+00 9.886169206264492360e+00
-3.567051094374999138e+03 1.218227123476213158e+01 7.808924536207196176e+00 9.808658580043205788e+00
-3.566008706562499810e+03 1.210482069951164696e+01 7.742839269828586168e+00 9.729843388595178055e+00
-3.564966318749999573e+03 1.202759235452062470e+01 7.671649616330151744e+00 9.649792744556162205e+00
-3.563923930937500245e+03 1.195050663152586168e+01 7.594763742436399845e+00 9.569060815603245729e+00
-3.562881543124999098e+03 1.187406570520809268e+01 7.511267359871126814e+00 9.488344245921625841e+00
-3.561839155312499770e+03 1.179855507011765781e+01 7.421698340911763836e+00 9.407958253686475203e+00
-3.560796767499999078e+03 1.172325256986046682e+01 7.326574770180284801e+00 9.327692455846362307e+00
-3.559754379687499750e+03 1.164749606829097850e+01 7.225964013164945854e+00 9.247034555605488038e+00
-3.558711991874999512e+03 1.157171268790204977e+01 7.120858612145370081e+00 9.165847765486438092e+00
-3.557669604062499729e+03 1.149589025363791883e+01 7.012523647087201439e+00 9.084054595824843759e+00
-3.556627216249999947e+03 1.141988793759294651e+01 6.901570137378002734e+00 9.001390071271474724e+00
-3.555584828437499255e+03 1.134259093036575550e+01 6.787119231673560904e+00 8.917381596041575875e+00
-3.554542440624999017e+03 1.126311060581074308e+01 6.668567537689135349e+00 8.831888584957269472e+00
-3.553500052812499689e+03 1.118126427129776523e+01 6.546075940612693600e+00 8.744974110900361808e+00
-3.552457664999999452e+03 1.109676768608710340e+01 6.419150956072200209e+00 8.656331529575998829e+00
-3.551415277187499669e+03 1.100976349038962354e+01 6.288083320156111711e+00 8.566128010238184487e+00
-3.550372889375000341e+03 1.091989083805857774e+01 6.153982949730286478e+00 8.474709190731385178e+00
-3.549330501562500103e+03 1.082657125040217672e+01 6.017487372839052107e+00 8.382578481336667053e+00
-3.548288113749999411e+03 1.072963024619417638e+01 5.878562163997164802e+00 8.289854907510028070e+00
-3.547245725937499174e+03 1.063090246295991648e+01 5.737785169293537990e+00 8.197199878582372534e+00
-3.546203338124999846e+03 1.053133836394287925e+01 5.596770225667642151e+00 8.104978152727118967e+00
-3.545160950312499608e+03 1.043171504742658939e+01 5.457828266676035156e+00 8.013782917823986551e+00
-3.544118562500000280e+03 1.033279741712379618e+01 5.322911906873438070e+00 7.924152181390143213e+00
-3.543076174687500043e+03 1.023473947370242954e+01 5.193522495909776993e+00 7.836278333742368041e+00
-3.542033786874999805e+03 1.013782539474429356e+01 5.069719093138656874e+00 7.750274655338302843e+00
-3.540991399062499568e+03 1.004192589174136074e+01 4.950753169061032466e+00 7.665887702693002126e+00
-3.539949011250000240e+03 9.947688683457160508e+00 4.836218134445304351e+00 7.583090408864614496e+00
-3.538906623437499547e+03 9.855858781421598991e+00 4.726313264596162078e+00 7.502014443158895318e+00
-3.537864235625000219e+03 9.767221032943583126e+00 4.621229426819883912e+00 7.422857820882102331e+00
-3.536821847812499072e+03 9.681734372279885648e+00 4.521385140196890084e+00 7.345394466540335010e+00
-3.535779459999999744e+03 9.599051041583908983e+00 4.428025444411862743e+00 7.269717968716420842e+00
-3.534737072187499507e+03 9.518879578235516448e+00 4.341682108350346958e+00 7.196004456515209036e+00
-3.533694684375000179e+03 9.440094684055170049e+00 4.262590368283307285e+00 7.124156787308602468e+00
-3.532652296562499942e+03 9.361675570143386693e+00 4.190255697429108750e+00 7.054097773368014579e+00
-3.531609908749999249e+03 9.282878778027354727e+00 4.123397957764329824e+00 6.985559160436001669e+00
-3.530567520937499012e+03 9.203236375039491435e+00 4.061301975407435094e+00 6.918168749767001913e+00
-3.529525133124999684e+03 9.122114941704976943e+00 4.004113445636402702e+00 6.851470581905325652e+00
-3.528482745312499446e+03 9.038937852549107532e+00 3.951641072161701462e+00 6.785068027289709924e+00
-3.527440357500000118e+03 8.953808775234660899e+00 3.903590871968644294e+00 6.718986433018283577e+00
-3.526397969687498971e+03 8.867190528026076990e+00 3.860400032764792932e+00 6.653188613567302845e+00
-3.525355581874999643e+03 8.779703170095181974e+00 3.822568070114012784e+00 6.587707251300385813e+00
-3.524313194062499406e+03 8.690425522247654300e+00 3.790211756251475883e+00 6.522479106147307526e+00
-3.523270806249999623e+03 8.598204587144220312e+00 3.763343274471795397e+00 6.457445548471337560e+00
-3.522228418437499840e+03 8.502942553813713999e+00 3.741666679677821072e+00 6.392473267059433972e+00
-3.521186030624999148e+03 8.404369877371681952e+00 3.724714691606480166e+00 6.327110797291193300e+00
-3.520143642812499365e+03 8.302766685105527955e+00 3.711937504133654642e+00 6.260948378489646693e+00
-3.519101254999999583e+03 8.198204526833245964e+00 3.702467555870163629e+00 6.193953545037132358e+00
-3.518058867187499800e+03 8.090927062844794904e+00 3.695854450502121580e+00 6.126399288756497974e+00
-3.517016479375000017e+03 7.981532943062079610e+00 3.692001212726955028e+00 6.058450617119670589e+00
-3.515974091562498870e+03 7.870407994204610347e+00 3.690419384441760986e+00 5.990079551218468801e+00
-3.514931703749999087e+03 7.758437951914526565e+00 3.690678803505456962e+00 5.921399038047357344e+00
-3.513889315937499305e+03 7.646294760650530264e+00 3.692227539390646296e+00 5.852626004121382230e+00
-3.512846928124999522e+03 7.533915992862610267e+00 3.695072917901537579e+00 5.783994916087579874e+00
-3.511804540312499739e+03 7.421350213718433508e+00 3.698824607979062762e+00 5.715646335754696494e+00
-3.510762152499999956e+03 7.308850220865600988e+00 3.703406127865698672e+00 5.647602435962728151e+00
-3.509719764687499264e+03 7.196496077148692549e+00 3.708940534656011589e+00 5.579929479143956428e+00
-3.508677376874999936e+03 7.084109002038912806e+00 3.715133992258913498e+00 5.512618536228472976e+00
-3.507634989062499244e+03 6.971429043735736464e+00 3.721916063287339149e+00 5.445503240362127961e+00
-3.506592601249999461e+03 6.858287091823167536e+00 3.729562198753515467e+00 5.378456402225172184e+00
-3.505550213437499679e+03 6.744791677327620860e+00 3.738595820082061927e+00 5.311304623143684900e+00
-3.504507825624999441e+03 6.630822942080845550e+00 3.749024295942923857e+00 5.243898547205284366e+00
-3.503465437812500113e+03 6.516105402207510444e+00 3.761074025458179371e+00 5.176088935825212900e+00
-3.502423049999999876e+03 6.400547129152748482e+00 3.775505104369424991e+00 5.107793080149455989e+00
-3.501380662187499638e+03 6.284214740747596117e+00 3.792053894287493510e+00 5.039201147062149388e+00
-3.500338274375000310e+03 6.166931833702200549e+00 3.810337913967468015e+00 4.970420898769841500e+00
-3.499295886562499618e+03 6.049267658881261944e+00 3.830392863111693025e+00 4.901709673532108624e+00
-3.498253498749999380e+03 5.931161439030617544e+00 3.852013703138006395e+00 4.833210903070009223e+00
-3.497211110937500052e+03 5.812215003981195061e+00 3.875190795645688802e+00 4.764933916810666581e+00
-3.496168723124999815e+03 5.692853890546844653e+00 3.900443215557442667e+00 4.697059024925509974e+00
-3.495126335312499577e+03 5.573645513025988762e+00 3.928353934230379263e+00 4.629881318235931964e+00
-3.494083947499999795e+03 5.454424473845722154e+00 3.959520621684890163e+00 4.563576890772573336e+00
-3.493041559687500012e+03 5.334906179183467323e+00 3.993781959953472516e+00 4.498071296403135300e+00
-3.491999171874999320e+03 5.215530053325450055e+00 4.030680928321659806e+00 4.433363244911880052e+00
-3.490956784062499537e+03 5.096710787695018396e+00 4.069425125372082341e+00 4.369558973375202271e+00
-3.489914396249999754e+03 4.978227886611090725e+00 4.109036986046567641e+00 4.306642921013492220e+00
-3.488872008437499517e+03 4.860589164944274287e+00 4.149564415807839524e+00 4.244640065152606390e+00
-3.487829620624999734e+03 4.744737194684747195e+00 4.191467138507773527e+00 4.183477596295444911e+00
-3.486787232812499951e+03 4.631106707983736470e+00 4.234477018652092362e+00 4.123247065053913474e+00
-3.485744845000000169e+03 4.519802164764912256e+00 4.277577795033476349e+00 4.064155293217512011e+00
-3.484702457187500386e+03 4.411379782714662134e+00 4.320248725149222757e+00 4.006352595081432710e+00
-3.483660069374999239e+03 4.305815794854888523e+00 4.362187589167010771e+00 3.949998199286772316e+00
-3.482617681562499456e+03 4.202474830919673110e+00 4.402085926365465696e+00 3.895136052852513853e+00
-3.481575293749999673e+03 4.099901222073465412e+00 4.439350615353942153e+00 3.841528306021216643e+00
-3.480532905937500345e+03 3.997280221224159824e+00 4.473564411219278725e+00 3.789009177401681416e+00
-3.479490518124999653e+03 3.894851039057214415e+00 4.504346450056242901e+00 3.737591433422897680e+00
-3.478448130312499870e+03 3.792809313203575172e+00 4.531250970857042759e+00 3.687351040462763851e+00
-3.477405742499999633e+03 3.690803840276355441e+00 4.553815461786626884e+00 3.638177041488033225e+00
-3.476363354687500305e+03 3.588293526738047579e+00 4.572196776214838110e+00 3.590007817042472293e+00
-3.475320966874999158e+03 3.485371656791116823e+00 4.586775600315354140e+00 3.542763851069996583e+00
-3.474278579062500285e+03 3.382698565873937468e+00 4.597882048709359459e+00 3.496460357463812230e+00
-3.473236191249999138e+03 3.280766965255409673e+00 4.605122814832509626e+00 3.451005639560281946e+00
-3.472193803437499810e+03 3.179833868837371291e+00 4.608201551038731303e+00 3.406322927000786205e+00
-3.471151415624999572e+03 3.080267822584818127e+00 4.607333266065491983e+00 3.362348227260779421e+00
-3.470109027812500244e+03 2.982311107615227108e+00 4.602433038404713628e+00 3.318905569068596684e+00
-3.469066640000000007e+03 2.885552281169705857e+00 4.593340444475797035e+00 3.275871813592840187e+00
-3.468024252187499314e+03 2.789694310773655150e+00 4.580153423410961544e+00 3.233242107287690015e+00
-3.466981864374999077e+03 2.695068114754613831e+00 4.562765252202019894e+00 3.191023384670791607e+00
-3.465939476562499749e+03 2.602181416285114679e+00 4.541068451972710918e+00 3.149318790934846568e+00
-3.464897088749999511e+03 2.510836091963775552e+00 4.514868277332134916e+00 3.108147081616401852e+00
-3.463854700937500183e+03 2.421431306607581213e+00 4.483879821328669024e+00 3.067586420918380075e+00
-3.462812313124999037e+03 2.334200015111974391e+00 4.448105697506557377e+00 3.027625467116704439e+00
-3.461769925312499709e+03 2.249360009997997789e+00 4.407506327122677092e+00 2.988259904750785179e+00
-3.460727537499999016e+03 2.167433374565729931e+00 4.362111445194173598e+00 2.949629593368568781e+00
-3.459685149687500143e+03 2.088750228505456885e+00 4.312096198319584239e+00 2.911734688648549341e+00
-3.458642761874999451e+03 2.013616678209879218e+00 4.258377095782487132e+00 2.874513596826635098e+00
-3.457600374062499213e+03 1.942534122820763764e+00 4.201198476374429447e+00 2.837974282468009868e+00
-3.456557986249998976e+03 1.875415468525703400e+00 4.140440158229358403e+00 2.802093361173689345e+00
-3.455515598437499648e+03 1.812153129502204418e+00 4.076319878285955767e+00 2.766906178542830830e+00
-3.454473210624999865e+03 1.753069656070847415e+00 4.008622244187480810e+00 2.732434163179187081e+00
-3.453430822812500082e+03 1.698202086256777932e+00 3.936748363132214656e+00 2.698635568449373245e+00
-3.452388435000000300e+03 1.647454820118634533e+00 3.860101586133283913e+00 2.665415932118285092e+00
-3.451346047187499153e+03 1.600779818463691884e+00 3.778821265398861762e+00 2.632731937514741105e+00
-3.450303659374999825e+03 1.558089311220459239e+00 3.693247562381504423e+00 2.600549789449197569e+00
-3.449261271562499587e+03 1.519178770784275878e+00 3.603969506743577078e+00 2.568855753036402234e+00
-3.448218883749999804e+03 1.483714004499948169e+00 3.511550076234406070e+00 2.537765995069598546e+00
-3.447176495937499567e+03 1.451540883671072368e+00 3.415989183387335260e+00 2.507342530307759887e+00
-3.446134108125000239e+03 1.422792566204220011e+00 3.317528313450851307e+00 2.477615692389049773e+00
-3.445091720312499547e+03 1.397941659434541073e+00 3.217053272859209390e+00 2.448635455310359532e+00
-3.444049332500000219e+03 1.377589760756539050e+00 3.115362799267736182e+00 2.420459946227552450e+00
-3.443006944687499526e+03 1.361551962887767919e+00 3.012724281802896087e+00 2.393032600199809679e+00
-3.441964556874999744e+03 1.349164728643617250e+00 2.908701993445111711e+00 2.366239187372549235e+00
-3.440922169062499052e+03 1.340121433358929526e+00 2.802872818286984646e+00 2.340002647219162846e+00
-3.439879781250000178e+03 1.334454604415728385e+00 2.695516488339540828e+00 2.314344903754820937e+00
-3.438837393437499486e+03 1.332188866156566398e+00 2.587292993642879235e+00 2.289433244742133500e+00
-3.437795005625000158e+03 1.333216941824471480e+00 2.479040243477435013e+00 2.265291266247471569e+00
-3.436752617812499011e+03 1.337285496056994649e+00 2.371468134104354863e+00 2.241830311620618854e+00
-3.435710229999999683e+03 1.344133515003757218e+00 2.264659750198424693e+00 2.219037458728478907e+00
-3.434667842187498991e+03 1.353406456175739514e+00 2.158823327919280999e+00 2.196908229421662195e+00
-3.433625454374999663e+03 1.364686049129233858e+00 2.054477038055892102e+00 2.175399848460712882e+00
-3.432583066562499880e+03 1.377802362861547003e+00 1.952070924578711342e+00 2.154505268117039130e+00
-3.431540678749999643e+03 1.392605068936495494e+00 1.851885804388133661e+00 2.134220957824096487e+00
-3.430498290937499860e+03 1.409090222068595022e+00 1.754250768488453405e+00 2.114545705231292150e+00
-3.429455903125000077e+03 1.427016386090701250e+00 1.659644638910857228e+00 2.095405807322826774e+00
-3.428413515312500294e+03 1.446247179066713962e+00 1.568419401333304819e+00 2.076753236970927841e+00
-3.427371127500000512e+03 1.466723871252253009e+00 1.481246174263564974e+00 2.058643045805557126e+00
-3.426328739687499365e+03 1.488031225094784027e+00 1.399189185955725723e+00 2.041090903275471824e+00
-3.425286351874999582e+03 1.509884823710460289e+00 1.322771214983300858e+00 2.024032091788162457e+00
-3.424243964062499799e+03 1.532195546128944486e+00 1.252095150144530766e+00 2.007403898687731392e+00
-3.423201576250000016e+03 1.554832522930104544e+00 1.186722294735250482e+00 1.991152069967095040e+00
-3.422159188437499779e+03 1.577189768722365049e+00 1.125758018763540758e+00 1.975246319093734826e+00
-3.421116800624999541e+03 1.598611267093932975e+00 1.068955290844602057e+00 1.959606164963068942e+00
-3.420074412812499304e+03 1.619210048215016684e+00 1.016563603890407341e+00 1.944190681753291239e+00
-3.419032024999999521e+03 1.639305631721782008e+00 9.684924038808484514e-01 1.928866245584022421e+00
-3.417989637187499284e+03 1.659104377137235353e+00 9.248739496429119189e-01 1.913551741125991690e+00
-3.416947249374999956e+03 1.679033187497743107e+00 8.865566607418432499e-01 1.898224845819325601e+00
-3.415904861562499264e+03 1.699171897821488919e+00 8.539448910753892896e-01 1.882867897211386587e+00
-3.414862473749999481e+03 1.719364222362732120e+00 8.268697794176728122e-01 1.867516621646040820e+00
-3.413820085937499698e+03 1.739440152557019115e+00 8.053475633102082920e-01 1.852207176862635585e+00
-3.412777698125000370e+03 1.759591061721414107e+00 7.894265982296331252e-01 1.836917645868484605e+00
-3.411735310312499223e+03 1.779833559482421501e+00 7.786676808960677487e-01 1.821626990195693407e+00
-3.410692922499998986e+03 1.799440504940830632e+00 7.725268450511040275e-01 1.806334528361477343e+00
-3.409650534687499203e+03 1.817791268856555620e+00 7.713020848078457892e-01 1.791019764302861139e+00
-3.408608146874999875e+03 1.834485451743466555e+00 7.751226172532577063e-01 1.775710521383474738e+00
-3.407565759062499637e+03 1.849494234439674978e+00 7.835536188852929573e-01 1.760462876108080055e+00
-3.406523371250000309e+03 1.862607506755490805e+00 7.957769890682235836e-01 1.745239238941626692e+00
-3.405480983437500072e+03 1.873388312687843893e+00 8.112669541880246360e-01 1.729983867019846189e+00
-3.404438595624999380e+03 1.881609258792720674e+00 8.298342272203771408e-01 1.714690598636797736e+00
-3.403396207812499142e+03 1.886842066906402549e+00 8.511608752330698247e-01 1.699395561226212381e+00
-3.402353819999999814e+03 1.889032076060343401e+00 8.750183844231647079e-01 1.684102406929454565e+00
-3.401311432187499577e+03 1.888441903758653950e+00 9.011315333145752948e-01 1.668807191680674151e+00
-3.400269044374999339e+03 1.885407561815817701e+00 9.292428604112964452e-01 1.653568299435472566e+00
-3.399226656562499556e+03 1.880476773184042605e+00 9.587054529186606056e-01 1.638439471955182913e+00
-3.398184268749999774e+03 1.874089558164612646e+00 9.885787772745187052e-01 1.623444323356586949e+00
-3.397141880937499991e+03 1.866159604972188246e+00 1.018453699441739690e+00 1.608602883105922476e+00
-3.396099493125000208e+03 1.856642109565899368e+00 1.048314318413834823e+00 1.593963030310831419e+00
-3.395057105312499061e+03 1.845447404744040565e+00 1.078098197484032017e+00 1.579561724626805663e+00
-3.394014717499999279e+03 1.832858158636467394e+00 1.107450681494799749e+00 1.565379736926905130e+00
-3.392972329687499496e+03 1.819643209731600209e+00 1.136141155399646108e+00 1.551421545506158850e+00
-3.391929941874999713e+03 1.806254715654723064e+00 1.164070185812687619e+00 1.537667542473165172e+00
-3.390887554062499930e+03 1.793124644580133875e+00 1.190901996983757538e+00 1.524084513572540045e+00
-3.389845166249999693e+03 1.780378506467223065e+00 1.216578695953349554e+00 1.510633532370883714e+00
-3.388802778437500365e+03 1.768386450213465633e+00 1.241293440220898159e+00 1.497350412691093036e+00
-3.387760390624999218e+03 1.757504582802176474e+00 1.264801785900690145e+00 1.484221772197603872e+00
-3.386718002812499890e+03 1.747514288365694224e+00 1.286755040484199641e+00 1.471231408447559952e+00
-3.385675614999999652e+03 1.738299553840704226e+00 1.306963860144190193e+00 1.458345772555730946e+00
-3.384633227187499870e+03 1.729905960294210399e+00 1.325113958199503728e+00 1.445535912124209066e+00
-3.383590839374999177e+03 1.722084002622398469e+00 1.340732240292624500e+00 1.432749188251197126e+00
-3.382548451562500304e+03 1.714824531017800080e+00 1.353748718904598691e+00 1.419971015581478646e+00
-3.381506063749999612e+03 1.708232582727867932e+00 1.364423545827046835e+00 1.407159085573157720e+00
-3.380463675937500284e+03 1.702252092673965711e+00 1.372461363009493951e+00 1.394303447020424969e+00
-3.379421288124999137e+03 1.696992714423032789e+00 1.377815474868787859e+00 1.381398594959286630e+00
-3.378378900312499809e+03 1.692558070093392875e+00 1.380480275836413195e+00 1.368449412614901384e+00
-3.377336512499999117e+03 1.688909631646774212e+00 1.380105838016775444e+00 1.355504139891115400e+00
-3.376294124687499789e+03 1.686197399269649067e+00 1.376766175452092789e+00 1.342597691886345146e+00
-3.375251736874999551e+03 1.684495870934372919e+00 1.370567415439859271e+00 1.329743689597503664e+00
-3.374209349062500223e+03 1.683907406587558331e+00 1.361661477878288729e+00 1.316984707401785970e+00
-3.373166961249998621e+03 1.684835781197968174e+00 1.350103226324491423e+00 1.304350037975144927e+00
-3.372124573437500203e+03 1.687559543758021086e+00 1.335810253845816309e+00 1.291818709336785664e+00
-3.371082185624999056e+03 1.692088626562337161e+00 1.318833342440437928e+00 1.279397535258095964e+00
-3.370039797812499728e+03 1.698369549441836934e+00 1.299393773379109218e+00 1.267134957373574844e+00
-3.368997409999999491e+03 1.706344527811717526e+00 1.277823521516408878e+00 1.255111975755335285e+00
-3.367955022187499708e+03 1.716056123097406960e+00 1.254445560117254832e+00 1.243436348587627416e+00
-3.366912634374999470e+03 1.727221245865412369e+00 1.229576367723179242e+00 1.232167042649924937e+00
-3.365870246562500142e+03 1.739583149118812067e+00 1.203497554764254796e+00 1.221301586373680692e+00
-3.364827858749999450e+03 1.753442948131832546e+00 1.176524538275264486e+00 1.210811920613166004e+00
-3.363785470937500122e+03 1.769214342144979746e+00 1.148855804713776907e+00 1.200684419225785060e+00
-3.362743083124998975e+03 1.786869464538574093e+00 1.120442640893860364e+00 1.190868016266409368e+00
-3.361700695312499647e+03 1.806313828766560770e+00 1.091338223127886753e+00 1.181299843902039459e+00
-3.360658307499999864e+03 1.827531303376694893e+00 1.062028785157647759e+00 1.171924353291027954e+00
-3.359615919687500082e+03 1.850075574832239278e+00 1.032881499697759553e+00 1.162721707076137090e+00
-3.358573531874999844e+03 1.873326967305955382e+00 1.003795637158168219e+00 1.153658657505213236e+00
-3.357531144062499607e+03 1.897184068435752824e+00 9.745815764885568111e-01 1.144683749791360894e+00
-3.356488756249999369e+03 1.921865840985954588e+00 9.454243847959591385e-01 1.135782655359757642e+00
-3.355446368437499586e+03 1.947204627673702060e+00 9.165270750891498786e-01 1.126943467444504465e+00
-3.354403980624999349e+03 1.972505342644029547e+00 8.878652566646375588e-01 1.118130274474823160e+00
-3.353361592812499566e+03 1.997396183095004440e+00 8.596005599882617920e-01 1.109313839408317293e+00
-3.352319204999999783e+03 2.021778648309111581e+00 8.320084791155512027e-01 1.100483257348923161e+00
-3.351276817187499546e+03 2.045620636650894220e+00 8.052371568611451647e-01 1.091669741093874269e+00
-3.350234429375000218e+03 2.068478917398231864e+00 7.794292785011980307e-01 1.082880825912808431e+00
-3.349192041562499981e+03 2.090004830546207337e+00 7.545981134167896176e-01 1.074149011686462263e+00
-3.348149653749999288e+03 2.110048931996102439e+00 7.308138919428298630e-01 1.065480487495686690e+00
-3.347107265937499051e+03 2.128480493104691895e+00 7.084976618445697483e-01 1.056881674218449474e+00
-3.346064878124999723e+03 2.145266906356039893e+00 6.879038188715324020e-01 1.048365502932934401e+00
-3.345022490312499485e+03 2.160317297369831024e+00 6.691748481338051224e-01 1.039961183709046111e+00
-3.343980102500000157e+03 2.173503039543848381e+00 6.526497590446986852e-01 1.031677215021831406e+00
-3.342937714687500375e+03 2.184786825682767386e+00 6.385558632424378489e-01 1.023528896009791467e+00
-3.341895326874999682e+03 2.194200504873568658e+00 6.268805125700390724e-01 1.015493764517324760e+00
-3.340852939062499900e+03 2.201440040955629840e+00 6.175540301393400711e-01 1.007578759296788196e+00
-3.339810551250000117e+03 2.206260247707083622e+00 6.106531554313734400e-01 9.997969034304885483e-01
-3.338768163437499879e+03 2.208895574958015917e+00 6.065665996160005680e-01 9.921630224446433832e-01
-3.337725775625000097e+03 2.209564547322017347e+00 6.056500079782493051e-01 9.846796830158087710e-01
-3.336683387812499404e+03 2.208335405544665342e+00 6.079176500048062426e-01 9.773482510777522503e-01
-3.335640999999999622e+03 2.205045507219701939e+00 6.130469560794522543e-01 9.701575746208751516e-01
-3.334598612187499839e+03 2.199579575780471252e+00 6.205123874805767992e-01 9.630995194601978948e-01
-3.333556224375000056e+03 2.191784902227749576e+00 6.300715456935330749e-01 9.561656108779743590e-01
-3.332513836562500273e+03 2.181465517704307633e+00 6.417453499058372035e-01 9.493450440259083578e-01
-3.331471448749999126e+03 2.168335730526920191e+00 6.554730770183405664e-01 9.426000365164496353e-01
-3.330429060937499344e+03 2.152413951974482931e+00 6.709393251830069183e-01 9.359096787767907655e-01
-3.329386673124999561e+03 2.134036790107278758e+00 6.877306961433653498e-01 9.292727076686613241e-01
-3.328344285312499778e+03 2.113249842939676881e+00 7.057282196657705953e-01 9.226718432956547700e-01
-3.327301897499999995e+03 2.089965131571560608e+00 7.250034444045593274e-01 9.160775041530053731e-01
-3.326259509687499758e+03 2.063981243487855721e+00 7.454589171421046601e-01 9.094400313651209711e-01
-3.325217121874999975e+03 2.035310395167122088e+00 7.670235368620650362e-01 9.027026546285034092e-01
-3.324174734062499283e+03 2.004249913273989492e+00 7.896185255656236190e-01 8.958104877611006156e-01
-3.323132346249999500e+03 1.971014483692429264e+00 8.128629941344781562e-01 8.887383168125058130e-01
-3.322089958437499718e+03 1.935706319340624759e+00 8.364932208091209187e-01 8.814705317311646304e-01
-3.321047570624999480e+03 1.898230958249488953e+00 8.603494870716296150e-01 8.740219434446419022e-01
-3.320005182812499243e+03 1.858472954321793935e+00 8.841228982004440962e-01 8.664353557572619380e-01
-3.318962794999999460e+03 1.816641400377351667e+00 9.078630038751165365e-01 8.587357284635874777e-01
-3.317920407187499677e+03 1.773152132945117865e+00 9.318697845711724215e-01 8.509190424032971878e-01
-3.316878019375000349e+03 1.728371296554460423e+00 9.561869294935857466e-01 8.429984202715985475e-01
-3.315835631562499657e+03 1.682414433736319825e+00 9.806101710921195647e-01 8.349854004445247391e-01
-3.314793243749999874e+03 1.635232978528288417e+00 1.004859098242818494e+00 8.268928201974271586e-01
-3.313750855937500091e+03 1.586885736117584322e+00 1.028560877860112965e+00 8.187284460445080070e-01
-3.312708468124999854e+03 1.537347358247529439e+00 1.051321773802849302e+00 8.105158459620985800e-01
-3.311666080312500071e+03 1.486469489154333079e+00 1.072871087546980462e+00 8.022674043871637073e-01
-3.310623692499999834e+03 1.434323906743726784e+00 1.093057448231673945e+00 7.939981185684644727e-01
-3.309581304687499596e+03 1.381061125350151908e+00 1.111898070416058371e+00 7.857109997560187686e-01
-3.308538916875000268e+03 1.326780123779917497e+00 1.129297064729046784e+00 7.773981966892354878e-01
-3.307496529062499576e+03 1.271762444397105618e+00 1.145003637041179134e+00 7.690856453191688979e-01
-3.306454141249999793e+03 1.216517110157554704e+00 1.158873185789944582e+00 7.608090220350276489e-01
-3.305411753437499556e+03 1.161391175148605903e+00 1.170690354776314113e+00 7.526025194901072579e-01
-3.304369365624999773e+03 1.106605387479734803e+00 1.180277700784890360e+00 7.444804956590544975e-01
-3.303326977812499536e+03 1.052379616355743952e+00 1.187718618646344870e+00 7.364389467263020572e-01
-3.302284590000000208e+03 9.989462048230552949e-01 1.193222083905968178e+00 7.284977355576603975e-01
-3.301242202187499515e+03 9.464840702730346056e-01 1.196772166347999100e+00 7.206590536500340205e-01
-3.300199814374999278e+03 8.955420134690947886e-01 1.198218027162872179e+00 7.129422608267670380e-01
-3.299157426562499495e+03 8.466148690695417534e-01 1.197536246292358442e+00 7.053654376502762613e-01
-3.298115038749999712e+03 7.995204441553172003e-01 1.194663852020119599e+00 6.979304102272946286e-01
-3.297072650937499930e+03 7.541549028287494183e-01 1.189608020452330717e+00 6.906393947995500548e-01
-3.296030263124999692e+03 7.105653086097847293e-01 1.182433871030234229e+00 6.834857983092919032e-01
-3.294987875312499000e+03 6.684817173892945164e-01 1.173368841299574861e+00 6.764596417775533554e-01
-3.293945487499999672e+03 6.277826221663438400e-01 1.162827103675730278e+00 6.695451502350664441e-01
-3.292903099687499889e+03 5.885723618561292669e-01 1.150918465671691537e+00 6.627406720526521910e-01
-3.291860711874999652e+03 5.506402189509131961e-01 1.137505285156370727e+00 6.560448535362850553e-01
-3.290818324062500324e+03 5.138251064480612307e-01 1.122500229340277267e+00 6.494485983591186118e-01
-3.289775936249999177e+03 4.780293586246082138e-01 1.105841651265626169e+00 6.429482579485764626e-01
-3.288733548437499394e+03 4.431233403637401258e-01 1.087647300314176668e+00 6.365536080943433594e-01
-3.287691160624999611e+03 4.090059145727470424e-01 1.068070933786509524e+00 6.302513978955718299e-01
-3.286648772812499828e+03 3.756332389904352143e-01 1.047162783558374111e+00 6.240395748729027359e-01
-3.285606385000000046e+03 3.430675384626190039e-01 1.024798102627412000e+00 6.179235813067042171e-01
-3.284563997187499808e+03 3.113776206842776562e-01 1.000881413881703930e+00 6.119122266749975614e-01
-3.283521609374999116e+03 2.807063073185339652e-01 9.755584283558547121e-01 6.059968066199541425e-01
-3.282479221562499788e+03 2.512313906919273476e-01 9.491393742201154060e-01 6.001582836979042490e-01
-3.281436833749999550e+03 2.231874350158526699e-01 9.218163513936361575e-01 5.943948460580422699e-01
-3.280394445937500222e+03 1.967132839401787292e-01 8.937330962790909217e-01 5.887142357518018176e-01
-3.279352058124999076e+03 1.718230714086204647e-01 8.651041164578441300e-01 5.831169723099659530e-01
-3.278309670312499748e+03 1.484696327214231892e-01 8.359685037727195844e-01 5.775868996111992448e-01
-3.277267282499999510e+03 1.265894468983538579e-01 8.063736041842266555e-01 5.721402746393930983e-01
-3.276224894687499727e+03 1.060491664685588170e-01 7.766280032887451501e-01 5.667965165606614342e-01
-3.275182506874999490e+03 8.664053073575032904e-02 7.469785795537785544e-01 5.615673401475189674e-01
-3.274140119062499252e+03 6.826490856527830942e-02 7.176832048386185825e-01 5.564553682304081983e-01
-3.273097731249999470e+03 5.105376694233075552e-02 6.889426537708343012e-01 5.514511500610647099e-01
-3.272055343437499687e+03 3.511180926512579015e-02 6.609227870775228331e-01 5.465624721512198914e-01
-3.271012955624999904e+03 2.030388819574879822e-02 6.338693651069782220e-01 5.417785004421349360e-01
-3.269970567812499667e+03 6.578058211842985337e-03 6.079367960878444554e-01 5.371097304002572237e-01
-3.268928179999999884e+03 -6.103056022315561657e-03 5.831967918586192789e-01 5.325676723668240076e-01
-3.267885792187499192e+03 -1.771973124476838857e-02 5.597569367366982407e-01 5.281415421669113375e-01
-3.266843404374999864e+03 -2.820643531608338361e-02 5.379214586432974343e-01 5.238320136497023327e-01
-3.265801016562499626e+03 -3.778626187226621913e-02 5.179588255406575303e-01 5.196445329289351989e-01
-3.264758628750000298e+03 -4.674820584335692697e-02 4.998872879290011118e-01 5.155707913708167389e-01
-3.263716240937499606e+03 -5.521705188830228206e-02 4.836808301887721706e-01 5.115988547400110997e-01
-3.262673853124999368e+03 -6.311495171363767920e-02 4.693694253631418567e-01 5.077189975994864657e-01
-3.261631465312499586e+03 -7.034666217409168976e-02 4.569502002053485445e-01 5.039312959122002056e-01
-3.260589077499999803e+03 -7.716053940407816003e-02 4.462215460185133264e-01 5.002402299812613862e-01
-3.259546689687500020e+03 -8.395592316856653747e-02 4.369696512184577109e-01 4.966387290583182956e-01
-3.258504301874999783e+03 -9.085130978283509351e-02 4.291180521242188295e-01 4.931337576302588510e-01
-3.257461914062499545e+03 -9.795866992450866229e-02 4.226218553448113369e-01 4.897177875109846035e-01
-3.256419526250000217e+03 -1.052338095636687065e-01 4.172941438696154415e-01 4.863877325672844587e-01
-3.255377138437499525e+03 -1.123905923032760268e-01 4.128786803367635594e-01 4.831365944660825917e-01
-3.254334750624999742e+03 -1.191212123803161993e-01 4.092722072637264841e-01 4.799569922451557558e-01
-3.253292362812499505e+03 -1.253950993834543892e-01 4.063446957100797508e-01 4.768450851378449040e-01
-3.252249974999999722e+03 -1.315045156295260864e-01 4.039340271130822946e-01 4.737956138334765699e-01
-3.251207587187499030e+03 -1.375438736688484875e-01 4.020923708780179684e-01 4.708000899839638320e-01
-3.250165199374999702e+03 -1.433053369049368808e-01 4.009574524460023381e-01 4.678437077455527282e-01
-3.249122811562499464e+03 -1.486938405299397248e-01 4.005530722394146093e-01 4.649215814372412714e-01
-3.248080423749999227e+03 -1.538571024624157957e-01 4.008176880570069600e-01 4.620278549035201077e-01
-3.247038035937499899e+03 -1.588818356246194385e-01 4.016047259869580666e-01 4.591555993222781740e-01
-3.245995648124999661e+03 -1.636067851123804151e-01 4.028427455706433125e-01 4.563099317851539438e-01
-3.244953260312500333e+03 -1.679498815198258443e-01 4.044728583861727511e-01 4.534954426603770017e-01
-3.243910872499999641e+03 -1.719424924355053563e-01 4.064236364975820637e-01 4.507120750400416265e-01
-3.242868484687499404e+03 -1.757197077734209967e-01 4.086162927383940602e-01 4.479347281890233567e-01
-3.241826096874999621e+03 -1.795551995699223857e-01 4.109401334291205576e-01 4.451479617789751986e-01
-3.240783709062499838e+03 -1.836381745638518137e-01 4.134312042190526615e-01 4.423577363722095979e-01
-3.239741321249999146e+03 -1.880556810275220703e-01 4.161570269232823249e-01 4.395639348712881977e-01
-3.238698933437499818e+03 -1.929338924774205988e-01 4.191947901575359126e-01 4.367591880251157632e-01
-3.237656545624999126e+03 -1.982831889540817849e-01 4.225283080488501097e-01 4.339409577087753322e-01
-3.236614157812499343e+03 -2.039952130139699449e-01 4.258547503302458903e-01 4.311085524406619296e-01
-3.235571769999999560e+03 -2.100256240796727070e-01 4.288654942418245741e-01 4.282619474540795279e-01
-3.234529382187499778e+03 -2.163644618938396769e-01 4.313540358240596229e-01 4.253967801844055763e-01
-3.233486994374999995e+03 -2.230670599532511567e-01 4.332963955546242918e-01 4.225135817093015334e-01
-3.232444606562499757e+03 -2.301457159842230094e-01 4.347625872737942987e-01 4.196107877572005651e-01
-3.231402218749999520e+03 -2.374627708696354367e-01 4.356345018193052976e-01 4.166894029817754808e-01
-3.230359830937499737e+03 -2.449606742941808635e-01 4.358250408086503658e-01 4.137604735052938243e-01
-3.229317443124999500e+03 -2.527020511539117553e-01 4.352883048045080305e-01 4.108384480817854345e-01
-3.228275055312500172e+03 -2.606513577273705806e-01 4.338213555366107754e-01 4.079340898065986210e-01
-3.227232667499999479e+03 -2.687978121493919126e-01 4.312151628561994299e-01 4.050502123144237854e-01
-3.226190279687499697e+03 -2.772791586894822746e-01 4.275002612309223848e-01 4.021917828014950347e-01
-3.225147891874999914e+03 -2.861726397160840873e-01 4.228488943836771763e-01 3.993676841706255143e-01
-3.224105504062500131e+03 -2.953941004736491127e-01 4.173243899718969696e-01 3.965738057621127077e-01
-3.223063116249999894e+03 -3.048337999980033630e-01 4.109238032398550011e-01 3.938025455196859093e-01
-3.222020728437500111e+03 -3.142958640893191991e-01 4.035957306281558465e-01 3.910502362651416819e-01
-3.220978340624999873e+03 -3.236660042223923339e-01 3.953197438701486766e-01 3.883160767145667491e-01
-3.219935952812499636e+03 -3.331501449262109782e-01 3.862102384716332160e-01 3.856033014260382696e-01
-3.218893564999999853e+03 -3.426914232062281407e-01 3.764074173836907122e-01 3.829064662991307766e-01
-3.217851177187500070e+03 -3.518975479979575827e-01 3.659302861013037922e-01 3.802215076025700635e-01
-3.216808789375000288e+03 -3.606185355673873216e-01 3.547576036822409074e-01 3.775407769468841490e-01
-3.215766401562499141e+03 -3.689165016137528896e-01 3.429918436569166507e-01 3.748577657283577169e-01
-3.214724013749999813e+03 -3.768135911231532686e-01 3.306797247617364599e-01 3.721735663890058943e-01
-3.213681625937499575e+03 -3.842103801920733752e-01 3.177132505958102371e-01 3.694881831640722258e-01
-3.212639238125000247e+03 -3.911722183941556130e-01 3.039764273289369823e-01 3.667938163970622112e-01
-3.211596850312500010e+03 -3.979076404683995483e-01 2.894853501303920051e-01 3.640929650714940236e-01
-3.210554462499999318e+03 -4.044427570958735174e-01 2.743250165271797769e-01 3.613909984443303691e-01
-3.209512074687499535e+03 -4.108545301678446782e-01 2.585470325101976719e-01 3.586928674294972419e-01
-3.208469686874999752e+03 -4.171631740148463163e-01 2.421537512974180628e-01 3.560108048976568518e-01
-3.207427299062499515e+03 -4.232614247538379892e-01 2.252571026942991883e-01 3.533530569865678261e-01
-3.206384911250000187e+03 -4.290814689216185807e-01 2.079584278991365165e-01 3.507242200938709420e-01
-3.205342523437499040e+03 -4.346751983663034169e-01 1.902936013668378168e-01 3.481234109731295989e-01
-3.204300135624999257e+03 -4.402131408884582542e-01 1.722874218182692818e-01 3.455447223931492617e-01
-3.203257747812499474e+03 -4.457636147198320575e-01 1.539753797520141965e-01 3.429837625026445069e-01
-3.202215359999999691e+03 -4.513473205448967907e-01 1.354437520663279160e-01 3.404401406489044879e-01
-3.201172972187500363e+03 -4.569194192129960030e-01 1.166555825739707120e-01 3.379181091148485971e-01
-3.200130584374999671e+03 -4.622857457386337909e-01 9.763521422236942637e-02 3.354259718923000566e-01
-3.199088196562499434e+03 -4.674492555369115787e-01 7.841249473987196850e-02 3.329678120774847150e-01
-3.198045808749999651e+03 -4.725382296725955111e-01 5.898263586768801719e-02 3.305459044938408586e-01
-3.197003420937499868e+03 -4.774819922876260558e-01 3.947698310318500936e-02 3.281616195011102244e-01
-3.195961033125000085e+03 -4.823384244337692306e-01 2.011314792517628763e-02 3.258127998082686605e-01
-3.194918645312499848e+03 -4.871773078513813027e-01 1.103598436084075873e-03 3.234973625302831612e-01
-3.193876257499999156e+03 -4.918190924212089143e-01 -1.735986072929996543e-02 3.212142436271846480e-01
-3.192833869687499828e+03 -4.962247798918190678e-01 -3.537482100966060639e-02 3.189663201006479043e-01
-3.191791481874999590e+03 -5.004340434223486511e-01 -5.301917550558189057e-02 3.167555814379075518e-01
-3.190749094062499807e+03 -5.043626922755134467e-01 -7.008870232508550291e-02 3.145826080996656504e-01
-3.189706706249999570e+03 -5.079062792409314575e-01 -8.650856311280830102e-02 3.124468690829865780e-01
-3.188664318437499787e+03 -5.109524023853841967e-01 -1.022263046178432944e-01 3.103516448133658567e-01
-3.187621930624999095e+03 -5.132499705359263587e-01 -1.170128047232663338e-01 3.082944357115490752e-01
-3.186579542812499767e+03 -5.143967714924757573e-01 -1.306139876840565206e-01 3.062750324712163463e-01
-3.185537154999999530e+03 -5.142167565195358003e-01 -1.428350942449859440e-01 3.042935066175372905e-01
-3.184494767187499747e+03 -5.126443678334627885e-01 -1.536573188974091897e-01 3.023479449270403130e-01
-3.183452379374999509e+03 -5.094956047583635295e-01 -1.631456005543022725e-01 3.004363273840440773e-01
-3.182409991562499272e+03 -5.046275462898031083e-01 -1.713003867728157825e-01 2.985583219854021086e-01
-3.181367603749999489e+03 -4.978798040525748703e-01 -1.781293434132933395e-01 2.967213478154895334e-01
-3.180325215937499706e+03 -4.892094654797826125e-01 -1.836301959879255152e-01 2.949288381447698892e-01
-3.179282828124999469e+03 -4.788782501994241492e-01 -1.877499326512612199e-01 2.931819635826950488e-01
-3.178240440312499686e+03 -4.671441390072711974e-01 -1.904788332595650779e-01 2.914772143623177714e-01
-3.177198052499999903e+03 -4.542567051884027762e-01 -1.918847396170565989e-01 2.898094347500291823e-01
-3.176155664687499211e+03 -4.403424365525855366e-01 -1.919391595686447127e-01 2.881757237323112064e-01
-3.175113276874999883e+03 -4.253887627295525053e-01 -1.904704170982925715e-01 2.865743423703656645e-01
-3.174070889062499646e+03 -4.094189686994328392e-01 -1.874886217249402409e-01 2.850053638136214040e-01
-3.173028501249999863e+03 -3.924045386117365752e-01 -1.830483287635386036e-01 2.834649151208341600e-01
-3.171986113437500080e+03 -3.742741276292261832e-01 -1.771996059362774545e-01 2.819495650386861230e-01
-3.170943725625000297e+03 -3.550833137062131550e-01 -1.700212917561880754e-01 2.804587144199444104e-01
-3.169901337812499605e+03 -3.348139584427923809e-01 -1.615138670238214502e-01 2.789921985182941544e-01
-3.168858949999999822e+03 -3.134552503773310739e-01 -1.516651485072044170e-01 2.775467788973378647e-01
-3.167816562187499585e+03 -2.910257695675351197e-01 -1.403936533762421557e-01 2.761248358576229855e-01
-3.166774174374999802e+03 -2.675363837687948498e-01 -1.276567358429553378e-01 2.747250148855953089e-01
-3.165731786562500019e+03 -2.431705543312905060e-01 -1.134661485327978642e-01 2.733424579021418444e-01
-3.164689398750000237e+03 -2.182910224575718705e-01 -9.797442501552033889e-02 2.719739879611506872e-01
-3.163647010937499090e+03 -1.931987596634330284e-01 -8.149334255398030247e-02 2.706176724080482932e-01
-3.162604623124999762e+03 -1.679392709706630238e-01 -6.429947945582598079e-02 2.692714468572899866e-01
-3.161562235312499524e+03 -1.425385865065666446e-01 -4.657897471526281641e-02 2.679293528503550736e-01
-3.160519847500000196e+03 -1.171155086861653261e-01 -2.852195490290179714e-02 2.665876104154893400e-01
-3.159477459687499959e+03 -9.173685197151162929e-02 -1.027178060003790944e-02 2.652429396961560326e-01
-3.158435071874999267e+03 -6.634076646601227978e-02 8.188402291264815225e-03 2.638939483755982640e-01
-3.157392684062499484e+03 -4.096208734004699870e-02 2.686200531032813255e-02 2.625352851841132873e-01
-3.156350296249999701e+03 -1.568710607569813453e-02 4.577729618775933790e-02 2.611641807558582329e-01
-3.155307908437499918e+03 9.363912216944297873e-03 6.494105427881369241e-02 2.597790883445431631e-01
-3.154265520625000136e+03 3.407712110669872119e-02 8.423815111592189431e-02 2.583813981673538929e-01
-3.153223132812499443e+03 5.836701157118188987e-02 1.034972025473363116e-01 2.569713266924417150e-01
-3.152180744999999206e+03 8.194368564118977016e-02 1.225563052104682860e-01 2.555516036507338162e-01
-3.151138357187499878e+03 1.045040278386539928e-01 1.413718397842275987e-01 2.541183787919493176e-01
-3.150095969374999640e+03 1.259514168203911821e-01 1.599408492700258033e-01 2.526694928754649738e-01
-3.149053581562500312e+03 1.462624974708333081e-01 1.782557813977369565e-01 2.512028588308439780e-01
-3.148011193749999165e+03 1.654841977636882233e-01 1.964003144198261108e-01 2.497206497708776007e-01
-3.146968805937499383e+03 1.836418957584301792e-01 2.143341801019461035e-01 2.482242165654574007e-01
-3.145926418124999600e+03 2.006094896436658448e-01 2.318400780108211545e-01 2.467160530021736409e-01
-3.144884030312499817e+03 2.162556787225184685e-01 2.486594934084480346e-01 2.451960400539092144e-01
-3.143841642500000034e+03 2.306834938264352430e-01 2.646140852302923396e-01 2.436677814527390129e-01
-3.142799254687499797e+03 2.439732369152268210e-01 2.797880937939250523e-01 2.421332544476628434e-01
-3.141756866874999105e+03 2.561142660379190916e-01 2.942448359948651171e-01 2.405954439333698458e-01
-3.140714479062499777e+03 2.671685681141857671e-01 3.080620808327859672e-01 2.390595021086663885e-01
-3.139672091249999539e+03 2.770847886833045504e-01 3.213234628794331971e-01 2.375302770783620510e-01
-3.138629703437499757e+03 2.857597790925822667e-01 3.340055150872756062e-01 2.360107354359801124e-01
-3.137587315624999519e+03 2.933331138984062725e-01 3.461207286106546821e-01 2.345011999728080776e-01
-3.136544927812499282e+03 3.000546407706927154e-01 3.576151360312682659e-01 2.330021819744984568e-01
-3.135502539999999044e+03 3.060585261194537221e-01 3.684202591853718567e-01 2.315132458709963093e-01
-3.134460152187499716e+03 3.114340502475001493e-01 3.785157997984593403e-01 2.300354701471297725e-01
-3.133417764374999479e+03 3.161759770066552289e-01 3.878077947775337431e-01 2.285717594878994563e-01
-3.132375376562499696e+03 3.202430288868634012e-01 3.962669851836463919e-01 2.271235188689487150e-01
-3.131332988749999913e+03 3.236052665666223072e-01 4.040272710050169525e-01 2.256943593040310336e-01
-3.130290600937499221e+03 3.262306041448424510e-01 4.111845720268133553e-01 2.242881974554036817e-01
-3.129248213124999893e+03 3.280713434776981741e-01 4.176507529189933399e-01 2.229056837386874657e-01
-3.128205825312499655e+03 3.290142473271864265e-01 4.232981680886451770e-01 2.215465205342666832e-01
-3.127163437499999873e+03 3.290769910910633089e-01 4.281171459055530537e-01 2.202057909464272545e-01
-3.126121049687499635e+03 3.284805318751332637e-01 4.323314191284743369e-01 2.188819878200985447e-01
-3.125078661875000307e+03 3.274896747924425644e-01 4.360507618544954278e-01 2.175734449690803207e-01
-3.124036274062499160e+03 3.261889488734431297e-01 4.392428722869541335e-01 2.162814887992874635e-01
-3.122993886249999832e+03 3.247104814391627015e-01 4.420445258676687361e-01 2.150096106218524483e-01
-3.121951498437499595e+03 3.231494566426784676e-01 4.445555950456002714e-01 2.137609873719957532e-01
-3.120909110624999812e+03 3.214309053421550155e-01 4.467855095534482013e-01 2.125344787060249874e-01
-3.119866722812499575e+03 3.196054276188011189e-01 4.488100215410154026e-01 2.113272253910528642e-01
-3.118824335000000247e+03 3.177330818894039677e-01 4.507024669971028130e-01 2.101400851441875828e-01
-3.117781947187499554e+03 3.158158317996611619e-01 4.524822677432190909e-01 2.089752106599889192e-01
-3.116739559374999772e+03 3.137404596851796068e-01 4.541966110294590742e-01 2.078335580181413234e-01
-3.115697171562499534e+03 3.114373262820922528e-01 4.558079905801531995e-01 2.067178132868617846e-01
-3.114654783749999751e+03 3.089361136731937907e-01 4.573354596072593536e-01 2.056242672515385950e-01
-3.113612395937499969e+03 3.060539716209099148e-01 4.588756490631062945e-01 2.045477873196777929e-01
-3.112570008124999731e+03 3.026037150994079772e-01 4.605303677205259683e-01 2.034885092667357287e-01
-3.111527620312499039e+03 2.986289521454905671e-01 4.623602162711551999e-01 2.024474277581570503e-01
-3.110485232499999711e+03 2.942159127452604883e-01 4.642623078575331963e-01 2.014214117697509521e-01
-3.109442844687499473e+03 2.893781843401025400e-01 4.661123603543247396e-01 2.004103964965809614e-01
-3.108400456875000145e+03 2.841164159733040595e-01 4.679146458493054772e-01 1.994139130225005552e-01
-3.107358069062500363e+03 2.785308437474032228e-01 4.696557117479932542e-01 1.984295547098444967e-01
-3.106315681249999216e+03 2.727908091494402609e-01 4.713178149588569399e-01 1.974584456111596054e-01
-3.105273293437499888e+03 2.671381678314160846e-01 4.728989864825711154e-01 1.964990468393881251e-01
-3.104230905624999650e+03 2.617364456473257883e-01 4.743892744679657492e-01 1.955494013658199970e-01
-3.103188517812499867e+03 2.565519862697789866e-01 4.758475532835315658e-01 1.946058068913261996e-01
-3.102146130000000085e+03 2.515859352534055571e-01 4.772607078897943556e-01 1.936652142318000813e-01
-3.101103742187499392e+03 2.469892659421965009e-01 4.785752995203009230e-01 1.927281832604330059e-01
-3.100061354374999155e+03 2.429129163911896427e-01 4.797939221820837208e-01 1.917973521617255539e-01
-3.099018966562499827e+03 2.394498973068837078e-01 4.809004106159133207e-01 1.908720326793147404e-01
-3.097976578749999589e+03 2.366582261988476321e-01 4.819188461717724414e-01 1.899511734551119213e-01
-3.096934190937500261e+03 2.345448920977060703e-01 4.829222714871589939e-01 1.890322252360847888e-01
-3.095891803125000024e+03 2.330757609277495368e-01 4.839037247523095275e-01 1.881140436433710872e-01
-3.094849415312499332e+03 2.321876061209351416e-01 4.848266206493171415e-01 1.871962582240940531e-01
-3.093807027499999549e+03 2.317619409524012131e-01 4.856775227475728096e-01 1.862781517705969503e-01
-3.092764639687499766e+03 2.317121865673275050e-01 4.864299358481004587e-01 1.853614689394246506e-01
-3.091722251874999529e+03 2.320671616355794997e-01 4.869702876112693701e-01 1.844452937469410192e-01
-3.090679864062500201e+03 2.329017737739695337e-01 4.871760069822623773e-01 1.835298640628257871e-01
-3.089637476249999054e+03 2.342012293031251469e-01 4.869845405687270867e-01 1.826150507120749833e-01
-3.088595088437499271e+03 2.359428986558877173e-01 4.865028045047748995e-01 1.817022604548260978e-01
-3.087552700624999488e+03 2.382208848843794247e-01 4.858516444827598035e-01 1.807933209256839813e-01
-3.086510312812499706e+03 2.411201975821050392e-01 4.849414352892795765e-01 1.798936235293470132e-01
-3.085467925000000378e+03 2.446047233757512041e-01 4.836571805070476460e-01 1.790073106852334561e-01
-3.084425537187499231e+03 2.486371450197019384e-01 4.820325796942353525e-01 1.781333824748473071e-01
-3.083383149374999448e+03 2.530526989799900539e-01 4.799964695021042282e-01 1.772705472239106683e-01
-3.082340761562499665e+03 2.575638645470829657e-01 4.773172091622771007e-01 1.764181388384671867e-01
-3.081298373749999882e+03 2.621504914211065795e-01 4.739210685864935213e-01 1.755742885783225238e-01
-3.080255985937500100e+03 2.668715874132889798e-01 4.698380128677749346e-01 1.747336779082977187e-01
-3.079213598124999407e+03 2.716557110831721578e-01 4.651415141969563183e-01 1.738909528189138132e-01
-3.078171210312499625e+03 2.764432706859536459e-01 4.598971665793675223e-01 1.730469625051215543e-01
-3.077128822499999842e+03 2.810709156295894684e-01 4.541629153842366429e-01 1.722013526234944802e-01
-3.076086434687499604e+03 2.853696531185013208e-01 4.480608998159989476e-01 1.713507611541744968e-01
-3.075044046874999822e+03 2.893628579348007657e-01 4.416232504663561431e-01 1.704941494633604726e-01
-3.074001659062499584e+03 2.931129343848336566e-01 4.347849396765589569e-01 1.696325347068219358e-01
-3.072959271250000256e+03 2.965893476408879570e-01 4.275815035983066004e-01 1.687658254417069847e-01
-3.071916883437499564e+03 2.997124209933164640e-01 4.200539003417039230e-01 1.678946403638048868e-01
-3.070874495624999781e+03 3.024552129770469167e-01 4.121579062732962373e-01 1.670215480739974945e-01
-3.069832107812499544e+03 3.047989152212955966e-01 4.039030543767415660e-01 1.661477535245997061e-01
-3.068789719999999761e+03 3.067102131333689918e-01 3.952868358227259460e-01 1.652733346689010951e-01
-3.067747332187499069e+03 3.081236492994119947e-01 3.863615152102533590e-01 1.643966695404328049e-01
-3.066704944374999741e+03 3.090630195866177488e-01 3.772030583415648675e-01 1.635164096328623751e-01
-3.065662556562499503e+03 3.095741355579106902e-01 3.678318225847480027e-01 1.626356802206975760e-01
-3.064620168750000175e+03 3.096900620220905953e-01 3.582283306217536878e-01 1.617549385538105122e-01
-3.063577780937499483e+03 3.093984988029669925e-01 3.483356009504202100e-01 1.608757485263621889e-01
-3.062535393124999700e+03 3.086816579709056318e-01 3.381178106892650526e-01 1.600008136318823715e-01
-3.061493005312500372e+03 3.076284719548676438e-01 3.275488718303322666e-01 1.591313438860753049e-01
-3.060450617499999680e+03 3.063976120962702554e-01 3.166942244221871983e-01 1.582664369313309116e-01
-3.059408229687500352e+03 3.051208328042172568e-01 3.057640338682498515e-01 1.574075569370190775e-01
-3.058365841874999660e+03 3.038241627426502833e-01 2.949630846886053814e-01 1.565575894212778707e-01
-3.057323454062499877e+03 3.025849355181693956e-01 2.843596617799029058e-01 1.557207486119784878e-01
-3.056281066250000094e+03 3.015272956092935330e-01 2.740340356455413517e-01 1.548998351031591891e-01
-3.055238678437499857e+03 3.005750698054164838e-01 2.640675377554802528e-01 1.540954371286388791e-01
-3.054196290624999619e+03 2.994946359249590628e-01 2.545318402313362371e-01 1.533094067731632093e-01
-3.053153902812499837e+03 2.981739406818329496e-01 2.455930149364748405e-01 1.525400000192607686e-01
-3.052111514999999599e+03 2.966031272656856066e-01 2.373964934685098838e-01 1.517860594122925344e-01
-3.051069127187499817e+03 2.948260056459017231e-01 2.300201149211932583e-01 1.510485349055175341e-01
-3.050026739375000034e+03 2.928400452695593126e-01 2.235750157103695845e-01 1.503271496695050558e-01
-3.048984351562499796e+03 2.906589237459695219e-01 2.181666004860325636e-01 1.496215123876735720e-01
-3.047941963749999104e+03 2.884152886046890130e-01 2.138078750943127881e-01 1.489291683545836686e-01
-3.046899575937499776e+03 2.861180309994859616e-01 2.105071443680615328e-01 1.482484945567151824e-01
-3.045857188124999539e+03 2.836521999381128589e-01 2.082194374959737693e-01 1.475779040323386415e-01
-3.044814800312500211e+03 2.810079189336045502e-01 2.069673160608860585e-01 1.469155533852765094e-01
-3.043772412499999518e+03 2.781855849061464769e-01 2.067776265630497934e-01 1.462600232753755725e-01
-3.042730024687499281e+03 2.751880457007295222e-01 2.075964573114029432e-01 1.456111361782874147e-01
-3.041687636874999498e+03 2.721458543992980594e-01 2.094298733051950800e-01 1.449704585788160194e-01
-3.040645249062499715e+03 2.692253337505166044e-01 2.123829486947118872e-01 1.443355799591112543e-01
-3.039602861249999933e+03 2.664894483344744103e-01 2.165328406778620485e-01 1.437053288160041742e-01
-3.038560473437500150e+03 2.637819892190249593e-01 2.217044426922566425e-01 1.430783307962006923e-01
-3.037518085624999458e+03 2.609350826570556170e-01 2.276792839714040229e-01 1.424519458060700683e-01
-3.036475697812499220e+03 2.579287403696119974e-01 2.344125350375582673e-01 1.418263675350893704e-01
-3.035433309999999892e+03 2.547427526076126991e-01 2.418219374088178830e-01 1.412011388124625177e-01
-3.034390922187499655e+03 2.514102193390105322e-01 2.497773455673651388e-01 1.405747765242663094e-01
-3.033348534375000327e+03 2.479488731095682574e-01 2.581842664784913532e-01 1.399464030706972784e-01
-3.032306146562499180e+03 2.442671564818638952e-01 2.669263251648065771e-01 1.393175739376685540e-01
-3.031263758749999397e+03 2.403093958588157497e-01 2.759387978629066485e-01 1.386902483582531376e-01
-3.030221370937499614e+03 2.360262254184136432e-01 2.851836301712533661e-01 1.380647326836735855e-01
-3.029178983124999831e+03 2.313752464917221974e-01 2.946463659825586667e-01 1.374424529768505376e-01
-3.028136595312500049e+03 2.263714926165769914e-01 3.042609387944580357e-01 1.368222257314489210e-01
-3.027094207499999357e+03 2.210303374968750900e-01 3.139502802449111174e-01 1.362018534208566944e-01
-3.026051819687499574e+03 2.153501946529293720e-01 3.236836097071459917e-01 1.355816039162016928e-01
-3.025009431874999791e+03 2.093525852014831434e-01 3.333461944336658656e-01 1.349618541696964436e-01
-3.023967044062499554e+03 2.030597172652457982e-01 3.428206452871274679e-01 1.343425226034011821e-01
-3.022924656249999771e+03 1.963823304324575081e-01 3.521053506054520055e-01 1.337237261889195061e-01
-3.021882268437499079e+03 1.892010295803666642e-01 3.611375027713260577e-01 1.331069584593027599e-01
-3.020839880625000205e+03 1.814238399095332022e-01 3.698586134762824051e-01 1.324930258347003509e-01
-3.019797492812499513e+03 1.730516726632869984e-01 3.782512658779082493e-01 1.318841605980257403e-01
-3.018755104999999730e+03 1.641791069960778227e-01 3.861852338244071703e-01 1.312819604786258643e-01
-3.017712717187500402e+03 1.548491707366581038e-01 3.936143051053654363e-01 1.306866559530469873e-01
-3.016670329374999710e+03 1.451197981332846276e-01 4.006240080400135239e-01 1.300963125101325668e-01
-3.015627941562499018e+03 1.350011585251593982e-01 4.072037490073976418e-01 1.295086690233803184e-01
-3.014585553749999690e+03 1.243600297303678603e-01 4.132942543110562639e-01 1.289229435990928430e-01
-3.013543165937499907e+03 1.130491125126126956e-01 4.188469444161643240e-01 1.283378773921918514e-01
-3.012500778125000124e+03 1.011369477180415061e-01 4.238423351140085948e-01 1.277511567962281436e-01
-3.011458390312499887e+03 8.869822158253343192e-02 4.283145220035612932e-01 1.271601510280268299e-01
-3.010416002499999195e+03 7.567266029932184779e-02 4.322399848284604884e-01 1.265635608339142348e-01
-3.009373614687500321e+03 6.221983578297726747e-02 4.355465160478130260e-01 1.259606557521499859e-01
-3.008331226874999629e+03 4.852447800868608940e-02 4.381217888376927050e-01 1.253525596137831100e-01
-3.007288839062499846e+03 3.455891827898865953e-02 4.398720872841551666e-01 1.247415348588309658e-01
-3.006246451249999609e+03 2.028978780659260184e-02 4.408498981698367736e-01 1.241284288895692506e-01
-3.005204063437499826e+03 5.839817955328757693e-03 4.411836952418511371e-01 1.235108805145870847e-01
-3.004161675624999134e+03 -8.580434319580415581e-03 4.409490722855741729e-01 1.228870186743682424e-01
-3.003119287812499806e+03 -2.293327589559071567e-02 4.400899603243384473e-01 1.222574603642754276e-01
-3.002076899999999569e+03 -3.728763954903627220e-02 4.384855764857706339e-01 1.216240256806827430e-01
-3.001034512187499786e+03 -5.169405154947062653e-02 4.361822433430750934e-01 1.209855782611156394e-01
-2.999992124374999548e+03 -6.615519627842049444e-02 4.332828538741640978e-01 1.203394575616988094e-01
-2.998949736562499311e+03 -8.057143012466259913e-02 4.297497628512834122e-01 1.196874833087598483e-01
-2.997907348749999983e+03 -9.488030594298904608e-02 4.255590900836621615e-01 1.190336356619024344e-01
-2.996864960937499745e+03 -1.090632527936478274e-01 4.206704637029470284e-01 1.183810946154824489e-01
-2.995822573124999053e+03 -1.231016804106718904e-01 4.150629718417727654e-01 1.177311186022696882e-01
-2.994780185312499725e+03 -1.369491648757642233e-01 4.088088358949009682e-01 1.170852261248556264e-01
-2.993737797499999488e+03 -1.505019576256252656e-01 4.019777014122383196e-01 1.164459270375659689e-01
-2.992695409687500160e+03 -1.637179196415461391e-01 3.946048937645473265e-01 1.158151207759926249e-01
-2.991653021874999922e+03 -1.765997007198626123e-01 3.866797343110860430e-01 1.151935599208434857e-01
-2.990610634062499230e+03 -1.890729195781335470e-01 3.782865473331558093e-01 1.145823356816045580e-01
-2.989568246249999902e+03 -2.009657573013263754e-01 3.695264563296828952e-01 1.139823238077800338e-01
-2.988525858437499664e+03 -2.121091306936453147e-01 3.604402005637682427e-01 1.133943896894554215e-01
-2.987483470624999427e+03 -2.224270315406572385e-01 3.511187339659965212e-01 1.128195840124840560e-01
-2.986441082812500099e+03 -2.318614047076485440e-01 3.416214856925701704e-01 1.122579641104603093e-01
-2.985398694999999861e+03 -2.403270675812674284e-01 3.320128693827854027e-01 1.117092549854288575e-01
-2.984356307187499169e+03 -2.478480767041494059e-01 3.223240950817262140e-01 1.111741625640866177e-01
-2.983313919374999841e+03 -2.545100980434165661e-01 3.125121425423636468e-01 1.106531720532919205e-01
-2.982271531562499604e+03 -2.603756680115631994e-01 3.026188956565677435e-01 1.101453497139218002e-01
-2.981229143750000276e+03 -2.654890167731598916e-01 2.926820243463849058e-01 1.096484167825639289e-01
-2.980186755937499129e+03 -2.698622426458199275e-01 2.826712369114925405e-01 1.091586534675364623e-01
-2.979144368124999801e+03 -2.734093965143879479e-01 2.726147342069371593e-01 1.086757228750810933e-01
-2.978101980312499563e+03 -2.760258743320590513e-01 2.626516681263967867e-01 1.082002065609634772e-01
-2.977059592499999781e+03 -2.778090218051984528e-01 2.528036436539443654e-01 1.077312117137024933e-01
-2.976017204687499088e+03 -2.788848245781408997e-01 2.430840476303218756e-01 1.072695467958052762e-01
-2.974974816874999306e+03 -2.792751142655024443e-01 2.335673149078277833e-01 1.068167231959911978e-01
-2.973932429062499523e+03 -2.790583865483008963e-01 2.242765230960798439e-01 1.063742090083543007e-01
-2.972890041249999740e+03 -2.782930857431287208e-01 2.151834673781617135e-01 1.059422934464558375e-01
-2.971847653437500412e+03 -2.770308034072828107e-01 2.062517500209030685e-01 1.055214396294020668e-01
-2.970805265624999720e+03 -2.753323033316232293e-01 1.975411408068102337e-01 1.051120656963635130e-01
-2.969762877812499028e+03 -2.732028098979472075e-01 1.891417782668054215e-01 1.047144826821368585e-01
-2.968720489999999700e+03 -2.706093345547909701e-01 1.810820300118393678e-01 1.043275693825078537e-01
-2.967678102187499917e+03 -2.674568982050791188e-01 1.733355372864190669e-01 1.039502895680429195e-01
-2.966635714374999679e+03 -2.636910368650252079e-01 1.658477672843695072e-01 1.035814482110513357e-01
-2.965593326562500351e+03 -2.593092590676241427e-01 1.586185991664925965e-01 1.032189504251026235e-01
-2.964550938749999204e+03 -2.542965602453449714e-01 1.516949284891319916e-01 1.028628733272710372e-01
-2.963508550937499422e+03 -2.486712141971933188e-01 1.450317055450119630e-01 1.025124576449905067e-01
-2.962466163124999639e+03 -2.425714274286423500e-01 1.385904286483335968e-01 1.021676142923396841e-01
-2.961423775312499856e+03 -2.361345584324934521e-01 1.323866949175938612e-01 1.018272537793121352e-01
-2.960381387500000073e+03 -2.294065747868834215e-01 1.264777470275963156e-01 1.014898281603188041e-01
-2.959338999687500291e+03 -2.224679865315847271e-01 1.209083613524835066e-01 1.011553946285002892e-01
-2.958296611874999144e+03 -2.154271649896144225e-01 1.157200499970888474e-01 1.008249197829536731e-01
-2.957254224062499816e+03 -2.083896122335684720e-01 1.109268434894042643e-01 1.004987388677337501e-01
-2.956211836249999578e+03 -2.014221032931325372e-01 1.064893123630029081e-01 1.001771249778879019e-01
-2.955169448437499796e+03 -1.945570016895941112e-01 1.023840927162400910e-01 9.985981515561405397e-02
-2.954127060625000013e+03 -1.877994563148754903e-01 9.857738407500385436e-02 9.954623878881395382e-02
-2.953084672812499321e+03 -1.811481921575005538e-01 9.507573706374120026e-02 9.923744875647502739e-02
-2.952042284999999083e+03 -1.746284151346334523e-01 9.187009395209436158e-02 9.893240795960225875e-02
-2.950999897187499755e+03 -1.682878574867739674e-01 8.897025745693343257e-02 9.862847905362515100e-02
-2.949957509374999518e+03 -1.621667235872379931e-01 8.638104086669606829e-02 9.832424721333277162e-02
-2.948915121562500190e+03 -1.562687862705158803e-01 8.406836676067215575e-02 9.801964005657164136e-02
-2.947872733749999497e+03 -1.506115857052280349e-01 8.202341525344569728e-02 9.771561469307303571e-02
-2.946830345937499260e+03 -1.452059756202660201e-01 8.019859583440565320e-02 9.741271425584380195e-02
-2.945787958124999932e+03 -1.400305649754547688e-01 7.854957386125233088e-02 9.711062714891140202e-02
-2.944745570312499694e+03 -1.351144856972188446e-01 7.705102108140549078e-02 9.680943141042029632e-02
-2.943703182500000366e+03 -1.306074593328796496e-01 7.564823154400635019e-02 9.650974750086782628e-02
-2.942660794687499674e+03 -1.265776066862345783e-01 7.428109148545737617e-02 9.621147227552714898e-02
-2.941618406874999437e+03 -1.229637161377619275e-01 7.297991606080493632e-02 9.591496095079438122e-02
-2.940576019062500109e+03 -1.198499996765493847e-01 7.173137071606902615e-02 9.562090924470571796e-02
-2.939533631249999871e+03 -1.173239428754431074e-01 7.050391692077329076e-02 9.532982079458297842e-02
-2.938491243437499634e+03 -1.153181789497356169e-01 6.931118091547328053e-02 9.504305115422014005e-02
-2.937448855624999851e+03 -1.138018299548951284e-01 6.808627300069111654e-02 9.475979250513347218e-02
-2.936406467812499614e+03 -1.128611961559838339e-01 6.676124240537384402e-02 9.447977422483211374e-02
-2.935364079999999376e+03 -1.125472233889536489e-01 6.532731028410847240e-02 9.420331127089454082e-02
-2.934321692187499593e+03 -1.128198452340245517e-01 6.387314877926004997e-02 9.392946124539171271e-02
-2.933279304374999811e+03 -1.136340879019124561e-01 6.246639415538357554e-02 9.365765149034552262e-02
-2.932236916562499573e+03 -1.149418150275405281e-01 6.100593445586249830e-02 9.338881931932994929e-02
-2.931194528749999790e+03 -1.166689067740906277e-01 5.945939392578494798e-02 9.312335330628265795e-02
-2.930152140937499098e+03 -1.187429654099807219e-01 5.790194887847092270e-02 9.286092559408963554e-02
-2.929109753125000225e+03 -1.211021932078077540e-01 5.633015491391253626e-02 9.260061616327347478e-02
-2.928067365312499533e+03 -1.237135655541509865e-01 5.472909916723858736e-02 9.234193375233440415e-02
-2.927024977499999750e+03 -1.265707652337337008e-01 5.312181670751131568e-02 9.208491926912661107e-02
-2.925982589687499512e+03 -1.296477564880422761e-01 5.153164391223673257e-02 9.182837767600221524e-02
-2.924940201875000184e+03 -1.329095195394293105e-01 4.993538690444655759e-02 9.157132136166747094e-02
-2.923897814062499037e+03 -1.363804355105832922e-01 4.840977067313753657e-02 9.131311492483526471e-02
-2.922855426249999709e+03 -1.400343652628738000e-01 4.703187162168222246e-02 9.105325242951534115e-02
-2.921813038437499927e+03 -1.437665988168039810e-01 4.572017401768305872e-02 9.079213872891483961e-02
-2.920770650624999689e+03 -1.475484348694881265e-01 4.447011529187529233e-02 9.052943390291262604e-02
-2.919728262812499906e+03 -1.513957023749623321e-01 4.335942434193496009e-02 9.026326982730703552e-02
-2.918685875000000124e+03 -1.552988886341545027e-01 4.240573954697016840e-02 8.999290460232728384e-02
-2.917643487187500341e+03 -1.591527607320876725e-01 4.165374344227131681e-02 8.971669106847740549e-02
-2.916601099374999649e+03 -1.628744555241329883e-01 4.116017222178286472e-02 8.943397344503271895e-02
-2.915558711562499866e+03 -1.664256648998823085e-01 4.103594412591360374e-02 8.914513413354932525e-02
-2.914516323749999628e+03 -1.697110201419501363e-01 4.141422223065389235e-02 8.884969164914180428e-02
-2.913473935937500300e+03 -1.727006341943045364e-01 4.231085866865755274e-02 8.854655467286040582e-02
-2.912431548125000063e+03 -1.754368439183923989e-01 4.369076212675816751e-02 8.823525856977637583e-02
-2.911389160312499371e+03 -1.779518820647818522e-01 4.560305009953636440e-02 8.791626657303945602e-02
-2.910346772499999588e+03 -1.802437689451202307e-01 4.811571875157655276e-02 8.758886829456689893e-02
-2.909304384687499805e+03 -1.822739472654462123e-01 5.119192439156759061e-02 8.725398457447094969e-02
-2.908261996875000023e+03 -1.840638809990397251e-01 5.479653346961422394e-02 8.691287675750157538e-02
-2.907219609062500240e+03 -1.856463395153657991e-01 5.888275111651349036e-02 8.656764829285780449e-02
-2.906177221249999093e+03 -1.870521672543338787e-01 6.344813299489336644e-02 8.621945555671284289e-02
-2.905134833437499765e+03 -1.883565743429195527e-01 6.845458759246200731e-02 8.586947444148249065e-02
-2.904092445624999527e+03 -1.895899157197151463e-01 7.387772843624212937e-02 8.551926525712541527e-02
-2.903050057812499745e+03 -1.907108104966168949e-01 7.979934312991635026e-02 8.516971640384742026e-02
-2.902007670000000417e+03 -1.917137491991801057e-01 8.629883318804223991e-02 8.482048688728587027e-02
-2.900965282187499270e+03 -1.926300759251256267e-01 9.341542172401856581e-02 8.447118053431333651e-02
-2.899922894374999032e+03 -1.935040145093528674e-01 1.011668214011350875e-01 8.412228757197473539e-02
-2.898880506562499704e+03 -1.943282026769919679e-01 1.096322074965029869e-01 8.377514801833452207e-02
-2.897838118749999921e+03 -1.950294472848809191e-01 1.187924646170568643e-01 8.343028024257541364e-02
-2.896795730937500139e+03 -1.955519290355025031e-01 1.284775129264841831e-01 8.308801896352598082e-02
-2.895753343124999446e+03 -1.958641904933129396e-01 1.386129469426418959e-01 8.274849705017024715e-02
-2.894710955312499209e+03 -1.959689806356873787e-01 1.492373771155535711e-01 8.241324031993799148e-02
-2.893668567499999881e+03 -1.958629444042117029e-01 1.603715011086921660e-01 8.208347308840038825e-02
-2.892626179687499643e+03 -1.955613542144732653e-01 1.720355256526981957e-01 8.175973533527892967e-02
-2.891583791874999861e+03 -1.950630402460195034e-01 1.842309261002229026e-01 8.144102888853931022e-02
-2.890541404062499623e+03 -1.942855246866082020e-01 1.969205633004818545e-01 8.112605583107471152e-02
-2.889499016249999386e+03 -1.931838687220119866e-01 2.100401344618721688e-01 8.081374365084605105e-02
-2.888456628437499603e+03 -1.917992276025825005e-01 2.235055982190059798e-01 8.050261059965321819e-02
-2.887414240624999820e+03 -1.902147805157894389e-01 2.372539913960637070e-01 8.019247225898465392e-02
-2.886371852812499583e+03 -1.885370287751022833e-01 2.512087956996355564e-01 7.988233429953242593e-02
-2.885329464999999800e+03 -1.868727130973955597e-01 2.653114222774849984e-01 7.957042391554783323e-02
-2.884287077187499108e+03 -1.853417619826999707e-01 2.795247327555842043e-01 7.925498408086296964e-02
-2.883244689374999325e+03 -1.840207768576857528e-01 2.938036633643122397e-01 7.893544898032661683e-02
-2.882202301562499542e+03 -1.829438473217600003e-01 3.081056255656121623e-01 7.861211570713333430e-02
-2.881159913749999760e+03 -1.821650741779063387e-01 3.223399571128474639e-01 7.828548899948263584e-02
-2.880117525937499522e+03 -1.816790733965134852e-01 3.364421689102119473e-01 7.795737893836435228e-02
-2.879075138124999739e+03 -1.814396737731430453e-01 3.503705028953085776e-01 7.762803908792310914e-02
-2.878032750312499047e+03 -1.813774120012887070e-01 3.640588709905652198e-01 7.729650368964334495e-02
-2.876990362499999719e+03 -1.814041979931508286e-01 3.775160089587786816e-01 7.696190656715684586e-02
-2.875947974687499936e+03 -1.814722113536539339e-01 3.907491800573985596e-01 7.662350908053225385e-02
-2.874905586874999699e+03 -1.816396030994666677e-01 4.036629773544361255e-01 7.628228905440760654e-02
-2.873863199062499916e+03 -1.819032054034815937e-01 4.161620816411462087e-01 7.594045064726337446e-02
-2.872820811250000133e+03 -1.821092497054438986e-01 4.282096488589804961e-01 7.559775435271585964e-02
-2.871778423437500351e+03 -1.821899905613257042e-01 4.397762512859845208e-01 7.525409622300525958e-02
-2.870736035624999658e+03 -1.822228090817393509e-01 4.507968770368661060e-01 7.491027492334202675e-02
-2.869693647812499876e+03 -1.822426095188258155e-01 4.612168601757458686e-01 7.456660463148551132e-02
-2.868651259999999638e+03 -1.822178449636282227e-01 4.710173151001885716e-01 7.422273077778929196e-02
-2.867608872187499855e+03 -1.821553865553288409e-01 4.801518914520962467e-01 7.387871609198751188e-02
-2.866566484375000073e+03 -1.821152823499250228e-01 4.886155323145048301e-01 7.353487767214061943e-02
-2.865524096562499835e+03 -1.821521806728559068e-01 4.963974744641740933e-01 7.319042715052362369e-02
-2.864481708749999143e+03 -1.823144705522086184e-01 5.034446215844068373e-01 7.284580066810196486e-02
-2.863439320937499815e+03 -1.826823733298734709e-01 5.096954193713116865e-01 7.250245227967336281e-02
-2.862396933124999578e+03 -1.832819881175244969e-01 5.151527666570313579e-01 7.216176580891650594e-02
-2.861354545312500250e+03 -1.840919978812546876e-01 5.198133112286434931e-01 7.182431665911055696e-02
-2.860312157500000012e+03 -1.851281395818119013e-01 5.236064854808524238e-01 7.148921646402697783e-02
-2.859269769687499320e+03 -1.864438822461508827e-01 5.265503236768691586e-01 7.115648072627535348e-02
-2.858227381874999537e+03 -1.879530065946409256e-01 5.287119925278775945e-01 7.082542665917351821e-02
-2.857184994062499754e+03 -1.895350911309383879e-01 5.300861612844538495e-01 7.049537693976076769e-02
-2.856142606249999972e+03 -1.912300391519451970e-01 5.306473486738941814e-01 7.016559891478330035e-02
-2.855100218437500189e+03 -1.930336876473194019e-01 5.303658295398070432e-01 6.983728867517675909e-02
-2.854057830624999042e+03 -1.948583864785963793e-01 5.292004427655974119e-01 6.951125437576996524e-02
-2.853015442812499714e+03 -1.965745327549067722e-01 5.271910348443797911e-01 6.918697869030243641e-02
-2.851973054999999931e+03 -1.981115692840786924e-01 5.243889652677669044e-01 6.886437959514112028e-02
-2.850930667187499694e+03 -1.994518396749750955e-01 5.207928994552419866e-01 6.854505419486260631e-02
-2.849888279375000366e+03 -2.005909084030138567e-01 5.164051735335953852e-01 6.822952161283926675e-02
-2.848845891562499219e+03 -2.015837870323138326e-01 5.112321606743673863e-01 6.791720035013207313e-02
-2.847803503749999436e+03 -2.024755112871170493e-01 5.052961492577203728e-01 6.760836296024308467e-02
-2.846761115937499653e+03 -2.032496595969193187e-01 4.985883173453564132e-01 6.730183277846844836e-02
-2.845718728124999870e+03 -2.038506887850441429e-01 4.910587914319918257e-01 6.699711095378339809e-02
-2.844676340312500088e+03 -2.042723520387004221e-01 4.827217837735172656e-01 6.669394076597368048e-02
-2.843633952499999396e+03 -2.045308826054691442e-01 4.735671192338335445e-01 6.639217845899660075e-02
-2.842591564687499158e+03 -2.046384460018425278e-01 4.636580330109161263e-01 6.609145312935124639e-02
-2.841549176874999830e+03 -2.045772173062432031e-01 4.530975154140922667e-01 6.579281039635156980e-02
-2.840506789062499593e+03 -2.043030455148298619e-01 4.419170054106161816e-01 6.549752974325845356e-02
-2.839464401249999810e+03 -2.037408822042764966e-01 4.301225620396641469e-01 6.520605062183279510e-02
-2.838422013437499572e+03 -2.028526871114702534e-01 4.177230019007336370e-01 6.491831882051125879e-02
-2.837379625624999335e+03 -2.016600429780727455e-01 4.047119195648707368e-01 6.463472898814529022e-02
-2.836337237812499097e+03 -2.000892686398000331e-01 3.911266166965807756e-01 6.435552908440972386e-02
-2.835294849999999769e+03 -1.980549668974289079e-01 3.770075735413866980e-01 6.408069413482110621e-02
-2.834252462187499532e+03 -1.956195507140027767e-01 3.624187727241454660e-01 6.380939933090548632e-02
-2.833210074374999749e+03 -1.928287700427611107e-01 3.475284693584500539e-01 6.354004065068302731e-02
-2.832167686562500421e+03 -1.896598906262433326e-01 3.324120812899687971e-01 6.327229535199953292e-02
-2.831125298749999274e+03 -1.861632758378404806e-01 3.170745998949712208e-01 6.300607825149719121e-02
-2.830082910937499946e+03 -1.823265080213696543e-01 3.015442698288265388e-01 6.274075511387358639e-02
-2.829040523124999709e+03 -1.780785761777968490e-01 2.859177204833873720e-01 6.247624489332787717e-02
-2.827998135312499926e+03 -1.733807443793026204e-01 2.703573760627270284e-01 6.221267434805831387e-02
-2.826955747499999688e+03 -1.682487911134738223e-01 2.549814453756237831e-01 6.194995046837000613e-02
-2.825913359687500360e+03 -1.627904718211699298e-01 2.398133128375391498e-01 6.168793566695777303e-02
-2.824870971874999668e+03 -1.571150927537948438e-01 2.249278062034240078e-01 6.142744827265880780e-02
-2.823828584062499885e+03 -1.512597385325400168e-01 2.103964343171525475e-01 6.116912458481756076e-02
-2.822786196249999648e+03 -1.452790097657004065e-01 1.962483237418135573e-01 6.091268937639776615e-02
-2.821743808437499865e+03 -1.392756244826189316e-01 1.825371365531917589e-01 6.065821857267175710e-02
-2.820701420625000083e+03 -1.333570285187665738e-01 1.693140196454934188e-01 6.040654247931365878e-02
-2.819659032812499845e+03 -1.275536381436355449e-01 1.566123226320779716e-01 6.015814360509622732e-02
-2.818616644999999608e+03 -1.218508053666093743e-01 1.443894222041312014e-01 5.991216459574343761e-02
-2.817574257187499825e+03 -1.162635518912757682e-01 1.326289280767106449e-01 5.966810966746810552e-02
-2.816531869374999587e+03 -1.108252215229329207e-01 1.214164028355464442e-01 5.942613527536322326e-02
-2.815489481562499805e+03 -1.055383242913720265e-01 1.108007703857507992e-01 5.918646266488959695e-02
-2.814447093750000022e+03 -1.003712232533768289e-01 1.007531422679086158e-01 5.894892631148613421e-02
-2.813404705937499784e+03 -9.535366890565807885e-02 9.126457517400428376e-02 5.871385172768329996e-02
-2.812362318125000002e+03 -9.051493195250123747e-02 8.230588352689025000e-02 5.848149223928110485e-02
-2.811319930312499764e+03 -8.590840937847189773e-02 7.379339365182234489e-02 5.825179793507368614e-02
-2.810277542499999527e+03 -8.163933211275928303e-02 6.572002221198068594e-02 5.802409018292484233e-02
-2.809235154687500199e+03 -7.778801720241780571e-02 5.810567467600508129e-02 5.779775744718466252e-02
-2.808192766874999506e+03 -7.438511713586076768e-02 5.088420684247442483e-02 5.757243087433748518e-02
-2.807150379062499724e+03 -7.141894508809509823e-02 4.392472081671855433e-02 5.734856073009006461e-02
-2.806107991249999941e+03 -6.883907432498750922e-02 3.721903832070669327e-02 5.712616502564244608e-02
-2.805065603437499703e+03 -6.657165951394422576e-02 3.083670554744880055e-02 5.690610969250330109e-02
-2.804023215625000375e+03 -6.458758088514994500e-02 2.477360169833137116e-02 5.668843791209246530e-02
-2.802980827812500138e+03 -6.287114504735236142e-02 1.905060788428891705e-02 5.647263297069256976e-02
-2.801938439999999900e+03 -6.136544370471840038e-02 1.367902968812029219e-02 5.625857410820846172e-02
-2.800896052187499663e+03 -5.997028756164159841e-02 8.655587722157201402e-03 5.604611119789536244e-02
-2.799853664374999880e+03 -5.860540875667284016e-02 3.997547699564160673e-03 5.583472195381361525e-02
-2.798811276562499643e+03 -5.723411378034087837e-02 -3.715731932047716679e-04 5.562338388407729595e-02
-2.797768888750000315e+03 -5.587887495445555824e-02 -4.584041933401297730e-03 5.541243792196581808e-02
-2.796726500937499623e+03 -5.463855975726485126e-02 -8.693618547489026516e-03 5.520179670175109909e-02
-2.795684113124999385e+03 -5.359486732056985281e-02 -1.274307937636234844e-02 5.499101583047254910e-02
-2.794641725312499602e+03 -5.272929595209970011e-02 -1.674431168836842260e-02 5.478075310759853572e-02
-2.793599337499999820e+03 -5.198408340965324226e-02 -2.060072285740546447e-02 5.457075841830098806e-02
-2.792556949687500037e+03 -5.135595166007471402e-02 -2.419375287460989038e-02 5.436034623263936993e-02
-2.791514561875000254e+03 -5.091791119052214293e-02 -2.750333467884966132e-02 5.414931811074221585e-02
-2.790472174062499107e+03 -5.074972665449332954e-02 -3.056629022004600515e-02 5.393714439742707673e-02
-2.789429786249999779e+03 -5.087350460640353844e-02 -3.339398949989602627e-02 5.372297657661621872e-02
-2.788387398437499542e+03 -5.127521155817463261e-02 -3.595074439052649284e-02 5.350617884995153423e-02
-2.787345010624999759e+03 -5.196505177924743563e-02 -3.818301771675515488e-02 5.328645259262338590e-02
-2.786302622812500431e+03 -5.303246147676914102e-02 -4.003512957965547903e-02 5.306398885735108539e-02
-2.785260234999999284e+03 -5.458447921871893704e-02 -4.150317597671157599e-02 5.283847314390006239e-02
-2.784217847187499046e+03 -5.664379064666880126e-02 -4.258607448065013235e-02 5.260904913555863871e-02
-2.783175459374999718e+03 -5.917961468823754179e-02 -4.325710672458787237e-02 5.237572895834889664e-02
-2.782133071562499936e+03 -6.211574864075940228e-02 -4.352900355638584379e-02 5.213871985068173343e-02
-2.781090683750000153e+03 -6.534671258873148147e-02 -4.346822792582859946e-02 5.189850406402500560e-02
-2.780048295937499461e+03 -6.879846809395642748e-02 -4.313821486488771118e-02 5.165504425910458913e-02
-2.779005908124999678e+03 -7.247972860282940466e-02 -4.255217676072205885e-02 5.140888151600021133e-02
-2.777963520312499895e+03 -7.644653670784874733e-02 -4.170786258328947060e-02 5.116059390692939690e-02
-2.776921132499999658e+03 -8.070177557562266402e-02 -4.065938232122576212e-02 5.090959117390916888e-02
-2.775878744687500330e+03 -8.518812986539542331e-02 -3.946165237262103109e-02 5.065607069669307572e-02
-2.774836356874999183e+03 -8.987027951566944894e-02 -3.809974934841982297e-02 5.039992935828956078e-02
-2.773793969062499855e+03 -9.476207339009393160e-02 -3.652766378598736041e-02 5.014086735061885902e-02
-2.772751581249999617e+03 -9.983913125963775337e-02 -3.474429117467119077e-02 4.988009705807847777e-02
-2.771709193437499835e+03 -1.050488856411113947e-01 -3.283915669330239595e-02 4.961889393427516143e-02
-2.770666805624999597e+03 -1.103183857526126993e-01 -3.084412680874075094e-02 4.935779440648359329e-02
-2.769624417812499814e+03 -1.156373412988336985e-01 -2.874851381190212871e-02 4.909712035978999051e-02
-2.768582030000000032e+03 -1.210642773529527483e-01 -2.652267111187286974e-02 4.883670564776405876e-02
-2.767539642187499794e+03 -1.265845738381920493e-01 -2.416790721702445632e-02 4.857596352537686679e-02
-2.766497254374999557e+03 -1.321279394327592449e-01 -2.170594829252871227e-02 4.831435835729262773e-02
-2.765454866562500229e+03 -1.376647849820883673e-01 -1.915865736006874820e-02 4.805197012677653312e-02
-2.764412478749999536e+03 -1.431843469660712409e-01 -1.659612377851225895e-02 4.778863064330896027e-02
-2.763370090937499299e+03 -1.486539284561712582e-01 -1.409796536454896443e-02 4.752448615059647052e-02
-2.762327703124999516e+03 -1.540531275488215557e-01 -1.174749745994595196e-02 4.725947902375961240e-02
-2.761285315312499733e+03 -1.594045076263446714e-01 -9.566851836945160226e-03 4.699357543953140703e-02
-2.760242927500000405e+03 -1.647578869652937539e-01 -7.521205231010713588e-03 4.672727545626146478e-02
-2.759200539687499713e+03 -1.700970437082184039e-01 -5.558770641149748948e-03 4.646096960241847401e-02
-2.758158151874999930e+03 -1.754080017809608316e-01 -3.668294327317599135e-03 4.619526435268075243e-02
-2.757115764062500148e+03 -1.807368754336849404e-01 -1.882496965283260437e-03 4.593030614540277723e-02
-2.756073376249999910e+03 -1.860791852356614984e-01 -2.498304293346367833e-04 4.566574130487941613e-02
-2.755030988437499673e+03 -1.913645098960982671e-01 1.206871264826561707e-03 4.540172695365044669e-02
-2.753988600624999890e+03 -1.965508595419205029e-01 2.504525643953085801e-03 4.513889342346310424e-02
-2.752946212812499653e+03 -2.016478141836774429e-01 3.655567584687879901e-03 4.487861575305893830e-02
-2.751903824999999415e+03 -2.066127293750404381e-01 4.634273914642238201e-03 4.462189544072022590e-02
-2.750861437187499632e+03 -2.114120872772156656e-01 5.453731787086038563e-03 4.436885660383558388e-02
-2.749819049374999850e+03 -2.160730108210328071e-01 6.185175346912180627e-03 4.411969445917884869e-02
-2.748776661562499157e+03 -2.206491558655332419e-01 6.845683890872499011e-03 4.387440255590728533e-02
-2.747734273749999829e+03 -2.252163283752583178e-01 7.389638449401547682e-03 4.363327781844009851e-02
-2.746691885937499592e+03 -2.297854284064045349e-01 7.798196674141395779e-03 4.339593825886135098e-02
-2.745649498125000264e+03 -2.343329876622737840e-01 8.049739201595400295e-03 4.316159911619633915e-02
-2.744607110312499572e+03 -2.388513641215156136e-01 8.090696199568814251e-03 4.293008916626685906e-02
-2.743564722499999334e+03 -2.433432837732025233e-01 7.894685980428958749e-03 4.270147159609410936e-02
-2.742522334687499551e+03 -2.478210953217290791e-01 7.487048134205323557e-03 4.247582678413852619e-02
-2.741479946874999769e+03 -2.522946108353363304e-01 6.956371287472049025e-03 4.225287750960882160e-02
-2.740437559062499986e+03 -2.567917447406977693e-01 6.323263911821433436e-03 4.203327346663507380e-02
-2.739395171249999748e+03 -2.613128563772124657e-01 5.587920464326844028e-03 4.181780256638852750e-02
-2.738352783437499056e+03 -2.658109940445311237e-01 4.765895920800802821e-03 4.160693383642559418e-02
-2.737310395624999728e+03 -2.702734966027938723e-01 3.787457374572478219e-03 4.140020062276360963e-02
-2.736268007812499945e+03 -2.747047596728805496e-01 2.582682693301772969e-03 4.119714588594328153e-02
-2.735225619999999708e+03 -2.790402166179009602e-01 1.195000528406812978e-03 4.099711148089191931e-02
-2.734183232187500380e+03 -2.831762348763650072e-01 -2.888786999049736126e-04 4.079978455729774134e-02
-2.733140844374999688e+03 -2.870496564081949642e-01 -1.818057337240518156e-03 4.060500153109534993e-02
-2.732098456562499450e+03 -2.906659832639409968e-01 -3.331895985939803406e-03 4.041283017713258319e-02
-2.731056068749999667e+03 -2.940608728996445542e-01 -4.793215304902280482e-03 4.022379589519801263e-02
-2.730013680937499885e+03 -2.972443861252444530e-01 -6.256663080585408987e-03 4.003835986348705522e-02
-2.728971293125000102e+03 -3.002407562415180808e-01 -7.785634251459477850e-03 3.985703492075740734e-02
-2.727928905312499410e+03 -3.030386145222267458e-01 -9.370697126892466033e-03 3.968025286910962374e-02
-2.726886517499999627e+03 -3.055694572045759561e-01 -1.099352224033537870e-02 3.950817589237737987e-02
-2.725844129687499844e+03 -3.078501392761030520e-01 -1.265410122217685424e-02 3.934074029006115469e-02
-2.724801741874999607e+03 -3.099186062591987034e-01 -1.438504715082172813e-02 3.917813681544864146e-02
-2.723759354062499824e+03 -3.117820214131765688e-01 -1.620429288980705651e-02 3.902047454291490691e-02
-2.722716966249999132e+03 -3.134249163870719834e-01 -1.810782661387326520e-02 3.886838508189733449e-02
-2.721674578437499804e+03 -3.148023211347755757e-01 -2.009502323026342296e-02 3.872209968513987133e-02
-2.720632190624999566e+03 -3.159181191102265474e-01 -2.220347621762942120e-02 3.858191171543900316e-02
-2.719589802812500238e+03 -3.168004529927427315e-01 -2.446161763910027764e-02 3.844782006133369567e-02
-2.718547415000000001e+03 -3.174321017116935595e-01 -2.687434997691123123e-02 3.831904112455370576e-02
-2.717505027187499309e+03 -3.177978859178759441e-01 -2.949849543848381828e-02 3.819432670492930310e-02
-2.716462639374999526e+03 -3.179073697384809383e-01 -3.235996908906136477e-02 3.807290044014171454e-02
-2.715420251562499743e+03 -3.177783286365027937e-01 -3.544739831475807179e-02 3.795448307190860820e-02
-2.714377863750000415e+03 -3.174386536234566902e-01 -3.871975795878814658e-02 3.783842537817793533e-02
-2.713335475937500178e+03 -3.169030085172119815e-01 -4.214083524299768596e-02 3.772443767150635702e-02
-2.712293088124999940e+03 -3.161445714141069563e-01 -4.575700611768337284e-02 3.761270988669408732e-02
-2.711250700312499703e+03 -3.150940698357165282e-01 -4.958834314814684202e-02 3.750290594716848558e-02
-2.710208312499999920e+03 -3.137009796634671610e-01 -5.359319486992080578e-02 3.739505782476630624e-02
-2.709165924687499682e+03 -3.119522020129951723e-01 -5.777093194046989399e-02 3.728961769929182990e-02
-2.708123536875000354e+03 -3.098532071947425193e-01 -6.211275667120851052e-02 3.718661829750007086e-02
-2.707081149062499662e+03 -3.074603379843014461e-01 -6.661495836442232754e-02 3.708596930296613470e-02
-2.706038761249999425e+03 -3.048250275722241831e-01 -7.130270648116357468e-02 3.698784722110125267e-02
-2.704996373437499642e+03 -3.019551950483042591e-01 -7.615518730958709126e-02 3.689253044741195448e-02
-2.703953985624999859e+03 -2.988962224134882328e-01 -8.113451307912447619e-02 3.680001413197479115e-02
-2.702911597812500077e+03 -2.956693543921568579e-01 -8.620735197840953545e-02 3.670961298314075194e-02
-2.701869209999999384e+03 -2.922915992045501121e-01 -9.133591457442560846e-02 3.662072416352074589e-02
-2.700826822187499602e+03 -2.888068352049357745e-01 -9.646056660441779118e-02 3.653238454724243994e-02
-2.699784434374999819e+03 -2.852628455924832718e-01 -1.015336013676686466e-01 3.644428899208362882e-02
-2.698742046562499581e+03 -2.817227395225356257e-01 -1.065796674395139698e-01 3.635629741260215653e-02
-2.697699658750000253e+03 -2.782208804001323199e-01 -1.116435278453495605e-01 3.626777545443345130e-02
-2.696657270937499106e+03 -2.748191141105330026e-01 -1.166837946719916086e-01 3.617859893259552095e-02
-2.695614883124999778e+03 -2.715469466517474451e-01 -1.216495864608225647e-01 3.608861647115724908e-02
-2.694572495312499541e+03 -2.683873689918641059e-01 -1.265290504775799518e-01 3.599790832165157550e-02
-2.693530107499999758e+03 -2.652927394799238225e-01 -1.313200480745702614e-01 3.590687295244343602e-02
-2.692487719687499521e+03 -2.622160859058855209e-01 -1.360821385373079395e-01 3.581567542749001382e-02
-2.691445331874999283e+03 -2.591247285778228160e-01 -1.408099304780806027e-01 3.572375619057536339e-02
-2.690402944062499046e+03 -2.560505644983822049e-01 -1.454993237945026441e-01 3.563064727161917994e-02
-2.689360556249999718e+03 -2.531152161679717794e-01 -1.501965280658696389e-01 3.553606620343571776e-02
-2.688318168437499935e+03 -2.503559989191633806e-01 -1.549107260369569361e-01 3.543985617464940480e-02
-2.687275780624999697e+03 -2.477500509292069053e-01 -1.596209113987739625e-01 3.534214877568474245e-02
-2.686233392812499460e+03 -2.452694088292474706e-01 -1.642803942822457230e-01 3.524302955347142358e-02
-2.685191004999999222e+03 -2.428910651672462340e-01 -1.688285291980022584e-01 3.514264931205953596e-02
-2.684148617187499894e+03 -2.406102449162083046e-01 -1.732442026200569640e-01 3.504095342772383520e-02
-2.683106229374999657e+03 -2.384508179712231668e-01 -1.775370129840513345e-01 3.493799032341992489e-02
-2.682063841562499874e+03 -2.364493275326930988e-01 -1.816950800506106356e-01 3.483313562853974227e-02
-2.681021453749999637e+03 -2.345308628439248810e-01 -1.856933513104897515e-01 3.472652563950921756e-02
-2.679979065937499854e+03 -2.326170708523462582e-01 -1.894995455188270284e-01 3.461881930997390971e-02
-2.678936678124999617e+03 -2.307079281790648251e-01 -1.931037902595015288e-01 3.451006832528370066e-02
-2.677894290312499834e+03 -2.288215487718181784e-01 -1.965034774399452289e-01 3.440043532108560953e-02
-2.676851902499999596e+03 -2.270287039360321946e-01 -1.996807371762351624e-01 3.429043572223808289e-02
-2.675809514687499814e+03 -2.254185660086929222e-01 -2.026315226971969197e-01 3.418005406658964490e-02
-2.674767126874999576e+03 -2.240316893068777238e-01 -2.053900582335808078e-01 3.406916744129454000e-02
-2.673724739062499793e+03 -2.228618721998306684e-01 -2.079627967174484948e-01 3.395836323603044354e-02
-2.672682351249999556e+03 -2.218928829151373405e-01 -2.102766166186292307e-01 3.384757001799102577e-02
-2.671639963437499773e+03 -2.210968850337552416e-01 -2.123093675454018614e-01 3.373708410871897184e-02
-2.670597575624999536e+03 -2.204875271245974599e-01 -2.140998023161132247e-01 3.362772073221548946e-02
-2.669555187812499753e+03 -2.201005243164788627e-01 -2.156541197973588231e-01 3.352020498551323141e-02
-2.668512799999999515e+03 -2.199303425647318733e-01 -2.169257453781151812e-01 3.341468558080606943e-02
-2.667470412187499733e+03 -2.199820668142541957e-01 -2.178004041141672620e-01 3.331139772994185649e-02
-2.666428024375000405e+03 -2.202702750415815314e-01 -2.182224273381803692e-01 3.321022240333303122e-02
-2.665385636562500167e+03 -2.207715195258166951e-01 -2.182032905709549164e-01 3.311069793539575534e-02
-2.664343248749999930e+03 -2.214744872505474416e-01 -2.177265370307780723e-01 3.301298470111039413e-02
-2.663300860937499692e+03 -2.223734467903248357e-01 -2.167670238031441654e-01 3.291766915046309694e-02
-2.662258473125000364e+03 -2.234500338398597297e-01 -2.153822290526283822e-01 3.282562745553179590e-02
-2.661216085312499672e+03 -2.247271036792598542e-01 -2.136496386645427292e-01 3.273667909912663515e-02
-2.660173697500000344e+03 -2.262134183464299952e-01 -2.115275736737019796e-01 3.265035563634182542e-02
-2.659131309687499652e+03 -2.278585014872265280e-01 -2.089715332559440863e-01 3.256711652280867841e-02
-2.658088921874999869e+03 -2.295625288759849669e-01 -2.059992061337063696e-01 3.248701691128211971e-02
-2.657046534062499632e+03 -2.311889530373920920e-01 -2.025838873808150919e-01 3.241003457365125573e-02
-2.656004146249999849e+03 -2.326211608801134478e-01 -1.987244474614995871e-01 3.233576396957241195e-02
-2.654961758437500066e+03 -2.338647943791871686e-01 -1.944526845722548969e-01 3.226382162972631085e-02
-2.653919370624999374e+03 -2.349606332854784485e-01 -1.897704880505809433e-01 3.219377409538400070e-02
-2.652876982812499591e+03 -2.358945114851017655e-01 -1.846568030143244110e-01 3.212542726066721505e-02
-2.651834594999999808e+03 -2.366728831606402517e-01 -1.790395133736851219e-01 3.205862158121833977e-02
-2.650792207187500026e+03 -2.372909720075626894e-01 -1.729046084388360105e-01 3.199353751328950363e-02
-2.649749819375000243e+03 -2.377677301222505535e-01 -1.663308538509052359e-01 3.193082712266261808e-02
-2.648707431562499096e+03 -2.381538790253129867e-01 -1.593993428887473807e-01 3.187059429073016426e-02
-2.647665043749999768e+03 -2.384890589905453440e-01 -1.521295322477195788e-01 3.181248692816444901e-02
-2.646622655937499530e+03 -2.387698593631636945e-01 -1.445311025424013129e-01 3.175627737324911853e-02
-2.645580268124999748e+03 -2.389736744107908151e-01 -1.367141381688780910e-01 3.170157283199059178e-02
-2.644537880312499965e+03 -2.390951947464346472e-01 -1.287500043452172171e-01 3.164765125437851712e-02
-2.643495492499999727e+03 -2.390976598692660104e-01 -1.206334953120305892e-01 3.159420889503116586e-02
-2.642453104687499490e+03 -2.389407901889268326e-01 -1.123925027707329827e-01 3.154179370137377009e-02
-2.641410716874999707e+03 -2.386148926487813848e-01 -1.040505411734255758e-01 3.149013378660368845e-02
-2.640368329062499924e+03 -2.380935805067977418e-01 -9.561882159027121353e-02 3.143911369775839043e-02
-2.639325941250000142e+03 -2.373528598004407963e-01 -8.711796859861772879e-02 3.138873101151394562e-02
-2.638283553437499450e+03 -2.363820643746163963e-01 -7.859831982861005539e-02 3.133957472002004557e-02
-2.637241165624999212e+03 -2.351697139595944896e-01 -7.009263388458479571e-02 3.129243412341477237e-02
-2.636198777812499884e+03 -2.336682515464134080e-01 -6.156477470052881124e-02 3.124693391682094312e-02
-2.635156389999999647e+03 -2.318404207734339750e-01 -5.298637313361909129e-02 3.120209797877274843e-02
-2.634114002187500319e+03 -2.296836728376045189e-01 -4.442217766016038488e-02 3.115700871100289537e-02
-2.633071614374999626e+03 -2.271983256028941578e-01 -3.589310125651796329e-02 3.111175852238661985e-02
-2.632029226562499844e+03 -2.243604615160278981e-01 -2.736373527269377048e-02 3.106632468063289659e-02
-2.630986838749999606e+03 -2.211671498945150249e-01 -1.882889058269218707e-02 3.102082101765318844e-02
-2.629944450937499823e+03 -2.176963887773640804e-01 -1.026133973721125164e-02 3.097549147234687425e-02
-2.628902063124999586e+03 -2.139729089126692907e-01 -1.650228223739814981e-03 3.093039363957443555e-02
-2.627859675312499803e+03 -2.099983455439727587e-01 6.966915076250385086e-03 3.088550449635629747e-02
-2.626817287499999566e+03 -2.057916135217246201e-01 1.554026164735361482e-02 3.084037924128997868e-02
-2.625774899687500238e+03 -2.013504988840325582e-01 2.409273426980244187e-02 3.079475715061625457e-02
-2.624732511874999545e+03 -1.966730135960695902e-01 3.267993960617395638e-02 3.074891131355137613e-02
-2.623690124062499763e+03 -1.917762376282749204e-01 4.129114782736782036e-02 3.070286029825779195e-02
-2.622647736249999525e+03 -1.866968749246238068e-01 4.996336904821496727e-02 3.065650192050865808e-02
-2.621605348437499742e+03 -1.814564394394448665e-01 5.874014439959479583e-02 3.060985837086166103e-02
-2.620562960624999960e+03 -1.761098876778459665e-01 6.758619247807651220e-02 3.056288460106637572e-02
-2.619520572812500177e+03 -1.707127503677490499e-01 7.646334536973307949e-02 3.051509245362750422e-02
-2.618478184999999939e+03 -1.652847084633825014e-01 8.535169938187042726e-02 3.046617651461895615e-02
-2.617435797187499247e+03 -1.598582390070404924e-01 9.419098358775163105e-02 3.041669535944571331e-02
-2.616393409374999919e+03 -1.544797329247938611e-01 1.028905775805135647e-01 3.036701390185045715e-02
-2.615351021562499682e+03 -1.491834741532720721e-01 1.114362400150700483e-01 3.031758655306384179e-02
-2.614308633750000354e+03 -1.439417903039609814e-01 1.198189165344470120e-01 3.026878325382494073e-02
-2.613266245937500116e+03 -1.387464860436846692e-01 1.280158823101063270e-01 3.022076632169341803e-02
-2.612223858124999879e+03 -1.336696393082175138e-01 1.359888533838199687e-01 3.017392198716133123e-02
-2.611181470312499641e+03 -1.287762844382547844e-01 1.436271801776098922e-01 3.012827642943689821e-02
-2.610139082499999859e+03 -1.240952481206835240e-01 1.508709704759422787e-01 3.008398582441277475e-02
-2.609096694687499621e+03 -1.196607810702978031e-01 1.577286762864953396e-01 3.004135225707026124e-02
-2.608054306875000293e+03 -1.154987302156445378e-01 1.641807102136707552e-01 3.000055566098023749e-02
-2.607011919062499601e+03 -1.116865152729051569e-01 1.701929497107634026e-01 2.996161665252416312e-02
-2.605969531249999363e+03 -1.083071418256602442e-01 1.757648026478328684e-01 2.992440923655110760e-02
-2.604927143437499581e+03 -1.053892782266648009e-01 1.809249464872337843e-01 2.988891459824358221e-02
-2.603884755624999798e+03 -1.029442221415537151e-01 1.856846968914628859e-01 2.985532783957343256e-02
-2.602842367812499560e+03 -1.009471734305699420e-01 1.900481807888212971e-01 2.982347418624884533e-02
-2.601799979999999778e+03 -9.938989268871004090e-02 1.940217325371542956e-01 2.979351502155682882e-02
-2.600757592187499540e+03 -9.821863005696708504e-02 1.975691999848397939e-01 2.976551590669306718e-02
-2.599715204374999757e+03 -9.732892525056084654e-02 2.006491683872199117e-01 2.973958977757790861e-02
-2.598672816562499975e+03 -9.674527818108194510e-02 2.032110711457480456e-01 2.971547783774667120e-02
-2.597630428749999737e+03 -9.656629547043180106e-02 2.051570877264813353e-01 2.969274654494138965e-02
-2.596588040937499954e+03 -9.679275003176056325e-02 2.064283341857990339e-01 2.967178089530004767e-02
-2.595545653124999717e+03 -9.737377926679878504e-02 2.070002128771175620e-01 2.965329762399773056e-02
-2.594503265312499934e+03 -9.826416996435083373e-02 2.068771810707939474e-01 2.963745649529962722e-02
-2.593460877499999697e+03 -9.945757621380199587e-02 2.061017761590489272e-01 2.962395075362753150e-02
-2.592418489687499914e+03 -1.009731948331298451e-01 2.046684638016627034e-01 2.961292011853348602e-02
-2.591376101874999677e+03 -1.027943557977352707e-01 2.025491411714703538e-01 2.960481771192581546e-02
-2.590333714062499439e+03 -1.048990905020214803e-01 1.998008252329933621e-01 2.959992123591649246e-02
-2.589291326249999656e+03 -1.072579721985621320e-01 1.964777276803398032e-01 2.959799311176964862e-02
-2.588248938437499874e+03 -1.098469396829449274e-01 1.926480783136624297e-01 2.959851521622624063e-02
-2.587206550624999636e+03 -1.126577620782720224e-01 1.883592542892116861e-01 2.960134387094588704e-02
-2.586164162812499853e+03 -1.156254273845557651e-01 1.835796795560490080e-01 2.960680576892214810e-02
-2.585121774999999161e+03 -1.186906816372704232e-01 1.782541145540574301e-01 2.961521648777400845e-02
-2.584079387187499833e+03 -1.218334586285761967e-01 1.723807977397088520e-01 2.962670943340586088e-02
-2.583036999374999596e+03 -1.250124925696790290e-01 1.659772423870504721e-01 2.964148534304272137e-02
-2.581994611562499358e+03 -1.282090527094363885e-01 1.590595600908449314e-01 2.965954589557011009e-02
-2.580952223749999575e+03 -1.314490339587014722e-01 1.516786722849450542e-01 2.968102431174790556e-02
-2.579909835937499793e+03 -1.347274819849740846e-01 1.438949907493236868e-01 2.970609334321931694e-02
-2.578867448124999555e+03 -1.379755429359623142e-01 1.357277639247432832e-01 2.973433884650325543e-02
-2.577825060312499772e+03 -1.411499530810020331e-01 1.271102148637617002e-01 2.976528198716773058e-02
-2.576782672499999535e+03 -1.442590573311542945e-01 1.180444642069016781e-01 2.979877751547454351e-02
-2.575740284687499752e+03 -1.472728072059978355e-01 1.085932298799257567e-01 2.983463669135866941e-02
-2.574697896874999969e+03 -1.501293257159602990e-01 9.881623327347943686e-02 2.987265360270090209e-02
-2.573655509062499732e+03 -1.527834436161606135e-01 8.878252018206811425e-02 2.991265399068619713e-02
-2.572613121249999949e+03 -1.551896089914281407e-01 7.859611796107840442e-02 2.995461436516592968e-02
-2.571570733437499712e+03 -1.572922247599733980e-01 6.837312946534566949e-02 2.999842024448944044e-02
-2.570528345625000384e+03 -1.590119672924331096e-01 5.822267777410763262e-02 3.004438913218321350e-02
-2.569485957812500146e+03 -1.602949253790703077e-01 4.814081092469087858e-02 3.009291681194690982e-02
-2.568443569999999909e+03 -1.611017303051485716e-01 3.809901700100098987e-02 3.014349284959706721e-02
-2.567401182187499671e+03 -1.614114583109044765e-01 2.817502195712308366e-02 3.019601453562747312e-02
-2.566358794374999889e+03 -1.612419046889878582e-01 1.846656409380582203e-02 3.025099629659741204e-02
-2.565316406562499651e+03 -1.605821290374154775e-01 9.021392848568711431e-03 3.030853174936740113e-02
-2.564274018749999868e+03 -1.594899197675284375e-01 -1.381014754046963611e-04 3.036838293134550004e-02
-2.563231630937499631e+03 -1.580005373902022003e-01 -8.996921696806846336e-03 3.043007847362139487e-02
-2.562189243125000303e+03 -1.561088303376876318e-01 -1.750508908242898870e-02 3.049390819727863453e-02
-2.561146855312499611e+03 -1.538950299887636708e-01 -2.560247955605076189e-02 3.056028283780677646e-02
-2.560104467499999828e+03 -1.514254266482578104e-01 -3.330759992373971690e-02 3.062955381624748313e-02
-2.559062079687500045e+03 -1.487310567522820426e-01 -4.065044597222529366e-02 3.070155276231872898e-02
-2.558019691874999808e+03 -1.457908452475807359e-01 -4.755982800536842636e-02 3.077571713452047220e-02
-2.556977304062499570e+03 -1.425675120170338261e-01 -5.395607387624495876e-02 3.085179489019578003e-02
-2.555934916249999787e+03 -1.390312980772859808e-01 -5.987590295525069967e-02 3.092972454780914399e-02
-2.554892528437499550e+03 -1.351633261095824823e-01 -6.534739393262692375e-02 3.100896835238941412e-02
-2.553850140625000222e+03 -1.309772363410847962e-01 -7.035270035775020858e-02 3.108904626922285100e-02
-2.552807752812499530e+03 -1.265134829479424017e-01 -7.492344561833680361e-02 3.116969644639882436e-02
-2.551765364999999747e+03 -1.218138648378767064e-01 -7.909378407156072988e-02 3.125112978263913655e-02
-2.550722977187499964e+03 -1.168773823400152401e-01 -8.286269349441094390e-02 3.133380388999387062e-02
-2.549680589374999727e+03 -1.117085032833214642e-01 -8.625128452477970331e-02 3.141773194154692112e-02
-2.548638201562499944e+03 -1.063143272707693654e-01 -8.923848086606650520e-02 3.150250490390425068e-02
-2.547595813749999706e+03 -1.007218243863891860e-01 -9.185861450506836723e-02 3.158761553140949224e-02
-2.546553425937499924e+03 -9.496947501845920403e-02 -9.415777265118857597e-02 3.167305000137306259e-02
-2.545511038124999232e+03 -8.907538735418271680e-02 -9.604558770521268163e-02 3.175912562606548334e-02
-2.544468650312499904e+03 -8.306232919627257183e-02 -9.740403864974234160e-02 3.184595552575269356e-02
-2.543426262499999666e+03 -7.695251494913085688e-02 -9.824083846846509704e-02 3.193308479369074554e-02
-2.542383874687499429e+03 -7.076812303571117235e-02 -9.861730056157849700e-02 3.202015737765184777e-02
-2.541341486874999646e+03 -6.450622753329907089e-02 -9.850825031545473731e-02 3.210747017527251779e-02
-2.540299099062499863e+03 -5.818855572708556134e-02 -9.785591110467800613e-02 3.219508451051646125e-02
-2.539256711249999626e+03 -5.186809373879092133e-02 -9.664588300055873549e-02 3.228277788228494510e-02
-2.538214323437499843e+03 -4.559802350969413554e-02 -9.491485791882231515e-02 3.237084622964821884e-02
-2.537171935624999605e+03 -3.942064223970861980e-02 -9.264884495306796586e-02 3.245951477483043773e-02
-2.536129547812499823e+03 -3.334895995694758808e-02 -8.981005852518608723e-02 3.254888701126706224e-02
-2.535087159999999585e+03 -2.739542975554398740e-02 -8.635699636098609355e-02 3.263944271254480556e-02
-2.534044772187499348e+03 -2.157790113527593978e-02 -8.227045360274820585e-02 3.273102344202629549e-02
-2.533002384374999565e+03 -1.589071177446066407e-02 -7.760549070556005402e-02 3.282311028538106856e-02
-2.531959996562499782e+03 -1.038324474086713134e-02 -7.248564241295116228e-02 3.291612978239766979e-02
-2.530917608749999545e+03 -5.155433745672233226e-03 -6.703718457532290009e-02 3.301067519274243633e-02
-2.529875220937499762e+03 -2.647160850867136261e-04 -6.128673952561700111e-02 3.310625207444765211e-02
-2.528832833124999979e+03 4.287899909038106472e-03 -5.526439591192875561e-02 3.320181184429304294e-02
-2.527790445312499742e+03 8.437108765673217992e-03 -4.898782910743185171e-02 3.329741081506856770e-02
-2.526748057499999959e+03 1.205279101602219072e-02 -4.245695069361602597e-02 3.339361262066901925e-02
-2.525705669687499721e+03 1.510690741618078703e-02 -3.575089194214485511e-02 3.349039841691853203e-02
-2.524663281874999939e+03 1.757137799884092577e-02 -2.894734039787293448e-02 3.358810974639077351e-02
-2.523620894062499701e+03 1.943571646303940414e-02 -2.211753730099536713e-02 3.368702000801436502e-02
-2.522578506250000373e+03 2.075899517593304822e-02 -1.534473974903866750e-02 3.378690785670359492e-02
-2.521536118437499681e+03 2.152061680585626302e-02 -8.720629706615558308e-03 3.388750948978511146e-02
-2.520493730624999898e+03 2.171476857299398100e-02 -2.357913938237324314e-03 3.398843490177601290e-02
-2.519451342812499661e+03 2.136689949131154176e-02 3.691839334451109747e-03 3.408967908523866108e-02
-2.518408954999999878e+03 2.048835711909784141e-02 9.352917458514492521e-03 3.419119007149573619e-02
-2.517366567187499641e+03 1.911662337502191555e-02 1.450095533100421302e-02 3.429234918874534549e-02
-2.516324179374999858e+03 1.723175048185229818e-02 1.910985248460114402e-02 3.439258896052328068e-02
-2.515281791562499620e+03 1.478472730863149287e-02 2.315006681975329689e-02 3.449190572142803168e-02
-2.514239403749999838e+03 1.174166661372173792e-02 2.657960326443222290e-02 3.459036134000922219e-02
-2.513197015937499600e+03 8.062082786055579930e-03 2.942829964665077611e-02 3.468804367193531468e-02
-2.512154628124999817e+03 3.763289667858132903e-03 3.176055278953105604e-02 3.478500115868664311e-02
-2.511112240312499580e+03 -1.117188831073909205e-03 3.359124344303648924e-02 3.488119888172697830e-02
-2.510069852499999797e+03 -6.600910334163739845e-03 3.491522486829877481e-02 3.497673731565516947e-02
-2.509027464687499560e+03 -1.266513686376265213e-02 3.573556069607117247e-02 3.507113996483515739e-02
-2.507985076874999777e+03 -1.926399006118777180e-02 3.606753378067081850e-02 3.516466773233823534e-02
-2.506942689062499539e+03 -2.639952278516367878e-02 3.597783381796616775e-02 3.525803091335578260e-02
-2.505900301249999757e+03 -3.406157327659065093e-02 3.548643813763228960e-02 3.535137516866137392e-02
-2.504857913437499974e+03 -4.217908593820748897e-02 3.458385120818945752e-02 3.544411485913401272e-02
-2.503815525624999736e+03 -5.072560135130413372e-02 3.327304401953971869e-02 3.553579726608906142e-02
-2.502773137812499954e+03 -5.972644831960140233e-02 3.156301063271486906e-02 3.562633443979400238e-02
-2.501730749999999716e+03 -6.919031813403891951e-02 2.946862366776807629e-02 3.571645080662769201e-02
-2.500688362187499933e+03 -7.904699750048856111e-02 2.696775826969360218e-02 3.580647158618335824e-02
-2.499645974374999696e+03 -8.920034810838411987e-02 2.403971185934040272e-02 3.589605676216021252e-02
-2.498603586562499913e+03 -9.957381245476616682e-02 2.071306646074553420e-02 3.598484402745014826e-02
-2.497561198749999676e+03 -1.100810627613274945e-01 1.707274617753430646e-02 3.607303967842923065e-02
-2.496518810937499893e+03 -1.206760728722015008e-01 1.315608994135322035e-02 3.616064691730156572e-02
-2.495476423124999656e+03 -1.313593309865663250e-01 8.930313693032133904e-03 3.624782356044497361e-02
-2.494434035312499873e+03 -1.421097370721943753e-01 4.343188456241802581e-03 3.633539358053339274e-02
-2.493391647499999635e+03 -1.528414262283874780e-01 -6.605040557635284693e-04 3.642453961914000199e-02
-2.492349259687499853e+03 -1.635108551206905236e-01 -6.081578261242091138e-03 3.651545764470926630e-02
-2.491306871874999615e+03 -1.741573314608048650e-01 -1.187413892260253886e-02 3.660788972545350739e-02
-2.490264484062499378e+03 -1.847957759779356168e-01 -1.801109870303343671e-02 3.670186247589670575e-02
-2.489222096249999595e+03 -1.953480254866516996e-01 -2.450693782484963251e-02 3.679787246758067787e-02
-2.488179708437499812e+03 -2.057751234361291925e-01 -3.138305499626357908e-02 3.689609806949120663e-02
-2.487137320624999575e+03 -2.160908747137765817e-01 -3.864947040853078386e-02 3.699701235214485073e-02
-2.486094932812499792e+03 -2.262929021779410688e-01 -4.636192541444539988e-02 3.710125625586387782e-02
-2.485052544999999100e+03 -2.363944644536975226e-01 -5.452582292326118435e-02 3.720905804662449218e-02
-2.484010157187499772e+03 -2.463464109255004975e-01 -6.314000477359044128e-02 3.732084425044480958e-02
-2.482967769374999534e+03 -2.561002678065195659e-01 -7.218318737683329656e-02 3.743729946110049833e-02
-2.481925381562499297e+03 -2.655976213610427017e-01 -8.149491407408761268e-02 3.755857095246379479e-02
-2.480882993749999969e+03 -2.747361495055296032e-01 -9.088911114680096881e-02 3.768507230352576703e-02
-2.479840605937499731e+03 -2.834680534259553242e-01 -1.002599784903612651e-01 3.781691648792508131e-02
-2.478798218124999948e+03 -2.917349681296523833e-01 -1.095672738899631654e-01 3.795413392185836843e-02
-2.477755830312499711e+03 -2.994732357428244729e-01 -1.188579338977896610e-01 3.809771817203749800e-02
-2.476713442499999928e+03 -3.066831898155550906e-01 -1.281436178183908148e-01 3.824811358229831398e-02
-2.475671054687499691e+03 -3.133957860058868006e-01 -1.373535729240581427e-01 3.840573889558126369e-02
-2.474628666874999908e+03 -3.195563467532509527e-01 -1.463844520243186842e-01 3.857072461785516354e-02
-2.473586279062499671e+03 -3.250103009517975594e-01 -1.551218372598270334e-01 3.874289955385510492e-02
-2.472543891249999888e+03 -3.297512286040520935e-01 -1.635104593615217816e-01 3.892155024169267896e-02
-2.471501503437499650e+03 -3.338976233404256089e-01 -1.715701598959875895e-01 3.910579343921840451e-02
-2.470459115625000322e+03 -3.375249361996813802e-01 -1.793529882904818240e-01 3.929570641430741446e-02
-2.469416727812499630e+03 -3.406917911717217695e-01 -1.868141903912316493e-01 3.949109568998307451e-02
-2.468374339999999847e+03 -3.433809857835249391e-01 -1.938843170773819069e-01 3.969124715198909387e-02
-2.467331952187500065e+03 -3.455203442798504554e-01 -2.005235283510694300e-01 3.989587501262021468e-02
-2.466289564374999827e+03 -3.470688770553581604e-01 -2.066900121257250755e-01 4.010482619342615324e-02
-2.465247176562499590e+03 -3.480092686075788033e-01 -2.122085894153416252e-01 4.031791973659433481e-02
-2.464204788749999807e+03 -3.483618772141753861e-01 -2.169266112038775174e-01 4.053476431012865283e-02
-2.463162400937499569e+03 -3.481211171471360055e-01 -2.208242568050678700e-01 4.075482536597838795e-02
-2.462120013125000241e+03 -3.472652689849846097e-01 -2.238718867578973482e-01 4.097758974604098076e-02
-2.461077625312499549e+03 -3.457680542332158824e-01 -2.260574534813257763e-01 4.120230748943765064e-02
-2.460035237499999766e+03 -3.435284011362993439e-01 -2.274600769149915103e-01 4.142855107508801316e-02
-2.458992849687499984e+03 -3.405438082649884235e-01 -2.282281345435025477e-01 4.165688243309274147e-02
-2.457950461874999746e+03 -3.368665865233728685e-01 -2.284989833209211674e-01 4.188740989630353878e-02
-2.456908074062499963e+03 -3.324539663955620172e-01 -2.283817948538657550e-01 4.211936025731409516e-02
-2.455865686249999726e+03 -3.272667210215912670e-01 -2.279055452790914316e-01 4.235231589616385295e-02
-2.454823298437499943e+03 -3.213156532281639111e-01 -2.270100330666073585e-01 4.258692474252196575e-02
-2.453780910624999251e+03 -3.146585493470144823e-01 -2.256181561151864023e-01 4.282302631197244108e-02
-2.452738522812499923e+03 -3.073348548773119915e-01 -2.236397444113872590e-01 4.306040532717195224e-02
-2.451696134999999686e+03 -2.993867100306515372e-01 -2.209902621921198962e-01 4.329899471259929938e-02
-2.450653747187499903e+03 -2.908798696704950615e-01 -2.175954555868068740e-01 4.353860992455644424e-02
-2.449611359374999665e+03 -2.818855154267037588e-01 -2.133629460039140058e-01 4.377876816663820586e-02
-2.448568971562499883e+03 -2.724810787778866317e-01 -2.082461987551248450e-01 4.401925911966098059e-02
-2.447526583749999645e+03 -2.627078967503927998e-01 -2.022691079196662356e-01 4.426019310202233825e-02
-2.446484195937499862e+03 -2.525909365858576283e-01 -1.954671474860365799e-01 4.450179620203292136e-02
-2.445441808124999625e+03 -2.422244392568451699e-01 -1.878861790375733198e-01 4.474460448126412609e-02
-2.444399420312499842e+03 -2.316888896985974666e-01 -1.795941800465207794e-01 4.498862091249268558e-02
-2.443357032499999605e+03 -2.210103635082790730e-01 -1.705769932281268331e-01 4.523445874832084795e-02
-2.442314644687499367e+03 -2.102591806415925746e-01 -1.607677054226847035e-01 4.548221654835749722e-02
-2.441272256874999584e+03 -1.994389085569265307e-01 -1.501816123810166825e-01 4.573163285684758717e-02
-2.440229869062499802e+03 -1.885956462374206999e-01 -1.388830310891445152e-01 4.598191135386785894e-02
-2.439187481249999564e+03 -1.779051711994292795e-01 -1.268942180043224344e-01 4.623270794074706841e-02
-2.438145093437499781e+03 -1.675093057710035360e-01 -1.142866350872740328e-01 4.648394759006588967e-02
-2.437102705624999544e+03 -1.575256504502452193e-01 -1.011535374732601272e-01 4.673537507974966088e-02
-2.436060317812499761e+03 -1.480254073681006033e-01 -8.763198749260478482e-02 4.698689867380569096e-02
-2.435017929999999978e+03 -1.390845985683003272e-01 -7.387759303783765497e-02 4.723849490693774605e-02
-2.433975542187499741e+03 -1.307118064380499434e-01 -5.998940025463936343e-02 4.749017493542213864e-02
-2.432933154374999958e+03 -1.228103829250073026e-01 -4.609553096508645087e-02 4.774191744490910438e-02
-2.431890766562499721e+03 -1.153787834962283071e-01 -3.239380881910522425e-02 4.799364020080509191e-02
-2.430848378749999938e+03 -1.083848462736096835e-01 -1.913528649890784694e-02 4.824500756849448707e-02
-2.429805990937499701e+03 -1.017478867216004973e-01 -6.406740919657719080e-03 4.849568095365049819e-02
-2.428763603124999918e+03 -9.549402148366695209e-02 5.808704163534017528e-03 4.874540508617741796e-02
-2.427721215312499680e+03 -8.963765235772580553e-02 1.760478094608092237e-02 4.899389999193506234e-02
-2.426678827499999898e+03 -8.412660527758061835e-02 2.912499725812317530e-02 4.924091758710184841e-02
-2.425636439687499660e+03 -7.896190477322398427e-02 4.042854572076717834e-02 4.948683931619007881e-02
-2.424594051874999877e+03 -7.416239920479199277e-02 5.146457990576033814e-02 4.973252133360105132e-02
-2.423551664062499640e+03 -6.964427455230490227e-02 6.212764675433213313e-02 4.997807489388126495e-02
-2.422509276249999857e+03 -6.534808322429172533e-02 7.238218466615710389e-02 5.022273385231423859e-02
-2.421466888437499620e+03 -6.132309067092940602e-02 8.220474277653629092e-02 5.046575676059313759e-02
-2.420424500624999837e+03 -5.763592931388287349e-02 9.159782082161908867e-02 5.070697598456502114e-02
-2.419382112812499599e+03 -5.435248523220765487e-02 1.005751159059692229e-01 5.094651921303124109e-02
-2.418339725000000271e+03 -5.151173856997331296e-02 1.091062930448477297e-01 5.118469681206843508e-02
-2.417297337187499579e+03 -4.907701111666602084e-02 1.171286048442887057e-01 5.142182283090835498e-02
-2.416254949374999796e+03 -4.705777908396286541e-02 1.245383457894156665e-01 5.165799199983757417e-02
-2.415212561562499559e+03 -4.547956763455907048e-02 1.312672447844911994e-01 5.189252289889014630e-02
-2.414170173749999776e+03 -4.431258136416901111e-02 1.373124491299832495e-01 5.212580121959746460e-02
-2.413127785937499993e+03 -4.356412015677001842e-02 1.427219674787978954e-01 5.235909086495225268e-02
-2.412085398124999756e+03 -4.319342689951723158e-02 1.475200617581768348e-01 5.259325553476364157e-02
-2.411043010312499973e+03 -4.319676960105424401e-02 1.516974106534343114e-01 5.282860015296276385e-02
-2.410000622500000190e+03 -4.360451390400751914e-02 1.552448535493430315e-01 5.306536702988830234e-02
-2.408958234687499953e+03 -4.438319597176445391e-02 1.581469687158648663e-01 5.330349812372241203e-02
-2.407915846874999716e+03 -4.548733295975340707e-02 1.604069643160025982e-01 5.354281274067659163e-02
-2.406873459062500388e+03 -4.689362093794364333e-02 1.620458224133715097e-01 5.378324928943826327e-02
-2.405831071249999695e+03 -4.864198226216637916e-02 1.631557089858786114e-01 5.402465949826906755e-02
-2.404788683437499913e+03 -5.069071888155306238e-02 1.637668626533013705e-01 5.426669634607136222e-02
-2.403746295624999675e+03 -5.289536995312878881e-02 1.638025247262664963e-01 5.450971930123161419e-02
-2.402703907812499892e+03 -5.523028228061930417e-02 1.632668966516802045e-01 5.475339085497803182e-02
-2.401661519999999655e+03 -5.770684757031346868e-02 1.622401027149349972e-01 5.499678625148928662e-02
-2.400619132187499872e+03 -6.028962928907320024e-02 1.607540722775886444e-01 5.523986505215076892e-02
-2.399576744374999635e+03 -6.288446910037055748e-02 1.588540891787298404e-01 5.548325212901905612e-02
-2.398534356562499397e+03 -6.539915029289727899e-02 1.565696456615266463e-01 5.572743027274623673e-02
-2.397491968749999614e+03 -6.776396234977424826e-02 1.538585819023352008e-01 5.597245963259194629e-02
-2.396449580937499832e+03 -6.999555350164426981e-02 1.506927840430919707e-01 5.621827285089800452e-02
-2.395407193124999594e+03 -7.216251826824590654e-02 1.471058249753173786e-01 5.646545364764391645e-02
-2.394364805312499811e+03 -7.431536202636331023e-02 1.431314912675824558e-01 5.671449422065268087e-02
-2.393322417499999119e+03 -7.656194720107024898e-02 1.387298725189847204e-01 5.696491496535710519e-02
-2.392280029687499791e+03 -7.890116828121156167e-02 1.339407967442114988e-01 5.721611020455882879e-02
-2.391237641874999554e+03 -8.125866603005828248e-02 1.288958800964054296e-01 5.746832614779917581e-02
-2.390195254062499316e+03 -8.360009092805661957e-02 1.237136117880612424e-01 5.772134602028163725e-02
-2.389152866249999988e+03 -8.591613252974851511e-02 1.185549511774900838e-01 5.797435165584295669e-02
-2.388110478437499751e+03 -8.817051596363151278e-02 1.134936771723146637e-01 5.822726488908332165e-02
-2.387068090624999968e+03 -9.026527028634057093e-02 1.085705565771395570e-01 5.848133105468078519e-02
-2.386025702812499730e+03 -9.220091071807673400e-02 1.038251207649327074e-01 5.873669099236474705e-02
-2.384983314999999493e+03 -9.408981012414854850e-02 9.927452858793585355e-02 5.899281328207554853e-02
-2.383940927187499710e+03 -9.588431897583218899e-02 9.501077566079813019e-02 5.925003519406158575e-02
-2.382898539374999928e+03 -9.749595686276632533e-02 9.107334310915649045e-02 5.950880342368657788e-02
-2.381856151562499235e+03 -9.880219499667013128e-02 8.752634615627873094e-02 5.976860153677560072e-02
-2.380813763749999907e+03 -9.965104144940351016e-02 8.443823656601026628e-02 6.002812141666721835e-02
-2.379771375937499670e+03 -1.000226729054928820e-01 8.183775722618855109e-02 6.028693616010642048e-02
-2.378728988124999887e+03 -9.988620416283899850e-02 7.975507044328448980e-02 6.054554130806093226e-02
-2.377686600312499650e+03 -9.929782927056454711e-02 7.816407071161629583e-02 6.080299275498936978e-02
-2.376644212499999867e+03 -9.833911098758177372e-02 7.702938750542277779e-02 6.105863047226585405e-02
-2.375601824687499629e+03 -9.713348168600163812e-02 7.631574764307100245e-02 6.131313002967894721e-02
-2.374559436874999847e+03 -9.583814178943132756e-02 7.605241101216382582e-02 6.156703807451751470e-02
-2.373517049062499609e+03 -9.446623939623714772e-02 7.640081749708771408e-02 6.181977120509613011e-02
-2.372474661249999826e+03 -9.299672114951616775e-02 7.736864588809384824e-02 6.207037588469925538e-02
-2.371432273437499589e+03 -9.134875593511362912e-02 7.892130734505080347e-02 6.231748919426203376e-02
-2.370389885625000261e+03 -8.950914898666242903e-02 8.114600578440345213e-02 6.256027778207400025e-02
-2.369347497812499569e+03 -8.755935036357520573e-02 8.408069643897596313e-02 6.279874602347644552e-02
-2.368305109999999786e+03 -8.545303477057444863e-02 8.778470371371073500e-02 6.303301942819858339e-02
-2.367262722187500458e+03 -8.308158871098487996e-02 9.235925281168132217e-02 6.326325713357767999e-02
-2.366220334374999766e+03 -8.034909086769299880e-02 9.788130052142020310e-02 6.349064081236727164e-02
-2.365177946562499983e+03 -7.714688336575770133e-02 1.043713855138993091e-01 6.371595472584760944e-02
-2.364135558749999745e+03 -7.349710018996079286e-02 1.118457407199029419e-01 6.393936201822088272e-02
-2.363093170937499963e+03 -6.953644449051712972e-02 1.201771472768943111e-01 6.416099636184756372e-02
-2.362050783125000180e+03 -6.532797848638377536e-02 1.291718880601756825e-01 6.438087866050794250e-02
-2.361008395312499943e+03 -6.089103493464778638e-02 1.386586901426974938e-01 6.459906019072103600e-02
-2.359966007499999705e+03 -5.625092607674404138e-02 1.485515134999229048e-01 6.481626487696250105e-02
-2.358923619687499922e+03 -5.142438452639357116e-02 1.588153831794658633e-01 6.503326725937445818e-02
-2.357881231874999685e+03 -4.642500830797334499e-02 1.693915655199121351e-01 6.525034376323965435e-02
-2.356838844062499902e+03 -4.130754827382567690e-02 1.802767437021475794e-01 6.546801965088709652e-02
-2.355796456249999665e+03 -3.615437854669396878e-02 1.914149790510477067e-01 6.568629772243338161e-02
-2.354754068437499882e+03 -3.100203810739679544e-02 2.028697057092576084e-01 6.590467780701034228e-02
-2.353711680624999644e+03 -2.590070912287412846e-02 2.147595351543474806e-01 6.612325051646342211e-02
-2.352669292812499862e+03 -2.090456406451285387e-02 2.271314759847575526e-01 6.634248053744874751e-02
-2.351626904999999624e+03 -1.597359443037577043e-02 2.400431025111496308e-01 6.656315988170825870e-02
-2.350584517187499841e+03 -1.104091763246714542e-02 2.533958591970569829e-01 6.678549543986769810e-02
-2.349542129374999604e+03 -6.097008133424994258e-03 2.670001273209894332e-01 6.700844758458275596e-02
-2.348499741562499821e+03 -1.082454477642408319e-03 2.807079540743682711e-01 6.723189030238606312e-02
-2.347457353749999584e+03 4.014418328263977265e-03 2.944043538104626490e-01 6.745631556352776892e-02
-2.346414965937499801e+03 9.123023559456280851e-03 3.080761281134920537e-01 6.768238473305479563e-02
-2.345372578124999563e+03 1.424915078855357176e-02 3.217292501985713482e-01 6.791166363299326603e-02
-2.344330190312499781e+03 1.942062043078549016e-02 3.353620464755363018e-01 6.814497366725483229e-02
-2.343287802499999998e+03 2.467573801171583925e-02 3.490419296258566728e-01 6.838285409368770329e-02
-2.342245414687499760e+03 3.003687411782580974e-02 3.627765594272361893e-01 6.862525465532039182e-02
-2.341203026874999978e+03 3.557570854602495891e-02 3.764811304684270166e-01 6.887131660269356359e-02
-2.340160639062499740e+03 4.133491781167020207e-02 3.901510890673263732e-01 6.912057044947400586e-02
-2.339118251249999958e+03 4.729634180563624390e-02 4.038271699260946868e-01 6.937274684662154967e-02
-2.338075863437499265e+03 5.348244695181010588e-02 4.174010403455605811e-01 6.962825777715464515e-02
-2.337033475624999937e+03 5.982252313005692601e-02 4.306839141001630455e-01 6.988773448625740237e-02
-2.335991087812499700e+03 6.642708336854741269e-02 4.435857015442488116e-01 7.015171667664986399e-02
-2.334948699999999917e+03 7.350826293240800280e-02 4.560674011530007066e-01 7.041973129609446769e-02
-2.333906312187499680e+03 8.116555179778138507e-02 4.681481922257989536e-01 7.069098424721638463e-02
-2.332863924374999442e+03 8.948629001610056144e-02 4.799014246354093571e-01 7.096461261869169146e-02
-2.331821536562499659e+03 9.843481511046781041e-02 4.915139778718202179e-01 7.124031299322590438e-02
-2.330779148749999877e+03 1.080208174287750345e-01 5.031443095076084671e-01 7.151795455369377996e-02
-2.329736760937499184e+03 1.182711601793509787e-01 5.147724462296664472e-01 7.179806679504099898e-02
-2.328694373124999856e+03 1.290142137678019219e-01 5.263236806686618641e-01 7.208069291832852610e-02
-2.327651985312499619e+03 1.399981906511980068e-01 5.377649938078181702e-01 7.236570502295699980e-02
-2.326609597500000291e+03 1.509526906099755705e-01 5.492254548303742157e-01 7.265279805391891554e-02
-2.325567209687499599e+03 1.617677027612160756e-01 5.608231373814918097e-01 7.294241664857262220e-02
-2.324524821874999816e+03 1.723579086326229304e-01 5.724992555495980184e-01 7.323544254584617164e-02
-2.323482434062499578e+03 1.825978382822443236e-01 5.840360356803382391e-01 7.353238027658602627e-02
-2.322440046249999796e+03 1.925081961896393523e-01 5.952518354874751783e-01 7.383345576002313393e-02
-2.321397658437499558e+03 2.020724744735215017e-01 6.060081739703853110e-01 7.413938433725562882e-02
-2.320355270624999775e+03 2.111864187570663964e-01 6.162851117415292235e-01 7.444991583490198628e-02
-2.319312882812499993e+03 2.196064922859102264e-01 6.261740231607448859e-01 7.476601813685064546e-02
-2.318270495000000210e+03 2.271714525508591875e-01 6.356604417352905712e-01 7.508921665952354718e-02
-2.317228107187499972e+03 2.339340184373706055e-01 6.446922762468083601e-01 7.542103126992008577e-02
-2.316185719374999735e+03 2.399229936721566370e-01 6.531668426809560390e-01 7.576263342935540823e-02
-2.315143331562500407e+03 2.451937359008547201e-01 6.609986051029317355e-01 7.611434509996091446e-02
-2.314100943749999715e+03 2.497960250033867680e-01 6.682781837184417206e-01 7.647634141976748789e-02
-2.313058555937499932e+03 2.537356096815197026e-01 6.750987581050756914e-01 7.684844534922091741e-02
-2.312016168124999695e+03 2.569814612479959237e-01 6.813734444408472424e-01 7.723074914471592112e-02
-2.310973780312499912e+03 2.594652660261267951e-01 6.869896763434977238e-01 7.762309551100678162e-02
-2.309931392500000129e+03 2.612063454238747751e-01 6.918323365030376593e-01 7.802504092596763974e-02
-2.308889004687499892e+03 2.622357055671032944e-01 6.958409465299975061e-01 7.843497889132677869e-02
-2.307846616874999654e+03 2.625801600076046460e-01 6.990809692033732592e-01 7.885099615814532281e-02
-2.306804229062500326e+03 2.623891541913334624e-01 7.016307774241254958e-01 7.927249474275215035e-02
-2.305761841249999634e+03 2.617860243150125776e-01 7.034713570206645450e-01 7.969960091334138408e-02
-2.304719453437499851e+03 2.607422101756305399e-01 7.046064032777166197e-01 8.013178960926430061e-02
-2.303677065624999614e+03 2.591561625255137669e-01 7.051349809027537274e-01 8.056825791870329823e-02
-2.302634677812499831e+03 2.570591796940937535e-01 7.050964730034130490e-01 8.100854444968957901e-02
-2.301592289999999593e+03 2.545537336329692368e-01 7.043667169619587387e-01 8.145234100766275687e-02
-2.300549902187499811e+03 2.516202585603699582e-01 7.029303415901347885e-01 8.189946095626828015e-02
-2.299507514374999573e+03 2.482357873725110076e-01 7.009365204265448623e-01 8.234841113350156727e-02
-2.298465126562499790e+03 2.444916637907733614e-01 6.984723976029542092e-01 8.279750447112584066e-02
-2.297422738749999553e+03 2.404716231293603512e-01 6.955144985979770933e-01 8.324597531927983851e-02
-2.296380350937499770e+03 2.361974868011894046e-01 6.920273558873090147e-01 8.369443627523590057e-02
-2.295337963124999987e+03 2.315292247022917860e-01 6.878913813301053004e-01 8.414382221484102697e-02
-2.294295575312499750e+03 2.263975832783691744e-01 6.829787983326994771e-01 8.459476967970522288e-02
-2.293253187499999967e+03 2.209298338602298795e-01 6.773741086225645303e-01 8.504818373884273641e-02
-2.292210799687499730e+03 2.153118542422743642e-01 6.711568982373171677e-01 8.550485682105485319e-02
-2.291168411874999947e+03 2.097021341623665491e-01 6.643967259563815508e-01 8.596482193534095428e-02
-2.290126024062499255e+03 2.041552473456610950e-01 6.572168986269257829e-01 8.642777341212523612e-02
-2.289083636249999927e+03 1.988235093324960956e-01 6.496746259753594099e-01 8.689294876158067116e-02
-2.288041248437499689e+03 1.936569419447724538e-01 6.417799493094635821e-01 8.735973955300510574e-02
-2.286998860624999907e+03 1.885076108929582550e-01 6.334842420090411874e-01 8.782890030678039417e-02
-2.285956472812499669e+03 1.834702015881147230e-01 6.248213178736721218e-01 8.830078984954692345e-02
-2.284914084999999886e+03 1.786378322312707767e-01 6.159340479163929460e-01 8.877549485397089046e-02
-2.283871697187499649e+03 1.739561458766762936e-01 6.069294644663622007e-01 8.925410680477988135e-02
-2.282829309374999866e+03 1.693345421355546554e-01 5.978297927122282474e-01 8.973607906455212391e-02
-2.281786921562499629e+03 1.648096436490603389e-01 5.887323031058149247e-01 9.022062067314572109e-02
-2.280744533749999846e+03 1.605127407775660264e-01 5.797962457199095088e-01 9.070726266829184925e-02
-2.279702145937499608e+03 1.564346765207400569e-01 5.711185309061220794e-01 9.119588214466124720e-02
-2.278659758124999826e+03 1.526736706567085600e-01 5.628739282214703099e-01 9.168639073317083610e-02
-2.277617370312499588e+03 1.492695022544462957e-01 5.551526867008622634e-01 9.217992688650060440e-02
-2.276574982499999805e+03 1.461211292792059246e-01 5.480088509084364290e-01 9.267764068525027876e-02
-2.275532594687499568e+03 1.432516721765176304e-01 5.416810732257628658e-01 9.318024988255278751e-02
-2.274490206874999785e+03 1.404707349702060126e-01 5.362212270023885008e-01 9.368945908132567113e-02
-2.273447819062500002e+03 1.376097226843212007e-01 5.314864696079235618e-01 9.420617326788108259e-02
-2.272405431249999765e+03 1.345839329113507343e-01 5.274415383611410491e-01 9.473167922954045528e-02
-2.271363043437499982e+03 1.314699867364432229e-01 5.241801658488955962e-01 9.526523356052359059e-02
-2.270320655625000200e+03 1.284992567015662834e-01 5.218524781331700391e-01 9.580624564266362886e-02
-2.269278267812499962e+03 1.256698096107116414e-01 5.204328855005728727e-01 9.635442066138658057e-02
-2.268235879999999725e+03 1.229754459499449865e-01 5.199103420602323444e-01 9.690910972256788769e-02
-2.267193492187499942e+03 1.203334913248554627e-01 5.202069532044216738e-01 9.746946898223315947e-02
-2.266151104374999704e+03 1.176355578139617747e-01 5.212527430814188900e-01 9.803645707034790158e-02
-2.265108716562499922e+03 1.148440963098541767e-01 5.230256236446204632e-01 9.861088517251237473e-02
-2.264066328749999684e+03 1.119468009730476832e-01 5.254674607047112866e-01 9.919200318537690908e-02
-2.263023940937499901e+03 1.089768906959420330e-01 5.287595404453029335e-01 9.977839036992421085e-02
-2.261981553124999664e+03 1.059757545319911787e-01 5.331304579132034593e-01 1.003696734007768071e-01
-2.260939165312499881e+03 1.029707020022901792e-01 5.385819351767797691e-01 1.009653020590740718e-01
-2.259896777499999644e+03 9.999625397491851420e-02 5.449594569420765922e-01 1.015636717204252693e-01
-2.258854389687499861e+03 9.717431695562019078e-02 5.522953051412116121e-01 1.021633701470434363e-01
-2.257812001874999623e+03 9.462904501917822342e-02 5.607299543702607414e-01 1.027641789819050411e-01
-2.256769614062499841e+03 9.243076174559110292e-02 5.703542091868273323e-01 1.033662998859557758e-01
-2.255727226249999603e+03 9.066475073099203308e-02 5.811338064282112192e-01 1.039698858074973586e-01
-2.254684838437499820e+03 8.937777225210258303e-02 5.930592668015973734e-01 1.045744169855813421e-01
-2.253642450624999583e+03 8.853913497356355466e-02 6.060798911016738177e-01 1.051794655246391236e-01
-2.252600062812499800e+03 8.822053110155889111e-02 6.199457176414848725e-01 1.057863123277296702e-01
-2.251557674999999563e+03 8.853015382846241010e-02 6.346086716264890404e-01 1.063953195997271867e-01
-2.250515287187499780e+03 8.943364929080048487e-02 6.499134788873744961e-01 1.070062177440299495e-01
-2.249472899374999997e+03 9.089933457728205379e-02 6.656169174805173228e-01 1.076180797939399331e-01
-2.248430511562499760e+03 9.298279999803601981e-02 6.816085683903251313e-01 1.082310445029154022e-01
-2.247388123749999977e+03 9.554842499828269942e-02 6.977701228512660503e-01 1.088450111150076061e-01
-2.246345735937499285e+03 9.836529973737574706e-02 7.140692588812733721e-01 1.094604550200253823e-01
-2.245303348124999957e+03 1.013743812553259127e-01 7.303859811154584936e-01 1.100775201205885651e-01
-2.244260960312499719e+03 1.045280627759653524e-01 7.465984383754220577e-01 1.106943844881314448e-01
-2.243218572499999937e+03 1.076954494791112493e-01 7.627461461024502842e-01 1.113092902358994857e-01
-2.242176184687499699e+03 1.108911546705567547e-01 7.787922834984503107e-01 1.119217962060471278e-01
-2.241133796874999462e+03 1.141533329385770179e-01 7.944845381254246330e-01 1.125312847510416270e-01
-2.240091409062499679e+03 1.175129304197527480e-01 8.095898385544750830e-01 1.131372889500846107e-01
-2.239049021249999896e+03 1.208978236318978411e-01 8.239463476361195138e-01 1.137390550772200137e-01
-2.238006633437499204e+03 1.241523922666970259e-01 8.374281789449138369e-01 1.143355306362641294e-01
-2.236964245624999876e+03 1.272426024862486349e-01 8.500459878890476162e-01 1.149259903317067094e-01
-2.235921857812499638e+03 1.301435955403954792e-01 8.616861847646921646e-01 1.155087132032682762e-01
-2.234879469999999856e+03 1.328791096339163313e-01 8.722132213212170360e-01 1.160851126316768539e-01
-2.233837082187499618e+03 1.355057207501845495e-01 8.816881450836224765e-01 1.166559896660918916e-01
-2.232794694374999381e+03 1.379430694234625443e-01 8.901660237062527514e-01 1.172200048097013642e-01
-2.231752306562499598e+03 1.399437902374275622e-01 8.976400059184381774e-01 1.177765379008859914e-01
-2.230709918749999815e+03 1.413371053237635622e-01 9.040957189481946266e-01 1.183263762740762448e-01
-2.229667530937499123e+03 1.420496730469149871e-01 9.094261130077929689e-01 1.188715285711640784e-01
-2.228625143124999795e+03 1.419726471527379408e-01 9.134597912917925555e-01 1.194135178369079286e-01
-2.227582755312500012e+03 1.411206305783022918e-01 9.160304498207747503e-01 1.199547598757723377e-01
-2.226540367499999775e+03 1.394842072573521108e-01 9.170241596546815366e-01 1.204974567777054861e-01
-2.225497979687499992e+03 1.369367634333986117e-01 9.164702731520437684e-01 1.210423432551280404e-01
-2.224455591874999755e+03 1.335068947741360756e-01 9.144249376471906832e-01 1.215922149387949625e-01
-2.223413204062499972e+03 1.294172819982909450e-01 9.109137132375407786e-01 1.221475520234786560e-01
-2.222370816249999734e+03 1.248553131670660371e-01 9.059101197119024951e-01 1.227087741471186710e-01
-2.221328428437499952e+03 1.196701751573502059e-01 8.992226069039908065e-01 1.232771172930333670e-01
-2.220286040625000169e+03 1.136727821120600140e-01 8.907415297625720374e-01 1.238525783255792767e-01
-2.219243652812499931e+03 1.069124317970440996e-01 8.805466849556222719e-01 1.244342356280429135e-01
-2.218201265000000149e+03 9.948767132504166000e-02 8.687038863205809314e-01 1.250199892179703343e-01
-2.217158877187499911e+03 9.154387927791382551e-02 8.553305714806487270e-01 1.256081497231602007e-01
-2.216116489374999674e+03 8.313451869165348895e-02 8.405609135273344190e-01 1.261994415272460202e-01
-2.215074101562500346e+03 7.432607426884585422e-02 8.244232014338892522e-01 1.267933322154916609e-01
-2.214031713749999653e+03 6.526090663875763753e-02 8.070087109514877399e-01 1.273894224491996519e-01
-2.212989325937499871e+03 5.594837171578216639e-02 7.883719242017405149e-01 1.279858139912696535e-01
-2.211946938124999633e+03 4.637047577469625287e-02 7.685511419144956946e-01 1.285811345568995678e-01
-2.210904550312499850e+03 3.649682933118687800e-02 7.476602894014363621e-01 1.291738858605012974e-01
-2.209862162500000068e+03 2.630834526586384864e-02 7.256411511964673267e-01 1.297633009085415456e-01
-2.208819774687499830e+03 1.580904676034505796e-02 7.024373104139470803e-01 1.303478268389675343e-01
-2.207777386874999593e+03 5.007180228860465265e-03 6.782265822669182320e-01 1.309265681615234822e-01
-2.206734999062499810e+03 -6.035737722014218598e-03 6.531184627471322557e-01 1.315000171307352805e-01
-2.205692611249999572e+03 -1.739437651059392437e-02 6.271810593696808267e-01 1.320686689533426827e-01
-2.204650223437499790e+03 -2.910512510747364362e-02 6.004104678361970038e-01 1.326339405809263960e-01
-2.203607835625000007e+03 -4.113701848512152370e-02 5.726187498542316678e-01 1.331964456239815853e-01
-2.202565447812499769e+03 -5.353662422374083629e-02 5.436703018687016886e-01 1.337578602388550530e-01
-2.201523059999999987e+03 -6.631979090878196981e-02 5.135421162265558781e-01 1.343182084562574707e-01
-2.200480672187499749e+03 -7.939479238062208122e-02 4.822221329281478619e-01 1.348781159389300655e-01
-2.199438284374999967e+03 -9.263177323609285418e-02 4.497231264328037104e-01 1.354382957204629256e-01
-2.198395896562499729e+03 -1.060113786801109292e-01 4.161432896009935600e-01 1.360011605281401248e-01
-2.197353508749999946e+03 -1.194599724151325648e-01 3.816950326464277343e-01 1.365679661075024920e-01
-2.196311120937499709e+03 -1.329007768552899482e-01 3.464531359670965927e-01 1.371395271299737373e-01
-2.195268733124999926e+03 -1.463656826315314352e-01 3.104125327876158802e-01 1.377166005315555442e-01
-2.194226345312499689e+03 -1.598703987388604697e-01 2.735576275445422700e-01 1.383008290402996388e-01
-2.193183957499999906e+03 -1.733035737920969321e-01 2.358445424913549748e-01 1.388935265467480806e-01
-2.192141569687499668e+03 -1.865239586233235214e-01 1.972282304622640092e-01 1.394949276466941890e-01
-2.191099181874999886e+03 -1.994754868583329399e-01 1.578054714672817438e-01 1.401058148305274476e-01
-2.190056794062499648e+03 -2.121931903910728445e-01 1.178416827770115693e-01 1.407270534898015235e-01
-2.189014406249999865e+03 -2.246577797223849315e-01 7.750453996090972408e-02 1.413569875240635321e-01
-2.187972018437499628e+03 -2.368774464643033373e-01 3.704031502278567339e-02 1.419954608502529414e-01
-2.186929630624999845e+03 -2.488654915160707637e-01 -3.424013761879930728e-03 1.426421459840666872e-01
-2.185887242812499153e+03 -2.605265464350772220e-01 -4.387319692922837105e-02 1.432959015793832669e-01
-2.184844854999999825e+03 -2.718328189518621762e-01 -8.420607176606011157e-02 1.439554851302012606e-01
-2.183802467187499587e+03 -2.827046065859865620e-01 -1.243005836589557156e-01 1.446207456676752989e-01
-2.182760079374999805e+03 -2.930512212208721268e-01 -1.640366189224466975e-01 1.452923633639931766e-01
-2.181717691562499567e+03 -3.029768203288667472e-01 -2.033485923038126086e-01 1.459717844646576390e-01
-2.180675303749999784e+03 -3.125444675327024857e-01 -2.422243321716781028e-01 1.466583094889557237e-01
-2.179632915937500002e+03 -3.216103117708123404e-01 -2.805250281653486888e-01 1.473519317820644881e-01
-2.178590528124999764e+03 -3.299895211245985061e-01 -3.180459636342508056e-01 1.480520276355873077e-01
-2.177548140312499982e+03 -3.375863929895790982e-01 -3.548085269716063084e-01 1.487565429531116368e-01
-2.176505752499999744e+03 -3.444489774000769056e-01 -3.908066561750817014e-01 1.494655784664482567e-01
-2.175463364687499961e+03 -3.505134284100450692e-01 -4.258836684254266869e-01 1.501791077316241285e-01
-2.174420976875000179e+03 -3.557662427100046210e-01 -4.598209756594498487e-01 1.508956947017188466e-01
-2.173378589062499941e+03 -3.602793739666236283e-01 -4.922547298365151924e-01 1.516123803019627514e-01
-2.172336201249999704e+03 -3.641019415445880258e-01 -5.229817206082613135e-01 1.523275687554754843e-01
-2.171293813437499921e+03 -3.672878243298133283e-01 -5.521373121516710558e-01 1.530386909084631986e-01
-2.170251425624999683e+03 -3.696023736398648674e-01 -5.796060333928305663e-01 1.537440676205359680e-01
-2.169209037812499901e+03 -3.708747209325553573e-01 -6.050706936349966591e-01 1.544427196201401675e-01
-2.168166649999999663e+03 -3.710816657834411503e-01 -6.283623285112330814e-01 1.551348812012095513e-01
-2.167124262187499880e+03 -3.702491484958104762e-01 -6.493946838248335629e-01 1.558199642254182171e-01
-2.166081874375000098e+03 -3.684905544482008355e-01 -6.682480451323764559e-01 1.564951357814101940e-01
-2.165039486562499860e+03 -3.657849100224111472e-01 -6.849448765479364543e-01 1.571600073258273000e-01
-2.163997098749999623e+03 -3.621318975556788167e-01 -6.993752178259751151e-01 1.578148212247919568e-01
-2.162954710937500295e+03 -3.574598450102072777e-01 -7.113122520165606755e-01 1.584597676547259415e-01
-2.161912323124999602e+03 -3.517611493735919304e-01 -7.207135895842302631e-01 1.590947133668838553e-01
-2.160869935312499820e+03 -3.450307946294529082e-01 -7.275970994341746101e-01 1.597193110336860011e-01
-2.159827547499999582e+03 -3.372041175299864690e-01 -7.318810642529739452e-01 1.603319062136540352e-01
-2.158785159687499799e+03 -3.283264800786886428e-01 -7.338251151945044404e-01 1.609314917294499547e-01
-2.157742771875000017e+03 -3.185933457280687442e-01 -7.336399911129625195e-01 1.615192893343123937e-01
-2.156700384062499779e+03 -3.082734108556612340e-01 -7.314315885588328348e-01 1.620961127658559209e-01
-2.155657996249999997e+03 -2.975415446194536462e-01 -7.272897449751741794e-01 1.626620541744110138e-01
-2.154615608437500214e+03 -2.865457048143008612e-01 -7.213062703272882237e-01 1.632174175012320871e-01
-2.153573220624999976e+03 -2.754779751070119964e-01 -7.136308458358869844e-01 1.637629158319043876e-01
-2.152530832812499739e+03 -2.644643415166647027e-01 -7.043096101141161913e-01 1.642992675853124362e-01
-2.151488444999999956e+03 -2.536213161563792284e-01 -6.934086067627609484e-01 1.648263027925178370e-01
-2.150446057187499719e+03 -2.432299962186391940e-01 -6.810036211907715131e-01 1.653446097808844995e-01
-2.149403669374999936e+03 -2.333274650801867023e-01 -6.671783459268967320e-01 1.658532234701501629e-01
-2.148361281562499698e+03 -2.239718986474284468e-01 -6.518973247388105685e-01 1.663511819614998666e-01
-2.147318893749999916e+03 -2.153136670512457163e-01 -6.351398304986535237e-01 1.668352457430151980e-01
-2.146276505937499223e+03 -2.072815645200627999e-01 -6.168484388369167570e-01 1.673035544872042701e-01
-2.145234118124999895e+03 -1.998706283935477446e-01 -5.969790666186114425e-01 1.677555985031743968e-01
-2.144191730312499658e+03 -1.932183427474013504e-01 -5.756247180013810416e-01 1.681924767761033557e-01
-2.143149342499999875e+03 -1.874023763417534960e-01 -5.529385684133039103e-01 1.686153430954549781e-01
-2.142106954687499638e+03 -1.823220119196372613e-01 -5.290073926990730424e-01 1.690240544591936345e-01
-2.141064566874999400e+03 -1.779935502125333247e-01 -5.038416526204486656e-01 1.694183243138649708e-01
-2.140022179062499617e+03 -1.745326417605851943e-01 -4.775599529513739894e-01 1.697974038650702511e-01
-2.138979791249999835e+03 -1.717684030793709127e-01 -4.502477869387272458e-01 1.701603226317091877e-01
-2.137937403437499142e+03 -1.695454405008759990e-01 -4.220121128980465763e-01 1.705070200687331394e-01
-2.136895015624999814e+03 -1.678951499645798262e-01 -3.929046224149284616e-01 1.708373147809955639e-01
-2.135852627812499577e+03 -1.670713039599113214e-01 -3.628732114980371959e-01 1.711504960193677705e-01
-2.134810239999999794e+03 -1.673066564473827122e-01 -3.319283668253219521e-01 1.714459636486053429e-01
-2.133767852187500011e+03 -1.685326153157757356e-01 -3.001746755230250141e-01 1.717217912724729734e-01
-2.132725464374999774e+03 -1.706858269200277611e-01 -2.677222697738822488e-01 1.719797040790052023e-01
-2.131683076562499991e+03 -1.737855835255066039e-01 -2.345725212737675980e-01 1.722241543365670702e-01
-2.130640688749999299e+03 -1.778176289379885811e-01 -2.008691388108839460e-01 1.724544887934763848e-01
-2.129598300937499516e+03 -1.827960020214282610e-01 -1.668445207641110484e-01 1.726716755228631106e-01
-2.128555913124999734e+03 -1.886997713878743599e-01 -1.326401296466441782e-01 1.728768627480096465e-01
-2.127513525312499951e+03 -1.953973539927246206e-01 -9.859321726350198101e-02 1.730709037415603946e-01
-2.126471137499999713e+03 -2.028466944328884969e-01 -6.501614305923496262e-02 1.732553646004303394e-01
-2.125428749687499931e+03 -2.110968390715577958e-01 -3.200852830742513533e-02 1.734312142275100110e-01
-2.124386361874999693e+03 -2.200766489959534722e-01 3.641030459484717596e-04 1.735996772961975465e-01
-2.123343974062499910e+03 -2.297204777946329490e-01 3.203142570118433508e-02 1.737611178615820207e-01
-2.122301586250000128e+03 -2.401130654739371262e-01 6.277797817573410599e-02 1.739171723298091332e-01
-2.121259198437499890e+03 -2.513436109728835466e-01 9.229927862983339226e-02 1.740677680366955749e-01
-2.120216810624999653e+03 -2.634153649509663464e-01 1.204059546231097955e-01 1.742116219076857708e-01
-2.119174422812499870e+03 -2.762515733674923424e-01 1.469819762493458359e-01 1.743489165559953535e-01
-2.118132035000000087e+03 -2.897777287545964531e-01 1.719310914566212767e-01 1.744782083859868493e-01
-2.117089647187499850e+03 -3.038184878695212587e-01 1.952691970833525248e-01 1.745987391847831083e-01
-2.116047259375000067e+03 -3.181475867758139509e-01 2.170320518585627800e-01 1.747094388220992722e-01
-2.115004871562499829e+03 -3.327749664166880228e-01 2.372059696742483959e-01 1.748101640869603735e-01
-2.113962483750000047e+03 -3.479234174753806919e-01 2.557313806629317732e-01 1.748998481238388525e-01
-2.112920095937499809e+03 -3.637383525863542300e-01 2.723887395918877519e-01 1.749768568636331789e-01
-2.111877708124999572e+03 -3.801380485449226132e-01 2.869973834959207437e-01 1.750421391209220356e-01
-2.110835320312500244e+03 -3.969243672851286986e-01 2.995882694186211004e-01 1.750956516181616518e-01
-2.109792932499999552e+03 -4.140142548896358354e-01 3.100806965817444749e-01 1.751379183542497719e-01
-2.108750544687499769e+03 -4.313666773734452509e-01 3.184886882760810112e-01 1.751699745239326256e-01
-2.107708156874999986e+03 -4.487603319098956711e-01 3.248296447201298731e-01 1.751920609526957384e-01
-2.106665769062499749e+03 -4.660434338499714890e-01 3.289830315795209681e-01 1.752046997366173142e-01
-2.105623381249999966e+03 -4.832046835462237011e-01 3.310188443522243951e-01 1.752091625991406276e-01
-2.104580993437499728e+03 -5.002729707409026005e-01 3.310316749733032138e-01 1.752057864081363048e-01
-2.103538605624999946e+03 -5.171617714360883244e-01 3.290585555751047164e-01 1.751962523535409710e-01
-2.102496217812500163e+03 -5.336033025539259622e-01 3.252506394451065153e-01 1.751816041818224368e-01
-2.101453829999999471e+03 -5.494875172656236151e-01 3.197712322511411243e-01 1.751620327275582589e-01
-2.100411442187499688e+03 -5.648558799028416955e-01 3.127344805443519893e-01 1.751368219941817073e-01
-2.099369054374999905e+03 -5.796977522152366724e-01 3.042897655579304694e-01 1.751069897588070634e-01
-2.098326666562499668e+03 -5.939333834908329113e-01 2.945373295623548993e-01 1.750741938527446417e-01
-2.097284278749999885e+03 -6.074955633545537914e-01 2.837074402557686059e-01 1.750414199311714214e-01
-2.096241890937499647e+03 -6.203131023191910121e-01 2.719932021188171678e-01 1.750099405376211725e-01
-2.095199503124999865e+03 -6.321353136524034966e-01 2.593733143775435179e-01 1.749804725445832931e-01
-2.094157115312500082e+03 -6.427529700781814403e-01 2.459193668281604017e-01 1.749522015628970084e-01
-2.093114727499999390e+03 -6.520795629144450212e-01 2.317145767000438061e-01 1.749244330687225735e-01
-2.092072339687499607e+03 -6.601074356319449610e-01 2.169263736906325568e-01 1.748958724210202820e-01
-2.091029951874999824e+03 -6.668439746019423353e-01 2.017953760263979657e-01 1.748682551601804247e-01
-2.089987564062499587e+03 -6.722746796322083274e-01 1.865223247202730805e-01 1.748428070975484583e-01
-2.088945176249999804e+03 -6.766092137474727375e-01 1.714194541167447516e-01 1.748178473354052020e-01
-2.087902788437500021e+03 -6.800587910566495697e-01 1.568903863083124239e-01 1.747929612987153547e-01
-2.086860400624999784e+03 -6.826325727021969048e-01 1.431969842290693462e-01 1.747667999491105961e-01
-2.085818012812499546e+03 -6.842768744711715811e-01 1.304439285402422821e-01 1.747369186054864021e-01
-2.084775624999999764e+03 -6.851297271433958169e-01 1.186879873787400341e-01 1.747015909399354805e-01
-2.083733237187499981e+03 -6.853477860455553516e-01 1.078241039539871160e-01 1.746608667843572993e-01
-2.082690849374999743e+03 -6.849491569169453564e-01 9.797214912713958501e-02 1.746141871283462543e-01
-2.081648461562499506e+03 -6.839610690487631928e-01 8.929460757888474376e-02 1.745582719447194286e-01
-2.080606073749999723e+03 -6.824531063770675754e-01 8.175578343871758857e-02 1.744911792339478296e-01
-2.079563685937499940e+03 -6.804740141488923033e-01 7.525775374588278277e-02 1.744132502739207113e-01
-2.078521298124999703e+03 -6.779632843410428045e-01 6.988446639174683561e-02 1.743253638206588851e-01
-2.077478910312499920e+03 -6.749201184292095146e-01 6.570550664434365862e-02 1.742283213159190880e-01
-2.076436522499999683e+03 -6.714176024292882738e-01 6.264175566486435143e-02 1.741221207350808209e-01
-2.075394134687499900e+03 -6.674143695291434586e-01 6.073663923495059569e-02 1.740046909773470818e-01
-2.074351746875000117e+03 -6.629019271806200209e-01 5.997427186340353877e-02 1.738764536483939360e-01
-2.073309359062499425e+03 -6.579208218063774538e-01 6.040110133767789824e-02 1.737395909996690135e-01
-2.072266971249999642e+03 -6.522937931924197574e-01 6.203073648691109776e-02 1.735969374360971096e-01
-2.071224583437499859e+03 -6.459204012405015405e-01 6.472086863301529380e-02 1.734494361801788287e-01
-2.070182195625000077e+03 -6.390094778431504308e-01 6.820617360085373670e-02 1.732973027530278487e-01
-2.069139807812499839e+03 -6.316851553738532798e-01 7.210754817061465483e-02 1.731417580181540683e-01
-2.068097420000000056e+03 -6.239036313935865108e-01 7.618957697020334319e-02 1.729838589346930078e-01
-2.067055032187499819e+03 -6.156375306237408251e-01 8.048791095755003511e-02 1.728239836145618880e-01
-2.066012644375000036e+03 -6.068787541216998926e-01 8.490392428251403167e-02 1.726637030733204625e-01
-2.064970256562499799e+03 -5.975376272487148421e-01 8.927600962494153247e-02 1.725059147454130748e-01
-2.063927868750000016e+03 -5.875488897258589471e-01 9.358561390912079059e-02 1.723526354719314702e-01
-2.062885480937500233e+03 -5.769125881838056413e-01 9.767445500794638691e-02 1.722033192317808936e-01
-2.061843093124999541e+03 -5.656381430743042671e-01 1.014042344911689764e-01 1.720580181132669584e-01
-2.060800705312499758e+03 -5.538470307182656871e-01 1.046603085177545966e-01 1.719175065760555066e-01
-2.059758317499999976e+03 -5.416455926404776244e-01 1.073643970289649696e-01 1.717846896915424804e-01
-2.058715929687500193e+03 -5.290901084450370107e-01 1.094167524507645706e-01 1.716606060542212597e-01
-2.057673541874999955e+03 -5.162596620704525963e-01 1.106974252915504109e-01 1.715454485217404734e-01
-2.056631154062499718e+03 -5.032607044778992789e-01 1.110670112937518494e-01 1.714398462956825964e-01
-2.055588766249999935e+03 -4.902665329737294075e-01 1.103475072386059519e-01 1.713408782181262136e-01
-2.054546378437499698e+03 -4.774364113234842444e-01 1.085902342681825949e-01 1.712476391999732672e-01
-2.053503990624999915e+03 -4.647564562006639144e-01 1.057787246855954599e-01 1.711584394024277533e-01
-2.052461602812499677e+03 -4.521446808229732661e-01 1.019587323576025828e-01 1.710722897058117309e-01
-2.051419214999999895e+03 -4.395726112939977726e-01 9.733542151379356855e-02 1.709886250580835709e-01
-2.050376827187500112e+03 -4.270807687694233579e-01 9.198085287276129562e-02 1.709061431865201708e-01
-2.049334439374999420e+03 -4.147825725059233193e-01 8.592910153041484478e-02 1.708237225474022458e-01
-2.048292051562499637e+03 -4.028401977282158875e-01 7.913201566056617120e-02 1.707391364109022980e-01
-2.047249663750000082e+03 -3.913546656079111008e-01 7.158635445773114947e-02 1.706516357593104438e-01
-2.046207275937499617e+03 -3.802280946678324725e-01 6.330495509617679872e-02 1.705612666961892343e-01
-2.045164888124999834e+03 -3.694573661726279767e-01 5.437134861009997044e-02 1.704684110540719555e-01
-2.044122500312499596e+03 -3.591374305379253506e-01 4.480280160418068092e-02 1.703740832449740783e-01
-2.043080112499999814e+03 -3.493558936004417803e-01 3.451236893840980979e-02 1.702786406877122571e-01
-2.042037724687500031e+03 -3.401041434414115994e-01 2.358127704708813666e-02 1.701820239312380745e-01
-2.040995336874999566e+03 -3.312739263197558293e-01 1.215705361392459272e-02 1.700834994876151973e-01
-2.039952949062499783e+03 -3.228257597593061079e-01 3.129380786753704902e-04 1.699813654469468638e-01
-2.038910561249999546e+03 -3.147551774559756987e-01 -1.191005464875261044e-02 1.698753430994177360e-01
-2.037868173437499536e+03 -3.071808226649741513e-01 -2.454170249911041823e-02 1.697653019864211466e-01
-2.036825785624999753e+03 -3.001611874771454858e-01 -3.748657892955487014e-02 1.696496570952046035e-01
-2.035783397812499516e+03 -2.935937244103141164e-01 -5.058515761278779832e-02 1.695280810496415380e-01
-2.034741009999999733e+03 -2.875992756187247812e-01 -6.389644488576362580e-02 1.694025391025538452e-01
-2.033698622187499268e+03 -2.824187678687394287e-01 -7.742040155079171759e-02 1.692747906705004413e-01
-2.032656234374999485e+03 -2.780874518653695948e-01 -9.103775082044872347e-02 1.691440858505759148e-01
-2.031613846562499702e+03 -2.744713939903147271e-01 -1.047924998343508635e-01 1.690102891344333336e-01
-2.030571458749999238e+03 -2.714150435743068468e-01 -1.188179088279349566e-01 1.688761545978614276e-01
-2.029529070937499455e+03 -2.688399859280425908e-01 -1.331193557483834888e-01 1.687421607200842444e-01
-2.028486683124999900e+03 -2.667877387294138036e-01 -1.476556362273740985e-01 1.686079199749969393e-01
-2.027444295312499662e+03 -2.652209218636719656e-01 -1.624386690110966591e-01 1.684755974804607037e-01
-2.026401907499999879e+03 -2.641396789148250934e-01 -1.773645459802148383e-01 1.683445807427894625e-01
-2.025359519687499869e+03 -2.635689591330983017e-01 -1.923325176033843786e-01 1.682147008236007935e-01
-2.024317131875000086e+03 -2.634117265544795305e-01 -2.072912442750051432e-01 1.680845169661420169e-01
-2.023274744062499849e+03 -2.637428902985634593e-01 -2.219310262222876085e-01 1.679516464428369715e-01
-2.022232356250000066e+03 -2.646804665620751118e-01 -2.359875328701978581e-01 1.678146474763325957e-01
-2.021189968437500056e+03 -2.662807771884035946e-01 -2.493503329551333692e-01 1.676726324362812492e-01
-2.020147580624999819e+03 -2.686091922885186500e-01 -2.619534841014919957e-01 1.675241830156482814e-01
-2.019105192812500036e+03 -2.716540290971175553e-01 -2.738751987403254540e-01 1.673687741880161839e-01
-2.018062805000000253e+03 -2.751933914080662014e-01 -2.850946195315414156e-01 1.672047987011321402e-01
-2.017020417187499788e+03 -2.789737825162925677e-01 -2.954786309751770146e-01 1.670300337960095305e-01
-2.015978029375000006e+03 -2.829525047103448321e-01 -3.049450334789604034e-01 1.668415120684167141e-01
-2.014935641562499768e+03 -2.871965328863517186e-01 -3.134161447057300931e-01 1.666383586956008689e-01
-2.013893253749999985e+03 -2.916839362132615521e-01 -3.209095202495424459e-01 1.664202220918184483e-01
-2.012850865937499975e+03 -2.963962039216333499e-01 -3.275577263157318786e-01 1.661862326004967527e-01
-2.011808478124999738e+03 -3.012923197619504223e-01 -3.334989671026972191e-01 1.659357093180621190e-01
-2.010766090312499955e+03 -3.062357960829104053e-01 -3.388450678680829387e-01 1.656686955197945454e-01
-2.009723702499999490e+03 -3.111536351130438360e-01 -3.436536082854793062e-01 1.653867830048710574e-01
-2.008681314687499707e+03 -3.160585199333219020e-01 -3.478211890772513470e-01 1.650890334863181486e-01
-2.007638926875000152e+03 -3.208726777767419436e-01 -3.512842120532068124e-01 1.647760457496001141e-01
-2.006596539062499915e+03 -3.255552134505811934e-01 -3.542030692857708329e-01 1.644520977205082557e-01
-2.005554151249999904e+03 -3.301090635401366935e-01 -3.566654026533207511e-01 1.641198788382813301e-01
-2.004511763437499667e+03 -3.344767482832890493e-01 -3.586470855622186926e-01 1.637792919127653846e-01
-2.003469375624999884e+03 -3.387512928772155041e-01 -3.601190902086146561e-01 1.634295600181909502e-01
-2.002426987812500101e+03 -3.429833601497799256e-01 -3.610047151663480225e-01 1.630713917805205471e-01
-2.001384599999999637e+03 -3.471000558072863673e-01 -3.611995736767442677e-01 1.627057682588995413e-01
-2.000342212187499854e+03 -3.508840702236069586e-01 -3.606347672504646162e-01 1.623327362273650765e-01
-1.999299824374999844e+03 -3.542537615729924871e-01 -3.592105083161933887e-01 1.619534404667223870e-01
-1.998257436562500061e+03 -3.574014619840945040e-01 -3.568707000600086499e-01 1.615687724324783026e-01
-1.997215048749999823e+03 -3.603176257558718398e-01 -3.537224004336972372e-01 1.611815537930954279e-01
-1.996172660937499813e+03 -3.627284210189677394e-01 -3.497395816546036151e-01 1.607949300940461346e-01
-1.995130273124999803e+03 -3.643623066335365257e-01 -3.447648063988607570e-01 1.604088086571514582e-01
-1.994087885312499566e+03 -3.650739897462845218e-01 -3.387628889805110455e-01 1.600227400850824655e-01
-1.993045497499999556e+03 -3.647638830113277830e-01 -3.319339156528752222e-01 1.596367141189064809e-01
-1.992003109687499773e+03 -3.634340078550504782e-01 -3.244138016642025280e-01 1.592499776885943907e-01
-1.990960721874999763e+03 -3.611852003218964935e-01 -3.161129392839435726e-01 1.588634719099970560e-01
-1.989918334062499525e+03 -3.580024639570124068e-01 -3.070546723740679718e-01 1.584786205934079206e-01
-1.988875946249999515e+03 -3.539164259747141217e-01 -2.972545179059662979e-01 1.580948540653878409e-01
-1.987833558437499732e+03 -3.489538556546522008e-01 -2.866459898809300411e-01 1.577118113463468196e-01
-1.986791170624999950e+03 -3.429752971093446012e-01 -2.751958967661752853e-01 1.573312431656675725e-01
-1.985748782812499485e+03 -3.358121534619742943e-01 -2.629150040043377601e-01 1.569539304445332628e-01
-1.984706394999999702e+03 -3.272592741557837082e-01 -2.499516606364744764e-01 1.565799713364662837e-01
-1.983664007187499465e+03 -3.171721473884990816e-01 -2.365344527102441474e-01 1.562091975518505038e-01
-1.982621619374999909e+03 -3.054941221123161910e-01 -2.228224683391922256e-01 1.558412183414643881e-01
-1.981579231562499672e+03 -2.922573326571831220e-01 -2.088493597921574629e-01 1.554761589656830922e-01
-1.980536843749999662e+03 -2.775126114348156481e-01 -1.946168831170344282e-01 1.551164484967862134e-01
-1.979494455937499879e+03 -2.613424104501196887e-01 -1.801058618413931001e-01 1.547636339516458570e-01
-1.978452068125000096e+03 -2.438155725609512103e-01 -1.654121816034910264e-01 1.544178375979085027e-01
-1.977409680312499631e+03 -2.249554715702595242e-01 -1.507041118635338572e-01 1.540782520177294557e-01
-1.976367292499999849e+03 -2.048085204271470339e-01 -1.359778355663477933e-01 1.537444334622747044e-01
-1.975324904687500066e+03 -1.834511989863352177e-01 -1.211796306493522352e-01 1.534183279676568368e-01
-1.974282516875000056e+03 -1.610716584886749958e-01 -1.063594061356715886e-01 1.531002596326604959e-01
-1.973240129062499818e+03 -1.376692748563265178e-01 -9.146309201635091646e-02 1.527889695150096983e-01
-1.972197741249999808e+03 -1.132258528610293469e-01 -7.638276683344463747e-02 1.524864488462709944e-01
-1.971155353437500025e+03 -8.798779103292528325e-02 -6.127833396083300077e-02 1.521938390090506465e-01
-1.970112965625000015e+03 -6.221023306345335735e-02 -4.629226443108781786e-02 1.519136165307001241e-01
-1.969070577812499778e+03 -3.601085774422638219e-02 -3.125797777365428576e-02 1.516486748471286006e-01
-1.968028189999999768e+03 -9.662961612787956955e-03 -1.610858607074451554e-02 1.514002557315081432e-01
-1.966985802187499985e+03 1.654071841760806905e-02 -9.128007589413178469e-04 1.511692127871594182e-01
-1.965943414374999975e+03 4.253672698630098226e-02 1.435530934421018479e-02 1.509587381686287033e-01
-1.964901026562499737e+03 6.833224199793197506e-02 2.983612744850748510e-02 1.507705192410502826e-01
-1.963858638749999955e+03 9.395717671492689882e-02 4.583225112360479747e-02 1.506030134698434775e-01
-1.962816250937499717e+03 1.192974494770631944e-01 6.241039855410952103e-02 1.504558793095683578e-01
-1.961773863124999707e+03 1.441347177354845022e-01 7.946800926318728364e-02 1.503293715489106841e-01
-1.960731475312499924e+03 1.683789657341855928e-01 9.697295047154079473e-02 1.502221619253777118e-01
-1.959689087499999914e+03 1.920609963824736754e-01 1.149180395354824080e-01 1.501340791662486573e-01
-1.958646699687500131e+03 2.151041016138765249e-01 1.333583091485270322e-01 1.500650577748351422e-01
-1.957604311875000349e+03 2.374012554796151864e-01 1.523430661265521846e-01 1.500137633224163380e-01
-1.956561924062499884e+03 2.588945985862931565e-01 1.719432207837801874e-01 1.499797036730446398e-01
-1.955519536250000101e+03 2.796461999877974391e-01 1.921124139768929373e-01 1.499632657376382405e-01
-1.954477148437499864e+03 2.996777013021392766e-01 2.127684138243006173e-01 1.499641780500133303e-01
-1.953434760624999853e+03 3.189192867310480795e-01 2.338600214657847176e-01 1.499819765090576740e-01
-1.952392372812500071e+03 3.372704800356170485e-01 2.554705348276365418e-01 1.500173981596766570e-01
-1.951349984999999833e+03 3.545130175458065525e-01 2.777225213493972888e-01 1.500705770087545077e-01
-1.950307597187500050e+03 3.705056494404489476e-01 3.005157594093745832e-01 1.501401761183170092e-01
-1.949265209374999586e+03 3.851613119014046793e-01 3.237877777700085002e-01 1.502250374090800533e-01
-1.948222821562499803e+03 3.984084556201572536e-01 3.474540484159535647e-01 1.503233380468446956e-01
-1.947180433750000020e+03 4.102294991298309768e-01 3.712909925353093943e-01 1.504339305841987662e-01
-1.946138045937499555e+03 4.204933053991736780e-01 3.950466164858936757e-01 1.505557336577214023e-01
-1.945095658124999773e+03 4.291535332503617628e-01 4.185777197061059107e-01 1.506863942498277431e-01
-1.944053270312499535e+03 4.363220403101502054e-01 4.418644412912579034e-01 1.508248438023034044e-01
-1.943010882499999752e+03 4.419489811871697427e-01 4.648459023413960001e-01 1.509709713244330453e-01
-1.941968494687499970e+03 4.459681401884429408e-01 4.874401865250593269e-01 1.511250497944682802e-01
-1.940926106874999505e+03 4.484397705127690092e-01 5.095656642983562579e-01 1.512865622496960272e-01
-1.939883719062499722e+03 4.493965158402675741e-01 5.311625494817791004e-01 1.514561961028808579e-01
-1.938841331249999712e+03 4.488792548357958823e-01 5.521780463081440438e-01 1.516341171179670100e-01
-1.937798943437499474e+03 4.468979422877056296e-01 5.725179906892884363e-01 1.518213724772509154e-01
-1.936756555624999919e+03 4.434454658542896222e-01 5.919335389044086959e-01 1.520196492519478304e-01
-1.935714167812499909e+03 4.385608798763538929e-01 6.102306465909039801e-01 1.522300102273090039e-01
-1.934671779999999899e+03 4.322425422852838039e-01 6.274399887722810210e-01 1.524505626027663485e-01
-1.933629392187499661e+03 4.245499284433223997e-01 6.437317022449204895e-01 1.526796847514622912e-01
-1.932587004374999651e+03 4.156396877617916097e-01 6.591511717136474546e-01 1.529165259833183688e-01
-1.931544616562499868e+03 4.055208710585126441e-01 6.735807807845110018e-01 1.531619627002174799e-01
-1.930502228749999404e+03 3.941049626199871758e-01 6.870027014497018802e-01 1.534149544858162684e-01
-1.929459840937499621e+03 3.814021188132849516e-01 6.993271238169109782e-01 1.536745270572169864e-01
-1.928417453124999838e+03 3.673984073165033060e-01 7.104310000519397095e-01 1.539396938425429961e-01
-1.927375065312499828e+03 3.521896587449236948e-01 7.202699656047059085e-01 1.542078809168774267e-01
-1.926332677499999818e+03 3.359555328317209710e-01 7.289140906197577596e-01 1.544773323547844746e-01
-1.925290289687499808e+03 3.187570627787175703e-01 7.365534065889509652e-01 1.547481548826388775e-01
-1.924247901874999798e+03 3.006152321200430411e-01 7.432358421863558551e-01 1.550191623531992913e-01
-1.923205514062499788e+03 2.817312389457675703e-01 7.489871697047769672e-01 1.552879426822224851e-01
-1.922163126250000005e+03 2.623513119478420030e-01 7.537946242531399221e-01 1.555518059577767898e-01
-1.921120738437499995e+03 2.425353820161714191e-01 7.576131489496107374e-01 1.558105060557109789e-01
-1.920078350624999757e+03 2.223742728294174908e-01 7.604223997775754196e-01 1.560636302719272117e-01
-1.919035962812499974e+03 2.019467728630115477e-01 7.620443748212808455e-01 1.563133379190757288e-01
-1.917993574999999510e+03 1.813912886452747064e-01 7.623434517746097150e-01 1.565621811433233757e-01
-1.916951187187499727e+03 1.609386503142495040e-01 7.613500867564690910e-01 1.568113590223497167e-01
-1.915908799374999944e+03 1.407593329355215084e-01 7.591655647115533867e-01 1.570611212637330889e-01
-1.914866411562499707e+03 1.209608654123126570e-01 7.558575235366793432e-01 1.573112170915765551e-01
-1.913824023750000151e+03 1.015338435099241432e-01 7.515086988515295996e-01 1.575634354878471532e-01
-1.912781635937499914e+03 8.251836908525034264e-02 7.462276549595447950e-01 1.578168317226777695e-01
-1.911739248124999904e+03 6.404178695939294341e-02 7.399767077237492385e-01 1.580690564748374050e-01
-1.910696860312500121e+03 4.628402514794621725e-02 7.326811911274564437e-01 1.583203440697778241e-01
-1.909654472499999656e+03 2.934482530016868651e-02 7.243975219633005391e-01 1.585718388032690551e-01
-1.908612084687499873e+03 1.319185291099550517e-02 7.151869311461807044e-01 1.588254043127106108e-01
-1.907569696874999863e+03 -2.136636406112557562e-03 7.050646675020617593e-01 1.590835675079591005e-01
-1.906527309062500080e+03 -1.648205275578790152e-02 6.940333126330120450e-01 1.593458999444044566e-01
-1.905484921249999843e+03 -2.969462119964882962e-02 6.822221201211158270e-01 1.596141266172827478e-01
-1.904442533437499833e+03 -4.170713286525473684e-02 6.697347125957224812e-01 1.598897000514213906e-01
-1.903400145624999823e+03 -5.253598247354032691e-02 6.565326434433168545e-01 1.601748759118561405e-01
-1.902357757812499585e+03 -6.213723756877009841e-02 6.426833009225978444e-01 1.604733107313655593e-01
-1.901315369999999803e+03 -7.039058710831663790e-02 6.282412205789309478e-01 1.607857815689346104e-01
-1.900272982187499792e+03 -7.717456999690597286e-02 6.131342606010710128e-01 1.611121063388261943e-01
-1.899230594374999782e+03 -8.237974599325303959e-02 5.975135088636673864e-01 1.614527043833910713e-01
-1.898188206562500000e+03 -8.591477297004207481e-02 5.815213826894068960e-01 1.618081839642510067e-01
-1.897145818749999535e+03 -8.778043473785812623e-02 5.650772571643566389e-01 1.621765195157636730e-01
-1.896103430937499752e+03 -8.809172419391203546e-02 5.482613185157381164e-01 1.625573327724690598e-01
-1.895061043124999969e+03 -8.683962918887994098e-02 5.311024900931151649e-01 1.629505664385747232e-01
-1.894018655312499504e+03 -8.394708716151258465e-02 5.135218551253342145e-01 1.633565794011266337e-01
-1.892976267499999722e+03 -7.939380727786107816e-02 4.956855385350284471e-01 1.637750109794058329e-01
-1.891933879687499712e+03 -7.315012248254468274e-02 4.776080860206981527e-01 1.642048866741548374e-01
-1.890891491874999929e+03 -6.529696833808262824e-02 4.590481011604595207e-01 1.646445104883211830e-01
-1.889849104062499919e+03 -5.574916376423666442e-02 4.401321490032036321e-01 1.650940380058437684e-01
-1.888806716249999681e+03 -4.440494046226126090e-02 4.212111142197998426e-01 1.655521657301467220e-01
-1.887764328437499898e+03 -3.124518642925339096e-02 4.024806137187276756e-01 1.660175838869216713e-01
-1.886721940625000116e+03 -1.631869168708202644e-02 3.839817503076511374e-01 1.664901404632257442e-01
-1.885679552812499651e+03 1.256234627531049863e-04 3.655934027198941005e-01 1.669726036072926856e-01
-1.884637164999999868e+03 1.800736273812969523e-02 3.471810876066974694e-01 1.674678938455547716e-01
-1.883594777187499631e+03 3.734631112905081873e-02 3.286723130347521948e-01 1.679775858621236073e-01
-1.882552389374999848e+03 5.805068283135655927e-02 3.100278118389028781e-01 1.685032517929793139e-01
-1.881510001562499838e+03 7.996006269653677112e-02 2.912123189150505054e-01 1.690474942581185747e-01
-1.880467613749999600e+03 1.029556953920975626e-01 2.722103142399481812e-01 1.696110779252136269e-01
-1.879425225937499818e+03 1.269383456333187665e-01 2.531564212509274658e-01 1.701951855643883127e-01
-1.878382838125000035e+03 1.517834395444319084e-01 2.342351534100523824e-01 1.707995167326534225e-01
-1.877340450312499570e+03 1.774966151538711623e-01 2.153403352902358847e-01 1.714244190604270468e-01
-1.876298062499999787e+03 2.040529335926656307e-01 1.962982015117804013e-01 1.720706910145348434e-01
-1.875255674687500004e+03 2.313955545266385971e-01 1.771019523488264191e-01 1.727382877475784340e-01
-1.874213286874999540e+03 2.593775356303890112e-01 1.577586628995202300e-01 1.734259515388666684e-01
-1.873170899062499757e+03 2.878502029598284384e-01 1.383742079631191113e-01 1.741335319025352768e-01
-1.872128511249999974e+03 3.167560182151905046e-01 1.189773122648403875e-01 1.748595352135762504e-01
-1.871086123437499964e+03 3.459994813936952407e-01 9.964732237136937620e-02 1.756021087888205434e-01
-1.870043735624999954e+03 3.756390668876532501e-01 8.056355478128902903e-02 1.763644955398905867e-01
-1.869001347812499716e+03 4.057112701193337778e-01 6.183453360998287379e-02 1.771506610275673244e-01
-1.867958959999999934e+03 4.362475936784525055e-01 4.347258377117232953e-02 1.779611647187482049e-01
-1.866916572187500151e+03 4.671707801337682819e-01 2.542391245379604231e-02 1.787956373789290621e-01
-1.865874184375000368e+03 4.983446302636342917e-01 7.742769999899545147e-03 1.796542865129366340e-01
-1.864831796562499903e+03 5.296925312798903551e-01 -9.669816543851739166e-03 1.805368736112391015e-01
-1.863789408750000121e+03 5.611763898109523030e-01 -2.687063944539119786e-02 1.814436888917697888e-01
-1.862747020937499883e+03 5.928303827955503369e-01 -4.362927072598901668e-02 1.823752921481245071e-01
-1.861704633124999873e+03 6.247265416244465186e-01 -5.965581160530289417e-02 1.833327299307582758e-01
-1.860662245312500090e+03 6.566686735068811842e-01 -7.493119049936181053e-02 1.843155471575713689e-01
-1.859619857499999853e+03 6.883887352466067089e-01 -8.961955618490199948e-02 1.853214087151396072e-01
-1.858577469687500070e+03 7.197821437222788887e-01 -1.037049745695870634e-01 1.863510281912001409e-01
-1.857535081874999605e+03 7.506738369932730581e-01 -1.170516496875502188e-01 1.874040393643202906e-01
-1.856492694062499822e+03 7.807034950392368611e-01 -1.296809951067557920e-01 1.884832778516585816e-01
-1.855450306250000040e+03 8.095582779598303746e-01 -1.418959685268894044e-01 1.895917532609531497e-01
-1.854407918437499802e+03 8.372146553679397085e-01 -1.538107861402470133e-01 1.907350978505932548e-01
-1.853365530624999792e+03 8.635845982265843990e-01 -1.654009350465762695e-01 1.919165400162406721e-01
-1.852323142812499555e+03 8.885872098192899582e-01 -1.766681351530568211e-01 1.931395327768118397e-01
-1.851280754999999772e+03 9.121641505243576198e-01 -1.875385951527533401e-01 1.944067174661206487e-01
-1.850238367187499989e+03 9.343362745257128843e-01 -1.980008260824599464e-01 1.957222335632832211e-01
-1.849195979374999524e+03 9.551877332515152919e-01 -2.080309181528858797e-01 1.970913335187188531e-01
-1.848153591562499741e+03 9.746637573854428638e-01 -2.177362936868581511e-01 1.985168177261769640e-01
-1.847111203749999731e+03 9.928338532288270013e-01 -2.271238025771600832e-01 2.000036604974290977e-01
-1.846068815937499494e+03 1.009923999365574421e+00 -2.360188697998070739e-01 2.015556105300906897e-01
-1.845026428124999711e+03 1.026043189956342250e+00 -2.444756239724698854e-01 2.031755497566830049e-01
-1.843984040312499928e+03 1.041140512029245180e+00 -2.525192417333226302e-01 2.048685407470498265e-01
-1.842941652499999918e+03 1.055121701481387175e+00 -2.598871377280555506e-01 2.066352145534533502e-01
-1.841899264687499681e+03 1.068044640821446123e+00 -2.662305275389306169e-01 2.084770065680575102e-01
-1.840856876874999671e+03 1.080052937738715579e+00 -2.713094165680426384e-01 2.103945018696494751e-01
-1.839814489062499888e+03 1.091289833279106780e+00 -2.750502049879770539e-01 2.123884770118159848e-01
-1.838772101249999878e+03 1.101850335132826375e+00 -2.774390787761860655e-01 2.144615596649168121e-01
-1.837729713437499640e+03 1.111589158581132164e+00 -2.784995733656013828e-01 2.166165864480917302e-01
-1.836687325624999630e+03 1.120222651066173691e+00 -2.782112408987848506e-01 2.188566382028936386e-01
-1.835644937812499847e+03 1.127666206515495428e+00 -2.764800977043020414e-01 2.211825711247119020e-01
-1.834602549999999837e+03 1.133853732461847397e+00 -2.733133817467959248e-01 2.235952827424760592e-01
-1.833560162187499600e+03 1.138608488947172148e+00 -2.687228614113490455e-01 2.260968489134460857e-01
-1.832517774374999817e+03 1.141856951927697539e+00 -2.625304329943384252e-01 2.286897405075848932e-01
-1.831475386562499580e+03 1.143564906027917605e+00 -2.546121264466366108e-01 2.313771619597726481e-01
-1.830432998749999570e+03 1.143695556185755358e+00 -2.450051456418380624e-01 2.341624489747086146e-01
-1.829390610937499559e+03 1.142108503889524895e+00 -2.338907781990913481e-01 2.370474879535967305e-01
-1.828348223124999777e+03 1.138684150967992581e+00 -2.214740397919821024e-01 2.400334958359138238e-01
-1.827305835312499767e+03 1.133455056744409273e+00 -2.077868760848166074e-01 2.431207491847340585e-01
-1.826263447499999984e+03 1.126595679063540079e+00 -1.929017519603058728e-01 2.463100872304561928e-01
-1.825221059687499746e+03 1.118405246432405242e+00 -1.768177092140759132e-01 2.496048405183220464e-01
-1.824178671874999736e+03 1.109119497403244559e+00 -1.596511203395760137e-01 2.530094211022140271e-01
-1.823136284062499726e+03 1.098808817167614471e+00 -1.415805896421128973e-01 2.565260564327289661e-01
-1.822093896250000171e+03 1.087460806755304876e+00 -1.226378673446118783e-01 2.601578499443631953e-01
-1.821051508437499933e+03 1.075272217381175066e+00 -1.030918596892256844e-01 2.639082332825317678e-01
-1.820009120624999923e+03 1.062474564448141257e+00 -8.300265655292875244e-02 2.677884143185592647e-01
-1.818966732812500140e+03 1.048941993975125442e+00 -6.230459102057585297e-02 2.718037860172874964e-01
-1.817924344999999676e+03 1.034488158439516026e+00 -4.106553747456953563e-02 2.759613758292364105e-01
-1.816881957187499893e+03 1.019206736717871875e+00 -1.936128278920101753e-02 2.802683672188170383e-01
-1.815839569375000110e+03 1.003323457584848866e+00 2.692043577534164456e-03 2.847344792700284843e-01
-1.814797181562500100e+03 9.870632117126009186e-01 2.520925900110679296e-02 2.893697489528779254e-01
-1.813754793750000090e+03 9.705592495082053794e-01 4.827117382114468058e-02 2.941842883928303953e-01
-1.812712405937499852e+03 9.539810371139396672e-01 7.178245619130424471e-02 2.991837226229521196e-01
-1.811670018124999842e+03 9.373814325249640866e-01 9.549313707520365457e-02 3.043729541128628036e-01
-1.810627630312500060e+03 9.206854432538655875e-01 1.192479239273463165e-01 3.097547415598189691e-01
-1.809585242499999822e+03 9.039727700184024828e-01 1.431981376681908391e-01 3.153322273846420054e-01
-1.808542854687499812e+03 8.872776401795146040e-01 1.673375536771219974e-01 3.211088199081713057e-01
-1.807500466874999802e+03 8.705238880214036801e-01 1.915886892262248509e-01 3.270927527446579330e-01
-1.806458079062500019e+03 8.534470736974956173e-01 2.160402730368626290e-01 3.332931429593364303e-01
-1.805415691249999782e+03 8.359544823215145914e-01 2.407431164051823391e-01 3.397232712564516866e-01
-1.804373303437499771e+03 8.182578769373404226e-01 2.657253241536521871e-01 3.463948820432690145e-01
-1.803330915624999989e+03 8.005973800144863262e-01 2.908055677355191326e-01 3.533239291387396674e-01
-1.802288527812499524e+03 7.832913728153911848e-01 3.157275030809055805e-01 3.605270104731355119e-01
-1.801246139999999741e+03 7.665216498365902131e-01 3.401803440081742069e-01 3.680180172166679919e-01
-1.800203752187499731e+03 7.502654932899370799e-01 3.639872270627048656e-01 3.758119367415165279e-01
-1.799161364374999721e+03 7.343661739405116240e-01 3.874364161956973529e-01 3.839230766344732260e-01
-1.798118976562500166e+03 7.187698069432244541e-01 4.106596693779108742e-01 3.923712158767920233e-01
-1.797076588749999701e+03 7.032168210435106870e-01 4.337637896508385049e-01 4.011734365291214077e-01
-1.796034200937499918e+03 6.874154329912569583e-01 4.570451990316781732e-01 4.103381942729116272e-01
-1.794991813125000135e+03 6.713510929623672796e-01 4.803445347034555613e-01 4.198712570428212443e-01
-1.793949425312499670e+03 6.549679876943068635e-01 5.034050055996509565e-01 4.297839460968547742e-01
-1.792907037499999888e+03 6.383471469918159391e-01 5.263002186522972581e-01 4.400852053447167900e-01
-1.791864649687499650e+03 6.215158708691416178e-01 5.487614556110018693e-01 4.507820041148982160e-01
-1.790822261874999867e+03 6.044216267131474751e-01 5.705290462039220856e-01 4.618908213231053828e-01
-1.789779874062499857e+03 5.871181183550495675e-01 5.914705423018483677e-01 4.734224514972547038e-01
-1.788737486249999620e+03 5.695692408473802537e-01 6.113279698831520781e-01 4.853897808642131384e-01
-1.787695098437499837e+03 5.514294212234454040e-01 6.302216004680817329e-01 4.978198037109073937e-01
-1.786652710624999372e+03 5.323471271701649687e-01 6.484058350436930906e-01 5.107401579936917679e-01
-1.785610322812499589e+03 5.118690495763302817e-01 6.655929601232021264e-01 5.241716322940606076e-01
-1.784567934999999807e+03 4.895335818989557941e-01 6.811892091049218667e-01 5.381504318455270219e-01
-1.783525547187499569e+03 4.654920476871391988e-01 6.949731697111342088e-01 5.527113676547272814e-01
-1.782483159374999786e+03 4.400587420353707091e-01 7.069871795716582419e-01 5.678754054376324856e-01
-1.781440771562499549e+03 4.133235691636239495e-01 7.174900220354035740e-01 5.836796325945426966e-01
-1.780398383749999539e+03 3.851909552424306327e-01 7.268307430553027082e-01 6.001674045318642348e-01
-1.779355995937499756e+03 3.558415080299658362e-01 7.353835719564106865e-01 6.173898500102896758e-01
-1.778313608124999973e+03 3.256093461898637575e-01 7.433560924479732934e-01 6.353964239607539088e-01
-1.777271220312499509e+03 2.947426999395077463e-01 7.506788616012622928e-01 6.542346835477986788e-01
-1.776228832499999726e+03 2.635424125329699496e-01 7.574593942723027995e-01 6.739412277251417560e-01
-1.775186444687500170e+03 2.321827090031491903e-01 7.637075639907775493e-01 6.945568819036415098e-01
-1.774144056874999706e+03 2.006989196116072405e-01 7.689209895545274787e-01 7.161003238325529541e-01
-1.773101669062499923e+03 1.693061061076054918e-01 7.732714119679862108e-01 7.386037697446072858e-01
-1.772059281250000140e+03 1.382175005559326819e-01 7.774651955436144846e-01 7.621267521322592220e-01
-1.771016893437499903e+03 1.077449038496337552e-01 7.818309876617037801e-01 7.867308490826929734e-01
-1.769974505625000120e+03 7.822338961620556308e-02 7.863908996236064208e-01 8.124693557619786510e-01
-1.768932117812500110e+03 4.970148262230844605e-02 7.912168699342450040e-01 8.394208943296783687e-01
-1.767889729999999872e+03 2.246360604740288425e-02 7.969009916599949506e-01 8.676797925915060716e-01
-1.766847342187500089e+03 -2.995231419364585701e-03 8.037543155411437379e-01 8.973324584035929918e-01
-1.765804954374999625e+03 -2.608968213517876000e-02 8.118127798107011017e-01 9.284322801724333996e-01
-1.764762566562499842e+03 -4.655361229563462211e-02 8.213459629770826220e-01 9.610265568350635501e-01
-1.763720178750000059e+03 -6.408824051634109953e-02 8.325331302452452231e-01 9.951861206623420220e-01
-1.762677790937499822e+03 -7.808775246922369795e-02 8.454628309406951869e-01 1.030985063217600750e+00
-1.761635403124999812e+03 -8.847648261827192884e-02 8.608880239008618318e-01 1.068514208246890584e+00
-1.760593015312499574e+03 -9.531979252116509760e-02 8.797928345386705207e-01 1.107860119694923817e+00
-1.759550627499999791e+03 -9.850918907638853139e-02 9.025075017476821282e-01 1.149113107443005433e+00
-1.758508239687500009e+03 -9.825540642380803380e-02 9.288443131918364681e-01 1.192390851470072732e+00
-1.757465851874999544e+03 -9.478292645618935364e-02 9.583584803886582293e-01 1.237786550514836437e+00
-1.756423464062499761e+03 -8.789259106600280647e-02 9.907388019119053313e-01 1.285343495316458862e+00
-1.755381076249999978e+03 -7.724198209295896067e-02 1.026199959832647668e+00 1.335112599766787422e+00
-1.754338688437499968e+03 -6.228082713865368270e-02 1.064875271399632339e+00 1.387180066556892966e+00
-1.753296300624999731e+03 -4.222479808810146451e-02 1.106746040119694241e+00 1.441651534699237125e+00
-1.752253912812499721e+03 -1.677230411810665123e-02 1.152252984817260018e+00 1.498618744966234484e+00
-1.751211524999999938e+03 1.424808337232806588e-02 1.202130928514116404e+00 1.558202360301911504e+00
-1.750169137187500155e+03 5.113770034945487597e-02 1.256884270231039213e+00 1.620526533910878531e+00
-1.749126749374999690e+03 9.457969738692093009e-02 1.316918482700830451e+00 1.685663662406096108e+00
-1.748084361562499907e+03 1.455523499577481283e-01 1.382369416476585178e+00 1.753710916381906904e+00
-1.747041973749999897e+03 2.042461379487879591e-01 1.453281483313332956e+00 1.824812700092124373e+00
-1.745999585937499660e+03 2.704718346311110189e-01 1.529855845920061741e+00 1.899120669651320314e+00
-1.744957198124999877e+03 3.445359830637917953e-01 1.612043759355227257e+00 1.976703786085362458e+00
-1.743914810312499867e+03 4.263753122277740837e-01 1.699564346506476697e+00 2.057572940378222359e+00
-1.742872422500000084e+03 5.158376667711008778e-01 1.792791035462139249e+00 2.141788126888835464e+00
-1.741830034687499619e+03 6.126873629056837078e-01 1.891944405228785486e+00 2.229384074952251105e+00
-1.740787646874999837e+03 7.159528811710298424e-01 1.996715173944871413e+00 2.320449187825864623e+00
-1.739745259062499827e+03 8.246211556712645940e-01 2.107041766112269787e+00 2.415083852288142374e+00
-1.738702871249999816e+03 9.382352798634118196e-01 2.222419807814223880e+00 2.513408281287214052e+00
-1.737660483437499579e+03 1.057152129450846800e+00 2.343132836302232125e+00 2.615412641413143113e+00
-1.736618095624999569e+03 1.181468571688530034e+00 2.470132400701740227e+00 2.721116617934549620e+00
-1.735575707812499786e+03 1.310358772854751663e+00 2.603354812356086789e+00 2.830555018260069833e+00
-1.734533320000000003e+03 1.443141303431210165e+00 2.742365128043281253e+00 2.943770013618847159e+00
-1.733490932187499538e+03 1.579728581833271805e+00 2.886587509379729521e+00 3.060850205339660235e+00
-1.732448544374999756e+03 1.720084925774434170e+00 3.035457804379006141e+00 3.181852077321802419e+00
-1.731406156562499518e+03 1.864221397439904004e+00 3.189050740647568549e+00 3.306813045823156827e+00
-1.730363768749999508e+03 2.012370337610798199e+00 3.347126526901403221e+00 3.435785023508783897e+00
-1.729321380937499725e+03 2.164657177588662940e+00 3.509820235160905799e+00 3.568764798201417676e+00
-1.728278993124999488e+03 2.321426498239826053e+00 3.677556220021487299e+00 3.705753384700672726e+00
-1.727236605312499933e+03 2.482650156929739893e+00 3.850023399723941253e+00 3.846680887211111788e+00
-1.726194217500000150e+03 2.648408605742790911e+00 4.027100634875361074e+00 3.991547860425475047e+00
-1.725151829687499912e+03 2.819780666472833541e+00 4.208278619789000530e+00 4.140286457710868007e+00
-1.724109441874999902e+03 2.997096558978258329e+00 4.393379731344947636e+00 4.292820792368138960e+00
-1.723067054062500119e+03 3.179645109003045089e+00 4.582742484822436069e+00 4.449104726108527252e+00
-1.722024666250000109e+03 3.367285533983484846e+00 4.776717621607714293e+00 4.609219904549520130e+00
-1.720982278437499872e+03 3.559439466038181621e+00 4.974723551702920687e+00 4.773012774229999700e+00
-1.719939890625000089e+03 3.754858447590835091e+00 5.176126365207156077e+00 4.940255141734295918e+00
-1.718897502812500079e+03 3.952725362589364799e+00 5.380076822990220720e+00 5.110644923864404277e+00
-1.717855114999999842e+03 4.151913960273419413e+00 5.585805040142419742e+00 5.283814587027380050e+00
-1.716812727187499831e+03 4.351309461407836920e+00 5.792741580123479395e+00 5.459262853619786249e+00
-1.715770339374999821e+03 4.551160918494449703e+00 5.999359662793357195e+00 5.636536661422621108e+00
-1.714727951562500039e+03 4.751535264246919965e+00 6.204671187309462432e+00 5.815176501617166593e+00
-1.713685563750000256e+03 4.951703223120262010e+00 6.408124013579874934e+00 5.994601853398238589e+00
-1.712643175937499791e+03 5.151556340456411753e+00 6.609074236181069040e+00 6.174259062037833701e+00
-1.711600788125000008e+03 5.350846188701279260e+00 6.806838884613265250e+00 6.353701743359507326e+00
-1.710558400312499771e+03 5.548991899783575654e+00 7.000302430121608133e+00 6.532707308250721212e+00
-1.709516012499999761e+03 5.745718070553547108e+00 7.188498883249557103e+00 6.711081132225181989e+00
-1.708473624687499978e+03 5.941094059177501663e+00 7.370880461187249821e+00 6.888454240540168527e+00
-1.707431236874999740e+03 6.135285202930983672e+00 7.547061304920947400e+00 7.064437804022599465e+00
-1.706388849062500185e+03 6.328114783230404328e+00 7.717030865408955442e+00 7.238638272664499773e+00
-1.705346461249999493e+03 6.518926439279241869e+00 7.880771924663233285e+00 7.410456377648018567e+00
-1.704304073437499937e+03 6.706752886705161565e+00 8.038453194873447671e+00 7.579420234297976400e+00
-1.703261685625000155e+03 6.890608596978768041e+00 8.190643978486248145e+00 7.745123193267909656e+00
-1.702219297812499690e+03 7.070166445395828170e+00 8.337722004122214869e+00 7.907293700542495252e+00
-1.701176909999999907e+03 7.245389506788938228e+00 8.479307476583887393e+00 8.065414291257077650e+00
-1.700134522187499670e+03 7.416651362634622657e+00 8.614112137316531914e+00 8.219069659475398026e+00
-1.699092134374999887e+03 7.583912343471561179e+00 8.741733456884414721e+00 8.367918995844744856e+00
-1.698049746562500104e+03 7.746619046502983608e+00 8.863230234224342752e+00 8.511802469969326879e+00
-1.697007358749999639e+03 7.904278180976241686e+00 8.979302540342704475e+00 8.650393660054245260e+00
-1.695964970937499857e+03 8.056898404064408936e+00 9.089254180700940822e+00 8.783441820311411519e+00
-1.694922583124999846e+03 8.204735697640618497e+00 9.191732399196343550e+00 8.910905252651904362e+00
-1.693880195312499609e+03 8.348014059037677015e+00 9.286980237660353410e+00 9.032587561381030028e+00
-1.692837807499999826e+03 8.486551822989389038e+00 9.375759257132726177e+00 9.147869580872425743e+00
-1.691795419687499589e+03 8.619975147629890699e+00 9.457979809959679685e+00 9.256185933652021802e+00
-1.690753031874999806e+03 8.747868062610645978e+00 9.533158100021802639e+00 9.357007807349942752e+00
-1.689710644062499568e+03 8.869926838191478424e+00 9.600777999069547874e+00 9.449994176694120895e+00
-1.688668256249999558e+03 8.985089703631574665e+00 9.659933634375121869e+00 9.534501994492719845e+00
-1.687625868437499776e+03 9.092215246878524226e+00 9.710155683149718442e+00 9.609800283045110803e+00
-1.686583480624999311e+03 9.190989821214536448e+00 9.751792953861356139e+00 9.675573433597294937e+00
-1.685541092812499528e+03 9.281140953520198522e+00 9.785090616650402140e+00 9.731505562693264721e+00
-1.684498704999999745e+03 9.362487775263474532e+00 9.809681437667425286e+00 9.777215870322169877e+00
-1.683456317187499735e+03 9.434996336238210546e+00 9.824772959781981285e+00 9.812184553378028085e+00
-1.682413929374999725e+03 9.498910150290207355e+00 9.830460170114520224e+00 9.836100525228973268e+00
-1.681371541562499488e+03 9.554520860511823699e+00 9.827566441811191211e+00 9.848691940284371782e+00
-1.680329153749999932e+03 9.601815922845560181e+00 9.817238980034270313e+00 9.849733970677691630e+00
-1.679286765937499922e+03 9.640574302193099854e+00 9.799985350071910517e+00 9.839128541687937712e+00
-1.678244378124999685e+03 9.671031175807300428e+00 9.776059389961799795e+00 9.817139738911013325e+00
-1.677201990312499674e+03 9.693490103066377372e+00 9.745891788801342770e+00 9.784444337664732316e+00
-1.676159602499999892e+03 9.707930059755408791e+00 9.710398522607571081e+00 9.741978627386812306e+00
-1.675117214687500109e+03 9.713763777196165350e+00 9.669962059083767159e+00 9.690275972996294840e+00
-1.674074826874999644e+03 9.710957808846909955e+00 9.624570255769297589e+00 9.630238900465919016e+00
-1.673032439062499861e+03 9.699930199141599374e+00 9.574684029026816035e+00 9.562816893487219971e+00
-1.671990051250000079e+03 9.681343338614494698e+00 9.520992771194151771e+00 9.488732134790337724e+00
-1.670947663437499841e+03 9.655806299188117947e+00 9.463457975373433584e+00 9.408311506678156633e+00
-1.669905275625000058e+03 9.624093165718297982e+00 9.402559253108346837e+00 9.321998124758717807e+00
-1.668862887812500048e+03 9.586202922765423295e+00 9.338592383665838881e+00 9.230200066538031933e+00
-1.667820499999999811e+03 9.542152746273112385e+00 9.271403324392798240e+00 9.133379414863442847e+00
-1.666778112187500028e+03 9.492258523674752979e+00 9.200989037274350579e+00 9.032111552121385500e+00
-1.665735724374999563e+03 9.437269854179918482e+00 9.127662058795962707e+00 8.927100737514116702e+00
-1.664693336562499780e+03 9.378261844232682165e+00 9.052213276403564990e+00 8.819004893665923106e+00
-1.663650948749999998e+03 9.315185342357366949e+00 8.974843599570561992e+00 8.708305710516038189e+00
-1.662608560937499988e+03 9.247668507172335239e+00 8.895277041642970062e+00 8.595307902379303755e+00
-1.661566173124999750e+03 9.175391826268899820e+00 8.813601061135390324e+00 8.480411554405128172e+00
-1.660523785312499740e+03 9.098546047019436145e+00 8.729930513079379395e+00 8.363893208794426215e+00
-1.659481397499999730e+03 9.017948105617229260e+00 8.644658622596018915e+00 8.246072507489568437e+00
-1.658439009687500175e+03 8.933390088394128625e+00 8.558146547139312332e+00 8.126978467272920170e+00
-1.657396621874999937e+03 8.845002454641212708e+00 8.470013828302299430e+00 8.006659299116055450e+00
-1.656354234062499927e+03 8.753061913535740146e+00 8.379463724391582602e+00 7.885018992264966720e+00
-1.655311846249999917e+03 8.657371196013929904e+00 8.286165573817591223e+00 7.761976155880459416e+00
-1.654269458437500134e+03 8.557782311906912298e+00 8.190156137591429797e+00 7.637530894534390491e+00
-1.653227070624999897e+03 8.454387847061124006e+00 8.091718412667134430e+00 7.511760146103359403e+00
-1.652184682812499886e+03 8.347100688339020635e+00 7.990996711361649574e+00 7.384639225855926803e+00
-1.651142295000000104e+03 8.236031278515810072e+00 7.888040791431095045e+00 7.256345637541643967e+00
-1.650099907187499639e+03 8.121464453692317065e+00 7.783053372977817297e+00 7.127088795251657949e+00
-1.649057519374999856e+03 8.003033516928885760e+00 7.676157819292949824e+00 6.996939863864282572e+00
-1.648015131562499846e+03 7.880640636286004863e+00 7.567445088680929466e+00 6.866132259864514253e+00
-1.646972743749999836e+03 7.754407322444332173e+00 7.457010651193919593e+00 6.734792792817502871e+00
-1.645930355937499826e+03 7.624722570395160659e+00 7.344877416630784417e+00 6.603227600047396173e+00
-1.644887968124999588e+03 7.491492087202813011e+00 7.230815118098096406e+00 6.471541559214347927e+00
-1.643845580312499806e+03 7.354160125956399341e+00 7.115098923641327566e+00 6.339793257485115241e+00
-1.642803192500000023e+03 7.212863552720145677e+00 6.997549292043460767e+00 6.208076346837676951e+00
-1.641760804687499558e+03 7.067969935165867135e+00 6.877894062190279989e+00 6.076553239516216287e+00
-1.640718416874999775e+03 6.919490058180220338e+00 6.756413261455437080e+00 5.945467762759029107e+00
-1.639676029062499538e+03 6.767809951376868582e+00 6.633538696354170483e+00 5.815000827663197036e+00
-1.638633641249999755e+03 6.613479449353080852e+00 6.509139796904733544e+00 5.685346259936260083e+00
-1.637591253437499745e+03 6.456834667197228761e+00 6.382930618069700301e+00 5.556751252293860688e+00
-1.636548865624999735e+03 6.298926686231925309e+00 6.255371728767348039e+00 5.429385068652944568e+00
-1.635506477812499952e+03 6.140739490227668185e+00 6.126773841104037999e+00 5.303315017823172717e+00
-1.634464089999999942e+03 5.982689326647411043e+00 5.997312255683701743e+00 5.178410038798880954e+00
-1.633421702187499932e+03 5.824880763473710310e+00 5.866837172268581035e+00 5.054740189820309482e+00
-1.632379314375000149e+03 5.667186707278269786e+00 5.734706642528367482e+00 4.932312157179723933e+00
-1.631336926562499684e+03 5.509971065998895412e+00 5.601081161084152882e+00 4.811048238360726259e+00
-1.630294538749999901e+03 5.353935030838236742e+00 5.466517103804273248e+00 4.691057540860597896e+00
-1.629252150937499891e+03 5.199545192453341791e+00 5.331722495626907588e+00 4.572592446361538165e+00
-1.628209763125000109e+03 5.046934395828213127e+00 5.197131228732266628e+00 4.455816464997623072e+00
-1.627167375312499871e+03 4.896237834278111656e+00 5.062273967080618498e+00 4.340765221145391983e+00
-1.626124987499999861e+03 4.747766693019777051e+00 4.927279928758260041e+00 4.227516819356929467e+00
-1.625082599687499851e+03 4.601577177280448794e+00 4.791961667686518211e+00 4.116076215072535405e+00
-1.624040211874999613e+03 4.457334751946570250e+00 4.655698910238003307e+00 4.006486713635911023e+00
-1.622997824062499831e+03 4.314977767106796591e+00 4.518642661588046394e+00 3.898694061064468031e+00
-1.621955436249999821e+03 4.174559802257185481e+00 4.381114227252417948e+00 3.792749921086696396e+00
-1.620913048437499810e+03 4.035622568885337103e+00 4.243601931151085971e+00 3.688814196654242927e+00
-1.619870660624999573e+03 3.898184780005954586e+00 4.106477914680777275e+00 3.586961482252164934e+00
-1.618828272812499563e+03 3.763024858914769233e+00 3.969733111278493265e+00 3.487272450757304743e+00
-1.617785884999999780e+03 3.630384376408594349e+00 3.833313942484477543e+00 3.389785463025926759e+00
-1.616743497187499997e+03 3.500514765904859438e+00 3.697677504443780627e+00 3.294596803096980331e+00
-1.615701109374999760e+03 3.374497301973411911e+00 3.563054924609337704e+00 3.201740894562697726e+00
-1.614658721562499750e+03 3.253055602761230958e+00 3.429871278124467793e+00 3.111222792300146978e+00
-1.613616333749999740e+03 3.137206563489594924e+00 3.298565353223439800e+00 3.023081590366554661e+00
-1.612573945937499957e+03 3.027507487356567939e+00 3.169267492442314094e+00 2.937360811192128107e+00
-1.611531558124999947e+03 2.923176778102073659e+00 3.042828155847145499e+00 2.854041303153082687e+00
-1.610489170312499937e+03 2.823747459713076946e+00 2.919801833433913085e+00 2.773071371178483346e+00
-1.609446782499999927e+03 2.729262741746058207e+00 2.800296137640459815e+00 2.694444550433412910e+00
-1.608404394687500144e+03 2.639446220594716674e+00 2.684296355243457999e+00 2.618149055168406125e+00
-1.607362006874999906e+03 2.554310140825352793e+00 2.571954049727445568e+00 2.544165754345727226e+00
-1.606319619062500124e+03 2.474400194849141865e+00 2.464032621198544160e+00 2.472494191121096474e+00
-1.605277231249999659e+03 2.400158032737749636e+00 2.361136824882611229e+00 2.403116266058668682e+00
-1.604234843437499876e+03 2.331473020216926262e+00 2.263704225944094262e+00 2.336043031331214159e+00
-1.603192455625000093e+03 2.267797873506408823e+00 2.172107503916407722e+00 2.271294422432508675e+00
-1.602150067812499628e+03 2.208802171113767088e+00 2.086320103146600768e+00 2.208856618120221160e+00
-1.601107679999999846e+03 2.154377596041533671e+00 2.006248107739953213e+00 2.148697105560851917e+00
-1.600065292187499836e+03 2.104803665016453884e+00 1.931850602959059193e+00 2.090825687801445287e+00
-1.599022904374999825e+03 2.060683429341354511e+00 1.862720377441876796e+00 2.035217567016589069e+00
-1.597980516562500043e+03 2.022250902661069549e+00 1.798336474225910253e+00 1.981789507636424919e+00
-1.596938128749999578e+03 1.988934516521679630e+00 1.738502549414476572e+00 1.930454899253312817e+00
-1.595895740937499795e+03 1.959808273355701180e+00 1.683861847430633052e+00 1.881144701581842993e+00
-1.594853353124999785e+03 1.934366836789211730e+00 1.634580519608952454e+00 1.833784816304615095e+00
-1.593810965312499548e+03 1.912612315621408765e+00 1.589881676275459732e+00 1.788302603588597606e+00
-1.592768577499999765e+03 1.894550625004093325e+00 1.549346438666417303e+00 1.744624915099182827e+00
-1.591726189687499755e+03 1.880073359674488520e+00 1.513588403222021483e+00 1.702657826486734916e+00
-1.590683801874999745e+03 1.868996052347324799e+00 1.483489569701719191e+00 1.662336955163906227e+00
-1.589641414062499734e+03 1.860887138628634307e+00 1.458661896497936761e+00 1.623589107991826097e+00
-1.588599026249999952e+03 1.855470481743372257e+00 1.437905674014758217e+00 1.586323397242824118e+00
-1.587556638437499942e+03 1.852279806036356558e+00 1.420419294522065723e+00 1.550450132725029961e+00
-1.586514250624999931e+03 1.850510907826743212e+00 1.405994102777698984e+00 1.515876870585637803e+00
-1.585471862812500149e+03 1.849813927946154513e+00 1.394659417756480835e+00 1.482546264288150617e+00
-1.584429474999999911e+03 1.850190807991526576e+00 1.386064765390075504e+00 1.450405130893217320e+00
-1.583387087187499901e+03 1.851645923737376132e+00 1.379762378934381362e+00 1.419394521992204172e+00
-1.582344699375000118e+03 1.853949697524396534e+00 1.375454936614052492e+00 1.389481941221333727e+00
-1.581302311562499881e+03 1.856800444813546669e+00 1.372954908608277735e+00 1.360644500113161737e+00
-1.580259923750000098e+03 1.859887796090807788e+00 1.372354298874009615e+00 1.332842646773547024e+00
-1.579217535937499633e+03 1.862714835706316574e+00 1.373638760648622670e+00 1.306058583991632549e+00
-1.578175148124999851e+03 1.864759309415040978e+00 1.376331205128002999e+00 1.280287916058233888e+00
-1.577132760312500068e+03 1.865385065155792166e+00 1.379607213150610523e+00 1.255501026667134035e+00
-1.576090372499999603e+03 1.864245956168229412e+00 1.382553574114426365e+00 1.231663741315320859e+00
-1.575047984687499820e+03 1.860905819265635586e+00 1.384647916252728539e+00 1.208765442485564501e+00
-1.574005596874999583e+03 1.854609786311318675e+00 1.385619520712132680e+00 1.186780098854108623e+00
-1.572963209062499800e+03 1.845269239336401856e+00 1.385379517037813812e+00 1.165669901955700416e+00
-1.571920821250000017e+03 1.833183549551271607e+00 1.383391842474580136e+00 1.145396243528379099e+00
-1.570878433437499552e+03 1.818545631359846482e+00 1.379205912178933069e+00 1.125923012356732977e+00
-1.569836045624999770e+03 1.801500952643432019e+00 1.373210517432843059e+00 1.107206963331497374e+00
-1.568793657812499760e+03 1.782245107823803298e+00 1.365780916348001917e+00 1.089213769258010389e+00
-1.567751269999999522e+03 1.760849172963545595e+00 1.357156155352791327e+00 1.071903160300483604e+00
-1.566708882187499739e+03 1.737163839088919026e+00 1.347672712858132282e+00 1.055254590227264977e+00
-1.565666494374999957e+03 1.710835628577421108e+00 1.337294047465601432e+00 1.039242805639750911e+00
-1.564624106562499946e+03 1.681922582860704729e+00 1.325914564829216546e+00 1.023827057239276472e+00
-1.563581718749999936e+03 1.650779475205960356e+00 1.313583701994264663e+00 1.008982735610745030e+00
-1.562539330937500154e+03 1.617550520090949018e+00 1.300421775829563531e+00 9.946743691415462774e-01
-1.561496943124999916e+03 1.581903126741351917e+00 1.286639167534982864e+00 9.808653819563373233e-01
-1.560454555312499906e+03 1.543372480431532967e+00 1.272053425624101397e+00 9.675373522505519297e-01
-1.559412167500000123e+03 1.502085270996216249e+00 1.256345846672785704e+00 9.546635120847826173e-01
-1.558369779687499886e+03 1.458278994567081988e+00 1.239498808281019215e+00 9.422314230465280716e-01
-1.557327391874999876e+03 1.412283929718141984e+00 1.221656109049943817e+00 9.302244070652953001e-01
-1.556285004062499866e+03 1.364111948661284490e+00 1.202887105887496588e+00 9.186117859612936698e-01
-1.555242616249999855e+03 1.313384553500694718e+00 1.183099963801826915e+00 9.073677347166129170e-01
-1.554200228437500073e+03 1.260181418074888704e+00 1.162022853772478825e+00 8.964853755778555700e-01
-1.553157840624999608e+03 1.204660911255937217e+00 1.139548927575363413e+00 8.859477523065946158e-01
-1.552115452812499825e+03 1.146899315538736364e+00 1.115830169566974117e+00 8.757450638076589300e-01
-1.551073065000000042e+03 1.087153973092954917e+00 1.091135481621160253e+00 8.658830408019242419e-01
-1.550030677187499577e+03 1.025588770953377971e+00 1.065758081273349145e+00 8.563586525218793710e-01
-1.548988289374999795e+03 9.625648534674099421e-01 1.039888703623943034e+00 8.471663820161718927e-01
-1.547945901562500012e+03 8.984909953695543461e-01 1.013650850102781442e+00 8.382872041033626598e-01
-1.546903513749999775e+03 8.337349530978513945e-01 9.871600061951587568e-01 8.297045513341593237e-01
-1.545861125937499764e+03 7.683490257432301629e-01 9.605564665122841017e-01 8.214046413572712035e-01
-1.544818738124999527e+03 7.025553734577048015e-01 9.340367598451743136e-01 8.133854248302873069e-01
-1.543776350312499744e+03 6.369734324949036797e-01 9.074053608216013922e-01 8.056354257865185886e-01
-1.542733962500000189e+03 5.721146474312283070e-01 8.801686030470202704e-01 7.981475822238005557e-01
-1.541691574687499724e+03 5.081901350929151073e-01 8.525175754453544474e-01 7.909110195808259913e-01
-1.540649186874999941e+03 4.452160216053658859e-01 8.248407238205150982e-01 7.839189989023584992e-01
-1.539606799062499704e+03 3.835581109244293740e-01 7.970577625094430463e-01 7.771545259254082350e-01
-1.538564411249999921e+03 3.239107671942026423e-01 7.696593411677274954e-01 7.706018200658190098e-01
-1.537522023437499911e+03 2.665393853009590530e-01 7.430840877944343559e-01 7.642528111236321919e-01
-1.536479635625000128e+03 2.115270391225845259e-01 7.174389822285375251e-01 7.581006504311960104e-01
-1.535437247812499891e+03 1.589028009178934386e-01 6.930579819930517971e-01 7.521339971326721496e-01
-1.534394859999999881e+03 1.087187798175304199e-01 6.700103412695512795e-01 7.463423496850063454e-01
-1.533352472187499870e+03 6.129808395117142261e-02 6.483503446365324052e-01 7.407173566600553372e-01
-1.532310084375000088e+03 1.653132750846775245e-02 6.280353408119261349e-01 7.352530273639334979e-01
-1.531267696562499850e+03 -2.551445737716923068e-02 6.093808969809055842e-01 7.299453864960588900e-01
-1.530225308749999840e+03 -6.459377188064191477e-02 5.926448088054185881e-01 7.247936501856547808e-01
-1.529182920937499830e+03 -1.010275656474886041e-01 5.776817715517756913e-01 7.197981242542610403e-01
-1.528140533125000047e+03 -1.348719631692637533e-01 5.643159478605785928e-01 7.149657473727534240e-01
-1.527098145312499810e+03 -1.660675846191249916e-01 5.524013716607771851e-01 7.103063228059693923e-01
-1.526055757499999800e+03 -1.946905813208469616e-01 5.419260741434471784e-01 7.058208973696277200e-01
-1.525013369687500017e+03 -2.204878040002282991e-01 5.327429315880047866e-01 7.015041174067746521e-01
-1.523970981874999552e+03 -2.430163389027395204e-01 5.248782692561771990e-01 6.973451807193487006e-01
-1.522928594062499769e+03 -2.621381010589137750e-01 5.187090577770953059e-01 6.933340848842375337e-01
-1.521886206249999759e+03 -2.780759537714082574e-01 5.144092016452090910e-01 6.894721788331176215e-01
-1.520843818437499749e+03 -2.910511622585726377e-01 5.119848959457274917e-01 6.857603374708161059e-01
-1.519801430624999966e+03 -3.009918061307826354e-01 5.116102502074645342e-01 6.822005264661543666e-01
-1.518759042812499729e+03 -3.078183536639143014e-01 5.131685035670391359e-01 6.787904944244598227e-01
-1.517716654999999946e+03 -3.115293799026479515e-01 5.163407103325009517e-01 6.755254607281481194e-01
-1.516674267187500163e+03 -3.122312478920193368e-01 5.210085347636501663e-01 6.724053065413251318e-01
-1.515631879374999698e+03 -3.102162822284013632e-01 5.270937707672720407e-01 6.694258452104502322e-01
-1.514589491562499916e+03 -3.058474195752837188e-01 5.341953496846451044e-01 6.665843361771000009e-01
-1.513547103749999678e+03 -2.993603288151714392e-01 5.418694936513706040e-01 6.638846583654256506e-01
-1.512504715937499896e+03 -2.907442888538598891e-01 5.500646421867452229e-01 6.613272870391171399e-01
-1.511462328124999885e+03 -2.802311640596948372e-01 5.590295648673491158e-01 6.589061800727852303e-01
-1.510419940312500103e+03 -2.681048487978443529e-01 5.691417066142873127e-01 6.566182425184359239e-01
-1.509377552499999865e+03 -2.545932537500348869e-01 5.805881650497451973e-01 6.544602766178835296e-01
-1.508335164687499855e+03 -2.399420827508623733e-01 5.935461527320886610e-01 6.524263678973506453e-01
-1.507292776874999845e+03 -2.243005911430932531e-01 6.077713749470124993e-01 6.505063444466405720e-01
-1.506250389062500062e+03 -2.075797324453638737e-01 6.224885647959348400e-01 6.486922296453891956e-01
-1.505208001249999597e+03 -1.896318665833154338e-01 6.372413660328622997e-01 6.469812778987363844e-01
-1.504165613437499815e+03 -1.707048630566514458e-01 6.521505693772390311e-01 6.453725804618609674e-01
-1.503123225624999804e+03 -1.513473259969643214e-01 6.676252491697942659e-01 6.438620061133131234e-01
-1.502080837812499567e+03 -1.319562254911249566e-01 6.840772318946362063e-01 6.424425668549479385e-01
-1.501038449999999784e+03 -1.128627698771422772e-01 7.017372428398697126e-01 6.411087392834179388e-01
-1.499996062187499774e+03 -9.444957620121885444e-02 7.202171553800549297e-01 6.398538928684461835e-01
-1.498953674374999991e+03 -7.668422127101226504e-02 7.392476565891278328e-01 6.386679265246212323e-01
-1.497911286562499527e+03 -5.947469520588893888e-02 7.588078313841306599e-01 6.375410204941432957e-01
-1.496868898749999744e+03 -4.309594335776528728e-02 7.786225323844886415e-01 6.364677143770590684e-01
-1.495826510937499961e+03 -2.797431753207091365e-02 7.982775798767215436e-01 6.354442706415902586e-01
-1.494784123124999951e+03 -1.439299963059775811e-02 8.175787314391038674e-01 6.344664383735716395e-01
-1.493741735312499713e+03 -2.382795847326257821e-03 8.367553205789669546e-01 6.335274387810645447e-01
-1.492699347499999931e+03 8.060285530429478484e-03 8.558034615095860831e-01 6.326210966739725938e-01
-1.491656959687499921e+03 1.711336762625070840e-02 8.745249447148768507e-01 6.317466821873699567e-01
-1.490614571875000138e+03 2.485803191935209711e-02 8.929488132106094822e-01 6.309100604167808823e-01
-1.489572184062499900e+03 3.097660414633673920e-02 9.109693683097092043e-01 6.301144571192116572e-01
-1.488529796249999890e+03 3.492244321639242921e-02 9.283277373062969184e-01 6.293581441596992621e-01
-1.487487408437499653e+03 3.637747739359675769e-02 9.447520951596930505e-01 6.286430269442946361e-01
-1.486445020624999870e+03 3.510037405866328619e-02 9.598643384356442265e-01 6.279674599353706199e-01
-1.485402632812499860e+03 3.092276411578337436e-02 9.732539131368795893e-01 6.273310348767386913e-01
-1.484360244999999850e+03 2.383182721808529969e-02 9.847213742094262923e-01 6.267320321815713635e-01
-1.483317857187499840e+03 1.384772156525049258e-02 9.940893799792487329e-01 6.261723872637856569e-01
-1.482275469374999602e+03 1.138227787473022889e-03 1.001351214508418241e+00 6.256504708565877593e-01
-1.481233081562499819e+03 -1.394443022146429900e-02 1.006925251977589086e+00 6.251633923049136898e-01
-1.480190693750000037e+03 -3.104443794268307855e-02 1.011408582607019824e+00 6.247095612539315113e-01
-1.479148305937499572e+03 -5.003277818839363400e-02 1.015248855453297683e+00 6.242841459807833004e-01
-1.478105918124999789e+03 -7.046501198812143985e-02 1.018278124252283812e+00 6.238844921014394806e-01
-1.477063530312500006e+03 -9.185770188192465824e-02 1.020219730959041060e+00 6.235157044173447183e-01
-1.476021142499999542e+03 -1.138929739232827365e-01 1.021085800077282890e+00 6.231761907368492670e-01
-1.474978754687499759e+03 -1.362680396412745409e-01 1.021001129885894976e+00 6.228600175631213709e-01
-1.473936366874999749e+03 -1.589472344092289768e-01 1.020097310462950935e+00 6.225632134251444239e-01
-1.472893979062499966e+03 -1.817938076470967390e-01 1.018538255885699462e+00 6.222831438481212230e-01
-1.471851591250000183e+03 -2.046157909171678058e-01 1.016417112902139097e+00 6.220246233026602845e-01
-1.470809203437499718e+03 -2.272095071998514459e-01 1.013851064110858236e+00 6.217924681737424519e-01
-1.469766815624999936e+03 -2.494653604217732523e-01 1.011215700346226321e+00 6.215842818510071144e-01
-1.468724427812499925e+03 -2.714040473819516186e-01 1.008637727052954736e+00 6.213972143725348118e-01
-1.467682039999999688e+03 -2.925179047946140920e-01 1.006011960124769899e+00 6.212301222400756773e-01
-1.466639652187499905e+03 -3.124799824162085016e-01 1.003417863492744422e+00 6.210779745460930368e-01
-1.465597264374999895e+03 -3.311651121680466714e-01 1.000952057890592828e+00 6.209378308474271524e-01
-1.464554876562500112e+03 -3.484145648201626977e-01 9.984674923749061737e-01 6.208126387812972213e-01
-1.463512488749999875e+03 -3.644434084075624525e-01 9.956314099218512848e-01 6.207065831872840000e-01
-1.462470100937500092e+03 -3.793080141274991490e-01 9.924518398765149740e-01 6.206191927612544346e-01
-1.461427713124999855e+03 -3.928697084717749921e-01 9.894155410402500905e-01 6.205452913450516528e-01
-1.460385325312499845e+03 -4.050985198207865401e-01 9.869132848094833710e-01 6.204781284507199235e-01
-1.459342937500000062e+03 -4.158608153579807509e-01 9.850433371096198876e-01 6.204160968056485759e-01
-1.458300549687499824e+03 -4.250386904002432797e-01 9.841161194422294312e-01 6.203555653320668162e-01
-1.457258161874999814e+03 -4.324709236309191573e-01 9.844026809541162049e-01 6.202950264401527747e-01
-1.456215774062500032e+03 -4.379581930861929928e-01 9.858920691371249045e-01 6.202345669723376975e-01
-1.455173386249999794e+03 -4.412460768064653815e-01 9.887886620728759679e-01 6.201815596846189660e-01
-1.454130998437500011e+03 -4.418871071692683783e-01 9.935592961199420925e-01 6.201459014141539328e-01
-1.453088610624999546e+03 -4.398644332987069472e-01 1.000148799072725803e+00 6.201306877988684851e-01
-1.452046222812499764e+03 -4.354849110149068281e-01 1.008044871954458133e+00 6.201311336930973583e-01
-1.451003835000000208e+03 -4.290093776038476081e-01 1.016873167439457770e+00 6.201470672712399157e-01
-1.449961447187499516e+03 -4.204823508627767992e-01 1.026566432102342219e+00 6.201790601491401489e-01
-1.448919059374999961e+03 -4.097710610048728164e-01 1.036893868280045483e+00 6.202249190408961610e-01
-1.447876671562499723e+03 -3.970837146293662578e-01 1.047206481871600259e+00 6.202818164154475511e-01
-1.446834283749999940e+03 -3.825398835892389049e-01 1.057035379209383619e+00 6.203503505681522423e-01
-1.445791895937499930e+03 -3.658898191120515397e-01 1.066286737577003318e+00 6.204302772865583071e-01
-1.444749508124999693e+03 -3.472249053432119870e-01 1.074847201045842304e+00 6.205218515873817120e-01
-1.443707120312499910e+03 -3.269829277999115047e-01 1.082547993823421706e+00 6.206249553574614275e-01
-1.442664732499999900e+03 -3.055721768478294464e-01 1.089068526120791081e+00 6.207386506384077185e-01
-1.441622344687499663e+03 -2.831432333177973382e-01 1.093851688746678930e+00 6.208629976848236698e-01
-1.440579956874999880e+03 -2.597405520410178692e-01 1.096454260969120575e+00 6.209972582960585630e-01
-1.439537569062499870e+03 -2.358667961155735404e-01 1.097003378485841951e+00 6.211386351607313117e-01
-1.438495181249999860e+03 -2.120937022920278969e-01 1.095808377578365578e+00 6.212825009952545052e-01
-1.437452793437499849e+03 -1.885239987209174628e-01 1.092663259080778548e+00 6.214226719756210660e-01
-1.436410405625000067e+03 -1.652378775453487436e-01 1.087168689033102487e+00 6.215573808430732150e-01
-1.435368017812499829e+03 -1.430302701892998685e-01 1.079167832382612602e+00 6.216857485711791975e-01
-1.434325629999999819e+03 -1.226001067525103183e-01 1.068322618131117618e+00 6.218082021889207445e-01
-1.433283242187500036e+03 -1.039480267644463662e-01 1.054523695291859520e+00 6.219274668071015366e-01
-1.432240854374999572e+03 -8.724977755128521251e-02 1.037893510983878720e+00 6.220422491141618382e-01
-1.431198466562499789e+03 -7.231832526897163937e-02 1.018325826500500186e+00 6.221521080558203298e-01
-1.430156078750000006e+03 -5.885782948645279511e-02 9.958956256320256051e-01 6.222535579667427541e-01
-1.429113690937499769e+03 -4.675577472842373794e-02 9.710354203682685093e-01 6.223452337854822325e-01
-1.428071303124999986e+03 -3.538964710807301906e-02 9.442544142554831765e-01 6.224278488611476590e-01
-1.427028915312499521e+03 -2.457760520835006179e-02 9.156289608684144987e-01 6.224980957715496865e-01
-1.425986527499999966e+03 -1.464119987055545469e-02 8.850197807236925840e-01 6.225557244190713657e-01
-1.424944139687500183e+03 -5.793587737104810564e-03 8.524234083388492200e-01 6.225997196844430537e-01
-1.423901751874999718e+03 1.694370503856901244e-03 8.177961161727415051e-01 6.226309012401405329e-01
-1.422859364062499935e+03 7.705700955052741108e-03 7.810611266385918405e-01 6.226526910827433481e-01
-1.421816976249999698e+03 1.211785395518960584e-02 7.423804208744777533e-01 6.226649534289520060e-01
-1.420774588437499915e+03 1.455361711233438271e-02 7.022118044794085634e-01 6.226666753367499085e-01
-1.419732200624999905e+03 1.455620515647559898e-02 6.608021495516041011e-01 6.226586431512739495e-01
-1.418689812812499667e+03 1.170593808823294779e-02 6.181226469073309859e-01 6.226433071966969157e-01
-1.417647424999999885e+03 5.896504125092238979e-03 5.742703232654531309e-01 6.226258461294608137e-01
-1.416605037187499875e+03 -2.723969806969095409e-03 5.296361368518218704e-01 6.226111513210721427e-01
-1.415562649374999637e+03 -1.412257754067169913e-02 4.844211548770647191e-01 6.226002914110442266e-01
-1.414520261562499854e+03 -2.838965799688986102e-02 4.386423658715892793e-01 6.225987694016890117e-01
-1.413477873749999844e+03 -4.552199156599467944e-02 3.928424841942061430e-01 6.226063574924121102e-01
-1.412435485937499834e+03 -6.515493872775651729e-02 3.473174076637010055e-01 6.226274565752885071e-01
-1.411393098124999824e+03 -8.674331388011663480e-02 3.020741229525492066e-01 6.226656934057079873e-01
-1.410350710312500041e+03 -1.097897586698300398e-01 2.573940507359926411e-01 6.227222875947235892e-01
-1.409308322499999804e+03 -1.339458967631845798e-01 2.134868340375452034e-01 6.227954481005494314e-01
-1.408265934687499794e+03 -1.590918912223998616e-01 1.703168209771326325e-01 6.228851518946257881e-01
-1.407223546875000011e+03 -1.853865295234464750e-01 1.280694499209249493e-01 6.229906508685033595e-01
-1.406181159062500001e+03 -2.129793200924424701e-01 8.692379488681167832e-02 6.231099121072463110e-01
-1.405138771249999763e+03 -2.418228915213740948e-01 4.669056720395448057e-02 6.232431470193270373e-01
-1.404096383437499753e+03 -2.715491849410503478e-01 7.289249254421648061e-03 6.233940450841974901e-01
-1.403053995624999970e+03 -3.017675910982381415e-01 -3.113787798405032170e-02 6.235631769748789521e-01
-1.402011607812500188e+03 -3.323786748371834188e-01 -6.822935333779345246e-02 6.237474694798257335e-01
-1.400969219999999950e+03 -3.632358987702074549e-01 -1.036305730532679492e-01 6.239462955624327511e-01
-1.399926832187499940e+03 -3.942495332396952490e-01 -1.372611666058387581e-01 6.241524649806650116e-01
-1.398884444375000157e+03 -4.249698014868986129e-01 -1.691733122550216906e-01 6.243614961668866314e-01
-1.397842056562499693e+03 -4.551049371772352692e-01 -1.996011642681486120e-01 6.245703041815470202e-01
-1.396799668749999910e+03 -4.846217816090427899e-01 -2.285469195572992773e-01 6.247779308972759571e-01
-1.395757280937500127e+03 -5.135036705506532684e-01 -2.555292283700060785e-01 6.249892122048573695e-01
-1.394714893124999890e+03 -5.418029760103451054e-01 -2.800929103941057208e-01 6.252062874065650311e-01
-1.393672505312499879e+03 -5.696198719604523841e-01 -3.020579465227954397e-01 6.254323004980658629e-01
-1.392630117499999642e+03 -5.968260063143693284e-01 -3.213817187601089587e-01 6.256743412505643143e-01
-1.391587729687499859e+03 -6.227814191396086052e-01 -3.376774993222749210e-01 6.259400361093560017e-01
-1.390545341875000076e+03 -6.472036262750588964e-01 -3.507311559289506553e-01 6.262304282400666944e-01
-1.389502954062499839e+03 -6.700308064200438674e-01 -3.611108668222928197e-01 6.265452706747969280e-01
-1.388460566249999829e+03 -6.911817744622178461e-01 -3.691202253859344751e-01 6.268876907100192630e-01
-1.387418178437499591e+03 -7.107598013065192788e-01 -3.744635855976884420e-01 6.272641090515814755e-01
-1.386375790624999809e+03 -7.285807959323404859e-01 -3.768950111432202155e-01 6.276818867303818328e-01
-1.385333402812499799e+03 -7.442104594542383600e-01 -3.762102870415930944e-01 6.281414604691505366e-01
-1.384291015000000016e+03 -7.574176373976247989e-01 -3.725482106977281438e-01 6.286399525071590944e-01
-1.383248627187499778e+03 -7.680678457027916295e-01 -3.661802882236894763e-01 6.291734206010946018e-01
-1.382206239374999768e+03 -7.759299889330451006e-01 -3.570510143894052302e-01 6.297384839803377155e-01
-1.381163851562499758e+03 -7.811707555391447233e-01 -3.450700524787899681e-01 6.303322555397778970e-01
-1.380121463750000203e+03 -7.839203167493586921e-01 -3.305983795900520605e-01 6.309576771616505209e-01
-1.379079075937499965e+03 -7.838215193665958314e-01 -3.138475694737506427e-01 6.316200149899825478e-01
-1.378036688124999955e+03 -7.805320402697722981e-01 -2.948242962336642958e-01 6.323226999247627544e-01
-1.376994300312499945e+03 -7.743572250994525952e-01 -2.739204284753122276e-01 6.330701133239257095e-01
-1.375951912499999708e+03 -7.657114237705189286e-01 -2.517758772676033097e-01 6.338625460687490332e-01
-1.374909524687499925e+03 -7.545717061009132864e-01 -2.287546361401440742e-01 6.346973743053068162e-01
-1.373867136874999915e+03 -7.410778992719329050e-01 -2.047205130862850275e-01 6.355808514016426658e-01
-1.372824749062500132e+03 -7.255174287515433473e-01 -1.797049880274878553e-01 6.365172795747194856e-01
-1.371782361249999667e+03 -7.084498687878288958e-01 -1.539602335435926728e-01 6.375019399370088768e-01
-1.370739973437499884e+03 -6.903992395057726439e-01 -1.276086354417537150e-01 6.385326885728385138e-01
-1.369697585624999874e+03 -6.713182959886361267e-01 -1.006611189464388101e-01 6.396080283417944212e-01
-1.368655197812499864e+03 -6.511061412281859972e-01 -7.295004432191354304e-02 6.407257647027124747e-01
-1.367612809999999854e+03 -6.297630889956380429e-01 -4.423080317227418012e-02 6.418807125001717573e-01
-1.366570422187499844e+03 -6.073982843364955642e-01 -1.472068550888233629e-02 6.430712167722087980e-01
-1.365528034374999834e+03 -5.839101976702053554e-01 1.484757805719777446e-02 6.442940764871213366e-01
-1.364485646562500051e+03 -5.588103156795989346e-01 4.408195602012282555e-02 6.455444950217463784e-01
-1.363443258749999814e+03 -5.322090934896723802e-01 7.307821405440761975e-02 6.468234110165673734e-01
-1.362400870937499803e+03 -5.045890580395400171e-01 1.017747259335479160e-01 6.481302824841900234e-01
-1.361358483124999566e+03 -4.762457233070205853e-01 1.299553791428410543e-01 6.494629423827013026e-01
-1.360316095312499783e+03 -4.471797520937498827e-01 1.578937575196503462e-01 6.508239662043696638e-01
-1.359273707500000000e+03 -4.173415073097597183e-01 1.858024601104746876e-01 6.522087539233570874e-01
-1.358231319687499763e+03 -3.869345327931520973e-01 2.131191036937134520e-01 6.536076716716301416e-01
-1.357188931875000208e+03 -3.561453623763814469e-01 2.394101736271406211e-01 6.550185512713160296e-01
-1.356146544062499970e+03 -3.247436045748488542e-01 2.647238873927054703e-01 6.564491351530784558e-01
-1.355104156249999960e+03 -2.930276119248510502e-01 2.889283183562429969e-01 6.578986893203065955e-01
-1.354061768437500177e+03 -2.613964902911908861e-01 3.114690874850624680e-01 6.593685122472604521e-01
-1.353019380624999712e+03 -2.296277283176252348e-01 3.321459993154314838e-01 6.608537114564679849e-01
-1.351976992812499930e+03 -1.977593661712858664e-01 3.510517091469330664e-01 6.623501000324545362e-01
-1.350934604999999692e+03 -1.659610189683876635e-01 3.683480711040634237e-01 6.638536097416061210e-01
-1.349892217187499909e+03 -1.341318953951013970e-01 3.841609102804395826e-01 6.653552432997452692e-01
-1.348849829375000127e+03 -1.018932118525268105e-01 3.987822629156232979e-01 6.668390839587972074e-01
-1.347807441562499889e+03 -6.881443099790673923e-02 4.126764074955789896e-01 6.683053303972831261e-01
-1.346765053749999879e+03 -3.470091332372743365e-02 4.261406947311906501e-01 6.697529417939905860e-01
-1.345722665937499642e+03 3.900435927158829585e-04 4.393107339351488561e-01 6.711777872245492382e-01
-1.344680278124999859e+03 3.636992302354447038e-02 4.522378540065276065e-01 6.725811758029166532e-01
-1.343637890312499849e+03 7.330458376053267111e-02 4.648282488656396705e-01 6.739677345079035931e-01
-1.342595502499999611e+03 1.113960542045513424e-01 4.770828598280367761e-01 6.753440069862729489e-01
-1.341553114687499829e+03 1.509157077268453717e-01 4.887471983366244443e-01 6.767134083780046439e-01
-1.340510726874999818e+03 1.918958618741771205e-01 4.996870376003876846e-01 6.780701234276266254e-01
-1.339468339062499808e+03 2.343879460022163519e-01 5.102409626103705520e-01 6.794089823552940111e-01
-1.338425951249999798e+03 2.782547734726954491e-01 5.205868673088969167e-01 6.807267557718372775e-01
-1.337383563437499788e+03 3.231499239005751756e-01 5.308731074674062356e-01 6.820213176376339614e-01
-1.336341175624999778e+03 3.689525935775719856e-01 5.413381566012084312e-01 6.832964898543658627e-01
-1.335298787812499768e+03 4.159205545691016526e-01 5.522504009584743301e-01 6.845523717211670078e-01
-1.334256399999999758e+03 4.642408694410044001e-01 5.639814525844518700e-01 6.857898350249930219e-01
-1.333214012187500202e+03 5.137888353742831038e-01 5.767992773878363177e-01 6.870149933446656476e-01
-1.332171624374999965e+03 5.645828038803528681e-01 5.909087321369291823e-01 6.882282852043655197e-01
-1.331129236562500182e+03 6.166710585876089556e-01 6.064638835622091495e-01 6.894270511292730497e-01
-1.330086848750000172e+03 6.697308903473095931e-01 6.237005900627015098e-01 6.906137983801445834e-01
-1.329044460937499935e+03 7.230126387295301438e-01 6.426526987480879471e-01 6.917938026868732937e-01
-1.328002073124999924e+03 7.759933442866830955e-01 6.632385907569926520e-01 6.929664661479054688e-01
-1.326959685312499687e+03 8.281841865184806917e-01 6.855108011625639097e-01 6.941389698592491664e-01
-1.325917297499999904e+03 8.791547218018873622e-01 7.093922809201360646e-01 6.953254208533258263e-01
-1.324874909687500121e+03 9.285621328739381841e-01 7.348631679559615160e-01 6.965320243918818877e-01
-1.323832521874999884e+03 9.755447664789382856e-01 7.620318033547247571e-01 6.977565892836644634e-01
-1.322790134062499874e+03 1.019699172499675122e+00 7.907719367891328233e-01 6.989971490315672886e-01
-1.321747746249999864e+03 1.061123930632461576e+00 8.210582403138404484e-01 7.002507851530372918e-01
-1.320705358437499854e+03 1.099934106812598511e+00 8.528222078738677547e-01 7.015087235693221457e-01
-1.319662970625000071e+03 1.136034618687552289e+00 8.859794095791847512e-01 7.027692675175509773e-01
-1.318620582812499606e+03 1.169466964654850560e+00 9.208092589214178503e-01 7.040323335137604888e-01
-1.317578194999999823e+03 1.200714980584818514e+00 9.574151349854622683e-01 7.053066741490963132e-01
-1.316535807187499813e+03 1.230026901121076488e+00 9.955296189130400375e-01 7.065966953008128160e-01
-1.315493419374999803e+03 1.257606526922469659e+00 1.034736951142144701e+00 7.079095424933972147e-01
-1.314451031562499793e+03 1.283966432768257837e+00 1.074939621634253717e+00 7.092545983622318140e-01
-1.313408643749999783e+03 1.309342070248733281e+00 1.116330564331325936e+00 7.106402108534258799e-01
-1.312366255937499773e+03 1.333579403322875612e+00 1.158879889297899535e+00 7.120693022780136827e-01
-1.311323868124999763e+03 1.356710823350445461e+00 1.202686288957610650e+00 7.135382783114749827e-01
-1.310281480312499980e+03 1.378758511308715295e+00 1.247640746311441617e+00 7.150383152421493360e-01
-1.309239092499999970e+03 1.399674960612140584e+00 1.293522255723016379e+00 7.165687375647604718e-01
-1.308196704687499960e+03 1.419383387424437704e+00 1.340185557820277484e+00 7.181198711739639196e-01
-1.307154316875000177e+03 1.437582066659583324e+00 1.387314530766339704e+00 7.196858309467343284e-01
-1.306111929062499939e+03 1.453969241640136190e+00 1.434881269241840229e+00 7.212574905614227427e-01
-1.305069541249999929e+03 1.468588333740378005e+00 1.482900171492480546e+00 7.228226833836183252e-01
-1.304027153437500147e+03 1.481595817955860594e+00 1.531383419087293252e+00 7.243792912950488549e-01
-1.302984765624999682e+03 1.493187520456997763e+00 1.580010757178874181e+00 7.259290409793427434e-01
-1.301942377812499899e+03 1.503837279026991602e+00 1.628209670922556196e+00 7.274650605355265087e-01
-1.300899989999999889e+03 1.513754767451000571e+00 1.675956818241977953e+00 7.289735035878859293e-01
-1.299857602187499879e+03 1.522602564945396919e+00 1.723494633657121300e+00 7.304434311200790342e-01
-1.298815214374999869e+03 1.530178440784824456e+00 1.770942849298857924e+00 7.318598043390676100e-01
-1.297772826562499858e+03 1.536379174249673518e+00 1.818247475717930994e+00 7.332108412572917455e-01
-1.296730438749999848e+03 1.541201195569273930e+00 1.865187569689444436e+00 7.344936744754260172e-01
-1.295688050937499838e+03 1.544955889350532852e+00 1.911566178274413996e+00 7.357205997316285107e-01
-1.294645663124999828e+03 1.547534622627957379e+00 1.957016854135386286e+00 7.368986678214889396e-01
-1.293603275312499818e+03 1.548744921685780707e+00 2.001450196599144249e+00 7.380307986245833174e-01
-1.292560887499999581e+03 1.548622553758247644e+00 2.044777622088435720e+00 7.391263637584528645e-01
-1.291518499687499798e+03 1.547562352760374349e+00 2.086832914185908550e+00 7.402013368744001509e-01
-1.290476111874999788e+03 1.545633281974945206e+00 2.127517464046635443e+00 7.412659573834685656e-01
-1.289433724062499778e+03 1.542746260561729477e+00 2.166298671563196887e+00 7.423237289381416915e-01
-1.288391336249999767e+03 1.539123208960091915e+00 2.202725907700027630e+00 7.433923253274720144e-01
-1.287348948437499985e+03 1.534736530911172903e+00 2.236236803998288281e+00 7.444897453059424741e-01
-1.286306560624999975e+03 1.529531871394720355e+00 2.266211330707317284e+00 7.456332714378571813e-01
-1.285264172812500192e+03 1.523216905477379868e+00 2.292840475017365875e+00 7.468324460577345780e-01
-1.284221784999999954e+03 1.515509745118287288e+00 2.316472072726573739e+00 7.480985906158065246e-01
-1.283179397187499944e+03 1.506487572475627479e+00 2.336616714198327394e+00 7.494466610774086490e-01
-1.282137009374999934e+03 1.496256421041502804e+00 2.352566318667829837e+00 7.508740340110351408e-01
-1.281094621562500151e+03 1.484921414265653272e+00 2.363810436453666952e+00 7.523778920622478106e-01
-1.280052233749999914e+03 1.472622720468481861e+00 2.370015002320593922e+00 7.539632326546092944e-01
-1.279009845937499904e+03 1.459286486221725632e+00 2.370868452728948306e+00 7.556370863753737455e-01
-1.277967458124999894e+03 1.444822839193883102e+00 2.366359000316423433e+00 7.574097317582881850e-01
-1.276925070312500111e+03 1.429818391488610674e+00 2.356789790515102290e+00 7.592770365248832087e-01
-1.275882682499999873e+03 1.414921549365946829e+00 2.342430972360993291e+00 7.612291411733970170e-01
-1.274840294687499863e+03 1.400105228276237179e+00 2.323428594199678621e+00 7.632534760475560009e-01
-1.273797906874999853e+03 1.385141247262578368e+00 2.300181777716401310e+00 7.653347159397350108e-01
-1.272755519062499616e+03 1.370242532813501279e+00 2.273184761181038294e+00 7.674454336451297376e-01
-1.271713131249999833e+03 1.355803178402491760e+00 2.242991521487949669e+00 7.695531128601872384e-01
-1.270670743437499823e+03 1.342201815216149674e+00 2.209989812880688742e+00 7.716300075926444402e-01
-1.269628355624999813e+03 1.329445612885241879e+00 2.174096013851723352e+00 7.736657813529091987e-01
-1.268585967812499803e+03 1.317272788480329915e+00 2.135416144635654767e+00 7.756522531655682950e-01
-1.267543579999999793e+03 1.305781413083169529e+00 2.094442479950110680e+00 7.775749933236981715e-01
-1.266501192187499782e+03 1.295368522807282208e+00 2.051520733100895555e+00 7.794373020736610203e-01
-1.265458804374999772e+03 1.285925256706561326e+00 2.006805960246817566e+00 7.812406468134820425e-01
-1.264416416562499990e+03 1.277078721461011312e+00 1.960258134056524604e+00 7.829820640895588379e-01
-1.263374028749999979e+03 1.269066949415114998e+00 1.911918528593578470e+00 7.846690096995516672e-01
-1.262331640937499969e+03 1.262118408442709283e+00 1.862250700202374487e+00 7.863120068342007718e-01
-1.261289253125000187e+03 1.256094137141040346e+00 1.811639026017698217e+00 7.879209704789712498e-01
-1.260246865312499949e+03 1.250484302913268619e+00 1.760182634916360289e+00 7.895037319726891933e-01
-1.259204477499999939e+03 1.244601332701688046e+00 1.707873689496481440e+00 7.910802180865091904e-01
-1.258162089687499929e+03 1.238753088840409688e+00 1.654651107968207135e+00 7.926675096307422841e-01
-1.257119701874999919e+03 1.233208185417551173e+00 1.600594168884237778e+00 7.942758557457394453e-01
-1.256077314062499909e+03 1.227320549526434768e+00 1.545415547418768298e+00 7.959277075325283946e-01
-1.255034926249999899e+03 1.220813528348624111e+00 1.488790812128517160e+00 7.976445822518443141e-01
-1.253992538437499888e+03 1.214030599057420723e+00 1.431095727679682517e+00 7.994275669836600207e-01
-1.252950150624999878e+03 1.207308730918404072e+00 1.372710732592800076e+00 8.012722275658306081e-01
-1.251907762812499868e+03 1.200380196816908995e+00 1.313401401701973725e+00 8.031750445890883938e-01
-1.250865374999999858e+03 1.193144810100572606e+00 1.253355156292865313e+00 8.051321360065637478e-01
-1.249822987187499848e+03 1.185742320267610950e+00 1.193439926513105487e+00 8.071445951167903754e-01
-1.248780599374999838e+03 1.177637528338337569e+00 1.133864666864564219e+00 8.092205902132909578e-01
-1.247738211562499828e+03 1.168706471603016883e+00 1.074627801004256256e+00 8.113610073962020941e-01
-1.246695823749999818e+03 1.159490507690207561e+00 1.015671173768011526e+00 8.135592835382842170e-01
-1.245653435937499808e+03 1.149797262996220759e+00 9.571524636219830295e-01 8.157919911402731206e-01
-1.244611048124999797e+03 1.139172847586597204e+00 8.992851197962201670e-01 8.180312862176988276e-01
-1.243568660312499787e+03 1.127490870000106504e+00 8.419434918573239779e-01 8.202649244681492480e-01
-1.242526272499999550e+03 1.114608712734548757e+00 7.848700500674047342e-01 8.224801263906323934e-01
-1.241483884687499767e+03 1.100604445093652073e+00 7.279208019950702546e-01 8.246582336930911028e-01
-1.240441496874999984e+03 1.085675279772056800e+00 6.716519488007748340e-01 8.267946586751839799e-01
-1.239399109062499974e+03 1.069841971033291150e+00 6.170439271266122683e-01 8.288960753647753865e-01
-1.238356721249999964e+03 1.053050775012898344e+00 5.647020259791322161e-01 8.309558061994483102e-01
-1.237314333437499954e+03 1.035329233402586535e+00 5.152222333241421870e-01 8.329686115915660993e-01
-1.236271945624999944e+03 1.016925993189991884e+00 4.693698528860914543e-01 8.349238506850623631e-01
-1.235229557812500161e+03 9.978535783168174245e-01 4.272850837293377113e-01 8.368094619595090045e-01
-1.234187169999999924e+03 9.781645046922815556e-01 3.892136326713521166e-01 8.386373320538458298e-01
-1.233144782187499914e+03 9.578214866865262245e-01 3.555698950699477390e-01 8.404183577525410342e-01
-1.232102394374999903e+03 9.365509083981029548e-01 3.264901742428600873e-01 8.421593180657008793e-01
-1.231060006562500121e+03 9.141393081647551933e-01 3.017887466289808085e-01 8.438841670997287991e-01
-1.230017618749999883e+03 8.902581349535138022e-01 2.811114050360788985e-01 8.456074693387665153e-01
-1.228975230937499873e+03 8.645527246289443912e-01 2.644668828405710714e-01 8.473303046458676713e-01
-1.227932843124999863e+03 8.369133070785998996e-01 2.518449320580066209e-01 8.490619270527246520e-01
-1.226890455312499626e+03 8.079428883960817487e-01 2.431363868038731724e-01 8.508190179394412578e-01
-1.225848067499999843e+03 7.781063621906515460e-01 2.382408148591728114e-01 8.526171206495543053e-01
-1.224805679687499833e+03 7.479911517539693522e-01 2.371455524785249791e-01 8.544587919033657109e-01
-1.223763291874999823e+03 7.182599437613430560e-01 2.398278399975870556e-01 8.563369003244910571e-01
-1.222720904062499812e+03 6.891193839919309561e-01 2.461183771691913824e-01 8.582501599173593121e-01
-1.221678516249999802e+03 6.610117155321554305e-01 2.561152855293790109e-01 8.602037930178604297e-01
-1.220636128437499792e+03 6.342265396647731590e-01 2.700473052067974278e-01 8.621903295498478670e-01
-1.219593740624999782e+03 6.091765870180468889e-01 2.877345632617686055e-01 8.642000493334640598e-01
-1.218551352812499772e+03 5.860040342121165535e-01 3.087949909766489753e-01 8.662124852033695754e-01
-1.217508964999999989e+03 5.645064266767508832e-01 3.331989734993697772e-01 8.682246075181770939e-01
-1.216466577187499979e+03 5.446822674732071379e-01 3.613124665821068060e-01 8.702485122790952765e-01
-1.215424189374999969e+03 5.267183921091711518e-01 3.933046624183557105e-01 8.722873192973326084e-01
-1.214381801562499959e+03 5.103695025579647604e-01 4.288940197470345606e-01 8.743312079249638824e-01
-1.213339413749999949e+03 4.953512825367420991e-01 4.674300492927446760e-01 8.763775314122455029e-01
-1.212297025937499939e+03 4.816469392794772153e-01 5.084531439565258548e-01 8.784516924880521049e-01
-1.211254638124999929e+03 4.693495566508398831e-01 5.524478275090333179e-01 8.805634495510483717e-01
-1.210212250312499918e+03 4.582664085528600495e-01 5.999703020174803614e-01 8.827054643405147782e-01
-1.209169862500000136e+03 4.482464787183678689e-01 6.506472372280802663e-01 8.848856491368347621e-01
-1.208127474687499898e+03 4.392642279972889252e-01 7.040169356283777491e-01 8.871033860187316211e-01
-1.207085086874999888e+03 4.312610092202036061e-01 7.597114034697703966e-01 8.893481480348690571e-01
-1.206042699062499878e+03 4.247515876659523348e-01 8.179540044171174085e-01 8.916088733723359638e-01
-1.205000311250000095e+03 4.203290389431521001e-01 8.785091286561582669e-01 8.938914245960235538e-01
-1.203957923437499858e+03 4.184080007053759820e-01 9.404538747416656408e-01 8.962013289391149717e-01
-1.202915535624999848e+03 4.192248895654894225e-01 1.003685895445152187e+00 8.985354289345554024e-01
-1.201873147812499838e+03 4.225974337195004260e-01 1.068220273864194381e+00 9.008747152104910061e-01
-1.200830759999999827e+03 4.283702472321442301e-01 1.134199045444070686e+00 9.032024629009134387e-01
-1.199788372187499817e+03 4.364339268353877310e-01 1.201967958468618480e+00 9.055067980810985739e-01
-1.198745984374999807e+03 4.467469385363673773e-01 1.271194986278603833e+00 9.077771234392159050e-01
-1.197703596562499797e+03 4.591608938016082941e-01 1.341535011140922107e+00 9.100024638632069340e-01
-1.196661208749999560e+03 4.733158938028177998e-01 1.412705597517514677e+00 9.121760697639527127e-01
-1.195618820937499777e+03 4.887337327985576962e-01 1.484246421977347019e+00 9.142980907010954672e-01
-1.194576433124999994e+03 5.048085435111000496e-01 1.556248190254621022e+00 9.163590598528358333e-01
-1.193534045312499984e+03 5.211682579898418988e-01 1.629148609478201948e+00 9.183549069468764925e-01
-1.192491657499999747e+03 5.374073561547518807e-01 1.702659473561695336e+00 9.202813257847627382e-01
-1.191449269687499964e+03 5.529260208689029676e-01 1.776274082884260697e+00 9.221423700230382270e-01
-1.190406881874999954e+03 5.675803927798435122e-01 1.849578481976684063e+00 9.239350651192689279e-01
-1.189364494062499944e+03 5.813844999998979413e-01 1.921873611772236368e+00 9.256566409991096034e-01
-1.188322106249999933e+03 5.940510732971597818e-01 1.992759891489505941e+00 9.273032991394009050e-01
-1.187279718437499923e+03 6.050128352048581570e-01 2.062029112894941729e+00 9.288859174215980952e-01
-1.186237330624999913e+03 6.138549180795876969e-01 2.129471900065113665e+00 9.304097122159520339e-01
-1.185194942812500130e+03 6.203066790886286874e-01 2.195431824668262699e+00 9.318802524890120731e-01
-1.184152554999999893e+03 6.240383848239858811e-01 2.260079473907703473e+00 9.333234098285918545e-01
-1.183110167187499883e+03 6.250823735328896458e-01 2.323481218368452339e+00 9.347620526837061572e-01
-1.182067779374999873e+03 6.235516704161427892e-01 2.385959890258249949e+00 9.362319640929567255e-01
-1.181025391562500090e+03 6.195833962928790628e-01 2.447156939313141155e+00 9.377579382214724646e-01
-1.179983003749999853e+03 6.136039361817099413e-01 2.506680294093734940e+00 9.393567975709573581e-01
-1.178940615937499842e+03 6.058118356001168658e-01 2.564578647182275795e+00 9.410390234781347285e-01
-1.177898228124999832e+03 5.957660730229374924e-01 2.621009473493420394e+00 9.428076713266329012e-01
-1.176855840312499822e+03 5.827924733197507035e-01 2.676554504486365005e+00 9.446583345956020006e-01
-1.175813452499999812e+03 5.668174302059539871e-01 2.731711118607154098e+00 9.465887784132052118e-01
-1.174771064687499802e+03 5.483878788771282542e-01 2.786825792092277432e+00 9.485862433662796134e-01
-1.173728676874999792e+03 5.274301488419178563e-01 2.842332766189480608e+00 9.506414956870540278e-01
-1.172686289062499782e+03 5.036343980538834364e-01 2.898342415330768862e+00 9.527671556202821357e-01
-1.171643901249999999e+03 4.769300914290721671e-01 2.954996285616652951e+00 9.549561883294266362e-01
-1.170601513437499989e+03 4.475604094634914043e-01 3.012676284559471007e+00 9.571683195619201667e-01
-1.169559125624999979e+03 4.158189089245614145e-01 3.071083982662358380e+00 9.593605392980255608e-01
-1.168516737812499969e+03 3.813228391768970216e-01 3.129685857268975191e+00 9.615295823355227700e-01
-1.167474349999999959e+03 3.439274900783568789e-01 3.188530932460883260e+00 9.636768034535818650e-01
-1.166431962187499721e+03 3.036341989692554755e-01 3.247545350916386298e+00 9.658017379254753010e-01
-1.165389574374999938e+03 2.600808777593845988e-01 3.306652327661811164e+00 9.678996505141580498e-01
-1.164347186562499928e+03 2.133002868735539570e-01 3.365730512207424141e+00 9.699694902970471544e-01
-1.163304798750000145e+03 1.637779592996311262e-01 3.424323551844023150e+00 9.719943554613225123e-01
-1.162262410937499908e+03 1.120872618770347717e-01 3.481945747693393489e+00 9.739734321204828182e-01
-1.161220023124999898e+03 5.868972508119940645e-02 3.538035701884025386e+00 9.759137554812761239e-01
-1.160177635312499888e+03 4.142624335104483357e-03 3.592179135297217663e+00 9.778197984978840296e-01
-1.159135247500000105e+03 -5.108636040129543865e-02 3.644076819066889517e+00 9.797099538558856624e-01
-1.158092859687499868e+03 -1.066380776674602515e-01 3.693124557251756368e+00 9.815920832287328146e-01
-1.157050471874999857e+03 -1.619503078872802648e-01 3.739185382782425293e+00 9.834812586291201697e-01
-1.156008084062499847e+03 -2.165294723963425705e-01 3.782516360470886685e+00 9.853740640695117792e-01
-1.154965696250000065e+03 -2.694027081493555187e-01 3.823257201358341462e+00 9.872840141337058117e-01
-1.153923308437499827e+03 -3.200642023234113731e-01 3.861323446752540356e+00 9.892288872524377386e-01
-1.152880920624999817e+03 -3.682898801055404236e-01 3.896746774492615639e+00 9.912196716359321647e-01
-1.151838532812499807e+03 -4.135859846185522271e-01 3.929914471850999291e+00 9.932518536381895746e-01
-1.150796144999999797e+03 -4.556911243974641756e-01 3.961252792622874885e+00 9.953424869599878377e-01
-1.149753757187499787e+03 -4.945806056002362006e-01 3.990883426135321432e+00 9.975107604849534626e-01
-1.148711369374999776e+03 -5.304325788709159939e-01 4.018476925905738462e+00 9.997779682696666947e-01
-1.147668981562499994e+03 -5.634826350801023231e-01 4.044202021030560701e+00 1.002195673028460687e+00
-1.146626593749999984e+03 -5.937048694827808948e-01 4.068024634620337032e+00 1.004772927919328041e+00
-1.145584205937499974e+03 -6.207682589461228639e-01 4.089669839818891539e+00 1.007530758612838140e+00
-1.144541818124999963e+03 -6.438841847394869422e-01 4.108880414131054870e+00 1.010490564158689653e+00
-1.143499430312499953e+03 -6.629986098564568664e-01 4.125427308020668704e+00 1.013668646132714901e+00
-1.142457042499999943e+03 -6.791802821571291116e-01 4.139333341147635181e+00 1.017063779220635178e+00
-1.141414654687499933e+03 -6.929942419747820992e-01 4.150784569707363758e+00 1.020653101673890895e+00
-1.140372266874999923e+03 -7.047948488783898346e-01 4.159811892380402831e+00 1.024397961789254241e+00
-1.139329879062499913e+03 -7.149629506351882213e-01 4.166411609004180505e+00 1.028267384380289862e+00
-1.138287491249999903e+03 -7.229532785337355882e-01 4.170825706746898121e+00 1.032244340379572911e+00
-1.137245103437499893e+03 -7.284569066882475852e-01 4.173178034149866100e+00 1.036294681670922424e+00
-1.136202715624999882e+03 -7.314529511826584063e-01 4.173420238204794686e+00 1.040403555876206143e+00
-1.135160327812500100e+03 -7.315482628901772699e-01 4.171709577020243032e+00 1.044567436702524610e+00
-1.134117939999999862e+03 -7.287185353777940744e-01 4.168230833858736162e+00 1.048786216785980274e+00
-1.133075552187499852e+03 -7.231836147936948622e-01 4.162880797510383424e+00 1.053041625240799473e+00
-1.132033164374999842e+03 -7.152290314156077855e-01 4.155262069105985390e+00 1.057321365293018234e+00
-1.130990776562499832e+03 -7.045809423433486707e-01 4.145476751009581129e+00 1.061620210867323166e+00
-1.129948388749999822e+03 -6.907604329427545764e-01 4.133439203722435451e+00 1.065902155521623040e+00
-1.128906000937499812e+03 -6.736558197489788125e-01 4.118612352051959746e+00 1.070145183476198802e+00
-1.127863613124999802e+03 -6.533018208258281057e-01 4.100994116113427346e+00 1.074325280521303272e+00
-1.126821225312499791e+03 -6.298179464925706128e-01 4.080720073279832327e+00 1.078414487022013368e+00
-1.125778837499999781e+03 -6.028416611384181945e-01 4.058052910701896998e+00 1.082396556080823746e+00
-1.124736449687499999e+03 -5.721477545208168980e-01 4.032980266130839375e+00 1.086266523187789268e+00
-1.123694061874999989e+03 -5.379538271095412050e-01 4.005315934257236421e+00 1.090000695801583763e+00
-1.122651674062499978e+03 -5.006315157492293721e-01 3.975312554813700494e+00 1.093574944211778144e+00
-1.121609286249999968e+03 -4.603219236660054392e-01 3.942807439627914690e+00 1.096980522474988451e+00
-1.120566898437499731e+03 -4.171030712465864099e-01 3.907986586447441901e+00 1.100204742819825832e+00
-1.119524510624999948e+03 -3.714834603473973207e-01 3.871885651847632559e+00 1.103238075296691267e+00
-1.118482122812499938e+03 -3.239919750363997597e-01 3.835327458764771880e+00 1.106060019279747841e+00
-1.117439734999999928e+03 -2.751144830715783751e-01 3.798321488833659831e+00 1.108660922659489678e+00
-1.116397347187499690e+03 -2.253903714528784352e-01 3.760400514126241767e+00 1.111055249018132685e+00
-1.115354959374999908e+03 -1.753982554705850738e-01 3.721284657124502182e+00 1.113277214871738252e+00
-1.114312571562499897e+03 -1.255889829796568158e-01 3.681204322005822593e+00 1.115384996082984914e+00
[truncated: 620,018 more chars]
