# Supplementary material for: Multipolar electric and magnetic contributions to sum-frequency generation spectra reveal biaxial interfacial water structure
Source: Nat Commun. 2026 May 13;17:4333. doi: 10.1038/s41467-026-72345-4 (PMC13172427; doi:10.1038/s41467-026-72345-4)
Supplement: Supplementary file 3 — Source data [file 41467_2026_72345_MOESM3_ESM.zip › SourceData/SuppFig4(f,h).txt]

# f single_rapidly-varying double_time-averaged
nan nan nan nan nan nan nan nan nan nan nan nan nan nan nan nan nan nan nan nan nan nan nan nan nan nan nan nan nan nan nan nan nan nan nan nan nan nan nan nan nan nan nan nan nan nan nan nan nan nan nan nan nan nan nan nan nan nan nan nan nan nan nan nan nan nan nan nan nan nan nan nan nan nan nan nan nan nan nan nan nan nan nan nan nan nan nan nan nan nan nan nan nan nan nan nan nan nan nan nan nan nan nan nan nan nan nan nan nan nan nan nan nan nan nan nan nan nan nan nan nan nan nan nan nan nan nan nan nan nan nan nan nan nan nan nan nan nan nan nan nan nan nan nan nan nan nan nan nan nan nan nan nan nan nan nan nan nan nan nan nan nan nan nan nan nan nan nan nan nan nan nan nan nan nan nan nan nan nan nan nan nan nan nan nan nan nan nan nan nan nan nan nan nan nan nan nan nan nan nan 5.281749889219837599e-04 5.674764271855780619e-04 6.039699174106543788e-04 6.395192782388323246e-04 6.742368755126602409e-04 7.067687890207934509e-04 7.367969967207293460e-04 7.638051040796204607e-04 7.871205212224611190e-04 8.047081141404907947e-04 8.149493212254806020e-04 8.176271862218490545e-04 8.131835394259155940e-04 7.998488958822007030e-04 7.769894835895382705e-04 7.472977523160625937e-04 7.134330854264516906e-04 6.785405385409497281e-04 6.446262958491427416e-04 6.121890376681278024e-04 5.827598107064309915e-04 5.595280334983385433e-04 5.438762392190199134e-04 5.335251633763867180e-04 5.255864328400460103e-04 5.160172930056500327e-04 5.001512747895755367e-04 4.782189881257706949e-04 4.524791125306912428e-04 4.249654140680216995e-04 3.974421092349000092e-04 3.697082419886133431e-04 3.399822519525902594e-04 3.072672104221422324e-04 2.734316783371923843e-04 2.421554400825530560e-04 2.186058644168746665e-04 2.056850811795330326e-04 2.011408771189014785e-04 2.018685937640789328e-04 2.053328106101527239e-04 2.092299264303705271e-04 2.102961997017936018e-04 2.051394609203535766e-04 1.925155877746155552e-04 1.736251745839058498e-04 1.502404394730516980e-04 1.219817445642903188e-04 8.972401854078705294e-05 5.447975590989868563e-05 1.489470004597297059e-05 -3.015374610204677694e-05 -7.757504186806325806e-05 -1.267053149551457996e-04 -1.802675782639938319e-04 -2.382883354024934505e-04 -3.018384238816689880e-04 -3.725353709348451872e-04 -4.488718808083638464e-04 -5.298435968626307195e-04 -6.165378009153425201e-04 -7.087151667384362702e-04 -8.055332895268342433e-04 -9.044074970860107839e-04 -1.001378161707890384e-03 -1.093396105468901142e-03 -1.181618343096898279e-03 -1.267455527187827911e-03 -1.350774395569514759e-03 -1.433709220417075892e-03 -1.518858054340774385e-03 -1.607694626971303224e-03 -1.698911313522426334e-03 -1.791542266175588432e-03 -1.887320482040990947e-03 -1.986448021683266327e-03 -2.088179720306254650e-03 -2.191222575174462360e-03 -2.292131139177468364e-03 -2.388959584575624413e-03 -2.481643361172892765e-03 -2.570455964081179608e-03 -2.653122200741309805e-03 -2.727544029674238042e-03 -2.796216066274195573e-03 -2.862902815452926606e-03 -2.930125836441943923e-03 -2.999267032070030130e-03 -3.069844751427887319e-03 -3.140160020133652904e-03 -3.208196309223712572e-03 -3.273038122876643138e-03 -3.334146592008315705e-03 -3.392204383384097698e-03 -3.449324406718994995e-03 -3.506102259734360845e-03 -3.562897462689903517e-03 -3.620022547450602295e-03 -3.678441543497053094e-03 -3.738795020947070953e-03 -3.801300266920344412e-03 -3.866834605734403591e-03 -3.936176330880713017e-03 -4.009358691190131364e-03 -4.085028983705900688e-03 -4.161565779389237926e-03 -4.238662949829287083e-03 -4.316756472879221609e-03 -4.393770264204429135e-03 -4.465014983985853524e-03 -4.527988756750137532e-03 -4.583842583658547139e-03 -4.634829864197336988e-03 -4.683144274395294876e-03 -4.730585868202962473e-03 -4.778112583505104635e-03 -4.826860730043775090e-03 -4.876342856818212390e-03 -4.923491796159354915e-03 -4.965942626907018584e-03 -5.000993836377956060e-03 -5.025287529724047422e-03 -5.036574968856349574e-03 -5.032308778638671862e-03 -5.010106947568755513e-03 -4.968667332856793739e-03 -4.908470397458970964e-03 -4.832291152369596818e-03 -4.742745121133385908e-03 -4.642628612188377454e-03 -4.534932335608690343e-03 -4.422005502003753356e-03 -4.304572061058570959e-03 -4.184546521336326465e-03 -4.064765214200185064e-03 -3.945767866839547389e-03 -3.829777415701650107e-03 -3.717876789361764488e-03 -3.608504367122766440e-03 -3.500830866780988912e-03 -3.394077153359962868e-03 -3.287106614232519590e-03 -3.180273324055904460e-03 -3.073526012578986066e-03 -2.965899620639612759e-03 -2.858219815720200539e-03 -2.751365733280640609e-03 -2.645994993838338919e-03 -2.544029975070661968e-03 -2.446581620639248517e-03 -2.353511071421532722e-03 -2.264732051807111755e-03 -2.179774831929044959e-03 -2.098971563352017636e-03 -2.022271379279052574e-03 -1.948112191011691380e-03 -1.876977643565699589e-03 -1.810975301907954624e-03 -1.750798063064491370e-03 -1.697601894507086212e-03 -1.653182227597842268e-03 -1.619027377392688594e-03 -1.594832686030062206e-03 -1.578157881802806726e-03 -1.566014460521449655e-03 -1.555131887539450098e-03 -1.542918281524451648e-03 -1.527520621228613132e-03 -1.508023324437886108e-03 -1.484933566256875503e-03 -1.458877488392363361e-03 -1.430884040824617663e-03 -1.401788471535657908e-03 -1.372527557573508319e-03 -1.344353403195915845e-03 -1.317687554244716640e-03 -1.292539264313898777e-03 -1.271303740078815608e-03 -1.255969950319617062e-03 -1.246222777508429989e-03 -1.242648046060193913e-03 -1.244217299843710560e-03 -1.251413663205357216e-03 -1.265205611748548451e-03 -1.284237130655125096e-03 -1.307578602744044992e-03 -1.333554001671584995e-03 -1.359220401495410879e-03 -1.382567916705424154e-03 -1.402800766035314011e-03 -1.418540433009720780e-03 -1.428421806523430537e-03 -1.431476911506602287e-03 -1.427402230404727990e-03 -1.416625547904262023e-03 -1.399951367032713657e-03 -1.377470959664119868e-03 -1.348484839996241889e-03 -1.313546327792647697e-03 -1.274295865562660333e-03 -1.231326822647591142e-03 -1.186770743702215882e-03 -1.142990968557447981e-03 -1.101296963099359250e-03 -1.063162233312974067e-03 -1.029043714398449787e-03 -1.000133784102259522e-03 -9.775919075009030772e-04 -9.612929365505938975e-04 -9.502337087696918977e-04 -9.436497485456692060e-04 -9.393419144274557436e-04 -9.338895401661849232e-04 -9.268601277157587038e-04 -9.199116674356328394e-04 -9.135587490949648474e-04 -9.071297921531286911e-04 -9.011356007067184825e-04 -8.959061735359098418e-04 -8.898049450244121389e-04 -8.829416960414276623e-04 -8.764671381472470286e-04 -8.697836553335842229e-04 -8.617937700939197520e-04 -8.531960373389980718e-04 -8.464953665710578563e-04 -8.438754720583942258e-04 -8.463982246458553538e-04 -8.551774502516383157e-04 -8.705287469365396080e-04 -8.918184145130075282e-04 -9.174396213245907721e-04 -9.469959204463232819e-04 -9.808098908097924885e-04 -1.017677962189384843e-03 -1.056354240983777438e-03 -1.096632853006839371e-03 -1.137753485684820732e-03 -1.177306747436065656e-03 -1.213973583060709224e-03 -1.246560793874083297e-03 -1.274573233678819549e-03 -1.298203367600984101e-03 -1.316459336991719544e-03 -1.329114670624812356e-03 -1.335778901229277976e-03 -1.336212716699178554e-03 -1.331215066518205833e-03 -1.322000783449303520e-03 -1.308448307505244174e-03 -1.290990173956119581e-03 -1.272480909921773441e-03 -1.253729327230030050e-03 -1.233592945661736787e-03 -1.212589321095738351e-03 -1.191989428792122972e-03 -1.171959711719410381e-03 -1.153953802295066850e-03 -1.140355040441328035e-03 -1.132242501287234479e-03 -1.129058645460398946e-03 -1.131240599813070893e-03 -1.138348804740546300e-03 -1.148191684230618357e-03 -1.158662950348294824e-03 -1.167793918337897349e-03 -1.174338305423248139e-03 -1.177233304892420090e-03 -1.176240578866615503e-03 -1.171457064438459657e-03 -1.164252802562622648e-03 -1.156173036203909802e-03 -1.147498041224400680e-03 -1.138176526076765775e-03 -1.127780683608457487e-03 -1.116560288375446734e-03 -1.104609309518883066e-03 -1.093344369058352455e-03 -1.084050965103431664e-03 -1.077181275747149695e-03 -1.074186053503945176e-03 -1.074331207732825283e-03 -1.077737384872385533e-03 -1.085198375597302718e-03 -1.097198795293198668e-03 -1.114514585394179571e-03 -1.137910153185892797e-03 -1.166888011978621910e-03 -1.200397624277737760e-03 -1.238294694232385581e-03 -1.279853566688311794e-03 -1.324226982251753854e-03 -1.370457547972685295e-03 -1.417597800439649933e-03 -1.463409808719010313e-03 -1.505133624375167099e-03 -1.540496465094818917e-03 -1.568974289999915898e-03 -1.589936390505282534e-03 -1.603104990131046324e-03 -1.608760010239664463e-03 -1.607712407013861273e-03 -1.602054384425041821e-03 -1.593324053391089205e-03 -1.582753691707731135e-03 -1.571514973416681879e-03 -1.559231998174824595e-03 -1.544047390505238386e-03 -1.525714286783546843e-03 -1.504508671802609956e-03 -1.479573305096150253e-03 -1.449723927762843747e-03 -1.414762119339749635e-03 -1.375725967347267127e-03 -1.333025379713028216e-03 -1.287067644224347074e-03 -1.239289987564310249e-03 -1.190904225965035536e-03 -1.143670399537495596e-03 -1.099964910848315108e-03 -1.061613742490149538e-03 -1.029964884588092846e-03 -1.006844607016509985e-03 -9.924360531094131039e-04 -9.854782087129682674e-04 -9.845272876746902907e-04 -9.888487989844279517e-04 -9.983820825469847879e-04 -1.012286820371613135e-03 -1.029593550059733310e-03 -1.049979108929393863e-03 -1.072945381526662322e-03 -1.097321676785620662e-03 -1.123781940694512215e-03 -1.153966399518317927e-03 -1.187265415280114398e-03 -1.222151073465624306e-03 -1.258411651382172237e-03 -1.295027756907212498e-03 -1.330947354795973493e-03 -1.365601636078730627e-03 -1.398132990897766681e-03 -1.427214535889028899e-03 -1.450521293622210718e-03 -1.466390185863331594e-03 -1.473899454761195583e-03 -1.473854179934800919e-03 -1.467267730116107510e-03 -1.455815138563734332e-03 -1.442122110844273322e-03 -1.427933719966199009e-03 -1.414911969474115603e-03 -1.402906011428311627e-03 -1.391385898497397118e-03 -1.381471211337505656e-03 -1.372923687378213879e-03 -1.365443628836735326e-03 -1.359015026655390878e-03 -1.352222315458948172e-03 -1.345717204830448356e-03 -1.340259445575033579e-03 -1.333732803937134545e-03 -1.325576424544452946e-03 -1.316814081211344425e-03 -1.306905630160835321e-03 -1.295492355386124042e-03 -1.283352353588358870e-03 -1.271114959235189381e-03 -1.258773326020678259e-03 -1.245163230308914386e-03 -1.229064689941281822e-03 -1.211057649027796976e-03 -1.191037401748289409e-03 -1.168326842224426615e-03 -1.144171435946699563e-03 -1.120299003720002552e-03 -1.097332653294364260e-03 -1.076207788979397688e-03 -1.058423048756044734e-03 -1.045051334287457924e-03 -1.035751202375834743e-03 -1.030562168808591512e-03 -1.031346346664448925e-03 -1.040098495709556453e-03 -1.058122324998508239e-03 -1.085305327965806806e-03 -1.120492558877161406e-03 -1.161609965475432103e-03 -1.207130158535240977e-03 -1.256606791689244933e-03 -1.308669944736209770e-03 -1.363306164547995782e-03 -1.421112667400558846e-03 -1.480870128156657611e-03 -1.540733074621796015e-03 -1.598656569947985457e-03 -1.653353513456276612e-03 -1.703156286074845394e-03 -1.747025540887430905e-03 -1.784996097384771753e-03 -1.815747416123031583e-03 -1.838197828858686511e-03 -1.851810012666124401e-03 -1.855727664944019275e-03 -1.850632505789223496e-03 -1.837620338373500539e-03 -1.817065176134136442e-03 -1.789600442119421283e-03 -1.756042390058645515e-03 -1.717892513591570258e-03 -1.676652760850761781e-03 -1.632397361610204729e-03 -1.585342230690492318e-03 -1.536439090696421631e-03 -1.486196230792919890e-03 -1.435443606253417699e-03 -1.384246286183386451e-03 -1.332251758516511978e-03 -1.281110728794272128e-03 -1.232539332350743007e-03 -1.187177331617277022e-03 -1.146404943793792640e-03 -1.110438858406793180e-03 -1.080497501533609923e-03 -1.059671880030499305e-03 -1.049761703486677732e-03 -1.051275225841263612e-03 -1.060485151479368011e-03 -1.073229546227760702e-03 -1.088693798965870195e-03 -1.106765315155102108e-03 -1.126053950388008866e-03 -1.144163540594494641e-03 -1.161271958261916176e-03 -1.178776157327734260e-03 -1.194621149259454066e-03 -1.206322467489377411e-03 -1.212418521107136654e-03 -1.210155703094113614e-03 -1.197936384421885957e-03 -1.174263693550508516e-03 -1.137135212281819999e-03 -1.085946339032580399e-03 -1.019774011287265811e-03 -9.373662447134407244e-04 -8.394185068872661885e-04 -7.279693742211843909e-04 -6.048351066360466372e-04 -4.729496431315734564e-04 -3.371872030089713098e-04 -2.031184307614927081e-04 -7.540058851714345517e-05 4.171747937785940302e-05 1.457535784622089722e-04 2.350692029155733909e-04 3.069146858895584564e-04 3.595979153737289299e-04 3.930083117708331919e-04 4.081297099605200288e-04 4.067059586490051658e-04 3.904754470713022786e-04 3.606658396749884790e-04 3.196361803461373165e-04 2.717950558104654298e-04 2.202732953574997933e-04 1.671965119352033385e-04 1.125724501989663689e-04 5.578913234638149799e-05 -8.287604218233281044e-07 -5.367028732652529688e-05 -9.977873546399729937e-05 -1.388456900966414148e-04 -1.705207942895344952e-04 -1.933237638392265893e-04 -2.077639317539406276e-04 -2.148162358222743037e-04 -2.134340379943041037e-04 -2.032874674311989111e-04 -1.869555387040009375e-04 -1.674416342601521828e-04 -1.467131917168890576e-04 -1.277397767519604453e-04 -1.100662451834370699e-04 -9.172345859198765617e-05 -7.289629554327187720e-05 -5.245770351524583119e-05 -3.079660438677906244e-05 -8.881543056648452764e-06 1.493262960944681001e-05 4.162638123006637264e-05 7.059464565300651825e-05 1.017308795315334638e-04 1.334579370369907991e-04 1.638558380908415135e-04 1.927447397770281387e-04 2.203745983620347942e-04 2.478050324972272162e-04 2.731674997178111259e-04 2.945747357676746806e-04 3.133839476151003525e-04 3.313545133983919000e-04 3.495764574197789631e-04 3.672972328120177013e-04 3.843257990042953749e-04 4.017473813606859106e-04 4.212269029641262899e-04 4.444726675220428045e-04 4.719534612985220581e-04 5.027660388191698606e-04 5.358615367980981573e-04 5.716454115008500706e-04 6.127291376725078420e-04 6.608155541477248127e-04 7.157285236612288565e-04 7.758506385914870022e-04 8.390278461717724096e-04 9.042850865595948931e-04 9.692628737523138055e-04 1.030647160283543803e-03 1.087033703073654904e-03 1.138125182089724623e-03 1.180837534112812257e-03 1.212702345387851530e-03 1.233771670139803935e-03 1.244271808329199284e-03 1.246004996133131702e-03 1.241363610140162454e-03 1.231316927002186045e-03 1.218002907634601738e-03 1.204691308499421460e-03 1.193204884437604977e-03 1.187280143461294252e-03 1.189905413346650526e-03 1.201851540918520353e-03 1.225544093683120792e-03 1.260788473813522588e-03 1.307264401140557659e-03 1.363355505759132830e-03 1.426312175525647295e-03 1.494906859567511192e-03 1.568267538694849287e-03 1.645769707763464207e-03 1.725542874586142921e-03 1.803450902878905382e-03 1.875036488246712004e-03 1.938546603308823014e-03 1.994118697987273033e-03 2.042811008205993890e-03 2.082946051759097458e-03 2.112133662647698844e-03 2.129082173047609251e-03 2.134555560970225786e-03 2.129951659413526974e-03 2.115961201004302149e-03 2.092627562934747977e-03 2.060314550384860239e-03 2.023946589344873676e-03 1.989400752156831285e-03 1.959630397640074479e-03 1.937054999410844783e-03 1.923451941532406577e-03 1.917508455624602559e-03 1.917720184146561643e-03 1.924488403023447321e-03 1.936015609390028154e-03 1.951493733184591706e-03 1.974589479943123990e-03 2.008340518936920730e-03 2.053866587102931920e-03 2.112394665173852274e-03 2.181388252316930187e-03 2.258996096093473117e-03 2.344350516181520957e-03 2.432603547026166314e-03 2.522008993474455108e-03 2.611001917883515235e-03 2.700698335703073921e-03 2.793931848307775953e-03 2.892518584367049280e-03 3.000011387330251116e-03 3.117626620242518447e-03 3.244536343287356128e-03 3.381765958898477666e-03 3.530004846497076642e-03 3.687969739912577965e-03 3.854360014862598816e-03 4.025194737042808030e-03 4.198749393277728843e-03 4.374078641040649376e-03 4.547469168124410391e-03 4.712401686648116581e-03 4.862070999682777984e-03 4.993709962816898947e-03 5.106975427157003922e-03 5.202110896574844989e-03 5.276536370791691695e-03 5.328405444355348991e-03 5.358027927977755851e-03 5.366691571012328389e-03 5.358400708994447495e-03 5.337701979515130715e-03 5.308102168012511328e-03 5.271583741229827341e-03 5.229475344770776087e-03 5.182600932603910644e-03 5.128665657831195900e-03 5.064734038133267800e-03 4.990641103795458861e-03 4.907464250756722081e-03 4.819550477064437136e-03 4.730696324158610057e-03 4.641968450968208745e-03 4.555229609670760973e-03 4.473110377402938521e-03 4.401321828783208434e-03 4.341886718494193491e-03 4.293673548755600443e-03 4.256540240383062043e-03 4.227722009965302619e-03 4.206275303894460582e-03 4.194726770803510613e-03 4.193944477596807385e-03 4.202117596275457834e-03 4.217612650336160715e-03 4.238247575609660305e-03 4.262800110228276776e-03 4.289666804326399893e-03 4.315665444369965083e-03 4.340739213442684243e-03 4.368716146088537887e-03 4.404573230202662656e-03 4.452483233121981923e-03 4.511771615604712529e-03 4.579495065573840895e-03 4.656000188745338352e-03 4.742580513520736930e-03 4.839416965185395179e-03 4.943582924235197240e-03 5.049609990087617836e-03 5.155941590009034507e-03 5.263553401809975725e-03 5.370584719862813751e-03 5.474256053247362509e-03 5.570929188845895157e-03 5.659960377249682352e-03 5.740038992482024774e-03 5.809241873708721401e-03 5.871020211315332651e-03 5.927598471027356944e-03 5.977373097071850792e-03 6.020444962464027543e-03 6.059702278761759479e-03 6.094271458763934890e-03 6.124508611346166261e-03 6.153329877441563768e-03 6.181631919077198827e-03 6.207075797204059976e-03 6.228493875836697315e-03 6.248509827589040014e-03 6.265637174197805602e-03 6.281110863925878224e-03 6.298298015190305528e-03 6.321811649285608882e-03 6.358415291844687380e-03 6.411503316377588010e-03 6.482939143037771794e-03 6.574972875659950908e-03 6.685892082014172066e-03 6.812208175116508252e-03 6.953687381640981033e-03 7.104491918741849196e-03 7.257945642326727419e-03 7.411179078704845102e-03 7.559633649307142406e-03 7.698632323692710180e-03 7.824497867699875195e-03 7.932745792736888013e-03 8.019576564480700512e-03 8.081996212511688080e-03 8.117502142671524298e-03 8.125754654898054846e-03 8.112865697560547873e-03 8.085070782921839963e-03 8.042607678637476304e-03 7.988286494010824260e-03 7.925700602177872603e-03 7.854845251424560915e-03 7.775730470911323619e-03 7.693033122532151255e-03 7.615588026919162604e-03 7.547966014956422089e-03 7.495394817703071762e-03 7.464842860382993328e-03 7.454373491240651704e-03 7.459907514048484331e-03 7.487271393646107234e-03 7.539472558578886457e-03 7.608934963848050341e-03 7.692372997417654817e-03 7.784858755921891457e-03 7.885261210487515618e-03 7.993625042588107382e-03 8.099329533198862396e-03 8.195166647490261316e-03 8.280602306625219761e-03 8.358879974749313865e-03 8.429513705929534903e-03 8.487013940664705700e-03 8.527498139629019827e-03 8.550772962498100205e-03 8.558455063484307623e-03 8.550297481622774753e-03 8.529174611542789108e-03 8.499169338675763644e-03 8.465158388258660002e-03 8.437340763655041750e-03 8.426330336417412262e-03 8.433721602489530414e-03 8.457701238796440715e-03 8.503088401323218373e-03 8.572024645930976378e-03 8.666019037694872029e-03 8.788444798457178270e-03 8.941924864598846043e-03 9.125499531143317286e-03 9.332243366931378126e-03 9.556309463822139361e-03 9.789364860304456198e-03 1.001669967696220721e-02 1.022780238645050119e-02 1.041130069264295174e-02 1.055368465733192221e-02 1.065958169609828796e-02 1.074116630729395928e-02 1.080229378267173225e-02 1.084789762197687843e-02 1.088389375964295656e-02 1.091165863771683363e-02 1.093740040541294790e-02 1.095974652472385229e-02 1.096866030621246844e-02 1.096608292006159835e-02 1.095814105198963939e-02 1.094807241842458978e-02 1.093332871102403563e-02 1.091735303824787999e-02 1.091333733897758770e-02 1.092726941115193355e-02 1.096377853356588286e-02 1.102790478935158913e-02 1.111998985875971291e-02 1.123905600770231522e-02 1.138257040584007319e-02 1.154512510535103675e-02 1.172050380978715417e-02 1.190106870219039686e-02 1.208027984075034367e-02 1.225174732894513709e-02 1.240277437652035145e-02 1.252335373125832568e-02 1.261088011947111148e-02 1.267014568243069080e-02 1.269899058041854510e-02 1.268891347039837088e-02 1.263997754163999343e-02 1.254743026283890867e-02 1.241061834167002213e-02 1.223867954460382268e-02 1.203747038203136117e-02 1.181592306694339255e-02 1.157993630665478217e-02 1.132315220316319759e-02 1.103960917461117852e-02 1.073041330250767977e-02 1.039896745470672741e-02 1.005522455738282889e-02 9.706367048444249079e-03 9.351981046956826110e-03 9.001989099175791015e-03 8.668706234437349722e-03 8.359450979830812881e-03 8.074384396820833559e-03 7.809906290750184485e-03 7.568168443429845044e-03 7.348324796302682475e-03 7.149933188064948840e-03 6.970243061573854620e-03 6.801853897654142056e-03 6.643583167384527893e-03 6.498575680862784046e-03 6.362294085099956704e-03 6.227342224080973689e-03 6.089557838861731597e-03 5.946350717816146353e-03 5.797673679993306170e-03 5.644495551689539779e-03 5.487940337643648463e-03 5.325410427774707189e-03 5.152881093887519935e-03 4.962378959388478311e-03 4.741319314527487304e-03 4.490060142300999688e-03 4.220252078408853920e-03 3.938139071584056614e-03 3.648372769311452202e-03 3.355376258749564067e-03 3.064568228326577850e-03 2.778505335997391926e-03 2.489131487231072224e-03 2.184072924928846197e-03 1.859943737376935522e-03 1.514518204698261884e-03 1.143635348344739606e-03 7.498974874726259789e-04 3.303166950871284121e-04 -1.088131966076218556e-04 -5.600831083724829278e-04 -1.022839396529448162e-03 -1.488266023334496035e-03 -1.946983287386608655e-03 -2.389196059255014205e-03 -2.810640504348226910e-03 -3.207418405674788541e-03 -3.571352811361678658e-03 -3.908310583484470718e-03 -4.220575447147574891e-03 -4.501069741101032008e-03 -4.752150933560383636e-03 -4.978735483083013454e-03 -5.177885907392672411e-03 -5.348867698366044018e-03 -5.498841264935780751e-03 -5.631691111770125574e-03 -5.752596341062785230e-03 -5.867784264177405666e-03 -5.986565358644654021e-03 -6.117125894031497438e-03 -6.262158634195834177e-03 -6.424077720758587622e-03 -6.605073068954839602e-03 -6.809072017226977004e-03 -7.043309613890174140e-03 -7.319526205666257272e-03 -7.639806316713112187e-03 -7.999727041051823279e-03 -8.404864936386790761e-03 -8.851671948490211911e-03 -9.327588587613337701e-03 -9.820047544505773954e-03 -1.031416480196578438e-02 -1.079406095578167198e-02 -1.124818549477065235e-02 -1.168097589821408613e-02 -1.209166627703650750e-02 -1.247602695623477136e-02 -1.283232755683375720e-02 -1.315823516456998687e-02 -1.346046053241051199e-02 -1.374914909428873871e-02 -1.402840232120455832e-02 -1.429323798590075023e-02 -1.454343530734440379e-02 -1.478459075039536760e-02 -1.501803640446082444e-02 -1.524862538908034089e-02 -1.548419796947068765e-02 -1.573000762648586737e-02 -1.598917460691050979e-02 -1.626226455024356102e-02 -1.655201324381789726e-02 -1.685645417485736805e-02 -1.717007504652192859e-02 -1.749471358034791410e-02 -1.783185857542837066e-02 -1.817604188061513679e-02 -1.852136372601449407e-02 -1.886131591736210644e-02 -1.918657597108593127e-02 -1.950041210504137659e-02 -1.981171790289590340e-02 -2.012354990334703012e-02 -2.043164086841621832e-02 -2.073261213075551848e-02 -2.103272092521070447e-02 -2.133212460319814166e-02 -2.163425961891418670e-02 -2.194000967293967957e-02 -2.224962023170697772e-02 -2.257837552880672879e-02 -2.293857023779418552e-02 -2.333874501863711370e-02 -2.377627806784575124e-02 -2.424258176001066467e-02 -2.473021499168691351e-02 -2.522807974775025455e-02 -2.573077678970010773e-02 -2.623335627095540676e-02 -2.673517715168583289e-02 -2.723697917051957212e-02 -2.773777607243425175e-02 -2.823242344053489630e-02 -2.871703023306394764e-02 -2.918525171176847982e-02 -2.962840873116242418e-02 -3.004402106667291780e-02 -3.042388670190823707e-02 -3.076921467184299055e-02 -3.109308505625628383e-02 -3.140073195989549759e-02 -3.169938037288280025e-02 -3.200271282830791791e-02 -3.231136854178631723e-02 -3.262350685657013083e-02 -3.294554696727563375e-02 -3.328371205017173484e-02 -3.365265885504883925e-02 -3.406778023942568651e-02 -3.452733672381835123e-02 -3.502915881422459521e-02 -3.557734399073989723e-02 -3.617707051546683455e-02 -3.682570293524170535e-02 -3.752081815503432310e-02 -3.827084652194158443e-02 -3.907581473795274096e-02 -3.993705014567969919e-02 -4.084978775246572019e-02 -4.178833755518501086e-02 -4.273295861381845584e-02 -4.367964021270408226e-02 -4.462530826440969794e-02 -4.556913411462726327e-02 -4.651060634603276095e-02 -4.744521944051759144e-02 -4.836856601774855435e-02 -4.927648087843976288e-02 -5.015755824862130202e-02 -5.100712902187009429e-02 -5.183125477402596853e-02 -5.263188381161447438e-02 -5.340607178927791326e-02 -5.415889398451193687e-02 -5.489860645517158355e-02 -5.562562412910788956e-02 -5.633628844251789558e-02 -5.703175812026858860e-02 -5.771326764773576645e-02 -5.837675020537474307e-02 -5.902205548552130060e-02 -5.966291194640314932e-02 -6.031940940283821162e-02 -6.099944651155964070e-02 -6.170514415724823870e-02 -6.243978296126311694e-02 -6.320297256034566880e-02 -6.399931599964193973e-02 -6.484308351655639069e-02 -6.574000653551306805e-02 -6.668560776489872166e-02 -6.767596463227849857e-02 -6.870800685232056337e-02 -6.975836047000769091e-02 -7.079767767019712332e-02 -7.180529354173642576e-02 -7.275965802188344433e-02 -7.365870981789858496e-02 -7.451534346211610704e-02 -7.533503318347598010e-02 -7.610459507705315263e-02 -7.681292943470326151e-02 -7.745866914787785662e-02 -7.804988051840265617e-02 -7.860645928850684694e-02 -7.912954908698649481e-02 -7.962236860248496362e-02 -8.011233304744189154e-02 -8.062500493345423069e-02 -8.118003714849149344e-02 -8.181062244852602139e-02 -8.254326905214220966e-02 -8.338652532201047685e-02 -8.433816937869807739e-02 -8.539230891232264808e-02 -8.654961817408582392e-02 -8.779738950914166284e-02 -8.912448785389374961e-02 -9.052850690499640585e-02 -9.200364477292397036e-02 -9.353459002961057867e-02 -9.510069145074273589e-02 -9.669757605453137284e-02 -9.832239953606181082e-02 -9.995904210257157418e-02 -1.015897545012787589e-01 -1.032060307538677918e-01 -1.048137312210930122e-01 -1.064141600886691352e-01 -1.080121959297065393e-01 -1.096172041444195694e-01 -1.112430673672460540e-01 -1.129191567668181850e-01 -1.146653609784641509e-01 -1.165105762300401582e-01 -1.184880583599483006e-01 -1.206183884471453416e-01 -1.229199882165796787e-01 -1.254205691102349696e-01 -1.281653278587013833e-01 -1.311942242228860966e-01 -1.345216866389620791e-01 -1.381624868616678492e-01 -1.421437059941401404e-01 -1.465032999922542822e-01 -1.512808184518784904e-01 -1.564929817311390969e-01 -1.621304104159328185e-01 -1.681667362362367635e-01 -1.745692391893398088e-01 -1.813446807616516387e-01 -1.885288800424824163e-01 -1.961438158951269717e-01 -2.042286312812406912e-01 -2.128199217795421760e-01 -2.219518628218888900e-01 -2.316648699081247931e-01 -2.419907992870866387e-01 -2.529619569556142977e-01 -2.646263131433077009e-01 -2.770777635118395477e-01 -2.903968755916847555e-01 -3.046597763095219569e-01 -3.199793319385204615e-01 -3.364458826215638854e-01 -3.541434698780930868e-01 -3.731398010088891604e-01 -3.935219612017570312e-01 -4.154318857435874146e-01 -4.390199071471874714e-01 -4.644921964412227489e-01 -4.921124452088401768e-01 -5.221268672447013648e-01 -5.547608483129772283e-01 -5.903037279239693458e-01 -6.291088811131453351e-01 -6.715597950138818550e-01 -7.180496496134403106e-01 -7.689568206151372598e-01 -8.247122685352514804e-01 -8.858306911348406976e-01 -9.528031079989673913e-01 -1.026112524540603088e+00 -1.106248212280851018e+00 -1.193694663397958822e+00 -1.288921443668721301e+00 -1.392351650672545738e+00 -1.504352056585449571e+00 -1.625251475006011193e+00 -1.755288092920439080e+00 -1.894484855321040051e+00 -2.042773909462956006e+00 -2.200023176452042151e+00 -2.365980181611308630e+00 -2.540155029929255459e+00 -2.721811888065669205e+00 -2.910123247566196447e+00 -3.104093913185278719e+00 -3.302539162550174101e+00 -3.504054103126613473e+00 -3.706982965543247577e+00 -3.909561316997134384e+00 -4.109912606928741496e+00 -4.305970188658013065e+00 -4.495503243443129016e+00 -4.676375823090107353e+00 -4.846529460326495453e+00 -5.004043976867976085e+00 -5.147220750235150355e+00 -5.274350845423636081e+00 -5.383995684869540277e+00 -5.475017546503296195e+00 -5.546409657151798456e+00 -5.597427093959435496e+00 -5.627659329591279125e+00 -5.636993365586820737e+00 -5.625573067388373261e+00 -5.593767565405070030e+00 -5.542135197131448088e+00 -5.471458819711165766e+00 -5.382832809884321890e+00 -5.277562163488481950e+00 -5.157084269978668978e+00 -5.022954191971730431e+00 -4.876769289932035178e+00 -4.720246509007078650e+00 -4.555074265668687339e+00 -4.382777459642655415e+00 -4.204834862836911213e+00 -4.022777129440871846e+00 -3.838020284148799366e+00 -3.651760876275790491e+00 -3.465024888625471533e+00 -3.278738175005374789e+00 -3.093736900229981934e+00 -2.910762586340376767e+00 -2.730432084251705138e+00 -2.553112273155721201e+00 -2.379178736066104527e+00 -2.209199137328070162e+00 -2.043518339789605509e+00 -1.882260796312704487e+00 -1.725660066398580383e+00 -1.573972101445754390e+00 -1.427290752860876255e+00 -1.285648851827422945e+00 -1.148979312444051715e+00 -1.017075215572728952e+00 -8.898824100237631152e-01 -7.671880122405068114e-01 -6.487653180436339095e-01 -5.345051643131623065e-01 -4.240920688984032849e-01 -3.171977911153925356e-01 -2.135171387520746478e-01 -1.127754557181206985e-01 -1.471656849193926642e-02 8.083022818262269871e-02 1.739325064571311252e-01 2.647726592898647646e-01 3.535287255347748236e-01 4.401796318515242556e-01 5.245361192659830918e-01 6.064395665744879427e-01 6.859705456951128433e-01 7.630601992616022899e-01 8.374961624895389534e-01 9.092453997089708917e-01 9.784320493793180473e-01 1.045201246075388335e+00 1.109476634704634312e+00 1.171199614182356408e+00 1.230225867740428303e+00 1.286244431954513656e+00 1.339002208902877911e+00 1.388211484914593230e+00 1.433728536211721583e+00 1.475581259197154660e+00 1.513950158361589748e+00 1.548978401313857667e+00 1.580768104539450603e+00 1.609586191237114328e+00 1.635579447342691672e+00 1.658746525871026334e+00 1.679053517522641759e+00 1.696616760662172929e+00 1.711670637882579671e+00 1.724278102757406783e+00 1.734626137102501575e+00 1.743164383866736111e+00 1.750053901947723034e+00 1.755354233602888225e+00 1.759079345347931866e+00 1.760983126864514858e+00 1.761080466747944273e+00 1.759527047386763021e+00 1.756547466135310209e+00 1.752443742789117298e+00 1.747369884759294889e+00 1.741639062752381228e+00 1.735791953393999831e+00 1.730414396453807457e+00 1.726066927771479520e+00 1.723088061982636754e+00 1.721685744570864207e+00 1.722189223797377933e+00 1.724791775560159612e+00 1.729465058270192701e+00 1.736089710996475688e+00 1.744517465323182526e+00 1.754523530867998504e+00 1.765942305272029778e+00 1.778684156525335958e+00 1.792413925289018994e+00 1.806929985710551412e+00 1.822038615850000598e+00 1.837362952910544189e+00 1.852492886180599818e+00 1.866921121958733831e+00 1.879921838424209124e+00 1.890920483092792814e+00 1.899841473980633078e+00 1.906473797913777579e+00 1.910675351148769074e+00 1.912330290992277249e+00 1.911279129577705627e+00 1.907914292628804409e+00 1.902473014469354462e+00 1.894735638394204225e+00 1.884964657654588871e+00 1.873592163883680328e+00 1.861008562911250053e+00 1.847773151850136575e+00 1.834305280496351331e+00 1.821257536110269859e+00 1.809399698638469500e+00 1.799155748515718800e+00 1.790731448236788426e+00 1.784278337118450075e+00 1.779858327106116134e+00 1.777612756411949935e+00 1.777757957842596825e+00 1.780331143180864384e+00 1.785103271575773975e+00 1.791497954056289199e+00 1.798937990562853750e+00 1.807139836549953138e+00 1.815674022347233629e+00 1.824120171999227047e+00 1.832191521973824289e+00 1.839490011690958049e+00 1.845929632519222485e+00 1.851791710294759641e+00 1.857359063630712237e+00 1.862380964753172385e+00 1.866324525522033984e+00 1.869142424426432969e+00 1.871183956667467951e+00 1.872696802297855845e+00 1.873916957129964755e+00 1.874910935396345346e+00 1.875710951777054492e+00 1.876360536562734938e+00 1.876705920795194160e+00 1.876554326704205744e+00 1.875514864558866401e+00 1.873352498391900767e+00 1.870087999694510117e+00 1.865644284156398491e+00 1.859969096721462378e+00 1.853133521614595880e+00 1.845500046158856211e+00 1.837629235117592019e+00 1.829310555437172026e+00 1.820212637401652733e+00 1.810550168757468548e+00 1.800678659739167742e+00 1.790963197885646174e+00 1.781664553654036087e+00 1.772935029986386857e+00 1.764742749178161318e+00 1.756955879098467621e+00 1.749715624849135898e+00 1.743414125870810460e+00 1.738282694485597135e+00 1.734206725098352830e+00 1.731382450278646790e+00 1.730246156172827732e+00 1.730937795050753625e+00 1.733855465051177491e+00 1.739207874326019310e+00 1.746607010636884949e+00 1.755280330236820951e+00 1.764619629871748030e+00 1.774255573013375997e+00 1.783494040004265369e+00 1.792011156746427414e+00 1.799981854819573623e+00 1.807159327338248911e+00 1.813157002334204737e+00 1.818126043309408857e+00 1.822393733025559959e+00 1.826300118529488259e+00 1.830394081062402201e+00 1.834839121299535192e+00 1.839658398636743186e+00 1.845064402101465273e+00 1.851224208902143342e+00 1.858188264677025581e+00 1.866073456485729087e+00 1.874788677484222399e+00 1.884129873038732361e+00 1.894630989862417403e+00 1.906539323258706231e+00 1.919805057403147330e+00 1.934292539478789097e+00 1.949703092289311712e+00 1.966017516866719994e+00 1.982945400455081053e+00 2.000085617650774861e+00 2.017153207558749717e+00 2.033732380409937424e+00 2.049501459095892208e+00 2.064499726612803343e+00 2.078877158662113089e+00 2.092372190575515933e+00 2.104576955422386320e+00 2.115357349478708127e+00 2.124281655139995451e+00 2.130519296450523736e+00 2.133565294202509399e+00 2.133503908521505288e+00 2.130718797317834312e+00 2.125808203079643022e+00 2.119542419904588915e+00 2.112083335275632745e+00 2.103227700275263512e+00 2.092857890798848430e+00 2.081096560417750485e+00 2.068277422971600110e+00 2.054843147080616550e+00 2.041592990265960417e+00 2.028989056405148705e+00 2.017540478414305394e+00 2.007853300591162071e+00 2.000487018798907002e+00 1.995973820699409540e+00 1.994552716241453583e+00 1.996420519639274804e+00 2.001793470011283826e+00 2.010311069830372332e+00 2.021181346019211400e+00 2.033951027744388629e+00 2.047938388644894747e+00 2.062689720882589839e+00 2.078053296396757510e+00 2.093618272399662139e+00 2.109285846099854034e+00 2.124892565258363675e+00 2.139991608908696108e+00 2.154488602278489040e+00 2.168576579749017075e+00 2.181989840585645712e+00 2.194246199178311318e+00 2.205035894523470041e+00 2.213845580812162428e+00 2.220380863756395318e+00 2.224553901766171293e+00 2.226463826642899768e+00 2.226577948091919446e+00 2.225092445192553559e+00 2.222131182100254509e+00 2.218122923966758808e+00 2.213618034436999338e+00 2.209161793555410647e+00 2.205212095558261254e+00 2.202201935589951365e+00 2.200311363405335285e+00 2.199151245607225302e+00 2.198295319632889822e+00 2.197503951383148912e+00 2.196489489972135445e+00 2.195200553668895438e+00 2.193799328296503592e+00 2.192114634189363809e+00 2.189733352524541488e+00 2.186433662942236289e+00 2.182160493084404074e+00 2.177029221960542049e+00 2.171230220967489632e+00 2.164852014102162769e+00 2.157990906515614871e+00 2.150971943998543523e+00 2.144089295111070381e+00 2.137368248993555486e+00 2.130600392617813643e+00 2.123527690598873807e+00 2.116089647103390536e+00 2.108588982168191794e+00 2.101024464447394990e+00 2.092947003094764558e+00 2.084450399749010252e+00 2.075605068394854591e+00 2.066390338686691752e+00 2.057280555159360702e+00 2.048325281629149064e+00 2.039260935606245440e+00 2.030051794304185364e+00 2.020765901840239742e+00 2.011670880905523262e+00 2.002526558171678683e+00 1.992694943265603591e+00 1.981511621706453230e+00 1.968411522099195787e+00 1.953245998339263378e+00 1.935899112434178893e+00 1.916330697755624701e+00 1.894908543945098112e+00 1.871987350329610722e+00 1.847672041658132036e+00 1.822247716227127556e+00 1.796051558927989289e+00 1.769181275207416526e+00 1.741755870654016825e+00 1.714070927234353725e+00 1.686484404725834052e+00 1.659297063059997246e+00 1.632817273058769336e+00 1.607571543166408601e+00 1.584048015568643386e+00 1.562570325514732295e+00 1.543387988524782317e+00 1.526380989031304036e+00 1.511252729010108098e+00 1.498009359123169792e+00 1.486602536282727316e+00 1.476999600265588297e+00 1.469074832790263407e+00 1.462866658916801343e+00 1.458415454140168599e+00 1.455245196796314477e+00 1.453054255555288998e+00 1.451619077894532150e+00 1.450581371029596500e+00 1.449523758626324321e+00 1.447983026881593638e+00 1.445481155933091122e+00 1.441589627509136884e+00 1.435850659115015748e+00 1.428224736321594968e+00 1.418944969435149028e+00 1.408142616669409319e+00 1.395831088205168546e+00 1.381894789626901598e+00 1.366520581411613255e+00 1.350002007389477177e+00 1.332469941939341984e+00 1.313891982430710703e+00 1.294281049997044963e+00 1.273831024128978751e+00 1.252718123618130841e+00 1.231041450952700123e+00 1.209145322748114149e+00 1.187512713209972981e+00 1.166431436307433067e+00 1.146197910871957992e+00 1.126909529545222499e+00 1.108569301881487057e+00 1.091316966059292737e+00 1.075190368607014557e+00 1.060243821508834339e+00 1.046588706927150447e+00 1.034255421826387522e+00 1.023191936748668152e+00 1.013357349782570305e+00 1.004495085551618150e+00 9.964012159034669747e-01 9.888441856227299098e-01 9.815063260894061337e-01 9.741288994360031150e-01 9.664161341547924389e-01 9.582624101772609926e-01 9.494765263318173387e-01 9.400210344458109768e-01 9.302023548150950560e-01 9.202480678159200567e-01 9.100522042636258746e-01 8.994687134029009101e-01 8.885125357650516253e-01 8.771460706287824705e-01 8.652833979471907799e-01 8.529260628438958269e-01 8.401752036279502844e-01 8.270907506578024648e-01 8.137598653735810261e-01 8.003763523895676135e-01 7.871538627538345878e-01 7.741782084209802850e-01 7.614415112820803744e-01 7.489549416492589096e-01 7.367537785139777196e-01 7.248358267050087900e-01 7.131777954503100148e-01 7.019229124517470941e-01 6.910874655552716739e-01 6.804812321501662042e-01 6.699100091204681640e-01 6.593500945189428863e-01 6.489504485938520917e-01 6.387262520230096996e-01 6.287110982874444254e-01 6.190351857524144519e-01 6.097946471722281991e-01 6.010060315167528033e-01 5.926362726622232957e-01 5.845918425596443591e-01 5.767518140251283176e-01 5.690446044773008749e-01 5.614919227758398135e-01 5.541518027082281694e-01 5.469111481633793792e-01 5.396021336291578763e-01 5.321453481309944555e-01 5.245018947847400748e-01 5.167486411964182791e-01 5.090389779418179605e-01 5.014487934274505232e-01 4.940053241321881727e-01 4.868288362746619469e-01 4.800684360884586721e-01 4.737637979979952285e-01 4.679522717142607924e-01 4.627175895453999321e-01 4.579874525231546478e-01 4.536303641280345911e-01 4.496037745316505130e-01 4.458815790641648680e-01 4.424133000818660233e-01 4.391537397032957424e-01 4.361129083199716261e-01 4.332951679588303850e-01 4.306455237803317737e-01 4.280600432727801885e-01 4.254751232734522159e-01 4.230418844241415899e-01 4.209293172867799582e-01 4.190004232700479947e-01 4.169955731265020393e-01 4.147362613239171103e-01 4.121291300548292624e-01 4.090919740851303721e-01 4.056012799146964110e-01 4.017265734431349489e-01 3.974876116786062452e-01 3.929583597179188703e-01 3.882484446905404840e-01 3.833609675997178279e-01 3.782845832072584402e-01 3.730082625634316140e-01 3.675368328659516237e-01 3.619623700199672278e-01 3.563654229273948704e-01 3.508038492142106501e-01 3.453402253864565341e-01 3.400232770341748423e-01 3.349042305855379209e-01 3.300166829920588296e-01 3.253412516493350282e-01 3.208284448204057893e-01 3.164983689737583261e-01 3.123658558699173304e-01 3.084006480951715368e-01 3.045804084106250031e-01 3.009021221266172108e-01 2.974480456465194989e-01 2.942631720370256221e-01 2.913903159918543873e-01 2.889053526080729850e-01 2.868983971219496443e-01 2.854767226502765709e-01 2.846779594879262909e-01 2.844385446992230837e-01 2.846076762180277941e-01 2.850042581675413800e-01 2.854587137006002751e-01 2.858258621986798920e-01 2.859888147955885751e-01 2.859627745134024068e-01 2.858264923507837230e-01 2.855907540927209998e-01 2.851437118551161665e-01 2.843598854127076248e-01 2.832503679751140480e-01 2.818225986568810848e-01 2.800996852661487013e-01 2.781139915827331444e-01 2.758077256923858744e-01 2.731949046785495105e-01 2.704008528310904436e-01 2.675215127526083259e-01 2.645405808022247007e-01 2.614211787861607239e-01 2.581445456320988208e-01 2.547510916608864417e-01 2.513141632572483131e-01 2.479018636438599099e-01 2.445855500293904472e-01 2.413988780115061406e-01 2.384078710819819980e-01 2.356713277804563245e-01 2.332293051888617574e-01 2.311513992524695804e-01 2.294919957564112711e-01 2.281932289139845527e-01 2.271850712382701698e-01 2.264221660905229305e-01 2.258505276155290398e-01 2.254262221372867470e-01 2.250610521035545375e-01 2.246947727134092354e-01 2.243014880285719159e-01 2.238264465798630587e-01 2.232181740764585809e-01 2.225083019464709488e-01 2.217281666030251897e-01 2.208774530231691624e-01 2.199228087589452652e-01 2.187743272010084228e-01 2.173770192658009692e-01 2.157249572796534065e-01 2.138311398380534079e-01 2.117344682695387614e-01 2.094661006627049349e-01 2.069975209049234599e-01 2.043460784620030335e-01 2.016210883968297674e-01 1.988563278328861483e-01 1.959965136728762103e-01 1.930138417684545138e-01 1.899589672630978276e-01 1.868773822501052784e-01 1.837560657238552497e-01 1.805715991122033848e-01 1.773426379664458929e-01 1.740916447056877481e-01 1.708112080815124556e-01 1.675121347118543602e-01 1.641981153786565562e-01 1.609020311247880697e-01 1.576372226581738700e-01 1.544288989562068171e-01 1.513298068479982661e-01 1.483728746100314022e-01 1.456028174708426104e-01 1.430388604143548459e-01 1.406834270393997333e-01 1.384917474895314415e-01 1.364130800731391535e-01 1.344436776974785863e-01 1.326119817530636291e-01 1.309984443759230621e-01 1.296512735792513804e-01 1.285245686241936469e-01 1.275810200187620924e-01 1.267633434628427369e-01 1.259869950239426439e-01 1.252397983326913045e-01 1.245468997033512687e-01 1.238873337401638491e-01 1.232270296220268624e-01 1.225380658016474444e-01 1.217640457500824558e-01 1.209017601739753867e-01 1.199810446333735015e-01 1.189776632088519331e-01 1.178386529922765685e-01 1.165423044267971386e-01 1.150995964519500037e-01 1.135319559046625709e-01 1.118591679749740136e-01 1.101214034316179008e-01 1.083285035717519718e-01 1.064455404252296900e-01 1.044538479812575082e-01 1.023343986964787705e-01 1.001058100566275255e-01 9.780537409897716028e-02 9.543814082858363690e-02 9.303032867660615546e-02 9.061257785667811704e-02 8.819391748576893564e-02 8.579100606372946913e-02 8.343142181410273528e-02 8.115343316320519640e-02 7.897287124585759821e-02 7.689798746670223339e-02 7.494216618022948861e-02 7.308950152760844421e-02 7.133239745007693977e-02 6.965828586045655357e-02 6.806195529668447597e-02 6.658629943488907077e-02 6.526505261124462831e-02 6.409883026392872163e-02 6.308102545831159591e-02 6.219819800053828091e-02 6.142528467562668321e-02 6.076098445680173932e-02 6.020144864663988515e-02 5.972918741822193928e-02 5.934070840334775693e-02 5.899271312098711834e-02 5.860751820610352048e-02 5.814485270317406446e-02 5.762037753062974194e-02 5.705708124368480405e-02 5.644258335450213354e-02 5.576613994626131859e-02 5.502271970612035434e-02 5.420833856244568205e-02 5.336240043195292215e-02 5.254242551060464561e-02 5.180286064207174218e-02 5.117059975746605233e-02 5.062296532556997963e-02 5.011698431016167049e-02 4.963755294964687648e-02 4.920045132140173777e-02 4.880725133111679659e-02 4.844374469117903453e-02 4.808585265267092262e-02 4.770853469220507487e-02 4.729487790945689774e-02 4.683341938756577227e-02 4.633311052157446791e-02 4.582064671734856209e-02 4.530234593096671425e-02 4.475535564424742985e-02 4.417529625396961895e-02 4.357345882141325927e-02 4.293644916727912958e-02 4.224078264962483065e-02 4.148496151917978325e-02 4.066911847508575956e-02 3.980051682140346714e-02 3.889071609126064366e-02 3.794438809745492858e-02 3.697818702922021222e-02 3.601061428869117148e-02 3.506422468780723278e-02 3.417806204392650343e-02 3.339784957927598164e-02 3.274177333149520808e-02 3.221120263460049149e-02 3.178860323812908451e-02 3.145800592043054150e-02 3.120836685634398658e-02 3.101421180744036443e-02 3.084406853900338585e-02 3.067633856088755953e-02 3.050401491457098782e-02 3.031796548221115870e-02 3.011929695139449470e-02 2.990998718066635587e-02 2.969536357160393325e-02 2.948153473850565268e-02 2.927358768854525575e-02 2.906450952699213622e-02 2.885595012828932535e-02 2.867675951570781284e-02 2.854364953577870345e-02 2.846674867951716134e-02 2.846144964276845629e-02 2.854533097487170837e-02 2.871614999650376129e-02 2.896645711657278369e-02 2.929545418335294596e-02 2.969591311503948228e-02 3.015540106718329200e-02 3.065006722952372600e-02 3.115797473702735729e-02 3.166524446680483301e-02 3.217645620726541922e-02 3.269166334517526612e-02 3.318621606247474515e-02 3.364466210894942466e-02 3.406141346721500152e-02 3.442781736432618672e-02 3.473991235886986217e-02 3.498559754925257420e-02 3.514337769770535524e-02 3.519685653457600705e-02 3.514371690783852503e-02 3.499913722680334655e-02 3.477655910055019867e-02 3.447330134355576503e-02 3.408658045076153054e-02 3.362845824251618071e-02 3.309808102925939494e-02 3.249666345304622062e-02 3.183400162094255498e-02 3.111456092030810000e-02 3.036174091923412796e-02 2.959995045306099137e-02 2.884939980203669180e-02 2.811716350328390818e-02 2.742252136683265284e-02 2.679126171437736306e-02 2.621668107086600960e-02 2.569461978511534267e-02 2.522664189822839548e-02 2.480906312524222557e-02 2.443368118783969742e-02 2.410095680565078544e-02 2.382026860473368535e-02 2.360082209734949699e-02 2.344681264302872492e-02 2.334323847516157555e-02 2.328854352536492700e-02 2.329469855660781102e-02 2.336267027667727342e-02 2.348361834693178662e-02 2.364547235524356791e-02 2.384763411575975198e-02 2.408616767178973009e-02 2.434827256267744350e-02 2.462244742557991029e-02 2.488095301761838324e-02 2.509822578219900527e-02 2.526532153963296362e-02 2.537996754411698044e-02 2.543849881178226330e-02 2.543012154503613773e-02 2.535378311228894330e-02 2.521705927117595322e-02 2.503306343760842642e-02 2.480639381253269687e-02 2.454228794622790449e-02 2.423967548132835090e-02 2.389870891600516870e-02 2.353466657206862087e-02 2.314977087593927951e-02 2.275089538899761898e-02 2.234776580760985606e-02 2.194292181943140532e-02 2.153052091749103197e-02 2.109637991298014131e-02 2.064656404628497505e-02 2.019232663333922137e-02 1.973491368738457610e-02 1.928076098800923441e-02 1.883299954142889782e-02 1.839104087699847817e-02 1.795820351837875903e-02 1.754041980680267482e-02 1.715219007670548343e-02 1.681830562726371880e-02 1.654561838897836146e-02 1.632493246395716469e-02 1.614201045796034156e-02 1.598043187690155117e-02 1.583661269282564399e-02 1.572190545039323095e-02 1.563530167848408564e-02 1.556149663568081112e-02 1.548624110885957368e-02 1.540366229993714135e-02 1.531195691786910520e-02 1.521520950985733034e-02 1.511400564326845740e-02 1.499951101478271334e-02 1.487428431821015591e-02 1.474002550258876262e-02 1.458907376342478621e-02 1.440957156906320057e-02 1.420780505212081157e-02 1.399699841688957155e-02 1.379150727947917043e-02 1.359686719415570400e-02 1.340951957913356744e-02 1.323493381191053267e-02 1.307395231006330295e-02 1.291796958051951230e-02 1.276358847236847352e-02 1.262164762836212074e-02 1.250823455540680390e-02 1.243047106009113022e-02 1.238411661833904026e-02 1.236733036918047889e-02 1.238786495367982451e-02 1.245634791903658251e-02 1.258207426242665197e-02 1.277092753618457033e-02 1.302284949488539435e-02 1.333067458545881233e-02 1.367346678667446212e-02 1.403578196147191141e-02 1.441487272308882017e-02 1.480962932873016412e-02 1.521578965434383819e-02 1.560968652560444821e-02 1.596441037926043388e-02 1.627010675553330898e-02 1.652662412063712546e-02 1.673712218066062546e-02 1.689567585425807636e-02 1.699303035326924990e-02 1.702257625532196950e-02 1.698406822632495677e-02 1.688874456724828374e-02 1.674160407540612253e-02 1.654244791628964664e-02 1.630422720502469960e-02 1.604079706975830924e-02 1.575182228678855684e-02 1.543749412053978601e-02 1.510353653659545457e-02 1.475879056782529279e-02 1.440541819654818888e-02 1.403848493393246820e-02 1.366767951166141318e-02 1.331519596488519273e-02 1.299336050460961692e-02 1.270401295772698863e-02 1.244833149299783177e-02 1.222795893165116131e-02 1.204883700623576338e-02 1.191591057931860875e-02 1.182812885389386039e-02 1.178195694547129295e-02 1.176998281969993294e-02 1.178048274337844398e-02 1.179788380003406363e-02 1.180299744096540392e-02 1.179125882479379814e-02 1.177002932248600447e-02 1.173977915716005807e-02 1.170009825841887563e-02 1.165394430090845902e-02 1.161084578460697472e-02 1.157639366957228209e-02 1.155731478366186192e-02 1.156010257347898917e-02 1.158331599839268825e-02 1.163325220871962683e-02 1.171833191439410927e-02 1.184032123762873701e-02 1.199821727501016073e-02 1.218581868948829909e-02 1.239192693939794761e-02 1.260502615740135418e-02 1.280953973452403881e-02 1.299337918369239571e-02 1.315010857047804391e-02 1.327384086603747640e-02 1.335953209480426028e-02 1.340550075272125934e-02 1.341993014076619042e-02 1.341597926180829008e-02 1.339377972245034756e-02 1.334860616748357980e-02 1.328340209217347863e-02 1.320623535184282590e-02 1.312536267140566003e-02 1.304243919261905207e-02 1.295805937979173546e-02 1.287665684374848969e-02 1.280274898402608726e-02 1.273849683389875753e-02 1.268539065321863668e-02 1.264759798736879090e-02 1.263649064037785513e-02 1.266022890060326464e-02 1.271418049119035602e-02 1.279150077472546512e-02 1.288884970374305945e-02 1.300895129758626589e-02 1.315473002424970804e-02 1.332296368941505819e-02 1.351213992593986411e-02 1.371333931972040267e-02 1.390856616473581074e-02 1.408154709096345360e-02 1.421802825562145170e-02 1.430849248280763319e-02 1.434511324782892366e-02 1.431744863258813116e-02 1.422048379458279097e-02 1.405821716589718620e-02 1.384035360183964725e-02 1.357963913704139484e-02 1.328458526323522161e-02 1.296114993603390483e-02 1.261860182065236390e-02 1.226506381937491653e-02 1.190771481469292056e-02 1.155089497999691774e-02 1.119687870392522232e-02 1.085770825213719371e-02 1.054246319499208863e-02 1.025562494953850823e-02 1.000001309511187875e-02 9.774403822987021498e-03 9.582119176577207770e-03 9.428083597308555344e-03 9.314104875814979700e-03 9.238629544456332388e-03 9.200788726466293047e-03 9.200350984631169501e-03 9.234796962520682925e-03 9.294312632215280881e-03 9.370355673441832164e-03 9.464105321689859213e-03 9.571683623229500226e-03 9.687342319973495444e-03 9.802659567219124126e-03 9.907265738352091441e-03 9.999234828130962316e-03 1.007497557638427528e-02 1.013496091763237128e-02 1.018762874383057765e-02 1.023661581404842168e-02 1.027798087524154323e-02 1.030977446932625392e-02 1.033203715457848074e-02 1.034633464853654261e-02 1.035799014265298239e-02 1.037196529277690550e-02 1.038744505124004035e-02 1.040035898052377346e-02 1.041004986285394389e-02 1.041877301873966183e-02 1.042828740335177695e-02 1.044379960790038468e-02 1.047174094357330131e-02 1.051567600225303614e-02 1.057883414627460578e-02 1.066133703908279245e-02 1.076002308032889508e-02 1.086842614783920836e-02 1.097783394907832569e-02 1.108223318870340743e-02 1.117404422556587257e-02 1.124623143053664689e-02 1.129588560708172373e-02 1.131840942166570385e-02 1.130927075228400393e-02 1.126897291488719588e-02 1.120334705342288829e-02 1.111887484911626423e-02 1.102063843908620590e-02 1.091158145908912441e-02 1.079775951161675122e-02 1.068417754358829200e-02 1.057270358149025452e-02 1.046882717787377647e-02 1.037396053633323281e-02 1.028750387290223306e-02 1.021097704699690245e-02 1.014267718554031847e-02 1.008469713251364253e-02 1.004103115825408926e-02 1.000938093327783350e-02 9.988551549898789725e-03 9.981541016287988344e-03 9.985693751613079414e-03 9.995737886177618464e-03 1.001283307120055636e-02 1.003825944846170951e-02 1.007008865460860825e-02 1.010467766206428128e-02 1.013983803013512007e-02 1.017192168944312282e-02 1.019580356312591550e-02 1.020621101658295699e-02 1.019363519810295195e-02 1.015029504506904587e-02 1.007439902473139526e-02 9.972227799163336376e-03 9.853167236348672753e-03 9.724465799696505042e-03 9.592417722506423397e-03 9.462699456321036276e-03 9.339271755085852902e-03 9.227176632303399004e-03 9.131247351340016430e-03 9.050769164925918583e-03 8.982526764688917448e-03 8.923538255733184585e-03 8.871713663515435125e-03 8.822925364519377048e-03 8.773164653383989237e-03 8.722841002039887631e-03 8.672605349764037075e-03 8.619343348160054402e-03 8.561118684635750375e-03 8.497766939581282916e-03 8.430938165730463008e-03 8.366250391126178743e-03 8.309778663559254722e-03 8.267560122461497726e-03 8.246915610356841952e-03 8.251231906981326344e-03 8.273955319428700009e-03 8.310060514973380968e-03 8.359832306819499695e-03 8.418940223117449620e-03 8.484425134020033218e-03 8.557807553356487976e-03 8.639239462822440041e-03 8.727958409907784001e-03 8.818862874210787323e-03 8.906607589975768305e-03 8.991661537431914694e-03 9.074238018330618369e-03 9.146911776986338741e-03 9.201359789669072420e-03 9.229932552204755600e-03 9.228725101559285410e-03 9.200397205460886935e-03 9.149575105872701300e-03 9.076447649810233040e-03 8.977455835812754581e-03 8.850981992585752259e-03 8.694084683426920451e-03 8.503922670556848459e-03 8.280900609080241864e-03 8.030514081472570759e-03 7.762487851666597695e-03 7.486452855758739255e-03 7.210048512361426007e-03 6.939955286372358374e-03 6.680012582536915336e-03 6.434206070503687563e-03 6.207384472742353762e-03 6.003647513498073032e-03 5.824673070136800711e-03 5.672544630596765627e-03 5.547564904568281011e-03 5.447503835729792035e-03 5.368308463464094814e-03 5.306178789491120852e-03 5.261698647962729028e-03 5.234805918720335412e-03 5.223025533873919095e-03 5.224443374130821431e-03 5.234940844584772338e-03 5.248371972018591423e-03 5.262801200082755163e-03 5.275797772978326784e-03 5.283656546809640392e-03 5.282484331520936188e-03 5.265925201296292428e-03 5.230493812276100669e-03 5.181405353758988287e-03 5.125597172308924039e-03 5.066281541937909215e-03 5.002063254659095196e-03 4.928950038212059903e-03 4.847032235396979936e-03 4.759485579515905680e-03 4.673596505753829788e-03 4.595009765605011405e-03 4.531029941016461587e-03 4.490527332339959606e-03 4.475010936730821134e-03 4.484451963237850135e-03 4.516385982761772500e-03 4.567385325523130347e-03 4.634483828464076860e-03 4.712251769491100813e-03 4.799177917787893384e-03 4.894218181951402388e-03 4.990605799710861289e-03 5.084788189427092743e-03 5.175486292763786279e-03 5.254892172309661054e-03 5.315211565585950711e-03 5.353787101671939573e-03 5.371897675604546743e-03 5.374466473025330329e-03 5.365928205773095455e-03 5.348334259864168973e-03 5.324335503140231220e-03 5.297313105869471718e-03 5.270945440285508543e-03 5.250340712677973969e-03 5.240242656265262609e-03 5.244179961051673861e-03 5.265801464286653903e-03 5.307256035858025529e-03 5.370699957345599108e-03 5.459344422431768908e-03 5.571716672153552430e-03 5.704245040007544301e-03 5.854098152602195924e-03 6.016040347640178206e-03 6.185188032258738533e-03 6.355686823627583817e-03 6.518827779511137538e-03 6.665880985186595394e-03 6.794047478115140468e-03 6.901267188672017237e-03 6.982932655880158199e-03 7.036203486328318317e-03 7.060254441467587495e-03 7.055752048946799075e-03 7.026168876682042236e-03 6.975102618904709117e-03 6.903291192368558350e-03 6.810918901498172126e-03 6.699808153040203579e-03 6.576571888176871265e-03 6.443133685923340022e-03 6.298022123815152917e-03 6.145742921346262350e-03 5.991175927230217579e-03 5.834845300623803591e-03 5.674861800212726605e-03 5.509519235664739507e-03 5.339784227121450316e-03 5.166911787018409370e-03 4.993102836106343145e-03 4.821394813840361969e-03 4.654257843463175358e-03 4.494473959793976632e-03 4.342917762270961587e-03 4.197329665322531954e-03 4.055541502723447253e-03 3.918082041882112176e-03 3.785172165069340417e-03 3.658442960841799384e-03 3.541751611559166690e-03 3.437049271298268753e-03 3.345914398014734198e-03 3.272532996020742751e-03 3.219954514473532051e-03 3.188238988724880971e-03 3.179182050917990759e-03 3.198778531144392569e-03 3.249174322254920737e-03 3.326130239232781647e-03 3.424382818073875689e-03 3.541630185855126466e-03 3.672065997883121151e-03 3.806811214288579725e-03 3.940016609802299979e-03 4.070591091173087449e-03 4.198601958184240007e-03 4.320882546101126841e-03 4.433113437611715772e-03 4.529744101290155561e-03 4.608377760290594677e-03 4.665629861896534308e-03 4.697771060371414356e-03 4.705876429581299682e-03 4.693824807789470817e-03 4.668063536876277883e-03 4.631644217282465323e-03 4.583320289668750026e-03 4.523942652618078049e-03 4.453154323359850147e-03 4.371036501611788583e-03 4.280274257749434354e-03 4.184445006594163761e-03 4.086989161113879256e-03 3.993288352110279521e-03 3.911476136004486855e-03 3.845189725640582503e-03 3.796207794501421477e-03 3.764501620003514199e-03 3.749060663750100261e-03 3.749185458189498860e-03 3.760736764698532995e-03 3.778266962614232859e-03 3.797973754891742493e-03 3.817907100760698988e-03 3.834644326346418539e-03 3.841860577939249302e-03 3.834200935867733851e-03 3.808656069864941197e-03 3.767174945126241462e-03 3.713406699096200025e-03 3.650179977398023551e-03 3.580079963509094024e-03 3.501763083927050390e-03 3.413513669057525492e-03 3.314688878909474810e-03 3.206136199179912636e-03 3.091518046127502556e-03 2.976484717491566755e-03 2.863844734013512670e-03 2.754282279416594720e-03 2.650305520692917971e-03 2.550852430972922868e-03 2.454930291046558081e-03 2.362537051040269290e-03 2.274249673472297784e-03 2.195899473330710418e-03 2.137197704793546843e-03 2.102430079662858092e-03 2.088753866762906725e-03 2.096725751723951120e-03 2.126565783986724030e-03 2.174554153987702781e-03 2.236094343529888666e-03 2.308093843686911777e-03 2.390728553538444632e-03 2.481348904540937352e-03 2.576460296807552529e-03 2.674504826182565360e-03 2.774774789255234769e-03 2.880058746235703883e-03 2.994792763689529177e-03 3.119530291740425353e-03 3.250205672631922751e-03 3.383566853184430834e-03 3.513808734894703894e-03 3.634687668388681368e-03 3.745188772346097223e-03 3.844149455826359561e-03 3.928163376053986702e-03 3.994692584975657532e-03 4.045187440995445458e-03 4.081240615158744124e-03 4.102532573032490262e-03 4.111684565554976981e-03 4.111973081433332837e-03 4.106161006643746850e-03 4.090711056610642736e-03 4.058974844172779338e-03 4.010110628307236857e-03 3.946433355545416952e-03 3.874577411573116009e-03 3.799798341209285717e-03 3.723411013173919242e-03 3.648380154654218797e-03 3.576318449936793757e-03 3.506334281430940458e-03 3.441499224027809532e-03 3.391181376591429972e-03 3.359191577192647497e-03 3.341259517686821865e-03 3.336441156946154309e-03 3.346081081079551808e-03 3.366505508853514551e-03 3.391168391317083298e-03 3.416793937648785438e-03 3.442448885840160636e-03 3.465531547740076379e-03 3.484952820088577270e-03 3.501951250120202870e-03 3.515556609711503917e-03 3.525496235597244763e-03 3.533938492570653893e-03 3.538899548810892429e-03 3.539699855217148285e-03 3.537825238996452053e-03 3.531597392171128506e-03 3.519016224740404482e-03 3.499363752698840882e-03 3.472054299790843651e-03 3.433541634266831354e-03 3.382906085809455655e-03 3.322167547208643851e-03 3.250566969478336024e-03 3.165249138453455485e-03 3.064101251982716875e-03 2.951011342124912947e-03 2.832622008280818223e-03 2.714751343112517187e-03 2.599470098459083760e-03 2.485272215019459444e-03 2.375064697052095813e-03 2.273100933671235932e-03 2.180633695238404137e-03 2.102587109602123330e-03 2.042582403673191480e-03 1.997520670658005718e-03 1.960648698788939638e-03 1.927916324143207722e-03 1.901994724884869094e-03 1.880848462022381359e-03 1.859272752983155566e-03 1.838248951891299733e-03 1.823231922353916578e-03 1.820548649900351375e-03 1.833777144262286772e-03 1.864194913265792208e-03 1.911278736253744582e-03 1.970567889937402742e-03 2.038522196644102988e-03 2.113054593258463249e-03 2.191058983114323525e-03 2.273962252215346730e-03 2.363005244659237801e-03 2.456821292335123214e-03 2.553985692206873354e-03 2.651608003187820844e-03 2.745362377940054575e-03 2.832223150289974942e-03 2.910333337215657498e-03 2.978549328442793402e-03 3.034965378538706602e-03 3.075613300652460004e-03 3.100009544743669802e-03 3.107884983585463071e-03 3.098336157611430997e-03 3.073165014734776431e-03 3.033274786068675295e-03 2.977439194682334617e-03 2.904978863375803910e-03 2.812823432965320166e-03 2.697842142023435755e-03 2.561274710789100423e-03 2.398067984965683054e-03 2.202107803728838280e-03 1.982407444491808210e-03 1.748737902858179920e-03 1.507443038503108275e-03 1.271226518190715681e-03 1.054295811361423592e-03 8.665708935134898601e-04 7.118315678999895214e-04 5.894462412993117838e-04 4.975509277913304487e-04 4.352785050033495650e-04 4.010307739326725339e-04 3.920959515602044578e-04 4.102795818811967024e-04 4.580024305421857215e-04 5.334320918065970718e-04 6.325323334410489634e-04 7.505748070528138471e-04 8.848618447109547454e-04 1.032263817112267232e-03 1.186256253581435913e-03 1.343474377687946556e-03 1.501132781234190694e-03 1.653590192835543028e-03 1.795234831112180532e-03 1.921558453114765620e-03 2.030450147054586874e-03 2.120322673790941883e-03 2.189484295507962940e-03 2.238400186892368533e-03 2.266999845444815729e-03 2.276302245294236325e-03 2.268763284048514340e-03 2.247005207233683174e-03 2.216226524833739796e-03 2.181841652990246846e-03 2.149210797051275598e-03 2.120549500127777084e-03 2.102923967755147752e-03 2.105346833915470225e-03 2.123639783466894741e-03 2.151501719245003073e-03 2.186468061489522680e-03 2.220400532279705966e-03 2.246612339999851885e-03 2.264575950254749896e-03 2.273625534408978913e-03 2.273793341995327105e-03 2.266201634179447911e-03 2.250856569672085843e-03 2.230213010573062378e-03 2.204155604139550629e-03 2.165267252087411075e-03 2.107433671068073642e-03 2.031924690686151991e-03 1.942802157260249945e-03 1.843177169840124483e-03 1.734487376776144840e-03 1.617047391436157505e-03 1.495937547381814706e-03 1.372564023730746914e-03 1.246272959899728154e-03 1.121037640269577232e-03 1.004894935997083976e-03 9.011018738983288820e-04 8.055096805174929856e-04 7.196645159936466410e-04 6.474449859889967783e-04 5.887638108892641157e-04 5.413529089396067846e-04 5.052250681549790446e-04 4.823350756647899404e-04 4.715496468844523979e-04 4.700662389365031736e-04 4.762384309324127767e-04 4.891863730280336621e-04 5.098067301018329583e-04 5.355721887488741704e-04 5.637879332383625118e-04 5.953774621263596559e-04 6.331171792807016021e-04 6.809555445115701797e-04 7.395289221532043130e-04 8.077494865847926076e-04 8.819727847424369037e-04 9.589711866617408372e-04 1.040761190651709987e-03 1.129656608364820909e-03 1.225422722176122605e-03 1.321993338281081138e-03 1.418089465117798207e-03 1.518466873529589157e-03 1.624844879405834899e-03 1.732619192165037268e-03 1.833169371193209361e-03 1.923411841164463692e-03 2.008444127562425754e-03 2.091552311003836827e-03 2.166809942035181642e-03 2.234748048874401431e-03 2.301033257366206976e-03 2.367421882564055020e-03 2.431745485410280461e-03 2.492075578927714207e-03 2.549205852103001574e-03 2.606213222650274972e-03 2.665265548564175416e-03 2.728622693442608448e-03 2.805195533134967074e-03 2.896951946839867835e-03 2.999717750046581102e-03 3.119474513274082209e-03 3.259567918021807984e-03 3.415768091218771702e-03 3.585822643891845886e-03 3.767513881121820150e-03 3.956475962237929189e-03 4.144245358321108422e-03 4.320684952132141342e-03 4.480836241322282663e-03 4.620934486962197281e-03 4.735653245431185182e-03 4.819179147736677750e-03 4.869231143603738182e-03 4.888227460407470158e-03 4.873597195073499366e-03 4.821582740209531294e-03 4.733808371377461709e-03 4.621013122586421253e-03 4.493509882866414222e-03 4.357156999124167998e-03 4.218201537078372643e-03 4.086205752702155684e-03 3.973736425304446457e-03 3.886727538862629408e-03 3.822535288860478674e-03 3.778863204826397090e-03 3.757838881987252220e-03 3.755568854592665224e-03 3.766824583030429704e-03 3.790287972611505914e-03 3.824123409571210299e-03 3.870582850757212090e-03 3.931175717443723648e-03 4.003317012649831863e-03 4.082938193594716145e-03 4.164447982971557390e-03 4.238318123979333343e-03 4.298027426625671693e-03 4.342389623293700825e-03 4.362785866186149816e-03 4.354376570272830774e-03 4.321808580575942256e-03 4.270209407408695826e-03 4.198558205071842124e-03 4.100000467435408434e-03 3.973995276127976518e-03 3.828352542065432615e-03 3.666578419573298612e-03 3.484511032836977093e-03 3.286242206459423325e-03 3.081691340253670409e-03 2.877381997654101294e-03 2.680683792765157884e-03 2.496006947720009073e-03 2.326620620432635553e-03 2.178450690493679773e-03 2.055191528869438310e-03 1.957824233630439149e-03 1.883910770032562161e-03 1.830129163559552838e-03 1.792669694796473600e-03 1.769003186111418706e-03 1.755325453697447087e-03 1.750968993105923984e-03 1.762065922081169174e-03 1.788345433141020225e-03 1.827736378577045524e-03 1.881733111735694715e-03 1.949666026523047720e-03 2.030163104706220450e-03 2.121529816231118755e-03 2.222020153887428739e-03 2.324312560157414630e-03 2.423087924314410585e-03 2.518284716741860281e-03 2.607997586755956675e-03 2.692515151376288600e-03 2.774538640847113227e-03 2.857166460216685466e-03 2.935948724262398609e-03 3.005391416184821033e-03 3.062641932982733232e-03 3.106126814868347130e-03 3.142600426779486051e-03 3.177053601961272490e-03 3.209860139486593860e-03 3.243925767944386834e-03 3.288928373030716116e-03 3.356230214550579970e-03 3.450251471648449995e-03 3.568568809036684261e-03 3.704744245084666803e-03 3.864485673710942905e-03 4.050280631460018675e-03 4.248697930563926327e-03 4.444685675798518143e-03 4.630403325386558792e-03 4.809897564747321434e-03 4.988745472423844994e-03 5.171413454145135265e-03 5.356305266024516225e-03 5.542529198572400742e-03 5.727275905776070021e-03 5.897631899137240757e-03 6.049038005872361262e-03 6.182591305213614233e-03 6.293824638055113899e-03 6.379911346032181470e-03 6.445401901666850467e-03 6.496533685277847137e-03 6.539268868649646994e-03 6.581584859773817811e-03 6.631232130388776957e-03 6.688056509929555561e-03 6.749411182867508761e-03 6.813679157500549498e-03 6.877119491048243848e-03 6.940086967293914930e-03 7.010601375281880210e-03 7.088334155277317868e-03 7.163749655415490615e-03 7.231551921754513987e-03 7.292007785726343887e-03 7.347305156274891620e-03 7.395520377819693979e-03 7.435064011547891892e-03 7.459584954273872602e-03 7.461180152851082902e-03 7.438250472570556021e-03 7.392316150914080182e-03 7.326772020996496701e-03 7.233447302577244130e-03 7.105483283463603396e-03 6.949713506545378283e-03 6.772807495480669994e-03 6.579929462041573390e-03 6.374346664348427317e-03 6.159016947948872840e-03 5.937790079716107061e-03 5.716701347830014171e-03 5.504193692764090123e-03 5.309318430563795925e-03 5.142462086358070422e-03 5.008584854322250049e-03 4.906386505745572585e-03 4.838084513401432786e-03 4.803085743409472343e-03 4.794438585656930762e-03 4.801355351545563699e-03 4.817677260898737754e-03 4.844377044235641597e-03 4.880359509868705328e-03 4.932093723189158972e-03 5.005631547238475858e-03 5.090748957947545915e-03 5.176040710250089452e-03 5.256197637861515989e-03 5.320608420891411242e-03 5.356341206635915550e-03 5.361365003096672105e-03 5.342730085361962686e-03 5.306398494169496487e-03 5.260110162552894021e-03 5.211439554900589889e-03 5.172653962092738089e-03 5.164301542785565240e-03 5.194603346898801245e-03 5.262556379834398140e-03 5.374657003277012041e-03 5.543711165143017962e-03 5.791176218699662856e-03 6.132463880469551758e-03 6.565739003184119758e-03 7.084723732185911962e-03 7.684599797633619167e-03 8.353095949285646235e-03 9.069830691091542579e-03 9.811469728961458650e-03 1.055658788374189312e-02 1.128445172491657385e-02 1.196983795654081757e-02 1.259339476922531099e-02 1.314602137631719174e-02 1.361992053021908976e-02 1.400584898094507820e-02 1.429694702832410430e-02 1.448986394257032774e-02 1.459174083705851339e-02 1.461440994290826717e-02 1.455851663716135891e-02 1.442571144123650992e-02 1.422203520598746412e-02 1.395596032902160499e-02 1.365312043525180978e-02 1.333893619987368100e-02 1.302349697419263874e-02 1.272331378915389152e-02 1.246867850270505680e-02 1.228031367774108304e-02 1.216595538454707214e-02 1.212474117144118554e-02 1.214634233223657774e-02 1.221945262948881741e-02 1.232860855923397815e-02 1.245601494896167970e-02 1.258520516561916804e-02 1.270352686993817502e-02 1.280185810061988845e-02 1.286659611593563533e-02 1.287775188808174855e-02 1.282125811009715739e-02 1.269666078596834620e-02 1.250809120800842889e-02 1.226095764897615695e-02 1.196502660507481330e-02 1.163118636148450895e-02 1.126912979785162083e-02 1.089282302189695587e-02 1.051830929694836866e-02 1.015752618050211158e-02 9.825158471320991418e-03 9.527765387660310642e-03 9.269697306995656680e-03 9.060407519762262232e-03 8.902614951761927617e-03 8.807561154105270421e-03 8.779590077485794133e-03 8.808068805913654015e-03 8.892770982583503639e-03 9.030572454521190381e-03 9.210793642903456271e-03 9.418701465878828380e-03 9.635744106615412585e-03 9.854666922823220390e-03 1.007562698863037967e-02 1.029359902844708026e-02 1.049862500899239465e-02 1.068043842832641470e-02 1.083980880573679091e-02 1.098213100506608558e-02 1.111105907147357137e-02 1.123627512042586242e-02 1.135831376491514520e-02 1.147256004919409121e-02 1.158088772257265080e-02 1.169405656355522634e-02 1.181497550356463977e-02 1.193738988498976861e-02 1.205588825891176254e-02 1.216863151622859379e-02 1.227627153184799105e-02 1.237517551100508414e-02 1.245754695577144452e-02 1.252077354677074567e-02 1.258048429947032296e-02 1.265253323331709014e-02 1.273193574320937577e-02 1.280286903217286477e-02 1.286096137868270387e-02 1.290765949221832354e-02 1.294546063169574150e-02 1.297945622096158963e-02 1.300876842984123767e-02 1.303950805234556365e-02 1.307433223434264005e-02 1.311178312309422764e-02 1.316022355894280044e-02 1.322349988747271998e-02 1.329981926448720042e-02 1.338213626050050419e-02 1.347032977365234495e-02 1.356770274084680150e-02 1.367037954718464121e-02 1.377012902426763899e-02 1.384769203965168644e-02 1.388436905468773234e-02 1.387592702078271033e-02 1.380930884142445025e-02 1.367539901096325068e-02 1.347846285383116384e-02 1.321046072213198988e-02 1.287290332563808572e-02 1.247813614270365350e-02 1.203324546148786672e-02 1.153792649071024717e-02 1.099342572136986773e-02 1.041216806931687805e-02 9.812901630848308229e-03 9.208457341326654194e-03 8.616364303035140004e-03 8.058466197764237518e-03 7.549677611549182252e-03 7.092063357382932288e-03 6.671491577617523136e-03 6.281788617946975663e-03 5.938303820625907316e-03 5.665069278570240667e-03 5.481483949335613261e-03 5.399291102941422386e-03 5.431392223260476243e-03 5.592395426586564688e-03 5.884736685598356519e-03 6.302273605745379800e-03 6.827906227905089671e-03 7.433066326392533986e-03 8.084246230921160459e-03 8.737599701672262367e-03 9.363029183292776933e-03 9.950265408650849075e-03 1.048673428782712601e-02 1.095893664403460414e-02 1.134996833376560217e-02 1.165292584247142743e-02 1.187398430918183527e-02 1.201421275066502994e-02 1.206658743193685449e-02 1.203678525363918901e-02 1.193055262568349859e-02 1.175161473254722824e-02 1.152220828200129811e-02 1.125568609144734361e-02 1.095366965216267724e-02 1.062683143337058919e-02 1.028864315688430425e-02 9.946667017486305121e-03 9.605844277067149273e-03 9.274188259470562273e-03 8.960627841566648488e-03 8.663911994475401168e-03 8.377690455284241000e-03 8.099133378833951735e-03 7.841300939797533898e-03 7.613204722725659852e-03 7.407538916081777246e-03 7.211408372495326999e-03 7.014214627865564614e-03 6.811480251452825541e-03 6.599166520331599048e-03 6.372556367767880960e-03 6.115265374328587161e-03 5.813574281088740997e-03 5.459949406779024926e-03 5.047350046215683984e-03 4.587276862834271420e-03 4.102372163944847244e-03 3.625138111190617882e-03 3.183413839132552894e-03 2.785946930554740551e-03 2.438314657190251891e-03 2.141939788759237000e-03 1.899337682248034617e-03 1.711524976999469682e-03 1.580750141063798787e-03 1.504876589760388138e-03 1.478556589711475626e-03 1.494151377570935441e-03 1.536960647678544453e-03 1.590527239666363144e-03 1.638603249836628794e-03 1.674737237229904051e-03 1.704054967341376908e-03 1.735649498012487935e-03 1.771695707419053021e-03 1.814897060707043337e-03 1.864674609918414144e-03 1.913945019664564044e-03 1.961529642570140810e-03 2.005490293380611435e-03 2.045679521032023416e-03 2.081389090125384481e-03 2.106059628748543650e-03 2.124045358039653667e-03 2.144146515945215790e-03 2.176457510340354309e-03 2.224144104912124942e-03 2.276134360899839497e-03 2.316201671027568083e-03 2.326422492964026669e-03 2.300633706664360120e-03 2.247007430560819287e-03 2.173579724569355606e-03 2.087257352239865662e-03 1.983000434671723048e-03 1.848614653950982284e-03 1.680552795358152907e-03 1.475165469144778434e-03 1.224491618262248333e-03 9.265467548529275491e-04 5.961771528986643592e-04 2.477513007398483825e-04 -1.117614460897625034e-04 -4.739611432675637308e-04 -8.211532179990327016e-04 -1.137529981112441043e-03 -1.417505224761345280e-03 -1.652966036115984623e-03 -1.831893172830219773e-03 -1.950053462550538005e-03 -2.007843070847567003e-03 -2.009949976483565905e-03 -1.966762937526493008e-03 -1.885992896470062427e-03 -1.773024967362168232e-03 -1.632278339597334873e-03 -1.469655828095516471e-03 -1.289719378537173547e-03 -1.096337081083646053e-03 -8.979405242016061254e-04 -7.060286378027183377e-04 -5.307022361299665748e-04 -3.830099521111120838e-04 -2.713745776426798443e-04 -1.953751482627645792e-04 -1.538184669866421829e-04 -1.408851027966498718e-04 -1.482762684262990661e-04 -1.674845533471582123e-04 -1.933045745449000639e-04 -2.246413197364338144e-04 -2.568387875662293102e-04 -2.864353168230606567e-04 -3.051046025729971397e-04 -3.045107701214836435e-04 -2.827201215484110696e-04 -2.370450354858956801e-04 -1.554544219411871419e-04 -3.263403989960427036e-05 1.246260036252434930e-04 3.134843871837790659e-04 5.282417616960468796e-04 7.627373630628429043e-04 1.010965188699780148e-03 1.268007773616939855e-03 1.534643772066205487e-03 1.813014857770350353e-03 2.101916447958000235e-03 2.395458087270810853e-03 2.686122091388389033e-03 2.968786025620207079e-03 3.232575421810339380e-03 3.461756577856654749e-03 3.648688910822769828e-03 3.786536509799183839e-03 3.868233131477684210e-03 3.889458537000864066e-03 3.851459176856213053e-03 3.765589807123606841e-03 3.649215168566549965e-03 3.510381745999051947e-03 3.354470827296662187e-03 3.198593050021426246e-03 3.061508715367659752e-03 2.954349981768983596e-03 2.883895605548538865e-03 2.855399700762335097e-03 2.866008037207725800e-03 2.913294243064250017e-03 3.001438400819785718e-03 3.130564140833077148e-03 3.294538839604462845e-03 3.490417271355275922e-03 3.709776383427648705e-03 3.930970451235542631e-03 4.133353464393601032e-03 4.307913996803809653e-03 4.448710269620729206e-03 4.547836399108644984e-03 4.596500337091555949e-03 4.586335317067932217e-03 4.511219981306413204e-03 4.369210223839399380e-03 4.161836439240181040e-03 3.891387843570622267e-03 3.564147466044820939e-03 3.180390418736868483e-03 2.744910522161597092e-03 2.274403308839571900e-03 1.773767040206179627e-03 1.252557184608735696e-03 7.452473036918200525e-04 2.833260942602895465e-04 -1.113517838325792179e-04 -4.188060212150834295e-04 -6.259586707438542568e-04 -7.308435342278835111e-04 -7.376284012952429589e-04 -6.495402930692883384e-04 -4.716435165749092561e-04 -2.053246088688350987e-04 1.431566987985894107e-04 5.470373269834761035e-04 9.785102259262544108e-04 1.420868004282267076e-03 1.862739952697318796e-03 2.297237776690361916e-03 2.714127080602019189e-03 3.092076219981554699e-03 3.415304136942137834e-03 3.679792256948996674e-03 3.882669259697245964e-03 4.013967625310966431e-03 4.071397669819257388e-03 4.066648735559848238e-03 3.995452694540825925e-03 3.864480620880641169e-03 3.678934605372784911e-03 3.435380870455108197e-03 3.148765669184314282e-03 2.818562220372051487e-03 2.437969810818832548e-03 2.003843837303309963e-03 1.521189239568516982e-03 1.011216671250330604e-03 4.971634120282126656e-04 -5.568050240361759318e-06 -4.903489407476746813e-04 -9.513899429021275460e-04 -1.381071070433825430e-03 -1.777054121196710570e-03 -2.140898537936768067e-03 -2.472177992208777694e-03 -2.771376865537332652e-03 -3.039217927774663826e-03 -3.265383694011548925e-03 -3.437562632488859373e-03 -3.555517232505040620e-03 -3.615362353234254783e-03 -3.616679317123186032e-03 -3.574625299474715970e-03 -3.496623650111800683e-03 -3.374722372536987508e-03 -3.208936068696433865e-03 -3.006327054892429188e-03 -2.766465824944937518e-03 -2.482784817586927012e-03 -2.152761656273356403e-03 -1.780402848785116784e-03 -1.371656395558328891e-03 -9.409451967889840857e-04 -4.943170752842563449e-04 -3.174179711601704572e-05 4.273894000658982396e-04 8.685743954981057233e-04 1.276894962509997691e-03 1.650117641432617297e-03 1.997869957882392536e-03 2.311091944118132124e-03 2.589188239172352142e-03 2.847595346086240903e-03 3.105427175099484405e-03 3.360663379932475082e-03 3.595691982730016972e-03 3.808252505557939080e-03 4.008878586463508406e-03 4.199776003116121627e-03 4.380320394387188752e-03 4.558037057003758510e-03 4.731088041981221931e-03 4.901215564407786565e-03 5.078673036063025524e-03 5.276188078536992246e-03 5.511165855334093644e-03 5.792088889848059745e-03 6.120673993510504854e-03 6.503831001581317391e-03 6.940755140733799455e-03 7.418343024365278010e-03 7.930296310625592829e-03 8.476333104241177280e-03 9.051365826396047531e-03 9.649872959086071289e-03 1.027479685675675158e-02 1.092549255398345999e-02 1.159304221917549331e-02 1.226946609490414848e-02 1.294925823119403088e-02 1.362209834281086565e-02 1.428319684327883886e-02 1.492154062109007917e-02 1.551363344517225906e-02 1.606733441451234715e-02 1.662049918375771082e-02 1.719633749244081633e-02 1.778307344423864580e-02 1.835329559582399642e-02 1.891549855952508880e-02 1.950362782471729353e-02 2.012040521204295010e-02 2.076014378352501744e-02 2.143366111916806399e-02 2.215344298483220425e-02 2.291777454508214795e-02 2.371751326608041027e-02 2.456316280527055806e-02 2.547681128039422371e-02 2.646656875425640668e-02 2.753798235264614050e-02 2.870390280918254725e-02 2.998617375813096217e-02 3.138752822496734124e-02 3.288037642485794332e-02 3.444985129856271283e-02 3.608924446454889190e-02 3.779263545176436701e-02 3.958292120527027308e-02 4.148705218506169856e-02 4.351147649297412712e-02 4.567466465391221281e-02 4.798755909879204307e-02 5.042053181797508110e-02 5.295181596065808710e-02 5.558590272789749875e-02 5.831176490812031016e-02 6.110755215962187376e-02 6.392565599657801245e-02 6.673760190164265693e-02 6.955829793784340520e-02 7.243851038844174861e-02 7.543098739091581850e-02 7.854822453413991268e-02 8.179597356517818996e-02 8.516373156649308107e-02 8.865938031470238512e-02 9.233697718306811686e-02 9.620288583085241652e-02 1.002525800958041086e-01 1.045381489480421561e-01 1.091015518838132914e-01 1.139897019019119467e-01 1.192514666754062591e-01 1.249665870068897705e-01 1.312029858959162798e-01 1.379641460288295873e-01 1.452699775621531519e-01 1.531412657079937734e-01 1.615827290000802496e-01 1.705761051142735962e-01 1.800925095887157268e-01 1.900859595504318655e-01 2.005001457153909594e-01 2.112884989909466493e-01 2.224040337285803914e-01 2.338261942654372150e-01 2.454701589539022843e-01 2.572431954428118783e-01 2.691304453489296034e-01 2.810767368871525118e-01 2.930830357225375771e-01 3.052540497381132090e-01 3.176421050288361636e-01 3.302535209430618179e-01 3.431427608705965859e-01 3.563551615598380962e-01 3.699536963852818605e-01 3.840531982809805012e-01 3.986637642352420241e-01 4.136964071655075403e-01 4.291078046640833255e-01 4.448578075617606875e-01 4.609055312264773718e-01 4.773889844328025323e-01 4.944145594474942396e-01 5.118817823441884629e-01 5.299010245350858073e-01 5.487061738081236983e-01 5.682655962838186747e-01 5.884422591369876665e-01 6.091400082683723349e-01 6.302989691171508868e-01 6.517887720215814751e-01 6.735644759215184685e-01 6.956970274756648642e-01 7.182248652496587837e-01 7.411509879480184804e-01 7.644983730591047300e-01 7.882804669235360384e-01 8.123591961371405823e-01 8.367104674446994572e-01 8.613551175883649158e-01 8.860528364143228641e-01 9.105452931852904275e-01 9.347041550347515715e-01 9.585429041964150798e-01 9.820555880541917970e-01 1.005078476697317535e+00 1.027479763660818612e+00 1.049063719479452761e+00 1.069651253103183652e+00 1.089176396775409339e+00 1.107484781771310711e+00 1.124440322472693321e+00 1.140040237561148029e+00 1.154273887068800075e+00 1.167118816284665739e+00 1.178649430243235097e+00 1.188919237836693066e+00 1.197935123062225937e+00 1.205677424870392089e+00 1.212161351146417987e+00 1.217330250956966564e+00 1.221076869365422368e+00 1.223376510378246351e+00 1.224032977625500562e+00 1.222877254303627703e+00 1.219955511497529344e+00 1.215389912125640626e+00 1.209265157568904181e+00 1.201638589261468493e+00 1.192618334904399502e+00 1.182234410559568794e+00 1.170527338328690936e+00 1.157575594799338692e+00 1.143439586689834808e+00 1.128097655860470061e+00 1.111484277914403629e+00 1.093692706564174166e+00 1.074720191323013996e+00 1.054502060913470762e+00 1.033205582081482055e+00 1.011018867968835888e+00 9.880051963313740693e-01 9.641718612976711844e-01 9.395641618680590224e-01 9.143023385411627180e-01 8.885048396232715362e-01 8.623123634642382296e-01 8.358125729594109155e-01 8.090169874496394575e-01 7.820271705000461093e-01 7.549433465987841485e-01 7.278010095499154453e-01 7.006468062386574935e-01 6.735069371434841967e-01 6.464373860887553391e-01 6.195912464182047330e-01 5.930960363557932213e-01 5.670844002611241663e-01 5.416448041737187413e-01 5.167758593464670813e-01 4.925681833162278700e-01 4.692340351833973466e-01 4.469587824913590635e-01 4.257512436244302312e-01 4.056338503736158785e-01 3.866731003186221205e-01 3.689277735487287435e-01 3.524085055923524279e-01 3.370839371811126806e-01 3.229159173807586436e-01 3.097628532953233815e-01 2.974414029917279989e-01 2.858002974637504079e-01 2.747424780175747316e-01 2.642490995131430154e-01 2.543161203075470223e-01 2.449442918919237933e-01 2.361514249087425799e-01 2.279427217918041093e-01 2.203102822337952571e-01 2.132237900543518250e-01 2.066218120465586339e-01 2.004427745408014494e-01 1.946487149731845612e-01 1.892054875930627988e-01 1.841127372008453111e-01 1.793483445334187742e-01 1.748902592030180669e-01 1.707754257860418790e-01 1.670086068236506238e-01 1.635458071370432531e-01 1.603634230002582983e-01 1.574163415600542126e-01 1.546183477322115030e-01 1.519009368665513171e-01 1.492325860353364286e-01 1.465993912980563807e-01 1.439784205136454831e-01 1.413599156559206260e-01 1.387471005684673686e-01 1.361335422318812605e-01 1.335138800418912974e-01 1.308917151683547941e-01 1.282719317933086745e-01 1.256598607632199716e-01 1.230474100465479420e-01 1.204277379335179088e-01 1.177912557529013915e-01 1.151361425796636750e-01 1.124983117754131956e-01 1.098911301836616172e-01 1.073107735562753712e-01 1.047856463194406090e-01 1.023215524243888674e-01 9.988070414335541158e-02 9.741669629578179890e-02 9.491647749182488547e-02 9.240263250375783943e-02 8.990452094601696087e-02 8.743446464204755741e-02 8.499408916254298785e-02 8.259887909735907918e-02 8.027777441713515594e-02 7.804930003630601576e-02 7.591228505521810388e-02 7.388779720689664376e-02 7.198251323326101958e-02 7.017343563621694646e-02 6.846840411474296173e-02 6.689796609502746128e-02 6.547213858769630745e-02 6.418922949432408209e-02 6.304127857546659719e-02 6.201606393013336244e-02 6.111192355463025694e-02 6.034431864887775110e-02 5.973759778037764090e-02 5.931724964819198864e-02 5.908890409901516871e-02 5.901545505188961899e-02 5.905718847404275995e-02 5.918563076291297187e-02 5.936393700665704154e-02 5.954352028287815402e-02 5.966231909329280242e-02 5.969335685303604755e-02 5.963698257334493213e-02 5.948182628551369061e-02 5.919627023933700383e-02 5.877835832477913691e-02 5.825952815117609734e-02 5.764369564131768819e-02 5.694090038988450231e-02 5.616866619480588574e-02 5.534329035014760867e-02 5.446766859069727268e-02 5.354272312046257087e-02 5.258810242625248238e-02 5.164992583705636103e-02 5.077285518718726437e-02 4.996438556351107813e-02 4.923247804170767516e-02 4.859669304671933310e-02 4.806297973338802959e-02 4.761415712747627677e-02 4.726216411257532640e-02 4.704402225379272773e-02 4.696620308354416268e-02 4.702657966950823942e-02 4.721130575034522547e-02 4.751312731246223192e-02 4.794618926890674426e-02 4.850459487399438885e-02 4.915769524774775412e-02 4.987397412206352743e-02 5.060668648306107520e-02 5.132325781503609824e-02 5.202053690527838614e-02 5.268307470091442707e-02 5.329948446008811458e-02 5.385384920097117251e-02 5.432181668589799312e-02 5.467759517311179124e-02 5.488564815409566894e-02 5.491074264417384471e-02 5.472662632202411614e-02 5.431701847317615961e-02 5.369977092073139474e-02 5.289420746672753720e-02 5.190984444955579202e-02 5.077006377582130719e-02 4.948643982521928886e-02 4.807179995793230132e-02 4.656244253453330206e-02 4.502568706630756534e-02 4.350865337921575038e-02 4.203468368040144676e-02 4.063085396033912916e-02 3.932904106718598108e-02 3.816872530637979016e-02 3.716737442253217893e-02 3.633883591713654715e-02 3.569494273174859955e-02 3.522828523135908968e-02 3.493605519069692411e-02 3.481720022132295950e-02 3.486279745064597979e-02 3.504997647441868147e-02 3.538274124174273921e-02 3.586077076457386270e-02 3.643047137012597053e-02 3.703211300700625513e-02 3.761746387293774668e-02 3.814201034421547953e-02 3.858615523171820411e-02 3.893057863362873322e-02 3.913422968128858759e-02 3.919811634031017400e-02 3.912730778243234814e-02 3.891137518408051971e-02 3.855974123999188208e-02 3.810424459768515376e-02 3.758748324240324123e-02 3.703404432127941487e-02 3.646517510666742040e-02 3.590988626854441090e-02 3.536931389868693681e-02 3.484741752423165667e-02 3.435579545354614656e-02 3.390605170137595686e-02 3.353584309914733191e-02 3.327030783887433701e-02 3.311931645756368420e-02 3.306610614199793213e-02 3.309823784822854553e-02 3.322953219064838509e-02 3.346127008205911774e-02 3.377961490786170196e-02 3.417254811472543452e-02 3.464050814387975574e-02 3.516053067332253201e-02 3.571311462283176946e-02 3.631486371130709240e-02 3.697142506088048342e-02 3.765841132553870291e-02 3.832518197845367208e-02 3.892633554704062748e-02 3.942356688126874564e-02 3.979321922356451879e-02 4.003385967386211691e-02 4.015768759554701889e-02 4.020104578280596364e-02 4.020629161267103013e-02 4.019235549380014566e-02 4.014868037137218210e-02 4.006782009540475753e-02 3.994599833999171873e-02 3.977796073648544317e-02 3.956688619836226661e-02 3.931763075269478769e-02 3.904062147602274657e-02 3.875153599279074906e-02 3.845193057700373174e-02 3.814027405211446037e-02 3.781964473873800775e-02 3.750929219222755295e-02 3.723021603893620496e-02 3.698608561868421685e-02 3.678014715812048807e-02 3.659631945013464005e-02 3.643670720903945809e-02 3.630805183197703678e-02 3.621901039337158817e-02 3.619224286089992026e-02 3.621303767970213833e-02 3.625239079288813254e-02 3.631017959694902292e-02 3.639258212948502658e-02 3.650740919174372962e-02 3.669127470819731618e-02 3.695467656517992250e-02 3.727754182413386269e-02 3.764258025758242254e-02 3.803123180943947246e-02 3.844121422374317809e-02 3.887751092366523858e-02 3.932662135225650779e-02 3.975351253192010298e-02 4.014159713408479990e-02 4.049164178646492279e-02 4.078044053122868023e-02 4.099781718378967682e-02 4.114780374757877335e-02 4.123721473516065578e-02 4.126465192017325645e-02 4.120260981385061305e-02 4.104643776508175995e-02 4.079825614679751661e-02 4.044096958403746445e-02 3.996725014938039278e-02 3.938771992286075468e-02 3.873302803461220467e-02 3.804270400598233626e-02 3.734563299321830981e-02 3.665151803486885185e-02 3.594908784335635460e-02 3.523153277520403581e-02 3.451413222428403177e-02 3.380690563617180094e-02 3.309985299379589879e-02 3.240116147977334382e-02 3.173399325504741575e-02 3.111351599739614268e-02 3.055804171932414992e-02 3.008975004778363660e-02 2.970532959203895859e-02 2.938912978734749271e-02 2.913650923000638340e-02 2.893734606300256071e-02 2.878003780538613762e-02 2.866924672847324940e-02 2.860725671035417236e-02 2.858109937457847805e-02 2.857857527791337476e-02 2.858638225530534677e-02 2.861693379822801558e-02 2.868793426940542332e-02 2.877985950438350857e-02 2.887518609119014285e-02 2.897354637539685182e-02 2.906152163391668986e-02 2.911619001267161735e-02 2.912534980854964220e-02 2.911900303364704790e-02 2.913076976773991758e-02 2.917374476348739282e-02 2.927610381514336030e-02 2.946881093127855927e-02 2.976603944753486441e-02 3.017257211322843524e-02 3.069662627925935985e-02 3.134507707426675838e-02 3.210484982692515810e-02 3.296230585142417152e-02 3.391066706519588192e-02 3.494816127059884731e-02 3.604244898308395922e-02 3.716580110865117664e-02 3.833392160883631467e-02 3.955536997976211860e-02 4.084054330048499798e-02 4.219235557751106064e-02 4.359016485328368051e-02 4.499471605532610191e-02 4.638774021229677413e-02 4.775230806248348392e-02 4.902937601132679318e-02 5.015620511988553437e-02 5.111139655325289827e-02 5.188822041141259722e-02 5.245837018184239253e-02 5.279174876730195060e-02 5.287732729325594211e-02 5.271066933396258841e-02 5.227380362181979767e-02 5.157606277949648710e-02 5.066718823140951844e-02 4.958854991029393311e-02 4.836260191407334985e-02 4.701003367153781809e-02 4.556705100851403401e-02 4.406602354502122537e-02 4.250515667313492507e-02 4.088447394139843594e-02 3.921096260378654358e-02 3.750351644592892636e-02 3.580831279074723345e-02 3.414926932390600217e-02 3.254117782355896160e-02 3.099738750773823465e-02 2.953033160483656272e-02 2.819382197280868516e-02 2.703016168132569771e-02 2.608173602120849796e-02 2.540079180074858792e-02 2.504274631098190804e-02 2.503811194457735909e-02 2.536063667344690478e-02 2.599314443975397904e-02 2.688748116678650601e-02 2.798550784415997431e-02 2.929388700907073831e-02 3.080901417412107435e-02 3.247743959726114016e-02 3.427149028076410808e-02 3.618905293840790627e-02 3.819808854247228047e-02 4.023245462585301607e-02 4.225623428545251248e-02 4.425653303490640483e-02 4.620139139425102903e-02 4.805730947729767999e-02 4.981481791141434412e-02 5.146246350614777643e-02 5.294320050457477361e-02 5.419085547807078740e-02 5.514391515340347910e-02 5.579584065244869162e-02 5.615540461251660592e-02 5.623538225696502607e-02 5.607475838833592824e-02 5.568821657323024671e-02 5.508178387714975088e-02 5.426841835558775251e-02 5.327068451193207183e-02 5.211124659808785003e-02 5.084165237129138065e-02 4.952228287030096404e-02 4.820484380940863456e-02 4.694501501246708258e-02 4.578331151282754446e-02 4.474742707894740351e-02 4.386205271132030681e-02 4.315083716746460907e-02 4.262732745998986522e-02 4.232140291157672485e-02 4.228404441840282607e-02 4.254025255794845195e-02 4.309359431853320571e-02 4.394886496661278702e-02 4.509730640119748168e-02 4.653669181804777344e-02 4.824052813312129651e-02 5.015217047229170860e-02 5.223083637256881878e-02 5.444145025181590380e-02 5.677233182079177015e-02 5.915686132012652754e-02 6.150639896960441444e-02 6.376540211052089679e-02 6.589709087980982760e-02 6.787736876006354725e-02 6.966516497933217256e-02 7.123833447079853942e-02 7.260105773434469278e-02 7.377099189668484547e-02 7.472797748936732543e-02 7.545624899704249378e-02 7.596544327849885647e-02 7.626415303277139790e-02 7.639004502723110990e-02 7.643464325107095225e-02 7.650442090235590187e-02 7.666564358865776696e-02 7.694696071928627812e-02 7.734456824708829670e-02 7.784472908726930429e-02 7.843667260929772234e-02 7.908701718751061371e-02 7.975408096897980414e-02 8.043490937457574430e-02 8.110850298421490301e-02 8.172452084988642007e-02 8.223927618984404331e-02 8.263533245217334622e-02 8.290813544745766206e-02 8.302473047534326966e-02 8.297654313300478757e-02 8.277176632388580368e-02 8.239253378990643584e-02 8.182463727817948507e-02 8.109345497144057613e-02 8.025216500290167920e-02 7.933948105503577097e-02 7.840444740313819161e-02 7.748502570136822643e-02 7.662560959820757800e-02 7.589428984280868762e-02 7.535465758023195126e-02 7.502271134895402427e-02 7.484302743466288155e-02 7.479119883984375328e-02 7.487752570623169845e-02 7.507678232829859133e-02 7.536734629993245560e-02 7.577286232813577882e-02 7.630322443322325177e-02 7.694499458134844427e-02 7.765658943462899755e-02 7.837509386824353941e-02 7.906017513630544946e-02 7.965339964957335317e-02 8.009201730102320782e-02 8.035475673605253777e-02 8.045073043449671446e-02 8.040545187684622341e-02 8.021345368298717082e-02 7.987686164921618814e-02 7.939938082429880140e-02 7.876061386892502236e-02 7.800582431285461860e-02 7.723726377941812771e-02 7.653664679585717168e-02 7.592632575303530362e-02 7.542335208835181104e-02 7.507655027231517619e-02 7.489385480793191163e-02 7.483703207714816064e-02 7.487069946870011927e-02 7.497851450574759269e-02 7.516772817389073824e-02 7.539441942241126293e-02 7.558062609076036942e-02 7.570576914498006182e-02 7.577963702117149203e-02 7.577846871638264925e-02 7.569698303095921676e-02 7.555423745560017890e-02 7.536636755765059592e-02 7.516884421432964980e-02 7.499079544583994728e-02 7.485429140264379666e-02 7.478474648859412266e-02 7.477680474422537804e-02 7.477896535968812930e-02 7.475187675990592473e-02 7.467014428638331369e-02 7.456252749553644865e-02 7.451537961613705074e-02 7.457569440881915701e-02 7.476696810569533058e-02 7.508579153793322469e-02 7.550994282231322796e-02 7.604627123642281050e-02 7.669908913405953932e-02 7.748273878746048116e-02 7.840315910080104811e-02 7.946411491295327090e-02 8.069110277111232743e-02 8.207803103680663681e-02 8.353903991709996091e-02 8.499435145096211064e-02 8.641149074368981164e-02 8.775416308582925651e-02 8.899654221535897858e-02 9.015513725686101487e-02 9.125017499367757412e-02 9.227191934066522605e-02 9.320548927186980692e-02 9.403646377109613208e-02 9.479227103464078763e-02 9.551198405240127198e-02 9.616038903098789170e-02 9.668114289570452213e-02 9.706451172440766495e-02 9.731315525163146407e-02 9.748710208194090454e-02 9.768360793373474793e-02 9.797540722982943373e-02 9.842449090141450196e-02 9.907845382771880705e-02 9.997224796625123200e-02 1.011522725343901308e-01 1.026538276244231690e-01 1.044725741541192854e-01 1.065982868481300805e-01 1.089777682564643663e-01 1.115303330989995262e-01 1.141757320587470231e-01 1.168327453837949281e-01 1.194583563781509983e-01 1.220096280600324323e-01 1.244180364725124138e-01 1.266379314456786420e-01 1.286655221239692282e-01 1.304935325543978286e-01 1.321236773198344594e-01 1.335652281621907134e-01 1.348147762135831484e-01 1.359097527578231879e-01 1.368794884482954222e-01 1.377245631286476979e-01 1.384598058823658662e-01 1.391005040186243102e-01 1.396349907157778680e-01 1.400563753480526807e-01 1.403968992519949999e-01 1.406855853820566660e-01 1.409139432408308690e-01 1.410611733736480966e-01 1.411651179149188140e-01 1.413215454846627750e-01 1.416494874626842981e-01 1.422142117617861412e-01 1.429984649989247125e-01 1.439354801555477181e-01 1.449621565750382479e-01 1.460739768572070774e-01 1.472612595482479525e-01 1.484823591845494950e-01 1.497130672269187113e-01 1.508937927898142128e-01 1.519909526928260035e-01 1.530987419723748022e-01 1.542995084900478375e-01 1.556086305064134090e-01 1.570309145253254435e-01 1.585506589183073300e-01 1.601336057312428285e-01 1.618074935006144910e-01 1.636286909604014739e-01 1.655689142603807840e-01 1.676031874014557721e-01 1.697321630122018421e-01 1.719341085433645500e-01 1.741695058553333064e-01 1.763734686058432144e-01 1.784832362792815597e-01 1.804656044654345814e-01 1.823067371251842483e-01 1.839808576784103256e-01 1.854669096787320282e-01 1.867842796895186341e-01 1.879778992941666393e-01 1.891056763570327093e-01 1.901556547550288245e-01 1.910673980058228416e-01 1.918837164742013823e-01 1.926831217933703821e-01 1.935055148658118007e-01 1.943628886817601598e-01 1.952159987139588382e-01 1.960416756252115478e-01 1.968735770843429989e-01 1.977358269962934956e-01 1.986592346499648776e-01 1.997012522713597360e-01 2.009149964758746298e-01 2.023523195396261243e-01 2.040387146174836019e-01 2.059953727253139855e-01 2.082379718419141434e-01 2.106706007180066120e-01 2.131584760504837694e-01 2.156655244233005309e-01 2.181595174485086441e-01 2.206244258606532560e-01 2.230675424677173446e-01 2.254711462278689293e-01 2.278403445991761533e-01 2.301482386094851340e-01 2.323171305224441541e-01 2.343208975791971072e-01 2.361650654807916916e-01 2.378712989312574688e-01 2.395094007002605829e-01 2.411178638773125715e-01 2.427233600270011227e-01 2.443598327283287575e-01 2.460895260851247990e-01 2.479305536620394768e-01 2.498656512721623979e-01 2.519088978554595570e-01 2.540317699125616557e-01 2.562734127641210224e-01 2.587586282219572764e-01 2.615065788415459891e-01 2.645042320527382085e-01 2.677564868022321853e-01 2.712098957117832221e-01 2.748646410019957576e-01 2.788130142201273864e-01 2.830629525017636094e-01 2.875680127564692046e-01 2.923060768445281399e-01 2.972269374975157197e-01 3.022017903297453123e-01 3.070868779237917456e-01 3.118462765782311075e-01 3.164348578644030074e-01 3.208147725629747482e-01 3.250256507937113182e-01 3.290754338620621722e-01 3.329633398624687879e-01 3.366833495657957087e-01 3.402010832249407479e-01 3.435046938093321844e-01 3.465541948344012524e-01 3.493104388048055564e-01 3.518480892993534059e-01 3.542770038462756399e-01 3.566011215079586405e-01 3.588499311285581195e-01 3.610431618819139321e-01 3.631395157207237823e-01 3.651870347356072632e-01 3.672071426293818108e-01 3.691815961501748178e-01 3.711683706226518442e-01 3.732804131779221546e-01 3.756261079826397342e-01 3.782803365315189348e-01 3.813056892848966095e-01 3.848046493254349554e-01 3.888554965838053601e-01 3.934775265572559300e-01 3.987205318915775787e-01 4.046136666700959617e-01 4.111118743898365402e-01 4.181430432187966395e-01 4.255846169044127381e-01 4.333652313164135794e-01 4.415246359746285987e-01 4.500638132259728308e-01 4.589330686228069167e-01 4.681591808117566700e-01 4.778090698975149264e-01 4.878611946287882417e-01 4.982729940221811149e-01 5.089793281106986811e-01 5.198093661240106300e-01 5.306734934682840743e-01 5.414582607792766122e-01 5.520571202262531951e-01 5.624807274797126722e-01 5.727111570378298211e-01 5.827384773806815188e-01 5.924867799507226307e-01 6.018657203617565621e-01 6.108658941432061340e-01 6.195929279842359305e-01 6.280852323118055747e-01 6.363496287710932453e-01 6.444199705307370740e-01 6.522876309524702210e-01 6.599812037686049182e-01 6.674887972558379845e-01 6.747489026559025938e-01 6.817413418982420925e-01 6.884136237358927657e-01 6.947864382715085441e-01 7.010650940962359634e-01 7.073430831636501326e-01 7.136076716826612598e-01 7.199352413929097638e-01 7.263941649191076877e-01 7.330048733673516503e-01 7.398664666525004430e-01 7.470980700922034146e-01 7.548554981698163413e-01 7.633075754768970933e-01 7.724627056543224013e-01 7.823688358883936766e-01 7.931175213011882885e-01 8.046650855530419477e-01 8.169434551842995607e-01 8.298369915500835026e-01 8.432368349811373287e-01 8.570253320965087740e-01 8.710768520657491409e-01 8.852892048603695496e-01 8.997095186254818744e-01 9.142972727941802713e-01 9.287795064251183064e-01 9.431142535770787871e-01 9.572263371664806453e-01 9.710603660438206219e-01 9.846646666142438997e-01 9.979250700089243864e-01 1.010587865657047502e+00 1.022579426630596089e+00 1.034071793770540149e+00 1.045314069321624961e+00 1.056472375292007326e+00 1.067600194913416844e+00 1.078949505926710462e+00 1.090760684891491028e+00 1.103141912724512785e+00 1.116303906751872743e+00 1.130455371768710249e+00 1.145562081199466897e+00 1.161591520822954360e+00 1.178626281417190613e+00 1.196722176106697955e+00 1.215863369533438654e+00 1.235944334140986367e+00 1.256972807908515843e+00 1.279037826721595383e+00 1.302041972508916956e+00 1.325793685598388283e+00 1.350287642583128278e+00 1.375521875192040611e+00 1.401443946964429532e+00 1.428052086028146261e+00 1.455246237784683760e+00 1.482985712649634857e+00 1.511195648063479391e+00 1.539710213905816971e+00 1.568380914131635162e+00 1.596998336162408938e+00 1.625286133206454098e+00 1.652971707492294939e+00 1.679971387373879965e+00 1.706272558967352859e+00 1.731891377104303631e+00 1.756836370066038544e+00 1.781086844212565135e+00 1.804661124154688601e+00 1.827804787793719798e+00 1.850796579403513276e+00 1.873613001718778648e+00 1.895938069901567991e+00 1.917361478660624119e+00 1.937849734774317545e+00 1.957423214831823355e+00 1.976007774543052431e+00 1.993430957968451045e+00 2.009597250635862142e+00 2.024649408216568691e+00 2.038769180540854986e+00 2.052286993813051907e+00 2.065405198522383134e+00 2.078307642692299950e+00 2.091254919076942720e+00 2.104428677648543466e+00 2.118010772522211926e+00 2.132010135659636152e+00 2.146292772878781729e+00 2.160912597741202923e+00 2.176096609702255602e+00 2.191949996818705948e+00 2.208396197359949742e+00 2.225491945125834814e+00 2.243389319012438321e+00 2.262004540019676213e+00 2.281397816693301550e+00 2.301927904692217641e+00 2.324119961938989398e+00 2.348605796361924458e+00 2.375519053797547908e+00 2.404678882532710116e+00 2.436007230955535618e+00 2.469251103109047385e+00 2.504284432810756744e+00 2.540885456820192179e+00 2.578617536763018858e+00 2.617288833679128679e+00 2.656398489611730973e+00 2.695265441267681084e+00 2.733396899248615508e+00 2.770340995072310353e+00 2.806142867367735327e+00 2.841048389858874756e+00 2.875101317447760430e+00 2.908131060119184763e+00 2.940095501686400770e+00 2.970912205304384823e+00 3.000269647426496267e+00 3.028116890218407686e+00 3.054320520452947996e+00 3.078553250476165015e+00 3.100442715416488415e+00 3.120022552800423288e+00 3.137799025742264103e+00 3.154030080571290195e+00 3.168988487504454277e+00 3.183363847293458893e+00 3.197477346114329766e+00 3.210960809889904954e+00 3.223428701458286749e+00 3.234773881171346233e+00 3.244854756588794853e+00 3.253687263347409875e+00 3.261689261008696938e+00 3.269141648241284059e+00 3.276286787103108278e+00 3.283253216134958574e+00 3.289793028972503919e+00 3.296081226918833984e+00 3.302463654980349883e+00 3.308803298121067549e+00 3.315004703271697384e+00 3.320832082402925600e+00 3.326146716372500034e+00 3.330923858318085795e+00 3.334908843899673681e+00 3.338108888074408309e+00 3.340547872867076773e+00 3.342112179697982022e+00 3.343023813044481596e+00 3.343351584719402858e+00 3.342761197115955429e+00 3.340983532297916447e+00 3.337969356453845737e+00 3.333927462993709234e+00 3.329098475837744875e+00 3.323888634936496889e+00 3.318695634060951694e+00 3.313740429253293485e+00 3.309468001456027153e+00 3.306318733828248035e+00 3.304356497513859292e+00 3.303447551851787622e+00 3.303349821755701132e+00 3.303703156217594916e+00 3.303959065856765687e+00 3.303654701300412277e+00 3.303086867589904774e+00 3.302848633922649491e+00 3.303106346199544685e+00 3.303747569672099704e+00 3.304516660153236973e+00 3.305118025052498076e+00 3.305209063267160907e+00 3.304115211774008021e+00 3.301250189920103217e+00 3.296357385495752634e+00 3.289028809431565836e+00 3.279054736632157852e+00 3.266590168834020425e+00 3.251917587971745682e+00 3.235561588496763452e+00 3.218178368760796992e+00 3.200142680686121732e+00 3.181537092030954916e+00 3.162327964192798824e+00 3.142633657679432257e+00 3.122866788876959898e+00 3.103336115417877128e+00 3.084251556479514988e+00 3.065849433398269319e+00 3.048226277139459039e+00 3.031493605648582612e+00 3.015604367318313273e+00 3.000343114009417000e+00 2.985312970720913395e+00 2.970011422710288507e+00 2.954174188723941885e+00 2.937381905892752609e+00 2.919253386001339212e+00 2.899735287490362357e+00 2.879064579727796946e+00 2.857474143296231617e+00 2.835117141488025627e+00 2.812261833328294269e+00 2.789163698993840868e+00 2.765861610597479814e+00 2.742122078794616336e+00 2.717768872946857428e+00 2.692897176287831762e+00 2.667555599121786969e+00 2.641745301622956177e+00 2.615520590652738786e+00 2.589080369003833315e+00 2.562738236851767937e+00 2.536766753164045873e+00 2.511458929928084505e+00 2.487068754705180407e+00 2.464095427006817385e+00 2.442756094383698784e+00 2.422759164797948284e+00 2.403669335234874360e+00 2.385351613985397190e+00 2.368118110395947884e+00 2.352463988913374049e+00 2.338714771666208225e+00 2.326690737041416490e+00 2.316005035479963059e+00 2.306529887722676975e+00 2.298155869023262188e+00 2.290780875649015780e+00 2.284338419626472660e+00 2.278805993416234799e+00 2.274219438474771149e+00 2.270165768104517312e+00 2.265948017390267299e+00 2.260770813433714554e+00 2.254164586715303731e+00 2.246075340127764441e+00 2.236329430812746821e+00 2.224548278596954365e+00 2.210697966092915134e+00 2.194830686294477307e+00 2.176690713899917196e+00 2.156106706309480980e+00 2.132620019412747148e+00 2.105823816424519102e+00 2.075796393020673758e+00 2.043015689327548845e+00 2.008064870247904476e+00 1.971251295861453423e+00 1.933193256683568784e+00 1.894679436979899823e+00 1.856188812916538478e+00 1.817936936514315649e+00 1.780280682025142225e+00 1.743700464303729492e+00 1.708266097208467782e+00 1.674163026488188155e+00 1.641749844642188538e+00 1.610980657300524088e+00 1.581743927673248340e+00 1.553910757358068828e+00 1.527357162665243129e+00 1.501931946249625671e+00 1.477589236994511390e+00 1.454622131606299273e+00 1.433130287461625851e+00 1.412976094391200421e+00 1.393757476522107019e+00 1.374970965391984823e+00 1.356155145385113281e+00 1.336919063977205502e+00 1.317212638925748358e+00 1.297060258440277503e+00 1.276581071027680814e+00 1.256091647206001083e+00 1.235707005643768452e+00 1.215084285319167678e+00 1.193402947647696166e+00 1.169726664174193020e+00 1.143640614215675866e+00 1.115300657537059204e+00 1.085164569488976660e+00 1.054010138134023888e+00 1.022508808042188022e+00 9.908893223768648895e-01 9.590655418345623850e-01 9.269164002828989002e-01 8.945750231320618306e-01 8.622606500417043796e-01 8.302772003303402482e-01 7.991761292049351928e-01 7.694769985380356392e-01 7.415016006386961900e-01 7.156403750560864641e-01 6.921004934383373497e-01 6.707403370369664497e-01 6.515738779454777196e-01 6.349455551895830663e-01 6.210878871427952808e-01 6.100096023970592585e-01 6.016275550546903439e-01 5.957037396672874019e-01 5.917669718801077394e-01 5.892435756529319502e-01 5.876023387449863522e-01 5.862397048307650405e-01 5.849442720049778943e-01 5.838593293341176604e-01 5.828096618150017116e-01 5.813316801016920055e-01 5.790944920086033010e-01 5.760451540529519798e-01 5.720691720209376552e-01 5.666895657328846481e-01 5.594289053862437910e-01 5.501022263191011064e-01 5.388501365523918896e-01 5.259185991020327577e-01 5.113408804657240125e-01 4.951582247346532628e-01 4.773258200804567641e-01 4.576965123404089786e-01 4.364891497409372767e-01 4.137608262717637486e-01 3.894159506009506333e-01 3.641370738263519091e-01 3.386950954079119280e-01 3.133672729047176087e-01 2.882056241954323861e-01 2.627797290301246425e-01 2.366466429632095581e-01 2.096774730424819377e-01 1.818018859482408711e-01 1.533596294806751359e-01 1.248501724568930743e-01 9.663750250610760040e-02 6.883070827436210681e-02 4.150556552143024741e-02 1.500358044597635380e-02 -1.052490490280738600e-02 -3.485771805975573789e-02 -5.747674913421273873e-02 -7.804497521675425598e-02 -9.685371461936466420e-02 -1.142399807291267083e-01 -1.305370190681620080e-01 -1.460701251452547755e-01 -1.607940576566451174e-01 -1.747551830991537214e-01 -1.880522320961864335e-01 -2.008441218850804955e-01 -2.132064062984051767e-01 -2.249790898198934241e-01 -2.359708881188378182e-01 -2.460206942458876833e-01 -2.549271514068929267e-01 -2.625714598827063595e-01 -2.689379520780255661e-01 -2.744025685755951405e-01 -2.794784837035559910e-01 -2.844761137331547896e-01 -2.900436970996721486e-01 -2.963754837961674604e-01 -3.032828549974853627e-01 -3.112772964091820582e-01 -3.210655570872225639e-01 -3.328405214070256912e-01 -3.465658060382413863e-01 -3.620809471939884783e-01 -3.790855935323138026e-01 -3.973358375827513167e-01 -4.163410522018130555e-01 -4.356705476798342636e-01 -4.554132981555840121e-01 -4.757018015392857624e-01 -4.963672725988420020e-01 -5.171283758681263221e-01 -5.377708549399338178e-01 -5.583819020691119794e-01 -5.792319566956293242e-01 -6.004438485984709972e-01 -6.221940707165296569e-01 -6.444298197963841401e-01 -6.666452385112049406e-01 -6.882259379502182473e-01 -7.088896851595324344e-01 -7.285837871955593847e-01 -7.470729693164227525e-01 -7.640631890493233547e-01 -7.795072102568394445e-01 -7.934678604379560296e-01 -8.059420748959578162e-01 -8.173625264935056034e-01 -8.283189827880311773e-01 -8.391295995389856932e-01 -8.498559243344331326e-01 -8.607201229736086701e-01 -8.718319347070887515e-01 -8.827967480050170623e-01 -8.933860144145301385e-01 -9.033087900707302831e-01 -9.122230065385804609e-01 -9.200445489666032595e-01 -9.265800229519827180e-01 -9.315483028510308516e-01 -9.351100768827813603e-01 -9.377860111170487345e-01 -9.398888121107301652e-01 -9.413869856868615216e-01 -9.422121221216096520e-01 -9.427568105188536274e-01 -9.436416132828367997e-01 -9.450054217905202725e-01 -9.468737710120310735e-01 -9.495658556816909401e-01 -9.534433130151296343e-01 -9.590263938471189631e-01 -9.666428693635022995e-01 -9.762797100966130737e-01 -9.879010967638693907e-01 -1.001323707267412821e+00 -1.016105369114485901e+00 -1.032082277784727387e+00 -1.049535538833841652e+00 -1.068842053970193939e+00 -1.090240433248649055e+00 -1.113569041504314239e+00 -1.138652172484539760e+00 -1.165197323206178526e+00 -1.192646169780630760e+00 -1.220711414802860828e+00 -1.249002898980488219e+00 -1.277023280693884821e+00 -1.304762651200212176e+00 -1.332251875671729646e+00 -1.359301302051716398e+00 -1.385735242051888472e+00 -1.411353687709911764e+00 -1.435609842242745904e+00 -1.458088236572916196e+00 -1.478644119669422441e+00 -1.497177887436616173e+00 -1.513906777667965775e+00 -1.529015378884664544e+00 -1.542469014771970404e+00 -1.554268800700843833e+00 -1.564612876728591617e+00 -1.573647551464260497e+00 -1.581542996384046385e+00 -1.588554781083888257e+00 -1.594859245833726957e+00 -1.600530384824199404e+00 -1.605584783171401408e+00 -1.609814644909302261e+00 -1.612951061852530010e+00 -1.614917736586902297e+00 -1.615558519991658448e+00 -1.614826376623486270e+00 -1.613094794249979147e+00 -1.610893677625413689e+00 -1.608797843425959107e+00 -1.607467331985333203e+00 -1.607077737189542832e+00 -1.607179352399392025e+00 -1.607706679121974069e+00 -1.608902548536393251e+00 -1.610926600723870505e+00 -1.613813372337880470e+00 -1.617914562779634524e+00 -1.623839552807196718e+00 -1.631910858205204651e+00 -1.642238105757915623e+00 -1.654286728425505837e+00 -1.667442312830653917e+00 -1.681250589947040019e+00 -1.695367125208029568e+00 -1.709689561294544635e+00 -1.724350585181317230e+00 -1.739392946479676461e+00 -1.754676720393307354e+00 -1.770010822693595998e+00 -1.784866240133458959e+00 -1.798579340208228627e+00 -1.810752387878854730e+00 -1.821114552703001932e+00 -1.829217044416772353e+00 -1.835111007783809312e+00 -1.839173779418306509e+00 -1.841502888620164091e+00 -1.842078982739757231e+00 -1.841093263851611317e+00 -1.839181841473566559e+00 -1.837203423845394479e+00 -1.835736446242786535e+00 -1.835140479466461860e+00 -1.835719333075152004e+00 -1.837448715485881845e+00 -1.840032977780124535e+00 -1.843127508123829417e+00 -1.846574324947999779e+00 -1.850080436524277339e+00 -1.853584258489550773e+00 -1.857599528214163520e+00 -1.862161426891740357e+00 -1.867280813726706956e+00 -1.873135415728301334e+00 -1.879701570430665436e+00 -1.886866166460070104e+00 -1.894078224971255109e+00 -1.900649086211699146e+00 -1.906167408287485765e+00 -1.910549843400234371e+00 -1.913741115747163990e+00 -1.915792673305022564e+00 -1.916761153038907928e+00 -1.917013925366533034e+00 -1.917159828270097677e+00 -1.917513772984598797e+00 -1.918101540450125375e+00 -1.918717016265216513e+00 -1.919357643083559273e+00 -1.920267920992122734e+00 -1.921832550321292743e+00 -1.924390673340140356e+00 -1.928170400002098051e+00 -1.933092511538532898e+00 -1.938768528063866237e+00 -1.944944970119322436e+00 -1.951567373137363726e+00 -1.958467813246574263e+00 -1.965155119867793898e+00 -1.970912975052686367e+00 -1.975291234710994104e+00 -1.978067945795779270e+00 -1.979205072260827203e+00 -1.979066045335444057e+00 -1.977972867685651170e+00 -1.976164218442222120e+00 -1.973862254473793376e+00 -1.971324337997033327e+00 -1.968737072329014293e+00 -1.966215964783857295e+00 -1.964066074937510509e+00 -1.962503501225351776e+00 -1.961616679410959740e+00 -1.961607253818714591e+00 -1.962633800764198799e+00 -1.964842046767900197e+00 -1.968604305555671230e+00 -1.974040918600362904e+00 -1.981101213286346585e+00 -1.990041840130376549e+00 -2.000852128850406864e+00 -2.013322356420116144e+00 -2.026841177923771387e+00 -2.040550368784606050e+00 -2.053697743506285978e+00 -2.065855333138576277e+00 -2.077396132260270534e+00 -2.088614404443423833e+00 -2.099428980202887374e+00 -2.109469540295584089e+00 -2.118393742142446801e+00 -2.126087175744163282e+00 -2.132213982132815655e+00 -2.136686783423038971e+00 -2.139782818873886328e+00 -2.141527095110066448e+00 -2.142241074206867157e+00 -2.142451731690618200e+00 -2.142457485373958637e+00 -2.142654283913816293e+00 -2.143385542760519957e+00 -2.144956882655311592e+00 -2.147597951803269734e+00 -2.151429302572264390e+00 -2.156652274009527304e+00 -2.163090223098078191e+00 -2.170521783998927479e+00 -2.179030594792144004e+00 -2.188478786883094607e+00 -2.198627760661488129e+00 -2.209272666865069734e+00 -2.220195233864749706e+00 -2.231241835635462412e+00 -2.242313517589802796e+00 -2.253359063402728513e+00 -2.263976732412893433e+00 -2.273779931392901243e+00 -2.282754092812171010e+00 -2.290734827555969577e+00 -2.297593907477547326e+00 -2.303209704715687423e+00 -2.307801681144487471e+00 -2.311745181289349915e+00 -2.315482498172201531e+00 -2.319381517194037290e+00 -2.323232888249806560e+00 -2.326951900849644428e+00 -2.330917229488098208e+00 -2.335403152147550898e+00 -2.340095580799011810e+00 -2.344540284734994096e+00 -2.348700759119088488e+00 -2.352516069840678625e+00 -2.355807128373922588e+00 -2.358687852974144405e+00 -2.361043052473322135e+00 -2.362560506982703590e+00 -2.363254583777208762e+00 -2.363424080791566517e+00 -2.363191839457681631e+00 -2.362548214273567204e+00 -2.361607179403150791e+00 -2.360548334554670724e+00 -2.359469022162098639e+00 -2.358562219280640804e+00 -2.358214354680931102e+00 -2.358678532784657111e+00 -2.360259670235076435e+00 -2.363336632091367129e+00 -2.368247546820098304e+00 -2.375188762799605335e+00 -2.384141971540145732e+00 -2.395082201868818039e+00 -2.407752893287823603e+00 -2.422030561421538053e+00 -2.438031846360128707e+00 -2.455589961780225483e+00 -2.474398343283647161e+00 -2.494171600578957371e+00 -2.514742448122753604e+00 -2.535802008247297401e+00 -2.556786547854462910e+00 -2.577110632980276428e+00 -2.596107864179413749e+00 -2.613248854289485390e+00 -2.628310718390935108e+00 -2.641223778240624487e+00 -2.652117275364653803e+00 -2.661262085948149725e+00 -2.668857855259163525e+00 -2.675121686025731638e+00 -2.680341510948727635e+00 -2.684770320589754178e+00 -2.688732508676365374e+00 -2.692210627773053755e+00 -2.695096038820281148e+00 -2.697607687191841297e+00 -2.699532118525467705e+00 -2.700457286989206285e+00 -2.700177653870148742e+00 -2.698618870883944698e+00 -2.695748570378793563e+00 -2.691511486328843183e+00 -2.686088346569881935e+00 -2.679651182217188676e+00 -2.672299851238316037e+00 -2.664247039258505367e+00 -2.655643595161574666e+00 -2.646392967319306955e+00 -2.636557188954093078e+00 -2.626503271694669017e+00 -2.616469872915236028e+00 -2.606806023122378413e+00 -2.597965700009957413e+00 -2.589979524087021812e+00 -2.582819787195848704e+00 -2.576723230055458114e+00 -2.571996882317562960e+00 -2.568693370913695428e+00 -2.566863409006412855e+00 -2.566583054157116184e+00 -2.567621259077353280e+00 -2.570089446009334200e+00 -2.574369505516145296e+00 -2.580415955993252464e+00 -2.587958060076173794e+00 -2.596747082051863664e+00 -2.606494499754581806e+00 -2.616775779618031983e+00 -2.627020022989883685e+00 -2.636986288360595676e+00 -2.646695459006022322e+00 -2.655932693655293164e+00 -2.664696218942301353e+00 -2.673105014189073536e+00 -2.680951709355041679e+00 -2.688304372956511923e+00 -2.695382849050752760e+00 -2.702259781112906989e+00 -2.708694849046480169e+00 -2.714447479343655711e+00 -2.719599788657729889e+00 -2.724169550792237438e+00 -2.728022326862765468e+00 -2.730871961994979280e+00 -2.732333684947721331e+00 -2.732201842264610825e+00 -2.730541309285996476e+00 -2.727500138248088124e+00 -2.723209402639255483e+00 -2.717715708417269393e+00 -2.711072252667689586e+00 -2.703561629258615095e+00 -2.695684292206714350e+00 -2.688025032080950893e+00 -2.681099630479552243e+00 -2.675253707403891568e+00 -2.670971117911847159e+00 -2.668372377231084336e+00 -2.667470450761933787e+00 -2.668701923667280873e+00 -2.672177988129005755e+00 -2.677507687195822772e+00 -2.684507460166330794e+00 -2.692993501207156193e+00 -2.702560733850285501e+00 -2.713005433852595516e+00 -2.724283583393379615e+00 -2.736480977743163123e+00 -2.749236868045527693e+00 -2.761778750020713158e+00 -2.773400362433797284e+00 -2.783492450348585834e+00 -2.791489040703334812e+00 -2.796900662783588842e+00 -2.799442354629074536e+00 -2.799073139904705521e+00 -2.795720348596339111e+00 -2.789444697928376904e+00 -2.780790974880344990e+00 -2.770150340708900760e+00 -2.757624381335904928e+00 -2.743406351424354295e+00 -2.727984642168832075e+00 -2.712022591080452738e+00 -2.696098529031825120e+00 -2.680857361081816492e+00 -2.666785788309389282e+00 -2.654091256564245160e+00 -2.642817434627050766e+00 -2.633041183980096012e+00 -2.624807913008342375e+00 -2.618185067779966957e+00 -2.613200055815169343e+00 -2.609651191561401795e+00 -2.607294327524861011e+00 -2.605615328920328988e+00 -2.604156348719770087e+00 -2.602620026640215301e+00 -2.600656291719206425e+00 -2.598175982752514823e+00 -2.595086580131251708e+00 -2.590814296614595058e+00 -2.584564271207654862e+00 -2.575874160323917472e+00 -2.564627339012635066e+00 -2.550634847518395976e+00 -2.533654203106289415e+00 -2.513732774375844858e+00 -2.491189930624830851e+00 -2.466338147177937312e+00 -2.439441457404865954e+00 -2.411170222704220212e+00 -2.382227790990650185e+00 -2.352945723140428935e+00 -2.323698698038642707e+00 -2.294791600899255712e+00 -2.266584221510860697e+00 -2.239345135832737199e+00 -2.213273254441426641e+00 -2.188674798479056882e+00 -2.165736415426772865e+00 -2.144503638035959892e+00 -2.124916661945625673e+00 -2.106748690850352101e+00 -2.089829558517610320e+00 -2.074149140624504284e+00 -2.059560292915247892e+00 -2.046041164910849197e+00 -2.033783256368107750e+00 -2.022792394745442035e+00 -2.012691641284063415e+00 -2.002962051792060105e+00 -1.993395221111739835e+00 -1.983786011725716891e+00 -1.973791663003838570e+00 -1.963280410300895618e+00 -1.952194969029645621e+00 -1.940423455896604921e+00 -1.927555280700825158e+00 -1.913365625110230894e+00 -1.898268083583124710e+00 -1.882869297079843296e+00 -1.867596579222165154e+00 -1.852499591087495290e+00 -1.837876372459586349e+00 -1.824032004848048727e+00 -1.810957386966757010e+00 -1.798908465484339469e+00 -1.788383122631482802e+00 -1.779875290474182137e+00 -1.773376380237393191e+00 -1.768694169593598708e+00 -1.765815712470774068e+00 -1.764556429165238693e+00 -1.764837962568941210e+00 -1.766538125744109289e+00 -1.769445611823863507e+00 -1.773606342689562743e+00 -1.779132969809517517e+00 -1.786012677141953775e+00 -1.793964409488551404e+00 -1.802767897264894614e+00 -1.812284356822297271e+00 -1.822166331612951273e+00 -1.832073607743682109e+00 -1.841955570901618211e+00 -1.851862424281766728e+00 -1.861522451499883823e+00 -1.870854469765551364e+00 -1.880038824394935304e+00 -1.888998027480505382e+00 -1.897511243741101916e+00 -1.905582978699076335e+00 -1.913328868454728493e+00 -1.921030511638697869e+00 -1.929040529543015747e+00 -1.937435249880776089e+00 -1.946425122222415149e+00 -1.956045963871655857e+00 -1.965994193252725619e+00 -1.976161596339761850e+00 -1.986489990369333825e+00 -1.996979132211589958e+00 -2.007760812810910789e+00 -2.018937466185230178e+00 -2.030619239432680523e+00 -2.042634100967728905e+00 -2.054799198905482793e+00 -2.067008406306649615e+00 -2.079121883064054543e+00 -2.091166505713305757e+00 -2.103232522701539597e+00 -2.115617888062580665e+00 -2.128632669287895407e+00 -2.142507848802678527e+00 -2.157392253449780029e+00 -2.172897019893732296e+00 -2.188521991697625069e+00 -2.204163961929648252e+00 -2.219871666906553465e+00 -2.235502357228216219e+00 -2.250879303922363572e+00 -2.265772106732760971e+00 -2.279860041680680904e+00 -2.292727190898657508e+00 -2.304013353607672343e+00 -2.313578567611585424e+00 -2.320814605252826013e+00 -2.325146287049331573e+00 -2.326438023393351262e+00 -2.324191772172835790e+00 -2.317499541811294250e+00 -2.305529074273501067e+00 -2.287209334013578843e+00 -2.261392223551075276e+00 -2.227073214572476978e+00 -2.183118752539757068e+00 -2.128488740154550474e+00 -2.062178287989674619e+00 -1.983278653894738452e+00 -1.891123513515430288e+00 -1.785211682550096768e+00 -1.665383743793608096e+00 -1.531971964570748357e+00 -1.385665585226832475e+00 -1.227402048136762458e+00 -1.058157464676270809e+00 -8.791921542655122268e-01 -6.921301097915621980e-01 -4.987127700199381342e-01 -3.009466906488346138e-01 -1.006235562141758744e-01 1.006235551277593759e-01 3.009466895763726058e-01 4.987127689700212585e-01 6.921301087658310314e-01 8.791921532621690405e-01 1.058157463690418965e+00 1.227402047164162013e+00 1.385665584265506123e+00 1.531971963619901622e+00 1.665383742853152826e+00 1.785211681619877533e+00 1.891123512594429235e+00 1.983278652979094225e+00 2.062178287073971550e+00 2.128488739234211113e+00 2.183118751611899722e+00 2.227073213634025883e+00 2.261392222597932822e+00 2.287209333039058823e+00 2.305529073267682527e+00 2.317499540764610177e+00 2.324191771076289825e+00 2.326438022236787084e+00 2.325146285819750247e+00 2.320814603934814979e+00 2.313578566190264585e+00 2.304013352071012211e+00 2.292727189237745211e+00 2.279860039888777390e+00 2.265772104805803711e+00 2.250879301853889736e+00 2.235502355008576192e+00 2.219871664527518718e+00 2.204163959387672289e+00 2.188521988997260692e+00 2.172897017044451484e+00 2.157392250464531092e+00 2.142507845697559254e+00 2.128632666075918500e+00 2.115617884753595579e+00 2.103232519305327397e+00 2.091166502244109271e+00 2.079121879541895979e+00 2.067008402754439533e+00 2.054799195350156538e+00 2.042634097437460827e+00 2.030619235953448509e+00 2.018937462778137348e+00 2.007760809492789900e+00 1.996979128996517749e+00 1.986489987268130530e+00 1.976161593361627000e+00 1.965994190402998054e+00 1.956045961151530177e+00 1.946425119629906941e+00 1.937435247411752437e+00 1.929040527189966436e+00 1.921030509391586483e+00 1.913328866302663966e+00 1.905582976628022118e+00 1.897511241734415544e+00 1.888998025521232638e+00 1.880038822468188320e+00 1.870854467858104941e+00 1.861522449597171169e+00 1.851862422367941852e+00 1.841955568960419898e+00 1.832073605759323209e+00 1.822166329570601651e+00 1.812284354713526335e+00 1.802767895090704897e+00 1.793964407254539761e+00 1.786012674854889681e+00 1.779132967476506844e+00 1.773606340318218066e+00 1.769445609420466470e+00 1.766538123311527153e+00 1.764837960108855075e+00 1.764556426679091850e+00 1.765815709957790691e+00 1.768694167050881116e+00 1.773376377662591707e+00 1.779875287865561484e+00 1.788383119982555725e+00 1.798908462785560713e+00 1.810957384209931131e+00 1.824032002026017230e+00 1.837876369567411849e+00 1.852499588119445040e+00 1.867596576168457867e+00 1.882869293930957255e+00 1.898268080331800167e+00 1.913365621752576962e+00 1.927555277235094122e+00 1.940423452319610886e+00 1.952194965341215838e+00 1.963280406504759990e+00 1.973791659106352014e+00 1.983786007734388068e+00 1.993395217032862599e+00 2.002962047632291132e+00 2.012691637053909410e+00 2.022792390455166345e+00 2.033783252026285293e+00 2.046041160527948044e+00 2.059560288505610348e+00 2.074149136208657485e+00 2.089829554120163468e+00 2.106748686496530354e+00 2.124916657658381336e+00 2.144503633834840883e+00 2.165736411329133748e+00 2.188674794495826248e+00 2.213273250577811879e+00 2.239345132089494594e+00 2.266584217884908270e+00 2.294791597387066950e+00 2.323698694635149220e+00 2.352945719837244098e+00 2.382227787773338434e+00 2.411170219549787941e+00 2.439441454283119981e+00 2.466338144058060067e+00 2.491189927477652777e+00 2.513732771174635339e+00 2.533654199828468290e+00 2.550634844143397473e+00 2.564627335525131446e+00 2.575874156711533747e+00 2.584564267461167297e+00 2.590814292733805146e+00 2.595086576117792809e+00 2.598175978607751180e+00 2.600656287447922210e+00 2.602620022252503329e+00 2.604156344234702214e+00 2.605615324359757512e+00 2.607294322906247075e+00 2.609651186901142506e+00 2.613200051127158474e+00 2.618185063069848439e+00 2.624807908279412239e+00 2.633041179236029095e+00 2.642817429870152335e+00 2.654091251790668515e+00 2.666785783502127138e+00 2.680857356206133524e+00 2.696098524039060251e+00 2.712022585918950845e+00 2.727984636790025341e+00 2.743406345778260036e+00 2.757624375370936409e+00 2.770150334378124857e+00 2.780790968146026998e+00 2.789444690765609192e+00 2.795720340991028507e+00 2.799073131851531393e+00 2.799442346137169579e+00 2.796900653875734832e+00 2.791489031409627231e+00 2.783492440704838256e+00 2.773400352481116826e+00 2.761778739805325067e+00 2.749236857620322105e+00 2.736480967163012146e+00 2.724283572713435131e+00 2.713005423129861704e+00 2.702560723142442889e+00 2.692993490568042603e+00 2.684507449638771526e+00 2.677507676821351712e+00 2.672177977952129524e+00 2.668701913727947073e+00 2.667470441091738920e+00 2.668372367848376836e+00 2.670971108822566276e+00 2.675253698605182251e+00 2.681099621962482082e+00 2.688025023836237093e+00 2.695684284231114614e+00 2.703561621547286631e+00 2.711072245207328812e+00 2.717715701187544131e+00 2.723209395615350914e+00 2.727500131401402683e+00 2.730541302589683639e+00 2.732201835694621384e+00 2.732333678473203076e+00 2.730871955574966314e+00 2.728022320451902516e+00 2.724169544350087957e+00 2.719599782145045719e+00 2.714447472715413312e+00 2.708694842253469570e+00 2.702259774108829671e+00 2.695382841795189055e+00 2.688304365407154339e+00 2.680951701469775017e+00 2.673105005932161493e+00 2.664696210284856370e+00 2.655932684574147995e+00 2.646695449483571050e+00 2.636986278383396609e+00 2.627020012555374429e+00 2.616775768733652807e+00 2.606494488432736567e+00 2.596747070315382988e+00 2.587958047954998619e+00 2.580415943526717992e+00 2.574369492747919264e+00 2.570089432978256205e+00 2.567621245822460541e+00 2.566583040712763886e+00 2.566863395403360837e+00 2.568693357186541348e+00 2.571996868509392797e+00 2.576723216215492052e+00 2.582819773365152560e+00 2.589979510290825182e+00 2.597965686267682095e+00 2.606806009454353035e+00 2.616469859337238191e+00 2.626503258217719239e+00 2.636557175585956259e+00 2.646392954064071823e+00 2.655643582021324001e+00 2.664247026235505800e+00 2.672299838334049493e+00 2.679651169432952784e+00 2.686088333907636905e+00 2.691511473783904318e+00 2.695748557942095225e+00 2.698618858546331101e+00 2.700177641616847257e+00 2.700457274800035279e+00 2.699532106381296703e+00 2.697607675075423650e+00 2.695096026709616677e+00 2.692210615638706450e+00 2.688732496487510559e+00 2.684770308317558918e+00 2.680341498565864455e+00 2.675121673502447450e+00 2.668857842565124372e+00 2.661262073058760169e+00 2.652117262261731945e+00 2.641223764918644523e+00 2.628310704851513524e+00 2.613248840535916884e+00 2.596107850222805880e+00 2.577110618839843159e+00 2.556786533559706420e+00 2.535801993838653345e+00 2.514742433643716080e+00 2.494171586067874369e+00 2.474398328773756539e+00 2.455589947307049936e+00 2.438031831962327978e+00 2.422030547134026879e+00 2.407752879136145552e+00 2.395082187874173485e+00 2.384141957719516647e+00 2.375188749162702173e+00 2.368247533373100122e+00 2.363336618835783831e+00 2.360259657161110969e+00 2.358678519874607193e+00 2.358214341916227585e+00 2.358562206637174086e+00 2.359469009618340607e+00 2.360548322088307671e+00 2.361607166981696260e+00 2.362548201856917718e+00 2.363191827003591872e+00 2.363424068260217226e+00 2.363254571129450365e+00 2.362560494183094661e+00 2.361043039492793039e+00 2.358687839789629148e+00 2.355807114971795180e+00 2.352516056216757967e+00 2.348700745279034052e+00 2.344540270693140194e+00 2.340095566573185071e+00 2.335403137759466841e+00 2.330917214962797690e+00 2.326951886217898391e+00 2.323232873547110167e+00 2.319381502455451827e+00 2.315482483429807559e+00 2.311745166574162180e+00 2.307801666483792591e+00 2.303209690134681686e+00 2.297593893004523657e+00 2.290734813216004806e+00 2.282754078623951521e+00 2.273779917362023451e+00 2.263976718535048338e+00 2.253359049674490855e+00 2.242313504000553515e+00 2.231241822166426303e+00 2.220195220499901811e+00 2.209272653591258351e+00 2.198627747462119419e+00 2.188478773740383687e+00 2.179030581690004187e+00 2.170521770916496784e+00 2.163090210007997172e+00 2.156652260880010274e+00 2.151429289374266585e+00 2.147597938516751626e+00 2.144956869268668243e+00 2.143385529263780676e+00 2.142654270297315477e+00 2.142457471630746291e+00 2.142451717820413659e+00 2.142241060215702042e+00 2.141527081002052135e+00 2.139782804650494974e+00 2.136686769085434978e+00 2.132213967684732037e+00 2.126087161191219543e+00 2.118393727492154710e+00 2.109469525560901282e+00 2.099428965398494107e+00 2.088614389581216368e+00 2.077396117355289284e+00 2.065855318211747615e+00 2.053697728583520288e+00 2.040550353889172719e+00 2.026841163073291874e+00 2.013322341630128243e+00 2.000852114131480786e+00 1.990041825488622740e+00 1.981101198726079815e+00 1.974040904131513896e+00 1.968604291186980770e+00 1.964842032499210855e+00 1.962633786587226314e+00 1.961607239717632511e+00 1.961616665358320466e+00 1.962503487180911499e+00 1.964066060853470574e+00 1.966215950605172624e+00 1.968737057991524209e+00 1.971324323433180092e+00 1.973862239622311554e+00 1.976164203251819851e+00 1.977972852116060221e+00 1.979066029355031731e+00 1.979205055845049577e+00 1.978067928931047437e+00 1.975291217394028243e+00 1.970912957291395484e+00 1.965155101684851413e+00 1.958467794678923513e+00 1.951567354230491880e+00 1.944944950919657467e+00 1.938768508619383546e+00 1.933092491896785781e+00 1.928170380207990586e+00 1.924390653433217580e+00 1.921832530329105504e+00 1.920267900935533456e+00 1.919357622975928379e+00 1.918716996105509498e+00 1.918101520220926615e+00 1.917513752654327330e+00 1.917159807799851512e+00 1.917013904712223660e+00 1.916761132158717018e+00 1.915792652164852949e+00 1.913741094320410507e+00 1.910549821666126302e+00 1.906167386232890504e+00 1.900649063835239794e+00 1.894078202282881040e+00 1.886866143486453984e+00 1.879701547206076961e+00 1.873135392289609902e+00 1.867280790116967903e+00 1.862161403164276807e+00 1.857599504434376714e+00 1.853584234732313929e+00 1.850080412870507729e+00 1.846574301475237379e+00 1.843127484891675438e+00 1.840032954829650347e+00 1.837448692848430598e+00 1.835719310768862300e+00 1.835140457492502319e+00 1.835736424585691973e+00 1.837203402470710456e+00 1.839181820328412043e+00 1.841093242870835534e+00 1.842078961858028219e+00 1.841502867772317975e+00 1.839173758532305802e+00 1.835110986784891596e+00 1.829217023232446726e+00 1.821114531267061798e+00 1.810752366135828684e+00 1.798579318102888847e+00 1.784866217613985340e+00 1.770010799719043071e+00 1.754676696939410974e+00 1.739392922534885644e+00 1.724350560744379202e+00 1.709689536388173225e+00 1.695367099867075122e+00 1.681250564213212950e+00 1.667442286753374248e+00 1.654286702059962755e+00 1.642238079161127517e+00 1.631910831424165265e+00 1.623839525875693690e+00 1.617914535722968061e+00 1.613813345181069892e+00 1.610926573492262870e+00 1.608902521250038964e+00 1.607706651797301323e+00 1.607179325052659591e+00 1.607077709835559753e+00 1.607467304633358740e+00 1.608797816077589093e+00 1.610893650286103318e+00 1.613094766928979684e+00 1.614826349322374899e+00 1.615558492707981797e+00 1.614917709324480644e+00 1.612951034621313395e+00 1.609814617723883012e+00 1.605584756046664729e+00 1.600530357773403578e+00 1.594859218868150741e+00 1.588554754213218567e+00 1.581542969615067795e+00 1.573647524797873620e+00 1.564612850162781621e+00 1.554268774228878991e+00 1.542468988381407113e+00 1.529015352564622177e+00 1.513906751411011165e+00 1.497177861238199625e+00 1.478644093522796688e+00 1.458088210471043533e+00 1.435609816177040532e+00 1.411353661658077963e+00 1.385735215983175950e+00 1.359301275930227648e+00 1.332251849454513914e+00 1.304762624839992391e+00 1.277023254135579711e+00 1.249002872173850864e+00 1.220711387716595375e+00 1.192646142398659403e+00 1.165197295524705634e+00 1.138652144508244479e+00 1.113569013241232586e+00 1.090240404706224409e+00 1.068842025162733744e+00 1.049535509782497433e+00 1.032082248506900335e+00 1.016105339626209858e+00 1.001323677587811600e+00 9.879010669124427269e-01 9.762796800966826449e-01 9.666428392468294772e-01 9.590263636429200433e-01 9.534432827457520743e-01 9.495658253679730709e-01 9.468737406760651121e-01 9.450053914532695609e-01 9.436415829604133387e-01 9.427567802169402045e-01 9.422120918379480736e-01 9.413869554157814346e-01 9.398887818448415921e-01 9.377859808431920907e-01 9.351100465793953376e-01 9.315482724955255200e-01 9.265799925220192801e-01 9.200445184423179379e-01 9.122229759043846142e-01 9.033087593118102054e-01 8.933859835180658626e-01 8.827967169625575705e-01 8.718319035104060699e-01 8.607200915990490531e-01 8.498558927437210864e-01 8.391295676945245141e-01 8.283189506634589527e-01 8.173624940708554831e-01 8.059420421553654679e-01 7.934678273538066096e-01 7.795071768032171278e-01 7.640631552069784282e-01 7.470729350771596611e-01 7.285837525578670038e-01 7.088896501180866894e-01 6.882259024967402050e-01 6.666452026473933534e-01 6.444297835335885960e-01 6.221940340701287431e-01 6.004438115882104743e-01 5.792319193431670898e-01 5.583818643982001451e-01 5.377708169771588942e-01 5.171283376407751486e-01 4.963672341328801418e-01 4.757017628560706313e-01 4.554132592721938377e-01 4.356705086110959635e-01 4.163410129668480564e-01 3.973357982109856912e-01 3.790855540606058449e-01 3.620809076553088146e-01 3.465657664629689938e-01 3.328404818280843447e-01 3.210655175333806399e-01 3.112772568927573702e-01 3.032828155110374735e-01 2.963754443234949965e-01 2.900436576234116104e-01 2.844760742315730617e-01 2.794784441471764302e-01 2.744025289325063288e-01 2.689379123277292338e-01 2.625714200163538625e-01 2.549271114142084849e-01 2.460206541048199080e-01 2.359708478004703125e-01 2.249790492952686016e-01 2.132063655396359836e-01 2.008440808647615206e-01 1.880521907881597399e-01 1.747551414798583502e-01 1.607940157066024001e-01 1.460700828464074064e-01 1.305369764049473247e-01 1.142399376900356950e-01 9.685367119752189002e-02 7.804493141083354568e-02 5.747670494876878922e-02 3.485767350671001991e-02 1.052485999518628854e-02 -1.500362569151201912e-02 -4.150561107968675501e-02 -6.883075412041866903e-02 -9.663754861480079728e-02 -1.248502188001553020e-01 -1.533596760296182526e-01 -1.818019326714729877e-01 -2.096775199114617738e-01 -2.366466899600361828e-01 -2.627797761421071798e-01 -2.882056714087793403e-01 -3.133673202104720334e-01 -3.386951428057919378e-01 -3.641371213113491212e-01 -3.894159981658593672e-01 -4.137608739182932482e-01 -4.364891974770891414e-01 -4.576965601769862335e-01 -4.773258680338071103e-01 -4.951582728274234735e-01 -5.113409287232374423e-01 -5.259186475489749935e-01 -5.388501852140268333e-01 -5.501022752135610316e-01 -5.594289545241140083e-01 -5.666896151223850264e-01 -5.720692216671890984e-01 -5.760452039589597506e-01 -5.790945421801072523e-01 -5.813317305469912766e-01 -5.828097125436332293e-01 -5.838593803520572001e-01 -5.849443233171376377e-01 -5.862397564434925767e-01 -5.876023906646586914e-01 -5.892436278898517399e-01 -5.917670244488888454e-01 -5.957037925847941118e-01 -6.016276083359662907e-01 -6.100096560565468895e-01 -6.210879411968287522e-01 -6.349456096488310664e-01 -6.515739328129381835e-01 -6.707403923105516030e-01 -6.921005491206103644e-01 -7.156404311567804433e-01 -7.415016571704720061e-01 -7.694770555120756805e-01 -7.991761866289306404e-01 -8.302772582112397659e-01 -8.622607083856300703e-01 -8.945750819433877510e-01 -9.269164595665799755e-01 -9.590656015919726274e-01 -9.908893826039719688e-01 -1.022508868731872633e+00 -1.054010199279874938e+00 -1.085164631083038511e+00 -1.115300719562325904e+00 -1.143640676648174148e+00 -1.169726726992854626e+00 -1.193403010834699574e+00 -1.215084348860700159e+00 -1.235707069532204549e+00 -1.256091711435346481e+00 -1.276581135590315608e+00 -1.297060323327688058e+00 -1.317212704126067946e+00 -1.336919129473505219e+00 -1.356155211155810614e+00 -1.374971031413537492e+00 -1.393757542767919189e+00 -1.412976160830722749e+00 -1.433130354058002709e+00 -1.454622198316812609e+00 -1.477589303774217822e+00 -1.501932013058425941e+00 -1.527357229472229072e+00 -1.553910824143744041e+00 -1.581743994428600031e+00 -1.610980724022665456e+00 -1.641749911336970902e+00 -1.674163093175055295e+00 -1.708266163907251833e+00 -1.743700531033409273e+00 -1.780280748814040859e+00 -1.817937003396767892e+00 -1.856188879932205271e+00 -1.894679504179673790e+00 -1.933193324118398060e+00 -1.971251363580756255e+00 -2.008064938300440527e+00 -2.043015757759537809e+00 -2.075796461877830623e+00 -2.105823885743843604e+00 -2.132620089219590120e+00 -2.156106776624027610e+00 -2.176690784743427809e+00 -2.194830757686134337e+00 -2.210698038039921265e+00 -2.224548351092719756e+00 -2.236329503834699750e+00 -2.246075413636622997e+00 -2.254164660658766639e+00 -2.260770887755582326e+00 -2.265948092037018302e+00 -2.270165843017581064e+00 -2.274219513592207420e+00 -2.278806068678774999e+00 -2.284338494976077438e+00 -2.290780951031583523e+00 -2.298155944384852045e+00 -2.306529963017908802e+00 -2.316005110692483271e+00 -2.326690812179144974e+00 -2.338714846747925069e+00 -2.352464063966431596e+00 -2.368118185451908442e+00 -2.385351689084274085e+00 -2.403669410427608177e+00 -2.422759240138374182e+00 -2.442756169921912690e+00 -2.464095502792120751e+00 -2.487068830792162899e+00 -2.511459006368984781e+00 -2.536766830000280137e+00 -2.562738314121187244e+00 -2.589080446735154695e+00 -2.615520668861384124e+00 -2.641745380309375779e+00 -2.667555678276118947e+00 -2.692897255892158892e+00 -2.717768952971135743e+00 -2.742122159205385934e+00 -2.765861691360565811e+00 -2.789163780068965703e+00 -2.812261914673496843e+00 -2.835117223058686964e+00 -2.857474225040395943e+00 -2.879064661590265750e+00 -2.899735369420649356e+00 -2.919253467950810421e+00 -2.937381987817909490e+00 -2.954174270594588592e+00 -2.970011504503113908e+00 -2.985313052420846436e+00 -3.000343195604993074e+00 -3.015604448802450488e+00 -3.031493687025243133e+00 -3.048226358421287863e+00 -3.065849514609465754e+00 -3.084251637644040311e+00 -3.103336196537659575e+00 -3.122866869934117329e+00 -3.142633738652136355e+00 -3.162328045058943715e+00 -3.181537172764543175e+00 -3.200142761258822244e+00 -3.218178449147406361e+00 -3.235561668672801705e+00 -3.251917667913735155e+00 -3.266590248527885709e+00 -3.279054816067421108e+00 -3.289028888596770006e+00 -3.296357464385580194e+00 -3.301250268531598753e+00 -3.304115290108088132e+00 -3.305209141333188771e+00 -3.305118102866948071e+00 -3.304516737735594401e+00 -3.303747647048115965e+00 -3.303106423402876857e+00 -3.302848710986527436e+00 -3.303086944542217296e+00 -3.303654778162876671e+00 -3.303959142645853664e+00 -3.303703232947301505e+00 -3.303349898441292343e+00 -3.303447628511965828e+00 -3.304356574161783744e+00 -3.306318810474622616e+00 -3.309468078115014311e+00 -3.313740505923294943e+00 -3.318695710721680570e+00 -3.323888711560806897e+00 -3.329098552395207022e+00 -3.333927539443265697e+00 -3.337969432743950193e+00 -3.340983608363578217e+00 -3.342761272879248846e+00 -3.343351660106812950e+00 -3.343023887991372511e+00 -3.342112254144889327e+00 -3.340547946762684628e+00 -3.338108961375954475e+00 -3.334908916580937355e+00 -3.330923930360204732e+00 -3.326146787769415525e+00 -3.320832153168767231e+00 -3.315004773430320739e+00 -3.308803367700841935e+00 -3.302463724012623114e+00 -3.296081295438672232e+00 -3.289793097022095214e+00 -3.283253283760062757e+00 -3.276286854349596656e+00 -3.269141715163866646e+00 -3.261689327670294070e+00 -3.253687329814355156e+00 -3.244854822918301629e+00 -3.234773947407388217e+00 -3.223428767642867232e+00 -3.210960876059020030e+00 -3.197477412296315435e+00 -3.183363913502233800e+00 -3.168988553738974812e+00 -3.154030146817994762e+00 -3.137799091972146126e+00 -3.120022618976833861e+00 -3.100442781494722855e+00 -3.078553316393481065e+00 -3.054320586137710070e+00 -3.028116955596298343e+00 -3.000269712418696333e+00 -2.970912269836155417e+00 -2.940095565693655821e+00 -2.908131123541935370e+00 -2.875101380234744930e+00 -2.841048451971863731e+00 -2.806142928774158385e+00 -2.770341055747632897e+00 -2.733396959184711594e+00 -2.695265500463527530e+00 -2.656398548072901544e+00 -2.617288891415212149e+00 -2.578617593793635976e+00 -2.540885513165825671e+00 -2.504284488489807448e+00 -2.469251158147433234e+00 -2.436007285382722820e+00 -2.404678936381144272e+00 -2.375519107099890004e+00 -2.348605849145290136e+00 -2.324120014228256537e+00 -2.301927956507747286e+00 -2.281397868043604227e+00 -2.262004590900852374e+00 -2.243389369408517187e+00 -2.225491995016122271e+00 -2.208396246724440015e+00 -2.191950045633310307e+00 -2.176096657942753865e+00 -2.160912645384557518e+00 -2.146292819906911564e+00 -2.132010182058615033e+00 -2.118010818279314922e+00 -2.104428722753277636e+00 -2.091254963520568388e+00 -2.078307686468788162e+00 -2.065405241635348332e+00 -2.052287036273979126e+00 -2.038769222367033951e+00 -2.024649449429852144e+00 -2.009597291259466179e+00 -1.993430998022863054e+00 -1.976007814050157574e+00 -1.957423253817339504e+00 -1.937849773268717213e+00 -1.917361516700537116e+00 -1.895938107524679062e+00 -1.873613038959062616e+00 -1.850796616293389096e+00 -1.827804824362164515e+00 -1.804661160427755151e+00 -1.781086880208935241e+00 -1.756836405796958767e+00 -1.731891412577049927e+00 -1.706272594183483982e+00 -1.679971422325315933e+00 -1.652971742165175506e+00 -1.625286167586388775e+00 -1.596998370236033082e+00 -1.568380947885160470e+00 -1.539710247326702142e+00 -1.511195681141199954e+00 -1.482985745376416808e+00 -1.455246270154896493e+00 -1.428052118038486196e+00 -1.401443978613469588e+00 -1.375521906481221635e+00 -1.350287673514813269e+00 -1.325793716173851111e+00 -1.302042002727857861e+00 -1.279037856584642752e+00 -1.256972837421679534e+00 -1.235944363313524974e+00 -1.215863398372816651e+00 -1.196722204620128016e+00 -1.178626309609645872e+00 -1.161591548698580389e+00 -1.145562108762101294e+00 -1.130455399021736529e+00 -1.116303933698797879e+00 -1.103141939371614200e+00 -1.090760711246421710e+00 -1.078949531996599376e+00 -1.067600220702924929e+00 -1.056472400802139111e+00 -1.045314094552568740e+00 -1.034071818723063307e+00 -1.022579451306829368e+00 -1.010587890061364291e+00 -9.979250941455879431e-01 -9.846646904881798390e-01 -9.710603896597717055e-01 -9.572263605282708143e-01 -9.431142766882489870e-01 -9.287795292924214685e-01 -9.142972954256300966e-01 -8.997095410300457452e-01 -8.852892270475242187e-01 -8.710768740425332002e-01 -8.570253538661072312e-01 -8.432368565459688048e-01 -8.298370129134938766e-01 -8.169434763509368924e-01 -8.046651065288861204e-01 -7.931175420918155083e-01 -7.823688564969256687e-01 -7.724627260822202190e-01 -7.633075957239626730e-01 -7.548555182348251069e-01 -7.470980899725384594e-01 -7.398664863426158700e-01 -7.330048928580711332e-01 -7.263941842014516315e-01 -7.199352604588780125e-01 -7.136076905246689916e-01 -7.073431017743472271e-01 -7.010651124691203995e-01 -6.947864564021761780e-01 -6.884136416221678934e-01 -6.817413595390797720e-01 -6.747489200516605390e-01 -6.674888144086360553e-01 -6.599812206843863605e-01 -6.522876476399562806e-01 -6.444199869990222540e-01 -6.363496450306477259e-01 -6.280852483729164604e-01 -6.195929438563388958e-01 -6.108659098365051277e-01 -6.018657358869415885e-01 -5.924867953194952186e-01 -5.827384926052756597e-01 -5.727111721311543002e-01 -5.624807424536335532e-01 -5.520571350911943620e-01 -5.414582755443324569e-01 -5.306735081418986200e-01 -5.198093807140149458e-01 -5.089793426249211716e-01 -4.982730084675348059e-01 -4.878612090093626397e-01 -4.778090842135127025e-01 -4.681591950596901697e-01 -4.589330827958471581e-01 -4.500638273158685254e-01 -4.415246499716861672e-01 -4.333652452097041530e-01 -4.255846306835054382e-01 -4.181430568744273768e-01 -4.111118879132910076e-01 -4.046136800549081092e-01 -3.987205451336967577e-01 -3.934775396542707360e-01 -3.888555095352860258e-01 -3.848046621335025064e-01 -3.813057019545463833e-01 -3.782803490691258319e-01 -3.756261203956125505e-01 -3.732804254759455875e-01 -3.711683828167957611e-01 -3.691816082523197706e-01 -3.672071546515303098e-01 -3.651870466901481760e-01 -3.631395276208875256e-01 -3.610431737403366204e-01 -3.588499429579720679e-01 -3.566011333210285517e-01 -3.542770156526969805e-01 -3.518481011055949459e-01 -3.493104506140117804e-01 -3.465542066471792304e-01 -3.435047056245539299e-01 -3.402010950404520395e-01 -3.366833613777597267e-01 -3.329633516651572256e-01 -3.290754456478098833e-01 -3.250256625530140164e-01 -3.208147842847706155e-01 -3.164348695368038311e-01 -3.118462881893957483e-01 -3.070868894630386370e-01 -3.022018017875811591e-01 -2.972269488659189940e-01 -2.923060881162202751e-01 -2.875680239254228554e-01 -2.830629635644569819e-01 -2.788130251744334598e-01 -2.748646518473341072e-01 -2.712099064498154632e-01 -2.677564974361846262e-01 -2.645042425872170533e-01 -2.615065892822713844e-01 -2.587586385753805618e-01 -2.562734230368439725e-01 -2.540317801108962215e-01 -2.519089079856712821e-01 -2.498656613400056237e-01 -2.479305636720976203e-01 -2.460895360415150668e-01 -2.443598426350161446e-01 -2.427233698878955570e-01 -2.411178736961125391e-01 -2.395094104799189438e-01 -2.378713086738830640e-01 -2.361650751864405040e-01 -2.343209072464617071e-01 -2.323171401511000544e-01 -2.301482481995819618e-01 -2.278403541509084473e-01 -2.254711557427486746e-01 -2.230675519478195756e-01 -2.206244353077922715e-01 -2.181595268648311159e-01 -2.156655338103283803e-01 -2.131584854092719028e-01 -2.106706100499096956e-01 -2.082379811486011201e-01 -2.059953820087820353e-01 -2.040387238795564329e-01 -2.023523287822914796e-01 -2.009150057013884827e-01 -1.997012614819640153e-01 -1.986592438486871059e-01 -1.977358361866172753e-01 -1.968735862691020355e-01 -1.960416848060047290e-01 -1.952160078910196994e-01 -1.943628978539045649e-01 -1.935055240309687952e-01 -1.926831309494383693e-01 -1.918837256192691965e-01 -1.910674071376448901e-01 -1.901556638714859138e-01 -1.891056854560527467e-01 -1.879779083734294531e-01 -1.867842887461420298e-01 -1.854669187098478278e-01 -1.839808666823021244e-01 -1.823067461009294510e-01 -1.804656134122609723e-01 -1.784832451966489042e-01 -1.763734774937347483e-01 -1.741695147143001721e-01 -1.719341173741531226e-01 -1.697321718151687531e-01 -1.676031961759911759e-01 -1.655689230058317307e-01 -1.636286996759751255e-01 -1.618075021841607897e-01 -1.601336143799407252e-01 -1.585506675295456080e-01 -1.570309230963026492e-01 -1.556086390351081317e-01 -1.542995169757304663e-01 -1.530987504148472178e-01 -1.519909610921401921e-01 -1.508938011462479800e-01 -1.497130755410411573e-01 -1.484823674567354590e-01 -1.472612677786165614e-01 -1.460739850458850353e-01 -1.449621647217264331e-01 -1.439354882597443652e-01 -1.429984730606669585e-01 -1.422142197821406051e-01 -1.416494954432752917e-01 -1.413215534276867080e-01 -1.411651258226035988e-01 -1.410611812474178994e-01 -1.409139510818727958e-01 -1.406855931919085145e-01 -1.403969070326939739e-01 -1.400563831021492400e-01 -1.396349984465154181e-01 -1.391005117302183680e-01 -1.384598135797797114e-01 -1.377245708164134275e-01 -1.368794961300811019e-01 -1.359097604370452239e-01 -1.348147838923009212e-01 -1.335652358407471429e-01 -1.321236849980472472e-01 -1.304935402319357673e-01 -1.286655298006267600e-01 -1.266379391219845385e-01 -1.244180441495636030e-01 -1.220096357395265146e-01 -1.194583640620701659e-01 -1.168327530737247599e-01 -1.141757397553384151e-01 -1.115303408024194143e-01 -1.089777759657788725e-01 -1.065982945609071503e-01 -1.044725818672610218e-01 -1.026538353345465282e-01 -1.011522802378225089e-01 -9.997225565900673405e-02 -9.907846150585851441e-02 -9.842449856121263108e-02 -9.797541486887387241e-02 -9.768361555139191965e-02 -9.748710967832691088e-02 -9.731316282689374264e-02 -9.706451927859797990e-02 -9.668115042915353952e-02 -9.616039654425646843e-02 -9.551199154679280989e-02 -9.479227851217304768e-02 -9.403647123391987994e-02 -9.320549672208104652e-02 -9.227192678002793524e-02 -9.125018242304037963e-02 -9.015514467590764192e-02 -8.899654962278934212e-02 -8.775417047947554894e-02 -8.641149812191620261e-02 -8.499435881302694340e-02 -8.353904726243988055e-02 -8.207803836605931380e-02 -8.069111008600307611e-02 -7.946412221508682150e-02 -7.840316639185640479e-02 -7.748274606887517457e-02 -7.669909640632439907e-02 -7.604627849917017235e-02 -7.550995007470909237e-02 -7.508579877900511956e-02 -7.476697533431032883e-02 -7.457570162422939852e-02 -7.451538681855102153e-02 -7.456253468669027384e-02 -7.467015146879946164e-02 -7.475188393607197501e-02 -7.477897253227483443e-02 -7.477681191607861433e-02 -7.478475366313651340e-02 -7.485429858356427990e-02 -7.499080263583393635e-02 -7.516885141402013248e-02 -7.536637476589537477e-02 -7.555424467058315108e-02 -7.569699025042019025e-02 -7.577847593782573166e-02 -7.577964424200871185e-02 -7.570577636260814036e-02 -7.558063330265442359e-02 -7.539442662617050483e-02 -7.516773536720774973e-02 -7.497852168659338568e-02 -7.487070663508436918e-02 -7.483703922772477757e-02 -7.489386194246173967e-02 -7.507655739148792751e-02 -7.542335919356558949e-02 -7.592633284503230717e-02 -7.653665387488539640e-02 -7.723727084594186887e-02 -7.800583136768282633e-02 -7.876062091329291692e-02 -7.939938785921539510e-02 -7.987686867520198131e-02 -8.021346069967436043e-02 -8.040545888363991034e-02 -8.045073743128401678e-02 -8.035476372282407409e-02 -8.009202427813741365e-02 -7.965340661780316578e-02 -7.906018209640668093e-02 -7.837510082040489989e-02 -7.765659637910581059e-02 -7.694500151916090769e-02 -7.630323136552293051e-02 -7.577286925588348765e-02 -7.536735322348268873e-02 -7.507678924691131572e-02 -7.487753261816652850e-02 -7.479120574355382911e-02 -7.484303432953168245e-02 -7.502271823502118520e-02 -7.535466445791071111e-02 -7.589429671268461963e-02 -7.662561646084933842e-02 -7.748503255723153404e-02 -7.840445425213672659e-02 -7.933948789652443823e-02 -8.025217183665536713e-02 -8.109346179772999874e-02 -8.182464409791827264e-02 -8.239254060492151588e-02 -8.277177313616838894e-02 -8.297654994420676500e-02 -8.302473728727878532e-02 -8.290814226228698791e-02 -8.263533927181219985e-02 -8.223928301572944188e-02 -8.172452768270287160e-02 -8.110850982374678830e-02 -8.043491622007299668e-02 -7.975408781978540751e-02 -7.908702404251272133e-02 -7.843667946734739216e-02 -7.784473594834825927e-02 -7.734457511161613175e-02 -7.694696758738708842e-02 -7.666565045989200133e-02 -7.650442777533741912e-02 -7.643465012390777968e-02 -7.639005189811960694e-02 -7.626415989941857931e-02 -7.596545013775002353e-02 -7.545625584555623599e-02 -7.472798432366409283e-02 -7.377099871365205841e-02 -7.260106453148097716e-02 -7.123834124618377839e-02 -6.966517173193718937e-02 -6.787737548907624152e-02 -6.589709758442013898e-02 -6.376540879024236719e-02 -6.150640562398721617e-02 -5.915686794893514761e-02 -5.677233842414831227e-02 -5.444145683059584823e-02 -5.223084292821625341e-02 -5.015217700583261135e-02 -4.824053464490168919e-02 -4.653669830755303993e-02 -4.509731286800178207e-02 -4.394887141110587897e-02 -4.309360074116735939e-02 -4.254025895868769613e-02 -4.228405079642941211e-02 -4.232140926582068224e-02 -4.262733379011252044e-02 -4.315084347412834198e-02 -4.386205899514825091e-02 -4.474743334014732316e-02 -4.578331775262535486e-02 -4.694502123363838292e-02 -4.820485001531108621e-02 -4.952228906365944983e-02 -5.084165855412211416e-02 -5.211125277235995057e-02 -5.327069067965922722e-02 -5.426842451917052168e-02 -5.508179003980398503e-02 -5.568822273835588588e-02 -5.607476455858054903e-02 -5.623538843456341724e-02 -5.615541079941926972e-02 -5.579584685031661190e-02 -5.514392136320515198e-02 -5.419086169990965096e-02 -5.294320673780986142e-02 -5.146246974915587302e-02 -4.981482416145394110e-02 -4.805731573080891661e-02 -4.620139764669743687e-02 -4.425653928119079733e-02 -4.225624052081244919e-02 -4.023246084584754939e-02 -3.819809474290912499e-02 -3.618905911560629796e-02 -3.427149643197743845e-02 -3.247744572099556248e-02 -3.080902026933783969e-02 -2.929389307428469785e-02 -2.798551387874121527e-02 -2.688748717172658939e-02 -2.599315041712429303e-02 -2.536064262660610649e-02 -2.503811787782984910e-02 -2.504275222852619248e-02 -2.540079770655664232e-02 -2.608174191993691687e-02 -2.703016757766856307e-02 -2.819382786994865595e-02 -2.953033750491403792e-02 -3.099739341269009893e-02 -3.254118373482314808e-02 -3.414927524238982326e-02 -3.580831871685852957e-02 -3.750352237942379541e-02 -3.921096854371795143e-02 -4.088447988564760521e-02 -4.250516261860989853e-02 -4.406602948858735769e-02 -4.556705694738805851e-02 -4.701003960317540198e-02 -4.836260783597037122e-02 -4.958855582041388904e-02 -5.066719412812600853e-02 -5.157606866150952346e-02 -5.227380948912306591e-02 -5.271067518801974411e-02 -5.287733313596807566e-02 -5.279175460119261282e-02 -5.245837601037244002e-02 -5.188822623814189766e-02 -5.111140238162788924e-02 -5.015621095334689417e-02 -4.902938185314525271e-02 -4.775231391533447250e-02 -4.638774607809166561e-02 -4.499472193601415648e-02 -4.359017075093211957e-02 -4.219236149297137667e-02 -4.084054923267500109e-02 -3.955537592621868881e-02 -3.833392756583894889e-02 -3.716580707159057584e-02 -3.604245494719096610e-02 -3.494816723106260181e-02 -3.391067301622802815e-02 -3.296231178693329739e-02 -3.210485574174488238e-02 -3.134508296373703790e-02 -3.069663213962421644e-02 -3.017257794197229434e-02 -2.976604524276658947e-02 -2.946881669173710694e-02 -2.927610953998951646e-02 -2.917375045239177858e-02 -2.913077542075319035e-02 -2.911900865104611463e-02 -2.912535539143935176e-02 -2.911619556264061562e-02 -2.906152715281200977e-02 -2.897355186554031320e-02 -2.887519155510921004e-02 -2.877986494485796146e-02 -2.868793968959842955e-02 -2.861693920066167227e-02 -2.858638764187993245e-02 -2.857858065086104488e-02 -2.858110473644678157e-02 -2.860726206356049850e-02 -2.866925207450645233e-02 -2.878004314488834953e-02 -2.893735139600575601e-02 -2.913651455600515736e-02 -2.938913510538734147e-02 -2.970533490084142220e-02 -3.008975534621124298e-02 -3.055804700627331311e-02 -3.111352127185014818e-02 -3.173399851680654138e-02 -3.240116672922198349e-02 -3.309985823184596887e-02 -3.380691086363233483e-02 -3.451413744120820914e-02 -3.523153798122889702e-02 -3.594909303876659551e-02 -3.665152322060365175e-02 -3.734563816979314527e-02 -3.804270917359997561e-02 -3.873303319287849100e-02 -3.938772507039627058e-02 -3.996725528453222431e-02 -4.044097470528507099e-02 -4.079826125304192308e-02 -4.104644285590731273e-02 -4.120261488966598523e-02 -4.126465698217146594e-02 -4.123721978468300464e-02 -4.114780878647921608e-02 -4.099782221456750586e-02 -4.078044555626032103e-02 -4.049164680814799216e-02 -4.014160215511455160e-02 -3.975351755501559808e-02 -3.932662637995729821e-02 -3.887751595818569883e-02 -3.844121926691780600e-02 -3.803123686263115005e-02 -3.764258532113766431e-02 -3.727754689811204475e-02 -3.695468165004186373e-02 -3.669127980453344012e-02 -3.650741429967068602e-02 -3.639258724857811350e-02 -3.631018472668483266e-02 -3.625239593222039092e-02 -3.621304282668946772e-02 -3.619224801273588504e-02 -3.621901554652991878e-02 -3.630805698253507935e-02 -3.643671235304650480e-02 -3.659632458432230534e-02 -3.678015228009667847e-02 -3.698609072665215436e-02 -3.723022113171809561e-02 -3.750929726928348834e-02 -3.781964980080481514e-02 -3.814027910105825120e-02 -3.845193561472654703e-02 -3.875154102158637898e-02 -3.904062649829793258e-02 -3.931763577053989933e-02 -3.956689121365993683e-02 -3.977796575062712836e-02 -3.994600335415886272e-02 -4.006782511056662666e-02 -4.014868538846538132e-02 -4.019236051330851711e-02 -4.020629663392018965e-02 -4.020105080468731884e-02 -4.015769261707561461e-02 -4.003386469386092245e-02 -3.979322424065907804e-02 -3.942357189406375112e-02 -3.892634055416244188e-02 -3.832518697857549561e-02 -3.765841631722576660e-02 -3.697143004313162978e-02 -3.631486868385978839e-02 -3.571311958548591819e-02 -3.516053562567596907e-02 -3.464051308592459161e-02 -3.417255304657387804e-02 -3.377961982931565466e-02 -3.346127499280993761e-02 -3.322953709068038330e-02 -3.309824273819905044e-02 -3.306611102314690326e-02 -3.311932133130759265e-02 -3.327031270650824407e-02 -3.353584796190903217e-02 -3.390605656030128839e-02 -3.435580030935072443e-02 -3.484742237732712383e-02 -3.536931874921023927e-02 -3.590989111571513126e-02 -3.646517994867871232e-02 -3.703404915639121192e-02 -3.758748806862687031e-02 -3.810424941305275842e-02 -3.855974604317931320e-02 -3.891137997427539241e-02 -3.912731255965377214e-02 -3.919812110509648256e-02 -3.913423443420401687e-02 -3.893058337504224503e-02 -3.858615996180086993e-02 -3.814201506363618793e-02 -3.761746858362390727e-02 -3.703211771155571347e-02 -3.643047607135215665e-02 -3.586077546547646044e-02 -3.538274594556853336e-02 -3.504998118456811862e-02 -3.486280217078682742e-02 -3.481720495548638883e-02 -3.493605994264058212e-02 -3.522829000418904732e-02 -3.569494752790311476e-02 -3.633884073859487002e-02 -3.716737927099778016e-02 -3.816873018350386282e-02 -3.932904597440858852e-02 -4.063085889866543260e-02 -4.203468865075735833e-02 -4.350865838203940572e-02 -4.502569210143185507e-02 -4.656244760156617174e-02 -4.807180505634693624e-02 -4.948644495426873791e-02 -5.077006893400880239e-02 -5.190984963477099368e-02 -5.289421267694976309e-02 -5.369977615404006310e-02 -5.431702372756189168e-02 -5.472663159556930002e-02 -5.491074793484326116e-02 -5.488565346014617069e-02 -5.467760049238425818e-02 -5.432182201530285498e-02 -5.385385453712028536e-02 -5.329948979907608159e-02 -5.268308003839728554e-02 -5.202054223707828357e-02 -5.132326313760101483e-02 -5.060669179354466279e-02 -4.987397941799141116e-02 -4.915770052630662190e-02 -4.850460013248211744e-02 -4.794619450518903397e-02 -4.751313252452121771e-02 -4.721131093619081870e-02 -4.702658482790563615e-02 -4.696620821384624861e-02 -4.704402735544352399e-02 -4.726216918566044506e-02 -4.761416217317301913e-02 -4.806298475386439062e-02 -4.859669804485754196e-02 -4.923248302079395039e-02 -4.996439052715155593e-02 -5.077286013933076519e-02 -5.164993078253336117e-02 -5.258810737026926169e-02 -5.354272806832389986e-02 -5.446767354777894837e-02 -5.534329532181814920e-02 -5.616867118620373633e-02 -5.694090540573265580e-02 -5.764370068634904615e-02 -5.825953322979362387e-02 -5.877836344029776366e-02 -5.919627539404562211e-02 -5.948183148084842248e-02 -5.963698781017424955e-02 -5.969336213189336410e-02 -5.966232441446532586e-02 -5.954352564716793722e-02 -5.936394241529381610e-02 -5.918563621698298000e-02 -5.905719397474813032e-02 -5.901546060052734882e-02 -5.908890969666934223e-02 -5.931725529535188807e-02 -5.973760347712604724e-02 -6.034432439528754355e-02 -6.111192935063959608e-02 -6.201606977517438307e-02 -6.304128446902201865e-02 -6.418923543645035923e-02 -6.547214457855661529e-02 -6.689797213420943522e-02 -6.846841020177672765e-02 -7.017344177110527992e-02 -7.198251941625231909e-02 -7.388780343801765182e-02 -7.591229133466362300e-02 -7.804930636465734484e-02 -8.027778079500573483e-02 -8.259888552538120765e-02 -8.499409564235126113e-02 -8.743447117558822423e-02 -8.990452753520414286e-02 -9.240263915055481336e-02 -9.491648419842228790e-02 -9.741670306450705974e-02 -9.988071097679662724e-02 -1.023215593253703759e-01 -1.047856532906248500e-01 -1.073107806003246456e-01 -1.098911373047825740e-01 -1.124983189790908916e-01 -1.151361498727596633e-01 -1.177912631431621976e-01 -1.204277454284015392e-01 -1.230474176529523650e-01 -1.256598684871084171e-01 -1.282719396395655687e-01 -1.308917231426020289e-01 -1.335138881500647912e-01 -1.361335504798352192e-01 -1.387471089620721798e-01 -1.413599242011294166e-01 -1.439784292161824797e-01 -1.465994001652493328e-01 -1.492325950760323983e-01 -1.519009460904246489e-01 -1.546183571490325759e-01 -1.574163511797670723e-01 -1.603634328330865444e-01 -1.635458171923001858e-01 -1.670086171090449934e-01 -1.707754363082040205e-01 -1.748902699675036476e-01 -1.793483555458917633e-01 -1.841127484665757708e-01 -1.892054991175065592e-01 -1.946487267622359629e-01 -2.004427866015855986e-01 -2.066218243860561132e-01 -2.132238026798947972e-01 -2.203102951533082998e-01 -2.279427350150480258e-01 -2.361514384469119432e-01 -2.449443057587290251e-01 -2.543161345185074862e-01 -2.642491140858599930e-01 -2.747424929715931996e-01 -2.858003128186016317e-01 -2.974414187648032337e-01 -3.097628695030408275e-01 -3.229159340381699828e-01 -3.370839543045711650e-01 -3.524085231997831635e-01 -3.689277916604845609e-01 -3.866731189575510208e-01 -4.056338695656610538e-01 -4.257512633958056014e-01 -4.469588028710346217e-01 -4.692340562021110606e-01 -4.925682050067785589e-01 -5.167758817432620555e-01 -5.416448273147037584e-01 -5.670844241843743250e-01 -5.930960611076762090e-01 -6.195912720529810347e-01 -6.464374126569152335e-01 -6.735069646900797569e-01 -7.006468348009710079e-01 -7.278010391567053539e-01 -7.549433772813372023e-01 -7.820272022903039799e-01 -8.090170203781957836e-01 -8.358126070544569242e-01 -8.623123987543894753e-01 -8.885048761371797665e-01 -9.143023763036294271e-01 -9.395642008968526637e-01 -9.641719016063711178e-01 -9.880052379290904518e-01 -1.011018910856080755e+00 -1.033205626248511422e+00 -1.054502106338361056e+00 -1.074720237971785064e+00 -1.093692754397002309e+00 -1.111484326884447871e+00 -1.128097705911873305e+00 -1.143439637761237693e+00 -1.157575646824469118e+00 -1.170527391236617865e+00 -1.182234464276018082e+00 -1.192618389350079910e+00 -1.201638644352885477e+00 -1.209265213218986057e+00 -1.215389968243357766e+00 -1.219955567989135625e+00 -1.222877311075958762e+00 -1.224033034585831015e+00 -1.223376567436017082e+00 -1.221076926433124488e+00 -1.217330307951139057e+00 -1.212161407985967054e+00 -1.205677481477149815e+00 -1.197935179354286506e+00 -1.188919293733581073e+00 -1.178649485679411413e+00 -1.167118871206062281e+00 -1.154273941434978523e+00 -1.140040291344236234e+00 -1.124440375646286627e+00 -1.107484834310219490e+00 -1.089176448657813934e+00 -1.069651304307967177e+00 -1.049063769983283656e+00 -1.027479813439370337e+00 -1.005078525728353656e+00 -9.820556363171654146e-01 -9.585429516700688657e-01 -9.347042016937217035e-01 -9.105453390045488149e-01 -8.860528813708810070e-01 -8.613551616641113018e-01 -8.367105106249439483e-01 -8.123592384057295446e-01 -7.882805082620535364e-01 -7.644984134504954065e-01 -7.411510273761423573e-01 -7.182249037007196746e-01 -6.956970649381655214e-01 -6.735645123868193584e-01 -6.517888074820045174e-01 -6.302990035676937497e-01 -6.091400417072114770e-01 -5.884422915677459676e-01 -5.682656277139473966e-01 -5.487062042479551316e-01 -5.299010539957287325e-01 -5.118818108384814991e-01 -4.944145869912170976e-01 -4.773890110449669488e-01 -4.609055569278349695e-01 -4.448578323762392706e-01 -4.291078286182309354e-01 -4.136964302844396424e-01 -3.986637865394753732e-01 -3.840532197910724310e-01 -3.699537171210048325e-01 -3.563551815424867986e-01 -3.431427801217704077e-01 -3.302535394853863826e-01 -3.176421228843908096e-01 -3.052540669300327081e-01 -2.930830522736158628e-01 -2.810767528175614482e-01 -2.691304606770531516e-01 -2.572432101873621813e-01 -2.454701731331326020e-01 -2.338262078998495364e-01 -2.224040468392992631e-01 -2.112885115983277329e-01 -2.005001578383923400e-01 -1.900859712071081564e-01 -1.800925207958475049e-01 -1.705761158896820784e-01 -1.615827393621446506e-01 -1.531412756754298166e-01 -1.452699871534022524e-01 -1.379641552618375289e-01 -1.312029947877466074e-01 -1.249665955759263480e-01 -1.192514749407071195e-01 -1.139897098825304322e-01 -1.091015595977969654e-01 -1.045381564134729852e-01 -1.002525873306762683e-01 -9.620289285382691014e-02 -9.233698401287389335e-02 -8.865938696849584577e-02 -8.516373805892717141e-02 -8.179597991000467361e-02 -7.854823074368666447e-02 -7.543099347525675236e-02 -7.243851635508687103e-02 -6.955830379283668707e-02 -6.673760764962941017e-02 -6.392566164148658081e-02 -6.110755770416872318e-02 -5.831177035437772049e-02 -5.558590807688326696e-02 -5.295182121301810624e-02 -5.042053697423873326e-02 -4.798756416002399744e-02 -4.567466962177368917e-02 -4.351148136896304530e-02 -4.148705697030149325e-02 -3.958292590059749733e-02 -3.779264005729179865e-02 -3.608924898072655985e-02 -3.444985572636616311e-02 -3.288038076571576929e-02 -3.138753248081536246e-02 -2.998617793135642529e-02 -2.870390690201528663e-02 -2.753798636720439924e-02 -2.646657269248758187e-02 -2.547681514414478973e-02 -2.456316659656831644e-02 -2.371751698699977803e-02 -2.291777819759134582e-02 -2.215344657092494299e-02 -2.143366464099957444e-02 -2.076014724387027430e-02 -2.012040861388095236e-02 -1.950363117089016357e-02 -1.891550185315523866e-02 -1.835329884027718864e-02 -1.778307664234768382e-02 -1.719634064687006192e-02 -1.662050229709476079e-02 -1.606733748938641085e-02 -1.551363648405037349e-02 -1.492154362624377451e-02 -1.428319981679138442e-02 -1.362210128631326234e-02 -1.294926114573709437e-02 -1.226946898133017723e-02 -1.159304507779529599e-02 -1.092549538491295082e-02 -1.027479966029312686e-02 -9.649875735435466464e-03 -9.051368575635257083e-03 -8.476335826232094667e-03 -7.930299004980307861e-03 -7.418345690608358495e-03 -6.940757778195598762e-03 -6.503833609849182101e-03 -6.120676572394261571e-03 -5.792091439183359898e-03 -5.511168375151958426e-03 -5.276190568965313278e-03 -5.078675497300074761e-03 -4.901217997271763681e-03 -4.731090447970698158e-03 -4.558039438259529202e-03 -4.380322753354356190e-03 -4.199778342149127104e-03 -4.008880907776414190e-03 -3.808254811268765774e-03 -3.595694274865555203e-03 -3.360665660189569338e-03 -3.105429444589068947e-03 -2.847597605645175393e-03 -2.589190489619350600e-03 -2.311094185742787986e-03 -1.997872190237945118e-03 -1.650119864036121752e-03 -1.276897174739654315e-03 -8.685765964495001682e-04 -4.273915887858331869e-04 3.173962147086696481e-05 4.943149135194353739e-04 9.409430497163180510e-04 1.371654263899791705e-03 1.780400733068468683e-03 2.152759556727359708e-03 2.482782733834064046e-03 2.766463756037741781e-03 3.006324999716035971e-03 3.208934026149166258e-03 3.374720341527417348e-03 3.496621629404189462e-03 3.574623287682182626e-03 3.616677312979227170e-03 3.615360355507172500e-03 3.555515239819231291e-03 3.437560643315353340e-03 3.265381706808263753e-03 3.039215941192094372e-03 2.771374878402997101e-03 2.472176003533920093e-03 2.140896546699351359e-03 1.777052126449800602e-03 1.381069071761847726e-03 9.513879401489437658e-04 4.903469341524793398e-04 5.566040441742341583e-06 -4.971654243942587098e-04 -1.011218685507195856e-03 -1.521191254803044629e-03 -2.003845852601644859e-03 -2.437971825460451877e-03 -2.818564233570310627e-03 -3.148767679940235858e-03 -3.435382877783122943e-03 -3.678936608360865428e-03 -3.864482618829120138e-03 -3.995454686893364082e-03 -4.066650721707585833e-03 -4.071399649193300531e-03 -4.013969597491103512e-03 -3.882671224598363644e-03 -3.679794214748484740e-03 -3.415306087930012561e-03 -3.092078164461892729e-03 -2.714129019046046878e-03 -2.297239709750744686e-03 -1.862741880927035101e-03 -1.420869928272416134e-03 -9.785121464052754479e-04 -5.470392446153670568e-04 -1.431586140774713275e-04 2.053226953957696375e-04 4.716416042589526817e-04 6.495383813872079078e-04 7.376264897444138749e-04 7.308416222386316915e-04 6.259567576073658346e-04 4.188041061517118750e-04 1.113498661855629260e-04 -2.833280147653826101e-04 -7.452492269590125845e-04 -1.252559110605811930e-03 -1.773768969114642921e-03 -2.274405241181837699e-03 -2.744912458678025208e-03 -3.180392359980951066e-03 -3.564149412386600092e-03 -3.891389795400564296e-03 -4.161838397016636749e-03 -4.369212187906669313e-03 -4.511221951816622201e-03 -4.586337294143929058e-03 -4.596502320726288116e-03 -4.547838389130719194e-03 -4.448712265810218953e-03 -4.307915998985298832e-03 -4.133355472270277588e-03 -3.930972464320192129e-03 -3.709778401352699286e-03 -3.490419293706705471e-03 -3.294540865883972044e-03 -3.130566170615936301e-03 -3.001440433942517954e-03 -2.913296279467796242e-03 -2.866010076673398098e-03 -2.855401743181409241e-03 -2.883897651072617110e-03 -2.954352030691824883e-03 -3.061510767800779912e-03 -3.198595105979413003e-03 -3.354472886976658623e-03 -3.510383809713064993e-03 -3.649217236700109772e-03 -3.765591880007297925e-03 -3.851461254774775963e-03 -3.889460620098806904e-03 -3.868235219778792203e-03 -3.786538603379170295e-03 -3.648691009676657392e-03 -3.461758681879728572e-03 -3.232577530772679647e-03 -2.968788139023922999e-03 -2.686124208580695921e-03 -2.395460207569931159e-03 -2.101918570733018934e-03 -1.813016982439999555e-03 -1.534645898019173192e-03 -1.268009900169997633e-03 -1.010967315327127893e-03 -7.627394894789232306e-04 -5.282438878350182495e-04 -3.134865132986527415e-04 -1.246281301996160626e-04 3.263191227570808040e-05 1.554522924490263553e-04 2.370429029289869210e-04 2.827179845759690232e-04 3.045086275605210654e-04 3.051024533975323755e-04 2.864331601321485894e-04 2.568366223876533835e-04 2.246391452283150799e-04 1.933023900195513910e-04 1.674823580228184164e-04 1.482740616628127922e-04 1.408828842604269767e-04 1.538162366935816783e-04 1.953729062608114571e-04 2.713723238536821288e-04 3.830076866125858392e-04 5.306999588411906183e-04 7.060263484535609334e-04 8.979382227025092464e-04 1.096334767545037317e-03 1.289717053052640092e-03 1.469653490763213506e-03 1.632275990477654844e-03 1.773022606345332416e-03 1.885990523646596936e-03 1.966760553156844671e-03 2.009947580612313645e-03 2.007840663402484307e-03 1.950051043136819809e-03 1.831890740802942074e-03 1.652963591186265221e-03 1.417502766908856253e-03 1.137527510100880528e-03 8.211507335940824905e-04 4.739586454418842566e-04 1.117589349958374504e-04 -2.477538247904027759e-04 -5.961796895250888939e-04 -9.265493037913238384e-04 -1.224494179234584439e-03 -1.475168041826489329e-03 -1.680555379579067423e-03 -1.848617249868836875e-03 -1.983003042706821262e-03 -2.087259972505597048e-03 -2.173582356649273340e-03 -2.247010074103009993e-03 -2.300636361392601175e-03 -2.326425158434421853e-03 -2.316204346855886553e-03 -2.276137047038336459e-03 -2.224146801684685412e-03 -2.176460218170147599e-03 -2.144149235186451185e-03 -2.124048088775221891e-03 -2.106062370475792096e-03 -2.081391842146794718e-03 -2.045682282835695892e-03 -2.005493064488790295e-03 -1.961532422338186331e-03 -1.913947807140482099e-03 -1.864677403827748282e-03 -1.814899859390243890e-03 -1.771698509242044953e-03 -1.735652301767790515e-03 -1.704057771900139000e-03 -1.674740041393727504e-03 -1.638606052160913960e-03 -1.590530038885065679e-03 -1.536963443326122688e-03 -1.494154169888071851e-03 -1.478559379153857999e-03 -1.504879376846795071e-03 -1.580752926561488497e-03 -1.711527762124426732e-03 -1.899340468616829815e-03 -2.141942578138656718e-03 -2.438317451275616443e-03 -2.785949731043417879e-03 -3.183416647719219950e-03 -3.625140929673413559e-03 -4.102374994009935771e-03 -4.587279705833241343e-03 -5.047352903689288073e-03 -5.459952280640562559e-03 -5.813577172991003794e-03 -6.115268285278482353e-03 -6.372559298350947109e-03 -6.599169470906145890e-03 -6.811483221874318518e-03 -7.014217617535593516e-03 -7.211411380640738583e-03 -7.407541941484859817e-03 -7.613207763949041487e-03 -7.841303995543124489e-03 -8.099136447598680177e-03 -8.377693535098630628e-03 -8.663915083119142976e-03 -8.960630936647902278e-03 -9.274191358645687139e-03 -9.605847378214932286e-03 -9.946670118858561352e-03 -1.028864625719143507e-02 -1.062683453145603536e-02 -1.095367274679377202e-02 -1.125568918152455508e-02 -1.152221136704392225e-02 -1.175161781231882571e-02 -1.193055569999585709e-02 -1.203678832246339418e-02 -1.206659049537675901e-02 -1.201421580909486746e-02 -1.187398736343908863e-02 -1.165292889361508981e-02 -1.134997138293145427e-02 -1.095893969261394103e-02 -1.048673733731271714e-02 -9.950268460481073371e-03 -9.363032238824266218e-03 -8.737602761995172385e-03 -8.084249296879923372e-03 -7.433069398742289668e-03 -6.827909307375053423e-03 -6.302276692798085278e-03 -5.884739780103256240e-03 -5.592398528164569532e-03 -5.431395331358199012e-03 -5.399294216636409127e-03 -5.481487067409022973e-03 -5.665072399492947566e-03 -5.938306942640561061e-03 -6.281791739403742338e-03 -6.671494697182387378e-03 -7.092066473750663000e-03 -7.549680723246926344e-03 -8.058469303490889066e-03 -8.616367402313716839e-03 -9.208460434493925123e-03 -9.812904718263402645e-03 -1.041217115123869302e-02 -1.099342879815420719e-02 -1.153792956276005616e-02 -1.203324852921272385e-02 -1.247813920674620096e-02 -1.287290638707699018e-02 -1.321046378199964427e-02 -1.347846591311084585e-02 -1.367540207076500293e-02 -1.380931190255238472e-02 -1.387593008374166624e-02 -1.388437212008103265e-02 -1.384769510796306745e-02 -1.377013209599592392e-02 -1.367038262294841856e-02 -1.356770582098144884e-02 -1.347033285831934595e-02 -1.338213935007871724e-02 -1.329982235955315048e-02 -1.322350298878448814e-02 -1.316022666737099930e-02 -1.311178623944947268e-02 -1.307433535927169169e-02 -1.303951118623529991e-02 -1.300877157312213192e-02 -1.297945937384295013e-02 -1.294546379409677525e-02 -1.290766266389140569e-02 -1.286096455917107480e-02 -1.280287222081992644e-02 -1.273193893913327802e-02 -1.265253643569012529e-02 -1.258048750737532015e-02 -1.252077675900341996e-02 -1.245755017110162545e-02 -1.237517872793533411e-02 -1.227627474803282513e-02 -1.216863472886060317e-02 -1.205589146557718358e-02 -1.193739308369134826e-02 -1.181497869256928346e-02 -1.169405974141316494e-02 -1.158089088818579568e-02 -1.147256320182264526e-02 -1.135831690397704624e-02 -1.123627824527735110e-02 -1.111106218140159134e-02 -1.098213409949045337e-02 -1.083981188462932940e-02 -1.068044149196629988e-02 -1.049862805754790164e-02 -1.029360206179002514e-02 -1.007563000619236988e-02 -9.854669923879439894e-03 -9.635747090690363267e-03 -9.418704432727955864e-03 -9.210796592124259607e-03 -9.030575385755631318e-03 -8.892773895527983016e-03 -8.808071700328011511e-03 -8.779592953350123796e-03 -8.807564011438463389e-03 -8.902617790699245484e-03 -9.060410340579643992e-03 -9.269700110357459791e-03 -9.527768174533258333e-03 -9.825161242827448044e-03 -1.015752893776656306e-02 -1.051831204107111367e-02 -1.089282575387707369e-02 -1.126913251830431208e-02 -1.163118907086653844e-02 -1.196502930389393982e-02 -1.226096033765976777e-02 -1.250809388716541196e-02 -1.269666345629912561e-02 -1.282126077205031703e-02 -1.287775454227040560e-02 -1.286659876316147665e-02 -1.280186074128726592e-02 -1.270352950406795391e-02 -1.258520779306401827e-02 -1.245601756943512037e-02 -1.232861117224267646e-02 -1.221945523457720895e-02 -1.214634492915815656e-02 -1.212474375998204637e-02 -1.216595796433341502e-02 -1.228031624849364699e-02 -1.246868106431299993e-02 -1.272331634185910020e-02 -1.302349951838096057e-02 -1.333893873579541922e-02 -1.365312296327370230e-02 -1.395596284964786653e-02 -1.422203771994431237e-02 -1.442571394926161522e-02 -1.455851913968542709e-02 -1.461441244004302135e-02 -1.459174332880357715e-02 -1.448986642899505878e-02 -1.429694950935553495e-02 -1.400585145634284170e-02 -1.361992299971898947e-02 -1.314602383970605096e-02 -1.259339722624450500e-02 -1.196984040701740137e-02 -1.128445416869621604e-02 -1.055659032074156116e-02 -9.811472159192216602e-03 -9.069833114416199840e-03 -8.353098365287905600e-03 -7.684602205747828943e-03 -7.084726131612727185e-03 -6.565741392986331783e-03 -6.132466259831389523e-03 -5.791178586519211795e-03 -5.543713519916540836e-03 -5.374659343703153125e-03 -5.262558704769277305e-03 -5.194605655169441845e-03 -5.164303833419028530e-03 -5.172656234416513413e-03 -5.211441808525238764e-03 -5.260112397223059080e-03 -5.306400709936683405e-03 -5.342732282781346292e-03 -5.361367182943048426e-03 -5.356343369817354212e-03 -5.320610568200751130e-03 -5.256199770158056714e-03 -5.176042828524236687e-03 -5.090751063036756500e-03 -5.005633639825156182e-03 -4.932095803685291116e-03 -4.880361578564449548e-03 -4.844379101591309369e-03 -4.817679307586280289e-03 -4.801357388221241633e-03 -4.794440612778778747e-03 -4.803087761435624777e-03 -4.838086522657699361e-03 -4.906388506279679880e-03 -5.008586845994273534e-03 -5.142464068946130291e-03 -5.309320403671389035e-03 -5.504195655901836237e-03 -5.716703300493989996e-03 -5.937792021380137140e-03 -6.159018878120014681e-03 -6.374348582714414214e-03 -6.579931368278496909e-03 -6.772809389360125165e-03 -6.949715387842729693e-03 -7.105485151728937500e-03 -7.233449157493971292e-03 -7.326773862533378021e-03 -7.392317979149622305e-03 -7.438252287771006041e-03 -7.461181955427114917e-03 -7.459586744569981880e-03 -7.435065789814548215e-03 -7.395522144241416414e-03 -7.347306911059148758e-03 -7.292009528931963670e-03 -7.231553653161244648e-03 -7.163751374799646500e-03 -7.088335862412808996e-03 -7.010603070170666820e-03 -6.940088650014792498e-03 -6.877121161668187446e-03 -6.813680816219544988e-03 -6.749412829993822575e-03 -6.688058145997591818e-03 -6.631233755985893076e-03 -6.581586475435130014e-03 -6.539270474790690076e-03 -6.496535282107517364e-03 -6.445403489347614236e-03 -6.379912924725580567e-03 -6.293826208038201010e-03 -6.182592866847603889e-03 -6.049039559501668065e-03 -5.897633445055385122e-03 -5.727277444316343502e-03 -5.542530729971514164e-03 -5.356306790351062289e-03 -5.171414971542198299e-03 -4.988746983063117521e-03 -4.809899068870869369e-03 -4.630404823500734041e-03 -4.444687168444046155e-03 -4.248699418399542321e-03 -4.050282115246092718e-03 -3.864487153942928500e-03 -3.704745722025709360e-03 -3.568570282887292659e-03 -3.450252942605344913e-03 -3.356231682837913267e-03 -3.288929838627834175e-03 -3.243927230605298927e-03 -3.209861598981073125e-03 -3.177055057987111450e-03 -3.142601878812528900e-03 -3.106128262305023289e-03 -3.062643375353203256e-03 -3.005392853169836821e-03 -2.935950155695132239e-03 -2.857167886238301795e-03 -2.774540061605701696e-03 -2.692516566876647453e-03 -2.607998997057618153e-03 -2.518286121831722017e-03 -2.423089323988420959e-03 -2.324313954115877611e-03 -2.222021541736744245e-03 -2.121531197570112465e-03 -2.030164479123641903e-03 -1.949667393558667623e-03 -1.881734470959011297e-03 -1.827737729622528262e-03 -1.788346775618382140e-03 -1.762067255610640483e-03 -1.750970317458090545e-03 -1.755326768926948567e-03 -1.769004492324153036e-03 -1.792670991902570610e-03 -1.830130451594304828e-03 -1.883912049109158753e-03 -1.957825503839025899e-03 -2.055192790491633045e-03 -2.178451943899676821e-03 -2.326621866070933790e-03 -2.496008186018006201e-03 -2.680685024072563746e-03 -2.877383222353897298e-03 -3.081692558688218977e-03 -3.286243418889652455e-03 -3.484512239701892822e-03 -3.666579621503447337e-03 -3.828353739631829792e-03 -3.973996469794556161e-03 -4.100001657704846134e-03 -4.198559392470318542e-03 -4.270210592274592196e-03 -4.321809763055732556e-03 -4.354377750323687284e-03 -4.362787043467984335e-03 -4.342390797475295661e-03 -4.298028597489171598e-03 -4.238319291227743250e-03 -4.164449146201611336e-03 -4.082939352426276369e-03 -4.003318166755337471e-03 -3.931176866562509017e-03 -3.870583994658607137e-03 -3.824124548073474985e-03 -3.790289105586194373e-03 -3.766825710338895464e-03 -3.755569976173080138e-03 -3.757839997955356604e-03 -3.778864315509834673e-03 -3.822536394660224282e-03 -3.886728640109336514e-03 -3.973737522480935008e-03 -4.086206846380721798e-03 -4.218202627587764632e-03 -4.357158086579194199e-03 -4.493510967263065689e-03 -4.621014203741036740e-03 -4.733809449027017238e-03 -4.821583814115092993e-03 -4.873598265114196908e-03 -4.888228526479930502e-03 -4.869232205504768832e-03 -4.819180205296397235e-03 -4.735654298549463528e-03 -4.620935535544729716e-03 -4.480837285258315768e-03 -4.320685991218204194e-03 -4.144246392299029934e-03 -3.956476990867267146e-03 -3.767514904188186148e-03 -3.585823661265180335e-03 -3.415769102852172015e-03 -3.259568923911450831e-03 -3.119475513568414817e-03 -2.999718745106186996e-03 -2.896952937132092360e-03 -2.805196519159247961e-03 -2.728623675752203225e-03 -2.665266527721719091e-03 -2.606214199193544398e-03 -2.549206826620005559e-03 -2.492076552085240558e-03 -2.431746457827618519e-03 -2.367422854797288177e-03 -2.301034229895252553e-03 -2.234749022007170242e-03 -2.166810915807628000e-03 -2.091553285141747355e-03 -2.008445101534212657e-03 -1.923412814328217700e-03 -1.833170342804778122e-03 -1.732620161447492781e-03 -1.624845845615141690e-03 -1.518467835935666515e-03 -1.418090422999035210e-03 -1.321994291004099670e-03 -1.225423669177475158e-03 -1.129657549068926233e-03 -1.040762124395143689e-03 -9.589721128141788899e-04 -8.819737028550377143e-04 -8.077503962740512078e-04 -7.395298230779011371e-04 -6.809564364481985764e-04 -6.331180621350060217e-04 -5.953783360148241777e-04 -5.637887984205649768e-04 -5.355730455549562001e-04 -5.098075789400032844e-04 -4.891872143212704516e-04 -4.762392651074848931e-04 -4.700670664542020696e-04 -4.715504682305947555e-04 -4.823358912738999753e-04 -5.052258783762819628e-04 -5.413537140905961761e-04 -5.887646111956876781e-04 -6.474457816090067571e-04 -7.196653070437225618e-04 -8.055104669805764452e-04 -9.011026556679159905e-04 -1.004895712988970605e-03 -1.121038412413232670e-03 -1.246273727138671322e-03 -1.372564785970831550e-03 -1.495938304585647761e-03 -1.617048143615523390e-03 -1.734488123946005978e-03 -1.843177912114789393e-03 -1.942802894859046439e-03 -2.031925423820786589e-03 -2.107434399891541365e-03 -2.165267976744558731e-03 -2.204156324787672101e-03 -2.230213727330584636e-03 -2.250857282650315684e-03 -2.266202343422730938e-03 -2.273794047570486601e-03 -2.273626236503412286e-03 -2.264576649039527767e-03 -2.246613035640835070e-03 -2.220401224966097285e-03 -2.186468751428024410e-03 -2.151502406648771095e-03 -2.123640468435438432e-03 -2.105347516496743412e-03 -2.102924647960167231e-03 -2.120550177914321422e-03 -2.149211472344769898e-03 -2.181842325685726027e-03 -2.216227194767407364e-03 -2.247005874184212701e-03 -2.268763947820899053e-03 -2.276302905747555096e-03 -2.267000502482806584e-03 -2.238400840517713788e-03 -2.189484945786654944e-03 -2.120323320820517634e-03 -2.030450790962187724e-03 -1.921559094010236645e-03 -1.795235469129471224e-03 -1.653590828140025443e-03 -1.501133413921697680e-03 -1.343475007835490077e-03 -1.186256881302315096e-03 -1.032264442561655260e-03 -8.848624680564359888e-04 -7.505754283734751087e-04 -6.325329526770855429e-04 -5.334327088678962646e-04 -4.580030453358003933e-04 -4.102801942591836719e-04 -3.920965613360432754e-04 -4.010313809333115225e-04 -4.352791090931640858e-04 -4.975515289326297311e-04 -5.894468395228760023e-04 -7.118321632044149593e-04 -8.665714858556412088e-04 -1.054296400642011893e-03 -1.271227104296617340e-03 -1.507443621311219725e-03 -1.748738482187474309e-03 -1.982408020222623229e-03 -2.202108375834176644e-03 -2.398068553496026083e-03 -2.561275275867122125e-03 -2.697842703821145237e-03 -2.812823991711651053e-03 -2.904979419381765234e-03 -2.977439748297796684e-03 -3.033275337595191593e-03 -3.073165564482130841e-03 -3.098336705902673700e-03 -3.107885530628197533e-03 -3.100010090660238263e-03 -3.075613845570255352e-03 -3.034965922586270980e-03 -2.978549871754048329e-03 -2.910333879882165582e-03 -2.832223692312168563e-03 -2.745362919323902050e-03 -2.651608543934429359e-03 -2.553986232255307711e-03 -2.456821831560269086e-03 -2.363005782900472803e-03 -2.273962789304152018e-03 -2.191059518926953033e-03 -2.113055127691546974e-03 -2.038522729592156298e-03 -1.970568421268096160e-03 -1.911279265798768081e-03 -1.864195440877337590e-03 -1.833777669797439711e-03 -1.820549173175633421e-03 -1.823232443180479879e-03 -1.838249470172119903e-03 -1.859273268725120326e-03 -1.880848975249232351e-03 -1.901995235596859153e-03 -1.927916832286103105e-03 -1.960649204306534870e-03 -1.997521173567732167e-03 -2.042582904037463197e-03 -2.102587607497651088e-03 -2.180634190758198171e-03 -2.273101426915324734e-03 -2.375065188112902414e-03 -2.485272704011688965e-03 -2.599470585551944164e-03 -2.714751828479215409e-03 -2.832622492029703357e-03 -2.951011824324351746e-03 -3.064101732779708504e-03 -3.165249618069049687e-03 -3.250567448108420809e-03 -3.322168025019165468e-03 -3.382906562924610765e-03 -3.433542110736391775e-03 -3.472054775635291263e-03 -3.499364227935202430e-03 -3.519016699392035416e-03 -3.531597866245327674e-03 -3.537825712488023959e-03 -3.539700328133014908e-03 -3.538900021146487111e-03 -3.533938964322670684e-03 -3.525496706791310733e-03 -3.515557080391798137e-03 -3.501951720375829410e-03 -3.484953290098295915e-03 -3.465532017715568062e-03 -3.442449355979539886e-03 -3.416794408180549598e-03 -3.391168862492961126e-03 -3.366505980849669386e-03 -3.346081554012548392e-03 -3.336441630956865634e-03 -3.341259992859008619e-03 -3.359192053581760116e-03 -3.391181854274389999e-03 -3.441499703026802345e-03 -3.506334761683693822e-03 -3.576318931327380005e-03 -3.648380637072049307e-03 -3.723411496523471465e-03 -3.799798825330389165e-03 -3.874577896212878791e-03 -3.946433840396800820e-03 -4.010111113063130270e-03 -4.058975328556918040e-03 -4.090711540357057190e-03 -4.106161489470491581e-03 -4.111973563050552900e-03 -4.111685045687500130e-03 -4.102533051426667833e-03 -4.081241091586987335e-03 -4.045187915291482798e-03 -3.994693057083294370e-03 -3.928163846002168634e-03 -3.844149923656481858e-03 -3.745189238132795063e-03 -3.634688132237457164e-03 -3.513809196914736369e-03 -3.383567313546940666e-03 -3.250206131553166206e-03 -3.119530749426607710e-03 -2.994793220341189673e-03 -2.880059202071748141e-03 -2.774775244460175785e-03 -2.674505280885655645e-03 -2.576460751120376001e-03 -2.481349358559083781e-03 -2.390729007340265840e-03 -2.308094297329909943e-03 -2.236094797028638937e-03 -2.174554607291559905e-03 -2.126566237058833807e-03 -2.096726204577582450e-03 -2.088754319409915142e-03 -2.102430532126684480e-03 -2.137198157137757543e-03 -2.195899925611992723e-03 -2.274250125682837197e-03 -2.362537503144635388e-03 -2.454930743064839826e-03 -2.550852882992648771e-03 -2.650305972834736748e-03 -2.754282731812823272e-03 -2.863845186781810350e-03 -2.976485170781893903e-03 -3.091518500151386583e-03 -3.206136654175680261e-03 -3.314689335120962668e-03 -3.413514126715011619e-03 -3.501763543243324641e-03 -3.580080424674496331e-03 -3.650180440531143947e-03 -3.713407164231113684e-03 -3.767175412283563403e-03 -3.808656539069276304e-03 -3.834201407147482584e-03 -3.841861051355054991e-03 -3.834644801928370830e-03 -3.817907578469790456e-03 -3.797974234670326542e-03 -3.778267444290937457e-03 -3.760737247963468009e-03 -3.749185942704916664e-03 -3.749061149175166724e-03 -3.764502106006014596e-03 -3.796208280761750355e-03 -3.845190211893560056e-03 -3.911476622047817438e-03 -3.993288837800383108e-03 -4.086989646391540193e-03 -4.184445491440133558e-03 -4.280274742149542920e-03 -4.371036985563235208e-03 -4.453154806857977967e-03 -4.523943135667576887e-03 -4.583320772328879772e-03 -4.631644699653422736e-03 -4.668064019059895570e-03 -4.693825289901801777e-03 -4.705876911737141843e-03 -4.697771542696482262e-03 -4.665630344542530394e-03 -4.608378243427226073e-03 -4.529744585050653367e-03 -4.433113922064978868e-03 -4.320883031279289244e-03 -4.198602444110259915e-03 -4.070591577872891172e-03 -3.940017097331429893e-03 -3.806811702730221892e-03 -3.672066487268320183e-03 -3.541630676171631745e-03 -3.424383309351140652e-03 -3.326130731523168921e-03 -3.249174815640010466e-03 -3.198779025703661107e-03 -3.179182546726205989e-03 -3.188239485887899190e-03 -3.219955013077798432e-03 -3.272533496227621273e-03 -3.345914900120963188e-03 -3.437049775625674545e-03 -3.541752118430911787e-03 -3.658443470571272425e-03 -3.785172677956158936e-03 -3.918082558170963257e-03 -4.055542022596834648e-03 -4.197330188905407794e-03 -4.342918289656176080e-03 -4.494474491085872526e-03 -4.654258378734317872e-03 -4.821395353123788044e-03 -4.993103379414996421e-03 -5.166912334333662385e-03 -5.339784778346057074e-03 -5.509519790637617057e-03 -5.674862358732631409e-03 -5.834845862439349065e-03 -5.991176492119602848e-03 -6.145743489107912544e-03 -6.298022694227864773e-03 -6.443134258756118629e-03 -6.576572463177499973e-03 -6.699808729966227894e-03 -6.810919480179613433e-03 -6.903291772683936567e-03 -6.975103200705049661e-03 -7.026169459767362714e-03 -7.055752633134742755e-03 -7.060255026675695163e-03 -7.036204072546597965e-03 -6.982933243086570166e-03 -6.901267776909621697e-03 -6.794048067483221716e-03 -6.665881575783471485e-03 -6.518828371432134998e-03 -6.355687417015929222e-03 -6.185188627349558037e-03 -6.016040944757164270e-03 -5.854098752084589338e-03 -5.704245642165885720e-03 -5.571717277277041941e-03 -5.459345030752749302e-03 -5.370700569029384329e-03 -5.307256651106975406e-03 -5.265802083335719384e-03 -5.244180584106420545e-03 -5.240243283467841545e-03 -5.250341344039397180e-03 -5.270946075725915433e-03 -5.297313745262367986e-03 -5.324336146295590919e-03 -5.348334906501728443e-03 -5.365928855577161913e-03 -5.374467125701964422e-03 -5.371898330869555663e-03 -5.353787759320731768e-03 -5.315212225425552071e-03 -5.254892834075640742e-03 -5.175486956172096337e-03 -5.084788854191463897e-03 -4.990606465567781237e-03 -4.894218848648663155e-03 -4.799178585034734497e-03 -4.712252436983197998e-03 -4.634484495970582658e-03 -4.567385992864865171e-03 -4.516386649752484293e-03 -4.484452629725817381e-03 -4.475011602632372916e-03 -4.490527997624349683e-03 -4.531030605630112160e-03 -4.595010429563636464e-03 -4.673597169196660843e-03 -4.759486242645889764e-03 -4.847032898422197998e-03 -4.928950701367859275e-03 -5.002063918199216482e-03 -5.066282206089894359e-03 -5.125597837303636981e-03 -5.181406019831381708e-03 -5.230494479687134227e-03 -5.265925870365058097e-03 -5.282485002508108263e-03 -5.283657219919516389e-03 -5.275798448409483102e-03 -5.262801878029965685e-03 -5.248372652731730925e-03 -5.234941528380580508e-03 -5.224444061342551661e-03 -5.223026224900882176e-03 -5.234806614049130821e-03 -5.261699348175950634e-03 -5.306179495203304855e-03 -5.368309175202846083e-03 -5.447504553859678321e-03 -5.547565629287419878e-03 -5.672545362019849186e-03 -5.824673808357373056e-03 -6.003648258575882378e-03 -6.207385224692774095e-03 -6.434206829315348639e-03 -6.680013348070631615e-03 -6.939956058347205269e-03 -7.210049290373758517e-03 -7.486453639320185885e-03 -7.762488640333555824e-03 -8.030514874820879681e-03 -8.280901406699691519e-03 -8.503923472079214299e-03 -8.694085488595239622e-03 -8.850982801170186043e-03 -8.977456647501861134e-03 -9.076448464275032463e-03 -9.149575922737537489e-03 -9.200398024285703913e-03 -9.228725921849484023e-03 -9.229933373461864793e-03 -9.201360611489378671e-03 -9.146912599064565413e-03 -9.074238840415981694e-03 -8.991662359295771179e-03 -8.906608411442775569e-03 -8.818863695154810153e-03 -8.727959230236894198e-03 -8.639240282474465113e-03 -8.557808372381497247e-03 -8.484425952561040762e-03 -8.418941041318180746e-03 -8.359833124762411014e-03 -8.310061332762450070e-03 -8.273956137165569547e-03 -8.251232724713127020e-03 -8.246916428177906294e-03 -8.267560940554211091e-03 -8.309779482183383276e-03 -8.366251210572585306e-03 -8.430938986248717043e-03 -8.497767761425164060e-03 -8.561119508065741235e-03 -8.619344173429160927e-03 -8.672606177212582521e-03 -8.722841832019549019e-03 -8.773165486236963323e-03 -8.822926200658004134e-03 -8.871714503294861678e-03 -8.923539099464881941e-03 -8.982527612649199300e-03 -9.050770017234664733e-03 -9.131248207897917427e-03 -9.227177492830154759e-03 -9.339272619242295487e-03 -9.462700323797406526e-03 -9.592418593068153740e-03 -9.724466673185473697e-03 -9.853168112688931793e-03 -9.972228678284336331e-03 -1.007439990648431073e-02 -1.015029592935639928e-02 -1.019363608493323130e-02 -1.020621190596350709e-02 -1.019580445503780186e-02 -1.017192258400382091e-02 -1.013983892761365080e-02 -1.010467856287524703e-02 -1.007008955922022303e-02 -1.003826035737190488e-02 -1.001283398501247139e-02 -9.995738805579596625e-03 -9.985694677275723172e-03 -9.981541948837612671e-03 -9.988552489950456442e-03 -1.000938188139019643e-02 -1.004103211487137291e-02 -1.008469809807946947e-02 -1.014267816052560195e-02 -1.021097803172813651e-02 -1.028750486750076854e-02 -1.037396154081462671e-02 -1.046882819215501012e-02 -1.057270460529325003e-02 -1.068417857651431623e-02 -1.079776055324817470e-02 -1.091158250891190694e-02 -1.102063949646302742e-02 -1.111887591328026073e-02 -1.120334812352834913e-02 -1.126897399014554525e-02 -1.130927183208619083e-02 -1.131841050556265174e-02 -1.129588669479094677e-02 -1.124623252187015830e-02 -1.117404532034310324e-02 -1.108223428676061682e-02 -1.097783505039584204e-02 -1.086842725262063096e-02 -1.076002418889484072e-02 -1.066133815173670243e-02 -1.057883526328631286e-02 -1.051567712395819719e-02 -1.047174207044898608e-02 -1.044380074039019321e-02 -1.042828854179403061e-02 -1.041877416335761607e-02 -1.041005101373081686e-02 -1.040036013761274844e-02 -1.038744621448026671e-02 -1.037196646209952514e-02 -1.035799131788648318e-02 -1.034633582942060849e-02 -1.033203834078297995e-02 -1.030977566048946539e-02 -1.027798207102639631e-02 -1.023661701402583946e-02 -1.018762994762410952e-02 -1.013496212508762338e-02 -1.007497678758523946e-02 -9.999236043295179829e-03 -9.907266957758759096e-03 -9.802660791300238374e-03 -9.687343549348428895e-03 -9.571684858597086232e-03 -9.464106563709915459e-03 -9.370356922757760651e-03 -9.294313889566025236e-03 -9.234798228690445712e-03 -9.200352260431242726e-03 -9.200790012611689828e-03 -9.238630841576733060e-03 -9.314106184443286113e-03 -9.428084917901757844e-03 -9.582120509596543309e-03 -9.774405168812469111e-03 -1.000001445390951219e-02 -1.025562632117898651e-02 -1.054246457915479669e-02 -1.085770964855757061e-02 -1.119688011241043446e-02 -1.155089640014721891e-02 -1.190771624582755497e-02 -1.226506526063819887e-02 -1.261860327109640481e-02 -1.296115139484612343e-02 -1.328458672977852160e-02 -1.357964061084164509e-02 -1.384035508248270679e-02 -1.405821865289921119e-02 -1.422048528749896706e-02 -1.431745013113367750e-02 -1.434511475187401873e-02 -1.430849399229655421e-02 -1.421802977052714217e-02 -1.408154861152782593e-02 -1.390856769133006453e-02 -1.371334085265723916e-02 -1.351214146545259842e-02 -1.332296523577546944e-02 -1.315473157782759937e-02 -1.300895285888210504e-02 -1.288885127332956883e-02 -1.279150235320679341e-02 -1.271418207928722878e-02 -1.266023049900606365e-02 -1.263649224960027191e-02 -1.264759960787385784e-02 -1.268539228540462721e-02 -1.273849847804051777e-02 -1.280275064023848539e-02 -1.287665851191798112e-02 -1.295806105954535464e-02 -1.304244088339561250e-02 -1.312536437254383480e-02 -1.320623706273617304e-02 -1.328340381236340489e-02 -1.334860789655976585e-02 -1.339378145982210791e-02 -1.341598100675578040e-02 -1.341993189274221995e-02 -1.340550251144767384e-02 -1.335953386019065985e-02 -1.327384263825471047e-02 -1.315011034975048336e-02 -1.299338097019394310e-02 -1.280954152840232778e-02 -1.260502795869289719e-02 -1.239192874816817148e-02 -1.218582050612276348e-02 -1.199821910009437123e-02 -1.184032307175716427e-02 -1.171833375823909916e-02 -1.163325406288688926e-02 -1.158331786316621655e-02 -1.156010444906603596e-02 -1.155731667036603676e-02 -1.157639556790430145e-02 -1.161084769514775066e-02 -1.165394622421403979e-02 -1.170010019496408454e-02 -1.173978110726364016e-02 -1.177003128632835884e-02 -1.179126080238502954e-02 -1.180299943227351538e-02 -1.179788580515742959e-02 -1.178048476240357335e-02 -1.176998485270011087e-02 -1.178195899255308522e-02 -1.182813091490459920e-02 -1.191591265391526988e-02 -1.204883909400780717e-02 -1.222796103206946587e-02 -1.244833360557850120e-02 -1.270401508190589258e-02 -1.299336263985458734e-02 -1.331519811082106271e-02 -1.366768166831154770e-02 -1.403848710168286926e-02 -1.440542037589686263e-02 -1.475879275928839059e-02 -1.510353874065474555e-02 -1.543749633756051794e-02 -1.575182451706251194e-02 -1.604079931359537678e-02 -1.630422946264094633e-02 -1.654245018788241123e-02 -1.674160636125344298e-02 -1.688874686740828024e-02 -1.698407054066196700e-02 -1.702257858368607518e-02 -1.699303269547296907e-02 -1.689567821020791435e-02 -1.673712455062775772e-02 -1.652662650499756025e-02 -1.627010915468980051e-02 -1.596441279351277012e-02 -1.560968895472462231e-02 -1.521579209766196414e-02 -1.480963178542045802e-02 -1.441487519225301793e-02 -1.403578444242495858e-02 -1.367346927898932356e-02 -1.333067708882056460e-02 -1.302285200892816519e-02 -1.277093006046556810e-02 -1.258207679643732688e-02 -1.245635046252030823e-02 -1.238786750692918992e-02 -1.236733293277904322e-02 -1.238411919303254553e-02 -1.243047364685508950e-02 -1.250823715527164641e-02 -1.262165024241294030e-02 -1.276359110161942763e-02 -1.291797222616229354e-02 -1.307395497320452959e-02 -1.323493649334627105e-02 -1.340952227956838071e-02 -1.359686991433775582e-02 -1.379151002021885598e-02 -1.399700117905047607e-02 -1.420780783654359419e-02 -1.440957437620101617e-02 -1.458907659343559003e-02 -1.474002835557673523e-02 -1.487428719411894654e-02 -1.499951391345884580e-02 -1.511400856443716016e-02 -1.521521245308646124e-02 -1.531195988260596226e-02 -1.540366528543451324e-02 -1.548624411392646692e-02 -1.556149965903516272e-02 -1.563530471885478390e-02 -1.572190850659809652e-02 -1.583661576421822523e-02 -1.598043496306127825e-02 -1.614201355843469105e-02 -1.632493557826164565e-02 -1.654562151634655226e-02 -1.681830876717660059e-02 -1.715219322906137711e-02 -1.754042297191554800e-02 -1.795820669700467706e-02 -1.839104407010435510e-02 -1.883300274986417569e-02 -1.928076421238605204e-02 -1.973491692831242858e-02 -2.019232989155036323e-02 -2.064656732252724558e-02 -2.109638320845129769e-02 -2.153052423378041397e-02 -2.194292515826272785e-02 -2.234776917052081271e-02 -2.275089877679261491e-02 -2.314977428886487443e-02 -2.353467001073930587e-02 -2.389871238123394623e-02 -2.423967897410770136e-02 -2.454229146769240644e-02 -2.480639736369833967e-02 -2.503306701968912792e-02 -2.521706288484050137e-02 -2.535378675739825838e-02 -2.543012522162335295e-02 -2.543850251999005621e-02 -2.537997128385711607e-02 -2.526532531063368364e-02 -2.509822958366096993e-02 -2.488095684832488177e-02 -2.462245128464219876e-02 -2.434827644923895362e-02 -2.408617158454235893e-02 -2.384763805293092093e-02 -2.364547631538507430e-02 -2.348362232928396381e-02 -2.336267428075295555e-02 -2.329470258221700424e-02 -2.328854757261394556e-02 -2.334324254393977185e-02 -2.344681673329789690e-02 -2.360082620914983123e-02 -2.382027273818339286e-02 -2.410096096115460149e-02 -2.443368536621562392e-02 -2.480906732779799770e-02 -2.522664612660007952e-02 -2.569462404108462453e-02 -2.621668535660916580e-02 -2.679126603195635878e-02 -2.742252571784527942e-02 -2.811716788903878203e-02 -2.884940422370754765e-02 -2.959995491216546593e-02 -3.036174541769202234e-02 -3.111456545946058097e-02 -3.183400620105403256e-02 -3.249666807329495283e-02 -3.309808568830972797e-02 -3.362846293878531123e-02 -3.408658518224112755e-02 -3.447330610857559513e-02 -3.477656389870096426e-02 -3.499914205796978567e-02 -3.514372177175430906e-02 -3.519686143116811106e-02 -3.514338262722892930e-02 -3.498560251263538312e-02 -3.473991735770844136e-02 -3.442782240013083500e-02 -3.406141854107627709e-02 -3.364466722201505527e-02 -3.318622121626839394e-02 -3.269166854081460155e-02 -3.217646144497554594e-02 -3.166524974634970374e-02 -3.115798005775875790e-02 -3.065007259040332735e-02 -3.015540646766096469e-02 -2.969591855478013673e-02 -2.929545966170469737e-02 -2.896646263258245008e-02 -2.871615554924476094e-02 -2.854533656332885333e-02 -2.846145526664927219e-02 -2.846675433938603006e-02 -2.854365523229911855e-02 -2.867676524933079549e-02 -2.885595589920662840e-02 -2.906451533542695961e-02 -2.927359353460471519e-02 -2.948154062199064701e-02 -2.969536949172754334e-02 -2.990999313597544895e-02 -3.011930294054945140e-02 -3.031797150448199696e-02 -3.050402096966772433e-02 -3.067634464841655431e-02 -3.084407465931742962e-02 -3.101421796185153609e-02 -3.120837304600198800e-02 -3.145801214541221746e-02 -3.178860949898134475e-02 -3.221120893277719388e-02 -3.274177966875922025e-02 -3.339785595752140651e-02 -3.417806846483341376e-02 -3.506423115277636920e-02 -3.601062079990249160e-02 -3.697819358986811911e-02 -3.794439471116083790e-02 -3.889072276163360598e-02 -3.980052355199406589e-02 -4.066912526975240832e-02 -4.148496838183203528e-02 -4.224078958407730122e-02 -4.293645617768190176e-02 -4.357346591129385160e-02 -4.417530342610278410e-02 -4.475536290112566012e-02 -4.530235327504678750e-02 -4.582065415068377334e-02 -4.633311804575129811e-02 -4.683342700287543986e-02 -4.729488561499912980e-02 -4.770854248665538228e-02 -4.808586053448720560e-02 -4.844375265867900682e-02 -4.880725938236413208e-02 -4.920045945439515539e-02 -4.963756116239126381e-02 -5.011699260100663939e-02 -5.062297369435022482e-02 -5.117060820476403149e-02 -5.180286916889970117e-02 -5.254243411856581586e-02 -5.336240912312659873e-02 -5.420834733849166226e-02 -5.502272856836255138e-02 -5.576614889673862235e-02 -5.644259239553804652e-02 -5.705709037627967883e-02 -5.762038675442872349e-02 -5.814486201703428225e-02 -5.860752760866551336e-02 -5.899272261100824144e-02 -5.934071798005204068e-02 -5.972919708021979385e-02 -6.020145839258023851e-02 -6.076099428592021678e-02 -6.142529458728352570e-02 -6.219820799418423335e-02 -6.308103553505295391e-02 -6.409884042665396631e-02 -6.526506286347538710e-02 -6.658630978016137625e-02 -6.806196573729672572e-02 -6.965829639744949842e-02 -7.133240808359604668e-02 -7.308951225659369999e-02 -7.494217700415341243e-02 -7.689799838559287226e-02 -7.897288226010477918e-02 -8.115344427344266254e-02 -8.343143302048285082e-02 -8.579101736574971937e-02 -8.819392888398105979e-02 -9.061258935282347216e-02 -9.303034027268981820e-02 -9.543815252679661854e-02 -9.780538590163280477e-02 -1.001058219650147740e-01 -1.023344107117845903e-01 -1.044538601048383974e-01 -1.064455526592770762e-01 -1.083285159193047992e-01 -1.101214158942727811e-01 -1.118591805527218430e-01 -1.135319685992042804e-01 -1.150996092670363014e-01 -1.165423173665393330e-01 -1.178386660610465930e-01 -1.189776764109377327e-01 -1.199810579723212117e-01 -1.209017736522876446e-01 -1.217640593688389672e-01 -1.225380795612840135e-01 -1.232270435216883120e-01 -1.238873477796700595e-01 -1.245469138837052014e-01 -1.252398126551166613e-01 -1.259870094882998282e-01 -1.267633580666064907e-01 -1.275810347581752546e-01 -1.285245834954984456e-01 -1.296512885799375736e-01 -1.309984595038523880e-01 -1.326119970061343245e-01 -1.344436930739729419e-01 -1.364130955700379455e-01 -1.384917631027145490e-01 -1.406834427639485907e-01 -1.430388762460758634e-01 -1.456028334070797736e-01 -1.483728906497011890e-01 -1.513298229899219804e-01 -1.544289151994501785e-01 -1.576372390029461557e-01 -1.609020475726394561e-01 -1.641981319324758160e-01 -1.675121513747682978e-01 -1.708112248558168456e-01 -1.740916615942393331e-01 -1.773426549718986056e-01 -1.805716162379035761e-01 -1.837560829759672387e-01 -1.868773996378055302e-01 -1.899589847950095001e-01 -1.930138594526890905e-01 -1.959965315184232781e-01 -1.988563458490491820e-01 -2.016211065931907964e-01 -2.043460968483362949e-01 -2.069975394911671707e-01 -2.094661194589653996e-01 -2.117344872850265847e-01 -2.138311590812450591e-01 -2.157249767561101317e-01 -2.173770389781447543e-01 -2.187743471497987646e-01 -2.199228289436990780e-01 -2.208774734433868181e-01 -2.217281872582200775e-01 -2.225083228350772657e-01 -2.232181951967665834e-01 -2.238264679310005556e-01 -2.243015096107310591e-01 -2.246947945275422076e-01 -2.250610741513840163e-01 -2.254262444211325711e-01 -2.258505501407279403e-01 -2.264221888638786873e-01 -2.271850942625616432e-01 -2.281932521879627696e-01 -2.294920192812217874e-01 -2.311514230312991247e-01 -2.332293292222263892e-01 -2.356713520659903249e-01 -2.384078956156317208e-01 -2.413989027886342398e-01 -2.445855750490465719e-01 -2.479018889073911214e-01 -2.513141887670890529e-01 -2.547511174195676298e-01 -2.581445716411238656e-01 -2.614212050456266034e-01 -2.645406073107872125e-01 -2.675215395071636193e-01 -2.704008798267995561e-01 -2.731949319093845419e-01 -2.758077531531035187e-01 -2.781140192688024704e-01 -2.800997131783120042e-01 -2.818226268008777735e-01 -2.832503963601528674e-01 -2.843599140508568657e-01 -2.851437407560489246e-01 -2.855907832633221011e-01 -2.858265217973062766e-01 -2.859628042402580506e-01 -2.859888448058147681e-01 -2.858258924938541501e-01 -2.854587442830477384e-01 -2.850042890393514328e-01 -2.846077073786585920e-01 -2.844385761453426809e-01 -2.846779912150965708e-01 -2.854767546530303512e-01 -2.868984293919620843e-01 -2.889053851319269284e-01 -2.913903487545364546e-01 -2.942632050276525191e-01 -2.974480788638134143e-01 -3.009021555725253649e-01 -3.045804420877335494e-01 -3.084006820112868974e-01 -3.123658900358616264e-01 -3.164984034019442394e-01 -3.208284795234922493e-01 -3.253412866356962252e-01 -3.300167182646117636e-01 -3.349042661428995871e-01 -3.400233128722663367e-01 -3.453402614995884079e-01 -3.508038855906732700e-01 -3.563654595499301525e-01 -3.619624068745757040e-01 -3.675368699421672214e-01 -3.730082998592954002e-01 -3.782846207275575856e-01 -3.833610053491566805e-01 -3.882484826691190438e-01 -3.929583979195245269e-01 -3.974876500926207701e-01 -4.017266120598887991e-01 -4.056013187305784196e-01 -4.090920131027895312e-01 -4.121291692808700668e-01 -4.147363007688749104e-01 -4.169956128039896681e-01 -4.190004631991219308e-01 -4.209293574892651324e-01 -4.230419249193477227e-01 -4.254751640798687395e-01 -4.280600844076727363e-01 -4.306455652577222404e-01 -4.332952097951598414e-01 -4.361129505356395875e-01 -4.391537823247366745e-01 -4.424133431377884618e-01 -4.458816225815440681e-01 -4.496038185297505096e-01 -4.536304086209718145e-01 -4.579874975220493138e-01 -4.627176350546284844e-01 -4.679523177335563333e-01 -4.737638445208349203e-01 -4.800684831030817001e-01 -4.868288837681025716e-01 -4.940053720916030011e-01 -5.014488418401853442e-01 -5.090390267940677615e-01 -5.167486904826018579e-01 -5.245019445123182411e-01 -5.321453983144822653e-01 -5.396021842813517599e-01 -5.469111993011933626e-01 -5.541518543476714465e-01 -5.614919749279139172e-01 -5.690446571543353871e-01 -5.767518672514937439e-01 -5.845918963723886197e-01 -5.926363270970402830e-01 -6.010060866019144576e-01 -6.097947029297585697e-01 -6.190352421973127628e-01 -6.287111554345160558e-01 -6.387263098866473587e-01 -6.489505071932057945e-01 -6.593501538745415447e-01 -6.699100692467621077e-01 -6.804812930600505627e-01 -6.910875272679434245e-01 -7.019229749919574379e-01 -7.131778588403463459e-01 -7.248358909579637466e-01 -7.367538436350293818e-01 -7.489550076331916717e-01 -7.614415781154194596e-01 -7.741782760854255541e-01 -7.871539312209462347e-01 -8.003764216184842128e-01 -8.137599353254959533e-01 -8.270908213006777920e-01 -8.401752749378492702e-01 -8.529261348070781290e-01 -8.652834705513089419e-01 -8.771461438596708238e-01 -8.885126096266350304e-01 -8.994687879163828503e-01 -9.100522794578341790e-01 -9.202481437183379631e-01 -9.302024314624189882e-01 -9.400211118887211725e-01 -9.494766046310540997e-01 -9.582624893960141055e-01 -9.664162143581748188e-01 -9.741289806932115214e-01 -9.815064084751031759e-01 -9.888442692045771309e-01 -9.964013007371544939e-01 -1.004495171692358912e+00 -1.013357437277231599e+00 -1.023192025631454172e+00 -1.034255512123401388e+00 -1.046588798649503049e+00 -1.060243914651842312e+00 -1.075190463143942399e+00 -1.091317061952376655e+00 -1.108569399089467167e+00 -1.126909628018204046e+00 -1.146198010546195967e+00 -1.166431537116707107e+00 -1.187512815094377672e+00 -1.209145425662860873e+00 -1.231041554866896703e+00 -1.252718228515950605e+00 -1.273831130008148182e+00 -1.294281156851877057e+00 -1.313892090258297340e+00 -1.332470050750946822e+00 -1.350002117196728024e+00 -1.366520692225385858e+00 -1.381894901455710922e+00 -1.395831201057205817e+00 -1.408142730561921407e+00 -1.418945084410672131e+00 -1.428224852427471214e+00 -1.435850776397258777e+00 -1.441589746020798923e+00 -1.445481275752770189e+00 -1.447983148100882245e+00 -1.449523881330001318e+00 -1.450581495295395040e+00 -1.451619203785667889e+00 -1.453054383117667214e+00 -1.455245326074347867e+00 -1.458415585171644713e+00 -1.462866791739681371e+00 -1.469074967447297819e+00 -1.476999736803900287e+00 -1.486602674757262044e+00 -1.498009499576787862e+00 -1.511252871467346770e+00 -1.526381133517904498e+00 -1.543388135067834899e+00 -1.562570474131347531e+00 -1.584048166253625656e+00 -1.607571695889848495e+00 -1.632817427773522567e+00 -1.659297219728962824e+00 -1.686484563314786245e+00 -1.714071087690263617e+00 -1.741756032896955464e+00 -1.769181439138976408e+00 -1.796051724435097086e+00 -1.822247883193127249e+00 -1.847672209982354374e+00 -1.871987519921984644e+00 -1.894908714718053888e+00 -1.916330869636817757e+00 -1.935899285368337441e+00 -1.953246172287850024e+00 -1.968411697038785491e+00 -1.981511797627905080e+00 -1.992695120160110633e+00 -2.002526736027462562e+00 -2.011671059710288478e+00 -2.020766081588484919e+00 -2.030051974978650087e+00 -2.039261117175435345e+00 -2.048325464067437984e+00 -2.057280738456818359e+00 -2.066390522853206679e+00 -2.075605253464586575e+00 -2.084450585761436603e+00 -2.092947190102848687e+00 -2.101024652510236734e+00 -2.108589171344747992e+00 -2.116089837449714572e+00 -2.123527882158985136e+00 -2.130600585438604533e+00 -2.137368443124731066e+00 -2.144089490585507018e+00 -2.150972140853537162e+00 -2.157991104804001914e+00 -2.164852213893672772e+00 -2.171230422346636324e+00 -2.177029425025300835e+00 -2.182160697918747339e+00 -2.186433869594115009e+00 -2.189733561027443098e+00 -2.192114844596312118e+00 -2.193799540671271586e+00 -2.195200768054534901e+00 -2.196489706384411544e+00 -2.197504169806653529e+00 -2.198295540023344596e+00 -2.199151467914488123e+00 -2.200311587567415739e+00 -2.202202161514285716e+00 -2.205212323126882090e+00 -2.209162022648492041e+00 -2.213618264937711633e+00 -2.218123155768738641e+00 -2.222131415111489261e+00 -2.225092679326531098e+00 -2.226578183263731248e+00 -2.226464062780140640e+00 -2.224554138814824444e+00 -2.220381101696242254e+00 -2.213845819647171975e+00 -2.205036134247797541e+00 -2.194246439772363555e+00 -2.181990082043550050e+00 -2.168576822071186960e+00 -2.154488845463105484e+00 -2.139991852954056029e+00 -2.124892810174831226e+00 -2.109286091914098105e+00 -2.093618519171764891e+00 -2.078053544222850935e+00 -2.062689969877223195e+00 -2.047938638914229337e+00 -2.033951279368184206e+00 -2.021181599044027166e+00 -2.010311324297957114e+00 -2.001793725960085535e+00 -1.996420777095492705e+00 -1.994552975237376291e+00 -1.995974081251404630e+00 -2.000487280873044948e+00 -2.007853564148604608e+00 -2.017540743438741124e+00 -2.028989322871761036e+00 -2.041593258147614165e+00 -2.054843416367559961e+00 -2.068277693648325588e+00 -2.081096832467721480e+00 -2.092858164226357509e+00 -2.103227975096960467e+00 -2.112083611499633307e+00 -2.119542697516218599e+00 -2.125808482035520974e+00 -2.130719077578595577e+00 -2.133504190067565975e+00 -2.133565577056886209e+00 -2.130519580666386137e+00 -2.124281940761123533e+00 -2.115357636522607443e+00 -2.104577243873996917e+00 -2.092372480425903625e+00 -2.078877449914146247e+00 -2.064500019255798957e+00 -2.049501753117620506e+00 -2.033732675802404799e+00 -2.017153504316008039e+00 -2.000085915755220434e+00 -1.982945699900243941e+00 -1.966017817644437393e+00 -1.949703394349728613e+00 -1.934292842744087526e+00 -1.919805361807344957e+00 -1.906539628764591043e+00 -1.894631296439581947e+00 -1.884130180641228947e+00 -1.874788986078328445e+00 -1.866073766052928073e+00 -1.858188575183999491e+00 -1.851224520321493427e+00 -1.845064714417572027e+00 -1.839658711804283975e+00 -1.834839435254624229e+00 -1.830394395754178394e+00 -1.826300433933181422e+00 -1.822394049128611027e+00 -1.818126360099893812e+00 -1.813157319795135169e+00 -1.807159645391379188e+00 -1.799982173331753366e+00 -1.792011475657019570e+00 -1.783494359341637470e+00 -1.774255892864631923e+00 -1.764619950352744215e+00 -1.755280651482612697e+00 -1.746607332774693599e+00 -1.739208197432651648e+00 -1.733855789189926666e+00 -1.730938120295074212e+00 -1.730246482607354919e+00 -1.731382778013435431e+00 -1.734207054260238579e+00 -1.738283025210514365e+00 -1.743414458287151136e+00 -1.749715959050567982e+00 -1.756956215144419797e+00 -1.764743087108017194e+00 -1.772935369800701322e+00 -1.781664895298783247e+00 -1.790963541289609884e+00 -1.800679004850344267e+00 -1.810550515510185310e+00 -1.820212985693242080e+00 -1.829310905154142519e+00 -1.837629586143381122e+00 -1.845500398346536786e+00 -1.853133874790782620e+00 -1.859969450720824424e+00 -1.865644638827574253e+00 -1.870088354899191119e+00 -1.873352854034382897e+00 -1.875515220581916997e+00 -1.876554683087536146e+00 -1.876706277542721013e+00 -1.876360893635351745e+00 -1.875711309105176694e+00 -1.874911292920262706e+00 -1.873917314857143745e+00 -1.872697160303951502e+00 -1.871184314969807083e+00 -1.869142782965102834e+00 -1.866324884190487809e+00 -1.862381323427752866e+00 -1.857359422181386277e+00 -1.851792068572888139e+00 -1.845929990407933152e+00 -1.839490369123144342e+00 -1.832191878899659399e+00 -1.824120528357829674e+00 -1.815674378051438609e+00 -1.807140191505528293e+00 -1.798938344676558554e+00 -1.791498307235955378e+00 -1.785103623755780911e+00 -1.780331494302479944e+00 -1.777758307842264074e+00 -1.777613105267682458e+00 -1.779858674848660449e+00 -1.784278683805658794e+00 -1.790731793922381909e+00 -1.799156093260068312e+00 -1.809400042527348207e+00 -1.821257879233506571e+00 -1.834305622940700209e+00 -1.847773493718566362e+00 -1.861008904322099644e+00 -1.873592504971104411e+00 -1.884964998565963779e+00 -1.894735979231950918e+00 -1.902473355261506072e+00 -1.907914633384421688e+00 -1.911279470286538329e+00 -1.912330631644853174e+00 -1.910675691807875776e+00 -1.906474138653034389e+00 -1.899841814842486931e+00 -1.890920824091076868e+00 -1.879922179545327587e+00 -1.866921463192020347e+00 -1.852493227535016329e+00 -1.837363294392934332e+00 -1.822038957436012963e+00 -1.806930327341251363e+00 -1.792414266884545748e+00 -1.778684497980165702e+00 -1.765942646446710729e+00 -1.754523871548508751e+00 -1.744517805259078180e+00 -1.736090049948736613e+00 -1.729465395999582045e+00 -1.724792111815876439e+00 -1.722189558329406234e+00 -1.721686077151209915e+00 -1.723088392431336269e+00 -1.726067255950652024e+00 -1.730414722223169388e+00 -1.735792276634042341e+00 -1.741639383393596363e+00 -1.747370202756672652e+00 -1.752444058108007852e+00 -1.756547778737254761e+00 -1.759527357252298918e+00 -1.761080773894311502e+00 -1.760983431324317783e+00 -1.759079647192951068e+00 -1.755354532937942524e+00 -1.750054198850928833e+00 -1.743164678444097060e+00 -1.734626429477335252e+00 -1.724278393008589871e+00 -1.711670926060056663e+00 -1.696617046764627323e+00 -1.679053801480119956e+00 -1.658746807609211338e+00 -1.635579726773707332e+00 -1.609586468258044523e+00 -1.580768379060562667e+00 -1.548978673232084269e+00 -1.513950427554952904e+00 -1.475581525548879336e+00 -1.433728799600014092e+00 -1.388211745219190663e+00 -1.339002466007667813e+00 -1.286244685751364747e+00 -1.230226118110431033e+00 -1.171199861051965829e+00 -1.109476878047472415e+00 -1.045201485869101221e+00 -9.784322856204183960e-01 -9.092456324286868341e-01 -8.374963917072615338e-01 -7.630604249711414599e-01 -6.859707678836742817e-01 -6.064397852336922412e-01 -5.245363343835557357e-01 -4.401798433962923474e-01 -3.535289334465013256e-01 -2.647728635023552379e-01 -1.739327069015133009e-01 -8.083042480877822289e-02 1.471637572027438903e-02 1.127752668434217898e-01 2.135169538176092674e-01 3.171976101863771547e-01 4.240918920600400543e-01 5.345049916128141732e-01 6.487651494866966129e-01 7.671878477839758625e-01 8.898822495973817137e-01 1.017075059096582246e+00 1.148979159819374374e+00 1.285648702924059972e+00 1.427290607534161593e+00 1.573971959529534503e+00 1.725659927700412544e+00 1.882260660643024108e+00 2.043518206980462271e+00 2.209199007228262790e+00 2.379178608551975493e+00 2.553112148120507463e+00 2.730431961591253565e+00 2.910762465952799971e+00 3.093736782019185672e+00 3.278738058868319705e+00 3.465024774467563518e+00 3.651760764009892135e+00 3.838020173688855508e+00 4.022777020719089158e+00 4.204834755817178582e+00 4.382777354276306880e+00 4.555074161896168761e+00 4.720246406778632497e+00 4.876769189218613576e+00 5.022954092753368016e+00 5.157084172242830888e+00 5.277562067222933528e+00 5.382832715086298236e+00 5.471458726387230520e+00 5.542135105301659870e+00 5.593767475096691477e+00 5.625572978630575705e+00 5.636993278414877295e+00 5.627659244054505017e+00 5.597427010119455204e+00 5.546409575086672206e+00 5.475017466309445524e+00 5.383995606654271349e+00 5.274350769281976881e+00 5.147220676251068383e+00 5.004043905122459002e+00 4.846529390897642564e+00 4.676375756038884113e+00 4.495503178815211776e+00 4.305970126491101446e+00 4.109912547252127624e+00 3.909561259817214918e+00 3.706982910844551782e+00 3.504054050864943370e+00 3.302539112651905917e+00 3.104093865566764254e+00 2.910123202138234610e+00 2.721811844735099406e+00 2.540154988602842501e+00 2.365980142185482027e+00 2.200023138817415180e+00 2.042773873515821403e+00 1.894484820966140903e+00 1.755288060061906519e+00 1.625251443552152120e+00 1.504352026450725743e+00 1.392351621780563820e+00 1.288921415944567217e+00 1.193694636769609962e+00 1.106248186683629342e+00 1.026112499918345744e+00 9.528030842958455926e-01 8.858306682983214664e-01 8.247122465133969182e-01 7.689567993574526472e-01 7.180496290765430167e-01 6.715597751619146738e-01 6.291088619110853930e-01 5.903037093397681678e-01 5.547608303126227991e-01 5.221268497946099929e-01 4.921124282801146443e-01 4.644921800090272002e-01 4.390198911875101140e-01 4.154318702352210457e-01 3.935219461250604178e-01 3.731397863467494913e-01 3.541434556126145661e-01 3.364458687353621413e-01 3.199793184152056047e-01 3.046597631327510602e-01 2.903968627447987005e-01 2.770777509785306569e-01 2.646263009100138230e-01 2.529619450127316149e-01 2.419907876258041712e-01 2.316648585205955402e-01 2.219518517002500024e-01 2.128199109165573033e-01 2.042286206702888796e-01 1.961438055301302774e-01 1.885288699168563564e-01 1.813446708687293796e-01 1.745692295224627599e-01 1.681667267888597717e-01 1.621304011797763123e-01 1.564929726969301604e-01 1.512808096102137567e-01 1.465032913332675601e-01 1.421436975072296327e-01 1.381624785363360641e-01 1.345216784648429476e-01 1.311942161897842740e-01 1.281653199563885792e-01 1.254205613286692444e-01 1.229199805471111601e-01 1.206183808828938525e-01 1.184880508946713762e-01 1.165105688588230631e-01 1.146653536962975034e-01 1.129191495684869206e-01 1.112430602487981535e-01 1.096171971029336334e-01 1.080121889618753245e-01 1.064141531917654898e-01 1.048137243927774048e-01 1.032060239920610523e-01 1.015897478033098850e-01 9.995903546498725867e-02 9.832239295610582797e-02 9.669756953074960804e-02 9.510068498279843074e-02 9.353458361850200409e-02 9.200363842004145865e-02 9.052850061158214390e-02 8.912448162104477656e-02 8.779738333764849911e-02 8.654961206398167906e-02 8.539230286338740650e-02 8.433816339069900858e-02 8.338651939433630589e-02 8.254326318357951831e-02 8.181061663715671894e-02 8.118003139179708061e-02 8.062499922892869819e-02 8.011232739213842990e-02 7.962236299317168586e-02 7.912954352080282805e-02 7.860645376263529494e-02 7.804987502958062040e-02 7.745866369308110344e-02 7.681292401145956017e-02 7.610458968317536377e-02 7.533502781717749119e-02 7.451533812185262562e-02 7.365870450224128174e-02 7.275965273017125090e-02 7.180528827356748300e-02 7.079767242552703621e-02 6.975835524939159871e-02 6.870800165597930331e-02 6.767595946041692068e-02 6.668560261828954117e-02 6.574000141459358793e-02 6.484307842195476124e-02 6.399931093234983992e-02 6.320296752115875383e-02 6.243977795101716965e-02 6.170513917672128951e-02 6.099944156092095698e-02 6.031940448190368370e-02 5.966290705442883063e-02 5.902205062144219583e-02 5.837674536833627192e-02 5.771326283658461537e-02 5.703175333371260369e-02 5.633628367901908490e-02 5.562561938642252707e-02 5.489860173070462701e-02 5.415888927575090300e-02 5.340606709421447801e-02 5.263187912892913767e-02 5.183125010301006114e-02 5.100712436189706878e-02 5.015755359923199097e-02 4.927647623926976334e-02 4.836856138847929476e-02 4.744521482128381817e-02 4.651060173760766109e-02 4.556912951781061372e-02 4.462530367972591255e-02 4.367963564071798699e-02 4.273295405556110094e-02 4.178833301233236819e-02 4.084978322687771168e-02 3.993704563873723412e-02 3.907581025021961141e-02 3.827084205306544723e-02 3.752081370423904910e-02 3.682569850226340147e-02 3.617706610105796139e-02 3.557733959606008273e-02 3.502915444064196027e-02 3.452733237233883423e-02 3.406777591031744795e-02 3.365265454837064463e-02 3.328370776574755829e-02 3.294554270477707131e-02 3.262350261587713268e-02 3.231136432273137848e-02 3.200270863046095898e-02 3.169937619533897549e-02 3.140072780110360340e-02 3.109308091459148798e-02 3.076921054575863443e-02 3.042388259011495621e-02 3.004401696795627741e-02 2.962840464411932440e-02 2.918524763558342019e-02 2.871702616717563064e-02 2.823241938442566309e-02 2.773777202575659906e-02 2.723697513250531235e-02 2.673517312109555469e-02 2.623335224657320774e-02 2.573077277042396319e-02 2.522807573255630986e-02 2.473021097946696487e-02 2.424257774971176962e-02 2.377627405877642125e-02 2.333874101024824982e-02 2.293856622925206576e-02 2.257837151879406659e-02 2.224961621887680194e-02 2.194000565631912258e-02 2.163425559823068181e-02 2.133212057860714786e-02 2.103271689680787440e-02 2.073260809896550205e-02 2.043163683348425338e-02 2.012354586523681932e-02 1.981171386145948524e-02 1.950040806044735925e-02 1.918657192416532015e-02 1.886131186890328479e-02 1.852135967676625528e-02 1.817603783161911638e-02 1.783185452763913839e-02 1.749470953462226724e-02 1.717007100381781268e-02 1.685645013638393044e-02 1.655200921119886343e-02 1.626226052511235004e-02 1.598917059075699240e-02 1.573000362065091196e-02 1.548419397532719774e-02 1.524862140805492879e-02 1.501803243725312841e-02 1.478458679709656123e-02 1.454343136765936378e-02 1.429323405901897562e-02 1.402839840642148596e-02 1.374914519121895294e-02 1.346045664053664888e-02 1.315823128315758359e-02 1.283232368501331308e-02 1.247602309297339562e-02 1.209166242105313115e-02 1.168097204823440212e-02 1.124818164979886521e-02 1.079405711502917642e-02 1.031416096509087804e-02 9.820043711522929639e-03 9.327584758522038458e-03 8.851668123370983604e-03 8.404861115678235670e-03 7.999723225350580461e-03 7.639802506369112664e-03 7.319522400768836701e-03 7.043305814361531039e-03 6.809068222908932350e-03 6.605069279188162043e-03 6.424073933994563744e-03 6.262154848718976853e-03 6.117122108287288869e-03 5.986561570928112565e-03 5.867780473110704650e-03 5.752592545615311560e-03 5.631687311316735216e-03 5.498837459100610302e-03 5.348863886572659612e-03 5.177882089243390426e-03 4.978731658511124231e-03 4.752147102800178061e-03 4.501065905007167571e-03 4.220571607115804029e-03 3.908306741161294943e-03 3.571348968465081365e-03 3.207414564509400608e-03 2.810636667881804152e-03 2.389192230826401014e-03 1.946979470424428735e-03 1.488262221009939261e-03 1.022835611772727896e-03 5.600793437795315369e-04 1.088094544248824970e-04 -3.303204129228084086e-04 -7.499011796042853034e-04 -1.143639013895239023e-03 -1.514521843194832325e-03 -1.859947349018455662e-03 -2.184076510479461292e-03 -2.489135047981547947e-03 -2.778508873828005460e-03 -3.064571745231555594e-03 -3.355379756597721020e-03 -3.648376250057488654e-03 -3.938142537212648009e-03 -4.220255530787420106e-03 -4.490063583215997932e-03 -4.741322745667588510e-03 -4.962382381894499955e-03 -5.152884508130625187e-03 -5.325413833628382665e-03 -5.487943734821073248e-03 -5.644498940183661356e-03 -5.797677059745129195e-03 -5.946354088748382824e-03 -6.089561201190818625e-03 -6.227345577851799846e-03 -6.362297430366118008e-03 -6.498579017826832879e-03 -6.643586495769341314e-03 -6.801857217034999910e-03 -6.970246371454072616e-03 -7.149936487633657377e-03 -7.348328084462336755e-03 -7.568171719383533919e-03 -7.809909554316256386e-03 -8.074387648222779851e-03 -8.359454219292161356e-03 -8.668709461917655304e-03 -9.001992314581491392e-03 -9.351984250125703821e-03 -9.706370239140286321e-03 -1.005522773540097614e-02 -1.039897061985523355e-02 -1.073041645474844853e-02 -1.103961231396959411e-02 -1.132315532947300238e-02 -1.157993941959341300e-02 -1.181592616605901640e-02 -1.203747346661284204e-02 -1.223868261412538495e-02 -1.241062139592224306e-02 -1.254743330167393429e-02 -1.263998056524377051e-02 -1.268891647938223156e-02 -1.269899357526903250e-02 -1.267014866346820139e-02 -1.261088308688063965e-02 -1.252335668527695262e-02 -1.240277731729622600e-02 -1.225175025619966787e-02 -1.208028275395250060e-02 -1.190107160090223513e-02 -1.172050669373705944e-02 -1.154512797413137157e-02 -1.138257325880148718e-02 -1.123905884379097775e-02 -1.111999267662924090e-02 -1.102790758802272252e-02 -1.096378131202597160e-02 -1.092727216831724385e-02 -1.091334007414730342e-02 -1.091735575111593345e-02 -1.093333140168777258e-02 -1.094807508708869198e-02 -1.095814369860863106e-02 -1.096608554473984219e-02 -1.096866290929184896e-02 -1.095974910656495084e-02 -1.093740296647398823e-02 -1.091166117855084904e-02 -1.088389628103918032e-02 -1.084790012496328164e-02 -1.080229626832763731e-02 -1.074116877681300861e-02 -1.065958415076507723e-02 -1.055368709845786075e-02 -1.041130312128315735e-02 -1.022780480351792934e-02 -1.001670208325982844e-02 -9.789367256387029870e-03 -9.556311850312240383e-03 -9.332245744234879750e-03 -9.125501899414283774e-03 -8.941927224269381400e-03 -8.788447150030430366e-03 -8.666021381692633543e-03 -8.572026982735778122e-03 -8.503090731303484390e-03 -8.457703562150848883e-03 -8.433723919074964312e-03 -8.426332645929953541e-03 -8.437343065575560533e-03 -8.465160681744346091e-03 -8.499171622697414274e-03 -8.529176884951177734e-03 -8.550299743093412244e-03 -8.558457311656853320e-03 -8.550775196437227638e-03 -8.527500358855385001e-03 -8.487016144741243301e-03 -8.429515894259517403e-03 -8.358882146590454823e-03 -8.280604461268950556e-03 -8.195168784631673073e-03 -8.099331652754178379e-03 -7.993627144606590268e-03 -7.885263295308480788e-03 -7.784860824077597177e-03 -7.692375049487638373e-03 -7.608937000288771256e-03 -7.539474579851083817e-03 -7.487273400363682330e-03 -7.459909506904373322e-03 -7.454375470981439676e-03 -7.464844827804361510e-03 -7.495396773878192087e-03 -7.547967961089550870e-03 -7.615589964258418637e-03 -7.693035052498174188e-03 -7.775732394730226413e-03 -7.854847169877388069e-03 -7.925702515605240542e-03 -7.988288402442948397e-03 -8.042609581989903361e-03 -8.085072680869121939e-03 -8.112867589689114547e-03 -8.125756540716275178e-03 -8.117504021768525563e-03 -8.081998084640780455e-03 -8.019578429388805191e-03 -7.932747650307703929e-03 -7.824499718079329022e-03 -7.698634166934322474e-03 -7.559635485331458495e-03 -7.411180907332252585e-03 -7.257947463176660056e-03 -7.104493731313565180e-03 -6.953689185319677883e-03 -6.812209969283803020e-03 -6.685893866277835100e-03 -6.574974649854880768e-03 -6.482940907070754849e-03 -6.411505070199620925e-03 -6.358417035643004062e-03 -6.321813383338232596e-03 -6.298299739700560611e-03 -6.281112579040186612e-03 -6.265638880133614884e-03 -6.248511524613481125e-03 -6.228495564120456636e-03 -6.207077476856164878e-03 -6.181633590200357083e-03 -6.153331540086579357e-03 -6.124510265495866287e-03 -6.094273104388619154e-03 -6.059703915939029101e-03 -6.020446591337880182e-03 -5.977374717688149069e-03 -5.927600083339999715e-03 -5.871021815406439991e-03 -5.809243469781671422e-03 -5.740040580717109021e-03 -5.659961957814317254e-03 -5.570930762018837766e-03 -5.474257619339769308e-03 -5.370586279211097928e-03 -5.263554954769374822e-03 -5.155943136871603098e-03 -5.049611531204112672e-03 -4.943584459869022202e-03 -4.839418495277351094e-03 -4.742582038041125332e-03 -4.656001707826328689e-03 -4.579496579475437860e-03 -4.511773124625932142e-03 -4.452484737522342285e-03 -4.404574730257376780e-03 -4.368717641986594354e-03 -4.340740705118768979e-03 -4.315666931515180216e-03 -4.289668286587968588e-03 -4.262801587248729769e-03 -4.238249046950197559e-03 -4.217614115628605387e-03 -4.202119055279292248e-03 -4.193945930182001874e-03 -4.194728217029739664e-03 -4.206276744025117670e-03 -4.227723444195813883e-03 -4.256541668796731508e-03 -4.293674971347146742e-03 -4.341888135212686010e-03 -4.401323239649070941e-03 -4.473111782452188212e-03 -4.555231008815999010e-03 -4.641969844039740140e-03 -4.730697710888073955e-03 -4.819551857084354053e-03 -4.907465623691742093e-03 -4.990642469276962770e-03 -5.064735395808525609e-03 -5.128667007357493902e-03 -5.182602273605826926e-03 -5.229476676921532979e-03 -5.271585064243916249e-03 -5.308103481650738170e-03 -5.337703283560147650e-03 -5.358402003126888462e-03 -5.366692854855309100e-03 -5.358029201335271635e-03 -5.328406707182327395e-03 -5.276537623063667047e-03 -5.202112138408926736e-03 -5.106976658890926245e-03 -4.993711184889938065e-03 -4.862072212562478304e-03 -4.712402890874671860e-03 -4.547470364459798783e-03 -4.374079830434468054e-03 -4.198750576650775099e-03 -4.025195915220178798e-03 -3.854361188637963481e-03 -3.687970910030924799e-03 -3.530006013587946769e-03 -3.381767123428643974e-03 -3.244537505473053633e-03 -3.117627780031172018e-03 -3.000012544666593763e-03 -2.892519739178209606e-03 -2.793933000479602649e-03 -2.700699485049397764e-03 -2.611003064035479371e-03 -2.522010135934457577e-03 -2.432604685318774922e-03 -2.344351649862940964e-03 -2.258997224783735030e-03 -2.181389375722821069e-03 -2.112395783014622743e-03 -2.053867699012442566e-03 -2.008341624473561696e-03 -1.974590578662164218e-03 -1.951494824701405706e-03 -1.936016693370784655e-03 -1.924489479209638481e-03 -1.917721252317332228e-03 -1.917509515633153763e-03 -1.923452993330827506e-03 -1.937056043015170136e-03 -1.959631433140220178e-03 -1.989401779749279918e-03 -2.023947609350700005e-03 -2.060315563121135722e-03 -2.092628568665306707e-03 -2.115962200043405329e-03 -2.129952651995676259e-03 -2.134556547187770915e-03 -2.129083152964394553e-03 -2.112134636311882845e-03 -2.082947019239520057e-03 -2.042811969633484027e-03 -1.994119653546171534e-03 -1.938547553229012831e-03 -1.875037432737867429e-03 -1.803451842156169422e-03 -1.725543808964437927e-03 -1.645770637662097129e-03 -1.568268464487641107e-03 -1.494907781589358518e-03 -1.426313093983510444e-03 -1.363356420760262165e-03 -1.307265312805505402e-03 -1.260789382228577355e-03 -1.225544998883281280e-03 -1.201852442889464684e-03 -1.189906312070558103e-03 -1.187281038904305225e-03 -1.193205776476232837e-03 -1.204692197028858769e-03 -1.218003792583492381e-03 -1.231317808273542716e-03 -1.241364487605957139e-03 -1.246005869656722402e-03 -1.244272677812349693e-03 -1.233772535569491700e-03 -1.212703206835175377e-03 -1.180838391710107519e-03 -1.138126035932711388e-03 -1.087034553208480287e-03 -1.030648006723409267e-03 -9.692637164539879809e-04 -9.042859254065154211e-04 -8.390286810179025702e-04 -7.758514692939765455e-04 -7.157293502059719871e-04 -6.608163766043970242e-04 -6.127299560766036367e-04 -5.716462259229266154e-04 -5.358623473042908088e-04 -5.027668453821666989e-04 -4.719542638034414546e-04 -4.444734657975748528e-04 -4.212276968467303139e-04 -4.017481707153224154e-04 -3.843265836279850171e-04 -3.672980124871883727e-04 -3.495772320588563472e-04 -3.313552830705326999e-04 -3.133847126246565437e-04 -2.945754966571782654e-04 -2.731682571381829363e-04 -2.478057870910218381e-04 -2.203753507616360485e-04 -1.927454905233287412e-04 -1.638565875737611960e-04 -1.334586855080256511e-04 -1.017316271717555481e-04 -7.059539263019009008e-05 -4.162712768232284426e-05 -1.493337559132646016e-05 8.880797567737154903e-06 3.079585940209056063e-05 5.245695907789229320e-05 7.289555178229594683e-05 9.172271571759159782e-05 1.100655034875016610e-04 1.277390365059284389e-04 1.467124531589587767e-04 1.674408976068992726e-04 1.869548041864835177e-04 2.032867352709884679e-04 2.134333082665128896e-04 2.148155084824172325e-04 2.077632067838434352e-04 1.933230412020310910e-04 1.705200738386253051e-04 1.388449716494633902e-04 9.977801882844431630e-05 5.366957221857773498e-05 8.280465061438713894e-07 -5.578984541964017522e-05 -1.125731627330267011e-04 -1.671972241623448602e-04 -2.202740075015990450e-04 -2.717957680331115782e-04 -3.196368926995204660e-04 -3.606665520761995810e-04 -3.904761593669163174e-04 -4.067066706083727117e-04 -4.081304212308963929e-04 -3.930090219864008092e-04 -3.595986240924008951e-04 -3.069153926693122115e-04 -2.350699073935071700e-04 -1.457542803412808434e-04 -4.171817840278508775e-05 7.539989261508841200e-05 2.031177382607167741e-04 3.371865141399770188e-04 4.729489580387583503e-04 6.048344254617649433e-04 7.279686971686174938e-04 8.394178341599537472e-04 9.373655764948975091e-04 1.019773347730379507e-03 1.085945680280559584e-03 1.137134558470369707e-03 1.174263044724802897e-03 1.197935740493735138e-03 1.210155063907438671e-03 1.212417886573219925e-03 1.206321837554802422e-03 1.194620523762737578e-03 1.178775535986023104e-03 1.161271340770422041e-03 1.144162926692032789e-03 1.126053339842134158e-03 1.106764707682672327e-03 1.088693194207128847e-03 1.073228943776918885e-03 1.060484550843089884e-03 1.051274626518752071e-03 1.049761105051186900e-03 1.059671282093312345e-03 1.080496903711171451e-03 1.110438260373128273e-03 1.146404345351464396e-03 1.187176732691784054e-03 1.232538732941694786e-03 1.281110129003206572e-03 1.332251158471580918e-03 1.384245685916792208e-03 1.435443005768158526e-03 1.486195630125541857e-03 1.536438489884306077e-03 1.585341629786118966e-03 1.632396760676599985e-03 1.676652159971698045e-03 1.717891912901669225e-03 1.756041789763963280e-03 1.789599842425568330e-03 1.817064577163983886e-03 1.837619740179091384e-03 1.850631908387299776e-03 1.855727068290655840e-03 1.851809416644051775e-03 1.838197233359823834e-03 1.815746821072307827e-03 1.784995502678811928e-03 1.747024946293143253e-03 1.703155691269804452e-03 1.653352918173287044e-03 1.598655973999487008e-03 1.540732477941914947e-03 1.480869530745251676e-03 1.421112069221201887e-03 1.363305565614343108e-03 1.308669345143316206e-03 1.256606191589853313e-03 1.207129558170125499e-03 1.161609365099856676e-03 1.120491958766246668e-03 1.085304728454499672e-03 1.058121726447426277e-03 1.040097898453120739e-03 1.031345751038600586e-03 1.030561575152782322e-03 1.035750610998064638e-03 1.045050745428478334e-03 1.058422462577148730e-03 1.076207205677503489e-03 1.097332073149916588e-03 1.120298427026859009e-03 1.144170863008560357e-03 1.168326273331758182e-03 1.191036837035745538e-03 1.211057088458902722e-03 1.229064133409404815e-03 1.245162677615953978e-03 1.258772776922430052e-03 1.271114413524610442e-03 1.283351811009420711e-03 1.295491815603558392e-03 1.306905092791196734e-03 1.316813545846754960e-03 1.325575890734817346e-03 1.333732271180815450e-03 1.340258913311733304e-03 1.345716672559916019e-03 1.352221782762349535e-03 1.359014493069985634e-03 1.365443093911266389e-03 1.372923150647383092e-03 1.381470672311710520e-03 1.391385356777474292e-03 1.402905466732184232e-03 1.414911421612455485e-03 1.427933168865436545e-03 1.442121556514248948e-03 1.455814581065858126e-03 1.467267169549786934e-03 1.473853616496357231e-03 1.473898888764219517e-03 1.466389617718856118e-03 1.450520723791686156e-03 1.427213964867909838e-03 1.398132419228869782e-03 1.365601064325538093e-03 1.330946783534029494e-03 1.295027186769596777e-03 1.258411082990122014e-03 1.222150507347912352e-03 1.187264851855306070e-03 1.153965839082876817e-03 1.123781383550133840e-03 1.097321123207035563e-03 1.072944831654495642e-03 1.049978562774918703e-03 1.029593007464363417e-03 1.012286281055750983e-03 9.983815462088034554e-04 9.888482652557200204e-04 9.845267561079851411e-04 9.854776787549754131e-04 9.924355241436775242e-04 1.006844078459352742e-03 1.029964355923832691e-03 1.061613213252771441e-03 1.099964380625112958e-03 1.143669867992642758e-03 1.190903692804860673e-03 1.239289452495146359e-03 1.287067106982470004e-03 1.333024840187131384e-03 1.375725425564972102e-03 1.414761575389804002e-03 1.449723381774735507e-03 1.479572757237458680e-03 1.504508122306192838e-03 1.525713735917823581e-03 1.544046838505764479e-03 1.559231445245024992e-03 1.571514419734306323e-03 1.582753137488616306e-03 1.593323498888023562e-03 1.602053829870176468e-03 1.607711852625316870e-03 1.608759456222596780e-03 1.603104436611873986e-03 1.589935837563505316e-03 1.568973737730569541e-03 1.540495913554660321e-03 1.505133073582276418e-03 1.463409258686002891e-03 1.417597251197750359e-03 1.370456999481469741e-03 1.324226434391781188e-03 1.279853019336547404e-03 1.238294147220607693e-03 1.200397077320133551e-03 1.166887464731130013e-03 1.137909605290831879e-03 1.114514036527691938e-03 1.097198245267666820e-03 1.085197824286275939e-03 1.077736832147590347e-03 1.074330653499166099e-03 1.074185497632383938e-03 1.077180718065164034e-03 1.084050405458055833e-03 1.093343807369840997e-03 1.104608745868937772e-03 1.116559722889432166e-03 1.127780116417418125e-03 1.138175957391066983e-03 1.147497471285381524e-03 1.156172465276906211e-03 1.164252230851171464e-03 1.171456492102720091e-03 1.176240006068059304e-03 1.177232731782858546e-03 1.174337732140978393e-03 1.167793344935754742e-03 1.158662376875227830e-03 1.148191110781469730e-03 1.138348231363332536e-03 1.131240026501103765e-03 1.129058072178710116e-03 1.132241927938436787e-03 1.140354466905188231e-03 1.153953228482954441e-03 1.171959137502126850e-03 1.191988853969597455e-03 1.212588745359624185e-03 1.233592368692882583e-03 1.253728748847299668e-03 1.272480330014424520e-03 1.290989592440271953e-03 1.308447724402846428e-03 1.322000198852071786e-03 1.331214480549551158e-03 1.336212129538544855e-03 1.335778313013408517e-03 1.329114081448104934e-03 1.316458746970072769e-03 1.298202776811953124e-03 1.274572642229172045e-03 1.246560201986559712e-03 1.213972991009727416e-03 1.177306155485845912e-03 1.137752893996421717e-03 1.096632261617982431e-03 1.056353649842646817e-03 1.017677371162603291e-03 9.808092997287520386e-04 9.469953291243386317e-04 9.174390296406181216e-04 8.918178223898845340e-04 8.705281542941166245e-04 8.551768569951183428e-04 8.463976306681397083e-04 8.438748772338245264e-04 8.464947706757274893e-04 8.531954400342133373e-04 8.617931710251909919e-04 8.697830541932738413e-04 8.764665346562923367e-04 8.829410899346467950e-04 8.898043360203338522e-04 8.959055613455531655e-04 9.011349851155372624e-04 9.071291730037329840e-04 9.135581263337892114e-04 9.199110411246250087e-04 9.268594978902407926e-04 9.338889067726283523e-04 9.393412773712953153e-04 9.436491077771644352e-04 9.502330643207005474e-04 9.612922884009695397e-04 9.775912555514589940e-04 1.000133128249650538e-03 1.029043054533938448e-03 1.063161569275533364e-03 1.101296294736712339e-03 1.142990295756611888e-03 1.186770066302947043e-03 1.231326140500188342e-03 1.274295178586586216e-03 1.313545635956280856e-03 1.348484143333713225e-03 1.377470258233611574e-03 1.399950660908330083e-03 1.416624837223398256e-03 1.427401515351727889e-03 1.431476192222651310e-03 1.428421083127777045e-03 1.418539705573209145e-03 1.402800034592304552e-03 1.382567181339473079e-03 1.359219662346163211e-03 1.333553258837899590e-03 1.307577856303800525e-03 1.284236380735823742e-03 1.265204858470513017e-03 1.251412906656593693e-03 1.244216540099519607e-03 1.242647283063352641e-03 1.246222011069185670e-03 1.255969180246134433e-03 1.271302966204925292e-03 1.292538486370089145e-03 1.317686771854776045e-03 1.344352615921238538e-03 1.372526764985711493e-03 1.401787673219585155e-03 1.430883236305656231e-03 1.458876677039656336e-03 1.484932747432448621e-03 1.508022497579641907e-03 1.527519785792593723e-03 1.542917436980144113e-03 1.555131033433198445e-03 1.566013596449623412e-03 1.578157007395650669e-03 1.594831800952629204e-03 1.619026481299872542e-03 1.653181320113173043e-03 1.697600975254818373e-03 1.750797131542349179e-03 1.810974357540947070e-03 1.876976685782563584e-03 1.948111219210417813e-03 2.022270392674002746e-03 2.098970561079644033e-03 2.179773813209709508e-03 2.264731015988705447e-03 2.353510017852100938e-03 2.446580548597280733e-03 2.544028883713448600e-03 2.645993882317044642e-03 2.751364600801760839e-03 2.858218661493508884e-03 2.965898443805919330e-03 3.073524812254466165e-03 3.180272099434145860e-03 3.287105364723318622e-03 3.394075878244477013e-03 3.500829565104891274e-03 3.608503038129892791e-03 3.717875432647097227e-03 3.829776030902765603e-03 3.945766453611378351e-03 4.064763772269960537e-03 4.184545050518650479e-03 4.304570561186269080e-03 4.422003973041327939e-03 4.534930777655373640e-03 4.642627025409152078e-03 4.742743505664401629e-03 4.832289508333621753e-03 4.908468724922799772e-03 4.968665631868309125e-03 5.010105218117117190e-03 5.032307020663213080e-03 5.036573182179800677e-03 5.025285714087294499e-03 5.000991991663054394e-03 4.965940753277288053e-03 4.923489893583223552e-03 4.876340925008527949e-03 4.826858768274477733e-03 4.778110590798586611e-03 4.730583843566472761e-03 4.683142216707071939e-03 4.634827772363713135e-03 4.583840456786397385e-03 4.527986594086343825e-03 4.465012785007149536e-03 4.393768028724655619e-03 4.316754201014702183e-03 4.238660641586895587e-03 4.161563434758918170e-03 4.085026602582836341e-03 4.009356273298325321e-03 3.936173875362195332e-03 3.866832111531505987e-03 3.801297733562009670e-03 3.738792448151975496e-03 3.678438930800251565e-03 3.620019894534656345e-03 3.562894769162203157e-03 3.506099525091458963e-03 3.449321630451581116e-03 3.392201565064117096e-03 3.334143731230347022e-03 3.273035219266236338e-03 3.208193362524752214e-03 3.140157030305198646e-03 3.069841718730894481e-03 2.999263957099776012e-03 2.930122719643151342e-03 2.862899657146680300e-03 2.796212866686910783e-03 2.727540789000106221e-03 2.653118919180937844e-03 2.570452641620035294e-03 2.481639997268964785e-03 2.388956178645305819e-03 2.292127690659758691e-03 2.191219083736129034e-03 2.088176185554567986e-03 1.986444442965051762e-03 1.887316858332874171e-03 1.791538595982634843e-03 1.698907594865652114e-03 1.607690857522683014e-03 1.518854232008254659e-03 1.433705343305003961e-03 1.350770461770462848e-03 1.267451535240870239e-03 1.181614291833529232e-03 1.093391994121299801e-03 1.001373989580866966e-03 9.044032639928797695e-04 8.055289957218766039e-04 7.087108121515493363e-04 6.165333849733628134e-04 5.298391188848136082e-04 4.488673402847055617e-04 3.725307677701077298e-04 3.018337580342715242e-04 2.382836067936939812e-04 1.802627874751546269e-04 1.267004632824192802e-04 7.757013083946581234e-05 3.014877736021466452e-05 -1.489972492227277111e-05 -5.448483553232010500e-05 -8.972915212188203404e-05 -1.219869314684424378e-04 -1.502456793949492571e-04 -1.736304675937410194e-04 -1.925209336721800499e-04 -2.051448592838538555e-04 -2.103016507032077109e-04 -2.092354305182620702e-04 -2.053383680146361582e-04 -2.018742045399387773e-04 -2.011465413889607903e-04 -2.056907988355452836e-04 -2.186116359702901409e-04 -2.421612665245890075e-04 -2.734375604871867372e-04 -3.072731488551917875e-04 -3.399882469870060949e-04 -3.697142942024045625e-04 -3.974482195970539269e-04 -4.249715836561051164e-04 -4.524853423657999646e-04 -4.782252789541290385e-04 -5.001576276000841955e-04 -5.160237086562695190e-04 -5.255929109360467193e-04 -5.335317022081944357e-04 -5.438828365584933572e-04 -5.595346864759857429e-04 -5.827665162002514587e-04 -6.121957926451234225e-04 -6.446330923376227158e-04 -6.785473634733785045e-04 -7.134399209778947070e-04 -7.473045770611194422e-04 -7.769962730572220824e-04 -7.998556227403737316e-04 -8.131901741891860635e-04 -8.176336978792637196e-04 -8.149556780437154863e-04 -8.047142841112067766e-04 -7.871264728913073558e-04 -7.638108071988462507e-04 -7.368024230325904544e-04 -7.067739136334910775e-04 -6.742416775450317014e-04 -6.395237405567400857e-04 -6.039740270707622590e-04 -5.674801762539867555e-04 nan nan nan nan nan nan nan nan nan nan nan nan nan nan nan nan nan nan nan nan nan nan nan nan nan nan nan nan nan nan nan nan nan nan nan nan nan nan nan nan nan nan nan nan nan nan nan nan nan nan nan nan nan nan nan nan nan nan nan nan nan nan nan nan nan nan nan nan nan nan nan nan nan nan nan nan nan nan nan nan nan nan nan nan nan nan nan nan nan nan nan nan nan nan nan nan nan nan nan nan nan nan nan nan nan nan nan nan nan nan nan nan nan nan nan nan nan nan nan nan nan nan nan nan nan nan nan nan nan nan nan nan nan nan nan nan nan nan nan nan nan nan nan nan nan nan nan nan nan nan nan nan nan nan nan nan nan nan nan nan nan nan nan nan nan nan nan nan nan nan nan nan nan nan nan nan nan nan nan nan nan nan nan nan nan nan nan nan nan nan nan nan nan nan nan nan nan nan nan
[truncated: 246,422 more chars]
