# Supplementary material for: Multipolar electric and magnetic contributions to sum-frequency generation spectra reveal biaxial interfacial water structure
Source: Nat Commun. 2026 May 13;17:4333. doi: 10.1038/s41467-026-72345-4 (PMC13172427; doi:10.1038/s41467-026-72345-4)
Supplement: Supplementary file 3 — Source data [file 41467_2026_72345_MOESM3_ESM.zip › SourceData/Fig1(c-k).txt]

# f S2_yyz S2DD_yyz S2DQ_yyz S2Q_yyz S2M_yyz S2_zzz S2DD_zzz S2DQ_zzz S2Q_zzz S2M_zzz |S2_yyz|
1.300899989999999889e+03 8.644970591726505171e-01 -1.926029209010195198e-02 1.642333529798106206e-01 6.627122002672583001e-01 5.290635267748544646e-02 7.112717866711683046e-01 -5.140028347277678100e-02 -3.099739341269008852e-02 7.936694635566351463e-01 0.000000000000000000e+00 3.128614966844832423e+01
1.301942377812499899e+03 8.575190340819079937e-01 -2.349092817681317294e-02 1.623080741797395532e-01 6.624130404831587438e-01 5.310994442671750082e-02 7.048873716498906816e-01 -5.410019044801955140e-02 -3.254118373482314114e-02 7.915287458327333603e-01 0.000000000000000000e+00 3.127912344793493205e+01
1.302984765624999682e+03 8.493378484157639852e-01 -2.852317784159290326e-02 1.600868953503588599e-01 6.619557937994174912e-01 5.331412042790957539e-02 6.978896671569236876e-01 -5.720022860955485677e-02 -3.414927524238982326e-02 7.892391710088683121e-01 0.000000000000000000e+00 3.127178335252988362e+01
1.304027153437500147e+03 8.401659787877941987e-01 -3.424798895257846754e-02 1.577019283729314270e-01 6.612945026788698000e-01 5.351249159333140021e-02 6.905421800553909195e-01 -6.042032575182094273e-02 -3.580831871685852957e-02 7.867708245240704334e-01 0.000000000000000000e+00 3.126437572600476500e+01
1.305069541249999929e+03 8.303367945824872143e-01 -4.041474081085490166e-02 1.552560473216556547e-01 6.604335500511017143e-01 5.368511512248808071e-02 6.829362693345197854e-01 -6.368706553729013009e-02 -3.750352237942379541e-02 7.841268572512337665e-01 0.000000000000000000e+00 3.125723328107664756e+01
1.306111929062499939e+03 8.201851160094572046e-01 -4.680500522517621470e-02 1.528357392693138750e-01 6.594077796423798432e-01 5.383725851632832626e-02 6.752280242609908223e-01 -6.689182426321853281e-02 -3.921096854371795837e-02 7.813308170679272857e-01 0.000000000000000000e+00 3.125052019923624869e+01
1.307154316875000177e+03 8.098046982485909151e-01 -5.332371593424013734e-02 1.504592692100763518e-01 6.581928360400011169e-01 5.397507474430889018e-02 6.676288847636174806e-01 -6.985571708656794498e-02 -4.088447988564761215e-02 7.783690817358330793e-01 0.000000000000000000e+00 3.124448256892029718e+01
1.308196704687499960e+03 7.992036408778981915e-01 -5.993608975649281773e-02 1.481055523037265176e-01 6.567479743410877813e-01 5.410596034094020124e-02 6.601503149521562586e-01 -7.257319243247091489e-02 -4.250516261860989853e-02 7.752286700032370304e-01 0.000000000000000000e+00 3.123906652371272585e+01
1.309239092499999970e+03 7.884897735264009278e-01 -6.656083203904947232e-02 1.457632261691867437e-01 6.550695585028878387e-01 5.424713121892046908e-02 6.527974723111863442e-01 -7.509939866747578074e-02 -4.406602948858735769e-02 7.719629004672494688e-01 0.000000000000000000e+00 3.123392387164251005e+01
1.310281480312499980e+03 7.778803222836209175e-01 -7.297629588147469537e-02 1.434190165871078726e-01 6.531398782527383373e-01 5.440070800160038550e-02 6.455473170284869999e-01 -7.750880838243300042e-02 -4.556705694738805157e-02 7.686231823583080658e-01 0.000000000000000000e+00 3.122881110205164035e+01
1.311323868124999763e+03 7.677199022789936711e-01 -7.887772732818060240e-02 1.410867791754134848e-01 6.509887709706860814e-01 5.454212021537308691e-02 6.384063180798902337e-01 -7.986820156632870593e-02 -4.701003960317540198e-02 7.652845592493943139e-01 0.000000000000000000e+00 3.122377900407668960e+01
1.312366255937499773e+03 7.583092608275117108e-01 -8.401725274938588728e-02 1.387712340604604078e-01 6.487010605687867359e-01 5.465257155215108575e-02 6.314035794181116490e-01 -8.226575427162707843e-02 -4.836260783597037816e-02 7.620319415257090778e-01 0.000000000000000000e+00 3.121909252989369321e+01
1.313408643749999783e+03 7.499961192485035122e-01 -8.809260716935557456e-02 1.364974997642268151e-01 6.463286857383491180e-01 5.472687665899155646e-02 6.244702012426009974e-01 -8.483962012168964895e-02 -4.958855582041386822e-02 7.588983771847045423e-01 0.000000000000000000e+00 3.121482377595197022e+01
1.314451031562499793e+03 7.430452828928304498e-01 -9.088262184513098974e-02 1.342972194865005853e-01 6.438910525087644388e-01 5.476914711719556295e-02 6.175739634863188776e-01 -8.766224157800779626e-02 -5.066719412812602241e-02 7.559033991924526408e-01 0.000000000000000000e+00 3.121112920411347957e+01
1.315493419374999803e+03 7.374114035463341654e-01 -9.242637370860812274e-02 1.321427748332876240e-01 6.414033818241289264e-01 5.480194935208364260e-02 6.108431002609129301e-01 -9.064211339253198940e-02 -5.157606866150950264e-02 7.530612823149543944e-01 0.000000000000000000e+00 3.120813803932329122e+01
1.316535807187499813e+03 7.330902075366889648e-01 -9.271511980271067432e-02 1.299953338324188745e-01 6.388902898767730987e-01 5.484587254474694584e-02 6.043925453748342225e-01 -9.372097798707890171e-02 -5.227380948912307979e-02 7.503873328510362040e-01 0.000000000000000000e+00 3.120556730142409663e+01
1.317578194999999823e+03 7.301068816749449741e-01 -9.172177816452878329e-02 1.278226668200815597e-01 6.363898640906169302e-01 5.490648693916638790e-02 5.982303530978014816e-01 -9.693749008580050674e-02 -5.271067518801973717e-02 7.478785183716217810e-01 0.000000000000000000e+00 3.120299707499336961e+01
1.318620582812499606e+03 7.281533979765136833e-01 -8.968712702752112964e-02 1.255655132653815398e-01 6.339277454347858054e-01 5.496739323293164253e-02 5.923773897955464385e-01 -1.002756186245038900e-01 -5.287733313596808260e-02 7.455303415560183833e-01 0.000000000000000000e+00 3.120011388292106957e+01
1.319662970625000071e+03 7.268548273316881581e-01 -8.690544945071076999e-02 1.231918395562599244e-01 6.315063570336377774e-01 5.498949880860300871e-02 5.868840072303367350e-01 -1.036744122179546201e-01 -5.279175460119261976e-02 7.433501740494840027e-01 0.000000000000000000e+00 3.119677649684968657e+01
1.320705358437499854e+03 7.259673766648806481e-01 -8.363359512185312983e-02 1.207242715781859377e-01 6.291105597060275834e-01 5.499046946139485303e-02 5.817440180570998542e-01 -1.071362947753400907e-01 -5.245837601037242615e-02 7.413386888428123989e-01 0.000000000000000000e+00 3.119301675867721713e+01
1.321747746249999864e+03 7.253444580428535238e-01 -8.005464352089057545e-02 1.181959944404511464e-01 6.267483433011491467e-01 5.499389450965097570e-02 5.769418419453309355e-01 -1.106917686859475169e-01 -5.188822623814190460e-02 7.395218368694204125e-01 0.000000000000000000e+00 3.118895237435950918e+01
1.322790134062499874e+03 7.250138069951523878e-01 -7.623115340800540318e-02 1.156605968736809792e-01 6.244546299801756462e-01 5.502902954357132004e-02 5.724840997448218394e-01 -1.143346746586934304e-01 -5.111140238162789617e-02 7.379301767851431659e-01 0.000000000000000000e+00 3.118474160414033136e+01
1.323832521874999884e+03 7.249695718465037908e-01 -7.226736158301108603e-02 1.131816566492927778e-01 6.222614245476857375e-01 5.512896529113002486e-02 5.684898467252672560e-01 -1.178978540587646701e-01 -5.015621095334689417e-02 7.365439117373787647e-01 0.000000000000000000e+00 3.118047082801389180e+01
1.324874909687500121e+03 7.252623379606487619e-01 -6.817417057006466830e-02 1.108406375850006231e-01 6.201986742931178131e-01 5.529280974377669133e-02 5.651480406714155524e-01 -1.211497395718900694e-01 -4.902938185314525965e-02 7.353271620964508815e-01 0.000000000000000000e+00 3.117598231440294398e+01
1.325917297499999904e+03 7.259775025720646147e-01 -6.393546542344799577e-02 1.087508091055301995e-01 6.182812256283035657e-01 5.550367519012291279e-02 5.626504515400475581e-01 -1.238800753861969139e-01 -4.775231391533446557e-02 7.342828408415789099e-01 0.000000000000000000e+00 3.117119881645141177e+01
1.326959685312499687e+03 7.269871854184540849e-01 -5.966060461722931529e-02 1.069484129586259769e-01 6.164945517426604349e-01 5.572868345769330795e-02 5.609561800238306306e-01 -1.260653917246300770e-01 -4.638774607809165174e-02 7.334093178265523871e-01 0.000000000000000000e+00 3.116618864628676988e+01
1.328002073124999924e+03 7.281638070446754263e-01 -5.545226429329807444e-02 1.054275782947496909e-01 6.148144341856097705e-01 5.595147226139453311e-02 5.599107271234775585e-01 -1.277782417014238781e-01 -4.499472193601414260e-02 7.326836907609155514e-01 0.000000000000000000e+00 3.116111871922939258e+01
1.329044460937499935e+03 7.293517453400442108e-01 -5.147146859256984675e-02 1.042047882801098169e-01 6.132271694575105458e-01 5.615569077024812339e-02 5.594327648960061294e-01 -1.290343177675677411e-01 -4.359017075093210569e-02 7.320572534145060040e-01 0.000000000000000000e+00 3.115597659505845840e+01
1.330086848750000172e+03 7.303139200707101653e-01 -4.794713648946682949e-02 1.032627832455875749e-01 6.117336153800485565e-01 5.633487627650954344e-02 5.592949617573195198e-01 -1.300032962642946321e-01 -4.219236149297136973e-02 7.314906195145854939e-01 0.000000000000000000e+00 3.115078825684356190e+01
1.331129236562500182e+03 7.309354197026777245e-01 -4.498534600430005581e-02 1.025926625434892825e-01 6.103300339676284159e-01 5.646871848753103745e-02 5.593212912401882564e-01 -1.308251919198183955e-01 -4.084054923267502191e-02 7.309870323926817015e-01 0.000000000000000000e+00 3.114566875123776413e+01
1.332171624374999965e+03 7.315729942044502110e-01 -4.231949492606928986e-02 1.022880267942888333e-01 6.090188646443053244e-01 5.652987094455140527e-02 5.594686654822291771e-01 -1.315149019795403273e-01 -3.955537592621871656e-02 7.305389433879881933e-01 0.000000000000000000e+00 3.114080370487094740e+01
1.333214012187500202e+03 7.326075056887700887e-01 -3.963227762287804823e-02 1.023961151541764036e-01 6.077979377906677083e-01 5.651885985950645674e-02 5.597877466483015541e-01 -1.320333282619050030e-01 -3.833392756583894889e-02 7.301550024760454782e-01 0.000000000000000000e+00 3.113643124905824067e+01
1.334256399999999758e+03 7.340230162755165821e-01 -3.690355035058867639e-02 1.028628716268042420e-01 6.066337081212417326e-01 5.645788706285029962e-02 5.602795355606690064e-01 -1.323584913587333156e-01 -3.716580707159056196e-02 7.298038339909929118e-01 0.000000000000000000e+00 3.113253075494855082e+01
1.335298787812499768e+03 7.357664356292867858e-01 -3.416394978009257288e-02 1.036926850382520054e-01 6.054907227909825940e-01 5.632926644367991509e-02 5.609453686550232021e-01 -1.324487520714094646e-01 -3.604245494719096610e-02 7.294365756736236328e-01 0.000000000000000000e+00 3.112889629828721283e+01
1.336341175624999778e+03 7.376717793167862913e-01 -3.151590223798218793e-02 1.048483503385482379e-01 6.043391237640878266e-01 5.612528360011597578e-02 5.617262623145048428e-01 -1.323603673957093052e-01 -3.494816723106258793e-02 7.290347969412767082e-01 0.000000000000000000e+00 3.112551127535714812e+01
1.337383563437499788e+03 7.393406746804266350e-01 -2.923358067426851808e-02 1.062317926374549137e-01 6.031419731292253505e-01 5.586149347362685813e-02 5.623876590890195537e-01 -1.322447403072634642e-01 -3.391067301622802121e-02 7.285430724125110391e-01 0.000000000000000000e+00 3.112235138143004320e+01
1.338425951249999798e+03 7.406472631776530591e-01 -2.742526644112557033e-02 1.078044436519884353e-01 6.019123015066697446e-01 5.554555192594072544e-02 5.628099677090658837e-01 -1.321680899701553613e-01 -3.296231178693329045e-02 7.279403694661544799e-01 0.000000000000000000e+00 3.111931086301858329e+01
1.339468339062499808e+03 7.417670191856408080e-01 -2.594497816375335858e-02 1.095245874130073294e-01 6.006730523868850646e-01 5.519979394511617676e-02 5.629650673012372986e-01 -1.321754818210181814e-01 -3.210485574174487544e-02 7.272454048640003554e-01 0.000000000000000000e+00 3.111639892909162697e+01
1.340510726874999818e+03 7.429520556251242303e-01 -2.452782579781389097e-02 1.113530537636587409e-01 5.994133610936797085e-01 5.483723786608547118e-02 5.628051082846454722e-01 -1.323140001203415017e-01 -3.134508296373705871e-02 7.264641913687240882e-01 0.000000000000000000e+00 3.111350340178785601e+01
1.341553114687499829e+03 7.442146032410045242e-01 -2.311738943159529630e-02 1.132207215944492640e-01 5.981475883150563222e-01 5.447009696112077581e-02 5.621799517269961965e-01 -1.327422218490535710e-01 -3.069663213962420256e-02 7.256188057156739424e-01 0.000000000000000000e+00 3.111028817948977832e+01
1.342595502499999611e+03 7.454090016859997725e-01 -2.178375790532706413e-02 1.150738400121937149e-01 5.968889693742602809e-01 5.407413775760766539e-02 5.608975234748870831e-01 -1.336458046473010808e-01 -3.017257794197231169e-02 7.247159060641604755e-01 0.000000000000000000e+00 3.110644731197436386e+01
1.343637890312499849e+03 7.464500538004172903e-01 -2.057546130234432641e-02 1.168859143945874257e-01 5.956360476036494100e-01 5.364770415901617268e-02 5.588717545993593383e-01 -1.351058572511490419e-01 -2.976604524276660335e-02 7.237436570932749280e-01 0.000000000000000000e+00 3.110180652726513273e+01
1.344680278124999859e+03 7.469819097503916927e-01 -1.974919133652444994e-02 1.185807488068167381e-01 5.943885850621403177e-01 5.317781904665822013e-02 5.561601431479379354e-01 -1.370986956502238119e-01 -2.946881669173712082e-02 7.227276554898989236e-01 0.000000000000000000e+00 3.109620509419550771e+01
1.345722665937499642e+03 7.466561738023879125e-01 -1.954002222876840417e-02 1.200662594297141617e-01 5.931364358138825343e-01 5.265890507595814146e-02 5.529354055099060528e-01 -1.394914685523499509e-01 -2.927610953998951993e-02 7.217029836022454958e-01 0.000000000000000000e+00 3.108971447324710624e+01
1.346765053749999879e+03 7.454204211968273874e-01 -1.991142166205730341e-02 1.212595831442925265e-01 5.918636993442116800e-01 5.209758882223618909e-02 5.492639630689422070e-01 -1.422526461628038086e-01 -2.917375045239178899e-02 7.206903596841377491e-01 0.000000000000000000e+00 3.108253071457885497e+01
1.347807441562499889e+03 7.434334950313077339e-01 -2.069796670861200408e-02 1.221572667574797183e-01 5.906067242286933139e-01 5.146546126254710612e-02 5.451971211390554961e-01 -1.453958194925467073e-01 -2.913077542075317994e-02 7.197237160523554111e-01 0.000000000000000000e+00 3.107468490208747625e+01
1.348849829375000127e+03 7.409122642923577917e-01 -2.179715616834458289e-02 1.228354236177128661e-01 5.894046444147699182e-01 5.078484648827075870e-02 5.409769342668886427e-01 -1.487297814754437730e-01 -2.911900865104610769e-02 7.188257243933785512e-01 0.000000000000000000e+00 3.106612832937716107e+01
1.349892217187499909e+03 7.380894257732089070e-01 -2.308766163311542705e-02 1.233541644012506183e-01 5.882683100478660609e-01 5.009070314443062055e-02 5.368935672060635156e-01 -1.519663399953035676e-01 -2.912535539143934482e-02 7.179852625928063725e-01 0.000000000000000000e+00 3.105685223156846675e+01
1.350934604999999692e+03 7.351032359588666187e-01 -2.448118536075256577e-02 1.237209755976619724e-01 5.872130037144264181e-01 4.940618612888444255e-02 5.331624790389937196e-01 -1.549077862879393030e-01 -2.911619556264061215e-02 7.171864608895736071e-01 0.000000000000000000e+00 3.104696161949441446e+01
1.351976992812499930e+03 7.320226022655829112e-01 -2.589004377833167142e-02 1.239277859630879275e-01 5.862153742156666070e-01 4.874765098983211559e-02 5.298784594293537431e-01 -1.574583051847461002e-01 -2.906152715281198895e-02 7.163982917669118322e-01 0.000000000000000000e+00 3.103640347264299137e+01
1.353019380624999712e+03 7.287199061811159284e-01 -2.742634924991678436e-02 1.239722498959339864e-01 5.852529404566394478e-01 4.811334003598244369e-02 5.270590028856582121e-01 -1.595570038506501642e-01 -2.897355186554029238e-02 7.155895586018486965e-01 0.000000000000000000e+00 3.102504792886354679e+01
1.354061768437500177e+03 7.251637009129296985e-01 -2.918319401053725420e-02 1.238944992639242348e-01 5.843578547970245118e-01 4.749062507828123031e-02 5.247745645063854880e-01 -1.611170959826466742e-01 -2.887519155510923086e-02 7.147668520441413653e-01 0.000000000000000000e+00 3.101295543639190910e+01
1.355104156249999960e+03 7.215242139356488060e-01 -3.102151403322447876e-02 1.237317082484746533e-01 5.835202604459633902e-01 4.687836536997560394e-02 5.230552790124649576e-01 -1.620947113810910500e-01 -2.877986494485795799e-02 7.139298553384139101e-01 0.000000000000000000e+00 3.100023444075848289e+01
1.356146544062499970e+03 7.179506948676369626e-01 -3.279274069321175961e-02 1.234955189753490501e-01 5.826997382939882453e-01 4.628861448753997937e-02 5.217859005109494186e-01 -1.626018827210164719e-01 -2.868793968959842955e-02 7.130757229215642923e-01 0.000000000000000000e+00 3.098691796971636947e+01
1.357188931875000208e+03 7.144653687255149155e-01 -3.448150049119651922e-02 1.231764107898380700e-01 5.818743540392895541e-01 4.574427928083088513e-02 5.208534310276411450e-01 -1.627402318617766075e-01 -2.861693920066166186e-02 7.122106020900793588e-01 0.000000000000000000e+00 3.097314362384613773e+01
1.358231319687499763e+03 7.110395799671664907e-01 -3.605457712494378186e-02 1.227394553925093834e-01 5.810156789052860482e-01 4.524778621752714031e-02 5.201971351894867368e-01 -1.625476440934606470e-01 -2.858638764187992898e-02 7.113311669248273406e-01 0.000000000000000000e+00 3.095933269556091005e+01
1.359273707500000000e+03 7.078027848986631065e-01 -3.739571521120738096e-02 1.222180352243972395e-01 5.800952482371403152e-01 4.481092094839680962e-02 5.199085913144367854e-01 -1.619234240594671359e-01 -2.857858065086105182e-02 7.104105960247649731e-01 0.000000000000000000e+00 3.094581166738597844e+01
1.360316095312499783e+03 7.048196135631855652e-01 -3.851173534027838019e-02 1.216855310191511247e-01 5.790730250586648697e-01 4.445909349059807419e-02 5.200862684996625518e-01 -1.607298009274403527e-01 -2.858110473644678851e-02 7.093971741635497485e-01 0.000000000000000000e+00 3.093289916182141042e+01
1.361358483124999566e+03 7.021171957845342426e-01 -3.942029563476776022e-02 1.212040989274214275e-01 5.779300562957735421e-01 4.419084579916755101e-02 5.206293057371788047e-01 -1.590110266076815715e-01 -2.860726206356048462e-02 7.082475944084208885e-01 0.000000000000000000e+00 3.092079214754374661e+01
1.362400870937499803e+03 6.995221762660354115e-01 -4.032071263875833256e-02 1.208022514102573552e-01 5.766738214691060627e-01 4.400360160362309231e-02 5.214656243627684429e-01 -1.567833287751969895e-01 -2.866925207450646274e-02 7.069182052124718396e-01 0.000000000000000000e+00 3.090971751840519843e+01
1.363443258749999814e+03 6.967153106194601264e-01 -4.150706456571311848e-02 1.204496712334155728e-01 5.753020421648229465e-01 4.390823206811585167e-02 5.225074507591980222e-01 -1.540751501834870252e-01 -2.878004314488835647e-02 7.053626440875734316e-01 0.000000000000000000e+00 3.089974663694733792e+01
1.364485646562500051e+03 6.936164846221013480e-01 -4.302182252551212116e-02 1.201226376857250505e-01 5.738005065467902677e-01 4.390225116537792988e-02 5.235230140543097876e-01 -1.510981044538254325e-01 -2.893735139600575601e-02 7.035584699041409484e-01 0.000000000000000000e+00 3.089069401568891493e+01
1.365528034374999834e+03 6.902548381697191093e-01 -4.483769371411653465e-02 1.198121992303000649e-01 5.721801502317088728e-01 4.397684531102613592e-02 5.242203637203995958e-01 -1.481633411193918337e-01 -2.913651455600516083e-02 7.015202193957965626e-01 0.000000000000000000e+00 3.088257904327016234e+01
1.366570422187499844e+03 6.865151325339788890e-01 -4.703091528406418143e-02 1.194765151603122966e-01 5.704736415966313867e-01 4.410364084783355981e-02 5.243294470055696044e-01 -1.455576790753328464e-01 -2.938913510538734841e-02 6.992762611862898270e-01 0.000000000000000000e+00 3.087521650319913746e+01
1.367612809999999854e+03 6.823570417506824581e-01 -4.960238079055030724e-02 1.191078569077058669e-01 5.686984865832916958e-01 4.424105696044869362e-02 5.237442955723939919e-01 -1.433890875921006447e-01 -2.970533490084142914e-02 6.968387180653360380e-01 0.000000000000000000e+00 3.086827639760971920e+01
1.368655197812499864e+03 6.777429042778065904e-01 -5.259188734887994265e-02 1.187265010711036350e-01 5.668877089903134880e-01 4.436579531389273773e-02 5.225047865111003276e-01 -1.416338888552005626e-01 -3.008975534621122216e-02 6.942284307125121678e-01 0.000000000000000000e+00 3.086161772865072095e+01
1.369697585624999874e+03 6.724647233118609124e-01 -5.617183654527316272e-02 1.183038244137843420e-01 5.650786158882058485e-01 4.446192270516161060e-02 5.207748950620135764e-01 -1.401577450056242236e-01 -3.055804700627332005e-02 6.914906870739111477e-01 0.000000000000000000e+00 3.085515244879859509e+01
1.370739973437499884e+03 6.664102724124090216e-01 -6.039452102315434612e-02 1.178204144632437333e-01 5.632624941808045405e-01 4.451173001951217595e-02 5.187906641296757826e-01 -1.387570743600699263e-01 -3.111352127185015859e-02 6.886612597615958675e-01 0.000000000000000000e+00 3.084857601860502996e+01
1.371782361249999667e+03 6.597017973140231195e-01 -6.514312436302038822e-02 1.173060493375243651e-01 5.614362434340760544e-01 4.452353972147274352e-02 5.166136049147412868e-01 -1.374097931876658019e-01 -3.173399851680652750e-02 6.857573966192136439e-01 0.000000000000000000e+00 3.084158817264165720e+01
1.372824749062500132e+03 6.524809606017712982e-01 -7.029695817211338571e-02 1.168022080145309782e-01 5.596040750719064594e-01 4.450071984020679411e-02 5.141499936655246072e-01 -1.362374590596557578e-01 -3.240116672922199736e-02 6.827886194544023901e-01 0.000000000000000000e+00 3.083405820703484324e+01
1.373867136874999915e+03 6.449868156489015902e-01 -7.566803757151992216e-02 1.163954411517189869e-01 5.577566906120414725e-01 4.442843252112645830e-02 5.113697808912223142e-01 -1.352923484616086747e-01 -3.309985823184596887e-02 6.797619875846769855e-01 0.000000000000000000e+00 3.082592704781628612e+01
1.374909524687499925e+03 6.375410330804919257e-01 -8.099332171035944494e-02 1.161361148858389564e-01 5.558905496943759017e-01 4.432298191269146148e-02 5.081683586290071108e-01 -1.347252597987680378e-01 -3.380691086363232789e-02 6.767005292914074488e-01 0.000000000000000000e+00 3.081724952705936360e+01
1.375951912499999708e+03 6.302320172405663223e-01 -8.612563886601520835e-02 1.159660769411303832e-01 5.540223985111316640e-01 4.416974009862349032e-02 5.043640093878807296e-01 -1.347496380144550254e-01 -3.451413744120820914e-02 6.736277848435439086e-01 0.000000000000000000e+00 3.080829688246762288e+01
1.376994300312499945e+03 6.230122838543099562e-01 -9.109093937056603196e-02 1.158300298849583854e-01 5.521625439082726849e-01 4.397850664968577100e-02 5.000682027783425188e-01 -1.352614318694629059e-01 -3.523153798122891089e-02 6.705611726290343633e-01 0.000000000000000000e+00 3.079912862961994691e+01
1.378036688124999955e+03 6.159142461410500591e-01 -9.588428955740405102e-02 1.156942529055398211e-01 5.503159165693061183e-01 4.377137140733271259e-02 4.955381443795283114e-01 -1.360682970676479198e-01 -3.594909303876661633e-02 6.675555344859428475e-01 0.000000000000000000e+00 3.078939401457915537e+01
1.379079075937499965e+03 6.090772526742270765e-01 -1.003854597950533112e-01 1.155509350216663012e-01 5.484970287714592274e-01 4.353777200363152800e-02 4.908464773280068472e-01 -1.371515994745175215e-01 -3.665152322060363788e-02 6.646496000231280066e-01 0.000000000000000000e+00 3.077897480289126975e+01
1.380121463750000203e+03 6.025582408446832350e-01 -1.045735876102549533e-01 1.154219443832072423e-01 5.467474457334876581e-01 4.326255317775622861e-02 4.859584786132035150e-01 -1.385472478952664566e-01 -3.734563816979313833e-02 6.618513646782631099e-01 0.000000000000000000e+00 3.076777001786271271e+01
1.381163851562499758e+03 5.962799948453971766e-01 -1.085472056030658827e-01 1.152875315973749676e-01 5.451248685939640293e-01 4.294503305523494213e-02 4.808086388314950499e-01 -1.403192931874636118e-01 -3.804270917359997561e-02 6.591706411925586373e-01 0.000000000000000000e+00 3.075578267600498350e+01
1.382206239374999768e+03 5.903550683205343041e-01 -1.122001844652733282e-01 1.151351699879811646e-01 5.436438079058923956e-01 4.259159068407927101e-02 4.753846030579765292e-01 -1.424848965144998314e-01 -3.873303319287849100e-02 6.566025327653548516e-01 0.000000000000000000e+00 3.074337524455722814e+01
1.383248627187499778e+03 5.849883257881433041e-01 -1.153394599167557183e-01 1.149712629324420726e-01 5.422901647512557988e-01 4.221030637682117448e-02 4.698954217984261383e-01 -1.448883805690275861e-01 -3.938772507039625670e-02 6.541715274378500089e-01 0.000000000000000000e+00 3.073081440205570303e+01
1.384291015000000016e+03 5.802499426837971486e-01 -1.179130985122961162e-01 1.147709608396521308e-01 5.410785428452346002e-01 4.180997116052450474e-02 4.646230887297005396e-01 -1.473433778944680528e-01 -3.996725528453221044e-02 6.519337219087008028e-01 0.000000000000000000e+00 3.071821558357190085e+01
1.385333402812499799e+03 5.762691703507220042e-01 -1.198320802391810574e-01 1.145137121503751326e-01 5.400342129417319281e-01 4.139875047210214709e-02 4.596933894486284755e-01 -1.497776342183419762e-01 -4.044097470528507099e-02 6.499119983722555505e-01 0.000000000000000000e+00 3.070572624582334953e+01
1.386375790624999809e+03 5.733663669400801410e-01 -1.208226446804856052e-01 1.142177107842220346e-01 5.391607929350300532e-01 4.096944396842854691e-02 4.551496378853320812e-01 -1.521641801154347551e-01 -4.079826125304192308e-02 6.481120792538087594e-01 0.000000000000000000e+00 3.069365148496525109e+01
1.387418178437499591e+03 5.717174579942734258e-01 -1.207737238833456739e-01 1.139192745689086295e-01 5.384572263380760226e-01 4.053220087085997875e-02 4.510655076463044311e-01 -1.544208150128880130e-01 -4.104644285590730579e-02 6.465327655150997499e-01 0.000000000000000000e+00 3.068214810705590878e+01
1.388460566249999829e+03 5.712889049824779741e-01 -1.197415340576207798e-01 1.136174115618568681e-01 5.379121405469898809e-01 4.010487304625300065e-02 4.474687170103323064e-01 -1.564797000182043818e-01 -4.120261488966597829e-02 6.451510319182026665e-01 0.000000000000000000e+00 3.067121903706713937e+01
1.389502954062499839e+03 5.719811815048330139e-01 -1.178191390191993537e-01 1.132735502866091676e-01 5.375229196200337345e-01 3.971277507831989795e-02 4.443741815208961388e-01 -1.583121526843236926e-01 -4.126465698217146594e-02 6.439509911873912973e-01 0.000000000000000000e+00 3.066086959436669090e+01
1.390545341875000076e+03 5.735724595259514835e-01 -1.151927261913454764e-01 1.128582278038423731e-01 5.372891921001420323e-01 3.936027280769874293e-02 4.416577720654561445e-01 -1.600222638533688457e-01 -4.123721978468300464e-02 6.429172557035079949e-01 0.000000000000000000e+00 3.065109659415513477e+01
1.391587729687499859e+03 5.758421980019128306e-01 -1.120683981597085377e-01 1.123446644154508095e-01 5.372122904514036179e-01 3.906752739393898333e-02 4.391323651702917497e-01 -1.617579381450846288e-01 -4.114780878647922302e-02 6.420381121018555737e-01 0.000000000000000000e+00 3.064181242365291880e+01
1.392630117499999642e+03 5.783606158374529072e-01 -1.088203789075834066e-01 1.116768613125694865e-01 5.372847486359992875e-01 3.884769840130124913e-02 4.368102654420542019e-01 -1.634689513207984723e-01 -4.099782221456749198e-02 6.412770389774201663e-01 0.000000000000000000e+00 3.063295285532939616e+01
1.393672505312499879e+03 5.808940954795870359e-01 -1.056113866399991386e-01 1.108225516091619206e-01 5.374840964861014037e-01 3.869954921960331445e-02 4.347911705909986990e-01 -1.650319681363492663e-01 -4.078044555626031409e-02 6.406035842836083072e-01 0.000000000000000000e+00 3.062464055020315357e+01
1.394714893124999890e+03 5.832766956579862327e-01 -1.025384429707034972e-01 1.097834439518645400e-01 5.377467241786363372e-01 3.861812705030208404e-02 4.331105471879745927e-01 -1.663930833550054667e-01 -4.049164680814798523e-02 6.399952773511280446e-01 0.000000000000000000e+00 3.061692907716527401e+01
1.395757280937500127e+03 5.851626233857853965e-01 -9.988298799907176229e-02 1.085699091582083553e-01 5.380139067538087794e-01 3.858120335247226806e-02 4.317804410990430664e-01 -1.675107817150033873e-01 -4.014160215511453078e-02 6.394328249691609845e-01 0.000000000000000000e+00 3.060964688089048735e+01
1.396799668749999910e+03 5.864703749208988182e-01 -9.774476377847449160e-02 1.072450490005118495e-01 5.382610164251234730e-01 3.857380737831776069e-02 4.308681446095119494e-01 -1.682668556388841885e-01 -3.975351755501557727e-02 6.388885178034117152e-01 0.000000000000000000e+00 3.060272621390976155e+01
1.397842056562499693e+03 5.872307597669162993e-01 -9.610949439364036007e-02 1.058788461287577115e-01 5.384755635071253321e-01 3.858029432693318300e-02 4.304422752624160742e-01 -1.685454378282538468e-01 -3.932662637995729127e-02 6.383143394706272122e-01 0.000000000000000000e+00 3.059633419494333495e+01
1.398884444375000157e+03 5.873142460277600563e-01 -9.511884940655852827e-02 1.045035107438093552e-01 5.386679189926470990e-01 3.859904608820296373e-02 4.305798780010302584e-01 -1.682483206152328437e-01 -3.887751595818569883e-02 6.377057145744488009e-01 0.000000000000000000e+00 3.059050422662167534e+01
1.399926832187499940e+03 5.866145366604700317e-01 -9.493022971970974111e-02 1.031546329314145527e-01 5.388549123887939052e-01 3.864241745061016559e-02 4.312946365606915577e-01 -1.673349131106337540e-01 -3.844121926691781987e-02 6.370707689382431038e-01 0.000000000000000000e+00 3.058526895207216256e+01
1.400969219999999950e+03 5.852745239650765097e-01 -9.543765368918194492e-02 1.018684653230742532e-01 5.390520954297369771e-01 3.871235925040460157e-02 4.325388004887491533e-01 -1.658579103669559907e-01 -3.803123686263115699e-02 6.364279477183363287e-01 0.000000000000000000e+00 3.058058582450619411e+01
1.402011607812500188e+03 5.835013663505771442e-01 -9.644980586788491628e-02 1.006646183307943337e-01 5.392372834719195707e-01 3.883225990875749378e-02 4.343263139616024837e-01 -1.638228049182910429e-01 -3.764258532113765043e-02 6.357917042010311492e-01 0.000000000000000000e+00 3.057625562509942085e+01
1.403053995624999970e+03 5.814980893693363351e-01 -9.776133817701120055e-02 9.954759506898316901e-02 5.393685157085905679e-01 3.901812912280346046e-02 4.366141518348828909e-01 -1.612989347129980822e-01 -3.727754689811205169e-02 6.351906334459930248e-01 0.000000000000000000e+00 3.057199494529622186e+01
1.404096383437499753e+03 5.795155497593705851e-01 -9.913659208521814759e-02 9.855023793559497536e-02 5.394048571278770021e-01 3.927787332482059884e-02 4.393369224187182454e-01 -1.583617332155758672e-01 -3.695468165004184291e-02 6.346533372843359277e-01 0.000000000000000000e+00 3.056743273964186969e+01
1.405138771249999763e+03 5.776400217840790274e-01 -1.004928575568124899e-01 9.768375890377187232e-02 5.393255154570814058e-01 3.961990042420162478e-02 4.424246841790906437e-01 -1.550649394754825272e-01 -3.669127980453346094e-02 6.341809034591066041e-01 0.000000000000000000e+00 3.056251119913896730e+01
1.406181159062500001e+03 5.755626212938877995e-01 -1.020692510194719516e-01 9.689845091056187298e-02 5.391261622842902224e-01 4.003156974773496718e-02 4.458087941992184278e-01 -1.514474807262926603e-01 -3.650741429967069296e-02 6.337636892251817811e-01 0.000000000000000000e+00 3.055734904870396207e+01
1.407223546875000011e+03 5.732540424884469132e-01 -1.038840429207954358e-01 9.620860231089251036e-02 5.387859712473366258e-01 4.051598097333532211e-02 4.494846476580303118e-01 -1.474844856118342207e-01 -3.639258724857813432e-02 6.333617205184426391e-01 0.000000000000000000e+00 3.055187289001779050e+01
1.408265934687499794e+03 5.709821563749062356e-01 -1.057072966010277754e-01 9.566768062790309557e-02 5.383043589365258397e-01 4.106981003574496081e-02 4.534039833936521213e-01 -1.432576729724208964e-01 -3.631018472668481878e-02 6.329718410927578365e-01 0.000000000000000000e+00 3.054605417241018017e+01
1.409308322499999804e+03 5.689122432706016363e-01 -1.073553953231517755e-01 9.528121485052708228e-02 5.376742117853060554e-01 4.168587378033637020e-02 4.573994117584695429e-01 -1.389370106212007017e-01 -3.625239593222037704e-02 6.325888183118906216e-01 0.000000000000000000e+00 3.054007337020334845e+01
1.410350710312500041e+03 5.674457134843250428e-01 -1.084343735428003885e-01 9.507803101072662133e-02 5.368709586491298147e-01 4.236803870991227156e-02 4.612030066000563089e-01 -1.347426209521430662e-01 -3.621304282668946772e-02 6.321586703788888428e-01 0.000000000000000000e+00 3.053404993300495107e+01
1.411393098124999824e+03 5.668451118445585468e-01 -1.087024587952627880e-01 9.505009916229748002e-02 5.359115674875746249e-01 4.312123962074797257e-02 4.644970280158072784e-01 -1.309654957981136181e-01 -3.619224801273587810e-02 6.316547718266567468e-01 0.000000000000000000e+00 3.052798776783380674e+01
1.412435485937499834e+03 5.670596767539116678e-01 -1.081832204039640810e-01 9.513409111806618579e-02 5.348230695089735143e-01 4.393941905927290642e-02 4.670392672057291361e-01 -1.278177686401487101e-01 -3.621901554652989796e-02 6.310760513924077442e-01 0.000000000000000000e+00 3.052195609753409400e+01
1.413477873749999844e+03 5.680570332294035962e-01 -1.068929144231034745e-01 9.529001834739003751e-02 5.336084312342459501e-01 4.482505662119126016e-02 4.687393097229782812e-01 -1.253855379815528859e-01 -3.630805698253508629e-02 6.304329046870662534e-01 0.000000000000000000e+00 3.051597640291441138e+01
1.414520261562499854e+03 5.698748751940008184e-01 -1.047933814381514089e-01 9.549217099931027464e-02 5.322948340194932904e-01 4.576927580501786302e-02 4.695201770743185898e-01 -1.237812483956226423e-01 -3.643671235304650480e-02 6.297381378229877091e-01 0.000000000000000000e+00 3.051012531642758674e+01
1.415562649374999637e+03 5.724477965732426288e-01 -1.019184225779343062e-01 9.571361632848203460e-02 5.309343449553406424e-01 4.672086326850717619e-02 4.693328214386565111e-01 -1.230829808665799413e-01 -3.659632458432231228e-02 6.290121268895587647e-01 0.000000000000000000e+00 3.050443951891990579e+01
1.416605037187499875e+03 5.755305299431043853e-01 -9.847982587267554988e-02 9.592557267452238301e-02 5.295500388195201191e-01 4.765398405842616314e-02 4.682846283663530951e-01 -1.232291463236644125e-01 -3.678015228009667847e-02 6.282939269701142138e-01 0.000000000000000000e+00 3.049888646659747593e+01
1.417647424999999885e+03 5.789882331326734466e-01 -9.460665241248961133e-02 9.610281860748830229e-02 5.281594077360175499e-01 4.856661269167795308e-02 4.663158798346876965e-01 -1.243048012017149151e-01 -3.698609072665215436e-02 6.276067717630547937e-01 0.000000000000000000e+00 3.049352169922216049e+01
1.418689812812499667e+03 5.827337714941822622e-01 -9.037524848367206598e-02 9.622358874288347574e-02 5.268014935387083097e-01 4.943902248235286512e-02 4.632715860086460968e-01 -1.264649740138682477e-01 -3.723022113171808867e-02 6.269667811542324332e-01 0.000000000000000000e+00 3.048823833337755929e+01
1.419732200624999905e+03 5.866650429514745912e-01 -8.589290505184471458e-02 9.627358099285300563e-02 5.255081074547982567e-01 5.026550473590568613e-02 4.591668651142593593e-01 -1.297117214419703790e-01 -3.750929726928350916e-02 6.263878838255132475e-01 0.000000000000000000e+00 3.048277140923369899e+01
1.420774588437499915e+03 5.906936621023743950e-01 -8.120741406627779435e-02 9.623048261471205123e-02 5.242876411634910250e-01 5.101695696291201620e-02 4.540671898434905929e-01 -1.339857572439621669e-01 -3.781964980080482208e-02 6.258725968882575819e-01 0.000000000000000000e+00 3.047718994977184437e+01
1.421816976249999698e+03 5.948597993334814316e-01 -7.628285026381605161e-02 9.610362195592175860e-02 5.231306529167527586e-01 5.169061618605554770e-02 4.481526175023570202e-01 -1.391188639127735882e-01 -3.814027910105824426e-02 6.254117605161888527e-01 0.000000000000000000e+00 3.047152666899913598e+01
1.422859364062499935e+03 5.991706437009488573e-01 -7.115887358700227761e-02 9.593265939357406569e-02 5.220359800896703373e-01 5.227617744917988085e-02 4.415823521534706364e-01 -1.449593592247978846e-01 -3.845193561472654009e-02 6.249936469929950889e-01 0.000000000000000000e+00 3.046561123686989703e+01
1.423901751874999718e+03 6.034438786627756013e-01 -6.602290256838744265e-02 9.571103555109275463e-02 5.210286276293484287e-01 5.275723081759714495e-02 4.344215756928128114e-01 -1.514237411433490277e-01 -3.875154102158639979e-02 6.245968578577482111e-01 0.000000000000000000e+00 3.045925897624318779e+01
1.424944139687500183e+03 6.075767661420787835e-01 -6.097968403909244384e-02 9.543460085218671840e-02 5.201186540812935410e-01 5.313483204671824722e-02 4.267429294018412200e-01 -1.584141229284703467e-01 -3.904062649829795340e-02 6.241976788286095479e-01 0.000000000000000000e+00 3.045229581625879689e+01
1.425986527499999966e+03 6.116887167501908751e-01 -5.591680848694846606e-02 9.514120156413655160e-02 5.192904778480015304e-01 5.339963559000520527e-02 4.185982156682441224e-01 -1.658557532171410498e-01 -3.931763577053989933e-02 6.237716046559250715e-01 0.000000000000000000e+00 3.044464851327836641e+01
1.427028915312499521e+03 6.157942296104087498e-01 -5.083123115599630371e-02 9.487195749209030582e-02 5.185046735964413678e-01 5.356532820519100541e-02 4.100965191794228581e-01 -1.736043735325198678e-01 -3.956689121365994377e-02 6.232677839256026697e-01 0.000000000000000000e+00 3.043601000887101193e+01
1.428071303124999986e+03 6.197618267596182173e-01 -4.583888484714315759e-02 9.465245953662178302e-02 5.177171885799494166e-01 5.363251545557979477e-02 4.014298362568721745e-01 -1.814507405072321999e-01 -3.977796575062714224e-02 6.226585425147315167e-01 0.000000000000000000e+00 3.042615184604930789e+01
1.429113690937499769e+03 6.234968367736269945e-01 -4.099560084186801984e-02 9.446020518451282710e-02 5.168975212630421145e-01 5.362023051729095796e-02 3.927760607161578932e-01 -1.892188796662936934e-01 -3.994600335415887660e-02 6.219409437366104632e-01 0.000000000000000000e+00 3.041516245121180617e+01
1.430156078750000006e+03 6.267747657119945304e-01 -3.650158054660500306e-02 9.428913435083771666e-02 5.160211491019426333e-01 5.353846978565971609e-02 3.843672759701726171e-01 -1.966650665035902246e-01 -4.006782511056664053e-02 6.211001675843295100e-01 0.000000000000000000e+00 3.040316583768472469e+01
1.431198466562499789e+03 6.294308715684933109e-01 -3.252972180765013877e-02 9.415572535493968442e-02 5.150645948573221444e-01 5.340094746129245978e-02 3.764785365531229111e-01 -2.034856531933227630e-01 -4.014868538846538826e-02 6.201128751349110901e-01 0.000000000000000000e+00 3.039040550857265899e+01
1.432240854374999572e+03 6.313657116498078148e-01 -2.919184292388085633e-02 9.406193434622205085e-02 5.140137042782279009e-01 5.322801775520833584e-02 3.693302436588742355e-01 -2.094603570257533853e-01 -4.019236051330851711e-02 6.189829611979361657e-01 0.000000000000000000e+00 3.037704349648689472e+01
1.433283242187500036e+03 6.327067745082372019e-01 -2.644520887798226805e-02 9.404844202642047291e-02 5.128988867715317257e-01 5.303664354851266721e-02 3.630898253375250406e-01 -2.144617276150232732e-01 -4.020629663392019659e-02 6.177578495864685104e-01 0.000000000000000000e+00 3.036318633316833981e+01
1.434325629999999819e+03 6.337694993965914403e-01 -2.404807866185217774e-02 9.415850390692956373e-02 5.117478228710750088e-01 5.282669617011963997e-02 3.578310625080911578e-01 -2.184443415895745699e-01 -4.020105080468730496e-02 6.164764549023530327e-01 0.000000000000000000e+00 3.034910980008320536e+01
1.435368017812499829e+03 6.346251317988902407e-01 -2.193164041697891892e-02 9.438510693515425598e-02 5.105863364279382699e-01 5.257956046388786997e-02 3.536593695124568004e-01 -2.213371960738532429e-01 -4.015769261707560767e-02 6.151542582033856510e-01 0.000000000000000000e+00 3.033510558967275017e+01
1.436410405625000067e+03 6.352886232531380628e-01 -2.007798755635258406e-02 9.470424393020861198e-02 5.094409186373184406e-01 5.229993044292168686e-02 3.506505887081516892e-01 -2.231061435585581787e-01 -4.003386469386094326e-02 6.137905969605708112e-01 0.000000000000000000e+00 3.032142508557187099e+01
1.437452793437499849e+03 6.359642671977222550e-01 -1.832118846025088468e-02 9.512740470386758795e-02 5.083494216584184544e-01 5.198218518457899118e-02 3.487706555630215033e-01 -2.238507855073917641e-01 -3.979322424065909192e-02 6.124146653110723593e-01 0.000000000000000000e+00 3.030837401727362490e+01
1.438495181249999860e+03 6.367635454319683364e-01 -1.659544282727134015e-02 9.566767401663163473e-02 5.073605058115354671e-01 5.160475946028968142e-02 3.479994002010925458e-01 -2.236819362293605007e-01 -3.942357189406375806e-02 6.111049083245168045e-01 0.000000000000000000e+00 3.029602481989273599e+01
1.439537569062499870e+03 6.376195863231134409e-01 -1.501282546767987447e-02 9.629946328060957905e-02 5.065115953241952074e-01 5.118516490801843649e-02 3.482594674211468844e-01 -2.227183295242459449e-01 -3.892634055416246963e-02 6.099041374995552989e-01 0.000000000000000000e+00 3.028429899315701590e+01
1.440579956874999880e+03 6.385060508437919724e-01 -1.363906717456468860e-02 9.699635681374162155e-02 5.058288123881564680e-01 5.075157092717498541e-02 3.494066071992442679e-01 -2.211059814592540862e-01 -3.832518697857550949e-02 6.088377756370738636e-01 0.000000000000000000e+00 3.027312968934116100e+01
1.441622344687499663e+03 6.393992842782727504e-01 -1.251378480411606715e-02 9.773177388865078585e-02 5.053102279735051106e-01 5.034018460725818433e-02 3.513202348810496312e-01 -2.189518450402706262e-01 -3.765841631722574578e-02 6.079304962385460032e-01 0.000000000000000000e+00 3.026249008652569472e+01
1.442664732499999900e+03 6.402732790466748591e-01 -1.165194951576423513e-02 9.846487120343846988e-02 5.049685083045671874e-01 4.996854798497297329e-02 3.539017072768246286e-01 -2.163371539760917395e-01 -3.697143004313160897e-02 6.072102912960479770e-01 0.000000000000000000e+00 3.025251601097210497e+01
1.443707120312499910e+03 6.411041832028048226e-01 -1.108489867608459210e-02 9.916849825484114200e-02 5.048264726569354766e-01 4.965704348880107394e-02 3.570116962265099669e-01 -2.133861801043705209e-01 -3.631486868385980227e-02 6.067127450147402623e-01 0.000000000000000000e+00 3.024341300670016963e+01
1.444749508124999693e+03 6.417701717497490410e-01 -1.095574424566216412e-02 9.982658338772555651e-02 5.048940584927646968e-01 4.944200288600784921e-02 3.606075691604136990e-01 -2.101333720641841707e-01 -3.571311958548589738e-02 6.064540608100837948e-01 0.000000000000000000e+00 3.023539328973242135e+01
1.445791895937499930e+03 6.422019509865667386e-01 -1.128855886139652417e-02 1.004073462489356722e-01 5.051518643654325791e-01 4.933216273579885819e-02 3.646795341513293653e-01 -2.065924510332134978e-01 -3.516053562567597601e-02 6.064325208102188114e-01 0.000000000000000000e+00 3.022863391727263505e+01
1.446834283749999940e+03 6.423146921496312167e-01 -1.205783863419524794e-02 1.008482310719022862e-01 5.055533714504943932e-01 4.932320029093832658e-02 3.690980166541548702e-01 -2.028960822118685836e-01 -3.464051308592458467e-02 6.066346119519480107e-01 0.000000000000000000e+00 3.022317252658759656e+01
1.447876671562499723e+03 6.419050136653444705e-01 -1.333706914721816648e-02 1.010818447281854743e-01 5.060669640370720757e-01 4.938277856218258738e-02 3.736746335714841716e-01 -1.992050406721662947e-01 -3.417255304657387804e-02 6.070522272902243444e-01 0.000000000000000000e+00 3.021903256940139570e+01
1.448919059374999961e+03 6.410459032192700191e-01 -1.496003861181737643e-02 1.010751003086142186e-01 5.066581904105876832e-01 4.948722326931918880e-02 3.781325625409017732e-01 -1.957346669384319726e-01 -3.377961982931565466e-02 6.076468493086494282e-01 0.000000000000000000e+00 3.021603144698571342e+01
1.449961447187499516e+03 6.398819165142259902e-01 -1.674317410454789767e-02 1.008197508291400479e-01 5.072968879042748513e-01 4.963060312114336153e-02 3.822374383472085801e-01 -1.926750148413899077e-01 -3.346127499280995843e-02 6.083737281814084463e-01 0.000000000000000000e+00 3.021381765560125388e+01
1.451003835000000208e+03 6.382297346589693721e-01 -1.883033742570234398e-02 1.003130100431892935e-01 5.079635993866001842e-01 4.979276724350409356e-02 3.859204456733932309e-01 -1.900675197398002114e-01 -3.322953709068038330e-02 6.092175025038738534e-01 0.000000000000000000e+00 3.021219077354711402e+01
1.452046222812499764e+03 6.359947315508587273e-01 -2.130676315147805172e-02 9.957175499741971469e-02 5.086314479939584299e-01 4.997902834512653325e-02 3.892175709547288642e-01 -1.878431379369093490e-01 -3.309824273819905738e-02 6.101589516298372429e-01 0.000000000000000000e+00 3.021103264342950467e+01
1.453088610624999546e+03 6.331594801278409568e-01 -2.414829172690744277e-02 9.861495587559952758e-02 5.092568274902103953e-01 5.016315932432958286e-02 3.921898906232920146e-01 -1.859114646610561528e-01 -3.306611102314691020e-02 6.111674663074950775e-01 0.000000000000000000e+00 3.021015064621286683e+01
1.454130998437500011e+03 6.297944449205420403e-01 -2.724116908670771997e-02 9.744718209230776584e-02 5.098217578067675282e-01 5.031393895593393173e-02 3.947937086430267084e-01 -1.842931667825100928e-01 -3.311932133130759959e-02 6.122061967568444008e-01 0.000000000000000000e+00 3.020917205679817741e+01
1.455173386249999794e+03 6.259343342459146031e-01 -3.053790599086722568e-02 9.607839995676439870e-02 5.103270524165485211e-01 5.040839125726497699e-02 3.969331102458913962e-01 -1.830391396332521348e-01 -3.327031270650823713e-02 6.132425625856517959e-01 0.000000000000000000e+00 3.020767937811635306e+01
1.456215774062500032e+03 6.216187518621586472e-01 -3.399368205090044781e-02 9.453210101615233674e-02 5.107431314722150617e-01 5.044134432472370533e-02 3.985666906297263834e-01 -1.821382331191825354e-01 -3.353584796190903217e-02 6.142407717108179233e-01 0.000000000000000000e+00 3.020536001620610378e+01
1.457258161874999814e+03 6.172304508928641020e-01 -3.728150502272851996e-02 9.289471695904306936e-02 5.110342644146800284e-01 5.041204495064513513e-02 3.996700549758863130e-01 -1.815615927128663987e-01 -3.390605656030129533e-02 6.151377042490540070e-01 0.000000000000000000e+00 3.020193697760029039e+01
1.458300549687499824e+03 6.131148508067177927e-01 -4.015059465005719336e-02 9.127874968255376975e-02 5.111730045498172892e-01 5.033922309950020907e-02 4.002882923714148888e-01 -1.812144010277693396e-01 -3.435580030935073137e-02 6.158584937085349598e-01 0.000000000000000000e+00 3.019707110575952669e+01
1.459342937500000062e+03 6.095455169750626512e-01 -4.242135970347578333e-02 8.978724777121860345e-02 5.111503040647175089e-01 5.023654485676508352e-02 4.004858460706398615e-01 -1.809954191024584769e-01 -3.484742237732710302e-02 6.163286875504254692e-01 0.000000000000000000e+00 3.019071233398074483e+01
1.460385325312499845e+03 6.067452458470390386e-01 -4.396038528897266984e-02 8.849229688559195894e-02 5.109790858156216808e-01 5.012284305992271288e-02 4.002139491091389889e-01 -1.809278814424513937e-01 -3.536931874921023233e-02 6.165111493008006427e-01 0.000000000000000000e+00 3.018304466031225530e+01
1.461427713124999855e+03 6.047895635594245922e-01 -4.470993389648927202e-02 8.740432910307406600e-02 5.106687554614263158e-01 5.001269370836551598e-02 3.994141396718325909e-01 -1.810755753983749883e-01 -3.590989111571513126e-02 6.163996061859227105e-01 0.000000000000000000e+00 3.017410082727560905e+01
1.462470100937500092e+03 6.038556014547120654e-01 -4.455520523818672085e-02 8.656498562442993538e-02 5.102511553389422749e-01 4.991291027747458975e-02 3.980845858227411438e-01 -1.814702986344677860e-01 -3.646517994867870538e-02 6.160200644058876351e-01 0.000000000000000000e+00 3.016381679530713811e+01
1.463512488749999875e+03 6.040828875871756543e-01 -4.341256679693591969e-02 8.600377162449715507e-02 5.097887014348424506e-01 4.982027050872418761e-02 3.963518017245716840e-01 -1.820460870941377762e-01 -3.703404915639119110e-02 6.154319379751006514e-01 0.000000000000000000e+00 3.015205130543537138e+01
1.464554876562500112e+03 6.054628656010188070e-01 -4.131272551588662661e-02 8.568356228656125173e-02 5.093257030092193105e-01 4.976424093990837461e-02 3.944332205540498348e-01 -1.826511138756670982e-01 -3.758748806862688419e-02 6.146718224983438450e-01 0.000000000000000000e+00 3.013891590479713045e+01
1.465597264374999895e+03 6.079538668556555558e-01 -3.829275447873936589e-02 8.556481817662653366e-02 5.088886284373732583e-01 4.975750366545798192e-02 3.924383697136178961e-01 -1.832016927935344042e-01 -3.810424941305276536e-02 6.137443119202050656e-01 0.000000000000000000e+00 3.012479615773035846e+01
1.466639652187499905e+03 6.113771203177950087e-01 -3.452537266683019385e-02 8.558695474492354627e-02 5.085122327353566174e-01 4.982121637897315297e-02 3.905085536212636876e-01 -1.836061056036342731e-01 -3.855974604317932708e-02 6.126744052680772601e-01 0.000000000000000000e+00 3.010985872776868533e+01
1.467682039999999688e+03 6.154022609468406957e-01 -3.033826634413581275e-02 8.567678580774917840e-02 5.082548499904873118e-01 4.997205343541907124e-02 3.888193073298050750e-01 -1.837880181605971164e-01 -3.891137997427537853e-02 6.115187054646775699e-01 0.000000000000000000e+00 3.009433162116308580e+01
1.468724427812499925e+03 6.198940157887726787e-01 -2.589397073757871565e-02 8.580258904963930511e-02 5.081546170953068486e-01 5.023806869271930237e-02 3.873355193908921690e-01 -1.838593566778284616e-01 -3.912731255965376520e-02 6.103221886283743958e-01 0.000000000000000000e+00 3.007853313791017769e+01
1.469766815624999936e+03 6.248134536089111624e-01 -2.125566512137549990e-02 8.597423689587849194e-02 5.082111421817698815e-01 5.062083401472002031e-02 3.859573072671567129e-01 -1.839694746694018612e-01 -3.919812110509646175e-02 6.091249030416550081e-01 0.000000000000000000e+00 3.006276067311077327e+01
1.470809203437499718e+03 6.302337369036816739e-01 -1.639548139075010583e-02 8.620837115258968286e-02 5.084246499291450450e-01 5.112415652937449262e-02 3.846021657971683272e-01 -1.842403269460868853e-01 -3.913423443420402381e-02 6.079767271774592086e-01 0.000000000000000000e+00 3.004735369829935365e+01
1.471851591250000183e+03 6.362463459764221563e-01 -1.127716761842631477e-02 8.650948299869014313e-02 5.088154064521334119e-01 5.176158867572981659e-02 3.832181755812523183e-01 -1.847808409448306044e-01 -3.893058337504223809e-02 6.069295999011251608e-01 0.000000000000000000e+00 3.003260533933116605e+01
1.472893979062499966e+03 6.428166039282448008e-01 -5.962724596258692569e-03 8.689461524867982123e-02 5.093663931333257677e-01 5.254647929127349848e-02 3.818378022481434542e-01 -1.855827090096948129e-01 -3.858615996180086993e-02 6.060066712196391370e-01 0.000000000000000000e+00 3.001879040152944711e+01
1.473936366874999749e+03 6.498329227971142430e-01 -5.705863381483232410e-04 8.738399920012965283e-02 5.100324012090079462e-01 5.349192497922848621e-02 3.804446263692414787e-01 -1.866422915978984132e-01 -3.814201506363618099e-02 6.052289330307760729e-01 0.000000000000000000e+00 3.000609998378840260e+01
1.474978754687499759e+03 6.570315778301949461e-01 4.677669778012361751e-03 8.796113869092922477e-02 5.107839206340227811e-01 5.458431898404555310e-02 3.790228858622875507e-01 -1.879898157005741033e-01 -3.761746858362391421e-02 6.046301701464855682e-01 0.000000000000000000e+00 2.999443370106982698e+01
1.476021142499999542e+03 6.641021121459145249e-01 9.535872740710698431e-03 8.858242729147051964e-02 5.116161111811208251e-01 5.578371958145835613e-02 3.776119352430522547e-01 -1.896198219309353783e-01 -3.703211771155573429e-02 6.042638748855433395e-01 0.000000000000000000e+00 2.998346860363508526e+01
1.477063530312500006e+03 6.706987574390279594e-01 1.368943116478981911e-02 8.921252171754401328e-02 5.125298388011817474e-01 5.707216500314581109e-02 3.762979050910335022e-01 -1.914360560680844481e-01 -3.643047607135213584e-02 6.041644372304700861e-01 0.000000000000000000e+00 2.997292883953910803e+01
1.478105918124999789e+03 6.764086811638951868e-01 1.681872030220774028e-02 8.981145943896684525e-02 5.134947541147435457e-01 5.842288912401814166e-02 3.751499771625600443e-01 -1.933103238555993753e-01 -3.586077546547644657e-02 6.043210764836358662e-01 0.000000000000000000e+00 2.996255863818830179e+01
1.479148305937499572e+03 6.810726411941786518e-01 1.883144313641923334e-02 9.037830600294444183e-02 5.144737693811421986e-01 5.980130880684442901e-02 3.741592555661158448e-01 -1.951702359837097778e-01 -3.538274594556853336e-02 6.047122374953941559e-01 0.000000000000000000e+00 2.995225448241084010e+01
1.480190693750000037e+03 6.846768103526693627e-01 1.974180960418329273e-02 9.094083101773303701e-02 5.154424840886839831e-01 6.117894633693841955e-02 3.733135151647994920e-01 -1.969636635884032538e-01 -3.504998118456811862e-02 6.053271599377708645e-01 0.000000000000000000e+00 2.994202180835688409e+01
1.481233081562499819e+03 6.871153619049232830e-01 1.953578958441720692e-02 9.146069506757564804e-02 5.163850055231949954e-01 6.253022630206644950e-02 3.726477963956787987e-01 -1.986610031752335526e-01 -3.486280217078682742e-02 6.061716017416991509e-01 0.000000000000000000e+00 2.993182327127485820e+01
1.482275469374999602e+03 6.881809779206796707e-01 1.813266628194953184e-02 9.186256998325725842e-02 5.172789079476413088e-01 6.383219808708426313e-02 3.721265497150252899e-01 -2.002827152991069337e-01 -3.481720495548637495e-02 6.072264699696185986e-01 0.000000000000000000e+00 2.992153860400267007e+01
1.483317857187499840e+03 6.876945282908999424e-01 1.543475358628244171e-02 9.209591872165168169e-02 5.180853173785793242e-01 6.508772995422931751e-02 3.715942895433842486e-01 -2.019015931056311330e-01 -3.493605994264059600e-02 6.084319425916560053e-01 0.000000000000000000e+00 2.991094653135603565e+01
1.484360244999999850e+03 6.856978946918798057e-01 1.149615911983025741e-02 9.216269971787227622e-02 5.187784558383892186e-01 6.630313752080593814e-02 3.709646740102687246e-01 -2.035269339171002223e-01 -3.522829000418906120e-02 6.097198979315580081e-01 0.000000000000000000e+00 2.989989277707012860e+01
1.485402632812499860e+03 6.823384168925094029e-01 6.502297243359773937e-03 9.206829339727043426e-02 5.193530747469032871e-01 6.743448305336587068e-02 3.700805566413334358e-01 -2.052649248803325444e-01 -3.569494752790314251e-02 6.110404290495691226e-01 0.000000000000000000e+00 2.988826381081590000e+01
1.486445020624999870e+03 6.777735628165041382e-01 5.981789074938417827e-04 9.185328697216002536e-02 5.197999094518667151e-01 6.844787143851917277e-02 3.688386065488188370e-01 -2.071651530391749596e-01 -3.633884073859489083e-02 6.123426003265887152e-01 0.000000000000000000e+00 2.987594239356727854e+01
1.487487408437499653e+03 6.723242613673935386e-01 -5.972950055572499167e-03 9.162154160208865750e-02 5.201404610675933737e-01 6.929684307064101767e-02 3.673123261072651080e-01 -2.091112751547590798e-01 -3.716737927099778016e-02 6.135909805330219680e-01 0.000000000000000000e+00 2.986278802246462760e+01
1.488529796249999890e+03 6.664904978123402657e-01 -1.282782556397120410e-02 9.146290888972946620e-02 5.204423470997432410e-01 6.995577343662169600e-02 3.656305429255563011e-01 -2.110002131694148908e-01 -3.816873018350386282e-02 6.147994862784750270e-01 0.000000000000000000e+00 2.984873987980558141e+01
1.489572184062499900e+03 6.605286596174804181e-01 -1.977619471529727668e-02 9.140365982574018278e-02 5.207642577477906709e-01 7.042042787962812800e-02 3.639436878492131600e-01 -2.127183352134378036e-01 -3.932904597440861627e-02 6.159910690370595798e-01 0.000000000000000000e+00 2.983401204888051339e+01
1.490614571875000138e+03 6.545182583817402699e-01 -2.673427932211567062e-02 9.143945974732772819e-02 5.211282178825558109e-01 7.067134128930729897e-02 3.623361355760301161e-01 -2.141856505748352957e-01 -4.063085889866541178e-02 6.171526450495308236e-01 0.000000000000000000e+00 2.981865405492595755e+01
1.491656959687499921e+03 6.485757631197575090e-01 -3.353661050366868457e-02 9.153633190301389833e-02 5.215346972128855896e-01 7.069222973142723354e-02 3.608744468759245705e-01 -2.153458368928554967e-01 -4.203468865075735139e-02 6.182549724195374186e-01 0.000000000000000000e+00 2.980228882296812287e+01
1.492699347499999931e+03 6.429601507578261987e-01 -3.990516210229839295e-02 9.168628347303947601e-02 5.219661572661903337e-01 7.049484281140734609e-02 3.595346909734270513e-01 -2.162305830645573634e-01 -4.350865838203940572e-02 6.192739324200238205e-01 0.000000000000000000e+00 2.978458735084604569e+01
1.493741735312499713e+03 6.381393182931521801e-01 -4.544372453920691307e-02 9.194567479521881248e-02 5.224126708101898275e-01 7.010798070896631651e-02 3.582970461550525343e-01 -2.168796870385609477e-01 -4.502569210143184120e-02 6.202024252950453231e-01 0.000000000000000000e+00 2.976555142356069084e+01
1.494784123124999951e+03 6.343037603978871619e-01 -5.000818846618452357e-02 9.233483813423495890e-02 5.228642556001471542e-01 6.957315892551821368e-02 3.572545324596706484e-01 -2.172237327777915561e-01 -4.656244760156619256e-02 6.210407128390283971e-01 0.000000000000000000e+00 2.974530499515995530e+01
1.495826510937499961e+03 6.314921592698692354e-01 -5.352192864446211895e-02 9.283605269656033943e-02 5.233072518191177469e-01 6.890375844480975398e-02 3.564463770270658305e-01 -2.172558099777640306e-01 -4.807180505634692236e-02 6.217739920611767834e-01 0.000000000000000000e+00 2.972409936872554681e+01
1.496868898749999744e+03 6.298915349032210287e-01 -5.580121129398814966e-02 9.345177071176596906e-02 5.237485950093523357e-01 6.811435600540048652e-02 3.559575198603747714e-01 -2.169591968983350938e-01 -4.948644495426873791e-02 6.224031617129786031e-01 0.000000000000000000e+00 2.970233247043213964e+01
1.497911286562499527e+03 6.295216063047175403e-01 -5.682736554349092362e-02 9.417313910964567047e-02 5.242088677041455425e-01 6.720725920132801512e-02 3.559318434044686508e-01 -2.162519552711123783e-01 -5.077006893400878851e-02 6.229538676095898175e-01 0.000000000000000000e+00 2.968045441467763368e+01
1.498953674374999991e+03 6.303592054391216060e-01 -5.663634163716111530e-02 9.496301130513044864e-02 5.247265183161359259e-01 6.620151209551988769e-02 3.564576479157931521e-01 -2.150985575924314330e-01 -5.190984963477099368e-02 6.234660551429955788e-01 0.000000000000000000e+00 2.965894866317319511e+01
1.499996062187499774e+03 6.323207627192554137e-01 -5.532895248584705772e-02 9.575809392697419431e-02 5.253256850882223050e-01 6.515154589748206604e-02 3.575556769025206583e-01 -2.135428731706840721e-01 -5.289421267694974227e-02 6.239927627501544727e-01 0.000000000000000000e+00 2.963816906448521848e+01
1.501038449999999784e+03 6.352262963890543679e-01 -5.309448582598291083e-02 9.650032065360594768e-02 5.260153889825854856e-01 6.410992962424881536e-02 3.593075941434828446e-01 -2.115751989314156312e-01 -5.369977615404003535e-02 6.245825692289385112e-01 0.000000000000000000e+00 2.961815539931371077e+01
1.502080837812499567e+03 6.388081506793024111e-01 -5.025243990590282095e-02 9.716634273020452461e-02 5.268373303480530234e-01 6.311028622119052578e-02 3.618127537325113163e-01 -2.091502879384652402e-01 -5.431702372756186392e-02 6.252800653985384205e-01 0.000000000000000000e+00 2.959899178274815412e+01
1.503123225624999804e+03 6.426367233596866901e-01 -4.721486190316868253e-02 9.767369447696838680e-02 5.277931017994172969e-01 6.221358495313317888e-02 3.650801869344453277e-01 -2.062680629094873486e-01 -5.472663159556928614e-02 6.260748814395019624e-01 0.000000000000000000e+00 2.958086026974428506e+01
1.504165613437499815e+03 6.462161330458096042e-01 -4.434272210518432067e-02 9.790666769687129956e-02 5.288359179225158302e-01 6.142902022586674282e-02 3.690744839643664288e-01 -2.029500742387706225e-01 -5.491074793484326810e-02 6.269353061379803194e-01 0.000000000000000000e+00 2.956395615066852756e+01
1.505208001249999597e+03 6.492868122513457685e-01 -4.181490827206577054e-02 9.783120639726253231e-02 5.299345599595853828e-01 6.073517280055168444e-02 3.735956830928976458e-01 -1.993839678598478271e-01 -5.488565346014620538e-02 6.278653044128916783e-01 0.000000000000000000e+00 2.954829582542552302e+01
1.506250389062500062e+03 6.517519934044873064e-01 -3.975164222120206731e-02 9.747819455931241994e-02 5.310854618380371761e-01 6.014119521462102380e-02 3.784506723187672228e-01 -1.957473794730548999e-01 -5.467760049238426512e-02 6.288756522842063879e-01 0.000000000000000000e+00 2.953354707221553355e+01
1.507292776874999845e+03 6.536226759359639038e-01 -3.820920115700510156e-02 9.690127814183499555e-02 5.322860446088253372e-01 5.967119095886886521e-02 3.835133252518183600e-01 -1.921381182453817948e-01 -5.432182201530286192e-02 6.299732655125029890e-01 0.000000000000000000e+00 2.951958577224562319e+01
1.508335164687499855e+03 6.550410764636798167e-01 -3.711234224718431424e-02 9.616269780398647993e-02 5.335223507019345446e-01 5.935345959209926275e-02 3.886844131468502606e-01 -1.886153494902744754e-01 -5.385385453712027148e-02 6.311536171742450074e-01 0.000000000000000000e+00 2.950646287048354921e+01
1.509377552499999865e+03 6.560367771785787783e-01 -3.645528806357126173e-02 9.529356079090979537e-02 5.347792173983482167e-01 5.920942667792626624e-02 3.939676296809950795e-01 -1.851156598620661842e-01 -5.329948979907608853e-02 6.323827793421373800e-01 0.000000000000000000e+00 2.949411148582050757e+01
1.510419940312500103e+03 6.565314732843245960e-01 -3.634427286070905649e-02 9.433861664351284038e-02 5.360411265533231440e-01 5.924591997387067266e-02 3.994232472376695320e-01 -1.815351207171499170e-01 -5.268308003839730635e-02 6.336414479932167554e-01 0.000000000000000000e+00 2.948224853634315679e+01
1.511462328124999885e+03 6.564140078552442858e-01 -3.693887654725443170e-02 9.334340560330789405e-02 5.373148171437455156e-01 5.946753161369762453e-02 4.050577729176476627e-01 -1.778510424431931913e-01 -5.202054223707830438e-02 6.349293575979191306e-01 0.000000000000000000e+00 2.947060290443730324e+01
1.512504715937499896e+03 6.556765452189088350e-01 -3.827119485127696008e-02 9.232347467006817021e-02 5.385921362587644534e-01 5.988386947091520890e-02 4.107795060626569517e-01 -1.741457490549696840e-01 -5.132326313760102177e-02 6.362485182552276575e-01 0.000000000000000000e+00 2.945889669933106347e+01
1.513547103749999678e+03 6.544346667997127387e-01 -4.025416021857801396e-02 9.129161962382800755e-02 5.398958978281902521e-01 6.048139598083436541e-02 4.165304605024279239e-01 -1.705119337151378700e-01 -5.060669179354465586e-02 6.376490860111104775e-01 0.000000000000000000e+00 2.944699031813610546e+01
1.514589491562499916e+03 6.527633776023286094e-01 -4.282769010456341507e-02 9.025225481693846530e-02 5.412720938743208476e-01 6.122695219237199449e-02 4.222469718944522055e-01 -1.670542498836667666e-01 -4.987397941799140422e-02 6.391752011961103763e-01 0.000000000000000000e+00 2.943499063668379634e+01
1.515631879374999698e+03 6.507280668043193828e-01 -4.595484012906580346e-02 8.922853593793100835e-02 5.427283081188588598e-01 6.211382776464311611e-02 4.278594477294341836e-01 -1.638065668214710169e-01 -4.915770052630663578e-02 6.408237150772118085e-01 0.000000000000000000e+00 2.942304035822361286e+01
1.516674267187500163e+03 6.484376046879681832e-01 -4.955002627788252650e-02 8.826220627422348697e-02 5.442520377969228829e-01 6.312688388613470203e-02 4.333137878671268206e-01 -1.607529024163490139e-01 -4.850460013248211744e-02 6.425712904159579519e-01 0.000000000000000000e+00 2.941128938534402693e+01
1.517716654999999946e+03 6.461411041595486182e-01 -5.342367503516907978e-02 8.740252735847067744e-02 5.458550381519652328e-01 6.425588148081126660e-02 4.384991119302100726e-01 -1.579889904348317775e-01 -4.794619450518902704e-02 6.444342968702309049e-01 0.000000000000000000e+00 2.939994277965135439e+01
1.518759042812499729e+03 6.439951059034694225e-01 -5.746640708958556526e-02 8.668291814663542372e-02 5.475600508797627830e-01 6.548190714377048749e-02 4.433739564349985507e-01 -1.555540146655182976e-01 -4.751313252452121771e-02 6.464411036250380382e-01 0.000000000000000000e+00 2.938928422935965656e+01
1.519801430624999966e+03 6.417808992677422886e-01 -6.180947378355233779e-02 8.606890135990827306e-02 5.493564721055312905e-01 6.675355707716824905e-02 4.479487278818368168e-01 -1.534166060607042859e-01 -4.721131093619082564e-02 6.485766448787319005e-01 0.000000000000000000e+00 2.937931729851524665e+01
1.520843818437499749e+03 6.393997416714927162e-01 -6.643546682582265883e-02 8.551300464628265596e-02 5.512273118252899451e-01 6.801363651062790339e-02 4.522526890495284224e-01 -1.515422117228212018e-01 -4.702658482790561534e-02 6.508214856002552118e-01 0.000000000000000000e+00 2.936965088447554706e+01
1.521886206249999759e+03 6.372193341723455529e-01 -7.099614229811983257e-02 8.504319818549899157e-02 5.531798646722564383e-01 6.924386593878086027e-02 4.562268970480206076e-01 -1.499733999326549327e-01 -4.696620821384625555e-02 6.531665051945217959e-01 0.000000000000000000e+00 2.935995273129547201e+01
1.522928594062499769e+03 6.356928466021466440e-01 -7.514081150860690839e-02 8.474490963553668599e-02 5.552308780417556378e-01 7.043803318588838513e-02 4.598938868557069792e-01 -1.486753560590636236e-01 -4.704402735544352399e-02 6.556132702702140991e-01 0.000000000000000000e+00 2.935013109022956002e+01
1.523970981874999552e+03 6.351953378703585340e-01 -7.858819255752302890e-02 8.469910533204030867e-02 5.573759566676248500e-01 7.159650738644979251e-02 4.634230341603322589e-01 -1.475005037301818089e-01 -4.726216918566045200e-02 6.581857070761745199e-01 0.000000000000000000e+00 2.933999575828485007e+01
1.525013369687500017e+03 6.360771710846464533e-01 -8.102007218317125448e-02 8.492525702816627886e-02 5.595959096518808851e-01 7.273610089117597821e-02 4.668640476137494444e-01 -1.464140505060864961e-01 -4.761416217317301913e-02 6.608922602930089596e-01 0.000000000000000000e+00 2.932925330469696235e+01
1.526055757499999800e+03 6.386080403771446923e-01 -8.214059558896751045e-02 8.540549156627118277e-02 5.618864617881287327e-01 7.384090100953934199e-02 4.702791415469435021e-01 -1.453792006189389696e-01 -4.806298475386439062e-02 6.637213269197468346e-01 0.000000000000000000e+00 2.931778013617276812e+01
1.527098145312499810e+03 6.429032349881130814e-01 -8.185713167249461519e-02 8.613288638423527432e-02 5.642698266512157224e-01 7.491543843940050296e-02 4.736730164289811307e-01 -1.444149571409896748e-01 -4.859669804485755584e-02 6.666846716148283614e-01 0.000000000000000000e+00 2.930541404529096994e+01
1.528140533125000047e+03 6.488974127186363239e-01 -8.023151939268058364e-02 8.707701882024308782e-02 5.667470896136876934e-01 7.597667880886728453e-02 4.769461735589692331e-01 -1.436099574606772566e-01 -4.923248302079394345e-02 6.697886140404404332e-01 0.000000000000000000e+00 2.929197042073749557e+01
1.529182920937499830e+03 6.562824653964987043e-01 -7.746129706303389595e-02 8.818746749564293497e-02 5.692644684606669170e-01 7.700257346134264935e-02 4.800017182111975256e-01 -1.430121616473851998e-01 -4.996439052715156981e-02 6.729782703857343229e-01 0.000000000000000000e+00 2.927736479180895657e+01
1.530225308749999840e+03 6.647736158195916012e-01 -7.378388175301466012e-02 8.946606620345887162e-02 5.717935346789598805e-01 7.796770499529512288e-02 4.828538572312300325e-01 -1.425778037607555448e-01 -5.077286013933077213e-02 6.762045211313163495e-01 0.000000000000000000e+00 2.926145315849232276e+01
1.531267696562499850e+03 6.742772555985273586e-01 -6.931336556429683327e-02 9.092626537700261580e-02 5.743553789686209887e-01 7.887726632965856577e-02 4.855696365514206025e-01 -1.422606857943489178e-01 -5.164993078253335423e-02 6.794802531283028468e-01 0.000000000000000000e+00 2.924407970318782901e+01
1.532310084375000088e+03 6.846333619350988275e-01 -6.422303482714698808e-02 9.254584841200291789e-02 5.769854272943190088e-01 7.975589006607486375e-02 4.881588893469970825e-01 -1.420819952843973555e-01 -5.258810737026925475e-02 6.828289920016636927e-01 0.000000000000000000e+00 2.922532978344789356e+01
1.533352472187499870e+03 6.955631936110854285e-01 -5.878271034823852326e-02 9.427369392252470115e-02 5.797246277765855105e-01 8.061897191082846581e-02 4.907510262722111771e-01 -1.419678210274303298e-01 -5.354272806832388598e-02 6.862615753679653929e-01 0.000000000000000000e+00 2.920532385423358690e+01
1.534394859999999881e+03 7.065675888149743900e-01 -5.340116578414984272e-02 9.600570717480502725e-02 5.826139935091122490e-01 8.146010420553535802e-02 4.934491080067949786e-01 -1.418758329797515372e-01 -5.446767354777895531e-02 6.897926145343254989e-01 0.000000000000000000e+00 2.918400854784320231e+01
1.535437247812499891e+03 7.173764405150487855e-01 -4.831149932143280479e-02 9.768239871577900912e-02 5.856818567017749722e-01 8.228184681250082233e-02 4.962808956131024574e-01 -1.418141983688618046e-01 -5.534329532181817002e-02 6.934383893037824320e-01 0.000000000000000000e+00 2.916143020866396185e+01
1.536479635625000128e+03 7.280327350557844746e-01 -4.353246373868305263e-02 9.936322390504315205e-02 5.889353933353870252e-01 8.307302374571481907e-02 4.993941202766435383e-01 -1.416344429896453927e-01 -5.616867118620375021e-02 6.971972344524927090e-01 0.000000000000000000e+00 2.913748586719934153e+01
1.537522023437499911e+03 7.384308303976241383e-01 -3.918085390990084377e-02 1.010534008864892586e-01 5.923980019498530369e-01 8.382757348567629330e-02 5.028358463058858474e-01 -1.413016328628853013e-01 -5.694090540573265580e-02 7.010783845745037768e-01 0.000000000000000000e+00 2.911200315300696317e+01
1.538564411249999921e+03 7.483176431966702680e-01 -3.541485158776525727e-02 1.026622964356273260e-01 5.960771483502684820e-01 8.454963531071708893e-02 5.064455151449609449e-01 -1.409892851482166809e-01 -5.764370068634905309e-02 7.050785009795266234e-01 0.000000000000000000e+00 2.908499072265972885e+01
1.539606799062499704e+03 7.574799312995051936e-01 -3.233960002876701267e-02 1.041078232035341361e-01 5.999442026181157628e-01 8.524117587938453977e-02 5.100323622052730377e-01 -1.408846664461335108e-01 -5.825953322979360305e-02 7.091765618812001515e-01 0.000000000000000000e+00 2.905640581136875866e+01
1.540649186874999941e+03 7.658746366311586229e-01 -2.996879175458120118e-02 1.053796814217531352e-01 6.039720148024148028e-01 8.591339253175815649e-02 5.135720825025403835e-01 -1.410050252376630064e-01 -5.877836344029774285e-02 7.133554711805011328e-01 0.000000000000000000e+00 2.902615111715264717e+01
1.541691574687499724e+03 7.735683238284400964e-01 -2.821305974926692842e-02 1.064879239310115716e-01 6.081251648234426987e-01 8.657358097314066248e-02 5.170843551621626677e-01 -1.413119717377355755e-01 -5.919627539404564986e-02 7.175926022939438376e-01 0.000000000000000000e+00 2.899418451073646708e+01
1.542733962500000189e+03 7.807973365248859210e-01 -2.682249348535799618e-02 1.074251037610144816e-01 6.123638874700164658e-01 8.724948291938319778e-02 5.206286417637284725e-01 -1.417858541838487307e-01 -5.948183148084842942e-02 7.218963274284256881e-01 0.000000000000000000e+00 2.896045354052425935e+01
1.543776350312499744e+03 7.877460137374510118e-01 -2.571614736523617981e-02 1.082367550451933669e-01 6.166676742047342286e-01 8.801991627439077759e-02 5.243498198832414747e-01 -1.422986885848935845e-01 -5.963698781017426342e-02 7.262854962783092949e-01 0.000000000000000000e+00 2.892509326183102658e+01
1.544818738124999527e+03 7.945091240447055281e-01 -2.491618065505580085e-02 1.089939778169283224e-01 6.210221058874566546e-01 8.894453294870691140e-02 5.283120518282885536e-01 -1.427579621178088898e-01 -5.969336213189335716e-02 7.307633760779908005e-01 0.000000000000000000e+00 2.888842125860218246e+01
1.545861125937499764e+03 8.011326659511868176e-01 -2.444792039592944000e-02 1.097600886486503335e-01 6.254388073631704792e-01 9.001074412799831004e-02 5.326478760308240856e-01 -1.430478315502015652e-01 -5.966232441446533974e-02 7.353580319954909905e-01 0.000000000000000000e+00 2.885081913448996360e+01
1.546903513749999775e+03 8.075679301151064138e-01 -2.436608783988352886e-02 1.105610367735681554e-01 6.299203274131441876e-01 9.118484879837845947e-02 5.374752806218817680e-01 -1.430684339070176225e-01 -5.954352564716794416e-02 7.400872401760673069e-01 0.000000000000000000e+00 2.881298256852115713e+01
1.547945901562500012e+03 8.135920864802966834e-01 -2.487623774144474831e-02 1.113814465578068097e-01 6.344528412369024872e-01 9.247097875154410007e-02 5.428696495931070176e-01 -1.427113045117961165e-01 -5.936394241529380222e-02 7.449448965201969086e-01 0.000000000000000000e+00 2.877555325895571059e+01
1.548988289374999795e+03 8.187357117756888236e-01 -2.640028762543422669e-02 1.121861056657321720e-01 6.390463235695980071e-01 9.383368899988812906e-02 5.489006554129449711e-01 -1.418733289571348644e-01 -5.918563621698297306e-02 7.499596205870627807e-01 0.000000000000000000e+00 2.873869806500669100e+01
1.550030677187499577e+03 8.226933404916333403e-01 -2.924616674163679764e-02 1.129531977181173485e-01 6.437369098019053437e-01 9.524659887843529849e-02 5.556305344151775127e-01 -1.405146595671716014e-01 -5.905719397474812338e-02 7.552023879570972653e-01 0.000000000000000000e+00 2.870220541205496900e+01
1.551073065000000042e+03 8.255149669489574293e-01 -3.343192288257121336e-02 1.136641794441454328e-01 6.485777553451674837e-01 9.673022845026751915e-02 5.630797678626633385e-01 -1.386333344773425236e-01 -5.901546060052734188e-02 7.607285629405332594e-01 0.000000000000000000e+00 2.866602483845342064e+01
1.552115452812499825e+03 8.272480427886744758e-01 -3.891361030160771228e-02 1.142824480636438766e-01 6.535904591711535483e-01 9.828894391041147205e-02 5.712988599971262627e-01 -1.361716642550751533e-01 -5.908890969666932835e-02 7.665594339488707165e-01 0.000000000000000000e+00 2.863018672364275119e+01
1.553157840624999608e+03 8.278000710894095615e-01 -4.573002357546333135e-02 1.147813408836296512e-01 6.587751005481961020e-01 9.989788616450634429e-02 5.803549618815945221e-01 -1.330193164985586374e-01 -5.931725529535186725e-02 7.726915336755050268e-01 0.000000000000000000e+00 2.859466697278887182e+01
1.554200228437500073e+03 8.272153464277107737e-01 -5.377680123299704434e-02 1.151437556618315344e-01 6.641169630621677200e-01 1.015264746169763505e-01 5.901331380685828076e-01 -1.292175670393147235e-01 -5.973760347712606111e-02 7.790883085850235368e-01 0.000000000000000000e+00 2.855931145406527705e+01
1.555242616249999855e+03 8.255760849430904269e-01 -6.293964585585677673e-02 1.153573265947759746e-01 6.695960171218547918e-01 1.031654631414534173e-01 6.005205051934149330e-01 -1.248577833908489920e-01 -6.034432439528755743e-02 7.857226129795514824e-01 0.000000000000000000e+00 2.852405358054300066e+01
1.556285004062499866e+03 8.229241751864773136e-01 -7.313688873276193159e-02 1.153943185342891919e-01 6.752132551768373903e-01 1.048041720325070120e-01 6.114651823524819285e-01 -1.200254189035113578e-01 -6.111192935063959608e-02 7.926025306066328824e-01 0.000000000000000000e+00 2.848893928310283741e+01
1.557327391874999876e+03 8.194436290958071467e-01 -8.419210023184645064e-02 1.152395384799174971e-01 6.809560420460237795e-01 1.064876781763995639e-01 6.228866042144710624e-01 -1.148239200005623933e-01 -6.201606977517439001e-02 7.997265939902078458e-01 0.000000000000000000e+00 2.845368736644761043e+01
1.558369779687499886e+03 8.153079431607959116e-01 -9.597161355383773684e-02 1.149460763472030522e-01 6.868033588312579818e-01 1.082369599999717658e-01 6.347811612236261558e-01 -1.092401422004167927e-01 -6.304128446902203253e-02 8.070625878930649533e-01 0.000000000000000000e+00 2.841770040555856980e+01
1.559412167500000123e+03 8.106249921722176177e-01 -1.084404956622442295e-01 1.145641387803662953e-01 6.927711584987085169e-01 1.100750975789829000e-01 6.472656606440784222e-01 -1.031559108401028518e-01 -6.418923543645034535e-02 8.146108069206315916e-01 0.000000000000000000e+00 2.838045597363399253e+01
1.560454555312499906e+03 8.056711441858005474e-01 -1.214075329026262501e-01 1.141214242585292665e-01 6.988829174033498459e-01 1.120410401283450652e-01 6.603360427487826589e-01 -9.657306319919478632e-02 -6.547214457855662917e-02 8.223812505265341022e-01 0.000000000000000000e+00 2.834187584718011621e+01
1.561496943124999916e+03 8.007431336510238973e-01 -1.346404954342538263e-01 1.136808394011888934e-01 7.051528334575939416e-01 1.141224201566496677e-01 6.738416188057604339e-01 -8.963035853056926239e-02 -6.689797213420943522e-02 8.303699494705391038e-01 0.000000000000000000e+00 2.830219180478358254e+01
1.562539330937500154e+03 7.958795663127727904e-01 -1.481505714158032616e-01 1.132853474337600502e-01 7.115616463865782615e-01 1.163412958613920384e-01 6.876583749712351645e-01 -8.244577860624426047e-02 -6.846841020177672765e-02 8.385725637792561526e-01 0.000000000000000000e+00 2.826169727462048087e+01
1.563581718749999936e+03 7.911457514519896206e-01 -1.619048005823384151e-01 1.129556960332508825e-01 7.180930485038216071e-01 1.187334138285932872e-01 7.016045629258080840e-01 -7.519268698064894563e-02 -7.017344177110527992e-02 8.469706916775623373e-01 0.000000000000000000e+00 2.822100322570723208e+01
1.564624106562499946e+03 7.866305654173966211e-01 -1.758920106050144427e-01 1.127132293230748983e-01 7.247755571012127751e-01 1.213501924044601277e-01 7.154696354599769936e-01 -6.809120481420861959e-02 -7.198251941625231909e-02 8.555433596904379323e-01 0.000000000000000000e+00 2.818081164628301138e+01
1.565666494374999957e+03 7.822882577337670895e-01 -1.902130201544955934e-01 1.125768585461386639e-01 7.316442865062295908e-01 1.242136889357759177e-01 7.291332586752258260e-01 -6.126603442943086980e-02 -7.388780343801765182e-02 8.642870965426743268e-01 0.000000000000000000e+00 2.814122480655798952e+01
1.566708882187499739e+03 7.782594877682829093e-01 -2.047958740533032396e-01 1.126079961616791025e-01 7.387259012717027895e-01 1.273330603371606584e-01 7.426082028553607772e-01 -5.471395161654400707e-02 -7.591229133466360912e-02 8.732344458065683934e-01 0.000000000000000000e+00 2.810234707211859373e+01
1.567751269999999522e+03 7.747686516623205621e-01 -2.194499166559349401e-01 1.128500266878517677e-01 7.460366637846297388e-01 1.307106848674018662e-01 7.560469627959632843e-01 -4.830787168591074709e-02 -7.804930636465734484e-02 8.824041408465314040e-01 0.000000000000000000e+00 2.806423625956276879e+01
1.568793657812499760e+03 7.719121383601018627e-01 -2.340381599770304522e-01 1.133223964406036288e-01 7.536078753956336751e-01 1.342763620779088285e-01 7.696460272148070159e-01 -4.188304182535795145e-02 -8.027778079500574870e-02 8.918068498351706674e-01 0.000000000000000000e+00 2.802685298127130054e+01
1.569836045624999770e+03 7.698661763257912405e-01 -2.484403510294899142e-01 1.140659711103894636e-01 7.615156697536251684e-01 1.379783460330874512e-01 7.835159695867536245e-01 -3.540520887735098404e-02 -8.259888552538122153e-02 9.015200639894858092e-01 0.000000000000000000e+00 2.799034836926646008e+01
1.570878433437499552e+03 7.688495714610781295e-01 -2.624929827224820045e-01 1.150920098319553331e-01 7.698177868263357260e-01 1.417945318800155896e-01 7.976153240921430854e-01 -2.900835391417349793e-02 -8.499409564235124726e-02 9.116177736486678063e-01 0.000000000000000000e+00 2.795472596004694665e+01
1.571920821250000017e+03 7.691094632630178785e-01 -2.759883195975077474e-01 1.163935858812256696e-01 7.785251572620357496e-01 1.457308551709770583e-01 8.118685236791077786e-01 -2.282951109621400923e-02 -8.743447117558822423e-02 9.221325059509100086e-01 0.000000000000000000e+00 2.791989354446782912e+01
1.572963209062499800e+03 7.710693572026191545e-01 -2.886135312765556460e-01 1.179898492452763070e-01 7.876453731455602680e-01 1.498508335632081356e-01 8.262057209670028435e-01 -1.696036352008787815e-02 -8.990452753520414286e-02 9.330706120222949096e-01 0.000000000000000000e+00 2.788535633568444183e+01
1.574005596874999583e+03 7.749989431500692305e-01 -3.001329148676728509e-01 1.198802196053027902e-01 7.972023783075891101e-01 1.541542148913389032e-01 8.405771311841733207e-01 -1.145968426287202920e-02 -9.240263915055481336e-02 9.444394545976001476e-01 0.000000000000000000e+00 2.785066129662796897e+01
1.575047984687499820e+03 7.811595139920539665e-01 -3.103061988247914349e-01 1.220764650259619222e-01 8.072265795683672973e-01 1.586099159998333730e-01 8.549639735478766767e-01 -6.367287264832939553e-03 -9.491648419842227402e-02 9.562477450111318555e-01 0.000000000000000000e+00 2.781556352053453551e+01
1.576090372499999603e+03 7.896430811624163271e-01 -3.190411136453447649e-01 1.245717574050659859e-01 8.177529395723247552e-01 1.631966300975608852e-01 8.693450109076134025e-01 -1.711585186491123168e-03 -9.741670306450704586e-02 9.684732991586115780e-01 0.000000000000000000e+00 2.777928914666979665e+01
1.577132760312500068e+03 8.000491220844763163e-01 -3.266197028838992988e-01 1.272301747431848484e-01 8.288345685699410881e-01 1.678785925438283089e-01 8.837956434347974399e-01 2.533552428883222452e-03 -9.988071097679664112e-02 9.811428019827108660e-01 0.000000000000000000e+00 2.774100429124199962e+01
1.578175148124999851e+03 8.117338286750088727e-01 -3.335680400813145763e-01 1.299238914697904146e-01 8.404890126939272843e-01 1.726339377455944624e-01 8.984360958207062708e-01 6.486440913135686423e-03 -1.023215593253703759e-01 9.942712142329409586e-01 0.000000000000000000e+00 2.770028453504554378e+01
1.579217535937499633e+03 8.243207886514767324e-01 -3.402682249281567817e-01 1.326319049863892985e-01 8.527499864735165191e-01 1.774462230329278689e-01 9.133580095472051408e-01 1.024863613963897420e-02 -1.047856532906248500e-01 1.007895026698190977e+00 0.000000000000000000e+00 2.765711543096578140e+01
1.580259923750000098e+03 8.377470395982978824e-01 -3.469465684495239843e-01 1.353815322363375040e-01 8.656857971488467474e-01 1.823705208489405649e-01 9.287699383526745178e-01 1.397435740465613994e-02 -1.073107806003246317e-01 1.022106361548343001e+00 0.000000000000000000e+00 2.761162141061448594e+01
1.581302311562499881e+03 8.518614791846210732e-01 -3.538082269562391469e-01 1.381415903606646456e-01 8.793477339651941671e-01 1.874223814744935823e-01 9.449173650339729447e-01 1.782376403287585023e-02 -1.098911373047825740e-01 1.036984738305879672e+00 0.000000000000000000e+00 2.756347304247698560e+01
1.582344699375000118e+03 8.664458055115868973e-01 -3.609654346291321647e-01 1.408295869306295245e-01 8.937424756752657684e-01 1.925514903894579022e-01 9.618671470594204465e-01 2.178342165188374563e-02 -1.124983189790909055e-01 1.052582044386627613e+00 0.000000000000000000e+00 2.751208577634782060e+01
1.583387087187499901e+03 8.813463119209888896e-01 -3.685350552025976056e-01 1.434187467669224558e-01 9.088578464801295720e-01 1.977480707094617651e-01 9.796016234962481306e-01 2.585673212852217587e-02 -1.151361498727596633e-01 1.068881041240485663e+00 0.000000000000000000e+00 2.745713251102619168e+01
1.584429474999999911e+03 8.965526470211717669e-01 -3.765163085078468974e-01 1.459050965040683823e-01 9.247264037697394690e-01 2.029768743541641718e-01 9.981886127246564211e-01 3.008296993617610646e-02 -1.177912631431622115e-01 1.085896905931642564e+00 0.000000000000000000e+00 2.739778499332272332e+01
1.585471862812500149e+03 9.118612897486608748e-01 -3.850262148484900337e-01 1.482871696759725522e-01 9.413763779755047745e-01 2.081431160097590438e-01 1.017752928362560372e+00 3.452218280308727572e-02 -1.204277454284015392e-01 1.103658490987874607e+00 0.000000000000000000e+00 2.733315623670008421e+01
1.586514250624999931e+03 9.269123431117650691e-01 -3.943292836148458713e-01 1.505753420117401098e-01 9.587969173009179835e-01 2.131671864854891574e-01 1.038429568236456824e+00 3.932064047386603367e-02 -1.230474176529523650e-01 1.122156345415543210e+00 0.000000000000000000e+00 2.726289833455179945e+01
1.587556638437499942e+03 9.416466420047133745e-01 -4.044419972093605264e-01 1.527695023014989939e-01 9.769966226498972839e-01 2.179839622916797115e-01 1.060430548952005836e+00 4.463473995993846172e-02 -1.256598684871084171e-01 1.141455677479175757e+00 0.000000000000000000e+00 2.718698527591015335e+01
1.588599026249999952e+03 9.564845154330945398e-01 -4.150286793542279917e-01 1.549335587517715052e-01 9.960370481555119726e-01 2.225526015558819126e-01 1.083860988115186608e+00 5.045427917855987987e-02 -1.282719396395655687e-01 1.161678648576192296e+00 0.000000000000000000e+00 2.710557395560379845e+01
1.589641414062499734e+03 9.720959121675940562e-01 -4.255762625799379695e-01 1.571800920179822203e-01 1.015965124921466511e+00 2.268748099915070815e-01 1.108613780749458932e+00 5.658399448194953441e-02 -1.308917231426020289e-01 1.182921509410111316e+00 0.000000000000000000e+00 2.701944268471628519e+01
1.590683801874999745e+03 9.889832091394288316e-01 -4.356962642920756412e-01 1.595619936095799551e-01 1.036771530155401022e+00 2.310107303047283789e-01 1.134566412939173041e+00 6.287230934450498132e-02 -1.335138881500647912e-01 1.205207991744732920e+00 0.000000000000000000e+00 2.692986932773742836e+01
1.591726189687499755e+03 1.007486095762145206e+00 -4.451491294633940221e-01 1.621369070046116412e-01 1.058444443974385418e+00 2.350284951262285038e-01 1.161671620008403405e+00 6.928401039654673299e-02 -1.361335504798351914e-01 1.228521160091691877e+00 0.000000000000000000e+00 2.683799864328521423e+01
1.592768577499999765e+03 1.027993485407302954e+00 -4.537277742300558914e-01 1.649812651498901439e-01 1.080979378485876774e+00 2.390486134741775237e-01 1.189962091812107881e+00 7.584106275931824792e-02 -1.387471089620721798e-01 1.252868138014861854e+00 0.000000000000000000e+00 2.674517719654931369e+01
1.593810965312499548e+03 1.050243601882351552e+00 -4.617172590806040144e-01 1.680545985438147150e-01 1.104404669938984007e+00 2.431054745902547776e-01 1.219540229183180502e+00 8.258702078992226359e-02 -1.413599242011294166e-01 1.278313132594387724e+00 0.000000000000000000e+00 2.665253982692104628e+01
1.594853353124999785e+03 1.073853435063464756e+00 -4.696089639175164976e-01 1.713045112932253256e-01 1.128721347273472730e+00 2.473661933949720948e-01 1.250617876615473634e+00 8.971850707877437880e-02 -1.439784292161824797e-01 1.304877798752881679e+00 0.000000000000000000e+00 2.656067003002226556e+01
1.595895740937499795e+03 1.098667388478573370e+00 -4.776272549387512445e-01 1.747328931749129732e-01 1.153869810163727916e+00 2.519625568120161252e-01 1.283446174913625892e+00 9.753824335987319738e-02 -1.465994001652493328e-01 1.332507331719001931e+00 0.000000000000000000e+00 2.647006737462093184e+01
1.596938128749999578e+03 1.124405413353305683e+00 -4.861392756383313696e-01 1.783209374490075660e-01 1.179863788596289487e+00 2.569816704168622068e-01 1.318345106050583304e+00 1.063627596324128455e-01 -1.492325950760323983e-01 1.361214941494202746e+00 0.000000000000000000e+00 2.638106680574060192e+01
1.597980516562500043e+03 1.150880521990215843e+00 -4.953881456454567456e-01 1.820059845467366655e-01 1.206778709756946899e+00 2.624641912559487200e-01 1.355597569623906873e+00 1.164142075113464708e-01 -1.519009460904246489e-01 1.391084308202985120e+00 0.000000000000000000e+00 2.629384470672993146e+01
1.599022904374999825e+03 1.177843981729044476e+00 -5.055793343253884853e-01 1.856717097414973261e-01 1.234653834895638846e+00 2.684399548581254402e-01 1.395268978275205685e+00 1.277142895024855340e-01 -1.546183571490325481e-01 1.422173045921752754e+00 0.000000000000000000e+00 2.620910405163943580e+01
1.600065292187499836e+03 1.204930112474356330e+00 -5.170849123249213752e-01 1.892526393768038107e-01 1.263513820212640137e+00 2.749491475609855962e-01 1.437334438251095969e+00 1.402352691488898961e-01 -1.574163511797670723e-01 1.454515520281973062e+00 0.000000000000000000e+00 2.612717970220163721e+01
1.601107679999999846e+03 1.231639672055634849e+00 -5.303917605277663760e-01 1.927728867206798258e-01 1.293369798583545283e+00 2.819484077153652235e-01 1.481898867974341671e+00 1.541379294441612147e-01 -1.603634328330865444e-01 1.488124371363267029e+00 0.000000000000000000e+00 2.604806897509197583e+01
1.602150067812499628e+03 1.257451338577535216e+00 -5.461003339387321409e-01 1.962631845294171007e-01 1.324238263203892485e+00 2.894796557016868221e-01 1.529233848957905151e+00 1.697612709968921163e-01 -1.635458171923001858e-01 1.523018395153313165e+00 0.000000000000000000e+00 2.597143462960259086e+01
1.603192455625000093e+03 1.282256603548551865e+00 -5.643733859730586389e-01 1.997585786865970769e-01 1.356173017060584129e+00 2.975094172457147801e-01 1.579572329998719216e+00 1.873354592166837085e-01 -1.670086171090449934e-01 1.559245487891080417e+00 0.000000000000000000e+00 2.589707703877309797e+01
1.604234843437499876e+03 1.305787279486235963e+00 -5.854699549065217612e-01 2.032764769160602669e-01 1.389265503052394157e+00 3.059052997690195896e-01 1.633187371049124481e+00 2.070865435272231936e-01 -1.707754363082040205e-01 1.596876263830105280e+00 0.000000000000000000e+00 2.582467465092776493e+01
1.605277231249999659e+03 1.327673708986821133e+00 -6.098663160707007425e-01 2.068515798781425108e-01 1.423646894383695960e+00 3.145999376417979443e-01 1.690389761601020835e+00 2.292508517993512296e-01 -1.748902699675036199e-01 1.636029179769173281e+00 0.000000000000000000e+00 2.575433711470020626e+01
1.606319619062500124e+03 1.348124949620474133e+00 -6.375650948577950006e-01 2.105653192243643335e-01 1.459439815093038550e+00 3.235876821823809868e-01 1.751282114541377943e+00 2.537937755130870721e-01 -1.793483555458917911e-01 1.676836694574182607e+00 0.000000000000000000e+00 2.568649075414247207e+01
1.607362006874999906e+03 1.367691252784591915e+00 -6.683262408757881801e-01 2.144768524760023443e-01 1.496757709841950224e+00 3.329728797367727533e-01 1.815738682781464775e+00 2.804216257875327689e-01 -1.841127484665757430e-01 1.719429805460507721e+00 0.000000000000000000e+00 2.562139103846283916e+01
1.608404394687500144e+03 1.386790599994488726e+00 -7.021193886710079823e-01 2.185864815271819639e-01 1.535702812558156882e+00 3.430112391214820144e-01 1.883648722981969836e+00 3.089289054882915497e-01 -1.892054991175066148e-01 1.763925316611184790e+00 0.000000000000000000e+00 2.555985362804894123e+01
1.609446782499999927e+03 1.405540185846603674e+00 -7.390934577241848880e-01 2.228890021168947744e-01 1.576362839624819268e+00 3.538655461902885380e-01 1.955042735418621280e+00 3.392732325694963191e-01 -1.946487267622359352e-01 1.810418229611360896e+00 0.000000000000000000e+00 2.550318557590097157e+01
1.610489170312499937e+03 1.423648973022745956e+00 -7.794382300058571023e-01 2.273560053609879894e-01 1.618758820269838195e+00 3.654301510187996094e-01 2.029753858393480215e+00 3.713100324995647905e-01 -2.004427866015855986e-01 1.858886612495501023e+00 0.000000000000000000e+00 2.545240837309681936e+01
1.611531558124999947e+03 1.441185150466184339e+00 -8.231191706063096802e-01 2.319295898092995634e-01 1.662913125640700596e+00 3.777879354863449279e-01 2.107494881163538114e+00 4.048225972103984827e-01 -2.066218243860561410e-01 1.909294108339195661e+00 0.000000000000000000e+00 2.540837284663432172e+01
1.612573945937499957e+03 1.458294780034106841e+00 -8.699881153042560156e-01 2.365504854556382819e-01 1.708889506704287964e+00 3.909646386927927986e-01 2.188076727039549141e+00 4.396098501781517398e-01 -2.132238026798947972e-01 1.961690679541292281e+00 0.000000000000000000e+00 2.537131329275439739e+01
1.613616333749999740e+03 1.475117361217100687e+00 -9.198340558550980317e-01 2.412109587374757780e-01 1.756752365461868637e+00 4.048534072836723618e-01 2.271288307280353358e+00 4.754569283422808712e-01 -2.203102951533082998e-01 2.016141674091380676e+00 0.000000000000000000e+00 2.534132321780059627e+01
1.614658721562499750e+03 1.492450438542972213e+00 -9.719189619543606717e-01 2.460604269144587297e-01 1.806560468922146612e+00 4.193449481266799395e-01 2.356814388285462414e+00 5.121052421260724463e-01 -2.279427350150479703e-01 2.072651881174437882e+00 0.000000000000000000e+00 2.531890293771040135e+01
1.615701109374999760e+03 1.511483584253977330e+00 -1.025119402821236925e+00 2.512300957811581803e-01 1.858349811133642948e+00 4.343794963007557852e-01 2.444308358260265379e+00 5.492049952447332073e-01 -2.361514384469119987e-01 2.131254801462444171e+00 0.000000000000000000e+00 2.530511947477029011e+01
1.616743497187499997e+03 1.533461491171780100e+00 -1.078208996600096281e+00 2.567557628542053161e-01 1.912148726855820824e+00 4.499218093512352135e-01 2.533445281980451380e+00 5.863044088767666029e-01 -2.449443057587290529e-01 2.192085178862413830e+00 0.000000000000000000e+00 2.530069169227978065e+01
1.617785884999999780e+03 1.559597885388471994e+00 -1.129977522695516434e+00 2.626838820556496312e-01 1.968004492982719844e+00 4.658808898364185658e-01 2.623744975264240331e+00 6.227743719577700787e-01 -2.543161345185074862e-01 2.255286737824977905e+00 0.000000000000000000e+00 2.530658368613016407e+01
1.618828272812499563e+03 1.591364843219783332e+00 -1.179105415714835736e+00 2.691170035915020353e-01 2.026056278776262598e+00 4.821680095047259362e-01 2.714898555834235339e+00 6.580691678306830328e-01 -2.642491140858600485e-01 2.321078502089412243e+00 0.000000000000000000e+00 2.532414923607910850e+01
1.619870660624999573e+03 1.629592582203740481e+00 -1.224731569965964439e+00 2.761157217481824411e-01 2.086443625526824164e+00 4.985567883580221404e-01 2.806865647324402691e+00 6.919578541188824428e-01 -2.747424929715931996e-01 2.389650286177113614e+00 0.000000000000000000e+00 2.535407488106186236e+01
1.620913048437499810e+03 1.674816188275101148e+00 -1.266518967700296816e+00 2.836564223088093861e-01 2.149289187977786231e+00 5.151614259090934178e-01 2.899659702680386530e+00 7.242951044665277838e-01 -2.858003128186015762e-01 2.461164911032460267e+00 0.000000000000000000e+00 2.539746098101488769e+01
1.621955436249999821e+03 1.727309691437153960e+00 -1.304503955648739666e+00 2.918651805958265566e-01 2.214759166255602540e+00 5.320000784174541142e-01 2.993575897235256633e+00 7.551669993572066586e-01 -2.974414187648032892e-01 2.535850316642853208e+00 0.000000000000000000e+00 2.545610144630017402e+01
1.622997824062499831e+03 1.786774091625582095e+00 -1.339404642685102065e+00 3.009555203911640220e-01 2.283123659136464756e+00 5.490155546578973089e-01 3.089290431063069331e+00 7.850315027213695673e-01 -3.097628695030408275e-01 2.614021797844740647e+00 0.000000000000000000e+00 2.553241239883260860e+01
1.624040211874999613e+03 1.852803311999649427e+00 -1.371937741625634644e+00 3.110282849417447260e-01 2.354726840749298944e+00 5.660832713786972947e-01 3.187323519909794900e+00 8.141688674793835512e-01 -3.229159340381699272e-01 2.696070586468581443e+00 0.000000000000000000e+00 2.562881432957455274e+01
1.625082599687499851e+03 1.925248718115014412e+00 -1.402593908677959078e+00 3.222010541243842674e-01 2.429791032744453183e+00 5.831616856829487938e-01 3.287681690007375312e+00 8.424689102678478703e-01 -3.370839543045711650e-01 2.782296734044098496e+00 0.000000000000000000e+00 2.574681509105741739e+01
1.626124987499999861e+03 2.003756014842124067e+00 -1.431925211905037187e+00 3.345270813612259975e-01 2.508492765000035263e+00 6.001541018366878255e-01 3.390565345029432187e+00 8.699818056291030999e-01 -3.524085231997831080e-01 2.872992062600112195e+00 0.000000000000000000e+00 2.588670325193417554e+01
1.627167375312499871e+03 2.088257781023452164e+00 -1.460430046668049320e+00 3.479938720220585591e-01 2.591014077187730802e+00 6.172752271424569726e-01 3.496526328131063899e+00 8.970179307184977802e-01 -3.689277916604845053e-01 2.968436189073050624e+00 0.000000000000000000e+00 2.604714044791752059e+01
1.628209763125000109e+03 2.178577765474783323e+00 -1.488837456182965813e+00 3.625839422030034953e-01 2.677459330077201383e+00 6.349879170134808959e-01 3.605963576624337641e+00 9.238588995433238971e-01 -3.866731189575509653e-01 3.068777796038564709e+00 0.000000000000000000e+00 2.622598105475478292e+01
1.629252150937499891e+03 2.274036894748246329e+00 -1.517899431438898272e+00 3.781160631088775759e-01 2.767836067858394866e+00 6.535320798250642271e-01 3.718858482343573080e+00 9.504705384961488202e-01 -4.056338695656610538e-01 3.174021813413085091e+00 0.000000000000000000e+00 2.642169146459991680e+01
1.630294538749999901e+03 2.374309499057242867e+00 -1.548208409510588357e+00 3.944335483427225952e-01 2.862164880081203844e+00 6.733046166303455760e-01 3.835272129683788833e+00 9.769127245669069204e-01 -4.257512633958056014e-01 3.284110668512687514e+00 0.000000000000000000e+00 2.663223718230709380e+01
1.631336926562499684e+03 2.479323929680245175e+00 -1.579959497726869166e+00 4.114501198609703536e-01 2.960459006430716133e+00 6.945219561834611310e-01 3.955267812251945792e+00 1.003243362762192836e+00 -4.469588028710346217e-01 3.398983252360787688e+00 0.000000000000000000e+00 2.685479542260455332e+01
1.632379314375000149e+03 2.589204792606565331e+00 -1.613051801681029573e+00 4.290821815995882194e-01 3.062639076187133824e+00 7.174017655546763850e-01 4.078363010481404594e+00 1.029101250699680614e+00 -4.692340562021110051e-01 3.518495815983835318e+00 0.000000000000000000e+00 2.708818965161346171e+01
1.633421702187499932e+03 2.704263676890068524e+00 -1.647226694630846033e+00 4.471602692717333571e-01 3.168703297174337852e+00 7.421982536085566240e-01 4.204046777499799603e+00 1.054028214134708152e+00 -4.925682050067785589e-01 3.642586768371870232e+00 0.000000000000000000e+00 2.733173116124589441e+01
1.634464089999999942e+03 2.825284110558576867e+00 -1.681612641809463904e+00 4.654540940390328174e-01 3.278662642989780274e+00 7.690598604177466546e-01 4.332095886756957448e+00 1.077634817072065765e+00 -5.167758817432621665e-01 3.771236951428153628e+00 0.000000000000000000e+00 2.758410982207575302e+01
1.635506477812499952e+03 2.952961645077570640e+00 -1.715353923036874839e+00 4.838100956201545344e-01 3.392506293009518448e+00 7.979875493721898527e-01 4.462339878415266803e+00 1.099630787103087037e+00 -5.416448273147038694e-01 3.904353918626883413e+00 0.000000000000000000e+00 2.784412658810980190e+01
1.636548865624999735e+03 3.087916402727199028e+00 -1.747373529466556663e+00 5.021602702848233513e-01 3.510206579267200144e+00 8.286287449335459909e-01 4.594209238796647554e+00 1.119483772092810359e+00 -5.670844241843742140e-01 4.041809890888211854e+00 0.000000000000000000e+00 2.811020530538123907e+01
1.637591253437499745e+03 3.231093826454782381e+00 -1.776415680359082039e+00 5.205901771027614533e-01 3.631616955602667396e+00 8.607748004415696208e-01 4.727005162238391733e+00 1.136781804416697517e+00 -5.930960611076762090e-01 4.183319418929370315e+00 0.000000000000000000e+00 2.838109224256502827e+01
1.638633641249999755e+03 3.382845332025406826e+00 -1.801681492088889280e+00 5.391290903354077901e-01 3.756421529650409763e+00 8.942848812988933860e-01 4.860091852233241028e+00 1.151257625852180277e+00 -6.195912720529811457e-01 4.328425498434041785e+00 0.000000000000000000e+00 2.865515309331947336e+01
1.639676029062499538e+03 3.543007594566172536e+00 -1.822775686613959945e+00 5.576444514584855128e-01 3.884192417939596353e+00 9.291111190392640218e-01 4.992969238005630750e+00 1.162754129542620474e+00 -6.464374126569151224e-01 4.476652521119925510e+00 0.000000000000000000e+00 2.893105669953089532e+01
1.640718416874999775e+03 3.711275120203939792e+00 -1.839483680845733549e+00 5.759678852186285170e-01 4.014669544687103020e+00 9.650950099210487965e-01 5.125303287959241949e+00 1.171077773442423586e+00 -6.735069646900799789e-01 4.627732479206898120e+00 0.000000000000000000e+00 2.920814486213174277e+01
1.641760804687499558e+03 3.887274840004527388e+00 -1.851413462387836217e+00 5.939867301245391751e-01 4.147761154031363695e+00 1.001664063756079415e+00 5.256780869237046794e+00 1.175878494257492468e+00 -7.006468348009710079e-01 4.781549209780525445e+00 0.000000000000000000e+00 2.948569484861022616e+01
1.642803192500000023e+03 4.071090537943483412e+00 -1.858187151095671119e+00 6.116465069465761850e-01 4.283466486010891749e+00 1.038573675492890258e+00 5.387172889087286087e+00 1.176900903953359556e+00 -7.278010391567053539e-01 4.938073024290631885e+00 0.000000000000000000e+00 2.976268380976136640e+01
1.643845580312499806e+03 4.263297887839804012e+00 -1.859191338890053391e+00 6.288630091775091469e-01 4.421807790691891782e+00 1.075858022160021354e+00 5.515667597538888245e+00 1.173300116462236531e+00 -7.549433772813372023e-01 5.097310858357989360e+00 0.000000000000000000e+00 3.003972437718286415e+01
1.644887968124999588e+03 4.464227878164551910e+00 -1.853685334554823427e+00 6.456052887924186301e-01 4.562561731266577603e+00 1.113370423059220959e+00 5.641212755296206360e+00 1.164189984214862639e+00 -7.820272022903040909e-01 5.259049973371647368e+00 0.000000000000000000e+00 3.031793749142699568e+01
1.645930355937499826e+03 4.673582316684514737e+00 -1.841492969673646396e+00 6.619447228756254464e-01 4.705458739740727481e+00 1.150819279380012272e+00 5.763209136172409153e+00 1.149187338992543106e+00 -8.090170203781956726e-01 5.423038817558062163e+00 0.000000000000000000e+00 3.059750542509068794e+01
1.646972743749999836e+03 4.891727838589771338e+00 -1.821960837381749965e+00 6.778998164198082321e-01 4.850287961910011880e+00 1.188127012089594370e+00 5.881054886343449972e+00 1.127784715206944899e+00 -8.358126070544569242e-01 5.589082778190961776e+00 0.000000000000000000e+00 3.087797732083956248e+01
1.648015131562499846e+03 5.118369180526434192e+00 -1.795218378539326087e+00 6.934088984615525142e-01 4.996809114252108053e+00 1.225459021848925856e+00 5.994811362948402333e+00 1.100166627375918971e+00 -8.623123987543895863e-01 5.756957134326873060e+00 0.000000000000000000e+00 3.115847742616261584e+01
1.649057519374999856e+03 5.353244392273689201e+00 -1.761365634464289176e+00 7.084366864691853394e-01 5.144903881281289948e+00 1.262841511707143205e+00 6.104515709007372060e+00 1.066516724912365710e+00 -8.885048761371797665e-01 5.926503860232186227e+00 0.000000000000000000e+00 3.143728404979008317e+01
1.650099907187499639e+03 5.596657935464974365e+00 -1.719649356081940805e+00 7.230429175516634999e-01 5.294313697292889032e+00 1.300071970464743432e+00 6.209452060947678653e+00 1.026382458143991316e+00 -9.143023763036293161e-01 6.097371979107316875e+00 0.000000000000000000e+00 3.171246761144501036e+01
1.651142295000000104e+03 5.848909721682733043e+00 -1.669534052385764689e+00 7.372677448938733669e-01 5.444681761236498829e+00 1.337256369768778486e+00 6.309269068649319578e+00 9.796717137727636304e-01 -9.395642008968527747e-01 6.269161555773409056e+00 0.000000000000000000e+00 3.198353915737953557e+01
1.652184682812499886e+03 6.109852335979585547e+00 -1.610867807461817236e+00 7.510254309544246443e-01 5.595809711584098345e+00 1.374375442772153288e+00 6.404222286132204900e+00 9.267325667003957212e-01 -9.641719016063712289e-01 6.441661621038180741e+00 0.000000000000000000e+00 3.225140891127873033e+01
1.653227070624999897e+03 6.378005187390937358e+00 -1.544374188272340076e+00 7.642237356170622498e-01 5.747321559714874795e+00 1.411130101080945165e+00 6.494723264018893438e+00 8.683308973728932623e-01 -9.880052379290904518e-01 6.614397604575090739e+00 0.000000000000000000e+00 3.251658368130900101e+01
1.654269458437500134e+03 6.650965419787366883e+00 -1.471602586131197210e+00 7.768774886196856411e-01 5.898764786769508106e+00 1.447076555487117222e+00 6.581348709505520311e+00 8.054781736539556869e-01 -1.011018910856080755e+00 6.786889446707645490e+00 0.000000000000000000e+00 3.278046394174302236e+01
1.655311846249999917e+03 6.925496616045112575e+00 -1.394845479158301593e+00 7.889682852003868652e-01 6.049520529551031700e+00 1.481844500842681267e+00 6.664654472191463341e+00 7.392170176344249333e-01 -1.033205626248511422e+00 6.958643080805550163e+00 0.000000000000000000e+00 3.304500680586476591e+01
1.656354234062499927e+03 7.198204078048244803e+00 -1.316368113235031556e+00 8.004633544753306795e-01 6.198705016079903096e+00 1.515171920061366917e+00 6.744791785888069491e+00 6.705335397560013844e-01 -1.054502106338361056e+00 7.128760352470429495e+00 0.000000000000000000e+00 3.331013445621504587e+01
1.657396621874999937e+03 7.466718251927371597e+00 -1.237290107813221685e+00 8.112054021209957888e-01 6.345578711340094102e+00 1.546721899657898858e+00 6.821333291535184529e+00 5.997462696014355110e-01 -1.074720237971785064e+00 7.296307259905534082e+00 0.000000000000000000e+00 3.357612359940791436e+01
1.658439009687500175e+03 7.729592456470424366e+00 -1.158183926600905522e+00 8.211034524287081915e-01 6.489438813163661557e+00 1.576428089490407913e+00 6.894264431977285668e+00 5.274995860820255178e-01 -1.093692754397002531e+00 7.460457600292262903e+00 0.000000000000000000e+00 3.384309478800842186e+01
1.659481397499999730e+03 7.984622624386819467e+00 -1.080599053731124304e+00 8.303667900788289646e-01 6.629525280745692584e+00 1.604180086434259689e+00 6.963907580240161543e+00 4.550007487474992396e-01 -1.111484326884447649e+00 7.620391158377110230e+00 0.000000000000000000e+00 3.411027656334243829e+01
1.660523785312499740e+03 8.230819840757973793e+00 -1.005170387371470131e+00 8.392191351067951333e-01 6.765157132115819039e+00 1.630112735109490174e+00 7.030419341165195846e+00 3.831356131302592893e-01 -1.128097705911873305e+00 7.775381433946809473e+00 0.000000000000000000e+00 3.437710780027440904e+01
1.661566173124999750e+03 8.468598224554352072e+00 -9.316850216426360021e-01 8.478951389014121043e-01 6.895786688684818699e+00 1.654752323510362055e+00 7.094007542896692442e+00 3.125934571064126755e-01 -1.143439637761237693e+00 7.924853723551517959e+00 0.000000000000000000e+00 3.464316900687235545e+01
1.662608560937499988e+03 8.697322737536095971e+00 -8.607721193228342615e-01 8.565336835013280803e-01 7.020888919575023479e+00 1.678476836798045158e+00 7.154405587682133749e+00 2.437295775767336914e-01 -1.157575646824469118e+00 8.068251656929868787e+00 0.000000000000000000e+00 3.490779516464380805e+01
1.663650948749999998e+03 8.916485773969474948e+00 -7.923169574174442342e-01 8.651839399073926185e-01 7.139791497030653744e+00 1.701322237246889912e+00 7.210754347154327171e+00 1.764984603788831707e-01 -1.170527391236618087e+00 8.204783278012062198e+00 0.000000000000000000e+00 3.516955615787323097e+01
1.664693336562499780e+03 9.125394677675231492e+00 -7.262325494943202564e-01 8.740412715112576558e-01 7.251663692823338891e+00 1.723161002419871801e+00 7.262342795175014132e+00 1.110139581187606916e-01 -1.182234464276017860e+00 8.333563301332270967e+00 0.000000000000000000e+00 3.542589125299402042e+01
1.665735724374999563e+03 9.323511221205626143e+00 -6.629994936074052880e-01 8.832207655823317571e-01 7.355930368695964283e+00 1.744416178821615926e+00 7.309198792372810338e+00 4.778741931709110102e-02 -1.192618389350079910e+00 8.454029762405799175e+00 0.000000000000000000e+00 3.567424639467490266e+01
1.666778112187500028e+03 9.510563606854777419e+00 -6.024387885308966073e-01 8.927627696153286330e-01 7.452274155389539523e+00 1.764972174896981549e+00 7.351154201163656587e+00 -1.294092483567703400e-02 -1.201638644352885477e+00 8.565733770352219167e+00 0.000000000000000000e+00 3.591424571428596835e+01
1.667820499999999811e+03 9.686212476626636203e+00 -5.440729517963520667e-01 9.026504892341262742e-01 7.540301053658828856e+00 1.784459678235958746e+00 7.387561159410432232e+00 -7.133220790519943788e-02 -1.209265213218986057e+00 8.668158580534617741e+00 0.000000000000000000e+00 3.614643450357566934e+01
1.668862887812500048e+03 9.850748902966788734e+00 -4.871606199967684070e-01 9.127485596197403295e-01 7.619701649325257620e+00 1.802826128132409611e+00 7.418000525856727201e+00 -1.275522564778454881e-01 -1.215389968243357766e+00 8.760942750577930482e+00 0.000000000000000000e+00 3.637103407499662211e+01
1.669905275625000058e+03 1.000472612623524782e+01 -4.308457033370923783e-01 9.230132121741000395e-01 7.690171916230998050e+00 1.820026434628885026e+00 7.442345172597093494e+00 -1.814003022482651994e-01 -1.219955567989135847e+00 8.843701042834494430e+00 0.000000000000000000e+00 3.658706196902814867e+01
1.670947663437499841e+03 1.014808762650375584e+01 -3.747349386675286609e-01 9.332424691709506615e-01 7.751378871720666197e+00 1.836115736352147643e+00 7.460610385924887566e+00 -2.325416046195583619e-01 -1.222877311075958762e+00 8.916029301620405079e+00 0.000000000000000000e+00 3.679329699785142083e+01
1.671990051250000079e+03 1.028150848158032460e+01 -3.182151635620167340e-01 9.431458078454709737e-01 7.803219044982879993e+00 1.851513476453432228e+00 7.472712791103528041e+00 -2.810393995339712792e-01 -1.224033034585831015e+00 8.977785225223330556e+00 0.000000000000000000e+00 3.698950404999758490e+01
1.673032439062499861e+03 1.040669295471244737e+01 -2.596640508989532248e-01 9.525322456550748829e-01 7.845814688423292438e+00 1.866274392381135572e+00 7.478312052415602373e+00 -3.274053192828819125e-01 -1.223376567436017304e+00 9.029093939134501312e+00 0.000000000000000000e+00 3.717472085671440851e+01
1.674074826874999644e+03 1.052410607078472893e+01 -1.982011656434018720e-01 9.613384726210972842e-01 7.879256155834275077e+00 1.879904755845260844e+00 7.476914201803669613e+00 -3.721080521779721040e-01 -1.221076926433124488e+00 9.070099180414766593e+00 0.000000000000000000e+00 3.734765269622061368e+01
1.675117214687500109e+03 1.063324680008706480e+01 -1.339419044230417688e-01 9.695753334402852364e-01 7.903495616256584810e+00 1.892066608644559222e+00 7.467858405707690217e+00 -4.155021647002363760e-01 -1.217330307951139057e+00 9.100690878359065650e+00 0.000000000000000000e+00 3.750780016032211961e+01
1.676159602499999892e+03 1.073325207483688359e+01 -6.699466516152036144e-02 9.770438569752339930e-01 7.918572703367037668e+00 1.902187053831069452e+00 7.450440910603020939e+00 -4.582240693216466654e-01 -1.212161407985967054e+00 9.120826387910634381e+00 0.000000000000000000e+00 3.765474651820608898e+01
1.677201990312499674e+03 1.082296733686805545e+01 1.999045327524656343e-03 9.834283996602206646e-01 7.924694420846880583e+00 1.909837296382369320e+00 7.424293616961757714e+00 -5.007499327063847927e-01 -1.205677481477149815e+00 9.130721031145291988e+00 0.000000000000000000e+00 3.778852945430716659e+01
1.678244378124999685e+03 1.090147005684814197e+01 7.229738143812039497e-02 9.884287639437291384e-01 7.922104443282959707e+00 1.914855580954905934e+00 7.389202029906329017e+00 -5.435717078554812565e-01 -1.197935179354286728e+00 9.130708917116097112e+00 0.000000000000000000e+00 3.790912534246044885e+01
1.679286765937499922e+03 1.096929195543303237e+01 1.445934040164844059e-01 9.919369447346599866e-01 7.911244447142087743e+00 1.916756275038747681e+00 7.344640946449730201e+00 -5.877416276990421462e-01 -1.188919293733581073e+00 9.121301867882353420e+00 0.000000000000000000e+00 3.801610852751386460e+01
1.680329153749999932e+03 1.102833248581940850e+01 2.205465202018022097e-01 9.940827852957996313e-01 7.892751920735493698e+00 1.915119243718347963e+00 7.289940543923012939e+00 -6.344743052612947798e-01 -1.178649485679411413e+00 9.103064334863718798e+00 0.000000000000000000e+00 3.810959063856753914e+01
1.681371541562499488e+03 1.107996594212180774e+01 3.015098988189838236e-01 9.949322354961250836e-01 7.866901689815590792e+00 1.909753532395882303e+00 7.224116547835315316e+00 -6.849185771218575525e-01 -1.167118871206062281e+00 9.076153996163235149e+00 0.000000000000000000e+00 3.819016748487131707e+01
1.682413929374999725e+03 1.112491538657557832e+01 3.882173645267275042e-01 9.943239914937140878e-01 7.833657149964923683e+00 1.900899261206508095e+00 7.146291693458016070e+00 -7.398887510716065652e-01 -1.154273941434978523e+00 9.040454385964601158e+00 0.000000000000000000e+00 3.825866976305886880e+01
1.683456317187499735e+03 1.116448677203717033e+01 4.818400062264849293e-01 9.920936004906029115e-01 7.792974905197754154e+00 1.888942487139564808e+00 7.055961058416881038e+00 -7.999082833058196451e-01 -1.140040291344236234e+00 8.995909633066936806e+00 0.000000000000000000e+00 3.831620417515889443e+01
1.684498704999999745e+03 1.119810337594377714e+01 5.817537489769928349e-01 9.882690676365812887e-01 7.744776338148146699e+00 1.873994129622489346e+00 6.953920844286494152e+00 -8.640607136148683587e-01 -1.124440375646286627e+00 8.942421933547649360e+00 0.000000000000000000e+00 3.836338191877205617e+01
1.685541092812499528e+03 1.122422842211988936e+01 6.861212664143104822e-01 9.829203788953432275e-01 7.689182208855791956e+00 1.856171627326482110e+00 6.841352896166549513e+00 -9.312310635540855808e-01 -1.107484834310219490e+00 8.880068794030854917e+00 0.000000000000000000e+00 3.839940723186592209e+01
1.686583480624999311e+03 1.124234215977611662e+01 7.943308152288641732e-01 9.760829061970472953e-01 7.626262396086067596e+00 1.835493001457285001e+00 6.718648252362342532e+00 -1.001051036155805152e+00 -1.089176448657813934e+00 8.808875737175961618e+00 0.000000000000000000e+00 3.842417156813237966e+01
1.687625868437499776e+03 1.125090598380031359e+01 9.044321502258517720e-01 9.677318044040933431e-01 7.555936050443970764e+00 1.812464241890807681e+00 6.586799894420402701e+00 -1.072297360275921152e+00 -1.069651304307967399e+00 8.728748559004291252e+00 0.000000000000000000e+00 3.843858020260719854e+01
1.688668256249999558e+03 1.124867418214162029e+01 1.014880351649373624e+00 9.577633499788167359e-01 7.478165846784689208e+00 1.787486465945185898e+00 6.446447668238564077e+00 -1.144167139815079226e+00 -1.049063769983283878e+00 8.639678578036926737e+00 0.000000000000000000e+00 3.844348745766610875e+01
1.689710644062499568e+03 1.123465199802127579e+01 1.124752384328313370e+00 9.461905581381218067e-01 7.392919299737614303e+00 1.760458198220219428e+00 6.298265944795797822e+00 -1.215966811176231621e+00 -1.027479813439370337e+00 8.541712569411400224e+00 0.000000000000000000e+00 3.844012258408204019e+01
1.690753031874999806e+03 1.120776984071308036e+01 1.232341346656259828e+00 9.331026531293213910e-01 7.300314011045668572e+00 1.731779486885155483e+00 6.143626256268222008e+00 -1.286371572164050736e+00 -1.005078525728353878e+00 8.435076354160626622e+00 0.000000000000000000e+00 3.842998847471940138e+01
1.691795419687499589e+03 1.116684950979834312e+01 1.335884534025271630e+00 9.185441084462468986e-01 7.200496714919883523e+00 1.701856503730967640e+00 5.983681039371276711e+00 -1.354256144951413665e+00 -9.820556363171653036e-01 8.319992820639855680e+00 0.000000000000000000e+00 3.841316721075700968e+01
1.692837807499999826e+03 1.111020486563519860e+01 1.433387799010755970e+00 9.026963673120302900e-01 7.093406442539106571e+00 1.670879818854596133e+00 5.819334052568136073e+00 -1.418629066575872955e+00 -9.585429516700689767e-01 8.196506070814077560e+00 0.000000000000000000e+00 3.838907428089537888e+01
1.693880195312499609e+03 1.103654049713505536e+01 1.523383785156309234e+00 8.858370685063960970e-01 6.979151268042063982e+00 1.638649368106595450e+00 5.651272107516185805e+00 -1.478920765848947827e+00 -9.347042016937217035e-01 8.064897075058855336e+00 0.000000000000000000e+00 3.835824789867940154e+01
1.694922583124999846e+03 1.094652980836446332e+01 1.606332835756493438e+00 8.680517907885070272e-01 6.858091506008284988e+00 1.604977398318052195e+00 5.480036504696961686e+00 -1.535080467714454500e+00 -9.105453390045488149e-01 7.925662311415965000e+00 0.000000000000000000e+00 3.832098581760673284e+01
1.695964970937499857e+03 1.084220195916351237e+01 1.683361423308404881e+00 8.493814227671747652e-01 6.730784803923612891e+00 1.570209106323967818e+00 5.306270685852321201e+00 -1.587053823886402260e+00 -8.860528813708810070e-01 7.779377391109604467e+00 0.000000000000000000e+00 3.827630743079065212e+01
1.697007358749999639e+03 1.072454503464516584e+01 1.754554758361664302e+00 8.300130528803428831e-01 6.597953139361320218e+00 1.534334952107553107e+00 5.131168824515256688e+00 -1.634317950245115725e+00 -8.613551616641115238e-01 7.626841936424483492e+00 0.000000000000000000e+00 3.822435252747356316e+01
1.698049746562500104e+03 1.059352908279811345e+01 1.818870103319779385e+00 8.103086018070606578e-01 6.460185008127201201e+00 1.497337210341473490e+00 4.956428159994661797e+00 -1.675729149548217611e+00 -8.367105106249439483e-01 7.468867820167822913e+00 0.000000000000000000e+00 3.816567767543795497e+01
1.699092134374999887e+03 1.044849823590640092e+01 1.874658901876686379e+00 7.904942851152076955e-01 6.317950973565092276e+00 1.459439145165320584e+00 4.783402581378407348e+00 -1.710336078490740430e+00 -8.123592384057296556e-01 7.306097898274876989e+00 0.000000000000000000e+00 3.810072238851090987e+01
1.700134522187499670e+03 1.028994718668174713e+01 1.921680335316163335e+00 7.705241405690250733e-01 6.171733131756720780e+00 1.420913988002244777e+00 4.613099403916558039e+00 -1.737717086630889751e+00 -7.882805082620534254e-01 7.139096998809501216e+00 0.000000000000000000e+00 3.803048810564330751e+01
1.701176909999999907e+03 1.011845611366392461e+01 1.959926661092957989e+00 7.504217347128752102e-01 6.022033663493090216e+00 1.381777087356386380e+00 4.446223368276402077e+00 -1.757699836277963223e+00 -7.644984134504955176e-01 6.968421618004860818e+00 0.000000000000000000e+00 3.795598127399576782e+01
1.702219297812499690e+03 9.933792430906384752e+00 1.988498098379207990e+00 7.301900220182397927e-01 5.869226162054866691e+00 1.342291224575666631e+00 4.283231848629089455e+00 -1.770079361248545258e+00 -7.411510273761421352e-01 6.794462237253776848e+00 0.000000000000000000e+00 3.787766675727570487e+01
1.703261685625000155e+03 9.737023822165003395e+00 2.007628520510085224e+00 7.098318118164668178e-01 5.713705022932459521e+00 1.302887661293991250e+00 4.124672695377787690e+00 -1.774728611304810855e+00 -7.182249037007197856e-01 6.617626210383318330e+00 0.000000000000000000e+00 3.779576713518183340e+01
1.704304073437499937e+03 9.529461094893521889e+00 2.017932325224185863e+00 6.893977504478687734e-01 5.556046979046353584e+00 1.263599142848885748e+00 3.971074193877670133e+00 -1.771799553631733470e+00 -6.956970649381655214e-01 6.438570812447569125e+00 0.000000000000000000e+00 3.771054983532261673e+01
1.705346461249999493e+03 9.312455784107243062e+00 2.019925977179813259e+00 6.687436233566290689e-01 5.396968500593794182e+00 1.224674639078414673e+00 3.823106146214439338e+00 -1.761356044670223442e+00 -6.735645123868192474e-01 6.258026703271482027e+00 0.000000000000000000e+00 3.762306913595860181e+01
1.706388849062500185e+03 9.087435290652384978e+00 2.014469441951454609e+00 6.477161045849331167e-01 5.237029983628747942e+00 1.186274513461568869e+00 3.681219202814622005e+00 -1.743487351034297195e+00 -6.517888074820046285e-01 6.076495361330923828e+00 0.000000000000000000e+00 3.753484138647525015e+01
1.707431236874999740e+03 8.855303588135278403e+00 2.002321042785992766e+00 6.263170591706543888e-01 5.076630027258457467e+00 1.148115452584217655e+00 3.545506907976520683e+00 -1.718615566968450858e+00 -6.302990035676938607e-01 5.894421478512665402e+00 0.000000000000000000e+00 3.744603854204565607e+01
1.708473624687499978e+03 8.617048308623330044e+00 1.984131275181475029e+00 6.047033295098134253e-01 4.916278030829008827e+00 1.109858156967982401e+00 3.415986125290184638e+00 -1.687207871004189785e+00 -6.091400417072116991e-01 5.712334038001586123e+00 0.000000000000000000e+00 3.735667956310781079e+01
1.709516012499999761e+03 8.374232222596534214e+00 1.960703698192121092e+00 5.831031970854509972e-01 4.756496828883199690e+00 1.071574347168045227e+00 3.292194185773499093e+00 -1.650049166431045711e+00 -5.884422915677458565e-01 5.530685643772290661e+00 0.000000000000000000e+00 3.726683328090571479e+01
1.710558400312499771e+03 8.128407500100371053e+00 1.932705206640735529e+00 5.616767936884108359e-01 4.597905151955691494e+00 1.033467165217240025e+00 3.173606893369231852e+00 -1.608245666313700140e+00 -5.682656277139475076e-01 5.350118187396879499e+00 0.000000000000000000e+00 3.717659800292722849e+01
1.711600788125000008e+03 7.880882925927767069e+00 1.900842923914260574e+00 5.406496537268070668e-01 4.441124065996466364e+00 9.953326161947033679e-01 3.059578056507015198e+00 -1.563058602904972449e+00 -5.487062042479551316e-01 5.171342863659942779e+00 0.000000000000000000e+00 3.708671982601666173e+01
1.712643175937499791e+03 7.632575033240357243e+00 1.865467076434636828e+00 5.202506190458564550e-01 4.286559502054727133e+00 9.571364035898796141e-01 2.949517937014564328e+00 -1.515416159972164722e+00 -5.299010539957287325e-01 4.994835150982457783e+00 0.000000000000000000e+00 3.699739653270457751e+01
1.713685563750000256e+03 7.383287033045860426e+00 1.825696449149460054e+00 5.005701033613263462e-01 4.134522433073829717e+00 9.192222126084155231e-01 2.843656573368304130e+00 -1.465405440172906637e+00 -5.118818108384814991e-01 4.820943824379692266e+00 0.000000000000000000e+00 3.690853466787829973e+01
1.714727951562500039e+03 7.133259166086890701e+00 1.781288971944018140e+00 4.816391311951098153e-01 3.985280992241262865e+00 8.817930942753768875e-01 2.742230415663864385e+00 -1.413246115127038571e+00 -4.944145869912170976e-01 4.649891117782120276e+00 0.000000000000000000e+00 3.682046799636547263e+01
1.715770339374999821e+03 6.884122187647660596e+00 1.732988687254801707e+00 4.635720310004978195e-01 3.839203935906504661e+00 8.452391130663944319e-01 2.645128159375255805e+00 -1.359539281759528873e+00 -4.773890110449670043e-01 4.482056452179751460e+00 0.000000000000000000e+00 3.673326462636824630e+01
1.716812727187499831e+03 6.637460250811448859e+00 1.681613275087474602e+00 4.465481692422539339e-01 3.696617927603551124e+00 8.098218612028822427e-01 2.552183943237552377e+00 -1.304751756270754015e+00 -4.609055569278350806e-01 4.317841256436141251e+00 0.000000000000000000e+00 3.664678374098730274e+01
1.717855114999999842e+03 6.394331910496958926e+00 1.628191548234191988e+00 4.306458186499426688e-01 3.557682273605612622e+00 7.753576739039174104e-01 2.463096360132868590e+00 -1.249475512513681164e+00 -4.448578323762391040e-01 4.157429705022789079e+00 0.000000000000000000e+00 3.656133507148930306e+01
1.718897502812500079e+03 6.155796269739995275e+00 1.573796095390224803e+00 4.158503844811298755e-01 3.422563910981863522e+00 7.416860341123153733e-01 2.377387622387650445e+00 -1.194491266115217387e+00 -4.291078286182308243e-01 4.000986717121098657e+00 0.000000000000000000e+00 3.647738939179512130e+01
1.719939890625000089e+03 5.921709038760830879e+00 1.518089883135408602e+00 4.021341076085569455e-01 3.291331535877955794e+00 7.089495799305025603e-01 2.295113493952443573e+00 -1.139781961104807229e+00 -4.136964302844396979e-01 3.848591885341690499e+00 0.000000000000000000e+00 3.639535402476639803e+01
1.720982278437499872e+03 5.691156810581182945e+00 1.460272114244934638e+00 3.893245066239692243e-01 3.163951831892620525e+00 6.772023182912549899e-01 2.216459599149723125e+00 -1.085173759042057595e+00 -3.986637865394753177e-01 3.700297144731256260e+00 0.000000000000000000e+00 3.631551408548556736e+01
1.722024666250000109e+03 5.464234488636623865e+00 1.400365772526166008e+00 3.772887024891762309e-01 3.040504885188928696e+00 6.465092096400653077e-01 2.141641574509359991e+00 -1.030610798447386234e+00 -3.840532197910724310e-01 3.556305592747818878e+00 0.000000000000000000e+00 3.623774825702660962e+01
1.723067054062500119e+03 5.241600568027630302e+00 1.338657092220401523e+00 3.660638004826344272e-01 2.921139568529894870e+00 6.170143778974866988e-01 2.070812385861474425e+00 -9.760989706984162240e-01 -3.699537171210047770e-01 3.416865073680895648e+00 0.000000000000000000e+00 3.616189217414428470e+01
1.724109441874999902e+03 5.022706513577205101e+00 1.274640574067835708e+00 3.555899637484873921e-01 2.805886043646799166e+00 5.886620359352499054e-01 2.003878825296244059e+00 -9.218107708204553719e-01 -3.563551815424869096e-01 3.282044777659186341e+00 0.000000000000000000e+00 3.608809437452678992e+01
1.725151829687499912e+03 4.807619336791221443e+00 1.208692614391593034e+00 3.456365115025905599e-01 2.694698522802142726e+00 5.613860524663153440e-01 1.940261461342372984e+00 -8.684125938659169597e-01 -3.431427801217704632e-01 3.151816835330060407e+00 0.000000000000000000e+00 3.601639806692947587e+01
1.726194217500000150e+03 4.597686912403162296e+00 1.142398449482364686e+00 3.359287553808010252e-01 2.587484151842324387e+00 5.353055215341450124e-01 1.879213397497809801e+00 -8.166631732556044465e-01 -3.302535394853862716e-01 3.026130110238800519e+00 0.000000000000000000e+00 3.594681119065291597e+01
1.727236605312499933e+03 4.393614542481565799e+00 1.076693864107864940e+00 3.262007580547394703e-01 2.484180424285338695e+00 5.105081788190568570e-01 1.820464725099928183e+00 -7.668772444781869480e-01 -3.176421228843907540e-01 2.904984092462505885e+00 0.000000000000000000e+00 3.587938048481316855e+01
1.728278993124999488e+03 4.196217717490613452e+00 1.012537586592867411e+00 3.163153810344374595e-01 2.384801709683419979e+00 4.869710843195289018e-01 1.763644425343263045e+00 -7.195291981951476012e-01 -3.052540669300326526e-01 2.788427690468443298e+00 0.000000000000000000e+00 3.581412860877822624e+01
1.729321380937499725e+03 4.006270055097197691e+00 9.507808934619000896e-01 3.063252239675019473e-01 2.289324741126490981e+00 4.646135269642589494e-01 1.708279287975306815e+00 -6.750638102096830906e-01 -2.930830522736158628e-01 2.676426150458605768e+00 0.000000000000000000e+00 3.575124840736653198e+01
1.730363768749999508e+03 3.823877435585064433e+00 8.916793158562785759e-01 2.962000007352576514e-01 2.197587600460182422e+00 4.435024065801645987e-01 1.653865822031673760e+00 -6.338740144023203849e-01 -2.810767528175613927e-01 2.568816589251555538e+00 0.000000000000000000e+00 3.569080339034239557e+01
1.731406156562499518e+03 3.648889709733630582e+00 8.354231587568844430e-01 2.857875767371728104e-01 2.109407031611024053e+00 4.236150119156741334e-01 1.600102281662580284e+00 -5.962258473374527634e-01 -2.691304606770531516e-01 2.465458589677086199e+00 0.000000000000000000e+00 3.563261538800627903e+01
1.732448544374999756e+03 3.481411607961521160e+00 7.822295816534208246e-01 2.750663854529238339e-01 2.024679790890174580e+00 4.049262698664971016e-01 1.546908271734603435e+00 -5.621346740304761225e-01 -2.572432101873621813e-01 2.366286155952441739e+00 0.000000000000000000e+00 3.557652178522145903e+01
1.733490932187499538e+03 3.321865501671659171e+00 7.326872810957560933e-01 2.640374750322651565e-01 1.943321084356776751e+00 3.873517066755936544e-01 1.494122987290100957e+00 -5.316087274105232297e-01 -2.454701731331325743e-01 2.271201887833756761e+00 0.000000000000000000e+00 3.552227974724537773e+01
1.734533320000000003e+03 3.171024842099237073e+00 6.877248291980264661e-01 2.527119579631319501e-01 1.865234955858449784e+00 3.708053991758165635e-01 1.441757718480214834e+00 -5.045011413529394417e-01 -2.338262078998495364e-01 2.180085067733003701e+00 0.000000000000000000e+00 3.546945196661764754e+01
1.735575707812499786e+03 3.028502411547808304e+00 6.470631471927184020e-01 2.412355575266025287e-01 1.790189625222248671e+00 3.552287478849410207e-01 1.389847508479203908e+00 -4.803970181467300260e-01 -2.224040468392992076e-01 2.092648573465233142e+00 0.000000000000000000e+00 3.541766750455368395e+01
1.736618095624999569e+03 2.893320814913344030e+00 6.100489771906116854e-01 2.297521478685804475e-01 1.717957969474131819e+00 3.403585465956996958e-01 1.338459597391679967e+00 -4.588904441586297289e-01 -2.112885115983276774e-01 2.008638553148637484e+00 0.000000000000000000e+00 3.536691028393848768e+01
1.737660483437499579e+03 2.765240545284200824e+00 5.765574635650057012e-01 2.182988316995166933e-01 1.648465889835639686e+00 3.261325599951286347e-01 1.287754513775336784e+00 -4.397190686551186167e-01 -2.005001578383923122e-01 1.927973740268847713e+00 0.000000000000000000e+00 3.531727449836061794e+01
1.738702871249999816e+03 2.643869193843176646e+00 5.463268913412147043e-01 2.069226252994338378e-01 1.581645493327714425e+00 3.124954985464670210e-01 1.237968600799155272e+00 -4.224809878478585357e-01 -1.900859712071081842e-01 1.850535559854121992e+00 0.000000000000000000e+00 3.526850554830082274e+01
1.739745259062499827e+03 2.529340903544639918e+00 5.193869941026190151e-01 1.957671962023248557e-01 1.517487167402631343e+00 2.994788004781211432e-01 1.189187242693713120e+00 -4.069627619288950227e-01 -1.800925207958474772e-01 1.776242525418455731e+00 0.000000000000000000e+00 3.522031857385246667e+01
1.740787646874999837e+03 2.421471786884448196e+00 4.955308375919026398e-01 1.849489332925658980e-01 1.456027509059751868e+00 2.869940402321346506e-01 1.141392716122151318e+00 -3.930992810419638994e-01 -1.705761158896820229e-01 1.705068113053797241e+00 0.000000000000000000e+00 3.517255912616744951e+01
1.741830034687499619e+03 2.319451310623305229e+00 4.739771106591241789e-01 1.745212263760000937e-01 1.397267882556306295e+00 2.749730310389705834e-01 1.094843924848686978e+00 -3.805523375012156428e-01 -1.615827393621446229e-01 1.636979001712047355e+00 0.000000000000000000e+00 3.512497475807055736e+01
1.742872422500000084e+03 2.223118554240762990e+00 4.545080690738427798e-01 1.645716001669105255e-01 1.341229489689019783e+00 2.633765569790514349e-01 1.049753951080044878e+00 -3.691011707738349745e-01 -1.531412756754297888e-01 1.571996397529309641e+00 0.000000000000000000e+00 3.507732980835623948e+01
1.743914810312499867e+03 2.132363419261827708e+00 4.371243978292552179e-01 1.551510147906957626e-01 1.287894470322919371e+00 2.521004042577790205e-01 1.006189389610907980e+00 -3.586041535794177726e-01 -1.452699871534023357e-01 1.510063530343727978e+00 0.000000000000000000e+00 3.502956084892893074e+01
1.744957198124999877e+03 2.046737515698793697e+00 4.214929423771436867e-01 1.463138304857415917e-01 1.237195490774416928e+00 2.410694434237057593e-01 9.643828918236778680e-01 -3.487239797722283541e-01 -1.379641552618375289e-01 1.451071026857743806e+00 0.000000000000000000e+00 3.498201585642587474e+01
1.745999585937499660e+03 1.966183269170024728e+00 4.075114334411960026e-01 1.382050423169366438e-01 1.189033164882330462e+00 2.302772725497160278e-01 9.243266082579433274e-01 -3.393983822187986443e-01 -1.312029947877466629e-01 1.394927985264488690e+00 0.000000000000000000e+00 3.493502039557331784e+01
1.747041973749999897e+03 1.890889018436227476e+00 3.952889588736498427e-01 1.309184234037564232e-01 1.143316468015011189e+00 2.198070544498400281e-01 8.856910607580118500e-01 -3.308752696014026218e-01 -1.249665955759263203e-01 1.341532925935340792e+00 0.000000000000000000e+00 3.488866093852647765e+01
1.748084361562499907e+03 1.820703313510335875e+00 3.847148916625175441e-01 1.244568787805983567e-01 1.099957171021857860e+00 2.097133725899506529e-01 8.483681060909198379e-01 -3.231442453564135620e-01 -1.192514749407071473e-01 1.290763826388040547e+00 0.000000000000000000e+00 3.484291542229049554e+01
1.749126749374999690e+03 1.755268530088718526e+00 3.756488525898148412e-01 1.186984258950916082e-01 1.058865760639456921e+00 1.999872767205347623e-01 8.122678059929777650e-01 -3.162705466112578079e-01 -1.139897098825304322e-01 1.242528062486766061e+00 0.000000000000000000e+00 3.479768196901301280e+01
1.750169137187500155e+03 1.693930442189257812e+00 3.676574308733295826e-01 1.135362651295304115e-01 1.019942621455856013e+00 1.906023002495692842e-01 7.774270597680698058e-01 -3.102176401639105130e-01 -1.091015595977969932e-01 1.196746259529777312e+00 0.000000000000000000e+00 3.475302216891273588e+01
1.751211524999999938e+03 1.636092704406109544e+00 3.602723628132311062e-01 1.089345633266340929e-01 9.830613047362859458e-01 1.815847581812995437e-01 7.440312051651711833e-01 -3.047249670899073171e-01 -1.045381564134729713e-01 1.153294328668551527e+00 0.000000000000000000e+00 3.470900579325795121e+01
1.752253912812499721e+03 1.581635847470143297e+00 3.535049361620592467e-01 1.048455552763905008e-01 9.481175014645430998e-01 1.729460586310936632e-01 7.121475860909614042e-01 -2.996542792628400509e-01 -1.002525873306762683e-01 1.112054452684477779e+00 0.000000000000000000e+00 3.466569673946343499e+01
1.753296300624999731e+03 1.530386828046230718e+00 3.472869015778028978e-01 1.012416565173401284e-01 9.150526353153044523e-01 1.646549177624641869e-01 6.817789007311048088e-01 -2.949584456563332235e-01 -9.620289285382693789e-02 1.072940239241265026e+00 0.000000000000000000e+00 3.462325351119500283e+01
1.754338688437499968e+03 1.482050707185853078e+00 3.415029241724530373e-01 9.806299448736316426e-02 8.837793673225714519e-01 1.566739765331183198e-01 6.527745424935472718e-01 -2.907264190885073263e-01 -9.233698401287387947e-02 1.035837945594928478e+00 0.000000000000000000e+00 3.458186841109726828e+01
1.755381076249999978e+03 1.436424687482044327e+00 3.361057046155724315e-01 9.522854841988320773e-02 8.542016916180807939e-01 1.490285916510561692e-01 6.249639179975616798e-01 -2.870209753555618692e-01 -8.865938696849584577e-02 1.000644280321619339e+00 0.000000000000000000e+00 3.454164642259436135e+01
1.756423464062499761e+03 1.393259378706237284e+00 3.309977410702802381e-01 9.265070997469782021e-02 8.262095874313603039e-01 1.417557130283258193e-01 5.983337478258439202e-01 -2.837670385142418428e-01 -8.516373805892718529e-02 9.672645243990130037e-01 0.000000000000000000e+00 3.450255783373372509e+01
1.757465851874999544e+03 1.352375575097556792e+00 3.261293112019219564e-01 9.027681577485391351e-02 7.996722446724022770e-01 1.348912758888702601e-01 5.728497882950887021e-01 -2.809371407257751363e-01 -8.179597991000470136e-02 9.355829089308685953e-01 0.000000000000000000e+00 3.446453595127263725e+01
1.758508239687500009e+03 1.313556848726912918e+00 3.212821689878250231e-01 8.814030322625743263e-02 7.744855580277818508e-01 1.285052628738713454e-01 5.486636831059119590e-01 -2.783018366531731513e-01 -7.854823074368666447e-02 9.055137505027718303e-01 0.000000000000000000e+00 3.442743401882824372e+01
1.759550627499999791e+03 1.276371629841702049e+00 3.161427528588211522e-01 8.620806012940590568e-02 7.505253122407987698e-01 1.226368546724337372e-01 5.258705982782241328e-01 -2.756414564350777585e-01 -7.543099347525678011e-02 8.769430481885587270e-01 0.000000000000000000e+00 3.439107982262258645e+01
1.760593015312499574e+03 1.240436565281896275e+00 3.106289755871299851e-01 8.434776379109432121e-02 7.276724679859868372e-01 1.172201066249850127e-01 5.042643068625010105e-01 -2.730525490520324117e-01 -7.243851635508685716e-02 8.497553722696202794e-01 0.000000000000000000e+00 3.435546358664212363e+01
1.761635403124999812e+03 1.205480875209692826e+00 3.047153697882256651e-01 8.251533829585055990e-02 7.058153903517514483e-01 1.121483689437345194e-01 4.837890519067573059e-01 -2.704731146081268967e-01 -6.955830379283667320e-02 8.238204703077208757e-01 0.000000000000000000e+00 3.432065914613990998e+01
1.762677790937499822e+03 1.171150737927521890e+00 2.982711651958569465e-01 8.067662350047277720e-02 6.848669048839051143e-01 1.073115015639210523e-01 4.644786126601082032e-01 -2.678019507758270246e-01 -6.673760764962938241e-02 7.990181710855646102e-01 0.000000000000000000e+00 3.428676806160400048e+01
1.763720178750000059e+03 1.137273290652844215e+00 2.912029809699459015e-01 7.878613100534082037e-02 6.647976978259718672e-01 1.026985942050246126e-01 4.463579479546147533e-01 -2.650237838668715873e-01 -6.392566164148660857e-02 7.753073934629729491e-01 0.000000000000000000e+00 3.425396451831205979e+01
1.764762566562499842e+03 1.103991295534966222e+00 2.836434802019147661e-01 7.686793056157148474e-02 6.455582101742183276e-01 9.834009635304966079e-02 4.293822439142565006e-01 -2.621433139897599851e-01 -6.110755770416875787e-02 7.526331156081852436e-01 0.000000000000000000e+00 3.422229370653899849e+01
1.765804954374999625e+03 1.071511331981211068e+00 2.757845258678940370e-01 7.496028476449834166e-02 6.270992265029233792e-01 9.426076649733826363e-02 4.134659425644652275e-01 -2.591808610866863649e-01 -5.831177035437773437e-02 7.309585740055293268e-01 0.000000000000000000e+00 3.419163843444383843e+01
1.766847342187500089e+03 1.039693660428837596e+00 2.674684275746362361e-01 7.306592507210912801e-02 6.094010274827705853e-01 9.048979689183057895e-02 3.986938697044183910e-01 -2.559986357004218060e-01 -5.558590807688329472e-02 7.102784134817234918e-01 0.000000000000000000e+00 3.416194298099272686e+01
1.767889729999999872e+03 1.008326712579939111e+00 2.585755148791157865e-01 7.115261503033565305e-02 5.924270099348099006e-01 8.699758830287376843e-02 3.851522756025277938e-01 -2.524438915174411213e-01 -5.295182121301811318e-02 6.905479883329870283e-01 0.000000000000000000e+00 3.413317515473232078e+01
1.768932117812500110e+03 9.774707174431911394e-01 2.492827431756729772e-01 6.921928600817742194e-02 5.761059894113306212e-01 8.373195882444348093e-02 3.727187805225083972e-01 -2.485428135546136619e-01 -5.042053697423870551e-02 6.716821310513607646e-01 0.000000000000000000e+00 3.410532521561946595e+01
1.769974505625000120e+03 9.471490566594340521e-01 2.397187607685596633e-01 6.725718343786760145e-02 5.603738346822517702e-01 8.065319434521378561e-02 3.612352069646232455e-01 -2.443703845729023605e-01 -4.798756416002400438e-02 6.535931556975496104e-01 0.000000000000000000e+00 3.407833215546839511e+01
1.771016893437499903e+03 9.174566561308534762e-01 2.299821968604535694e-01 6.528950742162742404e-02 5.451919973250196616e-01 7.777871636464922522e-02 3.506385139584987654e-01 -2.398954051004136556e-01 -4.567466962177366141e-02 6.362085886806860824e-01 0.000000000000000000e+00 3.405198969606438908e+01
1.772059281250000140e+03 8.886027017783231230e-01 2.202907147215430461e-01 6.335706643506711089e-02 5.305255801301208551e-01 7.510930096966372815e-02 3.407851393440516907e-01 -2.351610391150118218e-01 -4.351148136896307306e-02 6.194576598280265856e-01 0.000000000000000000e+00 3.402627178949285991e+01
1.773101669062499923e+03 8.610188573501496023e-01 2.110772161790495094e-01 6.148051975117280188e-02 5.163601362636152103e-01 7.265319891413606068e-02 3.315534202609259351e-01 -2.302789027651661879e-01 -4.148705697030150019e-02 6.033193799963936232e-01 0.000000000000000000e+00 3.400132985257869933e+01
1.774144056874999706e+03 8.350325627448387245e-01 2.026034439497136908e-01 5.971191028130334866e-02 5.027082572298214869e-01 7.041248705492612892e-02 3.228819123623801746e-01 -2.253565214463936761e-01 -3.958292590059747651e-02 5.878213597093713272e-01 0.000000000000000000e+00 3.397716336147545491e+01
1.775186444687500170e+03 8.105880657557382740e-01 1.948259392262775835e-01 5.804587648188722082e-02 4.895899932882898375e-01 6.836627786273019591e-02 3.146559018092711102e-01 -2.205278109300012057e-01 -3.779264005729179865e-02 5.729763527965641146e-01 0.000000000000000000e+00 3.395368871878591222e+01
1.776228832499999726e+03 7.875372041126617040e-01 1.877290152597485551e-01 5.643144048236092836e-02 4.770056889750851625e-01 6.644726163147822440e-02 3.068270937958790801e-01 -2.158519793883748872e-01 -3.608924898072654597e-02 5.587683221649805132e-01 0.000000000000000000e+00 3.393081213064626667e+01
1.777271220312499509e+03 7.656982565120922235e-01 1.812784430465143037e-01 5.481943743413741910e-02 4.649357575994811365e-01 6.459178364508796899e-02 2.993326885772331636e-01 -2.113797860211541757e-01 -3.444985572636616311e-02 5.451623303247534746e-01 0.000000000000000000e+00 3.390836389169920295e+01
1.778313608124999973e+03 7.450742967012239371e-01 1.755375879740199152e-01 5.319596989149566468e-02 4.533521665368296372e-01 6.278848681707682733e-02 2.919964254514605395e-01 -2.072428586344504664e-01 -3.288038076571578316e-02 5.321196648516267613e-01 0.000000000000000000e+00 3.388616377922160439e+01
1.779355995937499756e+03 7.257330200398577347e-01 1.705509425357156217e-01 5.158522960573833083e-02 4.422500233251971946e-01 6.104179178873388179e-02 2.847449884057240976e-01 -2.034980282519609218e-01 -3.138753248081535552e-02 5.196305491385003750e-01 0.000000000000000000e+00 3.386413063835494341e+01
1.780398383749999539e+03 7.076417024218422114e-01 1.662562789774406635e-01 5.001463129289074327e-02 4.316432972776207411e-01 5.934340013908723926e-02 2.776003699932483859e-01 -2.001117640176483248e-01 -2.998617793135641141e-02 5.076983119422531221e-01 0.000000000000000000e+00 3.384221181250023136e+01
1.781440771562499549e+03 6.908329538654071067e-01 1.626813227490527258e-01 4.850846584782619875e-02 4.215228340414535202e-01 5.768318894091543914e-02 2.704493825206215618e-01 -1.971460444452497185e-01 -2.870390690201529704e-02 4.962993338678866051e-01 0.000000000000000000e+00 3.382044505916557142e+01
1.782483159374999786e+03 6.753136495796718819e-01 1.598448412465953705e-01 4.709591291367587473e-02 4.118574642846816736e-01 5.605460014072036201e-02 2.631881860306960474e-01 -1.946676516789478395e-01 -2.753798636720439230e-02 4.853938240768482792e-01 0.000000000000000000e+00 3.379885047254204977e+01
1.783525547187499569e+03 6.609682289528192589e-01 1.576537216456584123e-01 4.579911817842005628e-02 4.026230365270834222e-01 5.444618045491595587e-02 2.558009729873823579e-01 -1.926616128217399360e-01 -2.646657269248758881e-02 4.749291585016098827e-01 0.000000000000000000e+00 3.377741667100008982e+01
1.784567934999999807e+03 6.475813302249006087e-01 1.559195750023751326e-01 4.459693544836013102e-02 3.937929467943936390e-01 5.286896527609592777e-02 2.483700458945848344e-01 -1.910150301322021127e-01 -2.547681514414479320e-02 4.648618911709317403e-01 0.000000000000000000e+00 3.375618908373910898e+01
1.785610322812499589e+03 6.349504643283048200e-01 1.544828470998979575e-01 4.343128678264690512e-02 3.853235294268374522e-01 5.136439086342678428e-02 2.410062034794428210e-01 -1.895900128434237220e-01 -2.456316659656831991e-02 4.551593829194348628e-01 0.000000000000000000e+00 3.373509466239330834e+01
1.786652710624999372e+03 6.229301779379615711e-01 1.532703135792230498e-01 4.224195900527863423e-02 3.771872604974115251e-01 4.994596797273619104e-02 2.337389552784003566e-01 -1.883347208150698560e-01 -2.371751698699978150e-02 4.457911930804699940e-01 0.000000000000000000e+00 3.371409869562300798e+01
1.787695098437499837e+03 6.114101634498668725e-01 1.522217058265855627e-01 4.100850364035860118e-02 3.693648543947816720e-01 4.859893760671808727e-02 2.266143831240353679e-01 -1.872037356249824647e-01 -2.291777819759135970e-02 4.367358969466091922e-01 0.000000000000000000e+00 3.369326206327137641e+01
1.788737486249999620e+03 6.004175415210519784e-01 1.513708384241592431e-01 3.976151491344595557e-02 3.618453035088829983e-01 4.729380717298076187e-02 2.196381760729458066e-01 -1.861846798730495689e-01 -2.215344657092493952e-02 4.279763025169203150e-01 0.000000000000000000e+00 3.367260629647815051e+01
1.789779874062499857e+03 5.900705827343900589e-01 1.507891843232636309e-01 3.856254014109009032e-02 3.546231807234182520e-01 4.602119688213527487e-02 2.128206454595565345e-01 -1.852523712915653264e-01 -2.143366464099957791e-02 4.195066813921214388e-01 0.000000000000000000e+00 3.365215118145173534e+01
1.790822261874999867e+03 5.804055715617906230e-01 1.504863442113916761e-01 3.745109111770331123e-02 3.476765007308986188e-01 4.478462225282323766e-02 2.062393425017317594e-01 -1.843226498806626312e-01 -2.076014724387029164e-02 4.113221396262646823e-01 0.000000000000000000e+00 3.363192492078409401e+01
1.791864649687499650e+03 5.714290393897555331e-01 1.504699738736233472e-01 3.642701958625502168e-02 3.409950402275045422e-01 4.358926700691993783e-02 1.999178781960136431e-01 -1.833818077848649308e-01 -2.012040861388095236e-02 4.034200945947595263e-01 0.000000000000000000e+00 3.361187209538296372e+01
1.792907037499999888e+03 5.630518866152515178e-01 1.506839154241506606e-01 3.546192764870351177e-02 3.345643895041485183e-01 4.244118207412660854e-02 1.938293936907164172e-01 -1.824673766819348009e-01 -1.950363117089018439e-02 3.958004015435414025e-01 0.000000000000000000e+00 3.359187880580930141e+01
1.793949425312499670e+03 5.550253527316186819e-01 1.509200136597890762e-01 3.452728609117614034e-02 3.283663705820097922e-01 4.134652249396177093e-02 1.880190431492981262e-01 -1.815206823024617944e-01 -1.891550185315524213e-02 3.884552273049151627e-01 0.000000000000000000e+00 3.357187380487793149e+01
1.794991813125000135e+03 5.472136836822995010e-01 1.510389339121115393e-01 3.362874820042319191e-02 3.223843552380974975e-01 4.031923103002313380e-02 1.825713192109086336e-01 -1.804526855354038894e-01 -1.835329884027719904e-02 3.813773035865897221e-01 0.000000000000000000e+00 3.355181564652855997e+01
1.796034200937499918e+03 5.395988997728591308e-01 1.510368275909136637e-01 3.276292456168752865e-02 3.165930940907712987e-01 3.936985738424714221e-02 1.774936223881057595e-01 -1.792723878520740277e-01 -1.778307664234768382e-02 3.745490868825274711e-01 0.000000000000000000e+00 3.353166216388045484e+01
1.797076588749999701e+03 5.321342431664448647e-01 1.508748961479105255e-01 3.192285700241018209e-02 3.109800106369534634e-01 3.851014064703264100e-02 1.727751725645952363e-01 -1.779849018542508376e-01 -1.719634064687006192e-02 3.679564150657161359e-01 0.000000000000000000e+00 3.351142344878015678e+01
1.798118976562500166e+03 5.247639112721236287e-01 1.504914301087252326e-01 3.111623817705128081e-02 3.055412782520758319e-01 3.774090986686232801e-02 1.683835459540325985e-01 -1.765940502102678056e-01 -1.662050229709477467e-02 3.615980984613951787e-01 0.000000000000000000e+00 3.349103352665230204e+01
1.799161364374999721e+03 5.173539658514197948e-01 1.497765904822666583e-01 3.030936258869137978e-02 3.002843391675642515e-01 3.706177375684596709e-02 1.642855490407447161e-01 -1.751219279816757790e-01 -1.606733748938640738e-02 3.554748145118069025e-01 0.000000000000000000e+00 3.347044321404927558e+01
1.800203752187499731e+03 5.099082846109890266e-01 1.487571981776697472e-01 2.949334395110886353e-02 2.952146696199368092e-01 3.645410480464016806e-02 1.605678453483090351e-01 -1.735069262772603593e-01 -1.551363648405038043e-02 3.495884081096197749e-01 0.000000000000000000e+00 3.344976363873821867e+01
1.801246139999999741e+03 5.025988608920638478e-01 1.476373110764777064e-01 2.867741348068242324e-02 2.903244183453418392e-01 3.588904474064157774e-02 1.572449116170954730e-01 -1.717597089569748992e-01 -1.492154362624376063e-02 3.439261642003141328e-01 0.000000000000000000e+00 3.342903007451654673e+01
1.802288527812499524e+03 4.953915729462431972e-01 1.464308970358184636e-01 2.785028811300846452e-02 2.856098147182096203e-01 3.534086322058099111e-02 1.542327962984873513e-01 -1.699644905609498657e-01 -1.428319981679138095e-02 3.384804866762285980e-01 0.000000000000000000e+00 3.340818326674972383e+01
1.803330915624999989e+03 4.881228442368352738e-01 1.450165368811667244e-01 2.700942635766118149e-02 2.810572026033192894e-01 3.478928694222687551e-02 1.515112506592792285e-01 -1.681127768088169216e-01 -1.362210128631324846e-02 3.332461287544093986e-01 0.000000000000000000e+00 3.338712843927027052e+01
1.804373303437499771e+03 4.806893930599885900e-01 1.433489358164494187e-01 2.613957816123219091e-02 2.766317956427206126e-01 3.422532099502337971e-02 1.490354798543968851e-01 -1.662042245231498128e-01 -1.294926114573710652e-02 3.281889655232838043e-01 0.000000000000000000e+00 3.336574043391584610e+01
1.805415691249999782e+03 4.729883812059268444e-01 1.413695514877371384e-01 2.522866875970050660e-02 2.723084840289798358e-01 3.364172749833865134e-02 1.467011008482038970e-01 -1.642990888112228764e-01 -1.226946898133018937e-02 3.232696586407569628e-01 0.000000000000000000e+00 3.334410575800738741e+01
1.806458079062500019e+03 4.649477498029302991e-01 1.390283759576777245e-01 2.427061519846215876e-02 2.680866404087475230e-01 3.303490124023589908e-02 1.443975886783204488e-01 -1.624844673218665825e-01 -1.159304507779529425e-02 3.184751010779823255e-01 0.000000000000000000e+00 3.332245394430327678e+01
1.807500466874999802e+03 4.566433077254477002e-01 1.364025394705628558e-01 2.327343366471321118e-02 2.639668424526022683e-01 3.240796377565922232e-02 1.420172719097251846e-01 -1.608524155659119548e-01 -1.092549538491294214e-02 3.137951828605500815e-01 0.000000000000000000e+00 3.330088705694713980e+01
1.808542854687499812e+03 4.481680389194415692e-01 1.335937132160089358e-01 2.223496318827181129e-02 2.599493683553800727e-01 3.175981879870090618e-02 1.394628946082976662e-01 -1.594849276065287147e-01 -1.027479966029312686e-02 3.092226218751195077e-01 0.000000000000000000e+00 3.327940955444029214e+01
1.809585242499999822e+03 4.396134836591517048e-01 1.306891932654815069e-01 2.114707884075722744e-02 2.560561328740983966e-01 3.108911258026892527e-02 1.366942652714739637e-01 -1.584238937971916561e-01 -9.649875735435464730e-03 3.047680348041010845e-01 0.000000000000000000e+00 3.325802910429985104e+01
1.810627630312500060e+03 4.310659835053731737e-01 1.277496457235639538e-01 2.002523423348051557e-02 2.523080749645313925e-01 3.039296062598896564e-02 1.337679091314781521e-01 -1.576152833593596758e-01 -9.051368575635265756e-03 3.004345610664730937e-01 0.000000000000000000e+00 3.323683715963424135e+01
1.811670018124999842e+03 4.225225535210195837e-01 1.247742408831362254e-01 1.886314311195678994e-02 2.487113222878970520e-01 2.967201962890619188e-02 1.307153114565763607e-01 -1.570332456886960604e-01 -8.476335826232084258e-03 2.962248929715045054e-01 0.000000000000000000e+00 3.321611290740602129e+01
1.812712405937499852e+03 4.140231668842141444e-01 1.218073047810664944e-01 1.766732711565863201e-02 2.452581601069919737e-01 2.891862565250111552e-02 1.275400557934299461e-01 -1.566683678434653004e-01 -7.930299004980323474e-03 2.921387226418755700e-01 0.000000000000000000e+00 3.319602377107332813e+01
1.813754793750000090e+03 4.055388560021723210e-01 1.188052495218334809e-01 1.644976170009170013e-02 2.419331504694159918e-01 2.814162736641943885e-02 1.242750411249751441e-01 -1.564652472632669933e-01 -7.418345690608368903e-03 2.881586340788505063e-01 0.000000000000000000e+00 3.317657850829602495e+01
1.814797181562500100e+03 3.970342660132987755e-01 1.157161757600299046e-01 1.522902642511436699e-02 2.387202174593030246e-01 2.734462516491286549e-02 1.209730831742384383e-01 -1.563454624056628828e-01 -6.940757778195583150e-03 2.842593033580969042e-01 0.000000000000000000e+00 3.315784541445663791e+01
1.815839569375000110e+03 3.886120571009475944e-01 1.125836407199323208e-01 1.406318816974766461e-02 2.356027350649477214e-01 2.653133754254202031e-02 1.177036351411699933e-01 -1.562211836965259337e-01 -6.503833609849185571e-03 2.804286524475451126e-01 0.000000000000000000e+00 3.313985438863006294e+01
1.816881957187499893e+03 3.802989806217228486e-01 1.093777302205153207e-01 1.299656339976930364e-02 2.325749168853293303e-01 2.570921477146875106e-02 1.145353391326595360e-01 -1.560180407701945993e-01 -6.120676572394262438e-03 2.766740564752483977e-01 0.000000000000000000e+00 3.312252840236160978e+01
1.817924344999999676e+03 3.720700368170316574e-01 1.060426603359108655e-01 1.204800676992628938e-02 2.296367991839869394e-01 2.488777261043972899e-02 1.115601038121710464e-01 -1.556488543982586237e-01 -5.792091439183355561e-03 2.730010496496130257e-01 0.000000000000000000e+00 3.310588497046567369e+01
1.818966732812500140e+03 3.639080253439825885e-01 1.025526708118705554e-01 1.122883158169218909e-02 2.267803209464304415e-01 2.406487885250065129e-02 1.088761531684594719e-01 -1.550224393348340057e-01 -5.511168375151948018e-03 2.694097608784454256e-01 0.000000000000000000e+00 3.308996652589216581e+01
1.820009120624999923e+03 3.557507051922211838e-01 9.884981468957002027e-02 1.053040035993205170e-02 2.239963558257207221e-01 2.324407045681055328e-02 1.065034005289163255e-01 -1.541248929931428313e-01 -5.276190568965305472e-03 2.659044840910244623e-01 0.000000000000000000e+00 3.307480531544841540e+01
1.821051508437499933e+03 3.474942414246705580e-01 9.486528185402670621e-02 9.919464036083042169e-03 2.212802838623941781e-01 2.242412871376019481e-02 1.044405131912791440e-01 -1.529845628413284975e-01 -5.078675497300094710e-03 2.625037515299077362e-01 0.000000000000000000e+00 3.306044129400869025e+01
1.822093896250000171e+03 3.391201708583151397e-01 9.060252578082218788e-02 9.367947364378306774e-03 2.186175370415711916e-01 2.161643199443019636e-02 1.027443325586769318e-01 -1.515733851288305623e-01 -4.901217997271778426e-03 2.592189356847792725e-01 0.000000000000000000e+00 3.304684596024428345e+01
1.823136284062499726e+03 3.306807301239841901e-01 8.613461640841452160e-02 8.844627629435844463e-03 2.159980502507284073e-01 2.083279023390940260e-02 1.014291627680384000e-01 -1.498933765104484561e-01 -4.731090447970709434e-03 2.560536297264575656e-01 0.000000000000000000e+00 3.303394397227788204e+01
1.824178671874999736e+03 3.222114342335833381e-01 8.154053151879833705e-02 8.307362653346139769e-03 2.134128265883756537e-01 2.007984207281550762e-02 1.004763684874958873e-01 -1.479640139842141600e-01 -4.558039438259525733e-03 2.529984219099695730e-01 0.000000000000000000e+00 3.302164478375673440e+01
1.825221059687499746e+03 3.137701970591409428e-01 7.689147873021687229e-02 7.750312195401468096e-03 2.108565160376398850e-01 1.935623203332706779e-02 9.983515047139049359e-02 -1.458304603720090853e-01 -4.380322753354343179e-03 2.500459335967539221e-01 0.000000000000000000e+00 3.300984251102835998e+01
1.826263447499999984e+03 3.053854599552002225e-01 7.219996371279491232e-02 7.182467879992826543e-03 2.083352877927650559e-01 1.866644546224785137e-02 9.942565577421177969e-02 -1.435674950375772085e-01 -4.199778342149129706e-03 2.471929291539381179e-01 0.000000000000000000e+00 3.299850817224430699e+01
1.827305835312499767e+03 2.970516579279768310e-01 6.744468707118370099e-02 6.609711207032908931e-03 2.058585099395312257e-01 1.801735332448499427e-02 9.921744170688415188e-02 -1.412048834261893648e-01 -4.008880907776402047e-03 2.444312060408499188e-01 0.000000000000000000e+00 3.298754892656268112e+01
1.828348223124999777e+03 2.888973002494085729e-01 6.272864780419537545e-02 6.053199647884643930e-03 2.034361252582088109e-01 1.741291439188458537e-02 9.916979551313667707e-02 -1.387912653756088466e-01 -3.808254811268757534e-03 2.417693157000142812e-01 0.000000000000000000e+00 3.297678142876986129e+01
1.829390610937499559e+03 2.810011907040677603e-01 5.813035914087548439e-02 5.512367596335970843e-03 2.010728327484061218e-01 1.686024335798247398e-02 9.924787441429142043e-02 -1.363703783336954189e-01 -3.595694274865557372e-03 2.392139470228523968e-01 0.000000000000000000e+00 3.296610860475811222e+01
1.830432998749999570e+03 2.732945258294979252e-01 5.361402349553197333e-02 4.965393338407064761e-03 1.987693053975840562e-01 1.636036928720332670e-02 9.948337300583537379e-02 -1.339150528620708658e-01 -3.360665660189582349e-03 2.367590915280958219e-01 0.000000000000000000e+00 3.295543447495105482e+01
1.831475386562499580e+03 2.657665443089110013e-01 4.921346815965130239e-02 4.391618923784527950e-03 1.965261381637290472e-01 1.590287666480934628e-02 9.988230499924777295e-02 -1.314141077595485929e-01 -3.105429444589052901e-03 2.344018422033854188e-01 0.000000000000000000e+00 3.294458165225852042e+01
1.832517774374999817e+03 2.584437395743430788e-01 4.496508687630759032e-02 3.794865494594401589e-03 1.943417469035930434e-01 1.548486292072858914e-02 1.004320898809272222e-01 -1.288616699976773694e-01 -2.847597605645152408e-03 2.321413574842497440e-01 0.000000000000000000e+00 3.293349818107141402e+01
1.833560162187499600e+03 2.514814258085569243e-01 4.097021327207388264e-02 3.221690354584971772e-03 1.922256861412123263e-01 1.510901907240637040e-02 1.011873424601091864e-01 -1.262000400508499764e-01 -2.589190489619336288e-03 2.299765730005784992e-01 0.000000000000000000e+00 3.292223036462955577e+01
1.834602549999999837e+03 2.451495698519643440e-01 3.746718902183199251e-02 2.703273765288977115e-03 1.901849664271346441e-01 1.477089917326646074e-02 1.021404393004428646e-01 -1.234459627392032188e-01 -2.311094185742795792e-03 2.278974962253888792e-01 0.000000000000000000e+00 3.291074908766729123e+01
1.835644937812499847e+03 2.395264407245113469e-01 3.454598909297491860e-02 2.232098975396695772e-03 1.882228010465857582e-01 1.446458155347040385e-02 1.032066566765222904e-01 -1.206907093399032793e-01 -1.997872190237948153e-03 2.258952382066635178e-01 0.000000000000000000e+00 3.289899826143213346e+01
1.836687325624999630e+03 2.345582995667477022e-01 3.215028894018437389e-02 1.797865335200529713e-03 1.863448302501308496e-01 1.419539861247302512e-02 1.043174099485534856e-01 -1.180034505182380317e-01 -1.650119864036111994e-03 2.239709803308276292e-01 0.000000000000000000e+00 3.288697180034820633e+01
1.837729713437499640e+03 2.302484227050070054e-01 3.029448059692119860e-02 1.390123747293886547e-03 1.845500666726979655e-01 1.396279784865501680e-02 1.053927677209600261e-01 -1.154484849438228156e-01 -1.276897174739652363e-03 2.221181498395224940e-01 0.000000000000000000e+00 3.287471010363609025e+01
1.838772101249999878e+03 2.266595432638866536e-01 2.903877430329255063e-02 1.012222919006253163e-03 1.828361236686931457e-01 1.376470717566303376e-02 1.064005184936757525e-01 -1.130631833007351428e-01 -8.685765964494968072e-04 2.203322783908603921e-01 0.000000000000000000e+00 3.286230093396068952e+01
1.839814489062499888e+03 2.239474710555838521e-01 2.849490670135432918e-02 7.058199219046254469e-04 1.811956865820701368e-01 1.360298547740993944e-02 1.072751564222469006e-01 -1.109001261846927627e-01 -4.273915887858248386e-04 2.186026741957254882e-01 0.000000000000000000e+00 3.284981265077054502e+01
1.840856876874999671e+03 2.221580612442451697e-01 2.869516360732942556e-02 4.929338004412350815e-04 1.796242228542586084e-01 1.347132177259550111e-02 1.079152152215737820e-01 -1.090313355106093951e-01 3.173962147086373253e-05 2.169148111107123134e-01 0.000000000000000000e+00 3.283725086057178544e+01
1.841899264687499681e+03 2.210991343372291640e-01 2.946365413872109595e-02 3.749139102892998232e-04 1.781153798190578674e-01 1.335515252212759151e-02 1.083124263406921722e-01 -1.074436700493918428e-01 4.943149135194363497e-04 2.152617814765645787e-01 0.000000000000000000e+00 3.282463629542284878e+01
1.842941652499999918e+03 2.206541154690417061e-01 3.069103355318475446e-02 3.546404351361803764e-04 1.766569228038591954e-01 1.324547867728082667e-02 1.084849867147439917e-01 -1.060968924529838431e-01 9.409430497163140394e-04 2.136409361180115207e-01 0.000000000000000000e+00 3.281197460166738722e+01
1.843984040312499928e+03 2.207476459911311140e-01 3.231812829455260605e-02 4.261608708636815956e-04 1.752389966181336634e-01 1.313460891925666285e-02 1.084635685945432998e-01 -1.049583455185516406e-01 1.371654263899790838e-03 2.120502598491951496e-01 0.000000000000000000e+00 3.279933383427879079e+01
1.845026428124999711e+03 2.212102746567306266e-01 3.418934959668394613e-02 5.834387907895366432e-04 1.738635661619045147e-01 1.301591281304773952e-02 1.082862632682994319e-01 -1.039880435227297922e-01 1.780400733068468466e-03 2.104939060579607557e-01 0.000000000000000000e+00 3.278687049843541246e+01
1.846068815937499494e+03 2.219601745437861373e-01 3.622262539324948988e-02 8.157761360382195792e-04 1.725437696839163815e-01 1.288920886068381511e-02 1.079700576791406824e-01 -1.031734891960233297e-01 2.152759556727362744e-03 2.089907873184366494e-01 0.000000000000000000e+00 3.277460308382479326e+01
1.847111203749999731e+03 2.229906120290606752e-01 3.837554330726924978e-02 1.129688637722836564e-03 1.712938649869898688e-01 1.276358022739727989e-02 1.075830138200812164e-01 -1.024515647523015077e-01 2.482782733834065780e-03 2.075517958385486583e-01 0.000000000000000000e+00 3.276245403982957072e+01
1.848153591562499741e+03 2.242267676708900870e-01 4.055093488310522465e-02 1.525601748717617112e-03 1.701249739258152982e-01 1.264466597266908875e-02 1.071842008071052232e-01 -1.017612806236282003e-01 2.766463756037743082e-03 2.061790176746956804e-01 0.000000000000000000e+00 3.275046881627172723e+01
1.849195979374999524e+03 2.256041373652399040e-01 4.269195370329222083e-02 1.987626876255040032e-03 1.690430130641825679e-01 1.253342232068062854e-02 1.067717476743728217e-01 -1.011150770420252282e-01 3.006324999716036839e-03 2.048804997166820130e-01 0.000000000000000000e+00 3.273876834781012235e+01
1.850238367187499989e+03 2.270109643610422612e-01 4.471727571726769046e-02 2.488563808718396997e-03 1.680486750860103462e-01 1.242799382399332846e-02 1.063337419443991516e-01 -1.005277005200461982e-01 3.208934026149162788e-03 2.036525084382961870e-01 0.000000000000000000e+00 3.272742095081849101e+01
1.851280754999999772e+03 2.282931629518782646e-01 4.652282639503001888e-02 2.996192621475025908e-03 1.671290018978754399e-01 1.232785208832130192e-02 1.058526403574627933e-01 -9.999156251747419455e-02 3.374720341527415179e-03 2.024694825334095727e-01 0.000000000000000000e+00 3.271646114963380825e+01
1.852323142812499555e+03 2.293341664339176578e-01 4.802724863039781883e-02 3.494012495216150538e-03 1.662690888420957636e-01 1.223394438699440014e-02 1.053333350513913358e-01 -9.946627290274086264e-02 3.496621629404186860e-03 2.013029863247280116e-01 0.000000000000000000e+00 3.270585480464451678e+01
1.853365530624999792e+03 2.300322018248207034e-01 4.915974628712958816e-02 3.952227854067097423e-03 1.654712117772100255e-01 1.214669876251345260e-02 1.047431875794740119e-01 -9.897923417185788830e-02 3.574623287682182626e-03 2.001477984636497176e-01 0.000000000000000000e+00 3.269555156267870899e+01
1.854407918437499802e+03 2.303629984540119524e-01 4.993889717336516543e-02 4.337543519942060888e-03 1.647354967224383127e-01 1.205969889483373206e-02 1.039920108304606683e-01 -9.863648039355922548e-02 3.616677312979224568e-03 1.990118139110406692e-01 0.000000000000000000e+00 3.268547815321066707e+01
1.855450306250000040e+03 2.302907349609952248e-01 5.035407534460854123e-02 4.624837866087243288e-03 1.640637311218957894e-01 1.197657809284847184e-02 1.030233306877688521e-01 -9.849540892690653027e-02 3.615360355507177270e-03 1.979033792591682051e-01 0.000000000000000000e+00 3.267556108598446940e+01
1.856492694062499822e+03 2.296985720119360253e-01 5.032144903108710932e-02 4.790696748596764976e-03 1.634495593464975194e-01 1.189553559165530336e-02 1.018259183469204382e-01 -9.854833460941976597e-02 3.555515239819229123e-03 1.968187377165209750e-01 0.000000000000000000e+00 3.266580254465190336e+01
1.857535081874999605e+03 2.285617012749506238e-01 4.985274939640989278e-02 4.821773472096932411e-03 1.628795047844616428e-01 1.180638000765804781e-02 1.004288717066294523e-01 -9.875916010198934614e-02 3.437560643315351605e-03 1.957504711653034468e-01 0.000000000000000000e+00 3.265620768013022968e+01
1.858577469687500070e+03 2.269264252187442599e-01 4.899842855234495809e-02 4.717686768666400077e-03 1.623448038247015668e-01 1.170927378900240602e-02 9.889809382783963654e-02 -9.906843115076248429e-02 3.265381706808262452e-03 1.947011432717938584e-01 0.000000000000000000e+00 3.264675716853166421e+01
1.859619857499999853e+03 2.247759346820484838e-01 4.774527492824645614e-02 4.480908785411241713e-03 1.618390450489174959e-01 1.160176190913983843e-02 9.730399981605637738e-02 -9.940947712520681323e-02 3.039215941192094372e-03 1.936742610000710962e-01 0.000000000000000000e+00 3.263736548569671925e+01
1.860662245312500090e+03 2.221840655398255593e-01 4.614559894257146827e-02 4.129058135721556944e-03 1.613637204531075675e-01 1.148814234136845934e-02 9.574350596069178265e-02 -9.970398158191499938e-02 2.771374878402996234e-03 1.926761126642037858e-01 0.000000000000000000e+00 3.262797468313240756e+01
1.861704633124999873e+03 2.193238138290031780e-01 4.432180680196075306e-02 3.710497613866249600e-03 1.609184655892400839e-01 1.137285249307113701e-02 9.430102253477827545e-02 -9.987250919156326345e-02 2.472176003533929634e-03 1.917013557228076093e-01 0.000000000000000000e+00 3.261858420296955074e+01
1.862747020937499883e+03 2.162708934424195373e-01 4.233535142917944222e-02 3.260853844299575754e-03 1.604973323057847789e-01 1.124636659300041509e-02 9.301057380516880579e-02 -9.987649411177206005e-02 2.140896546699341818e-03 1.907461713702415240e-01 0.000000000000000000e+00 3.260919658134274357e+01
1.863789408750000121e+03 2.130356689930683056e-01 4.018692230297450652e-02 2.804112119337266729e-03 1.600922646582543241e-01 1.110282517168474647e-02 9.192185552623272082e-02 -9.967271519583745243e-02 1.777052126449796265e-03 1.898175185956203770e-01 0.000000000000000000e+00 3.259983786695382690e+01
1.864831796562499903e+03 2.096874187228202624e-01 3.789489019539121761e-02 2.377873260241976372e-03 1.596967080117649151e-01 1.095037852903235458e-02 9.109392116905158654e-02 -9.922082887955446795e-02 1.381069071761845124e-03 1.889336809768442094e-01 0.000000000000000000e+00 3.259058852357946989e+01
1.865874184375000368e+03 2.063406444183036315e-01 3.553162750855956564e-02 2.014895059409951839e-03 1.593040047901954082e-01 1.079579638643329322e-02 9.053508500365242684e-02 -9.852725392112311742e-02 9.513879401489427901e-04 1.881109509846266015e-01 0.000000000000000000e+00 3.258148753332265812e+01
1.866916572187500151e+03 2.031152626242860859e-01 3.319296948580824358e-02 1.741545639707367532e-03 1.589026094117924615e-01 1.064589781446780362e-02 9.024210222684669880e-02 -9.759526211691479936e-02 4.903469341524802072e-04 1.873470174096090179e-01 0.000000000000000000e+00 3.257254995330560376e+01
1.867958959999999934e+03 2.000776574478773662e-01 3.093181126499588637e-02 1.590992211702352971e-03 1.584718929203080828e-01 1.049554221334782732e-02 9.022333280530686617e-02 -9.641933596904475601e-02 5.566040441745689904e-06 1.866371027339098765e-01 0.000000000000000000e+00 3.256381346883151195e+01
1.869001347812499716e+03 1.972227130555598840e-01 2.874366875179458491e-02 1.572889687717269475e-03 1.579942098987854315e-01 1.034450430801936265e-02 9.046899351081573448e-02 -9.500267858325962822e-02 -4.971654243942635887e-04 1.859688375184696263e-01 0.000000000000000000e+00 3.255528749436233937e+01
1.870043735624999954e+03 1.945496570033748707e-01 2.664354272233544763e-02 1.676003215373103594e-03 1.574608636231528136e-01 1.019055308269031616e-02 9.097637847332130934e-02 -9.334263438668971569e-02 -1.011218685507200843e-03 1.853302315455182259e-01 0.000000000000000000e+00 3.254689760545495858e+01
1.871086123437499964e+03 1.920893312449200030e-01 2.467071999679627814e-02 1.895880285977348534e-03 1.568671641501905301e-01 1.002916627528210869e-02 9.172875745618190579e-02 -9.146219830306732967e-02 -1.521191254803044846e-03 1.847121470140522803e-01 0.000000000000000000e+00 3.253858337115838140e+01
1.872128511249999974e+03 1.898816356999104837e-01 2.285082700110768056e-02 2.239030115315322755e-03 1.562120378588067737e-01 9.864211385204735630e-03 9.272167901110418831e-02 -8.937919803387237017e-02 -2.003845852601646160e-03 1.841047228975782046e-01 0.000000000000000000e+00 3.253031837717439601e+01
1.873170899062499757e+03 1.880287576488576806e-01 2.127222946273744572e-02 2.705806589148471164e-03 1.554969794610160938e-01 9.705775416137110700e-03 9.391503509139331740e-02 -8.715103995829599770e-02 -2.437971825460447106e-03 1.835040468751497622e-01 0.000000000000000000e+00 3.252211477973016684e+01
1.874213286874999540e+03 1.865119125810012213e-01 1.993125513942130972e-02 3.270058402159034538e-03 1.547274348474622918e-01 9.561905021770242610e-03 9.522576650340325299e-02 -8.486644963663329821e-02 -2.818564233570311495e-03 1.829107803736068627e-01 0.000000000000000000e+00 3.251402456497585547e+01
1.875255674687500004e+03 1.852064659554377990e-01 1.870114525171186204e-02 3.921883948205941856e-03 1.539129218770257379e-01 9.437259930188877238e-03 9.662023238015068904e-02 -8.256126444920204588e-02 -3.148767679940225883e-03 1.823302645092929608e-01 0.000000000000000000e+00 3.250603139193979985e+01
1.876298062499999787e+03 1.841220907694124109e-01 1.758090626869248177e-02 4.663622662572575878e-03 1.530617502161772114e-01 9.333349898456053811e-03 9.808956765010252987e-02 -8.024154651564982532e-02 -3.435382877783124678e-03 1.817664970435354799e-01 0.000000000000000000e+00 3.249810610485737783e+01
1.877340450312499570e+03 1.833526411491317731e-01 1.666742767802936037e-02 5.480262694369377602e-03 1.521899296626644249e-01 9.252462960445431012e-03 9.963761563836240343e-02 -7.791176365961879902e-02 -3.678936608360855454e-03 1.812283159063420579e-01 0.000000000000000000e+00 3.249029679998274389e+01
1.878382838125000035e+03 1.828839201943694148e-01 1.596121967754962623e-02 6.353253524249872358e-03 1.513081700719860478e-01 9.194507140152944139e-03 1.012629114816062936e-01 -7.558988725667913078e-02 -3.864482618829115368e-03 1.807172813571145398e-01 0.000000000000000000e+00 3.248263826682458699e+01
1.879425225937499818e+03 1.826335632919165175e-01 1.540044658500582669e-02 7.265591366947005830e-03 1.504207960412170808e-01 9.160936431775909897e-03 1.029012790939180799e-01 -7.332571697785726650e-02 -3.995454686893371021e-03 1.802224507586687174e-01 0.000000000000000000e+00 3.247515945064343867e+01
1.880467613749999600e+03 1.825026874887616668e-01 1.492780346577074306e-02 8.174637128744751194e-03 1.495412173695115643e-01 9.151502573671482441e-03 1.044761033063247579e-01 -7.119724705099864104e-02 -4.066650721707587568e-03 1.797400010790309866e-01 0.000000000000000000e+00 3.246792496821746710e+01
1.881510001562499838e+03 1.823918568859379807e-01 1.449897955011980599e-02 9.026773889599867817e-03 1.486762364938922221e-01 9.167277631316151851e-03 1.059101439541961232e-01 -6.928290844959013317e-02 -4.071399649193299664e-03 1.792644520529795560e-01 0.000000000000000000e+00 3.246095253051500862e+01
1.882552389374999848e+03 1.822407129433721296e-01 1.410103075474098723e-02 9.788384143202476587e-03 1.478250867858333373e-01 9.204618976748721315e-03 1.071442521377282409e-01 -6.762757002664963879e-02 -4.013969597491104380e-03 1.787857917618689840e-01 0.000000000000000000e+00 3.245421858708826335e+01
1.883594777187499631e+03 1.819952701352836322e-01 1.371732059168202789e-02 1.042876682728347340e-02 1.469921848027321010e-01 9.262054439108952791e-03 1.081676234136110248e-01 -6.624907376537068904e-02 -3.882671224598358006e-03 1.782993684035800719e-01 0.000000000000000000e+00 3.244773907046646144e+01
1.884637164999999868e+03 1.816831103289004712e-01 1.339078511746033540e-02 1.092548873359409228e-02 1.461897839615944605e-01 9.337975897572441814e-03 1.089346673070892835e-01 -6.519986172672442848e-02 -3.679794214748483006e-03 1.778143232485621950e-01 0.000000000000000000e+00 3.244152479657017096e+01
1.885679552812499651e+03 1.813345270146063393e-01 1.314617905519271240e-02 1.127266979641447509e-02 1.454351456033754486e-01 9.426512750203189239e-03 1.094549957848394428e-01 -6.448322334698157465e-02 -3.415306087930017331e-03 1.773535252197510348e-01 0.000000000000000000e+00 3.243547345469207954e+01
1.886721940625000116e+03 1.809282168710243111e-01 1.296790940205125482e-02 1.146327441058691589e-02 1.447396553036066347e-01 9.520028571530753103e-03 1.097312956399460748e-01 -6.410475051149214232e-02 -3.092078164461886658e-03 1.769281243159001038e-01 0.000000000000000000e+00 3.242950663335869876e+01
1.887764328437499898e+03 1.804190490865117402e-01 1.282551822190130912e-02 1.148395574706922821e-02 1.441086842087327402e-01 9.616986657180174106e-03 1.097407349938866045e-01 -6.408463257732983920e-02 -2.714129019046052083e-03 1.765394965902624957e-01 0.000000000000000000e+00 3.242360527070565013e+01
1.888806716249999681e+03 1.797912766943570717e-01 1.269915873408239415e-02 1.133606946101577487e-02 1.435416147734234482e-01 9.722404620778833315e-03 1.094871875591132415e-01 -6.440404944893333983e-02 -2.297239709750750758e-03 1.761884767177973321e-01 0.000000000000000000e+00 3.241769682280880005e+01
1.889849104062499919e+03 1.791074604246662982e-01 1.261021117259896601e-02 1.104998317004242739e-02 1.430416030770961244e-01 9.843633206521573351e-03 1.089619606278433156e-01 -6.504062633929534598e-02 -1.862741880927026861e-03 1.758653288480656884e-01 0.000000000000000000e+00 3.241171238209018668e+01
1.890891491874999929e+03 1.784312876690042904e-01 1.259256140423828212e-02 1.065148069433163001e-02 1.426039032175411836e-01 9.986830890074741701e-03 1.081862913687032662e-01 -6.594836580128154990e-02 -1.420869928272408544e-03 1.755555270982572247e-01 0.000000000000000000e+00 3.240555312421513889e+01
1.891933879687499712e+03 1.778149519366253595e-01 1.269598661733448326e-02 1.014338533119541093e-02 1.422199618068437643e-01 1.015421341066669383e-02 1.071854707049776784e-01 -6.709713784311105433e-02 -9.785121464052776163e-04 1.752611206944940103e-01 0.000000000000000000e+00 3.239911700873662426e+01
1.892976267499999722e+03 1.773226299124190108e-01 1.296083954460142476e-02 9.545788700939205479e-03 1.418948818855809424e-01 1.033978355937456226e-02 1.059598632051097777e-01 -6.849322785108023781e-02 -5.470392446153687915e-04 1.750001303008053843e-01 0.000000000000000000e+00 3.239236438815911612e+01
1.894018655312499504e+03 1.769719136597805997e-01 1.336389873067415739e-02 8.899013065525840718e-03 1.416272363112858479e-01 1.054124429309856101e-02 1.045372998788349078e-01 -7.010151010417148276e-02 -1.431586140774737670e-04 1.747819685970838643e-01 0.000000000000000000e+00 3.238533116386617650e+01
1.895061043124999969e+03 1.767226879705039166e-01 1.383215209944259165e-02 8.241057201337316160e-03 1.414109512237601562e-01 1.075425267469641046e-02 1.030104395245925175e-01 -7.179998053728334217e-02 2.053226953957765222e-04 1.746050973664800832e-01 0.000000000000000000e+00 3.237811718138627270e+01
1.896103430937499752e+03 1.765600673102565854e-01 1.432371856026107455e-02 7.603215589568544999e-03 1.412454737386052150e-01 1.097123736254425157e-02 1.014644243926838968e-01 -7.348340852023188541e-02 4.716416042589571811e-04 1.744761913086568250e-01 0.000000000000000000e+00 3.237079876699505121e+01
1.897145818749999535e+03 1.764601811099233697e-01 1.479518113116328262e-02 7.009179510527086682e-03 1.411316026904209375e-01 1.118657918547222296e-02 9.997699771839319016e-02 -7.507534459531751969e-02 6.495383813872185330e-04 1.744028039323234913e-01 0.000000000000000000e+00 3.236334133831335436e+01
1.898188206562500000e+03 1.763448152498583443e-01 1.515800520142523110e-02 6.478869110976373871e-03 1.410615589981871199e-01 1.139436598259376161e-02 9.859994292242393876e-02 -7.651606835215264690e-02 7.376264897444168023e-04 1.743783847848321689e-01 0.000000000000000000e+00 3.235570994130277711e+01
1.899230594374999782e+03 1.761594090208770391e-01 1.536772952624630185e-02 6.025561501260727829e-03 1.410166197833236656e-01 1.158307225411330486e-02 9.729804545812843763e-02 -7.782575667157705379e-02 7.308416222386315830e-04 1.743929605074668598e-01 0.000000000000000000e+00 3.234787192666189526e+01
1.900272982187499792e+03 1.759210276639065762e-01 1.543910949675710020e-02 5.667468556788166079e-03 1.409828212023694072e-01 1.174672406422412434e-02 9.602464229627989678e-02 -7.904188065241343764e-02 6.259567576073626904e-04 1.744405661910859717e-01 0.000000000000000000e+00 3.233986715750586427e+01
1.901315369999999803e+03 1.756654856368457251e-01 1.541057048323729757e-02 5.421224077377542402e-03 1.409469565497935839e-01 1.187687526588552221e-02 9.474838230252574656e-02 -8.017628512727063839e-02 4.188041061517072672e-04 1.745058633236446777e-01 0.000000000000000000e+00 3.233186826547471782e+01
1.902357757812499585e+03 1.754435544880618425e-01 1.534585723421263807e-02 5.279306521250247061e-03 1.408973358223685191e-01 1.197251067853066960e-02 9.345004205076543058e-02 -8.124169068100846325e-02 1.113498661855644167e-04 1.745803828655883294e-01 0.000000000000000000e+00 3.232392220067794142e+01
1.903400145624999823e+03 1.752463823354509231e-01 1.524889301510680938e-02 5.223096086486139419e-03 1.408290455864202317e-01 1.203529888604454312e-02 9.218579425198113186e-02 -8.219352353848614900e-02 -2.833280147653827186e-04 1.746626458052326636e-01 0.000000000000000000e+00 3.231595707112752791e+01
1.904442533437499833e+03 1.750373859574892166e-01 1.510509747478555771e-02 5.235284258321584380e-03 1.407321872789494277e-01 1.206508074080144682e-02 9.102568732435283028e-02 -8.296569732023305332e-02 -7.452492269590105245e-04 1.747366338715448941e-01 0.000000000000000000e+00 3.230795366435698668e+01
1.905484921249999843e+03 1.748575091224323641e-01 1.497051345466762946e-02 5.302505284940339444e-03 1.406056620146899361e-01 1.206183367552340728e-02 9.001173749184454564e-02 -8.352949331102191288e-02 -1.252559110605816484e-03 1.747937899134722750e-01 0.000000000000000000e+00 3.229992831206161696e+01
1.906527309062500080e+03 1.747419146542271151e-01 1.489562431562391903e-02 5.413137731604657221e-03 1.404492510809542127e-01 1.202517128557946055e-02 8.918790257443197367e-02 -8.386715412431233752e-02 -1.773768969114644656e-03 1.748288256678589558e-01 0.000000000000000000e+00 3.229192577558926303e+01
1.907569696874999863e+03 1.746698176190932261e-01 1.487226943172071519e-02 5.554865738038938100e-03 1.402617638591330262e-01 1.195607130879215545e-02 8.861088451442782066e-02 -8.395327455087679691e-02 -2.274405241181831627e-03 1.748385643064864492e-01 0.000000000000000000e+00 3.228399314784518026e+01
1.908612084687499873e+03 1.746449865816975811e-01 1.489552834000983095e-02 5.716921726351877758e-03 1.400655164668735408e-01 1.185940654371381124e-02 8.830750666980602404e-02 -8.377165716473984614e-02 -2.744912458678014366e-03 1.748240762932238845e-01 0.000000000000000000e+00 3.227614870442044293e+01
1.909654472499999656e+03 1.746355812672044372e-01 1.491755690570411436e-02 5.894341686177015371e-03 1.398909702969232116e-01 1.173777202890411743e-02 8.830923439919051432e-02 -8.329953481133647863e-02 -3.180392359980951933e-03 1.747891615705079449e-01 0.000000000000000000e+00 3.226843088019333550e+01
1.910696860312500121e+03 1.745694321531644500e-01 1.486491020769537333e-02 6.083814402341899269e-03 1.397512195804369306e-01 1.158860409112138709e-02 8.861384767922510231e-02 -8.255703157980293083e-02 -3.564149412386599658e-03 1.747350286714146328e-01 0.000000000000000000e+00 3.226088683298470983e+01
1.911739248124999904e+03 1.744062123220539995e-01 1.470284229818791602e-02 6.280419983934887318e-03 1.396525822883249168e-01 1.141226652675186685e-02 8.915634638300350134e-02 -8.161131746155787792e-02 -3.891389795400573837e-03 1.746590536399619531e-01 0.000000000000000000e+00 3.225356970096372322e+01
1.912781635937499914e+03 1.741111180930624835e-01 1.440718358770999227e-02 6.471294991786547685e-03 1.396030044607137199e-01 1.120970741864949979e-02 8.989500936852851121e-02 -8.050724728724752144e-02 -4.161838397016628943e-03 1.745640950527926616e-01 0.000000000000000000e+00 3.224649848130687246e+01
1.913824023750000151e+03 1.735886959381693906e-01 1.389376381154941442e-02 6.633771639647303986e-03 1.396127066440548958e-01 1.098598676313218211e-02 9.084742174489486566e-02 -7.923382679423987551e-02 -4.369212187906659772e-03 1.744504607270414009e-01 0.000000000000000000e+00 3.223965256535438328e+01
1.914866411562499707e+03 1.727551244308116463e-01 1.309548470061575043e-02 6.750863389991881847e-03 1.396800677849084904e-01 1.074255034261114086e-02 9.203946429942094776e-02 -7.776377981292227626e-02 -4.511221951816621334e-03 1.743144660641598453e-01 0.000000000000000000e+00 3.223299262386111508e+01
1.915908799374999944e+03 1.716445480091419173e-01 1.206226047543265331e-02 6.810852704885777403e-03 1.397938388133743992e-01 1.048688074459359562e-02 9.343400930745875133e-02 -7.613429349237933741e-02 -4.586337294143927323e-03 1.741546400939820161e-01 0.000000000000000000e+00 3.222652910587721209e+01
1.916951187187499727e+03 1.702463503528292565e-01 1.078952989410375540e-02 6.808474066510483008e-03 1.399424820388258939e-01 1.022940507377862601e-02 9.501690952876445939e-02 -7.436051763538754911e-02 -4.596502320726295054e-03 1.739739294848783036e-01 0.000000000000000000e+00 3.222030143794609103e+01
1.917993574999999510e+03 1.685367248112743521e-01 9.245445438209504846e-03 6.757055970160474184e-03 1.401129754202505573e-01 9.975687419746016166e-03 9.681252636475977391e-02 -7.241166237679140527e-02 -4.547838389130726133e-03 1.737720271306819053e-01 0.000000000000000000e+00 3.221431394809785331e+01
1.919035962812499974e+03 1.665205843425254795e-01 7.437006481483440269e-03 6.659013156558010564e-03 1.403095711440133231e-01 9.723902676132828091e-03 9.880078428216762521e-02 -7.030360089765674836e-02 -4.448712265810228494e-03 1.735530974456346021e-01 0.000000000000000000e+00 3.220859213490649609e+01
1.920078350624999757e+03 1.642092087099812636e-01 5.374901799840179836e-03 6.510769591765551076e-03 1.405461263405388961e-01 9.472210691788126788e-03 1.009665609927923591e-01 -6.805736938112058598e-02 -4.307915998985306638e-03 1.733318463728982517e-01 0.000000000000000000e+00 3.220311952973728609e+01
1.921120738437499995e+03 1.616876398753887556e-01 3.126675439434717547e-03 6.327047055916713673e-03 1.408241087409330128e-01 9.222720148277699370e-03 1.032981370413249972e-01 -6.568449913060619982e-02 -4.133355472270269781e-03 1.731159916442014668e-01 0.000000000000000000e+00 3.219780563258863992e+01
1.922163126250000005e+03 1.590906891198790585e-01 7.970851002954276732e-04 6.126965707262231262e-03 1.411407942648932046e-01 8.982419766138793199e-03 1.057605220116199368e-01 -6.322010267967131947e-02 -3.930972464320184323e-03 1.729115971556114406e-01 0.000000000000000000e+00 3.219257510152797153e+01
1.923205514062499788e+03 1.565449855249038957e-01 -1.518425100847333419e-03 5.931417664669713825e-03 1.414958816740588543e-01 8.754657108434331717e-03 1.083259326598405708e-01 -6.069407320662385807e-02 -3.709778401352697985e-03 1.727297842678171269e-01 0.000000000000000000e+00 3.218735115482120079e+01
1.924247901874999798e+03 1.541166589468875858e-01 -3.781849920982111209e-03 5.768463425509093821e-03 1.418876187663542510e-01 8.538418608469778778e-03 1.109879225430271399e-01 -5.810083949404539622e-02 -3.490419293706706338e-03 1.725791813307792355e-01 0.000000000000000000e+00 3.218201833653372290e+01
1.925290289687499808e+03 1.517680601898483972e-01 -6.042671589203298457e-03 5.653840316004814584e-03 1.423143291427813595e-01 8.330497150340225587e-03 1.137269099160248265e-01 -5.543529677441279280e-02 -3.294540865883974212e-03 1.724567475563215935e-01 0.000000000000000000e+00 3.217649586488175828e+01
1.926332677499999818e+03 1.494612504999589531e-01 -8.319338648204386774e-03 5.579560301981294039e-03 1.427648021028004033e-01 8.126581267761431859e-03 1.164748015036765616e-01 -5.274655902562280091e-02 -3.130566170615939336e-03 1.723519266999153088e-01 0.000000000000000000e+00 3.217078485411420274e+01
1.927375065312499828e+03 1.472237966887870175e-01 -1.058014794097539291e-02 5.545354813433058493e-03 1.432285299748531360e-01 7.926291155152427603e-03 1.191898270443305097e-01 -5.007795247297214258e-02 -3.001440433942514918e-03 1.722692199512451672e-01 0.000000000000000000e+00 3.216489486292188360e+01
1.928417453124999838e+03 1.451083905283422071e-01 -1.278312329078998798e-02 5.559133679114008908e-03 1.436962652567702059e-01 7.731699486318379527e-03 1.218295860451781426e-01 -4.747342812703387455e-02 -2.913296279467798844e-03 1.722163104516798160e-01 0.000000000000000000e+00 3.215887467171256020e+01
1.929459840937499621e+03 1.432448141123057461e-01 -1.480985188367560032e-02 5.627540699355575507e-03 1.441637573515078263e-01 7.545683640280544807e-03 1.243552720298698733e-01 -4.498198203627155889e-02 -2.866010076673398965e-03 1.722032641428148381e-01 0.000000000000000000e+00 3.215279785034078941e+01
1.930502228749999404e+03 1.416510433694339877e-01 -1.663442901959379452e-02 5.737966679494804767e-03 1.446262578017977474e-01 7.375665138682057156e-03 1.267759605041630377e-01 -4.260863411283309643e-02 -2.855401743181405771e-03 1.722399963601775330e-01 0.000000000000000000e+00 3.214672918335561036e+01
1.931544616562499868e+03 1.401989464160884602e-01 -1.837324291390630623e-02 5.880353218921318195e-03 1.450776411565548596e-01 7.223001189848110917e-03 1.291293737809622311e-01 -4.031758848347368612e-02 -2.883897651072615809e-03 1.723308599155085330e-01 0.000000000000000000e+00 3.214080606116139194e+01
1.932587004374999651e+03 1.388612717833080656e-01 -2.007616291108016426e-02 6.066020601635368353e-03 1.455198972413200287e-01 7.090665759542257550e-03 1.314476095576116443e-01 -3.808614352824037097e-02 -2.954352030691824449e-03 1.724881051165438328e-01 0.000000000000000000e+00 3.213514698792460678e+01
1.933629392187499661e+03 1.376837265746333472e-01 -2.168856381008759521e-02 6.285972682489718300e-03 1.459466930683017694e-01 6.976220800150281960e-03 1.337277468542874270e-01 -3.592838446300196387e-02 -3.061510767800777744e-03 1.727176420850901617e-01 0.000000000000000000e+00 3.212981932793643836e+01
1.934671779999999899e+03 1.367047012880388823e-01 -2.314840827991601971e-02 6.520921039748890646e-03 1.463554267753711113e-01 6.872956695328802726e-03 1.359561509883072672e-01 -3.386580179049136774e-02 -3.198595105979411268e-03 1.730205478847780531e-01 0.000000000000000000e+00 3.212481114109393587e+01
1.935714167812499909e+03 1.359551617631736264e-01 -2.441422383272339250e-02 6.759702418429981013e-03 1.467470034707720195e-01 6.777709385522474005e-03 1.380778606411273424e-01 -3.196750045148882141e-02 -3.354472886976656021e-03 1.733998339795928267e-01 0.000000000000000000e+00 3.212012590145752000e+01
1.936756555624999919e+03 1.354180590122907035e-01 -2.547090809368392217e-02 6.985068057404966724e-03 1.471133103519271790e-01 6.685636815932534220e-03 1.400157024223317170e-01 -3.031595757635034347e-02 -3.510383809713062825e-03 1.738420438083951303e-01 0.000000000000000000e+00 3.211576480591311622e+01
1.937798943437499474e+03 1.350763845458121115e-01 -2.630267996708079981e-02 7.173241887199581501e-03 1.474565136732486625e-01 6.589936886770428152e-03 1.417177032483102894e-01 -2.897255496498293142e-02 -3.649217236700107170e-03 1.743394754499933141e-01 0.000000000000000000e+00 3.211172166651495274e+01
1.938841331249999712e+03 1.349349961654682795e-01 -2.689566706920479972e-02 7.316104510364608571e-03 1.477806552390822092e-01 6.490481036822095921e-03 1.431494235023824113e-01 -2.797265952553481747e-02 -3.765591880007298359e-03 1.748876749079245341e-01 0.000000000000000000e+00 3.210805723780539722e+01
1.939883719062499722e+03 1.349743203347010534e-01 -2.725135197426812109e-02 7.410892468904552860e-03 1.480787827141196999e-01 6.386209429035260773e-03 1.443254744134543910e-01 -2.729422927117385045e-02 -3.851461254774778131e-03 1.754711649394030126e-01 0.000000000000000000e+00 3.210475101797178610e+01
1.940926106874999505e+03 1.351458074426273581e-01 -2.739315725568220936e-02 7.439642358630118441e-03 1.483460957802119062e-01 6.282905262166332133e-03 1.452648844376471793e-01 -2.691576262216766047e-02 -3.889460620098806470e-03 1.760701076799136566e-01 0.000000000000000000e+00 3.210174565075679709e+01
1.941968494687499970e+03 1.353737497550140667e-01 -2.738919488422900117e-02 7.391661293978533248e-03 1.485830061797482338e-01 6.190172450071813881e-03 1.459924981156864587e-01 -2.680481536074386453e-02 -3.868235219778790035e-03 1.766655486962091237e-01 0.000000000000000000e+00 3.209890223525089681e+01
1.943010882499999752e+03 1.356068694085178772e-01 -2.729868697641029546e-02 7.281231076599326696e-03 1.487846956116674335e-01 6.115964874351070488e-03 1.465520720632314255e-01 -2.689777717055421777e-02 -3.786538603379172030e-03 1.772363878371648049e-01 0.000000000000000000e+00 3.209612306049077546e+01
1.944053270312499535e+03 1.358410375345766585e-01 -2.712827695134892997e-02 7.130652617840897711e-03 1.489462626672358736e-01 6.057616406873950372e-03 1.469226728732526410e-01 -2.718849882911753349e-02 -3.648691009676657826e-03 1.777598627120468289e-01 0.000000000000000000e+00 3.209347859751107279e+01
1.945095658124999773e+03 1.361032821179142815e-01 -2.686727745709080808e-02 6.954598555292259426e-03 1.490766231691559862e-01 6.017142969170219402e-03 1.470829699695411774e-01 -2.768315429129781027e-02 -3.461758681879728572e-03 1.782278829427187128e-01 0.000000000000000000e+00 3.209097517545227163e+01
1.946138045937499555e+03 1.363724334791597548e-01 -2.655440318017442472e-02 6.765994403337249885e-03 1.491799404744227897e-01 6.001353400990558536e-03 1.470606557702457962e-01 -2.833599635223084390e-02 -3.232577530772676178e-03 1.786292296532493162e-01 0.000000000000000000e+00 3.208855316427032989e+01
1.947180433750000020e+03 1.366187413518218652e-01 -2.622512571654244187e-02 6.574418120383212355e-03 1.492534766098937149e-01 6.011868373951624947e-03 1.468933984828894312e-01 -2.908620302064063301e-02 -2.968788139023924300e-03 1.789483896425539955e-01 0.000000000000000000e+00 3.208611354466113852e+01
1.948222821562499803e+03 1.368069969779222572e-01 -2.591453716378835231e-02 6.384657125368030373e-03 1.492931129741474072e-01 6.048322210228676554e-03 1.466521025807091538e-01 -2.983504038225574112e-02 -2.686124208580699391e-03 1.791732671715456082e-01 0.000000000000000000e+00 3.208344745916791396e+01
1.949265209374999586e+03 1.368432952456479779e-01 -2.570509684744696002e-02 6.191299161829592196e-03 1.492906020285555968e-01 6.110539525938431596e-03 1.464461718286818315e-01 -3.045834080315704129e-02 -2.395460207569928557e-03 1.792999728394087944e-01 0.000000000000000000e+00 3.208042320671312098e+01
1.950307597187500050e+03 1.366701121033893351e-01 -2.563718564875313091e-02 5.980844751681049787e-03 1.492419571979970438e-01 6.193447775958452368e-03 1.463222687896066354e-01 -3.091046619481293764e-02 -2.101918570733021102e-03 1.793346535551526011e-01 0.000000000000000000e+00 3.207691681241998793e+01
1.951349984999999833e+03 1.362884023246935805e-01 -2.570992020020202232e-02 5.743139043450147530e-03 1.491549393492597186e-01 6.295333874499555414e-03 1.463163223971688243e-01 -3.116328495742792803e-02 -1.813016982439998037e-03 1.792926243370367434e-01 0.000000000000000000e+00 3.207277759018510466e+01
1.952392372812500071e+03 1.356852758735855036e-01 -2.594021059597758153e-02 5.470912215970472059e-03 1.490376899957844836e-01 6.411410712990653696e-03 1.465032785891534073e-01 -3.115776260991202223e-02 -1.534645898019174060e-03 1.791956870970846105e-01 0.000000000000000000e+00 3.206791773580670935e+01
1.953434760624999853e+03 1.348953362368313647e-01 -2.630475858826406346e-02 5.161802985182657733e-03 1.488984409540841936e-01 6.541699208960637633e-03 1.469020669019040770e-01 -3.089093807928109531e-02 -1.268009900169994597e-03 1.790610148813551739e-01 0.000000000000000000e+00 3.206233098339984622e+01
1.954477148437499864e+03 1.340261213296003173e-01 -2.670604673763673706e-02 4.817602662281414427e-03 1.487445597241506823e-01 6.687313953978260388e-03 1.474987757688446532e-01 -3.039403703424799902e-02 -1.010967315327127025e-03 1.789037801184197862e-01 0.000000000000000000e+00 3.205602750077085972e+01
1.955519536250000101e+03 1.331810913340950864e-01 -2.705285812532708112e-02 4.444089833906976483e-03 1.485793817786266457e-01 6.848668106591481765e-03 1.482710907702180503e-01 -2.970432537724696648e-02 -7.627394894789245317e-04 1.787381556369439517e-01 0.000000000000000000e+00 3.204906701196988195e+01
1.956561924062499884e+03 1.324393941237784200e-01 -2.728092212403201294e-02 4.049073798599985008e-03 1.484048294240973564e-01 7.025739092945722762e-03 1.492146677007159805e-01 -2.882787562778468815e-02 -5.282438878350184663e-04 1.785707872163356802e-01 0.000000000000000000e+00 3.204154613792142214e+01
1.957604311875000349e+03 1.318905753223492960e-01 -2.731283527900769947e-02 3.645084505254414520e-03 1.482299911481012866e-01 7.212193613927591479e-03 1.503009761254410770e-01 -2.778575010102914827e-02 -3.134865132986552894e-04 1.784002127397688875e-01 0.000000000000000000e+00 3.203349197218290811e+01
1.958646699687500131e+03 1.315771322327247972e-01 -2.711393492848939921e-02 3.240809720683367895e-03 1.480675473305411438e-01 7.397639105403242682e-03 1.514399173859108660e-01 -2.666145286138376508e-02 -1.246281301996131352e-04 1.782259983774942547e-01 0.000000000000000000e+00 3.202488634093885622e+01
1.959689087499999914e+03 1.315561252190982078e-01 -2.664671672090968002e-02 2.852180121908135663e-03 1.479168530365404244e-01 7.575858122129272391e-03 1.525680774796803196e-01 -2.551539758443495745e-02 3.263191227570808040e-05 1.780508431518395551e-01 0.000000000000000000e+00 3.201566929566764941e+01
1.960731475312499924e+03 1.318538653544895356e-01 -2.590679402835619621e-02 2.494580756950776079e-03 1.477750572449632871e-01 7.744899273250708052e-03 1.536791835934341877e-01 -2.435703305361288859e-02 1.554522924490271685e-04 1.778807643545980421e-01 0.000000000000000000e+00 3.200583411798901068e+01
1.961773863124999707e+03 1.324026874197831993e-01 -2.497038117008981706e-02 2.172792177429543059e-03 1.476449360224970087e-01 7.903432946802145531e-03 1.547574285234391001e-01 -2.320775343299502289e-02 2.370429029289848610e-04 1.777281390535051242e-01 0.000000000000000000e+00 3.199550039679825630e+01
1.962816250937499717e+03 1.330932828336254259e-01 -2.395324487704831792e-02 1.895852014677710390e-03 1.475280070524153941e-01 8.049352441649046397e-03 1.558080537155704659e-01 -2.206988956531137289e-02 2.827179845759676680e-04 1.775952252963058642e-01 0.000000000000000000e+00 3.198479951963284051e+01
1.963858638749999955e+03 1.338254815792526697e-01 -2.296305846777816490e-02 1.662846270120185710e-03 1.474351514928279039e-01 8.181102946631480660e-03 1.568318642132363883e-01 -2.095606684371524239e-02 3.045086275605228543e-04 1.774834224293911078e-01 0.000000000000000000e+00 3.197388164034474300e+01
1.964901026562499737e+03 1.345602246021906367e-01 -2.204288070468518948e-02 1.472489865014112859e-03 1.473731094790589058e-01 8.299085342465763529e-03 1.577616076645737553e-01 -1.994288025209591322e-02 3.051024533975328634e-04 1.773993854632721356e-01 0.000000000000000000e+00 3.196296685726724363e+01
1.965943414374999975e+03 1.352294753171252029e-01 -2.124911776945903261e-02 1.322651874245441006e-03 1.473386097559352681e-01 8.397296068318462273e-03 1.585601435292437189e-01 -1.908058092906672262e-02 2.864331601321497278e-04 1.773542912981782849e-01 0.000000000000000000e+00 3.195216811254622513e+01
1.966985802187499985e+03 1.358180830238223946e-01 -2.059293777398235256e-02 1.205282892300724856e-03 1.473433367427883500e-01 8.467629880558656327e-03 1.592103133835420237e-01 -1.840381371098410990e-02 2.568366223876517029e-04 1.773572904721384680e-01 0.000000000000000000e+00 3.194148486361802597e+01
1.968028189999999768e+03 1.362499342582424722e-01 -2.013934787584156783e-02 1.109858273226627112e-03 1.473917426478394688e-01 8.504516058729852737e-03 1.597345339886011850e-01 -1.788971236290645000e-02 2.246391452283141854e-04 1.773996072062793139e-01 0.000000000000000000e+00 3.193098501591385130e+01
1.969070577812499778e+03 1.363940659482000828e-01 -2.000240393710755668e-02 1.028185393496468952e-03 1.474810919221632988e-01 8.503042306148799606e-03 1.601867953089577690e-01 -1.748684278364972741e-02 1.933023900195507405e-04 1.774803357025879491e-01 0.000000000000000000e+00 3.192076713822574874e+01
1.970112965625000015e+03 1.361470674866765151e-01 -2.027729268848137839e-02 9.531215608403371953e-04 1.476108428781048865e-01 8.465353895857402264e-03 1.605852268814382255e-01 -1.718643197536107864e-02 1.674823580228163022e-04 1.776041764987764948e-01 0.000000000000000000e+00 3.191092717178529270e+01
1.971155353437500025e+03 1.354361300632886400e-01 -2.103260897035734434e-02 8.756268722472163035e-04 1.477835417308890065e-01 8.395899776797135367e-03 1.609786812820042656e-01 -1.694142805706472937e-02 1.482740616628105967e-04 1.777718352774061983e-01 0.000000000000000000e+00 3.190152057610172065e+01
1.972197741249999808e+03 1.343423827050023445e-01 -2.217777858011418454e-02 7.876645308795386657e-04 1.479975456455278893e-01 8.295121776646012177e-03 1.613618491135509481e-01 -1.676299799016882711e-02 1.408828842604271936e-04 1.779839642194593341e-01 0.000000000000000000e+00 3.189253409380576798e+01
1.973240129062499818e+03 1.328955995842708016e-01 -2.367499691130439676e-02 6.953420428271739340e-04 1.482368084143503850e-01 8.165514168441046286e-03 1.617266698590656415e-01 -1.665517772470851213e-02 1.538162366935789949e-04 1.782280313470805677e-01 0.000000000000000000e+00 3.188393256784099350e+01
1.974282516875000056e+03 1.309876863563686211e-01 -2.562904829826322117e-02 6.047553586629901556e-04 1.484917956363502878e-01 8.007845774005152920e-03 1.622041162943108072e-01 -1.649414059757418893e-02 1.953729062608086653e-04 1.785028839856241945e-01 0.000000000000000000e+00 3.187567750267663058e+01
1.975324904687500066e+03 1.285390203151090260e-01 -2.810537182052363220e-02 5.089574496274645865e-04 1.487537328887672261e-01 7.821904971026315961e-03 1.629368692898730819e-01 -1.615088254823102490e-02 2.713723238536823457e-04 1.788163795142504175e-01 0.000000000000000000e+00 3.186778184536677827e+01
1.976367292499999849e+03 1.254351932390158630e-01 -3.120205662333047636e-02 4.043308858776226145e-04 1.490140717216241473e-01 7.606731497198911639e-03 1.640441013444934870e-01 -1.550135536564865510e-02 3.830076866125874113e-04 1.791624490235295686e-01 0.000000000000000000e+00 3.186025309595897781e+01
1.977409680312499631e+03 1.216521292882053878e-01 -3.494975314224526425e-02 2.921790718182493141e-04 1.492761577795737316e-01 7.366127461024250117e-03 1.656278792546538869e-01 -1.444137918727293399e-02 5.306999588411895341e-04 1.795385584830856418e-01 0.000000000000000000e+00 3.185308003908052399e+01
1.978452068125000096e+03 1.172638710028265085e-01 -3.928004864456741130e-02 1.730392856479634478e-04 1.495404159714872061e-01 7.105059934742512066e-03 1.677478925478858018e-01 -1.289836996256452616e-02 7.060263484535613671e-04 1.799402361619967528e-01 0.000000000000000000e+00 3.184619506586778570e+01
1.979494455937499879e+03 1.123102644298434594e-01 -4.415660757329804842e-02 4.244946681777883590e-05 1.498103650126709208e-01 6.830939344104612274e-03 1.704338491130304722e-01 -1.082688578943110692e-02 8.979382227025101137e-04 1.803627966797590743e-01 0.000000000000000000e+00 3.183950790223769900e+01
1.980536843749999662e+03 1.068934155852995088e-01 -4.949990820108471357e-02 -9.261338255940609887e-05 1.500976156631121661e-01 6.551177860947012509e-03 1.736591495130895835e-01 -8.235805716429098894e-03 1.096334767545037100e-03 1.807986204619736470e-01 0.000000000000000000e+00 3.183303038337766466e+01
1.981579231562499672e+03 1.011846600373622479e-01 -5.516958511070436944e-02 -2.081752161267047541e-04 1.504122366255780108e-01 6.267707491449689937e-03 1.774036122068225474e-01 -5.136016136084844974e-03 1.289717053052640092e-03 1.812499112898547649e-01 0.000000000000000000e+00 3.182676690740429137e+01
1.982621619374999909e+03 9.535338482343769240e-02 -6.102154004712102842e-02 -2.932966164477246451e-04 1.507648979598326944e-01 5.987557796190312587e-03 1.816326531640800879e-01 -1.576974968229457631e-03 1.469653490763213506e-03 1.817399746415463424e-01 0.000000000000000000e+00 3.182070915764047214e+01
1.983664007187499465e+03 8.953668205477817443e-02 -6.692796523358179872e-02 -3.554741684732853901e-04 1.511647633610608277e-01 5.714982076772246074e-03 1.862747578957045513e-01 2.356867261569085305e-03 1.632275990477654627e-03 1.822856146436578062e-01 0.000000000000000000e+00 3.181484043920067606e+01
1.984706394999999702e+03 8.386753898109343408e-02 -7.277065014474040638e-02 -3.946567912934406674e-04 1.516186010998564482e-01 5.452523681913357297e-03 1.912976012740038034e-01 6.632919202347782768e-03 1.773022606345331549e-03 1.828916594653106908e-01 0.000000000000000000e+00 3.180903146940017834e+01
1.985748782812499485e+03 7.839880436922677664e-02 -7.849121700502048604e-02 -4.162955559313952225e-04 1.521185343117810729e-01 5.204931910210242561e-03 1.966185978162351966e-01 1.118400508451793639e-02 1.885990523646597153e-03 1.835486022080706769e-01 0.000000000000000000e+00 3.180317426209755993e+01
1.986791170624999950e+03 7.313458995244051519e-02 -8.406020991008920917e-02 -4.330456129844895141e-04 1.526484379199160857e-01 4.972007202870300929e-03 2.021210283152789500e-01 1.590995373371281371e-02 1.966760553156844671e-03 1.842443140284092951e-01 0.000000000000000000e+00 3.179716383557980208e+01
1.987833558437499732e+03 6.810208862278321895e-02 -8.943769233349307957e-02 -4.507363922910678777e-04 1.532020290409181473e-01 4.754394629232485889e-03 2.077293774030268547e-01 2.074922472774918744e-02 2.009947580612313212e-03 1.849702050946653575e-01 0.000000000000000000e+00 3.179094643282396149e+01
1.988875946249999515e+03 6.337570036072083524e-02 -9.454353398191600588e-02 -4.704483505905687757e-04 1.537826705877178013e-01 4.550331494434963799e-03 2.133012855563387045e-01 2.557470005569761548e-02 2.007840663402486042e-03 1.857187448372386029e-01 0.000000000000000000e+00 3.178459628519473767e+01
1.989918334062499525e+03 5.912816159393661369e-02 -9.922992373040410985e-02 -4.774925266640278609e-04 1.544004002703526224e-01 4.364443542842985808e-03 2.186781065822158698e-01 3.023228679059886820e-02 1.950051043136821760e-03 1.864957687484801729e-01 0.000000000000000000e+00 3.177809538723970562e+01
1.990960721874999763e+03 5.551665441147372870e-02 -1.033554725983924782e-01 -4.576609277489734895e-04 1.550552087114374367e-01 4.203076344921775204e-03 2.237689636119225001e-01 3.463563810373250507e-02 1.831890740802942508e-03 1.873014347673870594e-01 0.000000000000000000e+00 3.177145424412189811e+01
1.992003109687499773e+03 5.261451277543981175e-02 -1.068292790970330475e-01 -4.094334958054529627e-04 1.557328160328518285e-01 4.066234958473803965e-03 2.284811302450887871e-01 3.871161214411059787e-02 1.652963591186260017e-03 1.881165545097919223e-01 0.000000000000000000e+00 3.176472443429344850e+01
1.993045497499999556e+03 5.049892982042550327e-02 -1.095679375531617983e-01 -3.302979060140487366e-04 1.564238346122827084e-01 3.955040437452659978e-03 2.327209524574225807e-01 4.237893298776702206e-02 1.417502766908856904e-03 1.889245167027467087e-01 0.000000000000000000e+00 3.175796387063289572e+01
1.994087885312499566e+03 4.915283961586915107e-02 -1.115707821448850279e-01 -2.303792685895006409e-04 1.571233522785007997e-01 3.866369462581745620e-03 2.364376582510474278e-01 4.558588295282702679e-02 1.137527510100877493e-03 1.897142477881195166e-01 0.000000000000000000e+00 3.175122988379507305e+01
1.995130273124999803e+03 4.843676736030431279e-02 -1.129502620405959806e-01 -1.227333421209009234e-04 1.578222191801333107e-01 3.793745079967165545e-03 2.395926348590682597e-01 4.829835074693780012e-02 8.211507335940809726e-04 1.904731333785363856e-01 0.000000000000000000e+00 3.174452818686914313e+01
1.996172660937499813e+03 4.829581593865840683e-02 -1.137620035793493883e-01 -7.416169525570337484e-07 1.585187631278580644e-01 3.735522146366108704e-03 2.421563633496437440e-01 5.049194615500565003e-02 4.739586454418839856e-04 1.911904585491962238e-01 0.000000000000000000e+00 3.173781007970776358e+01
1.997215048749999823e+03 4.873540712914544576e-02 -1.140057393813945774e-01 1.339213486640233874e-04 1.592240409394662659e-01 3.692821873679821842e-03 2.441379705486340645e-01 5.216187375072450783e-02 1.117589349958342249e-04 1.918643378629137364e-01 0.000000000000000000e+00 3.173101122284290909e+01
1.998257436562500061e+03 4.971991351526352382e-02 -1.137030531319833254e-01 2.599792323133981453e-04 1.599413406938467452e-01 3.667680812135214533e-03 2.455374470270592080e-01 5.328695626974069149e-02 -2.477538247903990354e-04 1.924982445821089017e-01 0.000000000000000000e+00 3.172417304564587326e+01
1.999299824374999844e+03 5.117378185553698999e-02 -1.129023082894512198e-01 3.572394515536925219e-04 1.606648561366086636e-01 3.656357910181130388e-03 2.463476487017683958e-01 5.384867858371144428e-02 -5.961796895250850992e-04 1.930951498075820505e-01 0.000000000000000000e+00 3.171738475903385179e+01
2.000342212187499854e+03 5.297776760404211693e-02 -1.117091773596438492e-01 4.130641761498493603e-04 1.613976163045553192e-01 3.655134002730271291e-03 2.466213207158659826e-01 5.387530396580402642e-02 -9.265493037913241636e-04 1.936725660538532734e-01 0.000000000000000000e+00 3.171069270083544822e+01
2.001384599999999637e+03 5.502245540843042626e-02 -1.102353285542112538e-01 4.337472448408263848e-04 1.621413385748770586e-01 3.658328558312762095e-03 2.464883114060131275e-01 5.346729263444643249e-02 -1.224494179234585089e-03 1.942455129508012801e-01 0.000000000000000000e+00 3.170413453238095158e+01
2.002426987812500101e+03 5.723568478296590933e-02 -1.085645577072872764e-01 4.370877545484957993e-04 1.628918903405668916e-01 3.658318791771357492e-03 2.461111284524508114e-01 5.277348448489405791e-02 -1.475168041826485643e-03 1.948128120093832460e-01 0.000000000000000000e+00 3.169763145102366053e+01
2.003469375624999884e+03 5.959031574996092456e-02 -1.067303601204064589e-01 4.347246132579973832e-04 1.636387974274778612e-01 3.649850075089946036e-03 2.455853111284335977e-01 5.188933596767436596e-02 -1.680555379579069808e-03 1.953765305403382946e-01 0.000000000000000000e+00 3.169112347445399891e+01
2.004511763437499667e+03 6.206959445468844538e-02 -1.047479294520034659e-01 4.303254392367672487e-04 1.643621271111596616e-01 3.639296226279425516e-03 2.449585628527021219e-01 5.086982994595540958e-02 -1.848617249868837742e-03 1.959373501566155362e-01 0.000000000000000000e+00 3.168463231091233467e+01
2.005554151249999904e+03 6.461011502323463218e-02 -1.026802387909592634e-01 4.174294807027661980e-04 1.650549865262951887e-01 3.632207552324491408e-03 2.442778100396848784e-01 4.976114771486195298e-02 -1.983003042706821262e-03 1.964996653675297467e-01 0.000000000000000000e+00 3.167813461776658102e+01
2.006596539062499915e+03 6.713157853339693504e-02 -1.006014454370614125e-01 3.834084571814472264e-04 1.657216073621733676e-01 3.628903152337738507e-03 2.436209305694312655e-01 4.864044819581071766e-02 -2.087259972505597916e-03 1.970677423461261457e-01 0.000000000000000000e+00 3.167166294209149058e+01
2.007638926875000152e+03 6.954598303991825492e-02 -9.859644700480299506e-02 3.341528034349755538e-04 1.663569599870431959e-01 3.625954511690463681e-03 2.430744833352276868e-01 4.760965876874592023e-02 -2.173582356649272906e-03 1.976384069231310325e-01 0.000000000000000000e+00 3.166530260092477533e+01
2.008681314687499707e+03 7.186778833481848039e-02 -9.665542242044446175e-02 2.860710030975627260e-04 1.669509989522196813e-01 3.618242363638988959e-03 2.426844825052235644e-01 4.672252972226057649e-02 -2.247010074103009125e-03 1.982089628570659900e-01 0.000000000000000000e+00 3.165911859846488952e+01
2.009723702499999490e+03 7.412865760120053438e-02 -9.474387832259006936e-02 2.435145246324904589e-04 1.674923346630571575e-01 3.604392868610690418e-03 2.425047617771699804e-01 4.603288831058810482e-02 -2.300636361392598139e-03 1.987725098279744806e-01 0.000000000000000000e+00 3.165310003859158527e+01
2.010766090312499955e+03 7.628605266717061739e-02 -9.291122310765803638e-02 2.140212800983282149e-04 1.679805488048655426e-01 3.583044598974532806e-03 2.425868983198882778e-01 4.558922491326013182e-02 -2.326425158434418383e-03 1.993240985650625574e-01 0.000000000000000000e+00 3.164717615529749750e+01
2.011808478124999738e+03 7.830986599894716738e-02 -9.119252431502239409e-02 2.020304788327986767e-04 1.684145787091844426e-01 3.556509951336587864e-03 2.428973859088642273e-01 4.534741529730932502e-02 -2.316204346855886553e-03 1.998661749584107750e-01 0.000000000000000000e+00 3.164127604641252844e+01
2.012850865937499975e+03 8.011646582197648470e-02 -8.967632952505916188e-02 2.051084950915604832e-04 1.687998099960570098e-01 3.527761328766726434e-03 2.434547523204125541e-01 4.532627633459468397e-02 -2.276137047038336025e-03 2.004046130328561992e-01 0.000000000000000000e+00 3.163538512097869315e+01
2.013893253749999985e+03 8.164403407254317013e-02 -8.843673674709168209e-02 2.177719754632156945e-04 1.691533751656716933e-01 3.497115204019182917e-03 2.443379126753493225e-01 4.560876302790756176e-02 -2.224146801684687147e-03 2.009532964491264617e-01 0.000000000000000000e+00 3.162959272604274119e+01
2.014935641562499768e+03 8.292899565417102825e-02 -8.745110760993612953e-02 2.470513695333187432e-04 1.694836957788836140e-01 3.462989881162718397e-03 2.455218334017574278e-01 4.618328449615936165e-02 -2.176460218170146732e-03 2.015150091237682128e-01 0.000000000000000000e+00 3.162399966000145923e+01
2.015978029375000006e+03 8.401491671524882743e-02 -8.668019614932927219e-02 2.980296512633262562e-04 1.698001269265749236e-01 3.421059913836231679e-03 2.469534480782633046e-01 4.701026397932606127e-02 -2.144149235186451619e-03 2.020873333341236811e-01 0.000000000000000000e+00 3.161864699285208857e+01
2.017020417187499788e+03 8.505203097532590406e-02 -8.597550235823292475e-02 3.736284140334333870e-04 1.701073202632484849e-01 3.368970488651149269e-03 2.486070970678606606e-01 4.805677659362723314e-02 -2.124048088775219723e-03 2.026743685630086333e-01 0.000000000000000000e+00 3.161358309475001960e+01
2.018062805000000253e+03 8.610428490037629057e-02 -8.527085905164771829e-02 4.816890355971437110e-04 1.703961063821235467e-01 3.305558945641899962e-03 2.504788905200382998e-01 4.931587903826479408e-02 -2.106062370475787759e-03 2.032690738522492935e-01 0.000000000000000000e+00 3.160881764063644184e+01
2.019105192812500036e+03 8.718486529047361766e-02 -8.455241608409455600e-02 6.299637486900100392e-04 1.706597595184136673e-01 3.228776223284330737e-03 2.525336107326808244e-01 5.075273964630186430e-02 -2.081391842146791682e-03 2.038622629285257448e-01 0.000000000000000000e+00 3.160441112896807780e+01
2.020147580624999819e+03 8.837923386470407372e-02 -8.373522217048244565e-02 8.347480517671840294e-04 1.708896400625180556e-01 3.134290016852406702e-03 2.547120760543620799e-01 5.231854166881574203e-02 -2.045682282835692423e-03 2.044392166683820511e-01 0.000000000000000000e+00 3.160041545899241910e+01
2.021189968437500056e+03 8.973319264112124272e-02 -8.277338474163248305e-02 1.099326570431838346e-03 1.710843851087976153e-01 3.022465322753383268e-03 2.569662959972752181e-01 5.397388839585964826e-02 -2.005493064488793331e-03 2.049979006659043701e-01 0.000000000000000000e+00 3.159678153213036467e+01
2.022232356250000066e+03 9.127488257728050280e-02 -8.162478660865449265e-02 1.403402018120281092e-03 1.712479318432507669e-01 2.893583078961094960e-03 2.592720781180567480e-01 5.569294610256701056e-02 -1.961532422338187198e-03 2.055406644378279524e-01 0.000000000000000000e+00 3.159346553100008137e+01
2.023274744062499849e+03 9.297695149580216534e-02 -8.029265672342969506e-02 1.725589389694553999e-03 1.713739075050222660e-01 2.748650535122315001e-03 2.616186533441805517e-01 5.747777459702684694e-02 -1.913947807140478630e-03 2.060548265542941626e-01 0.000000000000000000e+00 3.159044552146609419e+01
2.024317131875000086e+03 9.478630796280948512e-02 -7.881761857572167074e-02 2.055867248062032138e-03 1.714622728059867207e-01 2.588946467516334629e-03 2.639666384434670166e-01 5.930440622432692210e-02 -1.864677403827744162e-03 2.065269096229678247e-01 0.000000000000000000e+00 3.158770895915184695e+01
2.025359519687499869e+03 9.667413088197784887e-02 -7.721746780205472616e-02 2.384920821888944498e-03 1.715153421483807672e-01 2.416790468693099780e-03 2.662390034078909729e-01 6.110692495568911115e-02 -1.814899859390241288e-03 2.069469783115920891e-01 0.000000000000000000e+00 3.158517727892239435e+01
2.026401907499999879e+03 9.870328245645458576e-02 -7.543696323669947523e-02 2.711386253266875879e-03 1.715455035993849187e-01 2.233536862338945852e-03 2.683668468735720403e-01 6.281789587407693443e-02 -1.771698509242039532e-03 2.073206495087371315e-01 0.000000000000000000e+00 3.158276829635352811e+01
2.027444295312499662e+03 1.009694589817459603e-01 -7.339752639050808880e-02 3.036736808546644517e-03 1.715718171770801437e-01 2.039058660666460618e-03 2.702940277210668096e-01 6.437488975953181702e-02 -1.735652301767795502e-03 2.076547902633027742e-01 0.000000000000000000e+00 3.158053240824769858e+01
2.028486683124999900e+03 1.034758328625227652e-01 -7.111432891590643846e-02 3.359534089270505008e-03 1.716166570469658537e-01 1.833847447808822570e-03 2.719996080235262959e-01 6.574058018255836411e-02 -1.704057771900135965e-03 2.079630856128680538e-01 0.000000000000000000e+00 3.157848268243924394e+01
2.029529070937499455e+03 1.061966472331603989e-01 -6.863730409473201011e-02 3.680694256776681494e-03 1.716959818266888815e-01 1.623363653536138897e-03 2.735091244816296174e-01 6.691400960919156871e-02 -1.674740041393715795e-03 2.082698549138317645e-01 0.000000000000000000e+00 3.157654306393463628e+01
2.030571458749999238e+03 1.090619930415714506e-01 -6.603160617703827950e-02 3.993427335855538607e-03 1.717999317850203433e-01 1.412846907188329386e-03 2.748345554925291090e-01 6.789721665575777776e-02 -1.638606052160915261e-03 2.085759448889322465e-01 0.000000000000000000e+00 3.157473150212925361e+01
2.031613846562499702e+03 1.120031487440122236e-01 -6.335240585110149536e-02 4.290657643758986894e-03 1.719171929623128925e-01 1.206468445168171243e-03 2.759369017561287829e-01 6.865723570358923944e-02 -1.590530038885068498e-03 2.088701960914246258e-01 0.000000000000000000e+00 3.157308432190348668e+01
2.032656234374999485e+03 1.150887707958817147e-01 -6.054898735591730113e-02 4.579998109992551580e-03 1.720591939179010876e-01 1.006565211701799601e-03 2.767371495919572766e-01 6.911142276330078937e-02 -1.536963443326128109e-03 2.091626902719826153e-01 0.000000000000000000e+00 3.157159741396922925e+01
2.033698622187499268e+03 1.183480476059390885e-01 -5.761940669840415197e-02 4.878501195197698648e-03 1.722400991779537704e-01 8.171189844808721819e-04 2.771884613739296066e-01 6.921742244402712130e-02 -1.494154169888073369e-03 2.094651930997905864e-01 0.000000000000000000e+00 3.157018013844073323e+01
2.034741009999999733e+03 1.218053857605107121e-01 -5.455380169752702124e-02 5.212455843591777549e-03 1.724552857790730143e-01 6.388478844237847551e-04 2.772577905460958947e-01 6.896281550841869279e-02 -1.478559379153865372e-03 2.097735344168310534e-01 0.000000000000000000e+00 3.156872251115653683e+01
2.035783397812499516e+03 1.255315602615941495e-01 -5.129543870476703515e-02 5.607979529156162379e-03 1.726948033186315457e-01 4.709779734214726327e-04 2.769409413116418750e-01 6.836399756991375087e-02 -1.504879376846804395e-03 2.100818231185749285e-01 0.000000000000000000e+00 3.156711670686381410e+01
2.036825785624999753e+03 1.295357920080224823e-01 -4.782379104859420943e-02 6.062570614686652037e-03 1.729501872469191570e-01 3.096857249670306625e-04 2.762517473700147885e-01 6.744336878315519701e-02 -1.580752926561498906e-03 2.103891315134210627e-01 0.000000000000000000e+00 3.156531037401537532e+01
2.037868173437499536e+03 1.337539202475721833e-01 -4.418207438245871227e-02 6.561606307264655769e-03 1.732074379986243140e-01 1.557888082091837616e-04 2.752025185532485652e-01 6.621673146357562323e-02 -1.711527762124423480e-03 2.106973148517973515e-01 0.000000000000000000e+00 3.156337028738454364e+01
2.038910561249999546e+03 1.380955613072964994e-01 -4.046396731185702283e-02 7.111678025265265324e-03 1.734610347653201545e-01 6.843449154041085115e-06 2.738883354649191970e-01 6.477649679798001825e-02 -1.899340468616825262e-03 2.110111791355560040e-01 0.000000000000000000e+00 3.156118964466579158e+01
2.039952949062499783e+03 1.425194886515598613e-01 -3.673211604161988331e-02 7.723754582695613324e-03 1.737110331691164855e-01 -1.323013947679638755e-04 2.724426812657568808e-01 6.324870016735349709e-02 -2.141942578138655850e-03 2.113359236765420257e-01 -0.000000000000000000e+00 3.155863324496601763e+01
2.040995336874999566e+03 1.470586864618159406e-01 -3.296581512671765274e-02 8.408723701687215168e-03 1.739508702199013268e-01 -2.638919919887063319e-04 2.709095196062172306e-01 6.167744882480038354e-02 -2.438317451275616443e-03 2.116703882326924635e-01 -0.000000000000000000e+00 3.155569320407092704e+01
2.042037724687500031e+03 1.518037074988553281e-01 -2.906300533947432652e-02 9.163567227924988845e-03 1.741697719657818444e-01 -3.961542576175507342e-04 2.692181606122671655e-01 6.000078638359767486e-02 -2.785949731043416144e-03 2.120033239597129138e-01 -0.000000000000000000e+00 3.155239920225090344e+01
2.043080112499999814e+03 1.568288285690747907e-01 -2.492505226044700387e-02 9.967121474842032675e-03 1.743628711361222827e-01 -5.330342911766394872e-04 2.673167797185364014e-01 5.816524119354204991e-02 -3.183416647719219950e-03 2.123349551727135576e-01 -0.000000000000000000e+00 3.154885748399090772e+01
2.044122500312499596e+03 1.620973369192969249e-01 -2.056497673028979262e-02 1.079812879423864766e-02 1.745335864915835145e-01 -6.789661049788002067e-04 2.652699056972280811e-01 5.621983734503414876e-02 -3.625140929673413559e-03 2.126752092818673390e-01 -0.000000000000000000e+00 3.154515636093316644e+01
2.045164888124999834e+03 1.675645849790423358e-01 -1.601172703950804604e-02 1.164386697018513633e-02 1.746826103540736752e-01 -8.335670674664223245e-04 2.631528585841216294e-01 5.422889642902043589e-02 -4.102374994009935771e-03 2.130263371491111501e-01 -0.000000000000000000e+00 3.154135330883941180e+01
2.046207275937499617e+03 1.731845705194607343e-01 -1.129990415936114531e-02 1.249454391847888701e-02 1.748117619446259985e-01 -9.963863092838499795e-04 2.610707904893800890e-01 5.227291915456946936e-02 -4.587279705833238741e-03 2.133851510406438723e-01 -0.000000000000000000e+00 3.153748356507340489e+01
2.047249663750000082e+03 1.789168203369714272e-01 -6.473495957115398339e-03 1.335138003244318652e-02 1.749261425027059946e-01 -1.164632728297503332e-03 2.591008007471687913e-01 5.039969492751036895e-02 -5.047352903689288073e-03 2.137484587233476896e-01 -0.000000000000000000e+00 3.153365331076262379e+01
2.048292051562499637e+03 1.847488061580437047e-01 -1.551248994928959395e-03 1.421155070063488332e-02 1.750300983214801431e-01 -1.331840704818018119e-03 2.572600099143781960e-01 4.859489037783459170e-02 -5.459952280640563427e-03 2.141250718171841816e-01 -0.000000000000000000e+00 3.152998524144625137e+01
2.049334439374999420e+03 1.905655921360337457e-01 3.370360148671207919e-03 1.505061597031524291e-02 1.751278403280991103e-01 -1.493512044429383141e-03 2.555810402539319681e-01 4.687627894116791483e-02 -5.813577172991003794e-03 2.145183384857550779e-01 -0.000000000000000000e+00 3.152651706133195475e+01
2.050376827187500112e+03 1.962714323860829113e-01 8.211557871893107596e-03 1.585361594775942101e-02 1.752289010145209325e-01 -1.651337555279690401e-03 2.540622275504855199e-01 4.525490946707854539e-02 -6.115268285278481486e-03 2.149225863686854698e-01 -0.000000000000000000e+00 3.152323475629987826e+01
2.051419214999999895e+03 2.018351005628016559e-01 1.293533292078228453e-02 1.661624018622432503e-02 1.753530412989068032e-01 -1.808913276000710885e-03 2.527322553344155120e-01 4.375519619947779160e-02 -6.372559298350941037e-03 2.153496184332886476e-01 -0.000000000000000000e+00 3.152021238620337940e+01
2.052461602812499677e+03 2.072398041852260842e-01 1.750586235550577810e-02 1.734443920585212670e-02 1.755185482598982660e-01 -1.967928181595148072e-03 2.516461579944774818e-01 4.242920477658346234e-02 -6.599169470906149360e-03 2.158161226888001549e-01 -0.000000000000000000e+00 3.151754346272884533e+01
2.053503990624999915e+03 2.124429338562546510e-01 2.187020268151659147e-02 1.804701612745695377e-02 1.757248959007252642e-01 -2.126471667942358111e-03 2.508274666610842973e-01 4.131499290679648689e-02 -6.811483221874317651e-03 2.163239569761621350e-01 -0.000000000000000000e+00 3.151522753690073486e+01
2.054546378437499698e+03 2.174004534306737402e-01 2.598792838168397304e-02 1.871708308696403214e-02 1.759693461726430652e-01 -2.278373284416877840e-03 2.502788403205278844e-01 4.042093810044913166e-02 -7.014217617535595251e-03 2.168721198376143688e-01 -0.000000000000000000e+00 3.151324061586391423e+01
2.055588766249999935e+03 2.221701896955184108e-01 2.993083841198074246e-02 1.934223382304230132e-02 1.762509631035996116e-01 -2.422217498913319458e-03 2.499671501582225452e-01 3.972231811523638245e-02 -7.211411380640735114e-03 2.174562434236269048e-01 -0.000000000000000000e+00 3.151151895943594283e+01
2.056631154062499718e+03 2.268100045989551172e-01 3.374980791579175465e-02 1.993415988466348127e-02 1.765652883403273643e-01 -2.556872167599379651e-03 2.498880644221145308e-01 3.924314111769183072e-02 -7.407541941484858949e-03 2.180524652459075452e-01 -0.000000000000000000e+00 3.151002161574956162e+01
2.057673541874999955e+03 2.312500035198326864e-01 3.737606616406959070e-02 2.049655924581465088e-02 1.769117357149394554e-01 -2.685900385748767310e-03 2.500251355354445870e-01 3.899758695823088428e-02 -7.613207763949039752e-03 2.186407563411627564e-01 -0.000000000000000000e+00 3.150867713870145437e+01
2.058715929687500193e+03 2.354909239016679257e-01 4.081451394259533183e-02 2.102567051755782623e-02 1.772880954928156838e-01 -2.806031621108528822e-03 2.502572120850237725e-01 3.888573458597042315e-02 -7.841303995543124489e-03 2.192127814945964981e-01 -0.000000000000000000e+00 3.150749892010117392e+01
2.059758317499999976e+03 2.395765876880319722e-01 4.409985613685220296e-02 2.152811381859358331e-02 1.776953861273451729e-01 -2.914957742241808085e-03 2.505168850454385643e-01 3.884972593917807721e-02 -8.099136447598676708e-03 2.197662955538591811e-01 -0.000000000000000000e+00 3.150650865411749280e+01
2.060800705312499758e+03 2.434783521796893280e-01 4.720386731303796712e-02 2.198797364349107386e-02 1.781433463873651202e-01 -3.013247009060607447e-03 2.508412253561886907e-01 3.889527509368674585e-02 -8.377693535098630628e-03 2.203236437976005824e-01 -0.000000000000000000e+00 3.150569991180024587e+01
2.061843093124999541e+03 2.471216713506069196e-01 5.006072840902252297e-02 2.238882273184028548e-02 1.786337651215499367e-01 -3.100510154376502365e-03 2.512480700640604137e-01 3.901199737562564829e-02 -8.663915083119141242e-03 2.208999877715538962e-01 -0.000000000000000000e+00 3.150514146660196246e+01
2.062885480937500233e+03 2.504333799946199535e-01 5.259408045448372981e-02 2.273706220120719212e-02 1.791582386438363983e-01 -3.175172162171125897e-03 2.516865562326424666e-01 3.915349597182241764e-02 -8.960630936647898809e-03 2.214936911974679234e-01 -0.000000000000000000e+00 3.150483314939941693e+01
2.063927868750000016e+03 2.534245936944531929e-01 5.479338790754392785e-02 2.305508959677506076e-02 1.797082851774603196e-01 -3.232052422547016923e-03 2.521043502869614317e-01 3.927854413513071075e-02 -9.274191358645687139e-03 2.220999975104764323e-01 -0.000000000000000000e+00 3.150475492309405823e+01
2.064970256562499799e+03 2.561305725503035813e-01 5.669245592541592715e-02 2.335535275710165504e-02 1.802728169891340548e-01 -3.271680121560342422e-03 2.524622635850617969e-01 3.935291654532802053e-02 -9.605847378214932286e-03 2.227151944179487086e-01 -0.000000000000000000e+00 3.150493648120323797e+01
2.066012644375000036e+03 2.586741817009550193e-01 5.841472300770494952e-02 2.364494514471655873e-02 1.808411088427466784e-01 -3.292772363378933514e-03 2.526832243419055435e-01 3.929002809735140933e-02 -9.946670118858559617e-03 2.233398663634127146e-01 -0.000000000000000000e+00 3.150546518704950572e+01
2.067055032187499819e+03 2.610706774186292711e-01 5.998223395995715135e-02 2.393583141530568337e-02 1.813956152403412569e-01 -3.296264215569540655e-03 2.527723778833788626e-01 3.909446403207125081e-02 -1.028864625719143680e-02 2.239665601084990243e-01 -0.000000000000000000e+00 3.150636140198108137e+01
2.068097420000000056e+03 2.632521348848509968e-01 6.133644665803499735e-02 2.423660030373001734e-02 1.819247990514780700e-01 -3.286333139321345048e-03 2.527904640791278079e-01 3.882616385374308005e-02 -1.062683453145603710e-02 2.245911347568407823e-01 -0.000000000000000000e+00 3.150748696906721946e+01
2.069139807812499839e+03 2.653430164133225300e-01 6.260720012907727838e-02 2.455726553024267789e-02 1.824169126540818309e-01 -3.272873738657024797e-03 2.527295961688855730e-01 3.847501639104485005e-02 -1.095367274679377376e-02 2.252082525246344724e-01 -0.000000000000000000e+00 3.150877656029492613e+01
2.070182195625000077e+03 2.674926374153126507e-01 6.395266940852198378e-02 2.489851177044988262e-02 1.828583138825384813e-01 -3.261820616930008725e-03 2.525644321030622863e-01 3.801417112092796147e-02 -1.125568918152455161e-02 2.258059501636588973e-01 -0.000000000000000000e+00 3.151032461296237486e+01
2.071224583437499859e+03 2.698422597751526375e-01 6.551312924312197028e-02 2.525629048122965403e-02 1.832538643323513294e-01 -3.255948000546090345e-03 2.522711300131679768e-01 3.740707111664873935e-02 -1.152221136704392052e-02 2.263862702635631718e-01 -0.000000000000000000e+00 3.151223744321778142e+01
2.072266971249999642e+03 2.724923533231740636e-01 6.737443347216579004e-02 2.563706637398842358e-02 1.836143898066605051e-01 -3.257520064942458389e-03 2.518764520177749766e-01 3.666570404504206765e-02 -1.175161781231882571e-02 2.269623657850517173e-01 -0.000000000000000000e+00 3.151455604868120375e+01
2.073309359062499425e+03 2.754684773978602896e-01 6.954401984076243048e-02 2.605900653987831828e-02 1.839411175303528878e-01 -3.267644807105983713e-03 2.514604423328135607e-01 3.586133707207775356e-02 -1.193055569999585883e-02 2.275296609607316556e-01 -0.000000000000000000e+00 3.151722818690010541e+01
2.074351746875000117e+03 2.787811238546808457e-01 7.203884092217346935e-02 2.652457633839788720e-02 1.842247335834491517e-01 -3.289270201749456505e-03 2.511012205079736215e-01 3.506534900371929137e-02 -1.203678832246339592e-02 2.280726598267177052e-01 -0.000000000000000000e+00 3.152013484705376456e+01
2.075394134687499900e+03 2.824648175321491372e-01 7.489311201458231926e-02 2.703142832761096237e-02 1.844641727616904425e-01 -3.324790432855921889e-03 2.508630685055625031e-01 3.434113965350665820e-02 -1.206659049537675554e-02 2.285885193474326282e-01 -0.000000000000000000e+00 3.152320901303185963e+01
2.076436522499999683e+03 2.865683853567365102e-01 7.814648915069231927e-02 2.757882740797755472e-02 1.846638394575896569e-01 -3.373222713896421952e-03 2.507801821532220088e-01 3.371971181187044531e-02 -1.201421580909486919e-02 2.290746861504464327e-01 -0.000000000000000000e+00 3.152648196237477762e+01
2.077478910312499920e+03 2.910431732137500616e-01 8.174353856400001783e-02 2.816856001235390483e-02 1.848295624405408011e-01 -3.436477647969067573e-03 2.509200172646476323e-01 3.326039307160544301e-02 -1.187398736343909383e-02 2.295336115564813040e-01 -0.000000000000000000e+00 3.152996652440901926e+01
2.078521298124999703e+03 2.958035407470459566e-01 8.558953246792501413e-02 2.880339673472935569e-02 1.849733687809481664e-01 -3.515742050230516447e-03 2.513722616675204136e-01 3.305334945638661870e-02 -1.165292889361509501e-02 2.299718411047489142e-01 -0.000000000000000000e+00 3.153348986461327641e+01
2.079563685937499940e+03 3.008291695288332068e-01 8.967262811896596630e-02 2.947341899513090946e-02 1.851007819940137245e-01 -3.610073244075296100e-03 2.521678565267232441e-01 3.312652301555139150e-02 -1.134997138293145080e-02 2.303913048941033104e-01 -0.000000000000000000e+00 3.153692368666202483e+01
2.080606073749999723e+03 3.061468021844009901e-01 9.402332887709077824e-02 3.017874408369411454e-02 1.852117948571461170e-01 -3.718767515045193553e-03 2.532961153594694981e-01 3.346592308811657812e-02 -1.095893969261394277e-02 2.307891319639668593e-01 -0.000000000000000000e+00 3.154026902678473476e+01
2.081648461562499506e+03 3.116694575538712098e-01 9.857176381958313027e-02 3.091009203862440935e-02 1.853071085911654758e-01 -3.842121089509518712e-03 2.547472626535000617e-01 3.407607716060310349e-02 -1.048673733731271887e-02 2.311579228302096667e-01 -0.000000000000000000e+00 3.154355687080650128e+01
2.082690849374999743e+03 3.173023731052182494e-01 1.032412072931202796e-01 3.165473098286272768e-02 1.853874627115455198e-01 -3.977626245240123079e-03 2.564727406767771667e-01 3.492243111883566037e-02 -9.950268460481071636e-03 2.315005780184225814e-01 -0.000000000000000000e+00 3.154677858633724696e+01
2.083733237187499981e+03 3.229671553855453792e-01 1.079695377167589065e-01 3.240965093435649313e-02 1.854510988696588258e-01 -4.126155207994687719e-03 2.583702081260726979e-01 3.591717213690863442e-02 -9.363032238824269687e-03 2.318160682279883089e-01 -0.000000000000000000e+00 3.154995525162565073e+01
2.084775624999999764e+03 3.286238877806768599e-01 1.127272995548125878e-01 3.316058256265080884e-02 1.855054975851848087e-01 -4.282769236710295968e-03 2.603110404996724081e-01 3.694181414226065802e-02 -8.737602761995172385e-03 2.321068291194069433e-01 -0.000000000000000000e+00 3.155305801370662522e+01
2.085818012812499546e+03 3.342535057963005873e-01 1.174935245809599765e-01 3.389875617438166400e-02 1.855656418232347060e-01 -4.446803893234104778e-03 2.622183712325718563e-01 3.792608064936986434e-02 -8.084249296879921637e-03 2.323765398800818893e-01 -0.000000000000000000e+00 3.155593639694049202e+01
2.086860400624999784e+03 3.398684044479863275e-01 1.222525133018671495e-01 3.463835567576858954e-02 1.856370801075080956e-01 -4.610340107752215234e-03 2.640416477467781853e-01 3.884931888350039164e-02 -7.433069398742289668e-03 2.326253982620201111e-01 -0.000000000000000000e+00 3.155850808700107990e+01
2.087902788437500021e+03 3.455385109790166109e-01 1.270410577342112601e-01 3.538831040960055407e-02 1.857252205335451767e-01 -4.760474337458760370e-03 2.657225047588313571e-01 3.968880637624332131e-02 -6.827909307375056025e-03 2.328616076899631127e-01 -0.000000000000000000e+00 3.156073159870545908e+01
2.088945176249999804e+03 3.512488152080516235e-01 1.318497744245512859e-01 3.614885675483453520e-02 1.858240905984818447e-01 -4.895043503507192501e-03 2.672259290341785221e-01 4.045628579882016435e-02 -6.302276692798085278e-03 2.330719199281564291e-01 -0.000000000000000000e+00 3.156263155060262449e+01
2.089987564062499587e+03 3.570361049786323071e-01 1.367051813923510772e-01 3.693572638243305950e-02 1.859282619540213455e-01 -5.008878276737975879e-03 2.684633491724194299e-01 4.109937511568519108e-02 -5.884739780103259710e-03 2.332487138368375124e-01 -0.000000000000000000e+00 3.156424148008007080e+01
2.091029951874999824e+03 3.628991697304139730e-01 1.415884164685202173e-01 3.775852254516284812e-02 1.860485809590787520e-01 -5.101364724628241684e-03 2.693753238198756117e-01 4.156314239114557163e-02 -5.592398528164573002e-03 2.334045799568946200e-01 -0.000000000000000000e+00 3.156563214202116896e+01
2.092072339687499607e+03 3.687811914642641908e-01 1.464529567295405343e-01 3.860667958669483646e-02 1.861827721011438397e-01 -5.169068851933492255e-03 2.699586723512659159e-01 4.185143854704734961e-02 -5.431395331358196410e-03 2.335386291355767696e-01 -0.000000000000000000e+00 3.156682797517671446e+01
2.093114727499999390e+03 3.746902912445027045e-01 1.513087106421908967e-01 3.947820461703613337e-02 1.863298443941755200e-01 -5.209132359565856255e-03 2.702501242810570470e-01 4.199834116303163140e-02 -5.399294216636409127e-03 2.336510773346618386e-01 -0.000000000000000000e+00 3.156781558320900771e+01
2.094157115312500082e+03 3.806519926546602650e-01 1.561787623171158601e-01 4.037049974847328748e-02 1.865016398959750688e-01 -5.221180604178472622e-03 2.702663215900689142e-01 4.199701115047513311e-02 -5.481487067409022973e-03 2.337507975070027832e-01 -0.000000000000000000e+00 3.156872009534231438e+01
2.095199503124999865e+03 3.866454571206956459e-01 1.610538274141471715e-01 4.126761026726269432e-02 1.867066299289030784e-01 -5.203053890983216911e-03 2.699132584021869397e-01 4.173737238558537094e-02 -5.665072399492952770e-03 2.338409584160945076e-01 -0.000000000000000000e+00 3.156965606753407982e+01
2.096241890937499647e+03 3.925315297141641069e-01 1.658001308844959665e-01 4.216104295734779406e-02 1.869492292682338463e-01 -5.154899119046361423e-03 2.691765650717341529e-01 4.118864144436336361e-02 -5.938306942640560193e-03 2.339262305700113564e-01 -0.000000000000000000e+00 3.157069746286962086e+01
2.097284278749999885e+03 3.982437173099589445e-01 1.703468950850854091e-01 4.305428492466670254e-02 1.872291896851840665e-01 -5.080864626804708004e-03 2.680998889148338837e-01 4.036545043553378675e-02 -6.281791739403741470e-03 2.340162302187038246e-01 -0.000000000000000000e+00 3.157201681256054826e+01
2.098326666562499668e+03 4.038868255404898799e-01 1.747777012153934051e-01 4.396029890934349815e-02 1.875518738742874836e-01 -4.980519421161134705e-03 2.667236801989127937e-01 3.927586379729156724e-02 -6.671494697182388245e-03 2.341193110988036008e-01 -0.000000000000000000e+00 3.157380275831667049e+01
2.099369054374999905e+03 4.095288378662135798e-01 1.791449966980272479e-01 4.489138358240477022e-02 1.879233018401439415e-01 -4.855505728092854648e-03 2.651347713901280878e-01 3.798071353764847363e-02 -7.092066473750664735e-03 2.342461243262302928e-01 -0.000000000000000000e+00 3.157614374216534969e+01
2.100411442187499688e+03 4.151105732820333238e-01 1.833946647368907834e-01 4.585189553368546056e-02 1.883405337025100268e-01 -4.709928995502691944e-03 2.633439420489149252e-01 3.648822514723225330e-02 -7.549680723246923741e-03 2.344053976249295956e-01 -0.000000000000000000e+00 3.157904351182783032e+01
2.101453829999999471e+03 4.205102894220989485e-01 1.874134929673080263e-01 4.684201194504339361e-02 1.888001991249850520e-01 -4.545945846140053877e-03 2.613479149344190566e-01 3.481222342565112871e-02 -8.058469303490887331e-03 2.345941608122588118e-01 -0.000000000000000000e+00 3.158243998909696160e+01
2.102496217812500163e+03 4.255927385715069233e-01 1.910878269844547006e-01 4.785225072480625563e-02 1.892945867562804141e-01 -4.368932102598059239e-03 2.592275735369627410e-01 3.303730387987534323e-02 -8.616367402313713370e-03 2.348066370594011076e-01 -0.000000000000000000e+00 3.158623907300937717e+01
2.103538605624999946e+03 4.303128383796667733e-01 1.944004122800154222e-01 4.886938752728808844e-02 1.898059663438222411e-01 -4.182300299560366870e-03 2.570664953734388969e-01 3.123448889281308857e-02 -9.208460434493925123e-03 2.350404669151197334e-01 -0.000000000000000000e+00 3.159041839613700020e+01
2.104580993437499728e+03 4.347105045101275489e-01 1.974211510444851547e-01 4.987760127471124738e-02 1.903206359047731888e-01 -3.992219640696103786e-03 2.549006445376830743e-01 2.942244669141602306e-02 -9.812904718263404380e-03 2.352911025645304521e-01 -0.000000000000000000e+00 3.159491504333741219e+01
2.105623381249999966e+03 4.388143210143692907e-01 2.001935846053585211e-01 5.086557144197695335e-02 1.908374850799300915e-01 -3.804706206095331486e-03 2.527631840110038941e-01 2.761849357174983935e-02 -1.041217115123869649e-02 2.355568615904927443e-01 -0.000000000000000000e+00 3.159956804119915574e+01
2.106665769062499749e+03 4.425153605077800645e-01 2.026112989358619387e-01 5.182313897849905038e-02 1.913611155187450452e-01 -3.623423231172489753e-03 2.508020569509419317e-01 2.595226538906195146e-02 -1.099342879815420719e-02 2.358432203600341615e-01 -0.000000000000000000e+00 3.160427563078955160e+01
2.107708156874999986e+03 4.457428086553178459e-01 2.046175267874998094e-01 5.272966100481377150e-02 1.918902858311065107e-01 -3.452315294182853930e-03 2.490961360662716784e-01 2.448576985956828558e-02 -1.153792956276005616e-02 2.361482957694634455e-01 -0.000000000000000000e+00 3.160900412956477368e+01
2.108750544687499769e+03 4.486029817946222686e-01 2.063387482445833976e-01 5.356645667234979924e-02 1.924118412385745214e-01 -3.295226198296799178e-03 2.476162999778786789e-01 2.317991925734019798e-02 -1.203324852921272385e-02 2.364696292497512065e-01 -0.000000000000000000e+00 3.161369331470276123e+01
2.109792932499999552e+03 4.511952441884514164e-01 2.078853158047981320e-01 5.432999631141832708e-02 1.929148267643581438e-01 -3.156932603382013071e-03 2.463617227800942722e-01 2.203218967302842182e-02 -1.247813920674620269e-02 2.368076723138120565e-01 -0.000000000000000000e+00 3.161826111141258977e+01
2.110835320312500244e+03 4.535480602481573587e-01 2.092937395626542074e-01 5.502186368000303029e-02 1.933900044711084898e-01 -3.039094071932420954e-03 2.453301650670638989e-01 2.105368167944274976e-02 -1.287290638707699192e-02 2.371493897746981550e-01 -0.000000000000000000e+00 3.162258801912994244e+01
2.111877708124999572e+03 4.556560416002994884e-01 2.105690179677718876e-01 5.564009927270097133e-02 1.938280219581152708e-01 -2.942355923041279058e-03 2.445008885231704787e-01 2.023633634868667736e-02 -1.321046378199964774e-02 2.374750159564834595e-01 -0.000000000000000000e+00 3.162647884358548822e+01
2.112920095937499809e+03 4.575245583975469099e-01 2.117283588732677413e-01 5.617842852093474226e-02 1.942189338142800148e-01 -2.866556346110753477e-03 2.438555436553357103e-01 1.957480390948282065e-02 -1.347846591311084585e-02 2.377592056589637459e-01 -0.000000000000000000e+00 3.162977386640362099e+01
2.113962483750000047e+03 4.590592671437734307e-01 2.127103566990219130e-01 5.660978989935486205e-02 1.945454425562341549e-01 -2.807032561718819999e-03 2.434052532195951912e-01 1.910083526149626565e-02 -1.367540207076500466e-02 2.379798200288639198e-01 -0.000000000000000000e+00 3.163249967792107142e+01
2.115004871562499829e+03 4.602646789737654398e-01 2.135218948374216774e-01 5.692036315430221149e-02 1.948052047323397540e-01 -2.756249983158308350e-03 2.431135655779034788e-01 1.878707178073795586e-02 -1.380931190255238299e-02 2.381358056997179007e-01 -0.000000000000000000e+00 3.163480536596359372e+01
2.116047259375000067e+03 4.612418190661285999e-01 2.142510574355230291e-01 5.710679041056276883e-02 1.950093240554142682e-01 -2.713961044851168763e-03 2.429038817884576207e-01 1.854261981537084353e-02 -1.387593008374166451e-02 2.382371920568284451e-01 -0.000000000000000000e+00 3.163677170787746462e+01
2.117089647187499850e+03 4.621045117597064045e-01 2.150076025516282352e-01 5.716986379938002183e-02 1.951591114186915499e-01 -2.684642901587337444e-03 2.426420367042049220e-01 1.823276389697500374e-02 -1.388437212008103439e-02 2.382936449273109492e-01 -0.000000000000000000e+00 3.163841484818085803e+01
2.118132035000000087e+03 4.629599078618807373e-01 2.159022466434977194e-01 5.711728731704435180e-02 1.952442973537782400e-01 -2.672254328677654747e-03 2.422130947891419084e-01 1.776106910181275700e-02 -1.384769510796306745e-02 2.382997207952922136e-01 -0.000000000000000000e+00 3.163970458551463594e+01
2.119174422812499870e+03 4.638869331744638336e-01 2.170035589844402091e-01 5.696809842226938092e-02 1.952591034310089402e-01 -2.676000239850009205e-03 2.415477637904644703e-01 1.707224867717392972e-02 -1.377013209599592218e-02 2.382456472092864541e-01 -0.000000000000000000e+00 3.164071443559393515e+01
2.120216810624999653e+03 4.649522669348508108e-01 2.183574632169636431e-01 5.674923694748090774e-02 1.951936270265460516e-01 -2.692402346750694120e-03 2.405744353073235031e-01 1.611853157385985738e-02 -1.367038262294841856e-02 2.381262863564120591e-01 -0.000000000000000000e+00 3.164166106746297302e+01
2.121259198437499890e+03 4.661522445570482898e-01 2.199645114444101490e-01 5.646941026669066721e-02 1.950372984202220772e-01 -2.723001803967563597e-03 2.392381782452024930e-01 1.487530361048164385e-02 -1.356770582098144884e-02 2.379305804557023118e-01 -0.000000000000000000e+00 3.164261200494537007e+01
2.122301586250000128e+03 4.675878657227462432e-01 2.219093219956090879e-01 5.615043651090789734e-02 1.947966348844131779e-01 -2.772157126407534533e-03 2.375080474182157952e-01 1.332578730273641099e-02 -1.347033285831934595e-02 2.376525929737987319e-01 -0.000000000000000000e+00 3.164353754610440816e+01
2.123343974062499910e+03 4.693677970392630683e-01 2.242589053299111623e-01 5.582194898970399555e-02 1.944912607164678842e-01 -2.838532970787750048e-03 2.354200153104507032e-01 1.150241555367454739e-02 -1.338213935007871724e-02 2.372997391068548678e-01 -0.000000000000000000e+00 3.164444790386009032e+01
2.124386361874999693e+03 4.714862180449108653e-01 2.269949254337144118e-01 5.548715338202359071e-02 1.941363538170321479e-01 -2.920124097152518305e-03 2.330618534994363111e-01 9.480945682270067870e-03 -1.329982235955315048e-02 2.368807301767194007e-01 -0.000000000000000000e+00 3.164532781704133768e+01
2.125428749687499931e+03 4.739787573734122184e-01 2.301349237351916766e-01 5.516747929877524603e-02 1.937392881793819910e-01 -3.021149419671515738e-03 2.304937942797929962e-01 7.322909048325103309e-03 -1.322350298878448641e-02 2.363943882202523827e-01 -0.000000000000000000e+00 3.164617754378561898e+01
2.126471137499999713e+03 4.768734772411274414e-01 2.336703101530387405e-01 5.489528756740152948e-02 1.933104606941369596e-01 -3.142998766152794565e-03 2.277608926618602259e-01 5.070497398145903598e-03 -1.316022666737099930e-02 2.358506219310853302e-01 -0.000000000000000000e+00 3.164702382843820772e+01
2.127513525312499951e+03 4.800605307598149185e-01 2.374871569437737029e-01 5.467228771703347423e-02 1.928578776623762203e-01 -3.281627574958701811e-03 2.249259842785616414e-01 2.782231287921173475e-03 -1.311178623944947441e-02 2.352555392300899328e-01 -0.000000000000000000e+00 3.164792773577563878e+01
2.128555913124999734e+03 4.833478698115993843e-01 2.414010527090284519e-01 5.450111704412924363e-02 1.923802225279857281e-01 -3.432530497981795166e-03 2.220705142586388015e-01 5.482701695085383979e-04 -1.307433535927169342e-02 2.345965794484019540e-01 -0.000000000000000000e+00 3.164893889216989464e+01
2.129598300937499516e+03 4.865570574719118579e-01 2.452222638303508395e-01 5.438619776862341215e-02 1.918898866349119381e-01 -3.591519186181118314e-03 2.193112810616021369e-01 -1.536939369510375176e-03 -1.303951118623530164e-02 2.338877316173478271e-01 -0.000000000000000000e+00 3.165002418721432065e+01
2.130640688749999299e+03 4.895315323186089640e-01 2.487811687998177645e-01 5.432497070375086334e-02 1.914126628913141448e-01 -3.758935423746724916e-03 2.168159605735685558e-01 -3.335868335791273339e-03 -1.300877157312213019e-02 2.331606004824819667e-01 -0.000000000000000000e+00 3.165113893294998348e+01
2.131683076562499991e+03 4.922012782312860102e-01 2.519981240689624369e-01 5.431886040159045193e-02 1.909608891624364757e-01 -3.932831921665100490e-03 2.147119941007305799e-01 -4.737664345276000437e-03 -1.297945937384294840e-02 2.324291178198495400e-01 -0.000000000000000000e+00 3.165224616311269301e+01
2.132725464374999774e+03 4.945203392138208254e-01 2.548190746405519236e-01 5.436897427341597089e-02 1.905373793948538508e-01 -4.111182600849197337e-03 2.130317086920225367e-01 -5.723554898362177672e-03 -1.294546379409677525e-02 2.317007273844814974e-01 -0.000000000000000000e+00 3.165341460106632354e+01
2.133767852187500011e+03 4.963606814002661238e-01 2.571240971250862706e-01 5.446354871626157834e-02 1.901391609295836060e-01 -4.292436646442857745e-03 2.117751816783356444e-01 -6.291214843802408856e-03 -1.290766266389140743e-02 2.309740591860294512e-01 -0.000000000000000000e+00 3.165483282649613983e+01
2.134810239999999794e+03 4.976691703426965874e-01 2.588667779396897628e-01 5.459053059373003558e-02 1.897673231866970900e-01 -4.473462653557009824e-03 2.109328103670607690e-01 -6.454751594122566140e-03 -1.286096455917107306e-02 2.302485265203544074e-01 -0.000000000000000000e+00 3.165654486659516920e+01
2.135852627812499577e+03 4.984917255336497877e-01 2.600787495172682262e-01 5.476233160222260254e-02 1.894224407774132424e-01 -4.650769173931952084e-03 2.105335728897386738e-01 -6.194598257638875456e-03 -1.280287222081992818e-02 2.295310433681974904e-01 -0.000000000000000000e+00 3.165852162071426434e+01
2.136895015624999814e+03 4.988460116510726738e-01 2.607692526318357018e-01 5.498706187571378301e-02 1.891035745891781472e-01 -4.818079276918485823e-03 2.106042402158514459e-01 -5.496232848984391670e-03 -1.273193893913327802e-02 2.288324120039691156e-01 -0.000000000000000000e+00 3.166078079714556281e+01
2.137937403437499142e+03 4.987089991342348316e-01 2.609318093279549000e-01 5.524548478636626125e-02 1.888172909377638098e-01 -4.973064540287125933e-03 2.111033684788607145e-01 -4.421708159818778759e-03 -1.265253643569012529e-02 2.281776130743696229e-01 -0.000000000000000000e+00 3.166324045606467763e+01
2.138979791249999835e+03 4.980628117227143270e-01 2.605603679717376497e-01 5.552565052291358327e-02 1.885604524441842345e-01 -5.115375941125846655e-03 2.119383837509889457e-01 -3.057880885811628275e-03 -1.258048750737532015e-02 2.275767521441758867e-01 -0.000000000000000000e+00 3.166583340742958441e+01
2.140022179062499617e+03 4.968807289257238247e-01 2.596361319573461390e-01 5.581375627264884010e-02 1.883286531918898221e-01 -5.244649769480629053e-03 2.130512483997828443e-01 -1.460072530047995488e-03 -1.252077675900342170e-02 2.270320976888342557e-01 -0.000000000000000000e+00 3.166853195998071158e+01
2.141064566874999400e+03 4.952044588063400088e-01 2.582187610214276008e-01 5.609154668824539725e-02 1.881124535306432366e-01 -5.362893290233318802e-03 2.144473015174755970e-01 3.592796429011922438e-04 -1.245755017110162545e-02 2.265455720456760191e-01 -0.000000000000000000e+00 3.167132684950797739e+01
2.142106954687499638e+03 4.932308468458876938e-01 2.565212946742983502e-01 5.635394323580816822e-02 1.878880651849741401e-01 -5.470250446494644495e-03 2.160763679232982626e-01 2.339440373078139918e-03 -1.237517872793533584e-02 2.261121062781554503e-01 -0.000000000000000000e+00 3.167423204531727166e+01
2.143149342499999875e+03 4.912179992669890027e-01 2.547905312357161001e-01 5.661128896974776392e-02 1.876440660484313683e-01 -5.565965388044429897e-03 2.178300500376655902e-01 4.370466549708054184e-03 -1.227627474803282687e-02 2.257358582359903498e-01 -0.000000000000000000e+00 3.167726648147407431e+01
2.144191730312499658e+03 4.892817105579833625e-01 2.531343827713672945e-01 5.685918519425858797e-02 1.873875957218714972e-01 -5.649994235942537406e-03 2.196126853818113345e-01 6.365020225354480615e-03 -1.216863472886060143e-02 2.254162998853174449e-01 -0.000000000000000000e+00 3.168046384995452414e+01
2.145234118124999895e+03 4.874259301774288011e-01 2.515674643025891388e-01 5.708103453246493597e-02 1.871194293651159968e-01 -5.723666438679324286e-03 2.213760042668885542e-01 8.285144219726040676e-03 -1.205589146557718358e-02 2.251467515127396901e-01 -0.000000000000000000e+00 3.168388504311408482e+01
2.146276505937499223e+03 4.856571106162749785e-01 2.501050624494156605e-01 5.727465920631674701e-02 1.868188342424897119e-01 -5.785873742514419278e-03 2.231516829250419776e-01 1.017655545949596937e-02 -1.193739308369134999e-02 2.249125205492373547e-01 -0.000000000000000000e+00 3.168756964820865818e+01
2.147318893749999916e+03 4.840383985437701209e-01 2.488250477642376390e-01 5.743923460776889645e-02 1.864642601567272351e-01 -5.838591103861927485e-03 2.248838344283677071e-01 1.200406478373467270e-02 -1.181497869256928346e-02 2.246947483372023213e-01 -0.000000000000000000e+00 3.169138356525380829e+01
2.148361281562499698e+03 4.827371551904713343e-01 2.478844558717640534e-01 5.759017759430873351e-02 1.860497104384329914e-01 -5.883797286267995058e-03 2.264605728081143243e-01 1.366640031588450127e-02 -1.169405974141316321e-02 2.244882322336429759e-01 -0.000000000000000000e+00 3.169515492450911509e+01
2.149403669374999936e+03 4.817636655265671308e-01 2.472865820102381207e-01 5.773447300180933883e-02 1.855781495134407877e-01 -5.921149994346074780e-03 2.278054259431726569e-01 1.510391313308054144e-02 -1.158089088818579568e-02 2.242824036982778990e-01 -0.000000000000000000e+00 3.169881668829899368e+01
2.150446057187499719e+03 4.809771920301955106e-01 2.469050442670092105e-01 5.785298629665652781e-02 1.850571895903330710e-01 -5.951259189169353335e-03 2.288249607633169591e-01 1.623370080889900355e-02 -1.147256320182264699e-02 2.240638231562405991e-01 -0.000000000000000000e+00 3.170229483278274785e+01
2.151488444999999956e+03 4.803278635988809664e-01 2.467012331958157167e-01 5.792785800956767872e-02 1.844910923565636351e-01 -5.973410925400044966e-03 2.294961778097902028e-01 1.702464687006569055e-02 -1.135831690397704798e-02 2.238298478437015515e-01 -0.000000000000000000e+00 3.170556207167207674e+01
2.152530832812499739e+03 4.797899971227682636e-01 2.466760134425537987e-01 5.793691404543449552e-02 1.838727768516351946e-01 -5.986054537972305793e-03 2.298465369078513398e-01 1.750999234832225498e-02 -1.123627824527735283e-02 2.235728228048064481e-01 -0.000000000000000000e+00 3.170865045457090048e+01
2.153573220624999976e+03 4.793375606465684613e-01 2.468233198616434643e-01 5.786351335836259491e-02 1.832029173911003672e-01 -5.988602357893732867e-03 2.298605739870256404e-01 1.768689422644561041e-02 -1.111106218140159134e-02 2.232847419419816126e-01 -0.000000000000000000e+00 3.171147536930890354e+01
2.154615608437500214e+03 4.789940105937042780e-01 2.471478925194618703e-01 5.771805522547227008e-02 1.824928279772779771e-01 -5.980157963377051578e-03 2.295440877438258975e-01 1.756055252263023087e-02 -1.098213409949045510e-02 2.229656693206861218e-01 -0.000000000000000000e+00 3.171386900261869712e+01
2.155657996249999997e+03 4.787817574111222219e-01 2.476565035835809891e-01 5.751344734420399396e-02 1.817545746921169492e-01 -5.967869924374154256e-03 2.289442438677004032e-01 1.717067484449859988e-02 -1.083981188462933114e-02 2.226133809078311432e-01 -0.000000000000000000e+00 3.171567579126956105e+01
2.156700384062499779e+03 4.787063883714750556e-01 2.483448777156256615e-01 5.726185413103465627e-02 1.809950283313880304e-01 -5.956330833140755301e-03 2.281182461898643987e-01 1.658039042242966110e-02 -1.068044149196629988e-02 2.222182972594010375e-01 -0.000000000000000000e+00 3.171680062804347600e+01
2.157742771875000017e+03 4.787082476039315471e-01 2.491480614211897815e-01 5.697144879629195691e-02 1.802191351674033437e-01 -5.945922336756452771e-03 2.271842185445767104e-01 1.591329478272761333e-02 -1.049862805754790337e-02 2.217695518193970039e-01 -0.000000000000000000e+00 3.171724513734923789e+01
2.158785159687499799e+03 4.787330331639679248e-01 2.500048889731910640e-01 5.665184549753438104e-02 1.794334319651984810e-01 -5.937421343996510115e-03 2.262193067490315401e-01 1.525308029073859165e-02 -1.029360206179002514e-02 2.212598285200829684e-01 -0.000000000000000000e+00 3.171711715963649780e+01
2.159827547499999582e+03 4.787856308367113845e-01 2.509193650964665623e-01 5.631457127414979391e-02 1.786345011111695746e-01 -5.935964940012640814e-03 2.251971864016507341e-01 1.459209086417471296e-02 -1.007563000619236815e-02 2.206807255436683823e-01 -0.000000000000000000e+00 3.171652599826602170e+01
2.160869935312499820e+03 4.789215772495711843e-01 2.519449796240840200e-01 5.596543276324350558e-02 1.778317999176138586e-01 -5.947038052404707287e-03 2.240458838740724268e-01 1.387600177969326026e-02 -9.854669923879439894e-03 2.200245520182586012e-01 -0.000000000000000000e+00 3.171547707836946728e+01
2.161912323124999602e+03 4.792557053143027268e-01 2.531626995862865659e-01 5.562527153127649893e-02 1.770458528326160907e-01 -5.966678015594710852e-03 2.227228015348960144e-01 1.306171721738511732e-02 -9.635747090690365002e-03 2.192968314082012482e-01 -0.000000000000000000e+00 3.171404473444728822e+01
2.162954710937500295e+03 4.797636835912847952e-01 2.545367885367060268e-01 5.530114014588549676e-02 1.762816167164853454e-01 -5.988958040578831049e-03 2.212517413057612792e-01 1.216804929288176247e-02 -9.418704432727957598e-03 2.185023964456074830e-01 -0.000000000000000000e+00 3.171232680578731333e+01
2.163997098749999623e+03 4.802857245301369593e-01 2.559237895690633646e-01 5.498179763634830630e-02 1.755347007591038788e-01 -6.012117671988011225e-03 2.196835284137655664e-01 1.125568451123546906e-02 -9.210796592124259607e-03 2.176386404946543673e-01 -0.000000000000000000e+00 3.171036799747250257e+01
2.165039486562499860e+03 4.807703610589573184e-01 2.572458747907399035e-01 5.468848339884979648e-02 1.748067029477964607e-01 -6.038127137036761183e-03 2.180587387959918855e-01 1.036612437565873589e-02 -9.030575385755631318e-03 2.167231898060887896e-01 -0.000000000000000000e+00 3.170828652537542780e+01
2.166081874375000098e+03 4.811392789348844512e-01 2.584132713260662295e-01 5.443964526695443951e-02 1.740996674756829510e-01 -6.075753048369658682e-03 2.164183377857277768e-01 9.537021710661569215e-03 -8.892773895527981282e-03 2.157740899705941906e-01 -0.000000000000000000e+00 3.170625250136421869e+01
2.167124262187499880e+03 4.813181134780828985e-01 2.593597128830680831e-01 5.423840686488184959e-02 1.734084175257785410e-01 -6.125679860504210615e-03 2.147933176936787092e-01 8.807208099506663723e-03 -8.808071700328011511e-03 2.147941812945000639e-01 -0.000000000000000000e+00 3.170442037511407918e+01
2.168166649999999663e+03 4.813306207735623121e-01 2.600860822349586599e-01 5.410611875159121453e-02 1.727334017247985354e-01 -6.186437352500966276e-03 2.132115526293190122e-01 8.197222265848742861e-03 -8.779592953350122062e-03 2.137939233168204001e-01 -0.000000000000000000e+00 3.170288876151852975e+01
2.169209037812499901e+03 4.811941179710410577e-01 2.605862675426825481e-01 5.406139933160775124e-02 1.720810512698298655e-01 -6.259483731721153001e-03 2.117158999125467733e-01 7.732650678621754044e-03 -8.807564011438463389e-03 2.127908132453634749e-01 -0.000000000000000000e+00 3.170170439191566203e+01
2.170251425624999683e+03 4.809372846380097766e-01 2.608810632673579377e-01 5.410499468420659763e-02 1.714584743465097094e-01 -6.343403291758631206e-03 2.103159397295749911e-01 7.419187077914821994e-03 -8.902617790699245484e-03 2.117993704423594137e-01 -0.000000000000000000e+00 3.170093152077477683e+01
2.171293813437499921e+03 4.805704267157259735e-01 2.609814182996486043e-01 5.423064454829706893e-02 1.708665856039581488e-01 -6.436163769932415520e-03 2.090238765758065942e-01 7.254610921638033130e-03 -9.060410340579643992e-03 2.108296759947481946e-01 -0.000000000000000000e+00 3.170061963469738586e+01
2.172336201249999704e+03 4.800956765635291945e-01 2.608889061981912727e-01 5.443455111277689662e-02 1.703052083082254864e-01 -6.539147236267073109e-03 2.078844760253844293e-01 7.247159747008313259e-03 -9.269700110357459791e-03 2.099070163887335749e-01 -0.000000000000000000e+00 3.170076431246876680e+01
2.173378589062499941e+03 4.795017904100357664e-01 2.606088157361451940e-01 5.470449650570913258e-02 1.697718917539046690e-01 -6.652956788246097534e-03 2.069471458960620847e-01 7.420602551782426275e-03 -9.527768174533258333e-03 2.090543115188129297e-01 -0.000000000000000000e+00 3.170133918948848262e+01
2.174420976875000179e+03 4.787510901648212580e-01 2.601317498398307282e-01 5.501722129757014024e-02 1.692617035961230532e-01 -6.775782504756202272e-03 2.062666370903036284e-01 7.810104106259851617e-03 -9.825161242827448044e-03 2.082816942268712335e-01 -0.000000000000000000e+00 3.170227608669442532e+01
2.175463364687499961e+03 4.776956746292784772e-01 2.593471549335460424e-01 5.534293349874219725e-02 1.687643461740125639e-01 -6.908205077881479639e-03 2.058997436010170934e-01 8.465431720922822131e-03 -1.015752893776656132e-02 2.075918408178608343e-01 -0.000000000000000000e+00 3.170356541719862875e+01
2.176505752499999744e+03 4.761791744253339176e-01 2.581418064675032875e-01 5.564804461935474178e-02 1.682660544725373131e-01 -7.049573559666909989e-03 2.058664382645513380e-01 9.406327104845773474e-03 -1.051831204107111367e-02 2.069784232007766678e-01 -0.000000000000000000e+00 3.170520415962657879e+01
2.177548140312499982e+03 4.742152644136022888e-01 2.565510122109695978e-01 5.590941810568411663e-02 1.677595547266624854e-01 -7.196369365831850259e-03 2.061291653140895075e-01 1.059219675198679565e-02 -1.089282575387707369e-02 2.064297943159797977e-01 -0.000000000000000000e+00 3.170711807157959683e+01
2.178590528124999764e+03 4.718481376785683690e-01 2.546309793427800616e-01 5.611882347229263379e-02 1.672294482281459216e-01 -7.346313553828912567e-03 2.066471222939079977e-01 1.198709239690578555e-02 -1.126913251830431381e-02 2.059291624153065381e-01 -0.000000000000000000e+00 3.170924802307503398e+01
2.179632915937500002e+03 4.691044475527149649e-01 2.524351051474518215e-01 5.626618587769249835e-02 1.666553090800946824e-01 -7.500711474955614952e-03 2.074123641990835154e-01 1.357431684694688535e-02 -1.163118907086653844e-02 2.054692364230031598e-01 -0.000000000000000000e+00 3.171149671475709297e+01
2.180675303749999784e+03 4.660541286379547565e-01 2.500442161399908936e-01 5.635049229623317890e-02 1.660222985344264046e-01 -7.654992629450870986e-03 2.083992209464584910e-01 1.532120035614901836e-02 -1.196502930389393982e-02 2.050430498942034108e-01 -0.000000000000000000e+00 3.171373088636487481e+01
2.181717691562499567e+03 4.626757017425216501e-01 2.474407356818105197e-01 5.636466954062385737e-02 1.653308545858964973e-01 -7.806098571462392194e-03 2.095451065939862301e-01 1.716647353010620700e-02 -1.226096033765976777e-02 2.046395934015397822e-01 -0.000000000000000000e+00 3.171581850423811488e+01
2.182760079374999805e+03 4.588757002662097739e-01 2.445361124347919801e-01 5.629702468799338555e-02 1.645900754496019136e-01 -7.953643012421492478e-03 2.108131112501424320e-01 1.907798078372915582e-02 -1.250809388716541196e-02 2.042432243535786951e-01 -0.000000000000000000e+00 3.171766571638986321e+01
2.183802467187499587e+03 4.546520383838533186e-01 2.413244029158750359e-01 5.614596900567397908e-02 1.638069320457313793e-01 -8.094065269409794067e-03 2.121700875233282768e-01 2.103071287650047638e-02 -1.269666345629912735e-02 2.038360381031269208e-01 -0.000000000000000000e+00 3.171924599004220724e+01
2.184844854999999825e+03 4.501036652125601778e-01 2.378870341082731654e-01 5.592480082373207928e-02 1.629885269362190692e-01 -8.225415769975681982e-03 2.135884421515527321e-01 2.300089433082081608e-02 -1.282126077205031529e-02 2.034088085927822365e-01 -0.000000000000000000e+00 3.172050503625854745e+01
2.185887242812499153e+03 4.454057786017411869e-01 2.343638005416345260e-01 5.566206330415046644e-02 1.621432683178418432e-01 -8.347700697448154350e-03 2.150609055456843000e-01 2.498058731418478090e-02 -1.287775454227040560e-02 2.029580727737699264e-01 -0.000000000000000000e+00 3.172133538057638447e+01
2.186929630624999845e+03 4.407619647388597017e-01 2.309309458467961318e-01 5.537193300579218436e-02 1.612854443905951396e-01 -8.459312367491931065e-03 2.165001397277689366e-01 2.687789228757631044e-02 -1.286659876316147665e-02 2.024888462033541114e-01 -0.000000000000000000e+00 3.172163958503957915e+01
2.187972018437499628e+03 4.363293130197191116e-01 2.277367931933001466e-01 5.506142942792519035e-02 1.604248091580877111e-01 -8.563571505216227217e-03 2.177610081922090601e-01 2.856460672346088428e-02 -1.280186074128726592e-02 2.019982622100354452e-01 -0.000000000000000000e+00 3.172146414525499480e+01
2.189014406249999865e+03 4.321420201495740909e-01 2.248082647172465198e-01 5.473270508570682313e-02 1.595667647129359601e-01 -8.656421793892081495e-03 2.187847653770109146e-01 3.000956493254747573e-02 -1.270352950406795564e-02 2.014787299485313876e-01 -0.000000000000000000e+00 3.172091803873809468e+01
2.190056794062499648e+03 4.282460974598719106e-01 2.221732051364966876e-01 5.439635516683349881e-02 1.587213056946855105e-01 -8.736826106135651970e-03 2.195935757166641022e-01 3.124925323533906882e-02 -1.258520779306401827e-02 2.009295302743890621e-01 -0.000000000000000000e+00 3.172011778775917534e+01
2.191099181874999886e+03 4.247517029212289907e-01 2.199301961978287479e-01 5.406765792557496897e-02 1.578875221151841146e-01 -8.803450334079252967e-03 2.201895939160799509e-01 3.231237624087983373e-02 -1.245601756943512384e-02 2.003332352446352549e-01 -0.000000000000000000e+00 3.171917030286288863e+01
2.192141569687499668e+03 4.216808500803752024e-01 2.180906196317376478e-01 5.376352452842064755e-02 1.570642263751615419e-01 -8.857887733219733245e-03 2.205462014178442565e-01 3.320278103052544394e-02 -1.232861117224267472e-02 1.996720315595614803e-01 -0.000000000000000000e+00 3.171809644003469231e+01
2.193183957499999906e+03 4.190834986880423441e-01 2.166582334923427555e-01 5.352006150711385857e-02 1.562599144887370228e-01 -8.898866186179171106e-03 2.206036866984532607e-01 3.388584802872480345e-02 -1.221945523457720895e-02 1.989372939043056732e-01 -0.000000000000000000e+00 3.171689936500493801e+01
2.194226345312499689e+03 4.170430673160874790e-01 2.156755706706837139e-01 5.336655576865451112e-02 1.554742629909653673e-01 -8.923040988761862455e-03 2.202912476280395326e-01 3.431145864848415133e-02 -1.214634492915815656e-02 1.981261339087135309e-01 -0.000000000000000000e+00 3.171568459577354915e+01
2.195268733124999926e+03 4.155761550605566734e-01 2.151418854345540921e-01 5.331598894125583188e-02 1.547035959401470706e-01 -8.930572968414275323e-03 2.196024297243226175e-01 3.448534091505273819e-02 -1.212474375998204984e-02 1.972418325692519292e-01 -0.000000000000000000e+00 3.171461424767218418e+01
2.196311120937499709e+03 4.146237785828300604e-01 2.149989075628664648e-01 5.337172440116280669e-02 1.539349326658249750e-01 -8.917613424444956194e-03 2.185475073190360495e-01 3.443290109453849696e-02 -1.216595796433341675e-02 1.962805641888309693e-01 -0.000000000000000000e+00 3.171382840804684733e+01
2.197353508749999946e+03 4.140875767192191415e-01 2.151566470825623245e-01 5.353092302536854863e-02 1.531596474508207795e-01 -8.882617290024586582e-03 2.171054421996362893e-01 3.414569612009660943e-02 -1.228031624849364872e-02 1.952400623280333147e-01 -0.000000000000000000e+00 3.171342212158442209e+01
2.198395896562499729e+03 4.138881267396126162e-01 2.155357743159160289e-01 5.379002033791169257e-02 1.523828241807053119e-01 -8.826774925648967970e-03 2.152796769666480148e-01 3.362054389016861516e-02 -1.246868106431300166e-02 1.941278141407924152e-01 -0.000000000000000000e+00 3.171339058040819125e+01
2.199438284374999967e+03 4.139626453911460779e-01 2.160746253434980280e-01 5.413634073565642968e-02 1.516145490333697388e-01 -8.750303622257937092e-03 2.131069746163841427e-01 3.287032762507480221e-02 -1.272331634185909846e-02 1.929599633331684494e-01 -0.000000000000000000e+00 3.171364783646774299e+01
2.200480672187499749e+03 4.141961950788887736e-01 2.166713923123722574e-01 5.454836378627020421e-02 1.508694308316080035e-01 -8.660457317022250343e-03 2.106960920598164866e-01 3.196493914997411423e-02 -1.302349951838096404e-02 1.917546524282233433e-01 -0.000000000000000000e+00 3.171404576182412427e+01
2.201523059999999987e+03 4.144762846803604073e-01 2.172219370434036456e-01 5.500141910685774072e-02 1.501557356919574759e-01 -8.556096248036914806e-03 2.081924517539671671e-01 3.099560268935151741e-02 -1.333893873579541922e-02 1.905357878004110828e-01 -0.000000000000000000e+00 3.171451644592535146e+01
2.202565447812499769e+03 4.146994286071943869e-01 2.176318261081695571e-01 5.546960682774215723e-02 1.494786004262669832e-01 -8.433395056674663007e-03 2.057093118840267187e-01 3.003404936302086006e-02 -1.365312296327370056e-02 1.893283854842795488e-01 -0.000000000000000000e+00 3.171502457889506488e+01
2.203607835625000007e+03 4.148051606923901513e-01 2.178546807615958092e-01 5.593065165883376322e-02 1.488408202640846278e-01 -8.293171554740786516e-03 2.033382490041676927e-01 2.914073813561437326e-02 -1.395596284964786479e-02 1.881534737182011807e-01 -0.000000000000000000e+00 3.171549824179306754e+01
2.204650223437499790e+03 4.147711831290852302e-01 2.178978937933153393e-01 5.636308257048658343e-02 1.482328655687762953e-01 -8.139153857607986028e-03 2.011749612895984418e-01 2.837002920156046076e-02 -1.422203771994431411e-02 1.870269698079823073e-01 -0.000000000000000000e+00 3.171589166796753645e+01
2.205692611249999572e+03 4.144998108575084772e-01 2.177165474272682033e-01 5.673640678913538515e-02 1.476404394726880953e-01 -7.976032024104932547e-03 1.992963325924509421e-01 2.778080685987056875e-02 -1.442571394926161522e-02 1.859412396818419799e-01 -0.000000000000000000e+00 3.171610507653128508e+01
2.206734999062499810e+03 4.139121420422737230e-01 2.172657688876151461e-01 5.702550123906938162e-02 1.470622963359352608e-01 -7.807197074983152595e-03 1.977486027461516083e-01 2.740942208489095117e-02 -1.455851913968542709e-02 1.848976998009460859e-01 -0.000000000000000000e+00 3.171602756665071610e+01
2.207777386874999593e+03 4.129498776438506047e-01 2.165051965019191560e-01 5.721581518310078773e-02 1.465002297408865839e-01 -7.639602670439163933e-03 1.965668646221301052e-01 2.727116250128612529e-02 -1.461441244004302135e-02 1.839101145608869892e-01 -0.000000000000000000e+00 3.171567300817194379e+01
2.208819774687499830e+03 4.115380117215095557e-01 2.153983757182416636e-01 5.728066909936530005e-02 1.459489340992670692e-01 -7.479768237466812193e-03 1.957483830136277914e-01 2.735902233615922219e-02 -1.459174332880357715e-02 1.829811040062721550e-01 -0.000000000000000000e+00 3.171506471234247471e+01
2.209862162500000068e+03 4.096552392200360493e-01 2.139481749320233106e-01 5.720138066892313522e-02 1.454060889087724628e-01 -7.331660251384656407e-03 1.952849850581514779e-01 2.765961933845858742e-02 -1.448986642899505704e-02 1.821152321486879389e-01 -0.000000000000000000e+00 3.171418903879046525e+01
2.210904550312499850e+03 4.073254424901082693e-01 2.121816424954910407e-01 5.697941421818575325e-02 1.448623783269932241e-01 -7.195169135964218574e-03 1.951675884678712447e-01 2.815535241722345525e-02 -1.429694950935553495e-02 1.813091855600033331e-01 -0.000000000000000000e+00 3.171304029119885470e+01
2.211946938124999633e+03 4.046332119586316667e-01 2.101806317343760111e-01 5.662618357872978292e-02 1.443085715355418019e-01 -7.068060094825916358e-03 1.953234084150398120e-01 2.877473525377097566e-02 -1.400585145634284170e-02 1.805545246176116780e-01 -0.000000000000000000e+00 3.171164437531374958e+01
2.212989325937499871e+03 4.016366770353588800e-01 2.080125968076813048e-01 5.614715415108889607e-02 1.437355696311341247e-01 -6.950333877344141292e-03 1.956590030945964953e-01 2.944304476711389132e-02 -1.361992299971898773e-02 1.798358813272016021e-01 -0.000000000000000000e+00 3.171014529040323637e+01
2.214031713749999653e+03 3.983524985233489746e-01 2.056976752655642615e-01 5.555168397566567773e-02 1.431362044976184356e-01 -6.841174602352891737e-03 1.961160155986660658e-01 3.012549232276641106e-02 -1.314602383970605096e-02 1.791365471156056988e-01 -0.000000000000000000e+00 3.170862326160703759e+01
2.215074101562500346e+03 3.948324222177698739e-01 2.032741151790802558e-01 5.486218732192818526e-02 1.425077237589731649e-01 -6.740728545269488933e-03 1.966179692280693447e-01 3.076561006746450846e-02 -1.259339722624450500e-02 1.784457563868493413e-01 -0.000000000000000000e+00 3.170709206123500579e+01
2.216116489374999674e+03 3.912377303968911368e-01 2.008692813799228816e-01 5.411381691250793935e-02 1.418517403445171687e-01 -6.648675609993418348e-03 1.971070766349375947e-01 3.131349786832480359e-02 -1.196984040701740484e-02 1.777634191736301994e-01 -0.000000000000000000e+00 3.170557310991142685e+01
2.217158877187499911e+03 3.877667166364722195e-01 1.986345296679861150e-01 5.334702902282983938e-02 1.411793911242145427e-01 -6.566805110550532482e-03 1.975730764926509064e-01 3.175864825362297722e-02 -1.128445416869621604e-02 1.770988824077241452e-01 -0.000000000000000000e+00 3.170410008329682228e+01
2.218201265000000149e+03 3.845222209054463547e-01 1.966476759128724106e-01 5.258858719949643934e-02 1.404936916512426193e-01 -6.497270803663516246e-03 1.979728534906365633e-01 3.207647923467319556e-02 -1.055659032074156289e-02 1.764529645767049237e-01 -0.000000000000000000e+00 3.170272686305076704e+01
2.219243652812499931e+03 3.815602751178576724e-01 1.949529517978814686e-01 5.185648855214988751e-02 1.397943781482140491e-01 -6.440040482985450419e-03 1.982383226635562323e-01 3.223717245286828598e-02 -9.811472159192216602e-03 1.758126223698801560e-01 -0.000000000000000000e+00 3.170146006618749723e+01
2.220286040625000169e+03 3.788615222559237883e-01 1.935247665788810134e-01 5.115380032241584329e-02 1.390955535924059683e-01 -6.399894063093937782e-03 1.983207601959558475e-01 3.222055334953310979e-02 -9.069833114416198105e-03 1.751700399608389358e-01 -0.000000000000000000e+00 3.170029213981623073e+01
2.221328428437499952e+03 3.763938170894992052e-01 1.923171476571148841e-01 5.047989873020838902e-02 1.384143756573567863e-01 -6.377387223678011863e-03 1.982119883137552496e-01 3.203615932448981157e-02 -8.353098365287907334e-03 1.745289273545533315e-01 -0.000000000000000000e+00 3.169921488939480625e+01
2.222370816249999734e+03 3.742131865529065848e-01 1.913667137241736593e-01 4.984710820117499441e-02 1.377529880991896216e-01 -6.368389514933805139e-03 1.979234675225950979e-01 3.172131675470782342e-02 -7.684602205747827208e-03 1.738867529736350948e-01 -0.000000000000000000e+00 3.169825583049348339e+01
2.223413204062499972e+03 3.724041959715192474e-01 1.907461194344453326e-01 4.926827078831547135e-02 1.371058964021107107e-01 -6.369275741049839311e-03 1.974207210059445439e-01 3.126974897526701991e-02 -7.084726131612730654e-03 1.732356981622902581e-01 -0.000000000000000000e+00 3.169744555715990941e+01
2.224455591874999755e+03 3.709566620579863305e-01 1.904525797909935592e-01 4.874359913143239131e-02 1.364686779505535075e-01 -6.380532009539166723e-03 1.966875248111719376e-01 3.068130470588504785e-02 -6.565741392986334385e-03 1.725719614982732242e-01 -0.000000000000000000e+00 3.169678226529628517e+01
2.225497979687499992e+03 3.697845152137871905e-01 1.904087591984932604e-01 4.826604524121289042e-02 1.358382583966231683e-01 -6.400054975566484006e-03 1.957381886432156270e-01 2.997480006807551334e-02 -6.132466259831388655e-03 1.718958548349714954e-01 -0.000000000000000000e+00 3.169623120177152842e+01
2.226540367499999775e+03 3.687347361477705809e-01 1.904686671598239123e-01 4.782812536228364664e-02 1.352104230774474891e-01 -6.426180206307923089e-03 1.946029717931318792e-01 2.918789481836295968e-02 -5.791178586519212662e-03 1.712062555612881287e-01 -0.000000000000000000e+00 3.169575698324507229e+01
2.227582755312500012e+03 3.676301087422957359e-01 1.904590499730607900e-01 4.742565539205462199e-02 1.345843691490492544e-01 -6.460986008826717295e-03 1.933550480209551004e-01 2.839812390806841294e-02 -5.543713519916542570e-03 1.705006376328032369e-01 -0.000000000000000000e+00 3.169537685427458129e+01
2.228625143124999795e+03 3.663267946525058938e-01 1.902374507210656540e-01 4.705605314569166753e-02 1.339564469596080665e-01 -6.503292653321127159e-03 1.921147180360578410e-01 2.771280838966274154e-02 -5.374659343703153125e-03 1.697765689900982422e-01 -0.000000000000000000e+00 3.169508790169739143e+01
2.229667530937499123e+03 3.647723458936978358e-01 1.897639324537377659e-01 4.670868276946824049e-02 1.333221217490411781e-01 -6.553592567643917559e-03 1.909626465721823152e-01 2.719606663831512089e-02 -5.262558704769274703e-03 1.690291386386364725e-01 -0.000000000000000000e+00 3.169485049985178549e+01
2.230709918749999815e+03 3.630012083684303059e-01 1.890812320473851948e-01 4.637440307317225452e-02 1.326789576140963989e-01 -6.609239018243549292e-03 1.898869242906623400e-01 2.682593362206597831e-02 -5.194605655169444447e-03 1.682555963237657992e-01 -0.000000000000000000e+00 3.169460803678542504e+01
2.231752306562499598e+03 3.609887574325369997e-01 1.881578172284069095e-01 4.604931131213493845e-02 1.320336088514062756e-01 -6.666353067631206920e-03 1.889064582483262200e-01 2.660172542844483137e-02 -5.164303833419030265e-03 1.674690366533004293e-01 -0.000000000000000000e+00 3.169434943521235226e+01
2.232794694374999381e+03 3.587341648625976820e-01 1.869817970187885869e-01 4.573040159626540202e-02 1.313941891814408847e-01 -6.720091615548703240e-03 1.880345074416246431e-01 2.652863124967607192e-02 -5.172656234416511678e-03 1.666785324263650725e-01 -0.000000000000000000e+00 3.169410856768644535e+01
2.233837082187499618e+03 3.562405228454141870e-01 1.855583015411245151e-01 4.540516156729001995e-02 1.307657939748804177e-01 -6.764489981310130642e-03 1.873139396806865475e-01 2.663520332618614025e-02 -5.211441808525240499e-03 1.658901781630256478e-01 -0.000000000000000000e+00 3.169390873205139769e+01
2.234879469999999856e+03 3.534959388077699716e-01 1.838811011464115963e-01 4.505919118075182861e-02 1.301548565079187203e-01 -6.797756751282266717e-03 1.868275964386980625e-01 2.697098598635275929e-02 -5.260112397223060815e-03 1.651167228495683537e-01 -0.000000000000000000e+00 3.169376927939641320e+01
2.235921857812499638e+03 3.506004689639665717e-01 1.820509423639150581e-01 4.469600652814642583e-02 1.295597812574704188e-01 -6.823178330480850207e-03 1.865366464632075005e-01 2.747721658236942921e-02 -5.306400709936685139e-03 1.643658305907747530e-01 -0.000000000000000000e+00 3.169365070188252531e+01
2.236964245624999876e+03 3.476798365126865242e-01 1.801905975649943092e-01 4.431947493832455454e-02 1.289792982042860803e-01 -6.840174682389649208e-03 1.863826173543199627e-01 2.808229961376701445e-02 -5.342732282781346292e-03 1.636430500233342911e-01 -0.000000000000000000e+00 3.169349277382810826e+01
2.238006633437499204e+03 3.447752453975286846e-01 1.783448408750221426e-01 4.392447886170539051e-02 1.284074725088721614e-01 -6.847129967771911629e-03 1.863712406695426371e-01 2.877706385768489736e-02 -5.361367182943048426e-03 1.629555439948007778e-01 -0.000000000000000000e+00 3.169327366689743997e+01
2.239049021249999896e+03 3.419397743800739464e-01 1.765708701352083909e-01 4.351164662267703598e-02 1.278388559801915680e-01 -6.844932667552722054e-03 1.865013913086754904e-01 2.955317388482643637e-02 -5.356343369817356814e-03 1.623045607936664247e-01 -0.000000000000000000e+00 3.169300194842003648e+01
2.240091409062499679e+03 3.392411335591497545e-01 1.749409524382036785e-01 4.308531592815439959e-02 1.272689993324288837e-01 -6.836910739417801156e-03 1.867214392064737993e-01 3.036582363418772676e-02 -5.320610568200753732e-03 1.616762261404868228e-01 -0.000000000000000000e+00 3.169268762037056675e+01
2.241133796874999462e+03 3.367943630850762093e-01 1.735569059091278954e-01 4.265706134738930788e-02 1.266964825472105538e-01 -6.822442264657183064e-03 1.869349853168763842e-01 3.112737184095682938e-02 -5.256199770158054979e-03 1.610638132460776029e-01 -0.000000000000000000e+00 3.169235701451579601e+01
2.242176184687499699e+03 3.346596069936847995e-01 1.724629557359336762e-01 4.224216646289480348e-02 1.261239071121184330e-01 -6.803453983159886073e-03 1.870848004494743699e-01 3.179205504182073400e-02 -5.176042828524237555e-03 1.604687882361778839e-01 -0.000000000000000000e+00 3.169202478850483473e+01
2.243218572499999937e+03 3.327715321758821232e-01 1.715990105988219050e-01 4.184104897433277293e-02 1.255487340180497235e-01 -6.782473004270679964e-03 1.871378758440434831e-01 3.233863949635899099e-02 -5.090751063036760837e-03 1.598899874107212460e-01 -0.000000000000000000e+00 3.169168779073588738e+01
2.244260960312499719e+03 3.311033238232126141e-01 1.709356076088391907e-01 4.145853217919762135e-02 1.249701017400461217e-01 -6.758964738217215773e-03 1.870362989374615148e-01 3.272212118519811364e-02 -5.005633639825153580e-03 1.593198113920885617e-01 -0.000000000000000000e+00 3.169137038875368617e+01
2.245303348124999957e+03 3.296444208836724621e-01 1.704377661463925275e-01 4.111362332335127823e-02 1.243989751725589205e-01 -6.734480138399267027e-03 1.867081440725081309e-01 3.289112664804161312e-02 -4.932095803685292851e-03 1.587491132281518003e-01 -0.000000000000000000e+00 3.169113345179453844e+01
2.246345735937499285e+03 3.283960686843956367e-01 1.700790702566636337e-01 4.081970796223582942e-02 1.238480221875566251e-01 -6.706273490334919811e-03 1.861247477250861926e-01 3.282342557926934412e-02 -4.880361578564453018e-03 1.581816837243812945e-01 -0.000000000000000000e+00 3.169106891635886925e+01
2.247388123749999977e+03 3.273246161352535433e-01 1.698257597852020351e-01 4.057501482051700803e-02 1.233136521059315094e-01 -6.673726484243990877e-03 1.853187285852175292e-01 3.254948480147084461e-02 -4.844379101591311104e-03 1.576136228853380061e-01 -0.000000000000000000e+00 3.169124269360484192e+01
2.248430511562499760e+03 3.263798279070492248e-01 1.696375799792804173e-01 4.036956004540276366e-02 1.227934621124427833e-01 -6.636623639323938756e-03 1.843098105357846850e-01 3.208680054415410238e-02 -4.817679307586277687e-03 1.570406892992168568e-01 -0.000000000000000000e+00 3.169165431934837329e+01
2.249472899374999997e+03 3.255363905514281897e-01 1.694984001698496279e-01 4.019507530924215644e-02 1.222871823719324513e-01 -6.595472530188359155e-03 1.830961079309776918e-01 3.143288962384487711e-02 -4.801357388221239031e-03 1.564645756953540467e-01 -0.000000000000000000e+00 3.169230654719455487e+01
2.250515287187499780e+03 3.247896170674018923e-01 1.694182348742334920e-01 4.004191765083400800e-02 1.217926231213628113e-01 -6.552482439330107114e-03 1.816798219856539387e-01 3.059427792355283449e-02 -4.794440612778779615e-03 1.558799846748798734e-01 -0.000000000000000000e+00 3.169321908019930945e+01
2.251557674999999563e+03 3.241438843948575288e-01 1.694024990439589873e-01 3.990827343639091751e-02 1.213123416184728465e-01 -6.506438334702191115e-03 1.800703360036251810e-01 2.958522661599752648e-02 -4.803087761435623909e-03 1.552881971490632784e-01 -0.000000000000000000e+00 3.169436963630494830e+01
2.252600062812499800e+03 3.235612841742810941e-01 1.694178861699286442e-01 3.978692716634590898e-02 1.208439079887893147e-01 -6.452668322733972305e-03 1.782862970043938844e-01 2.843312964154643199e-02 -4.838086522657700228e-03 1.546912538855051422e-01 -0.000000000000000000e+00 3.169570708212282639e+01
2.253642450624999583e+03 3.229942081135423471e-01 1.694210890042592843e-01 3.967328099164202371e-02 1.203850417688466096e-01 -6.388293619990837932e-03 1.763390791576505690e-01 2.716191250389912715e-02 -4.906388506279682482e-03 1.540835551600311382e-01 -0.000000000000000000e+00 3.169710952393841552e+01
2.254684838437499820e+03 3.224038463703810531e-01 1.693805098246040641e-01 3.956241102192847858e-02 1.199290755734027242e-01 -6.312340942845653599e-03 1.742405297011409560e-01 2.579201741263652606e-02 -5.008586845994273534e-03 1.534570991344987034e-01 -0.000000000000000000e+00 3.169843342372805139e+01
2.255727226249999603e+03 3.218016311633095095e-01 1.693135224730265842e-01 3.944998126136908811e-02 1.194689028698004973e-01 -6.224533882101459560e-03 1.720462297878496138e-01 2.437914633199304154e-02 -5.142464068946129424e-03 1.528095475248026913e-01 -0.000000000000000000e+00 3.169953865296252360e+01
2.256769614062499841e+03 3.211928773778375268e-01 1.692229580204485384e-01 3.933889285301486738e-02 1.190044994360814484e-01 -6.125728528217020026e-03 1.698006318500666356e-01 2.297259754800462170e-02 -5.309320403671387301e-03 1.521373547057333908e-01 -0.000000000000000000e+00 3.170031495746178507e+01
2.257812001874999623e+03 3.205380501674435223e-01 1.690762929359434785e-01 3.922392915953873405e-02 1.185334565450892885e-01 -6.016317326914271020e-03 1.675308080438785430e-01 2.160426686166465327e-02 -5.504195655901836237e-03 1.514307368381157259e-01 -0.000000000000000000e+00 3.170073455011521801e+01
2.258854389687499861e+03 3.198093634251535367e-01 1.688517934917906638e-01 3.909959335243631817e-02 1.180568917205601503e-01 -5.898127645698183694e-03 1.652936948792474159e-01 2.032506093400829675e-02 -5.716703300493989129e-03 1.506853372457331031e-01 -0.000000000000000000e+00 3.170078331568142005e+01
2.259896777499999644e+03 3.190163723491330483e-01 1.685567160068081327e-01 3.896505563455751608e-02 1.175823417983445640e-01 -5.773949755860544736e-03 1.631190643444905830e-01 1.914881396083207774e-02 -5.937792021380136273e-03 1.499080424050386329e-01 -0.000000000000000000e+00 3.170042864664237925e+01
2.260939165312499881e+03 3.182132774065127290e-01 1.682383404278664507e-01 3.883190494565572082e-02 1.171057049878642814e-01 -5.643846940796629075e-03 1.610111234308717054e-01 1.806772813636470590e-02 -6.159018878120016416e-03 1.491024141726270125e-01 -0.000000000000000000e+00 3.169965935285024727e+01
2.261981553124999664e+03 3.174160386268549128e-01 1.679206718443066737e-01 3.870856808587413989e-02 1.166139411193220649e-01 -5.511593815690097459e-03 1.589974453892193662e-01 1.710681906477887898e-02 -6.374348582714415082e-03 1.482649749071549006e-01 -0.000000000000000000e+00 3.169855911846443064e+01
2.263023940937499901e+03 3.166174123647766403e-01 1.676001155264751907e-01 3.859989477051078977e-02 1.161027064271248632e-01 -5.380142195157967128e-03 1.571084147230681904e-01 1.629078307473081494e-02 -6.579931368278496909e-03 1.473975630166158846e-01 -0.000000000000000000e+00 3.169721034495546874e+01
2.264066328749999684e+03 3.157823312933519255e-01 1.672396275644887909e-01 3.850613839228006485e-02 1.155775207038970132e-01 -5.247814723633720604e-03 1.553818720634382033e-01 1.564881542393189995e-02 -6.772809389360125165e-03 1.465058660288664216e-01 -0.000000000000000000e+00 3.169567628289495786e+01
2.265108716562499922e+03 3.148647344007364790e-01 1.667932701717688149e-01 3.842536231004956004e-02 1.150418765794096326e-01 -5.113890251591607199e-03 1.538698268609896280e-01 1.522792390768884334e-02 -6.949715387842730560e-03 1.455916183411435083e-01 -0.000000000000000000e+00 3.169399341608995258e+01
2.266151104374999704e+03 3.138820531738850117e-01 1.662738301616126790e-01 3.835930993670330635e-02 1.144944244997105343e-01 -4.975836065927807458e-03 1.525972706129241907e-01 1.504807984485424625e-02 -7.105485151728936632e-03 1.446546759197988863e-01 -0.000000000000000000e+00 3.169219353425577523e+01
2.267193492187499942e+03 3.128829828182797534e-01 1.657411416853873110e-01 3.830076717422245536e-02 1.139359226669147962e-01 -4.835736493605161286e-03 1.515445864566768441e-01 1.508272252408170665e-02 -7.233449157493970424e-03 1.436953130900890940e-01 -0.000000000000000000e+00 3.169034319261959354e+01
2.268235879999999725e+03 3.119004130424550270e-01 1.652431916543155577e-01 3.824439305938825973e-02 1.133634669894438562e-01 -4.698520576138100202e-03 1.506946496574968763e-01 1.530420892998812440e-02 -7.326773862533376286e-03 1.427172145900421352e-01 -0.000000000000000000e+00 3.168845810986038458e+01
2.269278267812499962e+03 3.109562353834962045e-01 1.648047613079323681e-01 3.819188378677140783e-02 1.127790943556334913e-01 -4.568640816959811113e-03 1.500277768476941664e-01 1.569326623993964887e-02 -7.392317979149621437e-03 1.417268285869041355e-01 -0.000000000000000000e+00 3.168656005387214947e+01
2.270320655625000200e+03 3.100711636826222750e-01 1.644381951713626278e-01 3.815070509506043872e-02 1.121849346816866377e-01 -4.447774600144643008e-03 1.495194046040689562e-01 1.623056209387924512e-02 -7.438252287771006041e-03 1.407270947979607223e-01 -0.000000000000000000e+00 3.168471880926902884e+01
2.271363043437499982e+03 3.092408247294828327e-01 1.641370312993175595e-01 3.812057726219769682e-02 1.115772480748827011e-01 -4.335872235515500495e-03 1.491449253507798611e-01 1.688423628171263624e-02 -7.461181955427113183e-03 1.397218710244943485e-01 -0.000000000000000000e+00 3.168304062615416683e+01
2.272405431249999765e+03 3.084817016342279450e-01 1.639306780394086394e-01 3.809239406757577995e-02 1.109476940168346720e-01 -4.234104887189446727e-03 1.488666745284824011e-01 1.761183340484075849e-02 -7.459586744569982747e-03 1.387144278682116150e-01 -0.000000000000000000e+00 3.168154294646351943e+01
2.273447819062500002e+03 3.078300800376709834e-01 1.638568246975512510e-01 3.806997167944065064e-02 1.102895831114251435e-01 -4.142172666505778908e-03 1.486514519765216591e-01 1.837329482216730828e-02 -7.435065789814549950e-03 1.377132229441689060e-01 -0.000000000000000000e+00 3.168016654957547473e+01
2.274490206874999785e+03 3.073122650569789505e-01 1.639331985990620799e-01 3.806330136840457845e-02 1.096003622525979354e-01 -4.059601346998858822e-03 1.484305441078358767e-01 1.909947435288109410e-02 -7.395522144241417281e-03 1.367265918991961982e-01 -0.000000000000000000e+00 3.167884912214162085e+01
2.275532594687499568e+03 3.069128495619032337e-01 1.641380691573150474e-01 3.808316652704241134e-02 1.088765025536954922e-01 -3.986524286895917583e-03 1.481570875382728081e-01 1.975000106041579009e-02 -7.347306911059147891e-03 1.357543933889161780e-01 -0.000000000000000000e+00 3.167752036428071349e+01
2.276574982499999805e+03 3.065497199974306364e-01 1.643934082030085730e-01 3.812438968534193062e-02 1.081210666768397943e-01 -3.924523392917190177e-03 1.478370306647456278e-01 2.033362209785927882e-02 -7.292009528931962803e-03 1.347954180958183257e-01 -0.000000000000000000e+00 3.167618758528771394e+01
2.277617370312499588e+03 3.061430044698913444e-01 1.646245348912642181e-01 3.817423962959876071e-02 1.073423007896049802e-01 -3.874841914625465605e-03 1.474862874034391924e-01 2.086438720420407539e-02 -7.231553653161247250e-03 1.338534538523963591e-01 -0.000000000000000000e+00 3.167489023772963463e+01
2.278659758124999826e+03 3.056516668746789289e-01 1.647919293179429534e-01 3.822724386810646968e-02 1.065474947401455069e-01 -3.838465790159648755e-03 1.471227516500436816e-01 2.135585512595585683e-02 -7.163751374799647367e-03 1.329306478988874773e-01 -0.000000000000000000e+00 3.167366449381215077e+01
2.279702145937499608e+03 3.049983361870604592e-01 1.648271049894170226e-01 3.827008842467716221e-02 1.057408237112044680e-01 -3.814880951209861839e-03 1.467355806927750639e-01 2.179547495509457852e-02 -7.088335862412808996e-03 1.320284416000933048e-01 -0.000000000000000000e+00 3.167256711341358510e+01
2.280744533749999846e+03 3.040889678592234024e-01 1.646418912770145626e-01 3.828867051654094578e-02 1.049320264027270438e-01 -3.804094954536674580e-03 1.463452342243846405e-01 2.219414347236305096e-02 -7.010603070170666820e-03 1.311616938221922546e-01 -0.000000000000000000e+00 3.167164512798855824e+01
2.281786921562499629e+03 3.028241666569131407e-01 1.641493296360504450e-01 3.826790341554653363e-02 1.041236255309956060e-01 -3.804298863376923568e-03 1.459641062247461762e-01 2.256738414609909052e-02 -6.940088650014792498e-03 1.303368107286618782e-01 -0.000000000000000000e+00 3.167090373275520676e+01
2.282829309374999866e+03 3.011161373240163197e-01 1.632803413034614182e-01 3.819436036043288851e-02 1.033108982438124823e-01 -3.815983342790516680e-03 1.455643544155723890e-01 2.289813746096552860e-02 -6.877121161668185712e-03 1.295433381162750530e-01 -0.000000000000000000e+00 3.167034484111773907e+01
2.283871697187499649e+03 2.989517392328595036e-01 1.620258655171514794e-01 3.806622798827441478e-02 1.024932592719043634e-01 -3.841310710806970265e-03 1.451440569803734704e-01 2.318828640342612823e-02 -6.813680816219542385e-03 1.287694513931668949e-01 -0.000000000000000000e+00 3.167000949235171348e+01
2.284914084999999886e+03 2.963627528632562513e-01 1.604063067282677224e-01 3.788966822506373289e-02 1.016773725592943073e-01 -3.879512634908738756e-03 1.447222176440177144e-01 2.345656113114526556e-02 -6.749412829993823443e-03 1.280150693428662723e-01 -0.000000000000000000e+00 3.166992160691316016e+01
2.285956472812499669e+03 2.934557972979616736e-01 1.585018545613295637e-01 3.768123781422064167e-02 1.008715647387924130e-01 -3.926268673235029476e-03 1.443066840557951647e-01 2.370904663571438489e-02 -6.688058145997592685e-03 1.272856955660783829e-01 -0.000000000000000000e+00 3.167007210077910528e+01
2.286998860624999907e+03 2.903394973075832941e-01 1.564016779839732529e-01 3.745517181015092789e-02 1.000797443731007291e-01 -3.979167424694943743e-03 1.438749811152797153e-01 2.393256218915171263e-02 -6.631233755985895678e-03 1.265736526821139019e-01 -0.000000000000000000e+00 3.167045604860381403e+01
2.288041248437499689e+03 2.870859756956172792e-01 1.541633551324403939e-01 3.721858123585297662e-02 9.930884481596076452e-02 -4.035707927835829358e-03 1.434128613608297576e-01 2.412198039735318975e-02 -6.581586475435129147e-03 1.258724674389117004e-01 -0.000000000000000000e+00 3.167103980479258851e+01
2.289083636249999927e+03 2.837712393908001784e-01 1.518532680400921375e-01 3.697992264785326944e-02 9.855982342330950330e-02 -4.092511610764993334e-03 1.429000312957693086e-01 2.426332984973733967e-02 -6.539270474790689208e-03 1.251759719208226651e-01 -0.000000000000000000e+00 3.167175230594417101e+01
2.290126024062499255e+03 2.805267922526877289e-01 1.495907264407520254e-01 3.675033545718861538e-02 9.783602905129806793e-02 -4.148770436336316446e-03 1.422920052826334714e-01 2.430897021245352271e-02 -6.496535282107519099e-03 1.244795703522874608e-01 -0.000000000000000000e+00 3.167251590610482737e+01
2.291168411874999947e+03 2.774635641467301239e-01 1.474659177158243739e-01 3.654075428181716156e-02 9.714418417028024277e-02 -4.201875635732389355e-03 1.415812871442472254e-01 2.423556990541515799e-02 -6.445403489347613368e-03 1.237911207281796738e-01 -0.000000000000000000e+00 3.167327666740600023e+01
2.292210799687499730e+03 2.746162525259409071e-01 1.455092039098558609e-01 3.634899099090796448e-02 9.648762806216096277e-02 -4.248894542556474162e-03 1.407924695471459153e-01 2.405553965511441142e-02 -6.379912924725582302e-03 1.231168428167570966e-01 -0.000000000000000000e+00 3.167400706234528229e+01
2.293253187499999967e+03 2.720026395239920070e-01 1.437298649867042033e-01 3.617802969822497827e-02 9.587305466217414807e-02 -4.290209286035481448e-03 1.399628905451405503e-01 2.379740793746783559e-02 -6.293826208038200143e-03 1.224593088157109183e-01 -0.000000000000000000e+00 3.167466053726013087e+01
2.294295575312499750e+03 2.696203636523729630e-01 1.421170704712060306e-01 3.603649944079861944e-02 9.530254273830005007e-02 -4.328675872408932132e-03 1.391385060842055543e-01 2.350160009057872604e-02 -6.182592866847601287e-03 1.218194988604744400e-01 -0.000000000000000000e+00 3.167521998367107372e+01
2.295337963124999987e+03 2.674969869843003001e-01 1.406834761651777344e-01 3.593840596427963496e-02 9.477891288914162826e-02 -4.365721901497462976e-03 1.383897249849119493e-01 2.323836268964900309e-02 -6.049039559501669799e-03 1.212004018547646195e-01 -0.000000000000000000e+00 3.167573608787207462e+01
2.296380350937499770e+03 2.656298778194415289e-01 1.394171674283859741e-01 3.589036118914704088e-02 9.430497530223808100e-02 -4.400102043289948368e-03 1.377796158020290762e-01 2.306678935493654617e-02 -5.897633445055387724e-03 1.206104598921479143e-01 -0.000000000000000000e+00 3.167628537281476397e+01
2.297422738749999553e+03 2.640013955059198336e-01 1.383067321173285791e-01 3.588452233506961297e-02 9.388051884489140297e-02 -4.429273124750466965e-03 1.373032579138537823e-01 2.297612601867177196e-02 -5.727277444316343502e-03 1.200544093394983608e-01 -0.000000000000000000e+00 3.167689165816655716e+01
2.298465126562499790e+03 2.626355449945487197e-01 1.373741666803440786e-01 3.592052090507347195e-02 9.350746093821070415e-02 -4.453908083458639651e-03 1.369435690333647981e-01 2.295104725078496444e-02 -5.542530729971514164e-03 1.195350525125513513e-01 -0.000000000000000000e+00 3.167748263777466633e+01
2.299507514374999573e+03 2.615538143512063374e-01 1.366306851141682877e-01 3.600818503827760142e-02 9.318628815105016450e-02 -4.475152948307476418e-03 1.366867563015499998e-01 2.298940931516272809e-02 -5.356306790351060554e-03 1.190536537767383357e-01 -0.000000000000000000e+00 3.167798437845123516e+01
2.300549902187499811e+03 2.607074071793877845e-01 1.360257881414714543e-01 3.615022282296490030e-02 9.291172268700791104e-02 -4.491975044249786608e-03 1.365591056858672103e-01 2.312224615816624654e-02 -5.171414971542196565e-03 1.186082744992431742e-01 -0.000000000000000000e+00 3.167837854560394462e+01
2.301592289999999593e+03 2.599719660775980934e-01 1.354515560135853003e-01 3.633143617430814598e-02 9.267941832192264084e-02 -4.503711629773552404e-03 1.366401043253836489e-01 2.342986192587848474e-02 -4.988746983063115786e-03 1.181989893825682730e-01 -0.000000000000000000e+00 3.167867871547131386e+01
2.302634677812499831e+03 2.592826249418591078e-01 1.348611621703587893e-01 3.653399390283243453e-02 9.248947706331822616e-02 -4.510599463513921374e-03 1.369457873679148785e-01 2.393043816168075391e-02 -4.809899068870866767e-03 1.178252482751049879e-01 -0.000000000000000000e+00 3.167888346186091653e+01
2.303677065624999614e+03 2.586137051586138713e-01 1.342587196343390521e-01 3.673279219201933121e-02 9.233709453903637954e-02 -4.512514130448650601e-03 1.374460320854744844e-01 2.459031074045765417e-02 -4.630404823500734041e-03 1.174861261685175712e-01 -0.000000000000000000e+00 3.167897544210199356e+01
2.304719453437499851e+03 2.580029626615876759e-01 1.337015652958374601e-01 3.691006155292400615e-02 9.221748324285626575e-02 -4.508583579753726832e-03 1.381218881849110847e-01 2.538103428443094778e-02 -4.444687168444046155e-03 1.171855410689241900e-01 -0.000000000000000000e+00 3.167891615249921955e+01
2.305761841249999634e+03 2.575244117619281958e-01 1.332638981824270097e-01 3.706450059320862134e-02 9.212534091803999126e-02 -4.497872193154220898e-03 1.389493833235572462e-01 2.627174527899278286e-02 -4.248699418399538852e-03 1.169263374629639918e-01 -0.000000000000000000e+00 3.167865417067963918e+01
2.306804229062500326e+03 2.572022470053941801e-01 1.329722213496683514e-01 3.720001772799816364e-02 9.205191630846604189e-02 -4.480234697479732429e-03 1.398720044551005626e-01 2.722086549860743693e-02 -4.050282115246092718e-03 1.167014210717392114e-01 -0.000000000000000000e+00 3.167818611250861238e+01
2.307846616874999654e+03 2.570528751242154852e-01 1.328468049612613611e-01 3.731751111039377511e-02 9.199272742383213242e-02 -4.455517747650331387e-03 1.407999574617296024e-01 2.816228858253285589e-02 -3.864487153942931102e-03 1.165021560331396672e-01 -0.000000000000000000e+00 3.167756168403542816e+01
2.308889004687499892e+03 2.570742340820844629e-01 1.328949512188498105e-01 3.741283063050632185e-02 9.194140617894916434e-02 -4.423517302921133564e-03 1.416591251479331071e-01 2.904711371858284194e-02 -3.704745722025708926e-03 1.163167571513759879e-01 -0.000000000000000000e+00 3.167686596813997113e+01
2.309931392500000129e+03 2.572251222623527234e-01 1.330972843615168544e-01 3.747325713591553864e-02 9.188614242568736434e-02 -4.385419898088416778e-03 1.423975740142355562e-01 2.983383018213463592e-02 -3.568570282887290057e-03 1.161323141149881999e-01 -0.000000000000000000e+00 3.167613920515436376e+01
2.310973780312499912e+03 2.574587652423708239e-01 1.334249619089670769e-01 3.748879630758031323e-02 9.181944729774697833e-02 -4.343960236671661444e-03 1.429552749656325394e-01 3.046198606342289533e-02 -3.450252942605345347e-03 1.159435418448149790e-01 -0.000000000000000000e+00 3.167540888988817471e+01
2.312016168124999695e+03 2.577641409942598716e-01 1.338681701001186997e-01 3.746575543234137440e-02 9.173640285012708839e-02 -4.301228764899197622e-03 1.433004052756722546e-01 3.091042073095234474e-02 -3.356231682837912400e-03 1.157462162275578327e-01 -0.000000000000000000e+00 3.167466907786874941e+01
2.313058555937499932e+03 2.581187795586287748e-01 1.343957387316502827e-01 3.741846197163056775e-02 9.163213541090671488e-02 -4.257060100267041208e-03 1.434313635966995848e-01 3.118904124436686423e-02 -3.288929838627833308e-03 1.155312521909605539e-01 -0.000000000000000000e+00 3.167392410749596365e+01
2.314100943749999715e+03 2.584593929797631695e-01 1.349418934745951759e-01 3.735122840612675743e-02 9.150286195570596359e-02 -4.208274167068405680e-03 1.433532947305246052e-01 3.131035841210089155e-02 -3.243927230605302831e-03 1.152868635490290200e-01 -0.000000000000000000e+00 3.167325224603946410e+01
2.315143331562500407e+03 2.587315829256239264e-01 1.354597004438914398e-01 3.726082789310741772e-02 9.134271442400281049e-02 -4.154992586921882336e-03 1.430854498107710648e-01 3.128619013799637666e-02 -3.209861598981070957e-03 1.150091212717557626e-01 -0.000000000000000000e+00 3.167269940710037801e+01
2.316185719374999735e+03 2.588833890781019331e-01 1.359097093580617921e-01 3.713842937535671851e-02 9.114633491656520814e-02 -4.099266133163892954e-03 1.426524841904869279e-01 3.113067235458723270e-02 -3.177055057987113185e-03 1.146988668938867945e-01 -0.000000000000000000e+00 3.167229275009113820e+01
2.317228107187499972e+03 2.588469525056067422e-01 1.362348104639353463e-01 3.697643038026662832e-02 9.091340144820443669e-02 -4.042600756277826314e-03 1.420947057715035156e-01 3.088239087864143653e-02 -3.142601878812528032e-03 1.143549167716746140e-01 -0.000000000000000000e+00 3.167203937029587024e+01
2.318270495000000210e+03 2.585795266663364345e-01 1.363976919371203134e-01 3.677519678771709599e-02 9.064163450827562862e-02 -3.986157202291872211e-03 1.413961109085404289e-01 3.053096352062645985e-02 -3.106128262305021120e-03 1.139712756502190005e-01 -0.000000000000000000e+00 3.167195397708719540e+01
2.319312882812499993e+03 2.580803933337113554e-01 1.364017022440065507e-01 3.653111125282348937e-02 9.033218610494080092e-02 -3.929292648268268087e-03 1.405222680857167450e-01 3.003940811582910334e-02 -3.062643375353203690e-03 1.135455033452408558e-01 -0.000000000000000000e+00 3.167203723056255882e+01
2.320355270624999775e+03 2.573830777597642672e-01 1.362754606154325532e-01 3.624695159287077972e-02 8.999019237981224772e-02 -3.873438221471960877e-03 1.394935314031159612e-01 2.941438975412315540e-02 -3.005392853169835954e-03 1.130845345021626314e-01 -0.000000000000000000e+00 3.167225190942942703e+01
2.321397658437499558e+03 2.565104118209126649e-01 1.360328561187453822e-01 3.593184652804087831e-02 8.961704644953971677e-02 -3.820921289196788171e-03 1.383161685724899337e-01 2.865793174049573178e-02 -2.935950155695133540e-03 1.125941869876893459e-01 -0.000000000000000000e+00 3.167256684542876144e+01
2.322440046249999796e+03 2.554910106940666004e-01 1.356947920433182742e-01 3.559359512392903935e-02 8.921524538330709297e-02 -3.773477892342505351e-03 1.369844270379292905e-01 2.776706447147108889e-02 -2.857167886238302229e-03 1.120745304526964969e-01 -0.000000000000000000e+00 3.167299315837356843e+01
2.323482434062499578e+03 2.544004782219367322e-01 1.353250190506919692e-01 3.524416639008723373e-02 8.878406474999507580e-02 -3.730705425295784659e-03 1.354883762426703220e-01 2.674009750516117764e-02 -2.774540061605702129e-03 1.115228187991148395e-01 -0.000000000000000000e+00 3.167350999097443776e+01
2.324524821874999816e+03 2.532947160967291556e-01 1.349688748929631643e-01 3.489071695568651821e-02 8.832802688622985732e-02 -3.693213753654901819e-03 1.338299579730879429e-01 2.558022882301212025e-02 -2.692516566876648754e-03 1.109422457169524645e-01 -0.000000000000000000e+00 3.167406291869807688e+01
2.325567209687499599e+03 2.521628920271908880e-01 1.346149718968736864e-01 3.453073185224811437e-02 8.784974430525528677e-02 -3.662318662944628791e-03 1.320370716828514202e-01 2.430695355835442786e-02 -2.607998997057617285e-03 1.103381171215546130e-01 -0.000000000000000000e+00 3.167461592869049625e+01
2.326609597500000291e+03 2.509188812458114648e-01 1.341884711970933175e-01 3.415281172154285838e-02 8.734459978969554006e-02 -3.637515110361293474e-03 1.301788032121476979e-01 2.298334099250016332e-02 -2.518286121831719848e-03 1.097137483414792475e-01 -0.000000000000000000e+00 3.167512170352117806e+01
2.327651985312499619e+03 2.495012246236008036e-01 1.336262194627050592e-01 3.375173359849384380e-02 8.681679698280905799e-02 -3.616348819999675498e-03 1.283398764561852201e-01 2.168467259739809486e-02 -2.423089323988419225e-03 1.090782931827755375e-01 -0.000000000000000000e+00 3.159032981214633651e+01
2.328694373124999856e+03 2.479371642374351703e-01 1.329431732620650619e-01 3.333406652061127184e-02 8.627552288473404329e-02 -3.597107690627701290e-03 1.265476062319903783e-01 2.043162049339921488e-02 -2.324313954115878045e-03 1.084402996927070345e-01 -0.000000000000000000e+00 3.159039774456654825e+01
2.329736760937499184e+03 2.462781400812196764e-01 1.321724711700152655e-01 3.290649416419291762e-02 8.573303763779573095e-02 -3.576523769705657139e-03 1.248367724213594321e-01 1.925007513897187758e-02 -2.222021541736746847e-03 1.078087188241242944e-01 -0.000000000000000000e+00 3.159045652752749334e+01
2.330779148749999877e+03 2.445485584784275190e-01 1.313140195235623642e-01 3.248025316111444183e-02 8.520220331894817756e-02 -3.553320979785586434e-03 1.232823027234542512e-01 1.820647771132162182e-02 -2.121531197570112465e-03 1.071973562097027349e-01 -0.000000000000000000e+00 3.159046815415905485e+01
2.331821536562499659e+03 2.427454081267559627e-01 1.303544712963208840e-01 3.206118749043360139e-02 8.469153440617172013e-02 -3.528395778594779937e-03 1.219282996832913440e-01 1.734289371808135985e-02 -2.030164479123642771e-03 1.066155704443336322e-01 -0.000000000000000000e+00 3.159042297145841971e+01
2.332863924374999442e+03 2.408716925231616790e-01 1.292838935309176818e-01 3.166108506033799008e-02 8.420395441124707558e-02 -3.502613411084244677e-03 1.208114247856916512e-01 1.669486948154205383e-02 -1.949667393558665238e-03 1.060662226977082678e-01 -0.000000000000000000e+00 3.159033787447227581e+01
2.333906312187499680e+03 2.389304575988023815e-01 1.281008521744300410e-01 3.129032465281250674e-02 8.373546741412607464e-02 -3.478118412713116381e-03 1.199689952702734930e-01 1.630530963613911408e-02 -1.881734470959009128e-03 1.055454201050933932e-01 -0.000000000000000000e+00 3.159022053495996474e+01
2.334948699999999917e+03 2.369750238445367252e-01 1.268659390188087988e-01 3.094748258666105145e-02 8.328205791117784806e-02 -3.455945890099342520e-03 1.194077769389698812e-01 1.618476106155733799e-02 -1.827737729622528479e-03 1.050507536070350717e-01 -0.000000000000000000e+00 3.159007278791500539e+01
2.335991087812499700e+03 2.350904999612320467e-01 1.256697454391218494e-01 3.062915661768911280e-02 8.284327984437270254e-02 -3.436834943327688255e-03 1.190724152788990436e-01 1.628138684385115748e-02 -1.788346775618383441e-03 1.045793752106662644e-01 -0.000000000000000000e+00 3.158989648204653378e+01
2.337033475624999937e+03 2.333534806586967381e-01 1.245963970877488336e-01 3.033190146469144644e-02 8.241672954794745931e-02 -3.421566643882150739e-03 1.188677234157952955e-01 1.651091880178442300e-02 -1.762067255610641134e-03 1.041188718696215154e-01 -0.000000000000000000e+00 3.158968468793058904e+01
2.338075863437499265e+03 2.317795688688976397e-01 1.236718154208614612e-01 3.005563719930316735e-02 8.199278545823789066e-02 -3.412254947483171329e-03 1.187553243248639367e-01 1.684888376348430902e-02 -1.750970317458092063e-03 1.036574108788377163e-01 -0.000000000000000000e+00 3.158941022160824375e+01
2.339118251249999958e+03 2.303460588861210856e-01 1.228790592477352617e-01 2.980189941185626412e-02 8.156118883655749663e-02 -3.406843987888919217e-03 1.187249491179017125e-01 1.729357059310281455e-02 -1.755326768926947917e-03 1.031867052937258389e-01 -0.000000000000000000e+00 3.158905906211970915e+01
2.340160639062499740e+03 2.290375840075017655e-01 1.222063583897340100e-01 2.956601923586074654e-02 8.111703353770270686e-02 -3.402508914412928458e-03 1.187837456201742692e-01 1.784785699417207674e-02 -1.769004492324154770e-03 1.027048931183263542e-01 -0.000000000000000000e+00 3.158862654633111333e+01
2.341203026874999978e+03 2.278333892700821761e-01 1.216392447430926643e-01 2.933873468921795180e-02 8.066138074787483625e-02 -3.398076955986248371e-03 1.189303810113711696e-01 1.850909398882892576e-02 -1.792670991902570177e-03 1.022139580144448140e-01 -0.000000000000000000e+00 3.158812063898647082e+01
2.342245414687499760e+03 2.267808797178376412e-01 1.212210771863061337e-01 2.912410754049828132e-02 8.019639362591148013e-02 -3.393118204991687342e-03 1.191051734091729541e-01 1.922145756981387746e-02 -1.830130451594306346e-03 1.017138462909533830e-01 -0.000000000000000000e+00 3.158755760660470457e+01
2.343287802499999998e+03 2.258907254837596856e-01 1.209551292846921533e-01 2.892951388821873859e-02 7.972515603940867612e-02 -3.390016929198541931e-03 1.192833776212549879e-01 1.996071404099441018e-02 -1.883912049109159187e-03 1.012065756293697300e-01 -0.000000000000000000e+00 3.158693169450227956e+01
2.344330190312499781e+03 2.251235007275657063e-01 1.207901581143870640e-01 2.876036580325902481e-02 7.925193707475254590e-02 -3.389726165502694906e-03 1.194678788863173802e-01 2.073067483273598535e-02 -1.957825503839025899e-03 1.006950295574204207e-01 -0.000000000000000000e+00 3.158625494631661113e+01
2.345372578124999563e+03 2.244392927925407677e-01 1.206729043787168054e-01 2.862437304204171196e-02 7.877664308365249501e-02 -3.391016717159012466e-03 1.196386049008501817e-01 2.151356739307230120e-02 -2.055192790491631311e-03 1.001802302982695153e-01 -0.000000000000000000e+00 3.158555899766296093e+01
2.346414965937499801e+03 2.237979338703219301e-01 1.205614206244855213e-01 2.852279915798541787e-02 7.830098231329045422e-02 -3.394446756975430437e-03 1.197739465830205408e-01 2.228987559261285181e-02 -2.178451943899675086e-03 9.966252293430735709e-02 -0.000000000000000000e+00 3.158484548004668468e+01
2.347457353749999584e+03 2.231665298825966925e-01 1.204265928523617912e-01 2.845157201854628393e-02 7.782756476051307104e-02 -3.400910433081548532e-03 1.198656793793462100e-01 2.304723072760946762e-02 -2.326621866070934658e-03 9.914507051780767355e-02 -0.000000000000000000e+00 3.158410260522203572e+01
2.348499741562499821e+03 2.224883124994954942e-01 1.202140713447043957e-01 2.840734192397693925e-02 7.735659910658243543e-02 -3.409699349364291813e-03 1.199042117536530394e-01 2.376735597896282789e-02 -2.496008186018004033e-03 9.863286396070822248e-02 -0.000000000000000000e+00 3.158334033057769474e+01
2.349542129374999604e+03 2.217198820147918414e-01 1.198829135127172651e-01 2.838463433747126508e-02 7.689183016150746841e-02 -3.420468660651336448e-03 1.198660486239059575e-01 2.441553589700979840e-02 -2.680685024072565481e-03 9.813119775096872111e-02 -0.000000000000000000e+00 3.158259249828479298e+01
2.350584517187499841e+03 2.208598937857733369e-01 1.194268856249138117e-01 2.838458703747855083e-02 7.643763786697906071e-02 -3.432128260036247745e-03 1.197428003569943750e-01 2.497622756740608754e-02 -2.877383222353896430e-03 9.764395601194218732e-02 -0.000000000000000000e+00 3.158189004844414427e+01
2.351626904999999624e+03 2.198932170815451059e-01 1.188310076268028204e-01 2.840515297117976456e-02 7.599410623505142848e-02 -3.443803188109397471e-03 1.195186971194497072e-01 2.543267311818936394e-02 -3.081692558688221145e-03 9.716771655994856094e-02 -0.000000000000000000e+00 3.158126837285049149e+01
2.352669292812499862e+03 2.187680153428981367e-01 1.180542562375080651e-01 2.843589851299072047e-02 7.555971621837262453e-02 -3.454896983830498241e-03 1.191853440155373478e-01 2.577386948479922293e-02 -3.286243418889649853e-03 9.669771794962778166e-02 -0.000000000000000000e+00 3.158075484800504640e+01
2.353711680624999644e+03 2.174712470681942345e-01 1.170902545163295116e-01 2.847353575804242864e-02 7.513080640403671517e-02 -3.465411923168828980e-03 1.187673518414184698e-01 2.601828776987792982e-02 -3.484512239701892389e-03 9.623357631124243583e-02 -0.000000000000000000e+00 3.158033901619364769e+01
2.354754068437499882e+03 2.160022778644181962e-01 1.159393645052129718e-01 2.851323410145650827e-02 7.470943756237544142e-02 -3.473974320523109255e-03 1.182937788246799515e-01 2.618114899276313343e-02 -3.666579621503445602e-03 9.577920945342026371e-02 -0.000000000000000000e+00 3.157998735893336217e+01
2.355796456249999665e+03 2.143674551232686853e-01 1.146020351000452964e-01 2.855554018094269564e-02 7.430249334525609872e-02 -3.478485082868570423e-03 1.177736278348070209e-01 2.626548492442029592e-02 -3.828353739631831093e-03 9.533649665001855955e-02 -0.000000000000000000e+00 3.157970053335928640e+01
2.356838844062499902e+03 2.126001328959803705e-01 1.131014529822212955e-01 2.860789372891311966e-02 7.391365257676874023e-02 -3.476670177179020434e-03 1.172048945108971479e-01 2.627561839650626938e-02 -3.973996469794554426e-03 9.490327258418543299e-02 -0.000000000000000000e+00 3.157949857680124595e+01
2.357881231874999685e+03 2.107506716437863858e-01 1.114938337380092098e-01 2.866683616738373297e-02 7.354047005538413839e-02 -3.468219835307587238e-03 1.165779625877750303e-01 2.619763039054773257e-02 -4.100001657704847868e-03 9.448033385493215253e-02 -0.000000000000000000e+00 3.157935819151449408e+01
2.358923619687499922e+03 2.088688643257095023e-01 1.098375319752095403e-01 2.872742565357816469e-02 7.317969337534822871e-02 -3.453482744276562596e-03 1.159028663981224588e-01 2.603199361078740309e-02 -4.198559392470317675e-03 9.406943217980537342e-02 -0.000000000000000000e+00 3.157925599412487827e+01
2.359966007499999705e+03 2.069695127758503783e-01 1.081556631513717059e-01 2.878951496374243524e-02 7.282395020078470671e-02 -3.433503287949913989e-03 1.151985727220591199e-01 2.579905682167869113e-02 -4.270210592274593930e-03 9.366972649265502271e-02 -0.000000000000000000e+00 3.157918472430326773e+01
2.361008395312499943e+03 2.050446380341426900e-01 1.064525034586948637e-01 2.885173360602641401e-02 7.246344863017425975e-02 -3.408725539605959778e-03 1.144499560838843771e-01 2.549878105293047065e-02 -4.321809763055732556e-03 9.327298479400963904e-02 -0.000000000000000000e+00 3.157914117625601591e+01
2.362050783125000180e+03 2.030787260046385267e-01 1.047220263425150261e-01 2.890805677638279281e-02 7.209628827367950410e-02 -3.378757316772700980e-03 1.136543993239771538e-01 2.513878396383969691e-02 -4.354377750323684682e-03 9.286999311046113814e-02 -0.000000000000000000e+00 3.157911334630070144e+01
2.363093170937499963e+03 2.010483331998400014e-01 1.029514121295935503e-01 2.894984777145517829e-02 7.172101165470422257e-02 -3.343609452302651053e-03 1.128479426845106770e-01 2.475284043843050535e-02 -4.362787043467986070e-03 9.245788928954815078e-02 -0.000000000000000000e+00 3.157904815255102804e+01
2.364135558749999745e+03 1.989251314542794247e-01 1.011194047013886377e-01 2.896873618036094333e-02 7.134131913478396203e-02 -3.303496098959982086e-03 1.120894050520367391e-01 2.438712770457333867e-02 -4.342390797475295661e-03 9.204466814493869609e-02 -0.000000000000000000e+00 3.157889713309499768e+01
2.365177946562499983e+03 1.966906485678285299e-01 9.921735418367050308e-02 2.895832657269462040e-02 7.096054394688229572e-02 -3.260861363843729332e-03 1.114038384594268349e-01 2.406047480220749324e-02 -4.298028597489171598e-03 9.164139225470852024e-02 -0.000000000000000000e+00 3.157864133660700290e+01
2.366220334374999766e+03 1.943395563731472875e-01 9.725172395900333333e-02 2.891238326381029289e-02 7.057947282148117896e-02 -3.219246882560612959e-03 1.107797454890893790e-01 2.376854588826115069e-02 -4.238319291227740648e-03 9.124951889205597244e-02 -0.000000000000000000e+00 3.157826840409842717e+01
2.367262722187500458e+03 1.919168500912181441e-01 9.527315559468584050e-02 2.882312421139350544e-02 7.020159311133224167e-02 -3.177955358444174618e-03 1.101898427216558701e-01 2.348496154119816132e-02 -4.164449146201610469e-03 9.086933032665932275e-02 -0.000000000000000000e+00 3.157778709926788352e+01
2.368305109999999786e+03 1.894790433285135911e-01 9.334060584502143487e-02 2.868732290617101444e-02 6.982580077747013725e-02 -3.136286093548694247e-03 1.095891093057476950e-01 2.317197968577580300e-02 -4.082939352426272900e-03 9.050006897239816495e-02 -0.000000000000000000e+00 3.157721086350062834e+01
2.369347497812499569e+03 1.870455731995357140e-01 9.146974728952417255e-02 2.850754910792430152e-02 6.944846490467704303e-02 -3.094581128539393433e-03 1.089570065891900391e-01 2.282317047297347315e-02 -4.003318166755337471e-03 9.013715428297190690e-02 -0.000000000000000000e+00 3.157655641009787217e+01
2.370389885625000261e+03 1.846139885578156337e-01 8.965642797836356759e-02 2.828689764142559848e-02 6.906504886738104587e-02 -3.054459325466392372e-03 1.082959262624720032e-01 2.245464479494214266e-02 -3.931176866562510752e-03 8.977245833409237818e-02 -0.000000000000000000e+00 3.157586706761744466e+01
2.371432273437499589e+03 1.821537209244069866e-01 8.787760207079342578e-02 2.802327476293384190e-02 6.866730363071738008e-02 -3.015578456363022988e-03 1.076163122350047296e-01 2.209267269809545714e-02 -3.870583994658605836e-03 8.939422353156788181e-02 -0.000000000000000000e+00 3.157519729067205105e+01
2.372474661249999826e+03 1.796758085208329248e-01 8.614664116442796726e-02 2.771865772016984808e-02 6.824847102272932342e-02 -2.978000881854999792e-03 1.069349832979691328e-01 2.176464277371478739e-02 -3.824124548073477153e-03 8.899446507232781911e-02 -0.000000000000000000e+00 3.157458395177097898e+01
2.373517049062499609e+03 1.772432762231092584e-01 8.451775996023355719e-02 2.737751963747843409e-02 6.781299600238528680e-02 -2.943306156322992011e-03 1.062609054286731969e-01 2.148032140549181040e-02 -3.790289105586194807e-03 8.857087312876757434e-02 -0.000000000000000000e+00 3.157402197685772549e+01
2.374559436874999847e+03 1.749216150172084039e-01 8.304283408525706123e-02 2.700817705311552019e-02 6.736576019165872731e-02 -2.912179868755224426e-03 1.056014923959510410e-01 2.124543523657251506e-02 -3.766825710338893296e-03 8.812288286971742268e-02 -0.000000000000000000e+00 3.157348551054050390e+01
2.375601824687499629e+03 1.727363546803586114e-01 8.173139435756313076e-02 2.662511608719600464e-02 6.690656580948989296e-02 -2.884657995603695946e-03 1.049656096411262507e-01 2.107274316159351082e-02 -3.755569976173080138e-03 8.764843645570581654e-02 -0.000000000000000000e+00 3.157296608113283654e+01
2.376644212499999867e+03 1.706436075534314423e-01 8.052588687414696800e-02 2.623792745421629768e-02 6.643815352968622523e-02 -2.861091678607184836e-03 1.043631858898697584e-01 2.097002775203409344e-02 -3.757839997955356171e-03 8.715099813579102461e-02 -0.000000000000000000e+00 3.157246695717504892e+01
2.377686600312499650e+03 1.686358870292220535e-01 7.939222122830179307e-02 2.586441759375103511e-02 6.596829854898775269e-02 -2.841259555301058667e-03 1.038069096450588008e-01 2.094573638639461374e-02 -3.778864315509833371e-03 8.664003757417401697e-02 -0.000000000000000000e+00 3.157197171239431910e+01
2.378728988124999887e+03 1.667794935161911463e-01 7.836641632085609988e-02 2.552706966597385885e-02 6.550460934079248287e-02 -2.825088857289099423e-03 1.032970133912548272e-01 2.099641819602588930e-02 -3.822536394660222547e-03 8.612313158988915696e-02 -0.000000000000000000e+00 3.157148707426172152e+01
2.379771375937499670e+03 1.651181830827809782e-01 7.747792387871690889e-02 2.523309345109842061e-02 6.505265340670579599e-02 -2.811213471292184438e-03 1.028273158013154193e-01 2.110388142922252352e-02 -3.886728640109336080e-03 8.561016301220222835e-02 -0.000000000000000000e+00 3.157104763107212264e+01
2.380813763749999907e+03 1.636595071148355118e-01 7.673287295170150291e-02 2.498390279204085185e-02 6.461692932065681017e-02 -2.799983628867709455e-03 1.023674760845389858e-01 2.123542869156754692e-02 -3.973737522480935008e-03 8.510578491545237045e-02 -0.000000000000000000e+00 3.157066029009500596e+01
2.381856151562499235e+03 1.624350239620805936e-01 7.615672606455155258e-02 2.478776908920070354e-02 6.419963935844526237e-02 -2.792299179048357127e-03 1.018720331214416769e-01 2.135038761991595729e-02 -4.086206846380720931e-03 8.460785234790643705e-02 -0.000000000000000000e+00 3.157031463701803276e+01
2.382898539374999928e+03 1.614550598658960057e-01 7.574900761170247354e-02 2.464941069817892794e-02 6.380550109557567295e-02 -2.787598673878440101e-03 1.013273762893117103e-01 2.142733146604262895e-02 -4.218202627587763764e-03 8.411824745085684507e-02 -0.000000000000000000e+00 3.157000787547090681e+01
2.383940927187499710e+03 1.607215025086069227e-01 7.551247300425516229e-02 2.456488900956081689e-02 6.343403701748913381e-02 -2.783517736236826388e-03 1.007308691742674067e-01 2.145191592806742348e-02 -4.357158086579195067e-03 8.363611133277917831e-02 -0.000000000000000000e+00 3.156976667520595470e+01
2.384983314999999493e+03 1.602458176093397857e-01 7.546303294330029832e-02 2.453339347778334123e-02 6.308066501248790758e-02 -2.778757496108006427e-03 1.000731141034378047e-01 2.140917056679925504e-02 -4.493510967263067424e-03 8.315745450390162052e-02 -0.000000000000000000e+00 3.156960987104436356e+01
2.386025702812499730e+03 1.600060735805052814e-01 7.558109807575208450e-02 2.455329219724841638e-02 6.274510137014947808e-02 -2.772789828080310381e-03 9.935989277776022255e-02 2.129832230269020424e-02 -4.621014203741034138e-03 8.268258467881105245e-02 -0.000000000000000000e+00 3.156955624841941699e+01
2.387068090624999968e+03 1.599792185661958466e-01 7.584778422239184248e-02 2.462023132916386914e-02 6.242662668846159918e-02 -2.764859228304619720e-03 9.858889394884950974e-02 2.110916081809223813e-02 -4.733809449027018973e-03 8.221354257978429059e-02 -0.000000000000000000e+00 3.156960906756586382e+01
2.388110478437499751e+03 1.601428628885002980e-01 7.625036923398975652e-02 2.472569034363394924e-02 6.212414900749201746e-02 -2.755254907942994175e-03 9.776121928655054361e-02 2.083362783556005557e-02 -4.821583814115092126e-03 8.174917526510558363e-02 -0.000000000000000000e+00 3.156973269136841509e+01
2.389152866249999988e+03 1.604718359412986295e-01 7.677379224095123855e-02 2.485888096772674583e-02 6.183652713829312919e-02 -2.743254758860460673e-03 9.689853233883806427e-02 2.048727850463436320e-02 -4.873598265114196040e-03 8.128485209931789190e-02 -0.000000000000000000e+00 3.156989746981434664e+01
2.390195254062499316e+03 1.609557318215940613e-01 7.741343945823384032e-02 2.501329861657136666e-02 6.156045265743638473e-02 -2.726610732017822631e-03 9.601869380113262076e-02 2.008883047604375499e-02 -4.888228526479930502e-03 8.081809185156879627e-02 -0.000000000000000000e+00 3.157007662921817115e+01
2.391237641874999554e+03 1.615678101524349042e-01 7.815172338304111899e-02 2.518356877017524642e-02 6.128966784972699616e-02 -2.705067372009499396e-03 9.513745670403626897e-02 1.965228249568228697e-02 -4.869232205504768832e-03 8.035440641385875604e-02 -0.000000000000000000e+00 3.157025123663560606e+01
2.392280029687499791e+03 1.622319497040098368e-01 7.892120606004254801e-02 2.536326708532164742e-02 6.102359264882392664e-02 -2.679221243301180277e-03 9.430772099076620285e-02 1.922236405671971099e-02 -4.819180205296397235e-03 7.990453713934288216e-02 -0.000000000000000000e+00 3.157041566199210081e+01
2.393322417499999119e+03 1.628711723245296894e-01 7.965077862212001369e-02 2.554592804822135299e-02 6.076341056897429510e-02 -2.648372451548428388e-03 9.357121348520684723e-02 1.883733257558040802e-02 -4.735654298549461794e-03 7.946953520817590100e-02 -0.000000000000000000e+00 3.157056625260767646e+01
2.394364805312499811e+03 1.634476316636142290e-01 8.031271346244434062e-02 2.572023288528210716e-02 6.050960680542870340e-02 -2.612397383499363585e-03 9.289965387772278205e-02 1.847159283647420436e-02 -4.620935535544727982e-03 7.904899657679330394e-02 -0.000000000000000000e+00 3.157070971105768109e+01
2.395407193124999594e+03 1.639688211231230264e-01 8.092828608887316089e-02 2.587378326611693147e-02 6.025963854500537148e-02 -2.571990998764224663e-03 9.223548625092846398e-02 1.807120158242642854e-02 -4.480837285258316635e-03 7.864512195376034687e-02 -0.000000000000000000e+00 3.157086201260750613e+01
2.396449580937499832e+03 1.644285977176831448e-01 8.150630656836616028e-02 2.599572831610580392e-02 6.000763916599038267e-02 -2.528527490747225440e-03 9.153873292229880443e-02 1.760212566026896422e-02 -4.320685991218205929e-03 7.825729325324803920e-02 -0.000000000000000000e+00 3.157101262413076981e+01
2.397491968749999614e+03 1.647664010109499144e-01 8.200631426259151480e-02 2.606883706411398938e-02 5.975313757107460905e-02 -2.485112726278056617e-03 9.077426352974848900e-02 1.703070511305873613e-02 -4.144246392299029066e-03 7.788780480898878367e-02 -0.000000000000000000e+00 3.157112963326340349e+01
2.398534356562499397e+03 1.649185614238921904e-01 8.237012568075288699e-02 2.608768598994262722e-02 5.949851751654269133e-02 -2.444184138175577604e-03 8.992420250493844691e-02 1.634528561688041587e-02 -3.956476990867268881e-03 7.753539387892530166e-02 -0.000000000000000000e+00 3.157122021754131680e+01
2.399576744374999635e+03 1.648108555192687175e-01 8.252207442351863764e-02 2.605195410897363784e-02 5.924735515995344787e-02 -2.407032372793579348e-03 8.902066297201194356e-02 1.558875301324658992e-02 -3.767514904188185715e-03 7.719942486295354456e-02 -0.000000000000000000e+00 3.157132317620799000e+01
2.400619132187499872e+03 1.643647571382161332e-01 8.238788747377237542e-02 2.595627735010999637e-02 5.900416504356657821e-02 -2.375748432661731972e-03 8.809715176823669502e-02 1.480294683236705981e-02 -3.585823661265179901e-03 7.688002859713481685e-02 -0.000000000000000000e+00 3.157145311838582913e+01
2.401661519999999655e+03 1.635514560224742286e-01 8.193811955314829476e-02 2.579757467161634954e-02 5.877648665113961723e-02 -2.351754653725229936e-03 8.718013359035814425e-02 1.401899757305013518e-02 -3.415769102852172015e-03 7.657690512016018802e-02 -0.000000000000000000e+00 3.157160149642548674e+01
2.402703907812499892e+03 1.623842989570865314e-01 8.118821505433722330e-02 2.557425557744523459e-02 5.856484086726737592e-02 -2.336507727578796510e-03 8.628709664566927562e-02 1.325326114567127074e-02 -3.259568923911451699e-03 7.629340442390945831e-02 -0.000000000000000000e+00 3.157176040616603885e+01
2.403746295624999675e+03 1.608807958293771989e-01 8.015250089742242956e-02 2.529078123753517038e-02 5.836617576745880415e-02 -2.329141773436516072e-03 8.543237240067409755e-02 1.251995937663973740e-02 -3.119475513568415251e-03 7.603188853760277366e-02 -0.000000000000000000e+00 3.157193404436653950e+01
2.404788683437499913e+03 1.590567881688711438e-01 7.884545373436423199e-02 2.494967654509561150e-02 5.817876007527739840e-02 -2.327885764246238800e-03 8.461799447935697271e-02 1.182849684325846737e-02 -2.999718745106186996e-03 7.578921638120468540e-02 -0.000000000000000000e+00 3.157212835183660005e+01
2.405831071249999695e+03 1.569472573816066696e-01 7.729985469830158440e-02 2.455466667766059707e-02 5.799665394774590477e-02 -2.330691922242934984e-03 8.385609619468031850e-02 1.119757674716323308e-02 -2.896952937132093661e-03 7.555547238464918602e-02 -0.000000000000000000e+00 3.157235901824149238e+01
2.406873459062500388e+03 1.545846291953427432e-01 7.554429758857346411e-02 2.411302490886270411e-02 5.781114459036428704e-02 -2.335646081131031830e-03 8.316966385986158949e-02 1.065539510931399515e-02 -2.805196519159247961e-03 7.531946526970684230e-02 -0.000000000000000000e+00 3.157263418668918220e+01
2.407915846874999716e+03 1.519945399153180832e-01 7.359847554788610802e-02 2.363479949473117070e-02 5.761724663815610131e-02 -2.341828755863539085e-03 8.257799486772422759e-02 1.023139044913192776e-02 -2.728623675752203659e-03 7.507522809434449829e-02 -0.000000000000000000e+00 3.157292070234672110e+01
2.408958234687499953e+03 1.492218426347446114e-01 7.149842568170694523e-02 2.312906188483192238e-02 5.741640978320277505e-02 -2.349122386852479667e-03 8.212541810043574864e-02 9.964234671293601200e-03 -2.665266527721718223e-03 7.482644995686386913e-02 -0.000000000000000000e+00 3.157319017324310906e+01
2.410000622500000190e+03 1.463136452549408939e-01 6.929163556200268470e-02 2.259585258931227914e-02 5.720976720867730625e-02 -2.358284095631145352e-03 8.185669774980941504e-02 9.883352255013688747e-03 -2.606214199193543531e-03 7.457955969398927243e-02 -0.000000000000000000e+00 3.157343038585820949e+01
2.411043010312499973e+03 1.433051135492387218e-01 6.700903792917675683e-02 2.203769177675762858e-02 5.699750897387810544e-02 -2.367790132543867200e-03 8.179788685001174176e-02 1.001040239480988081e-02 -2.549206826620005993e-03 7.433669128182186780e-02 -0.000000000000000000e+00 3.157361436134975463e+01
2.412085398124999756e+03 1.402607491806442674e-01 6.470154219624382752e-02 2.146370654063593786e-02 5.678148105345982161e-02 -2.373842011439355679e-03 8.194529549006900060e-02 1.033775334902237684e-02 -2.492076552085239691e-03 7.409961869313186344e-02 -0.000000000000000000e+00 3.157371048564733584e+01
2.413127785937499993e+03 1.372536653657122352e-01 6.242987804231436844e-02 2.088397201274297399e-02 5.656660354168871474e-02 -2.376042619615732071e-03 8.226463443649652263e-02 1.082382561999557097e-02 -2.431746457827618085e-03 7.387255527432856628e-02 -0.000000000000000000e+00 3.157368638682653028e+01
2.414170173749999776e+03 1.343459804238928412e-01 6.024899838252810447e-02 2.031032200664055487e-02 5.635365580601126023e-02 -2.375757283799997868e-03 8.270771266872475880e-02 1.142072243195192509e-02 -2.367422854797287743e-03 7.365441309157012839e-02 -0.000000000000000000e+00 3.157354771423370821e+01
2.415212561562499559e+03 1.315805592335683727e-01 5.820020940155312683e-02 1.974755898074077864e-02 5.614135132785744858e-02 -2.373605156831178672e-03 8.322754811431920530e-02 1.208459357971458127e-02 -2.301034229895252553e-03 7.344398876449988178e-02 -0.000000000000000000e+00 3.157332148697756224e+01
2.416254949374999796e+03 1.289930317350224953e-01 5.631213333797027015e-02 1.919780731721488359e-02 5.593357484313810080e-02 -2.369313470521453892e-03 8.378754731909308917e-02 1.277532807502332682e-02 -2.234749022007169808e-03 7.324696826607693390e-02 -0.000000000000000000e+00 3.157301772250612260e+01
2.417297337187499579e+03 1.266339277729745250e-01 5.462354071929541310e-02 1.867253997709901470e-02 5.573030384321292496e-02 -2.362513889308089088e-03 8.437542981359488770e-02 1.348166979679541778e-02 -2.166810915807627566e-03 7.306057093260709401e-02 -0.000000000000000000e+00 3.157266812594444261e+01
2.418339725000000271e+03 1.245047312834352271e-01 5.313999541730500542e-02 1.817407764364224743e-02 5.552578616395525968e-02 -2.354457694358822080e-03 8.498178871632072751e-02 1.419724227256157455e-02 -2.091553285141748222e-03 7.287609972890089771e-02 -0.000000000000000000e+00 3.157232537512482295e+01
2.419382112812499599e+03 1.225867851359434407e-01 5.185333948149248307e-02 1.769656599946445308e-02 5.531665422242888069e-02 -2.344548219010816545e-03 8.559132225925449033e-02 1.491153685841888413e-02 -2.008445101534212657e-03 7.268823050236981886e-02 -0.000000000000000000e+00 3.157202532067069001e+01
2.420424500624999837e+03 1.208723218300274682e-01 5.075771083105820591e-02 1.724122044912897167e-02 5.510236083977765320e-02 -2.331499734640084340e-03 8.618834063081784458e-02 1.562112819269303142e-02 -1.923412814328218784e-03 7.249062525245303368e-02 -0.000000000000000000e+00 3.157178206379955299e+01
2.421466888437499620e+03 1.193171664406929011e-01 4.981649086715737862e-02 1.680282017163574337e-02 5.488186255529138580e-02 -2.315672080928608823e-03 8.676420245669896891e-02 1.631936729052015783e-02 -1.833170342804777905e-03 7.227800550898358378e-02 -0.000000000000000000e+00 3.157162040958225901e+01
2.422509276249999857e+03 1.178480247697367977e-01 4.896949735031520812e-02 1.636915363463518902e-02 5.465335852930832544e-02 -2.298166692118177798e-03 8.732928996109014241e-02 1.700959019750578408e-02 -1.732620161447493215e-03 7.205231992503184635e-02 -0.000000000000000000e+00 3.157154134137519463e+01
2.423551664062499640e+03 1.164436579061710608e-01 4.819804882487775666e-02 1.593783688367143847e-02 5.441427347831916117e-02 -2.278484742437773044e-03 8.787744961024705759e-02 1.768830368106367665e-02 -1.624845845615143641e-03 7.181399177479852458e-02 -0.000000000000000000e+00 3.157152767534602589e+01
2.424594051874999877e+03 1.151076250271755030e-01 4.749948206128799116e-02 1.551635231973907264e-02 5.416313496955540291e-02 -2.256670138360472935e-03 8.836901737727471950e-02 1.832508947163133742e-02 -1.518467835935666949e-03 7.156239574157904904e-02 -0.000000000000000000e+00 3.157160296016416368e+01
2.425636439687499660e+03 1.138389113824267163e-01 4.686132832868247083e-02 1.511483349907599694e-02 5.390181202650203007e-02 -2.232646243822764519e-03 8.877213991623836287e-02 1.889092207172482496e-02 -1.418090422999035427e-03 7.129930826751257333e-02 -0.000000000000000000e+00 3.157177670094647937e+01
2.426678827499999898e+03 1.126560107387842430e-01 4.629139844765949030e-02 1.474340202163909597e-02 5.362876238408579438e-02 -2.205940738098609560e-03 8.907491095427863548e-02 1.937393690776000044e-02 -1.321994291004099237e-03 7.102296833752273775e-02 -0.000000000000000000e+00 3.157202531636139042e+01
2.427721215312499680e+03 1.115495436137519114e-01 4.577624202531833941e-02 1.440702662800444345e-02 5.333948565075987552e-02 -2.177106000591766920e-03 8.928007987298433590e-02 1.977624470324612985e-02 -1.225423669177473640e-03 7.072925883891567622e-02 -0.000000000000000000e+00 3.157233321702244311e+01
2.428763603124999918e+03 1.104897273883471281e-01 4.528007349861234987e-02 1.411019661135354264e-02 5.303383346713770596e-02 -2.146814686514533083e-03 8.938838399521423228e-02 2.010018578289694130e-02 -1.129657549068924932e-03 7.041785576138621938e-02 -0.000000000000000000e+00 3.157269917722608454e+01
2.429805990937499701e+03 1.094496628486989614e-01 4.476972168198656288e-02 1.386188831557597090e-02 5.271099030718782302e-02 -2.116565899949155068e-03 8.940845277492961984e-02 2.035574457900080417e-02 -1.040762124395144123e-03 7.009347032032396674e-02 -0.000000000000000000e+00 3.157313248204111389e+01
2.430848378749999938e+03 1.084135319567618577e-01 4.422360959687830079e-02 1.366709103142845633e-02 5.237390734907385048e-02 -2.087407558148337769e-03 8.934742549849319926e-02 2.054424098591743630e-02 -9.589721128141770468e-04 6.976215662538994000e-02 -0.000000000000000000e+00 3.157362253878647351e+01
2.431890766562499721e+03 1.074144217302988313e-01 4.367249714854833098e-02 1.352160659136251997e-02 5.203262550682193760e-02 -2.061098885781316274e-03 8.918051980172887749e-02 2.063454602443567237e-02 -8.819737028550357627e-04 6.942794748014824435e-02 -0.000000000000000000e+00 3.157415307556500039e+01
2.432933154374999958e+03 1.065152561196889835e-01 4.318197933833545915e-02 1.342044118382421797e-02 5.169169751994261153e-02 -2.039220950374598471e-03 8.888142604159142424e-02 2.059683024739117005e-02 -8.077503962740512078e-04 6.909234619047430193e-02 -0.000000000000000000e+00 3.157469863185403014e+01
2.433975542187499741e+03 1.057318139301133275e-01 4.277097712394944268e-02 1.335737651258777497e-02 5.135678310229228882e-02 -2.023032559420487927e-03 8.843546550887465552e-02 2.041266525873342702e-02 -7.395298230779001614e-04 6.876233007321912172e-02 -0.000000000000000000e+00 3.157520672346943513e+01
2.435017929999999978e+03 1.050237093149606893e-01 4.240211929671294788e-02 1.332440628581327974e-02 5.103561620928805109e-02 -2.013054382013033418e-03 8.784741458390617208e-02 2.008485680975801574e-02 -6.809564364482004195e-04 6.844351421059635676e-02 -0.000000000000000000e+00 3.157564448761042541e+01
2.436060317812499761e+03 1.043617216551631505e-01 4.204771797744052964e-02 1.331683715140627444e-02 5.073364137189372708e-02 -2.009456621707031085e-03 8.713371277937310977e-02 1.962990643048341186e-02 -6.331180621350074311e-04 6.813692441102470188e-02 -0.000000000000000000e+00 3.157599387782560996e+01
2.437102705624999544e+03 1.037100275146524975e-01 4.167654828368085040e-02 1.332791394175828620e-02 5.045170287854070651e-02 -2.011200868979990276e-03 8.632752058197681877e-02 1.907817154545498120e-02 -5.953783360148241777e-04 6.784472737253666175e-02 -0.000000000000000000e+00 3.157625232538640958e+01
2.438145093437499781e+03 1.030644878049882113e-01 4.128513039979904431e-02 1.335557558725294913e-02 5.018747473493431061e-02 -2.017337076557411575e-03 8.548237641346975724e-02 1.847771128639427718e-02 -5.637887984205648684e-04 6.756845392549604146e-02 -0.000000000000000000e+00 3.157642313570480397e+01
2.439187481249999564e+03 1.024592228029032742e-01 4.090661974216442537e-02 1.339937189823470903e-02 4.993913506180835266e-02 -2.026551442272224619e-03 8.462464145315157227e-02 1.785213001642431060e-02 -5.355730455549566338e-04 6.730808448228221830e-02 -0.000000000000000000e+00 3.157647441868514804e+01
2.440229869062499802e+03 1.019260278364041983e-01 4.057592536564178648e-02 1.345725866682929289e-02 4.970341951665505076e-02 -2.039072160603205060e-03 8.375055855379248682e-02 1.719882518633321367e-02 -5.098075789400045854e-04 6.706154094639928120e-02 -0.000000000000000000e+00 3.157636559834133294e+01
2.441272256874999584e+03 1.015278578320570196e-01 4.034699434762662601e-02 1.353354127302843629e-02 4.948397913556741579e-02 -2.055015405062887192e-03 8.285732797936164185e-02 1.651776286772517130e-02 -4.891872143212711022e-04 6.682875232595773818e-02 -0.000000000000000000e+00 3.157610656442212616e+01
2.442314644687499367e+03 1.013117234811730522e-01 4.026014687950627002e-02 1.363129312949662442e-02 4.928207954643648581e-02 -2.073418376124228600e-03 8.195848731458077463e-02 1.582306590399573318e-02 -4.762392651074826705e-04 6.661166067569251892e-02 -0.000000000000000000e+00 3.157572141194157922e+01
2.443357032499999605e+03 1.013078939561256053e-01 4.034576086206429629e-02 1.375176332995656225e-02 4.909295710604980739e-02 -2.090861603022267819e-03 8.106853808664324368e-02 1.513336185474136245e-02 -4.700670664542026117e-04 6.640524329835607864e-02 -0.000000000000000000e+00 3.157520375418210179e+01
2.444399420312499842e+03 1.015329244807460785e-01 4.062094003609862530e-02 1.389424902408219892e-02 4.891558348005597967e-02 -2.104283970177870094e-03 8.019122690772548245e-02 1.445852703848300898e-02 -4.715504682305960565e-04 6.620425033747306953e-02 -0.000000000000000000e+00 3.157455976113105933e+01
2.445441808124999625e+03 1.019751053512597122e-01 4.107319015907871795e-02 1.405831136784335689e-02 4.874884626924901737e-02 -2.111825359426719190e-03 7.933961028242109137e-02 1.381501248527249037e-02 -4.823358912739005716e-04 6.600693368842250330e-02 -0.000000000000000000e+00 3.157380293500813195e+01
2.446484195937499862e+03 1.026339953153549422e-01 4.169704869092827337e-02 1.424921878016041643e-02 4.859208935831728360e-02 -2.111854125991218575e-03 7.853273434966989708e-02 1.322311766291406690e-02 -5.052258783762812039e-04 6.581484256513210618e-02 -0.000000000000000000e+00 3.157294819021519316e+01
2.447526583749999645e+03 1.035079201230564017e-01 4.249268385503912615e-02 1.446629811753371436e-02 4.844626356635727688e-02 -2.103814195131614283e-03 7.778230701882252185e-02 1.269113225946682036e-02 -5.413537140905970435e-04 6.563252847344630547e-02 -0.000000000000000000e+00 3.157203237101584392e+01
2.448568971562499883e+03 1.045598967590380124e-01 4.343675842214517885e-02 1.469962901420251294e-02 4.830702363624117535e-02 -2.087178853121158216e-03 7.706871852708768733e-02 1.220118984448752796e-02 -5.887646111956881118e-04 6.545629329379584749e-02 -0.000000000000000000e+00 3.157108667553867321e+01
2.449611359374999665e+03 1.057342719693297323e-01 4.448745000785665760e-02 1.493981504954100537e-02 4.817191169350875518e-02 -2.063432236174278511e-03 7.636019130083754325e-02 1.172969212343565396e-02 -6.474457816090066486e-04 6.527794495901088900e-02 -0.000000000000000000e+00 3.157013399890206529e+01
2.450653747187499903e+03 1.069731560579693652e-01 4.559267040987753650e-02 1.518494389674401868e-02 4.804039446877626102e-02 -2.033626979995834666e-03 7.563699120146026578e-02 1.126524855334285792e-02 -7.196653070437233207e-04 6.509140795516113465e-02 -0.000000000000000000e+00 3.156922045059168624e+01
2.451696134999999686e+03 1.082291929459743701e-01 4.670993869239599416e-02 1.543281897531065955e-02 4.791331556442150752e-02 -1.998760154111434584e-03 7.489184654153403786e-02 1.080209288968071030e-02 -8.055104669805763368e-04 6.489526411883390911e-02 -0.000000000000000000e+00 3.156839526072858249e+01
2.452738522812499923e+03 1.094677584543847781e-01 4.780802434954763147e-02 1.567765858971277571e-02 4.779561373349051900e-02 -1.959875428677450987e-03 7.411104177839575313e-02 1.032430420654310843e-02 -9.011026556679149063e-04 6.468784022752055440e-02 -0.000000000000000000e+00 3.156768779689276272e+01
2.453780910624999251e+03 1.106480103047641356e-01 4.885697651111839401e-02 1.591221310701573799e-02 4.768545778405906821e-02 -1.918473031812711720e-03 7.328675847491143702e-02 9.830078444463024451e-03 -1.004895712988970388e-03 6.446157574343738816e-02 -0.000000000000000000e+00 3.156712248064738091e+01
2.454823298437499943e+03 1.117099184712921356e-01 4.981452848012907914e-02 1.612366865033697944e-02 4.757854797602425329e-02 -1.875318251257425406e-03 7.242700644535297883e-02 9.334961995789538627e-03 -1.121038412413231586e-03 6.421308286197667525e-02 -0.000000000000000000e+00 3.156669087551850339e+01
2.455865686249999726e+03 1.125852898993971868e-01 5.062642682586215859e-02 1.629957283891345088e-02 4.747445386702480591e-02 -1.830494961338832759e-03 7.154804989128087100e-02 8.851212268230624139e-03 -1.246273727138672190e-03 6.394311135018891645e-02 -0.000000000000000000e+00 3.156641142702560643e+01
2.456908074062499963e+03 1.132428771602389528e-01 5.127108123294215475e-02 1.643360371978546536e-02 4.737226333799461619e-02 -1.784754838689002953e-03 7.066962140172225459e-02 8.394846245217741157e-03 -1.372564785970831550e-03 6.364733994247534499e-02 -0.000000000000000000e+00 3.156632038905365079e+01
2.457950461874999746e+03 1.136972898729542852e-01 5.177217921272843359e-02 1.651875149307600876e-02 4.727033793976408854e-02 -1.738632641818524264e-03 6.977844685104669931e-02 7.947148266751857815e-03 -1.495938304585647111e-03 6.332723688888049207e-02 -0.000000000000000000e+00 3.156640143906444962e+01
2.458992849687499984e+03 1.139560349538891459e-01 5.213822826082754186e-02 1.655188846151533361e-02 4.716989689003902447e-02 -1.693354961727572792e-03 6.887874955085891704e-02 7.503051388630941829e-03 -1.617048143615524257e-03 6.299274630584350554e-02 -0.000000000000000000e+00 3.156661593880473049e+01
2.460035237499999766e+03 1.140198148435270509e-01 5.236028433854388042e-02 1.653799714033049595e-02 4.707299774954025462e-02 -1.650016883240667479e-03 6.800044994174776758e-02 7.082166989452494746e-03 -1.734488123946006412e-03 6.265277107624127317e-02 -0.000000000000000000e+00 3.156692855669924924e+01
2.461077625312499549e+03 1.138888069095376071e-01 5.243095056742834437e-02 1.648226111350861722e-02 4.697849556028001888e-02 -1.608947035904020970e-03 6.715699494336478670e-02 6.687131745887799246e-03 -1.843177912114789610e-03 6.231304110959177273e-02 -0.000000000000000000e+00 3.156732909019622824e+01
2.462120013125000241e+03 1.135879458535366815e-01 5.236300570038848745e-02 1.639753578531999434e-02 4.688210229363452830e-02 -1.570607916645047099e-03 6.636354436311117655e-02 6.329753108910630109e-03 -1.942802894859046656e-03 6.197659414905959396e-02 -0.000000000000000000e+00 3.156779919577997973e+01
2.463162400937499569e+03 1.131777021350477697e-01 5.220744490986754804e-02 1.629634770080658213e-02 4.677959430167615007e-02 -1.536614314448656732e-03 6.562648531060728818e-02 6.014014980101381816e-03 -2.031925423820787023e-03 6.164439575432668905e-02 -0.000000000000000000e+00 3.156835232988322559e+01
2.464204788749999807e+03 1.126643295855625226e-01 5.197109898985005638e-02 1.617645542614580545e-02 4.667078817653184941e-02 -1.506727951872015043e-03 6.494982999291587511e-02 5.738822334749288379e-03 -2.107434399891541365e-03 6.131844205805812159e-02 -0.000000000000000000e+00 3.156900547350754493e+01
2.465247176562499590e+03 1.120552909411594578e-01 5.165730595157038557e-02 1.603699413969585791e-02 4.655796460174686791e-02 -1.480560644564470280e-03 6.433245495723197149e-02 5.494090477248156010e-03 -2.165267976744558731e-03 6.100363245672837942e-02 -0.000000000000000000e+00 3.156969373208813678e+01
2.466289564374999827e+03 1.113735801874615045e-01 5.128350994663588569e-02 1.588081306657965208e-02 4.644310193479163351e-02 -1.458281938576315700e-03 6.377410119494335283e-02 5.275195415498508747e-03 -2.204156324787672101e-03 6.070306210423251358e-02 -0.000000000000000000e+00 3.157037538972621604e+01
2.467331952187500065e+03 1.105968035207113564e-01 5.082984201493503940e-02 1.570351923543476802e-02 4.632887757962712849e-02 -1.439672121312878059e-03 6.326699986895886751e-02 5.079929606083598628e-03 -2.230213727330585070e-03 6.041728399020585699e-02 -0.000000000000000000e+00 3.157104477711695623e+01
2.468374339999999847e+03 1.097233157495482170e-01 5.029729480597505686e-02 1.549919164092140866e-02 4.622135693624698782e-02 -1.424219182217417810e-03 6.277865351595607324e-02 4.881449616924693133e-03 -2.250857282650315250e-03 6.014806118168170013e-02 -0.000000000000000000e+00 3.157167876342954571e+01
2.469416727812499630e+03 1.087932765812146957e-01 4.972387056379437564e-02 1.527068093144509642e-02 4.612286670681423756e-02 -1.413572086495693946e-03 6.228287173558093998e-02 4.651132156872426170e-03 -2.266202343422730938e-03 5.989794192213124258e-02 -0.000000000000000000e+00 3.157226465731699605e+01
2.470459115625000322e+03 1.078329755159760373e-01 4.913184281239479922e-02 1.502150092360074463e-02 4.603465516892791404e-02 -1.410430226617297687e-03 6.175449205116455287e-02 4.360607444911471231e-03 -2.273794047570487035e-03 5.966767865382356650e-02 -0.000000000000000000e+00 3.157277804612568772e+01
2.471501503437499650e+03 1.068525322087117285e-01 4.852443898726004068e-02 1.475680302852838688e-02 4.595601121555190072e-02 -1.415255171130492401e-03 6.118687102144334394e-02 4.005453815621109678e-03 -2.273626236503412286e-03 5.945504344232564742e-02 -0.000000000000000000e+00 3.157319641380364317e+01
2.472543891249999888e+03 1.058393603826537771e-01 4.787923176236289630e-02 1.448909052180127194e-02 4.588195543719779390e-02 -1.428467121093088352e-03 6.060901909065811999e-02 3.617488155795746830e-03 -2.264576649039527767e-03 5.925610758390190136e-02 -0.000000000000000000e+00 3.157352360050742845e+01
2.473586279062499671e+03 1.047716865232827671e-01 4.717160951936101576e-02 1.422348103369773520e-02 4.580894852473774842e-02 -1.448780606242829581e-03 6.003260927966343197e-02 3.212213525492872528e-03 -2.246613035640835504e-03 5.906700878981139408e-02 -0.000000000000000000e+00 3.157377483674415686e+01
2.474628666874999908e+03 1.036649423725239244e-01 4.641795840488174840e-02 1.396560473102620437e-02 4.572811558257185161e-02 -1.475543705444728407e-03 5.945686902919169320e-02 2.793836682294820097e-03 -2.220401224966097285e-03 5.888343357186297256e-02 -0.000000000000000000e+00 3.157398810517657495e+01
2.475671054687499691e+03 1.025397016772316844e-01 4.563209909639169559e-02 1.372717033294433564e-02 4.563165482694855196e-02 -1.508707519279193403e-03 5.890234442886335686e-02 2.383778869032176975e-03 -2.186468751428024410e-03 5.870503431125920213e-02 -0.000000000000000000e+00 3.157420466680268234e+01
2.476713442499999928e+03 1.013944300622715150e-01 4.480741266451561400e-02 1.351621671208285552e-02 4.551610131446694879e-02 -1.547809215245232696e-03 5.837776811634921154e-02 1.998373118054657966e-03 -2.151502406648771529e-03 5.853089740494332727e-02 -0.000000000000000000e+00 3.157444183639244883e+01
2.477755830312499711e+03 1.002712313366068975e-01 4.398167862856149773e-02 1.333868742495076393e-02 4.538039399469492169e-02 -1.590205218519159065e-03 5.786708080436509666e-02 1.633044681876714976e-03 -2.123640468435438432e-03 5.835767659092382098e-02 -0.000000000000000000e+00 3.157470956984621679e+01
2.478798218124999948e+03 9.923603521300802810e-02 4.321847308188057901e-02 1.319710435446355690e-02 4.522578316582617775e-02 -1.633153198671371924e-03 5.734848848615099748e-02 1.269831391787913004e-03 -2.105347516496743412e-03 5.818400461085982550e-02 -0.000000000000000000e+00 3.157499785263778946e+01
2.479840605937499731e+03 9.829233723686538193e-02 4.252296677021514398e-02 1.308730950650506542e-02 4.505707769243990496e-02 -1.674501232615118037e-03 5.681138059165879300e-02 9.037184974306751786e-04 -2.102924647960167231e-03 5.801058674218828592e-02 -0.000000000000000000e+00 3.157528323946335647e+01
2.480882993749999969e+03 9.743392682731573384e-02 4.189040969409305037e-02 1.300783734549140064e-02 4.487926751599206898e-02 -1.712977666269044786e-03 5.626090017608571109e-02 5.434556302134930248e-04 -2.120550177914321422e-03 5.783799472378654133e-02 -0.000000000000000000e+00 3.157556563952324069e+01
2.481925381562499297e+03 9.664545676714558775e-02 4.131729218338341808e-02 1.295318156918614377e-02 4.468993518052243735e-02 -1.748386012251708539e-03 5.571281452794988459e-02 1.992970398027973694e-04 -2.149211472344769898e-03 5.766272896049185609e-02 -0.000000000000000000e+00 3.157581623595696030e+01
2.482967769374999534e+03 9.588127037969190747e-02 4.077136908837495494e-02 1.291449943255803395e-02 4.448593063144602039e-02 -1.781749508978584763e-03 5.517588845238873690e-02 -1.243956960715153861e-04 -2.181842325685726027e-03 5.748212647414598087e-02 -0.000000000000000000e+00 3.157600589381079459e+01
2.484010157187499772e+03 9.512869031398425712e-02 4.023914641954138421e-02 1.289034212949709268e-02 4.426760960609934376e-02 -1.812625998254900183e-03 5.466280967770741073e-02 -4.200995543728503097e-04 -2.216227194767407364e-03 5.729913642684766883e-02 -0.000000000000000000e+00 3.157615559654243853e+01
2.485052544999999100e+03 9.440385826069722097e-02 3.973422635446709900e-02 1.288097461507470981e-02 4.403532671979717983e-02 -1.840647810124046565e-03 5.418704451895479945e-02 -6.821324602693148564e-04 -2.247005874184212701e-03 5.711618285340832463e-02 -0.000000000000000000e+00 3.157629836439455318e+01
2.486094932812499792e+03 9.371108878621486893e-02 3.926150002789886156e-02 1.288460289644563495e-02 4.379063346262371259e-02 -1.865480077769811297e-03 5.374513177886898474e-02 -9.154002253518183935e-04 -2.268763947820899053e-03 5.692929595204170024e-02 -0.000000000000000000e+00 3.157646787312301484e+01
2.487137320624999575e+03 9.301820888828964129e-02 3.879502887434602143e-02 1.289186028930369710e-02 4.353797542472079285e-02 -1.886247183063188924e-03 5.333690346006343674e-02 -1.117515465658347517e-03 -2.276302905747555096e-03 5.673072183146934261e-02 -0.000000000000000000e+00 3.157669236118897871e+01
2.488179708437499812e+03 9.229964701825013607e-02 3.830943686953879046e-02 1.289914329866342219e-02 4.328324317056693460e-02 -1.902650056251364982e-03 5.297528976216294566e-02 -1.275483087140926635e-03 -2.267000502482807017e-03 5.651777335178667649e-02 -0.000000000000000000e+00 3.157698039453037353e+01
2.489222096249999595e+03 9.158418376135872563e-02 3.782353415878143832e-02 1.291122025480556657e-02 4.303396251667613442e-02 -1.914260762957507378e-03 5.265885480554233222e-02 -1.398061738157517237e-03 -2.238400840517713788e-03 5.629531738421756498e-02 -0.000000000000000000e+00 3.157733789561904203e+01
2.490264484062499378e+03 9.087958683148333883e-02 3.734151122507499421e-02 1.292834992027570851e-02 4.279387114891416294e-02 -1.921096661281450346e-03 5.237918945269835758e-02 -1.498887295146019132e-03 -2.189484945786655378e-03 5.606756169363102948e-02 -0.000000000000000000e+00 3.157780032710867602e+01
2.491306871874999615e+03 9.018049881390159672e-02 3.685906127325720705e-02 1.294835557236255486e-02 4.256383997775751993e-02 -1.923851150064264043e-03 5.213275163205022267e-02 -1.583311164729658306e-03 -2.120323320820517634e-03 5.583638611760039644e-02 -0.000000000000000000e+00 3.157838222525205651e+01
2.492349259687499853e+03 8.951889653992449458e-02 3.641070941641524894e-02 1.296794862608636328e-02 4.234398414382836706e-02 -1.923070869154840145e-03 5.190066771519844663e-02 -1.671115750011865691e-03 -2.030450790962187724e-03 5.560223425617250026e-02 -0.000000000000000000e+00 3.157904599662774814e+01
2.493391647499999635e+03 8.892292641678188614e-02 3.602467871054666759e-02 1.298533282820383411e-02 4.213409876651148106e-02 -1.918773773900915710e-03 5.169286367284348788e-02 -1.752119403590988870e-03 -1.921559094010236645e-03 5.536654217044471166e-02 -0.000000000000000000e+00 3.157974571645342721e+01
2.494434035312499873e+03 8.841127417251572196e-02 3.571401661493900370e-02 1.300357714274139043e-02 4.193228523820520526e-02 -1.911164382415381615e-03 5.152388037672648441e-02 -1.812115605879862984e-03 -1.795235469129471224e-03 5.513123145173581818e-02 -0.000000000000000000e+00 3.158045977775966406e+01
2.495476423124999656e+03 8.798942851353455663e-02 3.548106173897297433e-02 1.302707491138802021e-02 4.173345146323668292e-02 -1.900883944586347638e-03 5.138534489552579188e-02 -1.854716685339545274e-03 -1.653590828140025226e-03 5.489365240900536541e-02 -0.000000000000000000e+00 3.158120333113715361e+01
2.496518810937499893e+03 8.765143162196721571e-02 3.531602788396168841e-02 1.306033362344475451e-02 4.153592792503446596e-02 -1.889394484332988181e-03 5.127783083322945412e-02 -1.871779444499669775e-03 -1.501133413921697680e-03 5.465074369165082158e-02 -0.000000000000000000e+00 3.158194372810360662e+01
2.497561198749999676e+03 8.735745307769532397e-02 3.518212070786937845e-02 1.309982977557773431e-02 4.133900880904920611e-02 -1.877725426044228986e-03 5.119613910726058398e-02 -1.863157220168039450e-03 -1.343475007835489860e-03 5.440277133526411069e-02 -0.000000000000000000e+00 3.158262106479860520e+01
2.498603586562499913e+03 8.705186388293764677e-02 3.502740860829144098e-02 1.314033356873377245e-02 4.114521899208520295e-02 -1.867068170969664580e-03 5.113281650309483423e-02 -1.831571650523996586e-03 -1.186256881302314879e-03 5.415064503492114656e-02 -0.000000000000000000e+00 3.158322397318617192e+01
2.499645974374999696e+03 8.669845263439639182e-02 3.481741811201388009e-02 1.317816640818960522e-02 4.095847293236387632e-02 -1.857444111016112731e-03 5.107112295212441061e-02 -1.791239882165875964e-03 -1.032264442561655043e-03 5.389462727685194465e-02 -0.000000000000000000e+00 3.158377283894705201e+01
2.500688362187499933e+03 8.624896579373057814e-02 3.451337730400033665e-02 1.320367924761702699e-02 4.077933624172254412e-02 -1.848376231884456180e-03 5.097874311386626361e-02 -1.770808188446932989e-03 -8.848624680564362056e-04 5.363441377036963498e-02 -0.000000000000000000e+00 3.158427514475471654e+01
2.501730749999999716e+03 8.568272683912571408e-02 3.409750220729729914e-02 1.321219701856404111e-02 4.060879855568695629e-02 -1.839544517140842767e-03 5.083375646428225231e-02 -1.786650498486737869e-03 -7.505754283734750003e-04 5.337098239114246301e-02 -0.000000000000000000e+00 3.158470220068613088e+01
2.502773137812499954e+03 8.501002125392563558e-02 3.357701533803980620e-02 1.320458618761040370e-02 4.044967894449384010e-02 -1.830644229326202320e-03 5.063751531059724337e-02 -1.837711899893769429e-03 -6.325329526770855429e-04 5.310776016316810094e-02 -0.000000000000000000e+00 3.158503663566181174e+01
2.503815525624999736e+03 8.425275411040153428e-02 3.296436481911686062e-02 1.318780848071599704e-02 4.030564038562504947e-02 -1.822526547038290845e-03 5.039797285278783956e-02 -1.916750280241754116e-03 -5.334327088678963730e-04 5.284815584189749005e-02 -0.000000000000000000e+00 3.158528321273082895e+01
2.504857913437499974e+03 8.345120588324118904e-02 3.228677886350865556e-02 1.317332333356556473e-02 4.017867031612493839e-02 -1.815202927722178294e-03 5.011478772838578316e-02 -2.024540423936516988e-03 -4.580030453358004475e-04 5.259733119765810233e-02 -0.000000000000000000e+00 3.158544720276600160e+01
2.505900301249999757e+03 8.262396268634338015e-02 3.155585159203479206e-02 1.316558407660808894e-02 4.007290716767282490e-02 -1.808151441436030120e-03 4.979902247559050976e-02 -2.150065289411964061e-03 -4.102801942591836719e-04 5.235936795926166010e-02 -0.000000000000000000e+00 3.158555895969544380e+01
2.506942689062499539e+03 8.177192939044788944e-02 3.077248076847554498e-02 1.316427241874755516e-02 3.999084257429689343e-02 -1.801942539313010870e-03 4.947005463216797017e-02 -2.274872112389649936e-03 -3.920965613360433838e-04 5.213702330589366218e-02 -0.000000000000000000e+00 3.158564205619520493e+01
2.507985076874999777e+03 8.089492574251719303e-02 2.994053100176559054e-02 1.316855540935838245e-02 3.992992840599221549e-02 -1.797385238554882530e-03 4.914487043548298323e-02 -2.388039472398669014e-03 -4.010313809333114141e-04 5.193394128881496236e-02 -0.000000000000000000e+00 3.158570536471998480e+01
2.509027464687499560e+03 7.999125339908150223e-02 2.906041758627050248e-02 1.318047660955305039e-02 3.988289253852888433e-02 -1.793611787417860159e-03 4.883603871253340556e-02 -2.478999711021989943e-03 -4.352791090931639774e-04 5.175031753264856121e-02 -0.000000000000000000e+00 3.158577192057597216e+01
2.510069852499999797e+03 7.904938728966662276e-02 2.812446398958255711e-02 1.320112280689592077e-02 3.984269550726728115e-02 -1.790088758363638389e-03 4.855355979478239575e-02 -2.535198876990934526e-03 -4.975515289326296227e-04 5.158631020070596207e-02 -0.000000000000000000e+00 3.158587494321638545e+01
2.511112240312499580e+03 7.807165553549275105e-02 2.714266484781529404e-02 1.322797866496493863e-02 3.980470405511475629e-02 -1.786767962322792502e-03 4.830216175116124749e-02 -2.551412779616847940e-03 -5.894468395228761107e-04 5.144302137030096894e-02 -0.000000000000000000e+00 3.158604608716130357e+01
2.512154628124999817e+03 7.708045463856445789e-02 2.615117998293643373e-02 1.325447555511656203e-02 3.976460923711154505e-02 -1.783673081650660568e-03 4.805494140220346183e-02 -2.554323615000383789e-03 -7.118321632044147425e-04 5.132109718040826080e-02 -0.000000000000000000e+00 3.158628724353315320e+01
2.513197015937499600e+03 7.609688635254781286e-02 2.517931745951646622e-02 1.327587992512230253e-02 3.972118549014954508e-02 -1.781421890987700332e-03 4.777998945326292907e-02 -2.574026040877968637e-03 -8.665714858556408835e-04 5.122058697999654076e-02 -0.000000000000000000e+00 3.158658446401703657e+01
2.514239403749999838e+03 7.514695025916946769e-02 2.424834264153486602e-02 1.329816362301373261e-02 3.967177332932467909e-02 -1.780393742720393774e-03 4.746796884418040541e-02 -2.617358649996113108e-03 -1.054296400642011459e-03 5.113962389481852694e-02 -0.000000000000000000e+00 3.158693559041531529e+01
2.515281791562499620e+03 7.423610391322524316e-02 2.336380874985358527e-02 1.332245296866097287e-02 3.961507348204518913e-02 -1.779769909349148338e-03 4.713322776791526586e-02 -2.669471873457040720e-03 -1.271227104296617123e-03 5.107392674566892110e-02 -0.000000000000000000e+00 3.158735315434883972e+01
2.516324179374999858e+03 7.337091745399378084e-02 2.253759159865854206e-02 1.334365780104126292e-02 3.955062824614007100e-02 -1.777031328087161485e-03 4.678524558268369604e-02 -2.724070635027420716e-03 -1.507443621311219291e-03 5.101675983902233258e-02 -0.000000000000000000e+00 3.158785394253692047e+01
2.517366567187499641e+03 7.257956514416502580e-02 2.180261121359459986e-02 1.335820250769336609e-02 3.947694531522640687e-02 -1.771361856482144264e-03 4.643227691014614050e-02 -2.782342627658669111e-03 -1.748738482187474526e-03 5.096335801999228587e-02 -0.000000000000000000e+00 3.158844236688427642e+01
2.518408954999999878e+03 7.186072577405845652e-02 2.116178349265203720e-02 1.336121614007476990e-02 3.939513314884721118e-02 -1.762382391117883361e-03 4.609321695886756109e-02 -2.833321455209237682e-03 -1.982408020222623229e-03 5.090894643429941940e-02 -0.000000000000000000e+00 3.158910369441016641e+01
2.519451342812499661e+03 7.119563161353074932e-02 2.059761145125876824e-02 1.335173105514782937e-02 3.930460890430671067e-02 -1.749929069724969833e-03 4.577596423776367218e-02 -2.869771752081332668e-03 -2.202108375834176211e-03 5.084784436567918453e-02 -0.000000000000000000e+00 3.158985018510215426e+01
2.520493730624999898e+03 7.059310137290938925e-02 2.012227729848064389e-02 1.333186473954636048e-02 3.919744717385892363e-02 -1.734528375822915044e-03 4.548250551237390665e-02 -2.893215369563360145e-03 -2.398068553496026517e-03 5.077378943543329332e-02 -0.000000000000000000e+00 3.159073646133026259e+01
2.521536118437499681e+03 7.008023057904225195e-02 1.976879734746923162e-02 1.329763488008173233e-02 3.906889654433094022e-02 -1.715592727400725099e-03 4.518833013430516299e-02 -2.933979434748597553e-03 -2.561275275867122125e-03 5.068358484492088006e-02 -0.000000000000000000e+00 3.159178004925406569e+01
2.522578506250000373e+03 6.966962708785112701e-02 1.954504160339333788e-02 1.324948374118490105e-02 3.892192061863152669e-02 -1.692537080115883146e-03 4.486082171160096776e-02 -3.022033481376714022e-03 -2.697842703821145237e-03 5.058069789679883049e-02 -0.000000000000000000e+00 3.159297612464697380e+01
2.523620894062499701e+03 6.935807149833174423e-02 1.944402562677538526e-02 1.319088028282223990e-02 3.875819580922482133e-02 -1.666740390158254117e-03 4.448556957520097971e-02 -3.167059975668354982e-03 -2.812823991711651053e-03 5.046545354258098748e-02 -0.000000000000000000e+00 3.159432044466630884e+01
2.524663281874999939e+03 6.913301905903466993e-02 1.945839625091450031e-02 1.311858817651841147e-02 3.857745021076628561e-02 -1.639393234678463134e-03 4.404998516572261602e-02 -3.378992060860490625e-03 -2.904979419381765234e-03 5.033395664596487101e-02 -0.000000000000000000e+00 3.159578792836805405e+01
2.525705669687499721e+03 6.895253077193358449e-02 1.955230185693662692e-02 1.302530754779102767e-02 3.838271274065858940e-02 -1.610983639200181576e-03 4.353881196515692331e-02 -3.670874536766290455e-03 -2.977439748297796250e-03 5.018712625022100915e-02 -0.000000000000000000e+00 3.159734507356584032e+01
2.526748057499999959e+03 6.876886084995820214e-02 1.968013425274571862e-02 1.290690615007821299e-02 3.817694407970287362e-02 -1.581973341726331667e-03 4.295880157250191872e-02 -4.038274344098844587e-03 -3.033275337595191593e-03 5.003035125419595663e-02 -0.000000000000000000e+00 3.159894058980244580e+01
2.527790445312499742e+03 6.856958837734511425e-02 1.982587428574176733e-02 1.276502608298645328e-02 3.795939297792293859e-02 -1.552426006394902816e-03 4.232150569576687005e-02 -4.474066456799294204e-03 -3.073165564482131275e-03 4.986873771704829206e-02 -0.000000000000000000e+00 3.160054565622133183e+01
2.528832833124999979e+03 6.836994850278108049e-02 1.999379562411701325e-02 1.260444106819478757e-02 3.773209900311958603e-02 -1.522167146372665342e-03 4.163426455310946517e-02 -4.973316658586516247e-03 -3.098336705902674133e-03 4.970591791759865208e-02 -0.000000000000000000e+00 3.160213653799544886e+01
2.529875220937499762e+03 6.814588402432159020e-02 2.015284496973361594e-02 1.242652499265471666e-02 3.749709926051145170e-02 -1.491083786095913875e-03 4.094110246152448535e-02 -5.490904035972986319e-03 -3.107885530628198834e-03 4.953989202812567050e-02 -0.000000000000000000e+00 3.160370535058142494e+01
2.530917608749999545e+03 6.786465971285027265e-02 2.027041043762965386e-02 1.223220999473497231e-02 3.725473990425195309e-02 -1.460284500965545584e-03 4.026546773693315262e-02 -5.999248143289142264e-03 -3.100010090660239130e-03 4.936472597088253228e-02 -0.000000000000000000e+00 3.160524040859804629e+01
2.531959996562499782e+03 6.752634236876259299e-02 2.034100763694628861e-02 1.202462654056399988e-02 3.700943584016051086e-02 -1.430413589407619236e-03 3.960492843787440098e-02 -6.499024841592304473e-03 -3.075613845570254919e-03 4.917956712503696037e-02 -0.000000000000000000e+00 3.160667654094111256e+01
2.533002384374999565e+03 6.713069597886646422e-02 2.035805466261454699e-02 1.180583369334636812e-02 3.676580141777206073e-02 -1.402069061196741179e-03 3.897396692953786212e-02 -6.979768981824315335e-03 -3.034965922586271847e-03 4.898870183394844757e-02 -0.000000000000000000e+00 3.160798096257716949e+01
2.534044772187499348e+03 6.667175039017414484e-02 2.031309788227654220e-02 1.157959278708449100e-02 3.652231658246242463e-02 -1.375838365869174905e-03 3.837735241873237169e-02 -7.435495574190125433e-03 -2.978549871754048763e-03 4.879139786467654588e-02 -0.000000000000000000e+00 3.160913264615407314e+01
2.535087159999999585e+03 6.612185079867353987e-02 2.017998638740526804e-02 1.134651128105987686e-02 3.627955704677026522e-02 -1.352603208427370163e-03 3.780384136837076914e-02 -7.869912752804193723e-03 -2.910333879882166450e-03 4.858408800105713105e-02 -0.000000000000000000e+00 3.161009542330451438e+01
2.536129547812499823e+03 6.546366767870724634e-02 1.993974029878557014e-02 1.110610963197794510e-02 3.604345426678442349e-02 -1.332801109718041504e-03 3.724303568939742182e-02 -8.296230930513504714e-03 -2.832223692312167695e-03 4.837149031222309076e-02 -0.000000000000000000e+00 3.161087305554317695e+01
2.537171935624999605e+03 6.472768257894287447e-02 1.961327459242551141e-02 1.086464231316094237e-02 3.581800894285351589e-02 -1.316737598687623897e-03 3.668933222811934097e-02 -8.724323475839857941e-03 -2.745362919323902917e-03 4.815901862328310357e-02 -0.000000000000000000e+00 3.161150215643241879e+01
2.538214323437499843e+03 6.395090600124057889e-02 1.922389036761988981e-02 1.063216611860047858e-02 3.560738555794219773e-02 -1.304581827081294264e-03 3.615957891070472469e-02 -9.141168957923223246e-03 -2.651608543934428491e-03 4.795235641256237469e-02 -0.000000000000000000e+00 3.161200829112072697e+01
2.539256711249999626e+03 6.317206010798996629e-02 1.879911648787471051e-02 1.041795087348240320e-02 3.541475051066735741e-02 -1.296535179052154966e-03 3.567663471988036239e-02 -9.525793524369368520e-03 -2.553986232255306410e-03 4.775641447650504079e-02 -0.000000000000000000e+00 3.161239493789682697e+01
2.540299099062499863e+03 6.243184777321866136e-02 1.837338952440245934e-02 1.022857640750829758e-02 3.524101415469109433e-02 -1.292985575464415020e-03 3.525464801942637671e-02 -9.858167507304928245e-03 -2.456821831560268218e-03 4.756963735829157491e-02 -0.000000000000000000e+00 3.161266622393361914e+01
2.541341486874999646e+03 6.175584443291959325e-02 1.796840529743026771e-02 1.006695554384253594e-02 3.508774823284822875e-02 -1.293621666962646360e-03 3.491148358506050708e-02 -1.011708887675047928e-02 -2.363005782900473237e-03 4.739157824471145614e-02 -0.000000000000000000e+00 3.161285863166961718e+01
2.542383874687499429e+03 6.117708431708119426e-02 1.761132776177689110e-02 9.937910928489442769e-03 3.495632415883917488e-02 -1.296782637228226795e-03 3.466054412814981167e-02 -1.028758083854382568e-02 -2.273962789304150717e-03 4.722208775599778807e-02 -0.000000000000000000e+00 3.161304051825004180e+01
2.543426262499999666e+03 6.072120621237580423e-02 1.732531646977210002e-02 9.843905893925131850e-03 3.484858987779489853e-02 -1.302124851217007244e-03 3.449693296589741165e-02 -1.037498183067348846e-02 -2.191059518926953900e-03 4.706297431549785054e-02 -0.000000000000000000e+00 3.161325359614573927e+01
2.544468650312499904e+03 6.038238864167898984e-02 1.710939586212170335e-02 9.779703873467743280e-03 3.476559662417971763e-02 -1.308539625058761100e-03 3.441995831217531387e-02 -1.038642297651064424e-02 -2.113055127691545673e-03 4.691943641637750378e-02 -0.000000000000000000e+00 3.161347212532923834e+01
2.545511038124999232e+03 6.012052282167176104e-02 1.693390102173603778e-02 9.736345794786049890e-03 3.470591798221968338e-02 -1.315426169979474471e-03 3.444527938849504395e-02 -1.030747515910314382e-02 -2.038522729592156732e-03 4.679127727719034624e-02 -0.000000000000000000e+00 3.161367928086258061e+01
2.546553425937499924e+03 5.989040534542212912e-02 1.676613296795812294e-02 9.707460031464210798e-03 3.466279951352253114e-02 -1.322754881485385973e-03 3.457485926053856934e-02 -1.012867933153500585e-02 -1.970568421268097462e-03 4.667410701334167439e-02 -0.000000000000000000e+00 3.161386641432473610e+01
2.547595813749999706e+03 5.967868674163621240e-02 1.659953860614160268e-02 9.691272465300399680e-03 3.463148319108264733e-02 -1.331343476389223231e-03 3.478764693960750831e-02 -9.867031905926556060e-03 -1.911279265798768515e-03 4.656595811133282942e-02 -0.000000000000000000e+00 3.161402757382169426e+01
2.548638201562499944e+03 5.949327358653837272e-02 1.644454623464061682e-02 9.687924758298598060e-03 3.461053557148810467e-02 -1.341881024555752460e-03 3.505519856123031491e-02 -9.546231294878930809e-03 -1.864195440877337157e-03 4.646562529698658461e-02 -0.000000000000000000e+00 3.161419297630791903e+01
2.549680589374999727e+03 5.933129543173723541e-02 1.630394184885674419e-02 9.695300370904276488e-03 3.459682693285390936e-02 -1.353803592238540321e-03 3.535862764766140726e-02 -9.180155139647041065e-03 -1.833777669797439711e-03 4.637256045710588803e-02 -0.000000000000000000e+00 3.161442628429226076e+01
2.550722977187499964e+03 5.919544623567177949e-02 1.618555327005281874e-02 9.708870492213871745e-03 3.458944862154377659e-02 -1.366998404750332987e-03 3.567751343853151069e-02 -8.787515242780201408e-03 -1.820549173175632987e-03 4.628557785448734335e-02 -0.000000000000000000e+00 3.161476843800493342e+01
2.551765364999999747e+03 5.911661943255645812e-02 1.612099723211344107e-02 9.726716925210800169e-03 3.458770503846387429e-02 -1.380759205895270300e-03 3.598897515461949026e-02 -8.390739045835312465e-03 -1.823232443180479445e-03 4.620294664363527870e-02 -0.000000000000000000e+00 3.161521511943815455e+01
2.552807752812499530e+03 5.909239068234517500e-02 1.610475190883296770e-02 9.748645539082001488e-03 3.459138722369961561e-02 -1.393871757673238038e-03 3.629686220581185285e-02 -7.990712792261371600e-03 -1.838249470172120120e-03 4.612582446824534804e-02 -0.000000000000000000e+00 3.161577574887902742e+01
2.553850140625000222e+03 5.909910861756215855e-02 1.611312264177907488e-02 9.771688778688555205e-03 3.460144221107143425e-02 -1.404877267901542218e-03 3.660132638153874851e-02 -7.597639080576923387e-03 -1.859273268725120110e-03 4.605823873084079201e-02 -0.000000000000000000e+00 3.161645538454002136e+01
2.554892528437499550e+03 5.912725399161475326e-02 1.614168424026066889e-02 9.789379004596095168e-03 3.461820634810415520e-02 -1.412805592978862677e-03 3.687899731501761980e-02 -7.241497613033717924e-03 -1.880848975249232134e-03 4.600134390330056638e-02 -0.000000000000000000e+00 3.161722790819960593e+01
2.555934916249999787e+03 5.919024994827789404e-02 1.620310682523154813e-02 9.798907628375781026e-03 3.464303219037252746e-02 -1.417678229510311487e-03 3.709829539730220144e-02 -6.954122245293078465e-03 -1.901995235596858937e-03 4.595441287819213710e-02 -0.000000000000000000e+00 3.161803627957250740e+01
2.556977304062499570e+03 5.929387080221897033e-02 1.630532774788383960e-02 9.796843942253996573e-03 3.467540346039272442e-02 -1.420726035902845994e-03 3.721946416298486937e-02 -6.770033047551454047e-03 -1.927916832286102888e-03 4.591741404282242978e-02 -0.000000000000000000e+00 3.161882710151180476e+01
2.558019691874999808e+03 5.942071855306947648e-02 1.643981062691142470e-02 9.774535145651720713e-03 3.471144258515378861e-02 -1.422003035839872979e-03 3.722050390059326863e-02 -6.711620189895492299e-03 -1.960649204306534436e-03 4.589277329479529710e-02 -0.000000000000000000e+00 3.161956542366828771e+01
2.559062079687500045e+03 5.955111509557865085e-02 1.659160558315530415e-02 9.725920943074783942e-03 3.474813558999553104e-02 -1.420753829465011510e-03 3.710361769959331923e-02 -6.781814595475460332e-03 -1.997521173567732601e-03 4.588295346863650870e-02 -0.000000000000000000e+00 3.162023658438171836e+01
2.560104467499999828e+03 5.963701147183250034e-02 1.671573527764605785e-02 9.649937476958685145e-03 3.478356990071656413e-02 -1.416711536181940612e-03 3.687151602097275133e-02 -6.970032528083627311e-03 -2.042582904037463197e-03 4.588413145309384183e-02 -0.000000000000000000e+00 3.162081580905659806e+01
2.561146855312499611e+03 5.964778604711783866e-02 1.678237564671791054e-02 9.549004521420361574e-03 3.481764339512323503e-02 -1.409806515745026323e-03 3.650223111756228933e-02 -7.289543498006071168e-03 -2.102587607497650654e-03 4.589436222306601115e-02 -0.000000000000000000e+00 3.162125613344285568e+01
2.562189243125000303e+03 5.957952078663123624e-02 1.678377187441056073e-02 9.432589062337477098e-03 3.484562130095058413e-02 -1.400832926695320599e-03 3.600011441756725133e-02 -7.730218922572822463e-03 -2.180634190758198171e-03 4.591096753089827370e-02 -0.000000000000000000e+00 3.162154678888444792e+01
2.563231630937499631e+03 5.943475449297386248e-02 1.671910749101690116e-02 9.309855910033207338e-03 3.486041239489361121e-02 -1.389991921521561459e-03 3.539859081567323790e-02 -8.255067304061024236e-03 -2.273101426915323867e-03 4.592675954664958426e-02 -0.000000000000000000e+00 3.162172668715798451e+01
2.564274018749999868e+03 5.922982851454999809e-02 1.660154706747647702e-02 9.185776540316523825e-03 3.486171612389046132e-02 -1.378324854096033480e-03 3.471735999933030226e-02 -8.845742332643831071e-03 -2.375065188112901113e-03 4.593816752008703097e-02 -0.000000000000000000e+00 3.162180455590884520e+01
2.565316406562499651e+03 5.898107453234160968e-02 1.643968156393433439e-02 9.068306792642706615e-03 3.485191693210917818e-02 -1.366794569623315265e-03 3.398595268461852142e-02 -9.475344961173864586e-03 -2.485272704011687664e-03 4.594657034980407367e-02 -0.000000000000000000e+00 3.162177323310886123e+01
2.566358794374999889e+03 5.870180937676388461e-02 1.623591476616537480e-02 8.969243161155351224e-03 3.482988291455223900e-02 -1.355581286840179664e-03 3.325001867982461251e-02 -1.010292121335188212e-02 -2.599470585551943297e-03 4.595241047872843793e-02 -0.000000000000000000e+00 3.162165489970153942e+01
2.567401182187499671e+03 5.840744767454389419e-02 1.599682742501516361e-02 8.898169584933030007e-03 3.479356772401089037e-02 -1.345253572947082603e-03 3.254261786552947039e-02 -1.069574280601610222e-02 -2.714751828479215409e-03 4.595311250002478975e-02 -0.000000000000000000e+00 3.162149131998629414e+01
2.568443569999999909e+03 5.809525081611224828e-02 1.571745528501725109e-02 8.857784108382525667e-03 3.474421800788254910e-02 -1.336206472793256741e-03 3.188234569144844655e-02 -1.123129075292388611e-02 -2.832622492029703357e-03 4.594625893640203601e-02 -0.000000000000000000e+00 3.162130146142527209e+01
2.569485957812500146e+03 5.774424272117429507e-02 1.538286581665591207e-02 8.845716762846518588e-03 3.468127450600620026e-02 -1.328777730562728755e-03 3.128172594213898122e-02 -1.169483669126022106e-02 -2.951011824324351746e-03 4.592757445772355229e-02 -0.000000000000000000e+00 3.162111640609062135e+01
2.570528345625000384e+03 5.736819376545157501e-02 1.500358111721382393e-02 8.865306116023125016e-03 3.460662528708384478e-02 -1.322990735845281859e-03 3.074305598302534345e-02 -1.208885392358485800e-02 -3.064101732779708070e-03 4.589601163938990952e-02 -0.000000000000000000e+00 3.162094224219340788e+01
2.571570733437499712e+03 5.701007882670146298e-02 1.461653042724597382e-02 8.921367186800786137e-03 3.452183528703479248e-02 -1.318759578684036964e-03 3.027257006657307209e-02 -1.241615327600733253e-02 -3.165249618069050988e-03 4.585397296064945560e-02 -0.000000000000000000e+00 3.162074941218453716e+01
2.572613121249999949e+03 5.667603014858810240e-02 1.423333787713920717e-02 9.011942401264433355e-03 3.442341957621893739e-02 -1.315169135136945834e-03 2.987638630186580796e-02 -1.267034057739781922e-02 -3.250567448108421242e-03 4.579729432737204842e-02 -0.000000000000000000e+00 3.162056265700334023e+01
2.573655509062499732e+03 5.634199570314295247e-02 1.383254950927520315e-02 9.137033280010338834e-03 3.430962246418439027e-02 -1.311746479144431949e-03 2.954865503343104965e-02 -1.284818949993815802e-02 -3.322168025019165902e-03 4.571901255838837358e-02 -0.000000000000000000e+00 3.162043906135035698e+01
2.574697896874999969e+03 5.599332135411434763e-02 1.340526699004242206e-02 9.292755429385131383e-03 3.418093791466819686e-02 -1.308303777713997612e-03 2.927300560412544536e-02 -1.296301169249597894e-02 -3.382906562924612934e-03 4.561892385954603724e-02 -0.000000000000000000e+00 3.162045500569123391e+01
2.575740284687499752e+03 5.563161395481332899e-02 1.295943712689629455e-02 9.472273546619376303e-03 3.404062505953052431e-02 -1.304473606162014033e-03 2.902419693007215681e-02 -1.304377531245647093e-02 -3.433542110736393510e-03 4.550151435326502125e-02 -0.000000000000000000e+00 3.162065124860249199e+01
2.576782672499999535e+03 5.526097275070779302e-02 1.249944684308408431e-02 9.669962803426990564e-03 3.389400195473629696e-02 -1.299885590604794210e-03 2.880275450618784844e-02 -1.309435295903500426e-02 -3.472054775635290830e-03 4.536916224085814353e-02 -0.000000000000000000e+00 3.162100706248652671e+01
2.577825060312499772e+03 5.488132351688215782e-02 1.202796243998257783e-02 9.880834712297573152e-03 3.374486375693674933e-02 -1.294696399910877545e-03 2.860599817434137174e-02 -1.311764537263758468e-02 -3.499364227935199828e-03 4.522300777491415624e-02 -0.000000000000000000e+00 3.162150708066307914e+01
2.578867448124999555e+03 5.448843979242780355e-02 1.154722304469319241e-02 1.009820764730362530e-02 3.359496159867204207e-02 -1.289044142054705496e-03 2.840689163464552372e-02 -1.313882965627856218e-02 -3.519016699392035416e-03 4.506473799031612132e-02 -0.000000000000000000e+00 3.162216640923647404e+01
2.579909835937499793e+03 5.404753986876209559e-02 1.103293913881170894e-02 1.030965271464802553e-02 3.344699132977833195e-02 -1.283333582212694722e-03 2.819925935524418559e-02 -1.316627858664019303e-02 -3.531597866245328107e-03 4.489713580812970672e-02 -0.000000000000000000e+00 3.162298381621917542e+01
2.580952223749999575e+03 5.353063128784006641e-02 1.046593967952290025e-02 1.050419935056002771e-02 3.330323927934866757e-02 -1.276895326959355320e-03 2.797837894641412582e-02 -1.320788797551787283e-02 -3.537825712488024826e-03 4.472409263442002347e-02 -0.000000000000000000e+00 3.162395591274229645e+01
2.581994611562499358e+03 5.294651746298346257e-02 9.854524149713821124e-03 1.068066752564290900e-02 3.316793863958702321e-02 -1.270514098727397716e-03 2.774011567800062361e-02 -1.327003313127664112e-02 -3.539700328133015342e-03 4.454984913741028008e-02 -0.000000000000000000e+00 3.162506596066621611e+01
2.583036999374999596e+03 5.229596382609943972e-02 9.200250866744219894e-03 1.083378720494037988e-02 3.304503735177495571e-02 -1.264598797559104287e-03 2.748462167352399080e-02 -1.335639890398612056e-02 -3.538900021146488412e-03 4.437992059865659977e-02 -0.000000000000000000e+00 3.162628625854165421e+01
2.584079387187499833e+03 5.157836270623300523e-02 8.509875421379750615e-03 1.095368520116814931e-02 3.293407023375834880e-02 -1.258491325894450352e-03 2.721207039161399957e-02 -1.347115576688654934e-02 -3.533938964322670684e-03 4.421716512282321959e-02 -0.000000000000000000e+00 3.162762555546696319e+01
2.585121774999999161e+03 5.080661874301804770e-02 7.797007699526320446e-03 1.103921407136237293e-02 3.283655288090765734e-02 -1.252326975078327546e-03 2.691506001188679817e-02 -1.362075962362221601e-02 -3.525496706791308998e-03 4.406131634230032318e-02 -0.000000000000000000e+00 3.162911617337055503e+01
2.586164162812499853e+03 5.001752172183657197e-02 7.094684896381805994e-03 1.109175113237763355e-02 3.275511600221863578e-02 -1.245929758346455297e-03 2.656728437144821597e-02 -1.383079794373277133e-02 -3.515557080391799871e-03 4.391363939557278717e-02 -0.000000000000000000e+00 3.163075363054200650e+01
2.587206550624999636e+03 4.926754965740760134e-02 6.453976060179675636e-03 1.111093951026955427e-02 3.269251733431097207e-02 -1.238621808088279531e-03 2.615480936138684168e-02 -1.411985148604818184e-02 -3.501951720375829843e-03 4.377661256781085336e-02 -0.000000000000000000e+00 3.163252612473571546e+01
2.588248938437499874e+03 4.858158490891095055e-02 5.899055269885170039e-03 1.109279467884073667e-02 3.265060497569349796e-02 -1.230069249905276028e-03 2.567144071990005993e-02 -1.449595504369458228e-02 -3.484953290098296783e-03 4.365234905369293900e-02 -0.000000000000000000e+00 3.163441640901259433e+01
2.589291326249999656e+03 4.798219970854265826e-02 5.448765476268766991e-03 1.103671387493890786e-02 3.263077879954593558e-02 -1.219650942695422449e-03 2.511790628485919066e-02 -1.495873562844028150e-02 -3.465532017715567195e-03 4.354217393101503936e-02 -0.000000000000000000e+00 3.163637769425250568e+01
2.590333714062499439e+03 4.750273369318215588e-02 5.124940066646942877e-03 1.095009410219681054e-02 3.263361650299207578e-02 -1.206947216336086729e-03 2.451244314119046044e-02 -1.549127224182261439e-02 -3.442449355979537717e-03 4.344616473899261255e-02 -0.000000000000000000e+00 3.163834975508106240e+01
2.591376101874999677e+03 4.715006850649029746e-02 4.927731663978923357e-03 1.083967245869591790e-02 3.265707521446396117e-02 -1.191936920764749379e-03 2.387334249397185526e-02 -1.607472830879633566e-02 -3.416794408180549164e-03 4.336486521094874008e-02 -0.000000000000000000e+00 3.164027373376848828e+01
2.592418489687499914e+03 4.690035851029997899e-02 4.832345030046501788e-03 1.070633915274849836e-02 3.270030680727308708e-02 -1.174996539638087888e-03 2.322128939465383998e-02 -1.668802984649137011e-02 -3.391168862492962427e-03 4.330048810363817252e-02 -0.000000000000000000e+00 3.164210682213347781e+01
2.593460877499999697e+03 4.673618368435118048e-02 4.819531946772578901e-03 1.055041180428948483e-02 3.276360399954725972e-02 -1.155684925204482393e-03 2.256759628926790356e-02 -1.732012789995775875e-02 -3.366505980849671120e-03 4.325423017007533344e-02 -0.000000000000000000e+00 3.164381819689274522e+01
2.594503265312499934e+03 4.663812439857893677e-02 4.873590555555424274e-03 1.037078357471252210e-02 3.284162971323376784e-02 -1.133763518206294370e-03 2.191914965722243508e-02 -1.795983239668147088e-02 -3.346081554012548392e-03 4.322506360791645436e-02 -0.000000000000000000e+00 3.164538385615634297e+01
2.595545653124999717e+03 4.656647865672795816e-02 4.956307065708391926e-03 1.016814062896059974e-02 3.292920510312987575e-02 -1.109395210014913879e-03 2.129147353693330164e-02 -1.858626640926222540e-02 -3.336441630956865634e-03 4.321418157715239267e-02 -0.000000000000000000e+00 3.164676775730314873e+01
2.596588040937499954e+03 4.651799238903599198e-02 5.060445304748096770e-03 9.950241205913276307e-03 3.302202603052079022e-02 -1.083269010540632371e-03 2.068748941468425209e-02 -1.919240757568195857e-02 -3.341259992859009487e-03 4.322115698322522015e-02 -0.000000000000000000e+00 3.164793243664152200e+01
2.597630428749999737e+03 4.649114994846986759e-02 5.182417026968422213e-03 9.724949110749342082e-03 3.311362822404770312e-02 -1.056033142218945663e-03 2.011067908364060422e-02 -1.977349671734949035e-02 -3.359192053581760984e-03 4.324336785457185556e-02 -0.000000000000000000e+00 3.164887575361379390e+01
2.598672816562499975e+03 4.644400094730561507e-02 5.277224113501039794e-03 9.500279065525290417e-03 3.319917144666332393e-02 -1.028438246329630530e-03 1.958345305449222043e-02 -2.030134187671812918e-02 -3.391181854274390867e-03 4.327597678548474047e-02 -0.000000000000000000e+00 3.164962826261144002e+01
2.599715204374999757e+03 4.635214006226510280e-02 5.317962961711418697e-03 9.285661944764465187e-03 3.327124930407234643e-02 -1.000581712870007986e-03 1.910554056980977300e-02 -2.076536748460329831e-02 -3.441499703026800611e-03 4.331240775743987192e-02 -0.000000000000000000e+00 3.165017132445670356e+01
2.600757592187499540e+03 4.621388011588556388e-02 5.303194275818775595e-03 9.085085859901562838e-03 3.332434115160601978e-02 -9.724023915005261488e-04 1.866921291339514524e-02 -2.117454365320664209e-02 -3.506334761683695123e-03 4.335009132828548245e-02 -0.000000000000000000e+00 3.165047400417110168e+01
2.601799979999999778e+03 4.602941230034496289e-02 5.230194206437903739e-03 8.901106818535769322e-03 3.335782500850429516e-02 -9.444547572050797325e-04 1.831188547153477647e-02 -2.149920207666771235e-02 -3.576318931327381739e-03 4.338740647952987056e-02 -0.000000000000000000e+00 3.165057305329933612e+01
2.602842367812499560e+03 4.578317250542454642e-02 5.079536997054828404e-03 8.736154122118630627e-03 3.337398492792587046e-02 -9.169136207514250831e-04 1.805237538261865449e-02 -2.172305694170896875e-02 -3.648380637072051041e-03 4.342381296139967428e-02 -0.000000000000000000e+00 3.165051857297566684e+01
2.603884755624999798e+03 4.544640017371536639e-02 4.822443611656988989e-03 8.589280385138078899e-03 3.337667739046573656e-02 -8.899707071544934013e-04 1.788784252227820781e-02 -2.185016032399961228e-02 -3.723411496523471031e-03 4.346141434280129112e-02 -0.000000000000000000e+00 3.165030728476629562e+01
2.604927143437499581e+03 4.500207473946894743e-02 4.442309181035280705e-03 8.458732547070359556e-03 3.336957112222429384e-02 -8.644780506655796006e-04 1.783894260754442795e-02 -2.186357343206979734e-02 -3.799798825330390900e-03 4.350231486494461619e-02 -0.000000000000000000e+00 3.164994440174715251e+01
2.605969531249999363e+03 4.442252417719136370e-02 3.912125550826665334e-03 8.342679273990856459e-03 3.335567148230632328e-02 -8.407102957396267364e-04 1.791828840223665120e-02 -2.175282620912466491e-02 -3.874577896212878791e-03 4.354569250757419491e-02 -0.000000000000000000e+00 3.164946731962119841e+01
2.607011919062499601e+03 4.370439189001749242e-02 3.230687274768433148e-03 8.238552073435601031e-03 3.333881377708120680e-02 -8.187018513212168842e-04 1.811960239654481983e-02 -2.152429948749712621e-02 -3.946433840396799952e-03 4.359033572443874599e-02 -0.000000000000000000e+00 3.164892080240512939e+01
2.608054306875000293e+03 4.287327921631670785e-02 2.427075399155899198e-03 8.142044797785932125e-03 3.332433975013730093e-02 -7.983048179833294056e-04 1.843629997643707677e-02 -2.119228928494045622e-02 -4.010111113063128535e-03 4.363870037444066152e-02 -0.000000000000000000e+00 3.164835561055335589e+01
2.609096694687499621e+03 4.195391355250452370e-02 1.528828056792341968e-03 8.050792207458457722e-03 3.331467283902796173e-02 -7.800761659830081438e-04 1.885253972465812666e-02 -2.078341752082751154e-02 -4.058975328556917173e-03 4.369493257404255537e-02 -0.000000000000000000e+00 3.164780100394138174e+01
2.610139082499999859e+03 4.097197784423565331e-02 5.630699711243530511e-04 7.964292518125762332e-03 3.331025820108603208e-02 -7.634316691378876391e-04 1.934137686759407684e-02 -2.032643733437979050e-02 -4.090711540357058057e-03 4.375852574233092540e-02 -0.000000000000000000e+00 3.164726835005571459e+01
2.611181470312499641e+03 3.992738145778415570e-02 -4.637362388015160708e-04 7.876616272064347959e-03 3.331251658239271080e-02 -7.477474493973867032e-04 1.988017035930902607e-02 -1.984173005437676884e-02 -4.106161489470492448e-03 4.382806190315628736e-02 -0.000000000000000000e+00 3.164677502608979509e+01
2.612223858124999879e+03 3.881458245726961825e-02 -1.550759911096103155e-03 7.779529809763752884e-03 3.332288602687765583e-02 -7.330447723842789011e-04 2.044493333482500994e-02 -1.934856476778868892e-02 -4.111973563050555502e-03 4.390547166566425435e-02 -0.000000000000000000e+00 3.164639052041837530e+01
2.613266245937500116e+03 3.767502737926525791e-02 -2.660745737497944175e-03 7.672506209998127338e-03 3.334500033444459666e-02 -7.197158177190409204e-04 2.101528273481487533e-02 -1.887099937445214579e-02 -4.111685045687499263e-03 4.399796715495452037e-02 -0.000000000000000000e+00 3.164622972035326853e+01
2.614308633750000354e+03 3.656541895243470980e-02 -3.740417114007357161e-03 7.556166672163497182e-03 3.338369694315870828e-02 -7.086301911888949262e-04 2.157173819023312789e-02 -1.843837092592572405e-02 -4.102533051426670435e-03 4.411264216758552237e-02 -0.000000000000000000e+00 3.164637013400566090e+01
2.615351021562499682e+03 3.549996906494437554e-02 -4.778707261162183119e-03 7.430557548936723294e-03 3.344147500634157139e-02 -6.990849636790963644e-04 2.210999613388494114e-02 -1.806070425586842401e-02 -4.081241091586987335e-03 4.425194148134035249e-02 -0.000000000000000000e+00 3.164683035043184134e+01
2.616393409374999919e+03 3.449247249810909882e-02 -5.764854863314200321e-03 7.297768582004190985e-03 3.351820346862818822e-02 -6.903131862012132098e-04 2.264241701471738505e-02 -1.772647125008529334e-02 -4.045187915291480196e-03 4.441407618009415859e-02 -0.000000000000000000e+00 3.164763651931755817e+01
2.617435797187499247e+03 3.357619860334586787e-02 -6.668266559083329929e-03 7.162864852272503996e-03 3.361303849983698216e-02 -6.823538691234367574e-04 2.316943317007539097e-02 -1.743077587313236060e-02 -3.994693057083293503e-03 4.459490210029104507e-02 -0.000000000000000000e+00 3.164879686376491819e+01
2.618478184999999939e+03 3.277464528653379477e-02 -7.470205671906314168e-03 7.030241216694609746e-03 3.372698644173614119e-02 -6.751412738845485916e-04 2.369721400616763701e-02 -1.717083780238952417e-02 -3.928163846002169501e-03 4.479621565455933069e-02 -0.000000000000000000e+00 3.165030286315614916e+01
2.619520572812500177e+03 3.211961833720129028e-02 -8.142964006429047330e-03 6.903408518218675204e-03 3.386166462518647169e-02 -6.690657187864689761e-04 2.422669906209313356e-02 -1.694866237786253615e-02 -3.844149923656482726e-03 4.501951136361215244e-02 -0.000000000000000000e+00 3.165214803454058412e+01
2.620562960624999960e+03 3.163534281409921545e-02 -8.662734238857921348e-03 6.785737906831505739e-03 3.401407286009303782e-02 -6.643905621848277161e-04 2.473792129840817963e-02 -1.677688514827577193e-02 -3.745189238132797666e-03 4.525999568481674923e-02 -0.000000000000000000e+00 3.165435435513693463e+01
2.621605348437499742e+03 3.132551804442154642e-02 -9.028594255112574324e-03 6.682773477333829072e-03 3.418145447092175299e-02 -6.614058672520036104e-04 2.523068423573105248e-02 -1.664878241051297864e-02 -3.634688132237457597e-03 4.551415477848148872e-02 -0.000000000000000000e+00 3.165694735691925032e+01
2.622647736249999525e+03 3.120194192784823614e-02 -9.229305130607424329e-03 6.598011108469546693e-03 3.436071009947757465e-02 -6.599323173112675491e-04 2.569914760868851830e-02 -1.656518339952896268e-02 -3.513809196914737670e-03 4.577814020513221865e-02 -0.000000000000000000e+00 3.165990932772177402e+01
2.623690124062499763e+03 3.127689251001045806e-02 -9.246436494797128855e-03 6.531445448957022906e-03 3.454546102801614449e-02 -6.597493447095044861e-04 2.612838652788841698e-02 -1.653343594879409448e-02 -3.383567313546938932e-03 4.604538979022945039e-02 -0.000000000000000000e+00 3.166319948555624109e+01
2.624732511874999545e+03 3.152865714880086212e-02 -9.099380012764776010e-03 6.484222093522583330e-03 3.473102884298747556e-02 -6.607545267544494630e-04 2.650996522392956925e-02 -1.655014358685354126e-02 -3.250206131553166206e-03 4.631031494233627671e-02 -0.000000000000000000e+00 3.166677860061726335e+01
2.625774899687500238e+03 3.192960174155799052e-02 -8.813037388996216442e-03 6.454384114324657890e-03 3.491266576338822314e-02 -6.619430024180838687e-04 2.684711494747575242e-02 -1.660170372621046567e-02 -3.119530749426606409e-03 4.656834942311282449e-02 -0.000000000000000000e+00 3.167058164706021728e+01
2.626817287499999566e+03 3.244197279487325003e-02 -8.420727253825427069e-03 6.440262797326841253e-03 3.508574645578954598e-02 -6.635158373948986952e-04 2.715683121528834551e-02 -1.666324686073993033e-02 -2.994793220341188805e-03 4.681487129636946465e-02 -0.000000000000000000e+00 3.167457036600644926e+01
2.627859675312499803e+03 3.303438341069898920e-02 -7.952882763360908866e-03 6.444860987071270378e-03 3.524600146610685353e-02 -6.653705412621021761e-04 2.743498672318587378e-02 -1.673040669421893903e-02 -2.880059202071749008e-03 4.704545261947656182e-02 -0.000000000000000000e+00 3.167872003326693431e+01
2.628902063124999586e+03 3.370720364379940770e-02 -7.406492123820372989e-03 6.470514140200342781e-03 3.538681180864493986e-02 -6.669463177249632764e-04 2.767884478406315921e-02 -1.680058819243149953e-02 -2.774775244460177953e-03 4.725420822095483669e-02 -0.000000000000000000e+00 3.168298284144143651e+01
2.629944450937499823e+03 3.441319968816391323e-02 -6.817853872965979473e-03 6.510893285835652258e-03 3.550205668752062088e-02 -6.689042660628003768e-04 2.791211670856921095e-02 -1.685017132377701621e-02 -2.674505280885655645e-03 4.743679331323188281e-02 -0.000000000000000000e+00 3.168728926683994729e+01
2.630986838749999606e+03 3.509033776293227908e-02 -6.238202157047884229e-03 6.555430427970342436e-03 3.559095189817985255e-02 -6.717998904899127616e-04 2.814993094999270959e-02 -1.686750015128280281e-02 -2.576460751120376869e-03 4.759389185239588926e-02 -0.000000000000000000e+00 3.169154488516333146e+01
2.632029226562499844e+03 3.570572978580008328e-02 -5.695250786011804914e-03 6.598125889434158092e-03 3.565250312665813742e-02 -6.752209340583063173e-04 2.837698693526088944e-02 -1.686899946385547397e-02 -2.481349358559082480e-03 4.772733575767544589e-02 -0.000000000000000000e+00 3.169568104584890378e+01
2.633071614374999626e+03 3.625733254295722408e-02 -5.188113134514480557e-03 6.636986771819513783e-03 3.568580085698169757e-02 -6.795707207527917600e-04 2.857087357169029590e-02 -1.687509496406087647e-02 -2.390729007340264972e-03 4.783669754309143735e-02 -0.000000000000000000e+00 3.169965843091653923e+01
2.634114002187500319e+03 3.674575704021140060e-02 -4.712258636541693906e-03 6.669072255984591011e-03 3.569028139798648830e-02 -6.852288122030952182e-04 2.870979195050322313e-02 -1.690077412150507025e-02 -2.308094297329907341e-03 4.791866036933820072e-02 -0.000000000000000000e+00 3.170343590635008368e+01
2.635156389999999647e+03 3.716942980809045255e-02 -4.270555321709775670e-03 6.696270379512617339e-03 3.566580423994079180e-02 -6.925673415691073606e-04 2.877502763314082612e-02 -1.695840168734970288e-02 -2.236094797028638503e-03 4.796952411751916751e-02 -0.000000000000000000e+00 3.170693838184065427e+01
2.636198777812499884e+03 3.754089946165074104e-02 -3.852824785622736056e-03 6.720552183325217283e-03 3.561204746298553270e-02 -7.015186102566026713e-04 2.876083213532124039e-02 -1.705337284861046382e-02 -2.174554607291559472e-03 4.798875959122326368e-02 -0.000000000000000000e+00 3.171013609751300777e+01
2.637241165624999212e+03 3.780833246546660281e-02 -3.507571877638197919e-03 6.735608253468650282e-03 3.552971946075619142e-02 -7.110796259361831882e-04 2.868358862138680604e-02 -1.717010146342075674e-02 -2.126566237058830772e-03 4.798025632186639355e-02 -0.000000000000000000e+00 3.171306772438195054e+01
2.638283553437499450e+03 3.793467556392269430e-02 -3.270727347585281053e-03 6.735686235142677308e-03 3.542338500084266095e-02 -7.205691529023891062e-04 2.855624746266838612e-02 -1.729339553054122861e-02 -2.096726204577584185e-03 4.794636919778719891e-02 -0.000000000000000000e+00 3.171573511933675960e+01
2.639325941250000142e+03 3.795220212917915781e-02 -3.121289555432432868e-03 6.725677121077993335e-03 3.529914746617372756e-02 -7.294375779884230623e-04 2.837689799246596173e-02 -1.742641887355774952e-02 -2.088754319409916876e-03 4.789207118543362812e-02 -0.000000000000000000e+00 3.171811832364809547e+01
2.640368329062499924e+03 3.786979174898378459e-02 -3.064270035590602528e-03 6.709106152993464522e-03 3.516721171928256090e-02 -7.369740198796220863e-04 2.817257201573774086e-02 -1.755412811523185748e-02 -2.102430532126685347e-03 4.782913066309628369e-02 -0.000000000000000000e+00 3.172025570515068793e+01
2.641410716874999707e+03 3.769397951031090710e-02 -3.100622602151418498e-03 6.685008313470420724e-03 3.503740108432875505e-02 -7.432905985609339653e-04 2.797285806001039571e-02 -1.765908833165046390e-02 -2.137198157137757543e-03 4.776914454879861716e-02 -0.000000000000000000e+00 3.172220961186206267e+01
2.642453104687499490e+03 3.743769036196813171e-02 -3.224607091776774109e-03 6.652576292784536521e-03 3.491861547807454530e-02 -7.481435441209447488e-04 2.777042041489818924e-02 -1.775433960822939486e-02 -2.195899925611994458e-03 4.772065994873957856e-02 -0.000000000000000000e+00 3.172400062117913677e+01
2.643495492499999727e+03 3.710866810634601970e-02 -3.438207899073363917e-03 6.613800840835223037e-03 3.481960785554841925e-02 -7.513934610420476860e-04 2.757516017649123963e-02 -1.783951980232150597e-02 -2.274250125682837631e-03 4.768893010449558323e-02 -0.000000000000000000e+00 3.172563283309770554e+01
2.644537880312499965e+03 3.674346725632326310e-02 -3.714984049569164046e-03 6.576925906528227443e-03 3.474097509778671655e-02 -7.528919649162720993e-04 2.740962480204804305e-02 -1.790373277099182800e-02 -2.362537503144634954e-03 4.767589507618450601e-02 -0.000000000000000000e+00 3.172712014026442162e+01
2.645580268124999748e+03 3.638119930849813277e-02 -4.023345727748282863e-03 6.552012483714056944e-03 3.467961842950018081e-02 -7.529955123128765932e-04 2.728091430626512770e-02 -1.794673351648648496e-02 -2.454930743064839826e-03 4.768257856581645249e-02 -0.000000000000000000e+00 3.172847398002305397e+01
2.646622655937499530e+03 3.605642322119401860e-02 -4.331389670942405526e-03 6.540940710880819783e-03 3.463779066727162848e-02 -7.519209228911361226e-04 2.717850338983787695e-02 -1.798227903850426607e-02 -2.550852882992650505e-03 4.771163531133479352e-02 -0.000000000000000000e+00 3.172966435428676846e+01
2.647665043749999768e+03 3.579550595891755477e-02 -4.610262498798100433e-03 6.540344128548606674e-03 3.461706500683358473e-02 -7.495735522813767870e-04 2.708474950400006562e-02 -1.802824519325705796e-02 -2.650305972834735013e-03 4.776330067009185859e-02 -0.000000000000000000e+00 3.173067676489153399e+01
2.648707431562499096e+03 3.558967379061354908e-02 -4.864524652007724131e-03 6.546031997710109740e-03 3.461603730296790304e-02 -7.453640821549586048e-04 2.698500249953115354e-02 -1.809491212894542844e-02 -2.754282731812822405e-03 4.783419736028940439e-02 -0.000000000000000000e+00 3.173155144816345441e+01
2.649749819375000243e+03 3.541746756069404783e-02 -5.113620580179733394e-03 6.553774557629427934e-03 3.463658746815716227e-02 -7.389311227746158490e-04 2.686898176491721302e-02 -1.818984696863788428e-02 -2.863845186781812518e-03 4.792267392033690981e-02 -0.000000000000000000e+00 3.173233023402527664e+01
2.650792207187500026e+03 3.525818420553927801e-02 -5.377952084190961574e-03 6.561613974496883356e-03 3.468168521330610571e-02 -7.298598675186383257e-04 2.673919953321151136e-02 -1.831261915206984503e-02 -2.976485170781893036e-03 4.802830385606324942e-02 -0.000000000000000000e+00 3.173304938942144915e+01
2.651834594999999808e+03 3.508336146104110848e-02 -5.682377555900009793e-03 6.568126893953784781e-03 3.475103335641023528e-02 -7.181811422188122754e-04 2.660133056072031682e-02 -1.845717037298549162e-02 -3.091518500151387017e-03 4.815001943385719546e-02 -0.000000000000000000e+00 3.173379953900673556e+01
2.652876982812499591e+03 3.489366706303483751e-02 -6.024523935261666234e-03 6.575652294619510618e-03 3.484498818731696784e-02 -7.041604870587940199e-04 2.646171975334558890e-02 -1.861538416106035473e-02 -3.206136654175680695e-03 4.828324056858162433e-02 -0.000000000000000000e+00 3.173464861985038965e+01
2.653919370624999374e+03 3.468881295975440038e-02 -6.399672535965188376e-03 6.583566228791117025e-03 3.496484152136913187e-02 -6.879045269922967306e-04 2.631830468219851019e-02 -1.878676450615628102e-02 -3.314689335120964836e-03 4.841975852347575604e-02 -0.000000000000000000e+00 3.173557516647416676e+01
2.654961758437500066e+03 3.445941505712350750e-02 -6.813092535419215667e-03 6.592320794065740716e-03 3.510817102546816976e-02 -6.690944127903558939e-04 2.617120226778132941e-02 -1.896841666278874239e-02 -3.413514126715012920e-03 4.855313305728508472e-02 -0.000000000000000000e+00 3.173653336508083456e+01
2.656004146249999849e+03 3.424625963600335526e-02 -7.224193730090213393e-03 6.605137737420126338e-03 3.527335911290588322e-02 -6.485735439646758737e-04 2.602298955314627862e-02 -1.915596618380439875e-02 -3.501763543243326809e-03 4.868071928019400418e-02 -0.000000000000000000e+00 3.173748910333803508e+01
2.657046534062499632e+03 3.409317767421948808e-02 -7.592072486856716457e-03 6.626346094296872366e-03 3.546104768470343532e-02 -6.281079654126707403e-04 2.588751668625229735e-02 -1.933612890500911730e-02 -3.580080424674496331e-03 4.880372601593591098e-02 -0.000000000000000000e+00 3.173840691290158134e+01
2.658088921874999869e+03 3.401563341686987541e-02 -7.904266924784358536e-03 6.660184207631543452e-03 3.566928201283280780e-02 -6.084281379877410755e-04 2.577578139592310788e-02 -1.949816117951724478e-02 -3.650180440531142212e-03 4.892412301597149488e-02 -0.000000000000000000e+00 3.173929230522663048e+01
2.659131309687499652e+03 3.401509959524441629e-02 -8.155466850331707929e-03 6.704335010925918659e-03 3.589510066505861158e-02 -5.896643552112539087e-04 2.568355325520620819e-02 -1.964321137845200307e-02 -3.713407164231113250e-03 4.904017179788932451e-02 -0.000000000000000000e+00 3.174023076666207288e+01
2.660173697500000344e+03 3.407448508088942174e-02 -8.355653255953849473e-03 6.753434983424948246e-03 3.613504318369558516e-02 -5.716256069295002316e-04 2.560458225046045172e-02 -1.977552026240021049e-02 -3.767175412283566005e-03 4.914727792514422822e-02 -0.000000000000000000e+00 3.174126397667861710e+01
2.661216085312499672e+03 3.417227890621113429e-02 -8.522593170933883550e-03 6.805367917487107655e-03 3.638585268404830042e-02 -5.546567719121761565e-04 2.553069752609362503e-02 -1.990503355940601710e-02 -3.808656539069275870e-03 4.924438762456891799e-02 -0.000000000000000000e+00 3.174234746809857910e+01
2.662258473125000364e+03 3.430720108810222935e-02 -8.652302233709439558e-03 6.857264112186320197e-03 3.664321146082731573e-02 -5.385321995220863391e-04 2.544807054841938601e-02 -2.005041565332550679e-02 -3.834201407147481283e-03 4.933268760889237409e-02 -0.000000000000000000e+00 3.174344244656669645e+01
2.663300860937499692e+03 3.446756878092217119e-02 -8.752221653171004395e-03 6.906960115867402661e-03 3.690289838150125068e-02 -5.228269821105604098e-04 2.537036709396688766e-02 -2.020428066484195734e-02 -3.841861051355054124e-03 4.941650881016389912e-02 -0.000000000000000000e+00 3.174452698437637110e+01
2.664343248749999930e+03 3.459385436261837310e-02 -8.875806193938871880e-03 6.951575837780748189e-03 3.716075302695957122e-02 -5.082875652308862461e-04 2.531505115757967661e-02 -2.034957957342378720e-02 -3.834644801928369096e-03 4.949927553293183291e-02 -0.000000000000000000e+00 3.174564518579000705e+01
2.665385636562500167e+03 3.464008471684035945e-02 -9.058566987027004067e-03 6.985162832932882877e-03 3.741093143193108955e-02 -4.947001314058649662e-04 2.526459867101524606e-02 -2.049819804166974971e-02 -3.817907578469788288e-03 4.958070429115478406e-02 -0.000000000000000000e+00 3.174683602795190751e+01
2.666428024375000405e+03 3.459946972222572442e-02 -9.306419672486703279e-03 7.008450277913501510e-03 3.765056560719146073e-02 -4.814592919229152565e-04 2.518829851176182175e-02 -2.067474859372725113e-02 -3.797974234670327409e-03 4.966102134015940028e-02 -0.000000000000000000e+00 3.174810097476261461e+01
2.667470412187499733e+03 3.449485576657196351e-02 -9.601462373700886052e-03 7.027069482922453265e-03 3.787724308502937037e-02 -4.682070500858937097e-04 2.506511898587170106e-02 -2.089875813270329619e-02 -3.778267444290939192e-03 4.974214456286593644e-02 -0.000000000000000000e+00 3.174939796914647872e+01
2.668512799999999515e+03 3.432167563327723214e-02 -9.946565651796791113e-03 7.040208579995327863e-03 3.808745000980588713e-02 -4.541227177911771906e-04 2.489448133223138432e-02 -2.117081483063532402e-02 -3.760737247963465840e-03 4.982603341083017418e-02 -0.000000000000000000e+00 3.175066921129331021e+01
2.669555187812499753e+03 3.404201110290052540e-02 -1.037378295857615748e-02 7.041763990356948721e-03 3.828053895123078448e-02 -4.388556341121204905e-04 2.468874633582035169e-02 -2.147440762671403228e-02 -3.749185942704916230e-03 4.991233990523930020e-02 -0.000000000000000000e+00 3.175189567926106093e+01
2.670597575624999536e+03 3.367696455901621200e-02 -1.086123288672813554e-02 7.031845979524110370e-03 3.845423732955507296e-02 -4.223219340609818515e-04 2.444921757337461046e-02 -2.180310578849095626e-02 -3.749061149175166724e-03 5.000138451104073345e-02 -0.000000000000000000e+00 3.175308644264894298e+01
2.671639963437499773e+03 3.327631609690315240e-02 -1.136249881184838231e-02 7.015342339840256562e-03 3.860615170311988004e-02 -4.050469295895719828e-04 2.416364009409614072e-02 -2.216511895778405447e-02 -3.764502106006015897e-03 5.009326115788621109e-02 -0.000000000000000000e+00 3.175423788283247717e+01
2.672682351249999556e+03 3.286146402774999670e-02 -1.185848949877026104e-02 6.991282471032568557e-03 3.873925577712435120e-02 -3.870110958353264758e-04 2.384505524361308845e-02 -2.254698730479265736e-02 -3.796208280761749487e-03 5.018825082916749530e-02 -0.000000000000000000e+00 3.175531921382126654e+01
2.673724739062499793e+03 3.242093523511483527e-02 -1.236292176785597566e-02 6.957982128014754755e-03 3.885518995116286900e-02 -3.676061166618147338e-04 2.351040720289569730e-02 -2.293190757500172469e-02 -3.845190211893560056e-03 5.028750498979098205e-02 -0.000000000000000000e+00 3.175630988911869323e+01
2.674767126874999576e+03 3.195394792898269276e-02 -1.288215083476715837e-02 6.918804270005849029e-03 3.895427804719782394e-02 -3.471030525693913045e-04 2.317987100378882809e-02 -2.330122136834308563e-02 -3.911476622047816570e-03 5.039256899417973029e-02 -0.000000000000000000e+00 3.175721277995994285e+01
2.675809514687499814e+03 3.149334032016161411e-02 -1.339156544932101553e-02 6.876479098414457584e-03 3.903966179864279407e-02 -3.248303977921307428e-04 2.288015008958198607e-02 -2.363377975352171437e-02 -3.993288837800382240e-03 5.050721868090408267e-02 -0.000000000000000000e+00 3.175802992818142201e+01
[truncated: 735,069 more chars]
