# Supplementary material for: Multipolar electric and magnetic contributions to sum-frequency generation spectra reveal biaxial interfacial water structure
Source: Nat Commun. 2026 May 13;17:4333. doi: 10.1038/s41467-026-72345-4 (PMC13172427; doi:10.1038/s41467-026-72345-4)
Supplement: Supplementary file 3 — Source data [file 41467_2026_72345_MOESM3_ESM.zip › SourceData/Fig3(i).txt]

z, s2d_unixax, s2d_biax
-1.000000000000000000e+01 1.453612402377120298e-02 -2.188229956167035001e-02
-9.848484848484847731e+00 1.849595267217437819e-02 -2.305726531336237464e-02
-9.696969696969697239e+00 1.966331617435490564e-02 -2.342076846108974431e-02
-9.545454545454544970e+00 1.695642082295697323e-02 -2.338737535416032798e-02
-9.393939393939394478e+00 1.037685732812798287e-02 -2.295688659134327916e-02
-9.242424242424242209e+00 3.887791946196733628e-03 -2.163250504661355308e-02
-9.090909090909089940e+00 1.145737550910616576e-03 -1.895587369695945698e-02
-8.939393939393939448e+00 2.150694142269600484e-03 -1.492699254238104116e-02
-8.787878787878787179e+00 4.610929904073995944e-03 -9.874503454871877764e-03
-8.636363636363636687e+00 1.717005112924819199e-03 -4.774902463377065157e-03
-8.484848484848484418e+00 -6.982102025658786307e-03 3.071324249299331455e-04
-8.333333333333333925e+00 -2.044458759297727857e-02 5.362415382079445056e-03
-8.181818181818181657e+00 -2.722385749032410485e-02 1.029001911998911507e-02
-8.030303030303031164e+00 -2.416589999886071399e-02 1.506213398221275743e-02
-7.878787878787878896e+00 -1.128020529757196855e-02 1.967790393478998853e-02
-7.727272727272726627e+00 4.098657603369734725e-03 2.347573553799482682e-02
-7.575757575757576134e+00 1.562705545892229680e-02 2.588341982724781665e-02
-7.424242424242423866e+00 2.330498826908601606e-02 2.690095680254902741e-02
-7.272727272727272485e+00 2.518849263037695879e-02 2.636328190761609222e-02
-7.121212121212121104e+00 1.582407052695392405e-02 2.380733126554772025e-02
-6.969696969696969724e+00 -5.114149394112921243e-03 1.920543469995063951e-02
-6.818181818181818343e+00 -3.553507312228469661e-02 1.283889696264952328e-02
-6.666666666666666075e+00 -5.431947434691038190e-02 7.548785306529837667e-03
-6.515151515151515582e+00 -5.598397132284566036e-02 4.072752526350628677e-03
-6.363636363636363313e+00 -4.056582929128153131e-02 2.412212216264677991e-03
-6.212121212121211933e+00 -2.212797188601985099e-02 3.100617695921995334e-03
-6.060606060606060552e+00 -1.208701769123771835e-02 6.571039160503622419e-03
-5.909090909090909172e+00 -1.044296670693513340e-02 1.282347661000955708e-02
-5.757575757575757791e+00 -1.347458759521257682e-02 2.222975966390028021e-02
-5.606060606060605522e+00 -1.132339988031841847e-02 3.577495877625477133e-02
-5.454545454545454142e+00 -3.461026027344054831e-03 5.351187002447219815e-02
-5.303030303030302761e+00 9.840188762274749978e-03 7.510986115808528096e-02
-5.151515151515151381e+00 2.604408133447504159e-02 9.748998190824592625e-02
-5.000000000000000000e+00 4.453058981128179411e-02 1.198994653708078673e-01
-4.848484848484848619e+00 6.527609639963460886e-02 1.423216572995254225e-01
-4.696969696969697239e+00 8.295635298309406158e-02 1.610021281853543651e-01
-4.545454545454544970e+00 9.350962660840690666e-02 1.730767196111716588e-01
-4.393939393939393590e+00 9.693591727557299143e-02 1.785454315769771649e-01
-4.242424242424242209e+00 9.529629892603184993e-02 1.745632422289966346e-01
-4.090909090909090828e+00 9.374799131527078444e-02 1.540113371404018827e-01
-3.939393939393939448e+00 9.253727740405659485e-02 1.165497574230104777e-01
-3.787878787878788067e+00 9.191063161217200017e-02 6.236950698068058352e-02
-3.636363636363635798e+00 9.399025767457375169e-02 -6.884824867678291521e-03
-3.484848484848484418e+00 9.926435211030507078e-02 -9.083491309722323270e-02
-3.333333333333333037e+00 1.076959990451724636e-01 -1.894411039049564427e-01
-3.181818181818181657e+00 1.137124880944460070e-01 -2.967173773309157991e-01
-3.030303030303030276e+00 1.133148978338667234e-01 -4.083682251194548640e-01
-2.878787878787878896e+00 1.065032282634347793e-01 -5.243936472705738039e-01
-2.727272727272726627e+00 9.725987977627276182e-02 -6.397440608657689598e-01
-2.575757575757575246e+00 9.499711715495684494e-02 -7.424849523506981130e-01
-2.424242424242423866e+00 1.001123946552948674e-01 -8.321123597871101785e-01
-2.272727272727272485e+00 1.121709555572043548e-01 -9.076120570841673674e-01
-2.121212121212121104e+00 1.277029903134081490e-01 -9.608894681018590456e-01
-1.969696969696968836e+00 1.459581184063142301e-01 -9.901940609591503017e-01
-1.818181818181818343e+00 1.669298973040882483e-01 -9.955352777408866816e-01
-1.666666666666666075e+00 1.899175108106230248e-01 -9.779402248944649712e-01
-1.515151515151515582e+00 2.144475019555776019e-01 -9.381027943554645088e-01
-1.363636363636363313e+00 2.405198707389527568e-01 -8.760229861238837401e-01
-1.212121212121211045e+00 2.650046620308618150e-01 -7.928476238665098652e-01
-1.060606060606060552e+00 2.809145887047957979e-01 -6.911368676849367620e-01
-9.090909090909082835e-01 2.879910443072088988e-01 -5.709854716535822661e-01
-7.575757575757577911e-01 2.866864085660283945e-01 -4.346276526987679634e-01
-6.060606060606055223e-01 2.803548723257924813e-01 -2.986291176732454034e-01
-4.545454545454550299e-01 2.696776815312755815e-01 -1.663544099613435689e-01
-3.030303030303027612e-01 2.547142257750966698e-01 -3.790656251250471009e-02
-1.515151515151504924e-01 2.403634078849539446e-01 7.821548765209539178e-02
0.000000000000000000e+00 2.297434053721901792e-01 1.766021222522344281e-01
1.515151515151522688e-01 2.228542182368053182e-01 2.572533412879147163e-01
3.030303030303027612e-01 2.165606462264341725e-01 3.193041491570375867e-01
4.545454545454550299e-01 2.042524613436305370e-01 3.609307969165077012e-01
6.060606060606055223e-01 1.857174386629002472e-01 3.820747321255129059e-01
7.575757575757577911e-01 1.619896322404474065e-01 3.837582979516738768e-01
9.090909090909100598e-01 1.402064479076333137e-01 3.730380675426322457e-01
1.060606060606060552e+00 1.217278230406399209e-01 3.512585766860372716e-01
1.212121212121212821e+00 1.065188988959955285e-01 3.185226952679698909e-01
1.363636363636363313e+00 9.231612680753262246e-02 2.815102680057462448e-01
1.515151515151515582e+00 7.776120655014012728e-02 2.442297064342470181e-01
1.666666666666667851e+00 6.285413812381832055e-02 2.066810105534727104e-01
1.818181818181818343e+00 4.849741608429417039e-02 1.702106475171073496e-01
1.969696969696970612e+00 3.648784325140831675e-02 1.374993381818138682e-01
2.121212121212121104e+00 2.687485299701890262e-02 1.086208341409737599e-01
2.272727272727273373e+00 1.955684370323712562e-02 8.362902792383496153e-02
2.424242424242423866e+00 1.387976222093881273e-02 6.287084883331550689e-02
2.575757575757576134e+00 9.726840928215144122e-03 4.640823389964911921e-02
2.727272727272728403e+00 7.081790611179437922e-03 3.421289373378225140e-02
2.878787878787878896e+00 5.087833280874178021e-03 2.479686666789600313e-02
3.030303030303031164e+00 3.260001902829458981e-03 1.731791309412514593e-02
3.181818181818181657e+00 1.598296477045332842e-03 1.177603301246985153e-02
3.333333333333333925e+00 1.994395195370878698e-04 7.852180368786950901e-03
3.484848484848484418e+00 -7.547765901265539312e-04 4.946700152391564700e-03
3.636363636363636687e+00 -1.260128343896761011e-03 3.045660823522825834e-03
3.787878787878788955e+00 -1.365226913056417565e-03 2.048375576664588759e-03
3.939393939393939448e+00 -1.362413604048743135e-03 1.349326966147958596e-03
4.090909090909091717e+00 -1.300524520805714261e-03 8.473622904642268312e-04
4.242424242424242209e+00 -1.180542517864205864e-03 5.404418708349374842e-04
4.393939393939394478e+00 -1.045292806432792038e-03 3.396922562980280477e-04
4.545454545454546746e+00 -9.176510547709831184e-04 1.976404858590074707e-04
4.696969696969697239e+00 -7.976172628787806234e-04 1.142865595178762681e-04
4.848484848484849508e+00 -6.788903899417989300e-04 7.178756969623740515e-05
5.000000000000000000e+00 -5.502940220356731995e-04 3.849482110946755002e-05
