# Supplementary material for: Multipolar electric and magnetic contributions to sum-frequency generation spectra reveal biaxial interfacial water structure
Source: Nat Commun. 2026 May 13;17:4333. doi: 10.1038/s41467-026-72345-4 (PMC13172427; doi:10.1038/s41467-026-72345-4)
Supplement: Supplementary file 3 — Source data [file 41467_2026_72345_MOESM3_ESM.zip › SourceData/Fig3(h).txt]

theta,phi, value
1.800000071525573730e+00 -1.782000122070312500e+02 -7.576439891869971889e-04
5.399999618530273438e+00 -1.782000122070312500e+02 -6.774026011449194723e-03
9.000000000000000000e+00 -1.782000122070312500e+02 -1.856981197341659590e-02
1.260000038146972656e+01 -1.782000122070312500e+02 -3.567951156217016861e-02
1.619999885559082031e+01 -1.782000122070312500e+02 -5.742584871581466605e-02
1.979999923706054688e+01 -1.782000122070312500e+02 -8.294397318825739995e-02
2.339999961853027344e+01 -1.782000122070312500e+02 -1.112125404529632489e-01
2.700000000000000000e+01 -1.782000122070312500e+02 -1.410902682827906707e-01
3.059999656677246094e+01 -1.782000122070312500e+02 -1.713570229331107808e-01
3.419999694824218750e+01 -1.782000122070312500e+02 -2.007575235761434873e-01
3.779999923706054688e+01 -1.782000122070312500e+02 -2.280468706211360164e-01
4.139999771118164062e+01 -1.782000122070312500e+02 -2.520350072333885083e-01
4.500000000000000000e+01 -1.782000122070312500e+02 -2.716299419874240728e-01
4.859999847412109375e+01 -1.782000122070312500e+02 -2.858776105229779985e-01
5.219999694824218750e+01 -1.782000122070312500e+02 -2.939963114273802525e-01
5.579999923706054688e+01 -1.782000122070312500e+02 -2.954057507572716013e-01
5.939999771118164062e+01 -1.782000122070312500e+02 -2.897488827847917170e-01
6.299999618530273438e+01 -1.782000122070312500e+02 -2.769052392765026793e-01
6.659999847412109375e+01 -1.782000122070312500e+02 -2.569969861709032743e-01
7.019999694824218750e+01 -1.782000122070312500e+02 -2.303857805298703543e-01
7.380000305175781250e+01 -1.782000122070312500e+02 -1.976610701389154290e-01
7.739999389648437500e+01 -1.782000122070312500e+02 -1.596209828542701215e-01
8.099999237060546875e+01 -1.782000122070312500e+02 -1.172451747928931060e-01
8.459999847412109375e+01 -1.782000122070312500e+02 -7.166171361280382346e-02
8.819999694824218750e+01 -1.782000122070312500e+02 -2.410859337471025002e-02
9.180000305175781250e+01 -1.782000122070312500e+02 2.410866220059109527e-02
9.540000152587890625e+01 -1.782000122070312500e+02 7.166178243868466524e-02
9.900000000000000000e+01 -1.782000122070312500e+02 1.172451518509328300e-01
1.026000061035156250e+02 -1.782000122070312500e+02 1.596210516801509771e-01
1.061999969482421875e+02 -1.782000122070312500e+02 1.976610701389154290e-01
1.097999954223632812e+02 -1.782000122070312500e+02 2.303856887620292226e-01
1.133999938964843750e+02 -1.782000122070312500e+02 2.569969861709032743e-01
1.170000076293945312e+02 -1.782000122070312500e+02 2.769052392765026793e-01
1.205999984741210938e+02 -1.782000122070312500e+02 2.897489057267519930e-01
1.241999893188476562e+02 -1.782000122070312500e+02 2.954057507572716013e-01
1.277999954223632812e+02 -1.782000122070312500e+02 2.939963114273802525e-01
1.313999938964843750e+02 -1.782000122070312500e+02 2.858776105229779985e-01
1.350000000000000000e+02 -1.782000122070312500e+02 2.716299419874240728e-01
1.385999908447265625e+02 -1.782000122070312500e+02 2.520350990012296122e-01
1.421999969482421875e+02 -1.782000122070312500e+02 2.280468935630962923e-01
1.458000030517578125e+02 -1.782000122070312500e+02 2.007575235761434873e-01
1.494000091552734375e+02 -1.782000122070312500e+02 1.713569999911505048e-01
1.530000000000000000e+02 -1.782000122070312500e+02 1.410901879859297048e-01
1.565999908447265625e+02 -1.782000122070312500e+02 1.112125748659036767e-01
1.601999969482421875e+02 -1.782000122070312500e+02 8.294400186570774491e-02
1.638000030517578125e+02 -1.782000122070312500e+02 5.742576841895367934e-02
1.673999938964843750e+02 -1.782000122070312500e+02 3.567958899128612082e-02
1.710000000000000000e+02 -1.782000122070312500e+02 1.856980480405400966e-02
1.746000061035156250e+02 -1.782000122070312500e+02 6.774019559022865372e-03
1.782000122070312500e+02 -1.782000122070312500e+02 7.576289335255623984e-04
1.800000071525573730e+00 -1.746000061035156250e+02 -7.456953502638457004e-04
5.399999618530273438e+00 -1.746000061035156250e+02 -6.667194622589809987e-03
9.000000000000000000e+00 -1.746000061035156250e+02 -1.827695498267875238e-02
1.260000038146972656e+01 -1.746000061035156250e+02 -3.511682270558195984e-02
1.619999885559082031e+01 -1.746000061035156250e+02 -5.652020909821405675e-02
1.979999923706054688e+01 -1.746000061035156250e+02 -8.163589717437959303e-02
2.339999961853027344e+01 -1.746000061035156250e+02 -1.094586390604259524e-01
2.700000000000000000e+01 -1.746000061035156250e+02 -1.388651849099928060e-01
3.059999656677246094e+01 -1.746000061035156250e+02 -1.686545976637167654e-01
3.419999694824218750e+01 -1.746000061035156250e+02 -1.975914412894611838e-01
3.779999923706054688e+01 -1.746000061035156250e+02 -2.244504201015338762e-01
4.139999771118164062e+01 -1.746000061035156250e+02 -2.480602437887450828e-01
4.500000000000000000e+01 -1.746000061035156250e+02 -2.673461273958291362e-01
4.859999847412109375e+01 -1.746000061035156250e+02 -2.813691023723864926e-01
5.219999694824218750e+01 -1.746000061035156250e+02 -2.893598100803785322e-01
5.579999923706054688e+01 -1.746000061035156250e+02 -2.907469957087968071e-01
5.939999771118164062e+01 -1.746000061035156250e+02 -2.851793260778912598e-01
6.299999618530273438e+01 -1.746000061035156250e+02 -2.725382371369272083e-01
6.659999847412109375e+01 -1.746000061035156250e+02 -2.529439676997398134e-01
7.019999694824218750e+01 -1.746000061035156250e+02 -2.267524622800959067e-01
7.380000305175781250e+01 -1.746000061035156250e+02 -1.945437854017517953e-01
7.739999389648437500e+01 -1.746000061035156250e+02 -1.571036647914070272e-01
8.099999237060546875e+01 -1.746000061035156250e+02 -1.153961445620487469e-01
8.459999847412109375e+01 -1.746000061035156250e+02 -7.053155250090871464e-02
8.819999694824218750e+01 -1.746000061035156250e+02 -2.372838630407327759e-02
9.180000305175781250e+01 -1.746000061035156250e+02 2.372845369608160213e-02
9.540000152587890625e+01 -1.746000061035156250e+02 7.053162132678957030e-02
9.900000000000000000e+01 -1.746000061035156250e+02 1.153961330910686089e-01
1.026000061035156250e+02 -1.746000061035156250e+02 1.571037336172878829e-01
1.061999969482421875e+02 -1.746000061035156250e+02 1.945438083437120713e-01
1.097999954223632812e+02 -1.746000061035156250e+02 2.267523705122547750e-01
1.133999938964843750e+02 -1.746000061035156250e+02 2.529439906417000894e-01
1.170000076293945312e+02 -1.746000061035156250e+02 2.725382371369272083e-01
1.205999984741210938e+02 -1.746000061035156250e+02 2.851793719618118117e-01
1.241999893188476562e+02 -1.746000061035156250e+02 2.907469957087968071e-01
1.277999954223632812e+02 -1.746000061035156250e+02 2.893598100803785322e-01
1.313999938964843750e+02 -1.746000061035156250e+02 2.813691023723864926e-01
1.350000000000000000e+02 -1.746000061035156250e+02 2.673461273958291362e-01
1.385999908447265625e+02 -1.746000061035156250e+02 2.480602896726656625e-01
1.421999969482421875e+02 -1.746000061035156250e+02 2.244504430434941522e-01
1.458000030517578125e+02 -1.746000061035156250e+02 1.975914412894611838e-01
1.494000091552734375e+02 -1.746000061035156250e+02 1.686545632507763515e-01
1.530000000000000000e+02 -1.746000061035156250e+02 1.388651046131318123e-01
1.565999908447265625e+02 -1.746000061035156250e+02 1.094586620023862422e-01
1.601999969482421875e+02 -1.746000061035156250e+02 8.163590864535973102e-02
1.638000030517578125e+02 -1.746000061035156250e+02 5.652012306586300106e-02
1.673999938964843750e+02 -1.746000061035156250e+02 3.511689726695287755e-02
1.710000000000000000e+02 -1.746000061035156250e+02 1.827694781331616614e-02
1.746000061035156250e+02 -1.746000061035156250e+02 6.667188170163481503e-03
1.782000122070312500e+02 -1.746000061035156250e+02 7.456806530705404387e-04
1.800000071525573730e+00 -1.710000000000000000e+02 -7.219868506961870866e-04
5.399999618530273438e+00 -1.710000000000000000e+02 -6.455218795887987873e-03
9.000000000000000000e+00 -1.710000000000000000e+02 -1.769585950458222798e-02
1.260000038146972656e+01 -1.710000000000000000e+02 -3.400032639877950680e-02
1.619999885559082031e+01 -1.710000000000000000e+02 -5.472321123328803549e-02
1.979999923706054688e+01 -1.710000000000000000e+02 -7.904036996891701528e-02
2.339999961853027344e+01 -1.710000000000000000e+02 -1.059785272214110730e-01
2.700000000000000000e+01 -1.710000000000000000e+02 -1.344501193636276626e-01
3.059999656677246094e+01 -1.710000000000000000e+02 -1.632924191710522221e-01
3.419999694824218750e+01 -1.710000000000000000e+02 -1.913092443055896263e-01
3.779999923706054688e+01 -1.710000000000000000e+02 -2.173142774720658588e-01
4.139999771118164062e+01 -1.710000000000000000e+02 -2.401734631608280768e-01
4.500000000000000000e+01 -1.710000000000000000e+02 -2.588461999374299105e-01
4.859999847412109375e+01 -1.710000000000000000e+02 -2.724232979159171286e-01
5.219999694824218750e+01 -1.710000000000000000e+02 -2.801599463557522540e-01
5.579999923706054688e+01 -1.710000000000000000e+02 -2.815030375365096260e-01
5.939999771118164062e+01 -1.710000000000000000e+02 -2.761123421872152539e-01
6.299999618530273438e+01 -1.710000000000000000e+02 -2.638732193323426456e-01
6.659999847412109375e+01 -1.710000000000000000e+02 -2.449018929426776403e-01
7.019999694824218750e+01 -1.710000000000000000e+02 -2.195431118553697880e-01
7.380000305175781250e+01 -1.710000000000000000e+02 -1.883585182000694080e-01
7.739999389648437500e+01 -1.710000000000000000e+02 -1.521087411989280880e-01
8.099999237060546875e+01 -1.710000000000000000e+02 -1.117272662738380273e-01
8.459999847412109375e+01 -1.710000000000000000e+02 -6.828909059319762664e-02
8.819999694824218750e+01 -1.710000000000000000e+02 -2.297396861766788992e-02
9.180000305175781250e+01 -1.710000000000000000e+02 2.297403314193117996e-02
9.540000152587890625e+01 -1.710000000000000000e+02 6.828915368358841331e-02
9.900000000000000000e+01 -1.710000000000000000e+02 1.117272433318777514e-01
1.026000061035156250e+02 -1.710000000000000000e+02 1.521087985538287779e-01
1.061999969482421875e+02 -1.710000000000000000e+02 1.883585296710495183e-01
1.097999954223632812e+02 -1.710000000000000000e+02 2.195430200875286564e-01
1.133999938964843750e+02 -1.710000000000000000e+02 2.449019158846379440e-01
1.170000076293945312e+02 -1.710000000000000000e+02 2.638731963903823696e-01
1.205999984741210938e+02 -1.710000000000000000e+02 2.761123880711358058e-01
1.241999893188476562e+02 -1.710000000000000000e+02 2.815030375365096260e-01
1.277999954223632812e+02 -1.710000000000000000e+02 2.801599463557522540e-01
1.313999938964843750e+02 -1.710000000000000000e+02 2.724232979159171286e-01
1.350000000000000000e+02 -1.710000000000000000e+02 2.588461999374299105e-01
1.385999908447265625e+02 -1.710000000000000000e+02 2.401735319867089324e-01
1.421999969482421875e+02 -1.710000000000000000e+02 2.173143004140261625e-01
1.458000030517578125e+02 -1.710000000000000000e+02 1.913092443055896263e-01
1.494000091552734375e+02 -1.710000000000000000e+02 1.632923962290919462e-01
1.530000000000000000e+02 -1.710000000000000000e+02 1.344500390667666967e-01
1.565999908447265625e+02 -1.710000000000000000e+02 1.059785501633713489e-01
1.601999969482421875e+02 -1.710000000000000000e+02 7.904039864636736024e-02
1.638000030517578125e+02 -1.710000000000000000e+02 5.472313093642704879e-02
1.673999938964843750e+02 -1.710000000000000000e+02 3.400039235691531408e-02
1.710000000000000000e+02 -1.710000000000000000e+02 1.769585233521964174e-02
1.746000061035156250e+02 -1.710000000000000000e+02 6.455212343461658522e-03
1.782000122070312500e+02 -1.710000000000000000e+02 7.219725567795273009e-04
1.800000071525573730e+00 -1.673999938964843750e+02 -6.868919246578212515e-04
5.399999618530273438e+00 -1.673999938964843750e+02 -6.141438020437197005e-03
9.000000000000000000e+00 -1.673999938964843750e+02 -1.683568368289687506e-02
1.260000038146972656e+01 -1.673999938964843750e+02 -3.234760765431853730e-02
1.619999885559082031e+01 -1.673999938964843750e+02 -5.206317697100407149e-02
1.979999923706054688e+01 -1.673999938964843750e+02 -7.519829708705150217e-02
2.339999961853027344e+01 -1.673999938964843750e+02 -1.008270362209912896e-01
2.700000000000000000e+01 -1.673999938964843750e+02 -1.279146546092289616e-01
3.059999656677246094e+01 -1.673999938964843750e+02 -1.553549712238536384e-01
3.419999694824218750e+01 -1.673999938964843750e+02 -1.820099501251035701e-01
3.779999923706054688e+01 -1.673999938964843750e+02 -2.067508812800714912e-01
4.139999771118164062e+01 -1.673999938964843750e+02 -2.284988731226012815e-01
4.500000000000000000e+01 -1.673999938964843750e+02 -2.462639800665480661e-01
4.859999847412109375e+01 -1.673999938964843750e+02 -2.591811525575392072e-01
5.219999694824218750e+01 -1.673999938964843750e+02 -2.665416905005200676e-01
5.579999923706054688e+01 -1.673999938964843750e+02 -2.678194888623164904e-01
5.939999771118164062e+01 -1.673999938964843750e+02 -2.626908365833568459e-01
6.299999618530273438e+01 -1.673999938964843750e+02 -2.510466675844632567e-01
6.659999847412109375e+01 -1.673999938964843750e+02 -2.329974932883114858e-01
7.019999694824218750e+01 -1.673999938964843750e+02 -2.088713837269263462e-01
7.380000305175781250e+01 -1.673999938964843750e+02 -1.792026112713424324e-01
7.739999389648437500e+01 -1.673999938964843750e+02 -1.447149030005986103e-01
8.099999237060546875e+01 -1.673999938964843750e+02 -1.062963307262099616e-01
8.459999847412109375e+01 -1.673999938964843750e+02 -6.496962983105367129e-02
8.819999694824218750e+01 -1.673999938964843750e+02 -2.185722855253744226e-02
9.180000305175781250e+01 -1.673999938964843750e+02 2.185729164292821852e-02
9.540000152587890625e+01 -1.673999938964843750e+02 6.496969292144443020e-02
9.900000000000000000e+01 -1.673999938964843750e+02 1.062963077842496856e-01
1.026000061035156250e+02 -1.673999938964843750e+02 1.447149603554993003e-01
1.061999969482421875e+02 -1.673999938964843750e+02 1.792026227423225704e-01
1.097999954223632812e+02 -1.673999938964843750e+02 2.088712919590852424e-01
1.133999938964843750e+02 -1.673999938964843750e+02 2.329975162302717617e-01
1.170000076293945312e+02 -1.673999938964843750e+02 2.510466675844632567e-01
1.205999984741210938e+02 -1.673999938964843750e+02 2.626908824672773979e-01
1.241999893188476562e+02 -1.673999938964843750e+02 2.678194888623164904e-01
1.277999954223632812e+02 -1.673999938964843750e+02 2.665416905005200676e-01
1.313999938964843750e+02 -1.673999938964843750e+02 2.591811525575392072e-01
1.350000000000000000e+02 -1.673999938964843750e+02 2.462639800665480661e-01
1.385999908447265625e+02 -1.673999938964843750e+02 2.284989648904424131e-01
1.421999969482421875e+02 -1.673999938964843750e+02 2.067508812800714912e-01
1.458000030517578125e+02 -1.673999938964843750e+02 1.820099501251035701e-01
1.494000091552734375e+02 -1.673999938964843750e+02 1.553549482818933347e-01
1.530000000000000000e+02 -1.673999938964843750e+02 1.279145743123679679e-01
1.565999908447265625e+02 -1.673999938964843750e+02 1.008270591629515794e-01
1.601999969482421875e+02 -1.673999938964843750e+02 7.519833149999193000e-02
1.638000030517578125e+02 -1.673999938964843750e+02 5.206310240963315378e-02
1.673999938964843750e+02 -1.673999938964843750e+02 3.234767648019938602e-02
1.710000000000000000e+02 -1.673999938964843750e+02 1.683567651353428882e-02
1.746000061035156250e+02 -1.673999938964843750e+02 6.141432284947126279e-03
1.782000122070312500e+02 -1.673999938964843750e+02 6.868782580603879787e-04
1.800000071525573730e+00 -1.638000030517578125e+02 -6.409649431108619191e-04
5.399999618530273438e+00 -1.638000030517578125e+02 -5.730808476594490865e-03
9.000000000000000000e+00 -1.638000030517578125e+02 -1.571001345972687299e-02
1.260000038146972656e+01 -1.638000030517578125e+02 -3.018477729074439328e-02
1.619999885559082031e+01 -1.638000030517578125e+02 -4.858213024710772432e-02
1.979999923706054688e+01 -1.638000030517578125e+02 -7.017039442666794802e-02
2.339999961853027344e+01 -1.638000030517578125e+02 -9.408552398581473963e-02
2.700000000000000000e+01 -1.638000030517578125e+02 -1.193620179970830697e-01
3.059999656677246094e+01 -1.638000030517578125e+02 -1.449676086930988816e-01
3.419999694824218750e+01 -1.638000030517578125e+02 -1.698403758228242133e-01
3.779999923706054688e+01 -1.638000030517578125e+02 -1.929271113446380526e-01
4.139999771118164062e+01 -1.638000030517578125e+02 -2.132209729186481939e-01
4.500000000000000000e+01 -1.638000030517578125e+02 -2.297982598690224976e-01
4.859999847412109375e+01 -1.638000030517578125e+02 -2.418517363812975884e-01
5.219999694824218750e+01 -1.638000030517578125e+02 -2.487201692762412153e-01
5.579999923706054688e+01 -1.638000030517578125e+02 -2.499125776618700001e-01
5.939999771118164062e+01 -1.638000030517578125e+02 -2.451267929793167766e-01
6.299999618530273438e+01 -1.638000030517578125e+02 -2.342611594025744703e-01
6.659999847412109375e+01 -1.638000030517578125e+02 -2.174188239850684823e-01
7.019999694824218750e+01 -1.638000030517578125e+02 -1.949058324769534778e-01
7.380000305175781250e+01 -1.638000030517578125e+02 -1.672207710300462336e-01
7.739999389648437500e+01 -1.638000030517578125e+02 -1.350389591871917205e-01
8.099999237060546875e+01 -1.638000030517578125e+02 -9.918914085061718289e-02
8.459999847412109375e+01 -1.638000030517578125e+02 -6.062562700666034726e-02
8.819999694824218750e+01 -1.638000030517578125e+02 -2.039581277775592838e-02
9.180000305175781250e+01 -1.638000030517578125e+02 2.039587156652915290e-02
9.540000152587890625e+01 -1.638000030517578125e+02 6.062568436156105106e-02
9.900000000000000000e+01 -1.638000030517578125e+02 9.918911790865689304e-02
1.026000061035156250e+02 -1.638000030517578125e+02 1.350390165420924105e-01
1.061999969482421875e+02 -1.638000030517578125e+02 1.672207825010263438e-01
1.097999954223632812e+02 -1.638000030517578125e+02 1.949057407091123462e-01
1.133999938964843750e+02 -1.638000030517578125e+02 2.174188469270287583e-01
1.170000076293945312e+02 -1.638000030517578125e+02 2.342611364606141944e-01
1.205999984741210938e+02 -1.638000030517578125e+02 2.451268388632373563e-01
1.241999893188476562e+02 -1.638000030517578125e+02 2.499125776618700001e-01
1.277999954223632812e+02 -1.638000030517578125e+02 2.487201692762412153e-01
1.313999938964843750e+02 -1.638000030517578125e+02 2.418517363812975884e-01
1.350000000000000000e+02 -1.638000030517578125e+02 2.297982598690224976e-01
1.385999908447265625e+02 -1.638000030517578125e+02 2.132210188025687458e-01
1.421999969482421875e+02 -1.638000030517578125e+02 1.929271342865983285e-01
1.458000030517578125e+02 -1.638000030517578125e+02 1.698403758228242133e-01
1.494000091552734375e+02 -1.638000030517578125e+02 1.449675857511385779e-01
1.530000000000000000e+02 -1.638000030517578125e+02 1.193619606421823659e-01
1.565999908447265625e+02 -1.638000030517578125e+02 9.408556413424522258e-02
1.601999969482421875e+02 -1.638000030517578125e+02 7.017041736862822399e-02
1.638000030517578125e+02 -1.638000030517578125e+02 4.858205568573680661e-02
1.673999938964843750e+02 -1.638000030517578125e+02 3.018484324888020404e-02
1.710000000000000000e+02 -1.638000030517578125e+02 1.571001059198183850e-02
1.746000061035156250e+02 -1.638000030517578125e+02 5.730803099572550317e-03
1.782000122070312500e+02 -1.638000030517578125e+02 6.409522623007844712e-04
1.800000071525573730e+00 -1.601999969482421875e+02 -5.849288914637882806e-04
5.399999618530273438e+00 -1.601999969482421875e+02 -5.229795495541689036e-03
9.000000000000000000e+00 -1.601999969482421875e+02 -1.433657436713467979e-02
1.260000038146972656e+01 -1.601999969482421875e+02 -2.754588978034986160e-02
1.619999885559082031e+01 -1.601999969482421875e+02 -4.433485933049613470e-02
1.979999923706054688e+01 -1.601999969482421875e+02 -6.403578307328700037e-02
2.339999961853027344e+01 -1.601999969482421875e+02 -8.586014296610369745e-02
2.700000000000000000e+01 -1.601999969482421875e+02 -1.089268673630620493e-01
3.059999656677246094e+01 -1.601999969482421875e+02 -1.322938848136344658e-01
3.419999694824218750e+01 -1.601999969482421875e+02 -1.549921441220023788e-01
3.779999923706054688e+01 -1.601999969482421875e+02 -1.760605262751145372e-01
4.139999771118164062e+01 -1.601999969482421875e+02 -1.945802401766390244e-01
4.500000000000000000e+01 -1.601999969482421875e+02 -2.097082376121131020e-01
4.859999847412109375e+01 -1.601999969482421875e+02 -2.207079898886608049e-01
5.219999694824218750e+01 -1.601999969482421875e+02 -2.269759169732372683e-01
5.579999923706054688e+01 -1.601999969482421875e+02 -2.280640770913471282e-01
5.939999771118164062e+01 -1.601999969482421875e+02 -2.236967308223674067e-01
6.299999618530273438e+01 -1.601999969482421875e+02 -2.137809861691185864e-01
6.659999847412109375e+01 -1.601999969482421875e+02 -1.984110887044368277e-01
7.019999694824218750e+01 -1.601999969482421875e+02 -1.778662879688680809e-01
7.380000305175781250e+01 -1.601999969482421875e+02 -1.526015689187142088e-01
7.739999389648437500e+01 -1.601999969482421875e+02 -1.232332558459564020e-01
8.099999237060546875e+01 -1.601999969482421875e+02 -9.051756738088213849e-02
8.459999847412109375e+01 -1.601999969482421875e+02 -5.532546636812665786e-02
8.819999694824218750e+01 -1.601999969482421875e+02 -1.861271487301544014e-02
9.180000305175781250e+01 -1.601999969482421875e+02 1.861276792629859220e-02
9.540000152587890625e+01 -1.601999969482421875e+02 5.532551798753728572e-02
9.900000000000000000e+01 -1.601999969482421875e+02 9.051755017441194540e-02
1.026000061035156250e+02 -1.601999969482421875e+02 1.232333017298769540e-01
1.061999969482421875e+02 -1.601999969482421875e+02 1.526015803896943468e-01
1.097999954223632812e+02 -1.601999969482421875e+02 1.778662076720071150e-01
1.133999938964843750e+02 -1.601999969482421875e+02 1.984111116463971036e-01
1.170000076293945312e+02 -1.601999969482421875e+02 2.137809861691185864e-01
1.205999984741210938e+02 -1.601999969482421875e+02 2.236967537643277104e-01
1.241999893188476562e+02 -1.601999969482421875e+02 2.280640770913471282e-01
1.277999954223632812e+02 -1.601999969482421875e+02 2.269759169732372683e-01
1.313999938964843750e+02 -1.601999969482421875e+02 2.207079898886608049e-01
1.350000000000000000e+02 -1.601999969482421875e+02 2.097082376121131020e-01
1.385999908447265625e+02 -1.601999969482421875e+02 1.945803090025198800e-01
1.421999969482421875e+02 -1.601999969482421875e+02 1.760605377460947030e-01
1.458000030517578125e+02 -1.601999969482421875e+02 1.549921441220023788e-01
1.494000091552734375e+02 -1.601999969482421875e+02 1.322938733426543001e-01
1.530000000000000000e+02 -1.601999969482421875e+02 1.089267985371812075e-01
1.565999908447265625e+02 -1.601999969482421875e+02 8.586017164355405629e-02
1.601999969482421875e+02 -1.601999969482421875e+02 6.403580027975720734e-02
1.638000030517578125e+02 -1.601999969482421875e+02 4.433478763687025842e-02
1.673999938964843750e+02 -1.601999969482421875e+02 2.754594713525056540e-02
1.710000000000000000e+02 -1.601999969482421875e+02 1.433656863164460907e-02
1.746000061035156250e+02 -1.601999969482421875e+02 5.229790835456006245e-03
1.782000122070312500e+02 -1.601999969482421875e+02 5.849171964410666575e-04
1.800000071525573730e+00 -1.565999908447265625e+02 -5.196683794429215672e-04
5.399999618530273438e+00 -1.565999908447265625e+02 -4.646306884213304358e-03
9.000000000000000000e+00 -1.565999908447265625e+02 -1.273704082209620170e-02
1.260000038146972656e+01 -1.565999908447265625e+02 -2.447259051653586162e-02
1.619999885559082031e+01 -1.565999908447265625e+02 -3.938841210009188382e-02
1.979999923706054688e+01 -1.565999908447265625e+02 -5.689130677674677367e-02
2.339999961853027344e+01 -1.565999908447265625e+02 -7.628073318607110631e-02
2.700000000000000000e+01 -1.565999908447265625e+02 -9.677386862708602100e-02
3.059999656677246094e+01 -1.565999908447265625e+02 -1.175338420081345620e-01
3.419999694824218750e+01 -1.565999908447265625e+02 -1.376996645018139231e-01
3.779999923706054688e+01 -1.565999908447265625e+02 -1.564174707593886382e-01
4.139999771118164062e+01 -1.565999908447265625e+02 -1.728708940662033455e-01
4.500000000000000000e+01 -1.565999908447265625e+02 -1.863110629547506947e-01
4.859999847412109375e+01 -1.565999908447265625e+02 -1.960835580080021179e-01
5.219999694824218750e+01 -1.565999908447265625e+02 -2.016521682592792297e-01
5.579999923706054688e+01 -1.565999908447265625e+02 -2.026189424655398530e-01
5.939999771118164062e+01 -1.565999908447265625e+02 -1.987388604909780254e-01
6.299999618530273438e+01 -1.565999908447265625e+02 -1.899294459883819342e-01
6.659999847412109375e+01 -1.565999908447265625e+02 -1.762743224029774403e-01
7.019999694824218750e+01 -1.565999908447265625e+02 -1.580217217450099743e-01
7.380000305175781250e+01 -1.565999908447265625e+02 -1.355758010577778339e-01
7.739999389648437500e+01 -1.565999908447265625e+02 -1.094840931653582178e-01
8.099999237060546875e+01 -1.565999908447265625e+02 -8.041851646498446304e-02
8.459999847412109375e+01 -1.565999908447265625e+02 -4.915280003812883686e-02
8.819999694824218750e+01 -1.565999908447265625e+02 -1.653609322681642499e-02
9.180000305175781250e+01 -1.565999908447265625e+02 1.653614054460950458e-02
9.540000152587890625e+01 -1.565999908447265625e+02 4.915284592204940267e-02
9.900000000000000000e+01 -1.565999908447265625e+02 8.041849925851424219e-02
1.026000061035156250e+02 -1.565999908447265625e+02 1.094841390492787836e-01
1.061999969482421875e+02 -1.565999908447265625e+02 1.355758125287579441e-01
1.097999954223632812e+02 -1.565999908447265625e+02 1.580216643901092843e-01
1.133999938964843750e+02 -1.565999908447265625e+02 1.762743453449377440e-01
1.170000076293945312e+02 -1.565999908447265625e+02 1.899294345174017684e-01
1.205999984741210938e+02 -1.565999908447265625e+02 1.987388834329383014e-01
1.241999893188476562e+02 -1.565999908447265625e+02 2.026189424655398530e-01
1.277999954223632812e+02 -1.565999908447265625e+02 2.016521682592792297e-01
1.313999938964843750e+02 -1.565999908447265625e+02 1.960835580080021179e-01
1.350000000000000000e+02 -1.565999908447265625e+02 1.863110629547506947e-01
1.385999908447265625e+02 -1.565999908447265625e+02 1.728709628920841734e-01
1.421999969482421875e+02 -1.565999908447265625e+02 1.564174822303687762e-01
1.458000030517578125e+02 -1.565999908447265625e+02 1.376996645018139231e-01
1.494000091552734375e+02 -1.565999908447265625e+02 1.175338420081345620e-01
1.530000000000000000e+02 -1.565999908447265625e+02 9.677382274316545518e-02
1.565999908447265625e+02 -1.565999908447265625e+02 7.628075039254131329e-02
1.601999969482421875e+02 -1.565999908447265625e+02 5.689132971870705657e-02
1.638000030517578125e+02 -1.565999908447265625e+02 3.938835187744614552e-02
1.673999938964843750e+02 -1.565999908447265625e+02 2.447264500369152745e-02
1.710000000000000000e+02 -1.565999908447265625e+02 1.273703652047864822e-02
1.746000061035156250e+02 -1.565999908447265625e+02 4.646302224127621568e-03
1.782000122070312500e+02 -1.565999908447265625e+02 5.196579390586528614e-04
1.800000071525573730e+00 -1.530000000000000000e+02 -4.462126138562791519e-04
5.399999618530273438e+00 -1.530000000000000000e+02 -3.989546311831626557e-03
9.000000000000000000e+00 -1.530000000000000000e+02 -1.093664683011226664e-02
1.260000038146972656e+01 -1.530000000000000000e+02 -2.101336303073968875e-02
1.619999885559082031e+01 -1.530000000000000000e+02 -3.382081703055724031e-02
1.979999923706054688e+01 -1.530000000000000000e+02 -4.884965071045972718e-02
2.339999961853027344e+01 -1.530000000000000000e+02 -6.549835598319020402e-02
2.700000000000000000e+01 -1.530000000000000000e+02 -8.309476495769735349e-02
3.059999656677246094e+01 -1.530000000000000000e+02 -1.009203067605155546e-01
3.419999694824218750e+01 -1.530000000000000000e+02 -1.182356595151046325e-01
3.779999923706054688e+01 -1.530000000000000000e+02 -1.343076383192996770e-01
4.139999771118164062e+01 -1.530000000000000000e+02 -1.484354006994426101e-01
4.500000000000000000e+01 -1.530000000000000000e+02 -1.599757917410030150e-01
4.859999847412109375e+01 -1.530000000000000000e+02 -1.683669169527674259e-01
5.219999694824218750e+01 -1.530000000000000000e+02 -1.731484344307082923e-01
5.579999923706054688e+01 -1.530000000000000000e+02 -1.739785204376119998e-01
5.939999771118164062e+01 -1.530000000000000000e+02 -1.706468889655387011e-01
6.299999618530273438e+01 -1.530000000000000000e+02 -1.630826837701591370e-01
6.659999847412109375e+01 -1.530000000000000000e+02 -1.513577246581344071e-01
7.019999694824218750e+01 -1.530000000000000000e+02 -1.356851539114594107e-01
7.380000305175781250e+01 -1.530000000000000000e+02 -1.164120030923315591e-01
7.739999389648437500e+01 -1.530000000000000000e+02 -9.400840458632861441e-02
8.099999237060546875e+01 -1.530000000000000000e+02 -6.905126839766823066e-02
8.459999847412109375e+01 -1.530000000000000000e+02 -4.220498509286631228e-02
8.819999694824218750e+01 -1.530000000000000000e+02 -1.419869748746067049e-02
9.180000305175781250e+01 -1.530000000000000000e+02 1.419873763589116385e-02
9.540000152587890625e+01 -1.530000000000000000e+02 4.220502524129680216e-02
9.900000000000000000e+01 -1.530000000000000000e+02 6.905125692668807880e-02
1.026000061035156250e+02 -1.530000000000000000e+02 9.400844473475909735e-02
1.061999969482421875e+02 -1.530000000000000000e+02 1.164120030923315591e-01
1.097999954223632812e+02 -1.530000000000000000e+02 1.356851194985189690e-01
1.133999938964843750e+02 -1.530000000000000000e+02 1.513577590710748488e-01
1.170000076293945312e+02 -1.530000000000000000e+02 1.630826493572187230e-01
1.205999984741210938e+02 -1.530000000000000000e+02 1.706469119074989771e-01
1.241999893188476562e+02 -1.530000000000000000e+02 1.739785204376119998e-01
1.277999954223632812e+02 -1.530000000000000000e+02 1.731484344307082923e-01
1.313999938964843750e+02 -1.530000000000000000e+02 1.683669169527674259e-01
1.350000000000000000e+02 -1.530000000000000000e+02 1.599757917410030150e-01
1.385999908447265625e+02 -1.530000000000000000e+02 1.484354465833631620e-01
1.421999969482421875e+02 -1.530000000000000000e+02 1.343076497902798150e-01
1.458000030517578125e+02 -1.530000000000000000e+02 1.182356595151046325e-01
1.494000091552734375e+02 -1.530000000000000000e+02 1.009202952895354166e-01
1.530000000000000000e+02 -1.530000000000000000e+02 8.309473054475692566e-02
1.565999908447265625e+02 -1.530000000000000000e+02 6.549837318966041100e-02
1.601999969482421875e+02 -1.530000000000000000e+02 4.884966218143987210e-02
1.638000030517578125e+02 -1.530000000000000000e+02 3.382076254340157101e-02
1.673999938964843750e+02 -1.530000000000000000e+02 2.101340748078773732e-02
1.710000000000000000e+02 -1.530000000000000000e+02 1.093664109462219591e-02
1.746000061035156250e+02 -1.530000000000000000e+02 3.989542727150332570e-03
1.782000122070312500e+02 -1.530000000000000000e+02 4.462036969615604015e-04
1.800000071525573730e+00 -1.494000091552734375e+02 -3.657195587831061300e-04
5.399999618530273438e+00 -1.494000091552734375e+02 -3.269864904101145442e-03
9.000000000000000000e+00 -1.494000091552734375e+02 -8.963765143624711357e-03
1.260000038146972656e+01 -1.494000091552734375e+02 -1.722272315608017190e-02
1.619999885559082031e+01 -1.494000091552734375e+02 -2.771981564898862854e-02
1.979999923706054688e+01 -1.494000091552734375e+02 -4.003758067596104725e-02
2.339999961853027344e+01 -1.494000091552734375e+02 -5.368298834118632318e-02
2.700000000000000000e+01 -1.494000091552734375e+02 -6.810515916213111254e-02
3.059999656677246094e+01 -1.494000091552734375e+02 -8.271511566346971545e-02
3.419999694824218750e+01 -1.494000091552734375e+02 -9.690690905475818351e-02
3.779999923706054688e+01 -1.494000091552734375e+02 -1.100796549832847304e-01
4.139999771118164062e+01 -1.494000091552734375e+02 -1.216588638216413443e-01
4.500000000000000000e+01 -1.494000091552734375e+02 -1.311174669743218613e-01
4.859999847412109375e+01 -1.494000091552734375e+02 -1.379949045886759706e-01
5.219999694824218750e+01 -1.494000091552734375e+02 -1.419138617149347525e-01
5.579999923706054688e+01 -1.494000091552734375e+02 -1.425942399600217958e-01
5.939999771118164062e+01 -1.494000091552734375e+02 -1.398636075504617049e-01
6.299999618530273438e+01 -1.494000091552734375e+02 -1.336638983847821260e-01
6.659999847412109375e+01 -1.494000091552734375e+02 -1.240540503589461080e-01
7.019999694824218750e+01 -1.494000091552734375e+02 -1.112086747326558184e-01
7.380000305175781250e+01 -1.494000091552734375e+02 -9.541222887144107379e-02
7.739999389648437500e+01 -1.494000091552734375e+02 -7.705005167567929858e-02
8.099999237060546875e+01 -1.494000091552734375e+02 -5.659498268226139522e-02
8.459999847412109375e+01 -1.494000091552734375e+02 -3.459155792170288263e-02
8.819999694824218750e+01 -1.494000091552734375e+02 -1.163736957541515980e-02
9.180000305175781250e+01 -1.494000091552734375e+02 1.163740255448306345e-02
9.540000152587890625e+01 -1.494000091552734375e+02 3.459159233464330352e-02
9.900000000000000000e+01 -1.494000091552734375e+02 5.659497121128125724e-02
1.026000061035156250e+02 -1.494000091552734375e+02 7.705008608861972641e-02
1.061999969482421875e+02 -1.494000091552734375e+02 9.541224034242121177e-02
1.097999954223632812e+02 -1.494000091552734375e+02 1.112086403197154044e-01
1.133999938964843750e+02 -1.494000091552734375e+02 1.240540733009063840e-01
1.170000076293945312e+02 -1.494000091552734375e+02 1.336639098557622640e-01
1.205999984741210938e+02 -1.494000091552734375e+02 1.398636419634021466e-01
1.241999893188476562e+02 -1.494000091552734375e+02 1.425942399600217958e-01
1.277999954223632812e+02 -1.494000091552734375e+02 1.419138617149347525e-01
1.313999938964843750e+02 -1.494000091552734375e+02 1.379949045886759706e-01
1.350000000000000000e+02 -1.494000091552734375e+02 1.311174669743218613e-01
1.385999908447265625e+02 -1.494000091552734375e+02 1.216589211765420481e-01
1.421999969482421875e+02 -1.494000091552734375e+02 1.100796549832847304e-01
1.458000030517578125e+02 -1.494000091552734375e+02 9.690690905475818351e-02
1.494000091552734375e+02 -1.494000091552734375e+02 8.271509272150943948e-02
1.530000000000000000e+02 -1.494000091552734375e+02 6.810512474919069859e-02
1.565999908447265625e+02 -1.494000091552734375e+02 5.368300554765653709e-02
1.601999969482421875e+02 -1.494000091552734375e+02 4.003758641145111624e-02
1.638000030517578125e+02 -1.494000091552734375e+02 2.771977836830317315e-02
1.673999938964843750e+02 -1.494000091552734375e+02 1.722276187063814801e-02
1.710000000000000000e+02 -1.494000091552734375e+02 8.963760842007157878e-03
1.746000061035156250e+02 -1.494000091552734375e+02 3.269862036356110079e-03
1.782000122070312500e+02 -1.494000091552734375e+02 3.657122325907116354e-04
1.800000071525573730e+00 -1.458000030517578125e+02 -2.794589307419876115e-04
5.399999618530273438e+00 -1.458000030517578125e+02 -2.498616422084275895e-03
9.000000000000000000e+00 -1.458000030517578125e+02 -6.849522267245401405e-03
1.260000038146972656e+01 -1.458000030517578125e+02 -1.316047484752099449e-02
1.619999885559082031e+01 -1.458000030517578125e+02 -2.118166668523698351e-02
1.979999923706054688e+01 -1.458000030517578125e+02 -3.059409627510602248e-02
2.339999961853027344e+01 -1.458000030517578125e+02 -4.102102508411118592e-02
2.700000000000000000e+01 -1.458000030517578125e+02 -5.204150828951823599e-02
3.059999656677246094e+01 -1.458000030517578125e+02 -6.320546191129040869e-02
3.419999694824218750e+01 -1.458000030517578125e+02 -7.404992579418299969e-02
3.779999923706054688e+01 -1.458000030517578125e+02 -8.411566498375201706e-02
4.139999771118164062e+01 -1.458000030517578125e+02 -9.296373095393228869e-02
4.500000000000000000e+01 -1.458000030517578125e+02 -1.001913603855126567e-01
4.859999847412109375e+01 -1.458000030517578125e+02 -1.054466637562060383e-01
5.219999694824218750e+01 -1.458000030517578125e+02 -1.084412548897844136e-01
5.579999923706054688e+01 -1.458000030517578125e+02 -1.089611311807423960e-01
5.939999771118164062e+01 -1.458000030517578125e+02 -1.068745828351040927e-01
6.299999618530273438e+01 -1.458000030517578125e+02 -1.021372056887447782e-01
6.659999847412109375e+01 -1.458000030517578125e+02 -9.479398892577635405e-02
7.019999694824218750e+01 -1.458000030517578125e+02 -8.497836872268586805e-02
7.380000305175781250e+01 -1.458000030517578125e+02 -7.290777177255076957e-02
7.739999389648437500e+01 -1.458000030517578125e+02 -5.887660078068285979e-02
8.099999237060546875e+01 -1.458000030517578125e+02 -4.324617154729984425e-02
8.459999847412109375e+01 -1.458000030517578125e+02 -2.643259961249674189e-02
8.819999694824218750e+01 -1.458000030517578125e+02 -8.892515301289351248e-03
9.180000305175781250e+01 -1.458000030517578125e+02 8.892541110994666917e-03
9.540000152587890625e+01 -1.458000030517578125e+02 2.643262542220205583e-02
9.900000000000000000e+01 -1.458000030517578125e+02 4.324616294406473382e-02
1.026000061035156250e+02 -1.458000030517578125e+02 5.887662945813321169e-02
1.061999969482421875e+02 -1.458000030517578125e+02 7.290777750804083857e-02
1.097999954223632812e+02 -1.458000030517578125e+02 8.497835151621566108e-02
1.133999938964843750e+02 -1.458000030517578125e+02 9.479398319028628506e-02
1.170000076293945312e+02 -1.458000030517578125e+02 1.021371942177646264e-01
1.205999984741210938e+02 -1.458000030517578125e+02 1.068746172480445206e-01
1.241999893188476562e+02 -1.458000030517578125e+02 1.089611311807423960e-01
1.277999954223632812e+02 -1.458000030517578125e+02 1.084412548897844136e-01
1.313999938964843750e+02 -1.458000030517578125e+02 1.054466637562060383e-01
1.350000000000000000e+02 -1.458000030517578125e+02 1.001913603855126567e-01
1.385999908447265625e+02 -1.458000030517578125e+02 9.296379404432306148e-02
1.421999969482421875e+02 -1.458000030517578125e+02 8.411567071924207217e-02
1.458000030517578125e+02 -1.458000030517578125e+02 7.404992579418299969e-02
1.494000091552734375e+02 -1.458000030517578125e+02 6.320545044031027071e-02
1.530000000000000000e+02 -1.458000030517578125e+02 5.204146814108773916e-02
1.565999908447265625e+02 -1.458000030517578125e+02 4.102103081960126185e-02
1.601999969482421875e+02 -1.458000030517578125e+02 3.059410487834112943e-02
1.638000030517578125e+02 -1.458000030517578125e+02 2.118163514004159712e-02
1.673999938964843750e+02 -1.458000030517578125e+02 1.316050495884386537e-02
1.710000000000000000e+02 -1.458000030517578125e+02 6.849518682564107418e-03
1.746000061035156250e+02 -1.458000030517578125e+02 2.498614271275499156e-03
1.782000122070312500e+02 -1.458000030517578125e+02 2.794533744859819743e-04
1.800000071525573730e+00 -1.421999969482421875e+02 -1.887910042626977274e-04
5.399999618530273438e+00 -1.421999969482421875e+02 -1.687962793241162092e-03
9.000000000000000000e+00 -1.421999969482421875e+02 -4.627256095476459802e-03
1.260000038146972656e+01 -1.421999969482421875e+02 -8.890677076721798661e-03
1.619999885559082031e+01 -1.421999969482421875e+02 -1.430946700718961802e-02
1.979999923706054688e+01 -1.421999969482421875e+02 -2.066811377208158801e-02
2.339999961853027344e+01 -1.421999969482421875e+02 -2.771211862131420234e-02
2.700000000000000000e+01 -1.421999969482421875e+02 -3.515710305234612948e-02
3.059999656677246094e+01 -1.421999969482421875e+02 -4.269901153007715083e-02
3.419999694824218750e+01 -1.421999969482421875e+02 -5.002507630999013938e-02
3.779999923706054688e+01 -1.421999969482421875e+02 -5.682509627937448737e-02
4.139999771118164062e+01 -1.421999969482421875e+02 -6.280249211443666990e-02
4.500000000000000000e+01 -1.421999969482421875e+02 -6.768518937270881497e-02
4.859999847412109375e+01 -1.421999969482421875e+02 -7.123543478430412190e-02
5.219999694824218750e+01 -1.421999969482421875e+02 -7.325847978388334847e-02
5.579999923706054688e+01 -1.421999969482421875e+02 -7.360966957638183372e-02
5.939999771118164062e+01 -1.421999969482421875e+02 -7.220009833021885648e-02
6.299999618530273438e+01 -1.421999969482421875e+02 -6.899970060644557146e-02
6.659999847412109375e+01 -1.421999969482421875e+02 -6.403890317988526759e-02
7.019999694824218750e+01 -1.421999969482421875e+02 -5.740790236738449459e-02
7.380000305175781250e+01 -1.421999969482421875e+02 -4.925352097925451283e-02
7.739999389648437500e+01 -1.421999969482421875e+02 -3.977461705946994802e-02
8.099999237060546875e+01 -1.421999969482421875e+02 -2.921534755258118482e-02
8.459999847412109375e+01 -1.421999969482421875e+02 -1.785678445110399498e-02
8.819999694824218750e+01 -1.421999969482421875e+02 -6.007417899367380187e-03
9.180000305175781250e+01 -1.421999969482421875e+02 6.007435105837590633e-03
9.540000152587890625e+01 -1.421999969482421875e+02 1.785680165757420543e-02
9.900000000000000000e+01 -1.421999969482421875e+02 2.921534468483615032e-02
1.026000061035156250e+02 -1.421999969482421875e+02 3.977463426594016194e-02
1.061999969482421875e+02 -1.421999969482421875e+02 4.925350950827436791e-02
1.097999954223632812e+02 -1.421999969482421875e+02 5.740790236738449459e-02
1.133999938964843750e+02 -1.421999969482421875e+02 6.403893759282569542e-02
1.170000076293945312e+02 -1.421999969482421875e+02 6.899970634193565433e-02
1.205999984741210938e+02 -1.421999969482421875e+02 7.220010406570892547e-02
1.241999893188476562e+02 -1.421999969482421875e+02 7.360966957638183372e-02
1.277999954223632812e+02 -1.421999969482421875e+02 7.325847978388334847e-02
1.313999938964843750e+02 -1.421999969482421875e+02 7.123543478430412190e-02
1.350000000000000000e+02 -1.421999969482421875e+02 6.768518937270881497e-02
1.385999908447265625e+02 -1.421999969482421875e+02 6.280252652737709773e-02
1.421999969482421875e+02 -1.421999969482421875e+02 5.682510201486455637e-02
1.458000030517578125e+02 -1.421999969482421875e+02 5.002507630999013938e-02
1.494000091552734375e+02 -1.421999969482421875e+02 4.269901439782218533e-02
1.530000000000000000e+02 -1.421999969482421875e+02 3.515707437489577758e-02
1.565999908447265625e+02 -1.421999969482421875e+02 2.771213296003937482e-02
1.601999969482421875e+02 -1.421999969482421875e+02 2.066812380918921221e-02
1.638000030517578125e+02 -1.421999969482421875e+02 1.430944549910185583e-02
1.673999938964843750e+02 -1.421999969482421875e+02 8.890697867873303961e-03
1.710000000000000000e+02 -1.421999969482421875e+02 4.627254661603942554e-03
1.746000061035156250e+02 -1.421999969482421875e+02 1.687961180134579754e-03
1.782000122070312500e+02 -1.421999969482421875e+02 1.887871955388228929e-04
1.800000071525573730e+00 -1.385999908447265625e+02 -9.514536144740379762e-05
5.399999618530273438e+00 -1.385999908447265625e+02 -8.506857364276753557e-04
9.000000000000000000e+00 -1.385999908447265625e+02 -2.332007425668712608e-03
1.260000038146972656e+01 -1.385999908447265625e+02 -4.480656610809814581e-03
1.619999885559082031e+01 -1.385999908447265625e+02 -7.211573644064639063e-03
1.979999923706054688e+01 -1.385999908447265625e+02 -1.041614680460914259e-02
2.339999961853027344e+01 -1.385999908447265625e+02 -1.396613053446998064e-02
2.700000000000000000e+01 -1.385999908447265625e+02 -1.771819206904370891e-02
3.059999656677246094e+01 -1.385999908447265625e+02 -2.151911137578183669e-02
3.419999694824218750e+01 -1.385999908447265625e+02 -2.521125854720802223e-02
3.779999923706054688e+01 -1.385999908447265625e+02 -2.863825688042629519e-02
4.139999771118164062e+01 -1.385999908447265625e+02 -3.165069112361359321e-02
4.500000000000000000e+01 -1.385999908447265625e+02 -3.411143144467757016e-02
4.859999847412109375e+01 -1.385999908447265625e+02 -3.590066632379335099e-02
5.219999694824218750e+01 -1.385999908447265625e+02 -3.692020703870133036e-02
5.579999923706054688e+01 -1.385999908447265625e+02 -3.709721573325291955e-02
5.939999771118164062e+01 -1.385999908447265625e+02 -3.638680072666736903e-02
6.299999618530273438e+01 -1.385999908447265625e+02 -3.477393503496032517e-02
6.659999847412109375e+01 -1.385999908447265625e+02 -3.227382631005336344e-02
7.019999694824218750e+01 -1.385999908447265625e+02 -2.893197419467469222e-02
7.380000305175781250e+01 -1.385999908447265625e+02 -2.482237224622206584e-02
7.739999389648437500e+01 -1.385999908447265625e+02 -2.004530264083078522e-02
8.099999237060546875e+01 -1.385999908447265625e+02 -1.472371707913924105e-02
8.459999847412109375e+01 -1.385999908447265625e+02 -8.999316578825865970e-03
8.819999694824218750e+01 -1.385999908447265625e+02 -3.027571993823635101e-03
9.180000305175781250e+01 -1.385999908447265625e+02 3.027580597058740757e-03
9.540000152587890625e+01 -1.385999908447265625e+02 8.999325182060971193e-03
9.900000000000000000e+01 -1.385999908447265625e+02 1.472371421139420655e-02
1.026000061035156250e+02 -1.385999908447265625e+02 2.004531124406588871e-02
1.061999969482421875e+02 -1.385999908447265625e+02 2.482239232043731425e-02
1.097999954223632812e+02 -1.385999908447265625e+02 2.893195698820448178e-02
1.133999938964843750e+02 -1.385999908447265625e+02 3.227383491328847387e-02
1.170000076293945312e+02 -1.385999908447265625e+02 3.477390348976493878e-02
1.205999984741210938e+02 -1.385999908447265625e+02 3.638683227186274849e-02
1.241999893188476562e+02 -1.385999908447265625e+02 3.709721573325291955e-02
1.277999954223632812e+02 -1.385999908447265625e+02 3.692020703870133036e-02
1.313999938964843750e+02 -1.385999908447265625e+02 3.590066632379335099e-02
1.350000000000000000e+02 -1.385999908447265625e+02 3.411143144467757016e-02
1.385999908447265625e+02 -1.385999908447265625e+02 3.165070833008380019e-02
1.421999969482421875e+02 -1.385999908447265625e+02 2.863825974817132969e-02
1.458000030517578125e+02 -1.385999908447265625e+02 2.521125854720802223e-02
1.494000091552734375e+02 -1.385999908447265625e+02 2.151909847092918146e-02
1.530000000000000000e+02 -1.385999908447265625e+02 1.771818920129867442e-02
1.565999908447265625e+02 -1.385999908447265625e+02 1.396614057157760484e-02
1.601999969482421875e+02 -1.385999908447265625e+02 1.041615540784424955e-02
1.638000030517578125e+02 -1.385999908447265625e+02 7.211557154530686374e-03
1.673999938964843750e+02 -1.385999908447265625e+02 4.480663421704274112e-03
1.710000000000000000e+02 -1.385999908447265625e+02 2.332006708732453984e-03
1.746000061035156250e+02 -1.385999908447265625e+02 8.506853779595459353e-04
1.782000122070312500e+02 -1.385999908447265625e+02 9.514350189398254436e-05
1.800000071525573730e+00 -1.350000000000000000e+02 0.000000000000000000e+00
5.399999618530273438e+00 -1.350000000000000000e+02 0.000000000000000000e+00
9.000000000000000000e+00 -1.350000000000000000e+02 0.000000000000000000e+00
1.260000038146972656e+01 -1.350000000000000000e+02 0.000000000000000000e+00
1.619999885559082031e+01 -1.350000000000000000e+02 0.000000000000000000e+00
1.979999923706054688e+01 -1.350000000000000000e+02 0.000000000000000000e+00
2.339999961853027344e+01 -1.350000000000000000e+02 0.000000000000000000e+00
2.700000000000000000e+01 -1.350000000000000000e+02 0.000000000000000000e+00
3.059999656677246094e+01 -1.350000000000000000e+02 0.000000000000000000e+00
3.419999694824218750e+01 -1.350000000000000000e+02 0.000000000000000000e+00
3.779999923706054688e+01 -1.350000000000000000e+02 0.000000000000000000e+00
4.139999771118164062e+01 -1.350000000000000000e+02 0.000000000000000000e+00
4.500000000000000000e+01 -1.350000000000000000e+02 0.000000000000000000e+00
4.859999847412109375e+01 -1.350000000000000000e+02 0.000000000000000000e+00
5.219999694824218750e+01 -1.350000000000000000e+02 0.000000000000000000e+00
5.579999923706054688e+01 -1.350000000000000000e+02 0.000000000000000000e+00
5.939999771118164062e+01 -1.350000000000000000e+02 0.000000000000000000e+00
6.299999618530273438e+01 -1.350000000000000000e+02 0.000000000000000000e+00
6.659999847412109375e+01 -1.350000000000000000e+02 0.000000000000000000e+00
7.019999694824218750e+01 -1.350000000000000000e+02 0.000000000000000000e+00
7.380000305175781250e+01 -1.350000000000000000e+02 0.000000000000000000e+00
7.739999389648437500e+01 -1.350000000000000000e+02 0.000000000000000000e+00
8.099999237060546875e+01 -1.350000000000000000e+02 0.000000000000000000e+00
8.459999847412109375e+01 -1.350000000000000000e+02 0.000000000000000000e+00
8.819999694824218750e+01 -1.350000000000000000e+02 0.000000000000000000e+00
9.180000305175781250e+01 -1.350000000000000000e+02 0.000000000000000000e+00
9.540000152587890625e+01 -1.350000000000000000e+02 0.000000000000000000e+00
9.900000000000000000e+01 -1.350000000000000000e+02 0.000000000000000000e+00
1.026000061035156250e+02 -1.350000000000000000e+02 0.000000000000000000e+00
1.061999969482421875e+02 -1.350000000000000000e+02 0.000000000000000000e+00
1.097999954223632812e+02 -1.350000000000000000e+02 0.000000000000000000e+00
1.133999938964843750e+02 -1.350000000000000000e+02 0.000000000000000000e+00
1.170000076293945312e+02 -1.350000000000000000e+02 0.000000000000000000e+00
1.205999984741210938e+02 -1.350000000000000000e+02 0.000000000000000000e+00
1.241999893188476562e+02 -1.350000000000000000e+02 0.000000000000000000e+00
1.277999954223632812e+02 -1.350000000000000000e+02 0.000000000000000000e+00
1.313999938964843750e+02 -1.350000000000000000e+02 0.000000000000000000e+00
1.350000000000000000e+02 -1.350000000000000000e+02 0.000000000000000000e+00
1.385999908447265625e+02 -1.350000000000000000e+02 0.000000000000000000e+00
1.421999969482421875e+02 -1.350000000000000000e+02 0.000000000000000000e+00
1.458000030517578125e+02 -1.350000000000000000e+02 0.000000000000000000e+00
1.494000091552734375e+02 -1.350000000000000000e+02 0.000000000000000000e+00
1.530000000000000000e+02 -1.350000000000000000e+02 0.000000000000000000e+00
1.565999908447265625e+02 -1.350000000000000000e+02 0.000000000000000000e+00
1.601999969482421875e+02 -1.350000000000000000e+02 0.000000000000000000e+00
1.638000030517578125e+02 -1.350000000000000000e+02 0.000000000000000000e+00
1.673999938964843750e+02 -1.350000000000000000e+02 0.000000000000000000e+00
1.710000000000000000e+02 -1.350000000000000000e+02 0.000000000000000000e+00
1.746000061035156250e+02 -1.350000000000000000e+02 0.000000000000000000e+00
1.782000122070312500e+02 -1.350000000000000000e+02 0.000000000000000000e+00
1.800000071525573730e+00 -1.313999938964843750e+02 9.514576472404936850e-05
5.399999618530273438e+00 -1.313999938964843750e+02 8.506896795770986551e-04
9.000000000000000000e+00 -1.313999938964843750e+02 2.332017283542270857e-03
1.260000038146972656e+01 -1.313999938964843750e+02 4.480669157194344839e-03
1.619999885559082031e+01 -1.313999938964843750e+02 7.211598019897437484e-03
1.979999923706054688e+01 -1.313999938964843750e+02 1.041619053772092907e-02
2.339999961853027344e+01 -1.313999938964843750e+02 1.396619505873327241e-02
2.700000000000000000e+01 -1.313999938964843750e+02 1.771827379977721287e-02
3.059999656677246094e+01 -1.313999938964843750e+02 2.151920027587792689e-02
3.419999694824218750e+01 -1.313999938964843750e+02 2.521134171181404343e-02
3.779999923706054688e+01 -1.313999938964843750e+02 2.863837445797273729e-02
4.139999771118164062e+01 -1.313999938964843750e+02 3.165082017214017329e-02
4.500000000000000000e+01 -1.313999938964843750e+02 3.411156336094918473e-02
4.859999847412109375e+01 -1.313999938964843750e+02 3.590081831428021397e-02
5.219999694824218750e+01 -1.313999938964843750e+02 3.692036189693322784e-02
5.579999923706054688e+01 -1.313999938964843750e+02 3.709737059148481703e-02
5.939999771118164062e+01 -1.313999938964843750e+02 3.638697852685954942e-02
6.299999618530273438e+01 -1.313999938964843750e+02 3.477408989319222959e-02
6.659999847412109375e+01 -1.313999938964843750e+02 3.227396396181505395e-02
7.019999694824218750e+01 -1.313999938964843750e+02 2.893209750771120678e-02
7.380000305175781250e+01 -1.313999938964843750e+02 2.482248122053340444e-02
7.739999389648437500e+01 -1.313999938964843750e+02 2.004538293769176846e-02
8.099999237060546875e+01 -1.313999938964843750e+02 1.472377443403994658e-02
8.459999847412109375e+01 -1.313999938964843750e+02 8.999355293383842075e-03
8.819999694824218750e+01 -1.313999938964843750e+02 3.027583464803775687e-03
9.180000305175781250e+01 -1.313999938964843750e+02 -3.027592068038881343e-03
9.540000152587890625e+01 -1.313999938964843750e+02 -8.999363896618945563e-03
9.900000000000000000e+01 -1.313999938964843750e+02 -1.472377156629491035e-02
1.026000061035156250e+02 -1.313999938964843750e+02 -2.004539154092687542e-02
1.061999969482421875e+02 -1.313999938964843750e+02 -2.482248122053340444e-02
1.097999954223632812e+02 -1.313999938964843750e+02 -2.893209177222113432e-02
1.133999938964843750e+02 -1.313999938964843750e+02 -3.227396969730512988e-02
1.170000076293945312e+02 -1.313999938964843750e+02 -3.477406121574187770e-02
1.205999984741210938e+02 -1.313999938964843750e+02 -3.638697279136948043e-02
1.241999893188476562e+02 -1.313999938964843750e+02 -3.709737059148481703e-02
1.277999954223632812e+02 -1.313999938964843750e+02 -3.692036189693322784e-02
1.313999938964843750e+02 -1.313999938964843750e+02 -3.590081831428021397e-02
1.350000000000000000e+02 -1.313999938964843750e+02 -3.411156336094918473e-02
1.385999908447265625e+02 -1.313999938964843750e+02 -3.165083737861038721e-02
1.421999969482421875e+02 -1.313999938964843750e+02 -2.863837732571777525e-02
1.458000030517578125e+02 -1.313999938964843750e+02 -2.521134171181404343e-02
1.494000091552734375e+02 -1.313999938964843750e+02 -2.151919740813289239e-02
1.530000000000000000e+02 -1.313999938964843750e+02 -1.771825515943448517e-02
1.565999908447265625e+02 -1.313999938964843750e+02 -1.396619362486075343e-02
1.601999969482421875e+02 -1.313999938964843750e+02 -1.041619555627474117e-02
1.638000030517578125e+02 -1.313999938964843750e+02 -7.211590850534849509e-03
1.673999938964843750e+02 -1.313999938964843750e+02 -4.480679911238226801e-03
1.710000000000000000e+02 -1.313999938964843750e+02 -2.332017283542270857e-03
1.746000061035156250e+02 -1.313999938964843750e+02 -8.506886041727103939e-04
1.782000122070312500e+02 -1.313999938964843750e+02 -9.514390517062812878e-05
1.800000071525573730e+00 -1.277999954223632812e+02 1.887910042626977274e-04
5.399999618530273438e+00 -1.277999954223632812e+02 1.687962793241162092e-03
9.000000000000000000e+00 -1.277999954223632812e+02 4.627256095476459802e-03
1.260000038146972656e+01 -1.277999954223632812e+02 8.890677076721798661e-03
1.619999885559082031e+01 -1.277999954223632812e+02 1.430946700718961802e-02
1.979999923706054688e+01 -1.277999954223632812e+02 2.066811377208158801e-02
2.339999961853027344e+01 -1.277999954223632812e+02 2.771211862131420234e-02
2.700000000000000000e+01 -1.277999954223632812e+02 3.515710305234612948e-02
3.059999656677246094e+01 -1.277999954223632812e+02 4.269901153007715083e-02
3.419999694824218750e+01 -1.277999954223632812e+02 5.002507630999013938e-02
3.779999923706054688e+01 -1.277999954223632812e+02 5.682509627937448737e-02
4.139999771118164062e+01 -1.277999954223632812e+02 6.280249211443666990e-02
4.500000000000000000e+01 -1.277999954223632812e+02 6.768518937270881497e-02
4.859999847412109375e+01 -1.277999954223632812e+02 7.123543478430412190e-02
5.219999694824218750e+01 -1.277999954223632812e+02 7.325847978388334847e-02
5.579999923706054688e+01 -1.277999954223632812e+02 7.360966957638183372e-02
5.939999771118164062e+01 -1.277999954223632812e+02 7.220009833021885648e-02
6.299999618530273438e+01 -1.277999954223632812e+02 6.899970060644557146e-02
6.659999847412109375e+01 -1.277999954223632812e+02 6.403890317988526759e-02
7.019999694824218750e+01 -1.277999954223632812e+02 5.740790236738449459e-02
7.380000305175781250e+01 -1.277999954223632812e+02 4.925352097925451283e-02
7.739999389648437500e+01 -1.277999954223632812e+02 3.977461705946994802e-02
8.099999237060546875e+01 -1.277999954223632812e+02 2.921534755258118482e-02
8.459999847412109375e+01 -1.277999954223632812e+02 1.785678445110399498e-02
8.819999694824218750e+01 -1.277999954223632812e+02 6.007417899367380187e-03
9.180000305175781250e+01 -1.277999954223632812e+02 -6.007435105837590633e-03
9.540000152587890625e+01 -1.277999954223632812e+02 -1.785680165757420543e-02
9.900000000000000000e+01 -1.277999954223632812e+02 -2.921534468483615032e-02
1.026000061035156250e+02 -1.277999954223632812e+02 -3.977463426594016194e-02
1.061999969482421875e+02 -1.277999954223632812e+02 -4.925350950827436791e-02
1.097999954223632812e+02 -1.277999954223632812e+02 -5.740790236738449459e-02
1.133999938964843750e+02 -1.277999954223632812e+02 -6.403893759282569542e-02
1.170000076293945312e+02 -1.277999954223632812e+02 -6.899970634193565433e-02
1.205999984741210938e+02 -1.277999954223632812e+02 -7.220010406570892547e-02
1.241999893188476562e+02 -1.277999954223632812e+02 -7.360966957638183372e-02
1.277999954223632812e+02 -1.277999954223632812e+02 -7.325847978388334847e-02
1.313999938964843750e+02 -1.277999954223632812e+02 -7.123543478430412190e-02
1.350000000000000000e+02 -1.277999954223632812e+02 -6.768518937270881497e-02
1.385999908447265625e+02 -1.277999954223632812e+02 -6.280252652737709773e-02
1.421999969482421875e+02 -1.277999954223632812e+02 -5.682510201486455637e-02
1.458000030517578125e+02 -1.277999954223632812e+02 -5.002507630999013938e-02
1.494000091552734375e+02 -1.277999954223632812e+02 -4.269901439782218533e-02
1.530000000000000000e+02 -1.277999954223632812e+02 -3.515707437489577758e-02
1.565999908447265625e+02 -1.277999954223632812e+02 -2.771213296003937482e-02
1.601999969482421875e+02 -1.277999954223632812e+02 -2.066812380918921221e-02
1.638000030517578125e+02 -1.277999954223632812e+02 -1.430944549910185583e-02
1.673999938964843750e+02 -1.277999954223632812e+02 -8.890697867873303961e-03
1.710000000000000000e+02 -1.277999954223632812e+02 -4.627254661603942554e-03
1.746000061035156250e+02 -1.277999954223632812e+02 -1.687961180134579754e-03
1.782000122070312500e+02 -1.277999954223632812e+02 -1.887871955388228929e-04
1.800000071525573730e+00 -1.241999893188476562e+02 2.794589307419876115e-04
5.399999618530273438e+00 -1.241999893188476562e+02 2.498616422084275895e-03
9.000000000000000000e+00 -1.241999893188476562e+02 6.849522267245401405e-03
1.260000038146972656e+01 -1.241999893188476562e+02 1.316047484752099449e-02
1.619999885559082031e+01 -1.241999893188476562e+02 2.118166668523698351e-02
1.979999923706054688e+01 -1.241999893188476562e+02 3.059409627510602248e-02
2.339999961853027344e+01 -1.241999893188476562e+02 4.102102508411118592e-02
2.700000000000000000e+01 -1.241999893188476562e+02 5.204150828951823599e-02
3.059999656677246094e+01 -1.241999893188476562e+02 6.320546191129040869e-02
3.419999694824218750e+01 -1.241999893188476562e+02 7.404992579418299969e-02
3.779999923706054688e+01 -1.241999893188476562e+02 8.411566498375201706e-02
4.139999771118164062e+01 -1.241999893188476562e+02 9.296373095393228869e-02
4.500000000000000000e+01 -1.241999893188476562e+02 1.001913603855126567e-01
4.859999847412109375e+01 -1.241999893188476562e+02 1.054466637562060383e-01
5.219999694824218750e+01 -1.241999893188476562e+02 1.084412548897844136e-01
5.579999923706054688e+01 -1.241999893188476562e+02 1.089611311807423960e-01
5.939999771118164062e+01 -1.241999893188476562e+02 1.068745828351040927e-01
6.299999618530273438e+01 -1.241999893188476562e+02 1.021372056887447782e-01
6.659999847412109375e+01 -1.241999893188476562e+02 9.479398892577635405e-02
7.019999694824218750e+01 -1.241999893188476562e+02 8.497836872268586805e-02
7.380000305175781250e+01 -1.241999893188476562e+02 7.290777177255076957e-02
7.739999389648437500e+01 -1.241999893188476562e+02 5.887660078068285979e-02
8.099999237060546875e+01 -1.241999893188476562e+02 4.324617154729984425e-02
8.459999847412109375e+01 -1.241999893188476562e+02 2.643259961249674189e-02
8.819999694824218750e+01 -1.241999893188476562e+02 8.892515301289351248e-03
9.180000305175781250e+01 -1.241999893188476562e+02 -8.892541110994666917e-03
9.540000152587890625e+01 -1.241999893188476562e+02 -2.643262542220205583e-02
9.900000000000000000e+01 -1.241999893188476562e+02 -4.324616294406473382e-02
1.026000061035156250e+02 -1.241999893188476562e+02 -5.887662945813321169e-02
1.061999969482421875e+02 -1.241999893188476562e+02 -7.290777750804083857e-02
1.097999954223632812e+02 -1.241999893188476562e+02 -8.497835151621566108e-02
1.133999938964843750e+02 -1.241999893188476562e+02 -9.479398319028628506e-02
1.170000076293945312e+02 -1.241999893188476562e+02 -1.021371942177646264e-01
1.205999984741210938e+02 -1.241999893188476562e+02 -1.068746172480445206e-01
1.241999893188476562e+02 -1.241999893188476562e+02 -1.089611311807423960e-01
1.277999954223632812e+02 -1.241999893188476562e+02 -1.084412548897844136e-01
1.313999938964843750e+02 -1.241999893188476562e+02 -1.054466637562060383e-01
1.350000000000000000e+02 -1.241999893188476562e+02 -1.001913603855126567e-01
1.385999908447265625e+02 -1.241999893188476562e+02 -9.296379404432306148e-02
1.421999969482421875e+02 -1.241999893188476562e+02 -8.411567071924207217e-02
1.458000030517578125e+02 -1.241999893188476562e+02 -7.404992579418299969e-02
1.494000091552734375e+02 -1.241999893188476562e+02 -6.320545044031027071e-02
1.530000000000000000e+02 -1.241999893188476562e+02 -5.204146814108773916e-02
1.565999908447265625e+02 -1.241999893188476562e+02 -4.102103081960126185e-02
1.601999969482421875e+02 -1.241999893188476562e+02 -3.059410487834112943e-02
1.638000030517578125e+02 -1.241999893188476562e+02 -2.118163514004159712e-02
1.673999938964843750e+02 -1.241999893188476562e+02 -1.316050495884386537e-02
1.710000000000000000e+02 -1.241999893188476562e+02 -6.849518682564107418e-03
1.746000061035156250e+02 -1.241999893188476562e+02 -2.498614271275499156e-03
1.782000122070312500e+02 -1.241999893188476562e+02 -2.794533744859819743e-04
1.800000071525573730e+00 -1.205999984741210938e+02 3.657195587831061300e-04
5.399999618530273438e+00 -1.205999984741210938e+02 3.269864904101145442e-03
9.000000000000000000e+00 -1.205999984741210938e+02 8.963765143624711357e-03
1.260000038146972656e+01 -1.205999984741210938e+02 1.722272315608017190e-02
1.619999885559082031e+01 -1.205999984741210938e+02 2.771981564898862854e-02
1.979999923706054688e+01 -1.205999984741210938e+02 4.003758067596104725e-02
2.339999961853027344e+01 -1.205999984741210938e+02 5.368298834118632318e-02
2.700000000000000000e+01 -1.205999984741210938e+02 6.810515916213111254e-02
3.059999656677246094e+01 -1.205999984741210938e+02 8.271511566346971545e-02
3.419999694824218750e+01 -1.205999984741210938e+02 9.690690905475818351e-02
3.779999923706054688e+01 -1.205999984741210938e+02 1.100796549832847304e-01
4.139999771118164062e+01 -1.205999984741210938e+02 1.216588638216413443e-01
4.500000000000000000e+01 -1.205999984741210938e+02 1.311174669743218613e-01
4.859999847412109375e+01 -1.205999984741210938e+02 1.379949045886759706e-01
5.219999694824218750e+01 -1.205999984741210938e+02 1.419138617149347525e-01
5.579999923706054688e+01 -1.205999984741210938e+02 1.425942399600217958e-01
5.939999771118164062e+01 -1.205999984741210938e+02 1.398636075504617049e-01
6.299999618530273438e+01 -1.205999984741210938e+02 1.336638983847821260e-01
6.659999847412109375e+01 -1.205999984741210938e+02 1.240540503589461080e-01
7.019999694824218750e+01 -1.205999984741210938e+02 1.112086747326558184e-01
7.380000305175781250e+01 -1.205999984741210938e+02 9.541222887144107379e-02
7.739999389648437500e+01 -1.205999984741210938e+02 7.705005167567929858e-02
8.099999237060546875e+01 -1.205999984741210938e+02 5.659498268226139522e-02
8.459999847412109375e+01 -1.205999984741210938e+02 3.459155792170288263e-02
8.819999694824218750e+01 -1.205999984741210938e+02 1.163736957541515980e-02
9.180000305175781250e+01 -1.205999984741210938e+02 -1.163740255448306345e-02
9.540000152587890625e+01 -1.205999984741210938e+02 -3.459159233464330352e-02
9.900000000000000000e+01 -1.205999984741210938e+02 -5.659497121128125724e-02
1.026000061035156250e+02 -1.205999984741210938e+02 -7.705008608861972641e-02
1.061999969482421875e+02 -1.205999984741210938e+02 -9.541224034242121177e-02
1.097999954223632812e+02 -1.205999984741210938e+02 -1.112086403197154044e-01
1.133999938964843750e+02 -1.205999984741210938e+02 -1.240540733009063840e-01
1.170000076293945312e+02 -1.205999984741210938e+02 -1.336639098557622640e-01
1.205999984741210938e+02 -1.205999984741210938e+02 -1.398636419634021466e-01
1.241999893188476562e+02 -1.205999984741210938e+02 -1.425942399600217958e-01
1.277999954223632812e+02 -1.205999984741210938e+02 -1.419138617149347525e-01
1.313999938964843750e+02 -1.205999984741210938e+02 -1.379949045886759706e-01
1.350000000000000000e+02 -1.205999984741210938e+02 -1.311174669743218613e-01
1.385999908447265625e+02 -1.205999984741210938e+02 -1.216589211765420481e-01
1.421999969482421875e+02 -1.205999984741210938e+02 -1.100796549832847304e-01
1.458000030517578125e+02 -1.205999984741210938e+02 -9.690690905475818351e-02
1.494000091552734375e+02 -1.205999984741210938e+02 -8.271509272150943948e-02
1.530000000000000000e+02 -1.205999984741210938e+02 -6.810512474919069859e-02
1.565999908447265625e+02 -1.205999984741210938e+02 -5.368300554765653709e-02
1.601999969482421875e+02 -1.205999984741210938e+02 -4.003758641145111624e-02
1.638000030517578125e+02 -1.205999984741210938e+02 -2.771977836830317315e-02
1.673999938964843750e+02 -1.205999984741210938e+02 -1.722276187063814801e-02
1.710000000000000000e+02 -1.205999984741210938e+02 -8.963760842007157878e-03
1.746000061035156250e+02 -1.205999984741210938e+02 -3.269862036356110079e-03
1.782000122070312500e+02 -1.205999984741210938e+02 -3.657122325907116354e-04
1.800000071525573730e+00 -1.170000076293945312e+02 4.462123450051821137e-04
5.399999618530273438e+00 -1.170000076293945312e+02 3.989542727150332570e-03
9.000000000000000000e+00 -1.170000076293945312e+02 1.093663966074967867e-02
1.260000038146972656e+01 -1.170000076293945312e+02 2.101334869201451280e-02
1.619999885559082031e+01 -1.170000076293945312e+02 3.382079408859695741e-02
1.979999923706054688e+01 -1.170000076293945312e+02 4.884961629751930628e-02
2.339999961853027344e+01 -1.170000076293945312e+02 6.549830436377956921e-02
2.700000000000000000e+01 -1.170000076293945312e+02 8.309472480926685667e-02
3.059999656677246094e+01 -1.170000076293945312e+02 1.009202494056148508e-01
3.419999694824218750e+01 -1.170000076293945312e+02 1.182355906892237907e-01
3.779999923706054688e+01 -1.170000076293945312e+02 1.343075694934188491e-01
4.139999771118164062e+01 -1.170000076293945312e+02 1.484352974606213404e-01
4.500000000000000000e+01 -1.170000076293945312e+02 1.599756770312016074e-01
4.859999847412109375e+01 -1.170000076293945312e+02 1.683668251849263220e-01
5.219999694824218750e+01 -1.170000076293945312e+02 1.731482967789465810e-01
5.579999923706054688e+01 -1.170000076293945312e+02 1.739784171987907024e-01
5.939999771118164062e+01 -1.170000076293945312e+02 1.706467742557372935e-01
6.299999618530273438e+01 -1.170000076293945312e+02 1.630825690603577294e-01
6.659999847412109375e+01 -1.170000076293945312e+02 1.513576558322535515e-01
7.019999694824218750e+01 -1.170000076293945312e+02 1.356850621436182791e-01
7.380000305175781250e+01 -1.170000076293945312e+02 1.164119227954705793e-01
7.739999389648437500e+01 -1.170000076293945312e+02 9.400833576044777262e-02
8.099999237060546875e+01 -1.170000076293945312e+02 6.905122251374766484e-02
8.459999847412109375e+01 -1.170000076293945312e+02 4.220495928316098794e-02
8.819999694824218750e+01 -1.170000076293945312e+02 1.419868888422556527e-02
9.180000305175781250e+01 -1.170000076293945312e+02 -1.419872903265605862e-02
9.540000152587890625e+01 -1.170000076293945312e+02 -4.220499943159148476e-02
9.900000000000000000e+01 -1.170000076293945312e+02 -6.905120530727744399e-02
1.026000061035156250e+02 -1.170000076293945312e+02 -9.400837590887825557e-02
1.061999969482421875e+02 -1.170000076293945312e+02 -1.164119227954705793e-01
1.097999954223632812e+02 -1.170000076293945312e+02 -1.356850277306778374e-01
1.133999938964843750e+02 -1.170000076293945312e+02 -1.513576673032337172e-01
1.170000076293945312e+02 -1.170000076293945312e+02 -1.630825461183974256e-01
1.205999984741210938e+02 -1.170000076293945312e+02 -1.706467971976975695e-01
1.241999893188476562e+02 -1.170000076293945312e+02 -1.739784171987907024e-01
1.277999954223632812e+02 -1.170000076293945312e+02 -1.731482967789465810e-01
1.313999938964843750e+02 -1.170000076293945312e+02 -1.683668251849263220e-01
1.350000000000000000e+02 -1.170000076293945312e+02 -1.599756770312016074e-01
1.385999908447265625e+02 -1.170000076293945312e+02 -1.484353662865021961e-01
1.421999969482421875e+02 -1.170000076293945312e+02 -1.343075694934188491e-01
1.458000030517578125e+02 -1.170000076293945312e+02 -1.182355906892237907e-01
1.494000091552734375e+02 -1.170000076293945312e+02 -1.009202149926744368e-01
1.530000000000000000e+02 -1.170000076293945312e+02 -8.309467318985622186e-02
1.565999908447265625e+02 -1.170000076293945312e+02 -6.549832730573984518e-02
1.601999969482421875e+02 -1.170000076293945312e+02 -4.884963350398952020e-02
1.638000030517578125e+02 -1.170000076293945312e+02 -3.382073960144128810e-02
1.673999938964843750e+02 -1.170000076293945312e+02 -2.101339170819004412e-02
1.710000000000000000e+02 -1.170000076293945312e+02 -1.093663535913212519e-02
1.746000061035156250e+02 -1.170000076293945312e+02 -3.989539142469038582e-03
1.782000122070312500e+02 -1.170000076293945312e+02 -4.462034281104633091e-04
1.800000071525573730e+00 -1.133999938964843750e+02 5.196684690599538952e-04
5.399999618530273438e+00 -1.133999938964843750e+02 4.646308318085822474e-03
9.000000000000000000e+00 -1.133999938964843750e+02 1.273704512371375518e-02
1.260000038146972656e+01 -1.133999938964843750e+02 2.447259911977096511e-02
1.619999885559082031e+01 -1.133999938964843750e+02 3.938841783558195281e-02
1.979999923706054688e+01 -1.133999938964843750e+02 5.689131251223684266e-02
2.339999961853027344e+01 -1.133999938964843750e+02 7.628074465705124430e-02
2.700000000000000000e+01 -1.133999938964843750e+02 9.677390304002643495e-02
3.059999656677246094e+01 -1.133999938964843750e+02 1.175338649500948379e-01
3.419999694824218750e+01 -1.133999938964843750e+02 1.376996759727940334e-01
3.779999923706054688e+01 -1.133999938964843750e+02 1.564174707593886382e-01
4.139999771118164062e+01 -1.133999938964843750e+02 1.728709514211040632e-01
4.500000000000000000e+01 -1.133999938964843750e+02 1.863111203096513846e-01
4.859999847412109375e+01 -1.133999938964843750e+02 1.960836268338829735e-01
5.219999694824218750e+01 -1.133999938964843750e+02 2.016522370851600576e-01
5.579999923706054688e+01 -1.133999938964843750e+02 2.026189654075001290e-01
5.939999771118164062e+01 -1.133999938964843750e+02 1.987389063748986051e-01
6.299999618530273438e+01 -1.133999938964843750e+02 1.899294689303422101e-01
6.659999847412109375e+01 -1.133999938964843750e+02 1.762743797578781579e-01
7.019999694824218750e+01 -1.133999938964843750e+02 1.580217676289305540e-01
7.380000305175781250e+01 -1.133999938964843750e+02 1.355758354707182478e-01
7.739999389648437500e+01 -1.133999938964843750e+02 1.094841275782986456e-01
8.099999237060546875e+01 -1.133999938964843750e+02 8.041853940694475289e-02
8.459999847412109375e+01 -1.133999938964843750e+02 4.915281150910898178e-02
8.819999694824218750e+01 -1.133999938964843750e+02 1.653609896230649745e-02
9.180000305175781250e+01 -1.133999938964843750e+02 -1.653614628009957704e-02
9.540000152587890625e+01 -1.133999938964843750e+02 -4.915285739302954066e-02
9.900000000000000000e+01 -1.133999938964843750e+02 -8.041852220047453204e-02
1.026000061035156250e+02 -1.133999938964843750e+02 -1.094841734622192114e-01
1.061999969482421875e+02 -1.133999938964843750e+02 -1.355758469416983858e-01
1.097999954223632812e+02 -1.133999938964843750e+02 -1.580217102740298640e-01
1.133999938964843750e+02 -1.133999938964843750e+02 -1.762743797578781579e-01
1.170000076293945312e+02 -1.133999938964843750e+02 -1.899294804013223481e-01
1.205999984741210938e+02 -1.133999938964843750e+02 -1.987389522588191570e-01
1.241999893188476562e+02 -1.133999938964843750e+02 -2.026189654075001290e-01
1.277999954223632812e+02 -1.133999938964843750e+02 -2.016522370851600576e-01
1.313999938964843750e+02 -1.133999938964843750e+02 -1.960836268338829735e-01
1.350000000000000000e+02 -1.133999938964843750e+02 -1.863111203096513846e-01
1.385999908447265625e+02 -1.133999938964843750e+02 -1.728710087760047531e-01
1.421999969482421875e+02 -1.133999938964843750e+02 -1.564174822303687762e-01
1.458000030517578125e+02 -1.133999938964843750e+02 -1.376996759727940334e-01
1.494000091552734375e+02 -1.133999938964843750e+02 -1.175338649500948379e-01
1.530000000000000000e+02 -1.133999938964843750e+02 -9.677384568512573115e-02
1.565999908447265625e+02 -1.133999938964843750e+02 -7.628075612803138228e-02
1.601999969482421875e+02 -1.133999938964843750e+02 -5.689133545419712557e-02
1.638000030517578125e+02 -1.133999938964843750e+02 -3.938836621617131800e-02
1.673999938964843750e+02 -1.133999938964843750e+02 -2.447265073918159645e-02
1.710000000000000000e+02 -1.133999938964843750e+02 -1.273703938822368445e-02
1.746000061035156250e+02 -1.133999938964843750e+02 -4.646303658000139683e-03
1.782000122070312500e+02 -1.133999938964843750e+02 -5.196581182927176258e-04
1.800000071525573730e+00 -1.097999954223632812e+02 5.849289810808206086e-04
5.399999618530273438e+00 -1.097999954223632812e+02 5.229795854009817481e-03
9.000000000000000000e+00 -1.097999954223632812e+02 1.433657580100719704e-02
1.260000038146972656e+01 -1.097999954223632812e+02 2.754589264809489610e-02
1.619999885559082031e+01 -1.097999954223632812e+02 4.433486219824117613e-02
1.979999923706054688e+01 -1.097999954223632812e+02 6.403579454426713835e-02
2.339999961853027344e+01 -1.097999954223632812e+02 8.586015443708383543e-02
2.700000000000000000e+01 -1.097999954223632812e+02 1.089268788340421873e-01
3.059999656677246094e+01 -1.097999954223632812e+02 1.322938962846146038e-01
3.419999694824218750e+01 -1.097999954223632812e+02 1.549921670639626547e-01
3.779999923706054688e+01 -1.097999954223632812e+02 1.760605492170748132e-01
4.139999771118164062e+01 -1.097999954223632812e+02 1.945802631185993004e-01
4.500000000000000000e+01 -1.097999954223632812e+02 2.097082605540733780e-01
4.859999847412109375e+01 -1.097999954223632812e+02 2.207080128306210809e-01
5.219999694824218750e+01 -1.097999954223632812e+02 2.269759628571578480e-01
5.579999923706054688e+01 -1.097999954223632812e+02 2.280641229752676802e-01
5.939999771118164062e+01 -1.097999954223632812e+02 2.236967537643277104e-01
6.299999618530273438e+01 -1.097999954223632812e+02 2.137810091110788902e-01
6.659999847412109375e+01 -1.097999954223632812e+02 1.984111116463971036e-01
7.019999694824218750e+01 -1.097999954223632812e+02 1.778662994398482466e-01
7.380000305175781250e+01 -1.097999954223632812e+02 1.526015918606744848e-01
7.739999389648437500e+01 -1.097999954223632812e+02 1.232332558459564020e-01
8.099999237060546875e+01 -1.097999954223632812e+02 9.051757885186229036e-02
8.459999847412109375e+01 -1.097999954223632812e+02 5.532547210361672685e-02
8.819999694824218750e+01 -1.097999954223632812e+02 1.861271774076047464e-02
9.180000305175781250e+01 -1.097999954223632812e+02 -1.861277079404362322e-02
9.540000152587890625e+01 -1.097999954223632812e+02 -5.532552372302735472e-02
9.900000000000000000e+01 -1.097999954223632812e+02 -9.051756164539208338e-02
1.026000061035156250e+02 -1.097999954223632812e+02 -1.232333132008571058e-01
1.061999969482421875e+02 -1.097999954223632812e+02 -1.526016033316546228e-01
1.097999954223632812e+02 -1.097999954223632812e+02 -1.778662191429872252e-01
1.133999938964843750e+02 -1.097999954223632812e+02 -1.984111116463971036e-01
1.170000076293945312e+02 -1.097999954223632812e+02 -2.137810091110788902e-01
1.205999984741210938e+02 -1.097999954223632812e+02 -2.236967767062879864e-01
1.241999893188476562e+02 -1.097999954223632812e+02 -2.280641229752676802e-01
1.277999954223632812e+02 -1.097999954223632812e+02 -2.269759628571578480e-01
1.313999938964843750e+02 -1.097999954223632812e+02 -2.207080128306210809e-01
1.350000000000000000e+02 -1.097999954223632812e+02 -2.097082605540733780e-01
1.385999908447265625e+02 -1.097999954223632812e+02 -1.945803319444801560e-01
1.421999969482421875e+02 -1.097999954223632812e+02 -1.760605606880549789e-01
1.458000030517578125e+02 -1.097999954223632812e+02 -1.549921670639626547e-01
1.494000091552734375e+02 -1.097999954223632812e+02 -1.322938962846146038e-01
1.530000000000000000e+02 -1.097999954223632812e+02 -1.089267985371812075e-01
1.565999908447265625e+02 -1.097999954223632812e+02 -8.586017737904412528e-02
1.601999969482421875e+02 -1.097999954223632812e+02 -6.403580601524727633e-02
1.638000030517578125e+02 -1.097999954223632812e+02 -4.433479337236033435e-02
1.673999938964843750e+02 -1.097999954223632812e+02 -2.754594713525056540e-02
1.710000000000000000e+02 -1.097999954223632812e+02 -1.433657006551712632e-02
1.746000061035156250e+02 -1.097999954223632812e+02 -5.229791193924136425e-03
1.782000122070312500e+02 -1.097999954223632812e+02 -5.849172860580989855e-04
1.800000071525573730e+00 -1.061999969482421875e+02 6.409646742597649351e-04
5.399999618530273438e+00 -1.061999969482421875e+02 5.730806325785714125e-03
9.000000000000000000e+00 -1.061999969482421875e+02 1.571000772423680053e-02
1.260000038146972656e+01 -1.061999969482421875e+02 3.018476581976425183e-02
1.619999885559082031e+01 -1.061999969482421875e+02 4.858210156965737242e-02
1.979999923706054688e+01 -1.061999969482421875e+02 7.017036001372752019e-02
2.339999961853027344e+01 -1.061999969482421875e+02 9.408548383738422893e-02
2.700000000000000000e+01 -1.061999969482421875e+02 1.193619721131625178e-01
3.059999656677246094e+01 -1.061999969482421875e+02 1.449675513381981640e-01
3.419999694824218750e+01 -1.061999969482421875e+02 1.698402840549830817e-01
3.779999923706054688e+01 -1.061999969482421875e+02 1.929270425187571969e-01
4.139999771118164062e+01 -1.061999969482421875e+02 2.132208811508070623e-01
4.500000000000000000e+01 -1.061999969482421875e+02 2.297981222172608140e-01
4.859999847412109375e+01 -1.061999969482421875e+02 2.418515987295358771e-01
5.219999694824218750e+01 -1.061999969482421875e+02 2.487200545664398077e-01
5.579999923706054688e+01 -1.061999969482421875e+02 2.499124170681480128e-01
5.939999771118164062e+01 -1.061999969482421875e+02 2.451266782695153690e-01
6.299999618530273438e+01 -1.061999969482421875e+02 2.342610676347333387e-01
6.659999847412109375e+01 -1.061999969482421875e+02 2.174187092752670747e-01
7.019999694824218750e+01 -1.061999969482421875e+02 1.949057177671520702e-01
7.380000305175781250e+01 -1.061999969482421875e+02 1.672207022041653779e-01
7.739999389648437500e+01 -1.061999969482421875e+02 1.350389018322910029e-01
8.099999237060546875e+01 -1.061999969482421875e+02 9.918910643767675506e-02
8.459999847412109375e+01 -1.061999969482421875e+02 6.062559832920999536e-02
8.819999694824218750e+01 -1.061999969482421875e+02 2.039580274064830764e-02
9.180000305175781250e+01 -1.061999969482421875e+02 -2.039586152942152869e-02
9.540000152587890625e+01 -1.061999969482421875e+02 -6.062565568411069916e-02
9.900000000000000000e+01 -1.061999969482421875e+02 -9.918908349571647909e-02
1.026000061035156250e+02 -1.061999969482421875e+02 -1.350389591871917205e-01
1.061999969482421875e+02 -1.061999969482421875e+02 -1.672207022041653779e-01
1.097999954223632812e+02 -1.061999969482421875e+02 -1.949056489412712145e-01
1.133999938964843750e+02 -1.061999969482421875e+02 -2.174187322172273507e-01
1.170000076293945312e+02 -1.061999969482421875e+02 -2.342610446927730627e-01
1.205999984741210938e+02 -1.061999969482421875e+02 -2.451267241534359487e-01
1.241999893188476562e+02 -1.061999969482421875e+02 -2.499124170681480128e-01
1.277999954223632812e+02 -1.061999969482421875e+02 -2.487200545664398077e-01
1.313999938964843750e+02 -1.061999969482421875e+02 -2.418515987295358771e-01
1.350000000000000000e+02 -1.061999969482421875e+02 -2.297981222172608140e-01
1.385999908447265625e+02 -1.061999969482421875e+02 -2.132209499766879179e-01
1.421999969482421875e+02 -1.061999969482421875e+02 -1.929270425187571969e-01
1.458000030517578125e+02 -1.061999969482421875e+02 -1.698402840549830817e-01
1.494000091552734375e+02 -1.061999969482421875e+02 -1.449675169252577500e-01
1.530000000000000000e+02 -1.061999969482421875e+02 -1.193619147582618001e-01
1.565999908447265625e+02 -1.061999969482421875e+02 -9.408550104385444979e-02
1.601999969482421875e+02 -1.061999969482421875e+02 -7.017038295568779616e-02
1.638000030517578125e+02 -1.061999969482421875e+02 -4.858203847926659269e-02
1.673999938964843750e+02 -1.061999969482421875e+02 -3.018482604240999359e-02
1.710000000000000000e+02 -1.061999969482421875e+02 -1.571000055487421429e-02
1.746000061035156250e+02 -1.061999969482421875e+02 -5.730800948763773578e-03
1.782000122070312500e+02 -1.061999969482421875e+02 -6.409519934496874871e-04
1.800000071525573730e+00 -1.026000061035156250e+02 6.868920590833697435e-04
5.399999618530273438e+00 -1.026000061035156250e+02 6.141438737373455629e-03
9.000000000000000000e+00 -1.026000061035156250e+02 1.683568798451443027e-02
1.260000038146972656e+01 -1.026000061035156250e+02 3.234761625755364078e-02
1.619999885559082031e+01 -1.026000061035156250e+02 5.206318270649414048e-02
1.979999923706054688e+01 -1.026000061035156250e+02 7.519832002901177814e-02
2.339999961853027344e+01 -1.026000061035156250e+02 1.008270476919714276e-01
2.700000000000000000e+01 -1.026000061035156250e+02 1.279146775511892375e-01
3.059999656677246094e+01 -1.026000061035156250e+02 1.553550056367940246e-01
3.419999694824218750e+01 -1.026000061035156250e+02 1.820099501251035701e-01
3.779999923706054688e+01 -1.026000061035156250e+02 2.067509271639920709e-01
4.139999771118164062e+01 -1.026000061035156250e+02 2.284989190065218612e-01
4.500000000000000000e+01 -1.026000061035156250e+02 2.462640259504686457e-01
4.859999847412109375e+01 -1.026000061035156250e+02 2.591811754994994277e-01
5.219999694824218750e+01 -1.026000061035156250e+02 2.665417134424803991e-01
5.579999923706054688e+01 -1.026000061035156250e+02 2.678195576881972628e-01
5.939999771118164062e+01 -1.026000061035156250e+02 2.626909054092377294e-01
6.299999618530273438e+01 -1.026000061035156250e+02 2.510467134683838641e-01
6.659999847412109375e+01 -1.026000061035156250e+02 2.329975391722320655e-01
7.019999694824218750e+01 -1.026000061035156250e+02 2.088714066688866500e-01
7.380000305175781250e+01 -1.026000061035156250e+02 1.792026342133027084e-01
7.739999389648437500e+01 -1.026000061035156250e+02 1.447149374135390243e-01
8.099999237060546875e+01 -1.026000061035156250e+02 1.062963536681702376e-01
8.459999847412109375e+01 -1.026000061035156250e+02 6.496964130203380927e-02
8.819999694824218750e+01 -1.026000061035156250e+02 2.185723285415499748e-02
9.180000305175781250e+01 -1.026000061035156250e+02 -2.185729594454577374e-02
9.540000152587890625e+01 -1.026000061035156250e+02 -6.496970439242458206e-02
9.900000000000000000e+01 -1.026000061035156250e+02 -1.062963307262099616e-01
1.026000061035156250e+02 -1.026000061035156250e+02 -1.447149947684397420e-01
1.061999969482421875e+02 -1.026000061035156250e+02 -1.792026456842828741e-01
1.097999954223632812e+02 -1.026000061035156250e+02 -2.088713378430057943e-01
1.133999938964843750e+02 -1.026000061035156250e+02 -2.329975391722320655e-01
1.170000076293945312e+02 -1.026000061035156250e+02 -2.510466905264235882e-01
1.205999984741210938e+02 -1.026000061035156250e+02 -2.626909283511979498e-01
1.241999893188476562e+02 -1.026000061035156250e+02 -2.678195576881972628e-01
1.277999954223632812e+02 -1.026000061035156250e+02 -2.665417134424803991e-01
1.313999938964843750e+02 -1.026000061035156250e+02 -2.591811754994994277e-01
1.350000000000000000e+02 -1.026000061035156250e+02 -2.462640259504686457e-01
1.385999908447265625e+02 -1.026000061035156250e+02 -2.284989878324026891e-01
1.421999969482421875e+02 -1.026000061035156250e+02 -2.067509501059523469e-01
1.458000030517578125e+02 -1.026000061035156250e+02 -1.820099501251035701e-01
1.494000091552734375e+02 -1.026000061035156250e+02 -1.553549712238536384e-01
1.530000000000000000e+02 -1.026000061035156250e+02 -1.279145972543282717e-01
1.565999908447265625e+02 -1.026000061035156250e+02 -1.008270821049118554e-01
1.601999969482421875e+02 -1.026000061035156250e+02 -7.519834870646213698e-02
1.638000030517578125e+02 -1.026000061035156250e+02 -5.206310240963315378e-02
1.673999938964843750e+02 -1.026000061035156250e+02 -3.234768221568945501e-02
1.710000000000000000e+02 -1.026000061035156250e+02 -1.683568081515184056e-02
1.746000061035156250e+02 -1.026000061035156250e+02 -6.141432284947126279e-03
1.782000122070312500e+02 -1.026000061035156250e+02 -6.868783924859364707e-04
1.800000071525573730e+00 -9.900000000000000000e+01 7.219868506961870866e-04
5.399999618530273438e+00 -9.900000000000000000e+01 6.455218795887987873e-03
9.000000000000000000e+00 -9.900000000000000000e+01 1.769585950458222798e-02
1.260000038146972656e+01 -9.900000000000000000e+01 3.400032639877950680e-02
1.619999885559082031e+01 -9.900000000000000000e+01 5.472321123328803549e-02
1.979999923706054688e+01 -9.900000000000000000e+01 7.904036996891701528e-02
2.339999961853027344e+01 -9.900000000000000000e+01 1.059785157504309350e-01
2.700000000000000000e+01 -9.900000000000000000e+01 1.344501193636276626e-01
3.059999656677246094e+01 -9.900000000000000000e+01 1.632924191710522221e-01
3.419999694824218750e+01 -9.900000000000000000e+01 1.913092443055896263e-01
3.779999923706054688e+01 -9.900000000000000000e+01 2.173142774720658588e-01
4.139999771118164062e+01 -9.900000000000000000e+01 2.401734631608280768e-01
4.500000000000000000e+01 -9.900000000000000000e+01 2.588461999374299105e-01
4.859999847412109375e+01 -9.900000000000000000e+01 2.724232979159171286e-01
5.219999694824218750e+01 -9.900000000000000000e+01 2.801599463557522540e-01
5.579999923706054688e+01 -9.900000000000000000e+01 2.815030375365096260e-01
5.939999771118164062e+01 -9.900000000000000000e+01 2.761123421872152539e-01
6.299999618530273438e+01 -9.900000000000000000e+01 2.638732193323426456e-01
6.659999847412109375e+01 -9.900000000000000000e+01 2.449018929426776403e-01
7.019999694824218750e+01 -9.900000000000000000e+01 2.195431118553697880e-01
7.380000305175781250e+01 -9.900000000000000000e+01 1.883585182000694080e-01
7.739999389648437500e+01 -9.900000000000000000e+01 1.521087411989280880e-01
8.099999237060546875e+01 -9.900000000000000000e+01 1.117272662738380273e-01
8.459999847412109375e+01 -9.900000000000000000e+01 6.828908485770757153e-02
8.819999694824218750e+01 -9.900000000000000000e+01 2.297396861766788992e-02
9.180000305175781250e+01 -9.900000000000000000e+01 -2.297403314193117996e-02
9.540000152587890625e+01 -9.900000000000000000e+01 -6.828915368358841331e-02
9.900000000000000000e+01 -9.900000000000000000e+01 -1.117272433318777514e-01
1.026000061035156250e+02 -9.900000000000000000e+01 -1.521087985538287779e-01
1.061999969482421875e+02 -9.900000000000000000e+01 -1.883585296710495183e-01
1.097999954223632812e+02 -9.900000000000000000e+01 -2.195430200875286564e-01
1.133999938964843750e+02 -9.900000000000000000e+01 -2.449019158846379440e-01
1.170000076293945312e+02 -9.900000000000000000e+01 -2.638731963903823696e-01
1.205999984741210938e+02 -9.900000000000000000e+01 -2.761123880711358058e-01
1.241999893188476562e+02 -9.900000000000000000e+01 -2.815030375365096260e-01
1.277999954223632812e+02 -9.900000000000000000e+01 -2.801599463557522540e-01
1.313999938964843750e+02 -9.900000000000000000e+01 -2.724232979159171286e-01
1.350000000000000000e+02 -9.900000000000000000e+01 -2.588461999374299105e-01
1.385999908447265625e+02 -9.900000000000000000e+01 -2.401735319867089324e-01
1.421999969482421875e+02 -9.900000000000000000e+01 -2.173143004140261625e-01
1.458000030517578125e+02 -9.900000000000000000e+01 -1.913092443055896263e-01
1.494000091552734375e+02 -9.900000000000000000e+01 -1.632923962290919462e-01
1.530000000000000000e+02 -9.900000000000000000e+01 -1.344500390667666967e-01
1.565999908447265625e+02 -9.900000000000000000e+01 -1.059785501633713489e-01
1.601999969482421875e+02 -9.900000000000000000e+01 -7.904039864636736024e-02
1.638000030517578125e+02 -9.900000000000000000e+01 -5.472313093642704879e-02
1.673999938964843750e+02 -9.900000000000000000e+01 -3.400039235691531408e-02
1.710000000000000000e+02 -9.900000000000000000e+01 -1.769585233521964174e-02
1.746000061035156250e+02 -9.900000000000000000e+01 -6.455212343461658522e-03
1.782000122070312500e+02 -9.900000000000000000e+01 -7.219725567795273009e-04
1.800000071525573730e+00 -9.540000152587890625e+01 7.456953502638457004e-04
5.399999618530273438e+00 -9.540000152587890625e+01 6.667194622589809987e-03
9.000000000000000000e+00 -9.540000152587890625e+01 1.827695354880623860e-02
1.260000038146972656e+01 -9.540000152587890625e+01 3.511681983783692534e-02
1.619999885559082031e+01 -9.540000152587890625e+01 5.652020909821405675e-02
1.979999923706054688e+01 -9.540000152587890625e+01 8.163589143888953792e-02
2.339999961853027344e+01 -9.540000152587890625e+01 1.094586390604259524e-01
2.700000000000000000e+01 -9.540000152587890625e+01 1.388651849099928060e-01
3.059999656677246094e+01 -9.540000152587890625e+01 1.686545976637167654e-01
3.419999694824218750e+01 -9.540000152587890625e+01 1.975914183475009078e-01
3.779999923706054688e+01 -9.540000152587890625e+01 2.244504201015338762e-01
4.139999771118164062e+01 -9.540000152587890625e+01 2.480602208467848069e-01
4.500000000000000000e+01 -9.540000152587890625e+01 2.673461044538688602e-01
4.859999847412109375e+01 -9.540000152587890625e+01 2.813691023723864926e-01
5.219999694824218750e+01 -9.540000152587890625e+01 2.893597871384182008e-01
5.579999923706054688e+01 -9.540000152587890625e+01 2.907469957087968071e-01
5.939999771118164062e+01 -9.540000152587890625e+01 2.851793031359309838e-01
6.299999618530273438e+01 -9.540000152587890625e+01 2.725382371369272083e-01
6.659999847412109375e+01 -9.540000152587890625e+01 2.529439676997398134e-01
7.019999694824218750e+01 -9.540000152587890625e+01 2.267524622800959067e-01
7.380000305175781250e+01 -9.540000152587890625e+01 1.945437854017517953e-01
7.739999389648437500e+01 -9.540000152587890625e+01 1.571036533204269170e-01
8.099999237060546875e+01 -9.540000152587890625e+01 1.153961445620487469e-01
8.459999847412109375e+01 -9.540000152587890625e+01 7.053154676541865953e-02
8.819999694824218750e+01 -9.540000152587890625e+01 2.372838630407327759e-02
9.180000305175781250e+01 -9.540000152587890625e+01 -2.372845369608160213e-02
9.540000152587890625e+01 -9.540000152587890625e+01 -7.053161559129948743e-02
9.900000000000000000e+01 -9.540000152587890625e+01 -1.153961330910686089e-01
1.026000061035156250e+02 -9.540000152587890625e+01 -1.571037221463077449e-01
1.061999969482421875e+02 -9.540000152587890625e+01 -1.945438083437120713e-01
1.097999954223632812e+02 -9.540000152587890625e+01 -2.267523705122547750e-01
1.133999938964843750e+02 -9.540000152587890625e+01 -2.529439676997398134e-01
1.170000076293945312e+02 -9.540000152587890625e+01 -2.725382371369272083e-01
1.205999984741210938e+02 -9.540000152587890625e+01 -2.851793490198515357e-01
1.241999893188476562e+02 -9.540000152587890625e+01 -2.907469957087968071e-01
1.277999954223632812e+02 -9.540000152587890625e+01 -2.893597871384182008e-01
1.313999938964843750e+02 -9.540000152587890625e+01 -2.813691023723864926e-01
1.350000000000000000e+02 -9.540000152587890625e+01 -2.673461044538688602e-01
1.385999908447265625e+02 -9.540000152587890625e+01 -2.480602896726656625e-01
1.421999969482421875e+02 -9.540000152587890625e+01 -2.244504430434941522e-01
1.458000030517578125e+02 -9.540000152587890625e+01 -1.975914183475009078e-01
1.494000091552734375e+02 -9.540000152587890625e+01 -1.686545632507763515e-01
1.530000000000000000e+02 -9.540000152587890625e+01 -1.388651046131318123e-01
1.565999908447265625e+02 -9.540000152587890625e+01 -1.094586505314060904e-01
1.601999969482421875e+02 -9.540000152587890625e+01 -8.163590864535973102e-02
1.638000030517578125e+02 -9.540000152587890625e+01 -5.652012306586300106e-02
1.673999938964843750e+02 -9.540000152587890625e+01 -3.511689726695287755e-02
1.710000000000000000e+02 -9.540000152587890625e+01 -1.827694637944364889e-02
1.746000061035156250e+02 -9.540000152587890625e+01 -6.667188170163481503e-03
1.782000122070312500e+02 -9.540000152587890625e+01 -7.456806530705404387e-04
1.800000071525573730e+00 -9.180000305175781250e+01 7.576438099529324245e-04
5.399999618530273438e+00 -9.180000305175781250e+01 6.774024577576677475e-03
9.000000000000000000e+00 -9.180000305175781250e+01 1.856981053954407865e-02
1.260000038146972656e+01 -9.180000305175781250e+01 3.567950869442513412e-02
1.619999885559082031e+01 -9.180000305175781250e+01 5.742583724483452806e-02
1.979999923706054688e+01 -9.180000305175781250e+01 8.294395598178717910e-02
2.339999961853027344e+01 -9.180000305175781250e+01 1.112125289819831109e-01
2.700000000000000000e+01 -9.180000305175781250e+01 1.410902568118105604e-01
3.059999656677246094e+01 -9.180000305175781250e+01 1.713569999911505048e-01
3.419999694824218750e+01 -9.180000305175781250e+01 2.007575235761434873e-01
3.779999923706054688e+01 -9.180000305175781250e+01 2.280468706211360164e-01
4.139999771118164062e+01 -9.180000305175781250e+01 2.520349613494679009e-01
4.500000000000000000e+01 -9.180000305175781250e+01 2.716298961035034654e-01
4.859999847412109375e+01 -9.180000305175781250e+01 2.858775646390574465e-01
5.219999694824218750e+01 -9.180000305175781250e+01 2.939962426014993691e-01
5.579999923706054688e+01 -9.180000305175781250e+01 2.954057507572716013e-01
5.939999771118164062e+01 -9.180000305175781250e+01 2.897488139589108891e-01
6.299999618530273438e+01 -9.180000305175781250e+01 2.769052163345424034e-01
6.659999847412109375e+01 -9.180000305175781250e+01 2.569969402869827224e-01
7.019999694824218750e+01 -9.180000305175781250e+01 2.303857575879100783e-01
7.380000305175781250e+01 -9.180000305175781250e+01 1.976610242549948493e-01
7.739999389648437500e+01 -9.180000305175781250e+01 1.596209713832899835e-01
8.099999237060546875e+01 -9.180000305175781250e+01 1.172451633219129680e-01
8.459999847412109375e+01 -9.180000305175781250e+01 7.166170787731374059e-02
8.819999694824218750e+01 -9.180000305175781250e+01 2.410859050696521552e-02
9.180000305175781250e+01 -9.180000305175781250e+01 -2.410865933284606077e-02
9.540000152587890625e+01 -9.180000305175781250e+01 -7.166177096770452726e-02
9.900000000000000000e+01 -9.180000305175781250e+01 -1.172451403799526920e-01
1.026000061035156250e+02 -9.180000305175781250e+01 -1.596210287381907011e-01
1.061999969482421875e+02 -9.180000305175781250e+01 -1.976610471969551530e-01
1.097999954223632812e+02 -9.180000305175781250e+01 -2.303856428781086707e-01
1.133999938964843750e+02 -9.180000305175781250e+01 -2.569969632289429984e-01
1.170000076293945312e+02 -9.180000305175781250e+01 -2.769051933925821274e-01
1.205999984741210938e+02 -9.180000305175781250e+01 -2.897488369008711651e-01
1.241999893188476562e+02 -9.180000305175781250e+01 -2.954057507572716013e-01
1.277999954223632812e+02 -9.180000305175781250e+01 -2.939962426014993691e-01
1.313999938964843750e+02 -9.180000305175781250e+01 -2.858775646390574465e-01
1.350000000000000000e+02 -9.180000305175781250e+01 -2.716298961035034654e-01
1.385999908447265625e+02 -9.180000305175781250e+01 -2.520350531173090602e-01
1.421999969482421875e+02 -9.180000305175781250e+01 -2.280468935630962923e-01
1.458000030517578125e+02 -9.180000305175781250e+01 -2.007575235761434873e-01
1.494000091552734375e+02 -9.180000305175781250e+01 -1.713569770491902289e-01
1.530000000000000000e+02 -9.180000305175781250e+01 -1.410901765149495390e-01
1.565999908447265625e+02 -9.180000305175781250e+01 -1.112125519239434007e-01
1.601999969482421875e+02 -9.180000305175781250e+01 -8.294398465923755182e-02
1.638000030517578125e+02 -9.180000305175781250e+01 -5.742575121248347236e-02
1.673999938964843750e+02 -9.180000305175781250e+01 -3.567958612354107939e-02
1.710000000000000000e+02 -9.180000305175781250e+01 -1.856980337018148894e-02
1.746000061035156250e+02 -9.180000305175781250e+01 -6.774018125150348124e-03
1.782000122070312500e+02 -9.180000305175781250e+01 -7.576287542914977424e-04
1.800000071525573730e+00 -8.819999694824218750e+01 7.576438099529324245e-04
5.399999618530273438e+00 -8.819999694824218750e+01 6.774024577576677475e-03
9.000000000000000000e+00 -8.819999694824218750e+01 1.856981053954407865e-02
1.260000038146972656e+01 -8.819999694824218750e+01 3.567950869442513412e-02
1.619999885559082031e+01 -8.819999694824218750e+01 5.742583724483452806e-02
1.979999923706054688e+01 -8.819999694824218750e+01 8.294395598178717910e-02
2.339999961853027344e+01 -8.819999694824218750e+01 1.112125289819831109e-01
2.700000000000000000e+01 -8.819999694824218750e+01 1.410902568118105604e-01
3.059999656677246094e+01 -8.819999694824218750e+01 1.713569999911505048e-01
3.419999694824218750e+01 -8.819999694824218750e+01 2.007575235761434873e-01
3.779999923706054688e+01 -8.819999694824218750e+01 2.280468706211360164e-01
4.139999771118164062e+01 -8.819999694824218750e+01 2.520349613494679009e-01
4.500000000000000000e+01 -8.819999694824218750e+01 2.716298961035034654e-01
4.859999847412109375e+01 -8.819999694824218750e+01 2.858775646390574465e-01
5.219999694824218750e+01 -8.819999694824218750e+01 2.939962426014993691e-01
5.579999923706054688e+01 -8.819999694824218750e+01 2.954057507572716013e-01
5.939999771118164062e+01 -8.819999694824218750e+01 2.897488139589108891e-01
6.299999618530273438e+01 -8.819999694824218750e+01 2.769052163345424034e-01
6.659999847412109375e+01 -8.819999694824218750e+01 2.569969402869827224e-01
7.019999694824218750e+01 -8.819999694824218750e+01 2.303857575879100783e-01
7.380000305175781250e+01 -8.819999694824218750e+01 1.976610242549948493e-01
7.739999389648437500e+01 -8.819999694824218750e+01 1.596209713832899835e-01
8.099999237060546875e+01 -8.819999694824218750e+01 1.172451633219129680e-01
8.459999847412109375e+01 -8.819999694824218750e+01 7.166170787731374059e-02
8.819999694824218750e+01 -8.819999694824218750e+01 2.410859050696521552e-02
9.180000305175781250e+01 -8.819999694824218750e+01 -2.410865933284606077e-02
9.540000152587890625e+01 -8.819999694824218750e+01 -7.166177096770452726e-02
9.900000000000000000e+01 -8.819999694824218750e+01 -1.172451403799526920e-01
1.026000061035156250e+02 -8.819999694824218750e+01 -1.596210287381907011e-01
1.061999969482421875e+02 -8.819999694824218750e+01 -1.976610471969551530e-01
1.097999954223632812e+02 -8.819999694824218750e+01 -2.303856428781086707e-01
1.133999938964843750e+02 -8.819999694824218750e+01 -2.569969632289429984e-01
1.170000076293945312e+02 -8.819999694824218750e+01 -2.769051933925821274e-01
1.205999984741210938e+02 -8.819999694824218750e+01 -2.897488369008711651e-01
1.241999893188476562e+02 -8.819999694824218750e+01 -2.954057507572716013e-01
1.277999954223632812e+02 -8.819999694824218750e+01 -2.939962426014993691e-01
1.313999938964843750e+02 -8.819999694824218750e+01 -2.858775646390574465e-01
1.350000000000000000e+02 -8.819999694824218750e+01 -2.716298961035034654e-01
1.385999908447265625e+02 -8.819999694824218750e+01 -2.520350531173090602e-01
1.421999969482421875e+02 -8.819999694824218750e+01 -2.280468935630962923e-01
1.458000030517578125e+02 -8.819999694824218750e+01 -2.007575235761434873e-01
1.494000091552734375e+02 -8.819999694824218750e+01 -1.713569770491902289e-01
1.530000000000000000e+02 -8.819999694824218750e+01 -1.410901765149495390e-01
1.565999908447265625e+02 -8.819999694824218750e+01 -1.112125519239434007e-01
1.601999969482421875e+02 -8.819999694824218750e+01 -8.294398465923755182e-02
1.638000030517578125e+02 -8.819999694824218750e+01 -5.742575121248347236e-02
1.673999938964843750e+02 -8.819999694824218750e+01 -3.567958612354107939e-02
1.710000000000000000e+02 -8.819999694824218750e+01 -1.856980337018148894e-02
1.746000061035156250e+02 -8.819999694824218750e+01 -6.774018125150348124e-03
1.782000122070312500e+02 -8.819999694824218750e+01 -7.576287542914977424e-04
1.800000071525573730e+00 -8.459999847412109375e+01 7.456953502638457004e-04
5.399999618530273438e+00 -8.459999847412109375e+01 6.667194622589809987e-03
9.000000000000000000e+00 -8.459999847412109375e+01 1.827695354880623860e-02
1.260000038146972656e+01 -8.459999847412109375e+01 3.511682270558195984e-02
1.619999885559082031e+01 -8.459999847412109375e+01 5.652020909821405675e-02
1.979999923706054688e+01 -8.459999847412109375e+01 8.163589717437959303e-02
2.339999961853027344e+01 -8.459999847412109375e+01 1.094586390604259524e-01
2.700000000000000000e+01 -8.459999847412109375e+01 1.388651849099928060e-01
3.059999656677246094e+01 -8.459999847412109375e+01 1.686545976637167654e-01
3.419999694824218750e+01 -8.459999847412109375e+01 1.975914412894611838e-01
3.779999923706054688e+01 -8.459999847412109375e+01 2.244504201015338762e-01
4.139999771118164062e+01 -8.459999847412109375e+01 2.480602208467848069e-01
4.500000000000000000e+01 -8.459999847412109375e+01 2.673461273958291362e-01
4.859999847412109375e+01 -8.459999847412109375e+01 2.813691023723864926e-01
5.219999694824218750e+01 -8.459999847412109375e+01 2.893598100803785322e-01
5.579999923706054688e+01 -8.459999847412109375e+01 2.907469957087968071e-01
5.939999771118164062e+01 -8.459999847412109375e+01 2.851793260778912598e-01
6.299999618530273438e+01 -8.459999847412109375e+01 2.725382371369272083e-01
6.659999847412109375e+01 -8.459999847412109375e+01 2.529439676997398134e-01
7.019999694824218750e+01 -8.459999847412109375e+01 2.267524622800959067e-01
7.380000305175781250e+01 -8.459999847412109375e+01 1.945437854017517953e-01
7.739999389648437500e+01 -8.459999847412109375e+01 1.571036533204269170e-01
8.099999237060546875e+01 -8.459999847412109375e+01 1.153961445620487469e-01
8.459999847412109375e+01 -8.459999847412109375e+01 7.053155250090871464e-02
8.819999694824218750e+01 -8.459999847412109375e+01 2.372838630407327759e-02
9.180000305175781250e+01 -8.459999847412109375e+01 -2.372845369608160213e-02
9.540000152587890625e+01 -8.459999847412109375e+01 -7.053162132678957030e-02
9.900000000000000000e+01 -8.459999847412109375e+01 -1.153961330910686089e-01
1.026000061035156250e+02 -8.459999847412109375e+01 -1.571037221463077449e-01
1.061999969482421875e+02 -8.459999847412109375e+01 -1.945438083437120713e-01
1.097999954223632812e+02 -8.459999847412109375e+01 -2.267523705122547750e-01
1.133999938964843750e+02 -8.459999847412109375e+01 -2.529439906417000894e-01
1.170000076293945312e+02 -8.459999847412109375e+01 -2.725382371369272083e-01
1.205999984741210938e+02 -8.459999847412109375e+01 -2.851793719618118117e-01
1.241999893188476562e+02 -8.459999847412109375e+01 -2.907469957087968071e-01
1.277999954223632812e+02 -8.459999847412109375e+01 -2.893598100803785322e-01
1.313999938964843750e+02 -8.459999847412109375e+01 -2.813691023723864926e-01
1.350000000000000000e+02 -8.459999847412109375e+01 -2.673461273958291362e-01
1.385999908447265625e+02 -8.459999847412109375e+01 -2.480602896726656625e-01
1.421999969482421875e+02 -8.459999847412109375e+01 -2.244504430434941522e-01
1.458000030517578125e+02 -8.459999847412109375e+01 -1.975914412894611838e-01
1.494000091552734375e+02 -8.459999847412109375e+01 -1.686545632507763515e-01
1.530000000000000000e+02 -8.459999847412109375e+01 -1.388651046131318123e-01
1.565999908447265625e+02 -8.459999847412109375e+01 -1.094586620023862422e-01
1.601999969482421875e+02 -8.459999847412109375e+01 -8.163590864535973102e-02
1.638000030517578125e+02 -8.459999847412109375e+01 -5.652012306586300106e-02
1.673999938964843750e+02 -8.459999847412109375e+01 -3.511689726695287755e-02
1.710000000000000000e+02 -8.459999847412109375e+01 -1.827694781331616614e-02
1.746000061035156250e+02 -8.459999847412109375e+01 -6.667188170163481503e-03
1.782000122070312500e+02 -8.459999847412109375e+01 -7.456806530705404387e-04
1.800000071525573730e+00 -8.099999237060546875e+01 7.219868506961870866e-04
5.399999618530273438e+00 -8.099999237060546875e+01 6.455218795887987873e-03
9.000000000000000000e+00 -8.099999237060546875e+01 1.769585950458222798e-02
1.260000038146972656e+01 -8.099999237060546875e+01 3.400032353103446536e-02
1.619999885559082031e+01 -8.099999237060546875e+01 5.472321123328803549e-02
1.979999923706054688e+01 -8.099999237060546875e+01 7.904036996891701528e-02
2.339999961853027344e+01 -8.099999237060546875e+01 1.059785157504309350e-01
2.700000000000000000e+01 -8.099999237060546875e+01 1.344501193636276626e-01
3.059999656677246094e+01 -8.099999237060546875e+01 1.632924077000720842e-01
3.419999694824218750e+01 -8.099999237060546875e+01 1.913092443055896263e-01
3.779999923706054688e+01 -8.099999237060546875e+01 2.173142774720658588e-01
4.139999771118164062e+01 -8.099999237060546875e+01 2.401734631608280768e-01
4.500000000000000000e+01 -8.099999237060546875e+01 2.588461999374299105e-01
4.859999847412109375e+01 -8.099999237060546875e+01 2.724232979159171286e-01
5.219999694824218750e+01 -8.099999237060546875e+01 2.801599463557522540e-01
5.579999923706054688e+01 -8.099999237060546875e+01 2.815030375365096260e-01
5.939999771118164062e+01 -8.099999237060546875e+01 2.761123421872152539e-01
6.299999618530273438e+01 -8.099999237060546875e+01 2.638732193323426456e-01
6.659999847412109375e+01 -8.099999237060546875e+01 2.449018929426776403e-01
7.019999694824218750e+01 -8.099999237060546875e+01 2.195431118553697880e-01
7.380000305175781250e+01 -8.099999237060546875e+01 1.883585182000694080e-01
7.739999389648437500e+01 -8.099999237060546875e+01 1.521087411989280880e-01
8.099999237060546875e+01 -8.099999237060546875e+01 1.117272548028578893e-01
8.459999847412109375e+01 -8.099999237060546875e+01 6.828908485770757153e-02
8.819999694824218750e+01 -8.099999237060546875e+01 2.297396861766788992e-02
9.180000305175781250e+01 -8.099999237060546875e+01 -2.297403314193117996e-02
9.540000152587890625e+01 -8.099999237060546875e+01 -6.828915368358841331e-02
9.900000000000000000e+01 -8.099999237060546875e+01 -1.117272318608975995e-01
1.026000061035156250e+02 -8.099999237060546875e+01 -1.521087985538287779e-01
1.061999969482421875e+02 -8.099999237060546875e+01 -1.883585296710495183e-01
1.097999954223632812e+02 -8.099999237060546875e+01 -2.195430200875286564e-01
1.133999938964843750e+02 -8.099999237060546875e+01 -2.449019158846379440e-01
1.170000076293945312e+02 -8.099999237060546875e+01 -2.638731963903823696e-01
1.205999984741210938e+02 -8.099999237060546875e+01 -2.761123880711358058e-01
1.241999893188476562e+02 -8.099999237060546875e+01 -2.815030375365096260e-01
1.277999954223632812e+02 -8.099999237060546875e+01 -2.801599463557522540e-01
1.313999938964843750e+02 -8.099999237060546875e+01 -2.724232979159171286e-01
1.350000000000000000e+02 -8.099999237060546875e+01 -2.588461999374299105e-01
1.385999908447265625e+02 -8.099999237060546875e+01 -2.401735319867089324e-01
1.421999969482421875e+02 -8.099999237060546875e+01 -2.173143004140261625e-01
1.458000030517578125e+02 -8.099999237060546875e+01 -1.913092443055896263e-01
1.494000091552734375e+02 -8.099999237060546875e+01 -1.632923962290919462e-01
1.530000000000000000e+02 -8.099999237060546875e+01 -1.344500390667666967e-01
1.565999908447265625e+02 -8.099999237060546875e+01 -1.059785501633713489e-01
1.601999969482421875e+02 -8.099999237060546875e+01 -7.904039291087730512e-02
1.638000030517578125e+02 -8.099999237060546875e+01 -5.472313093642704879e-02
1.673999938964843750e+02 -8.099999237060546875e+01 -3.400039235691531408e-02
1.710000000000000000e+02 -8.099999237060546875e+01 -1.769585233521964174e-02
1.746000061035156250e+02 -8.099999237060546875e+01 -6.455212343461658522e-03
1.782000122070312500e+02 -8.099999237060546875e+01 -7.219725119710111369e-04
1.800000071525573730e+00 -7.739999389648437500e+01 6.868921038918859075e-04
5.399999618530273438e+00 -7.739999389648437500e+01 6.141438737373455629e-03
9.000000000000000000e+00 -7.739999389648437500e+01 1.683568941838694405e-02
1.260000038146972656e+01 -7.739999389648437500e+01 3.234761625755364078e-02
1.619999885559082031e+01 -7.739999389648437500e+01 5.206318270649414048e-02
1.979999923706054688e+01 -7.739999389648437500e+01 7.519832576450186101e-02
2.339999961853027344e+01 -7.739999389648437500e+01 1.008270591629515794e-01
2.700000000000000000e+01 -7.739999389648437500e+01 1.279146775511892375e-01
3.059999656677246094e+01 -7.739999389648437500e+01 1.553550171077741904e-01
3.419999694824218750e+01 -7.739999389648437500e+01 1.820099501251035701e-01
3.779999923706054688e+01 -7.739999389648437500e+01 2.067509271639920709e-01
4.139999771118164062e+01 -7.739999389648437500e+01 2.284989190065218612e-01
4.500000000000000000e+01 -7.739999389648437500e+01 2.462640259504686457e-01
4.859999847412109375e+01 -7.739999389648437500e+01 2.591812213834199796e-01
5.219999694824218750e+01 -7.739999389648437500e+01 2.665417134424803991e-01
5.579999923706054688e+01 -7.739999389648437500e+01 2.678195806301575943e-01
5.939999771118164062e+01 -7.739999389648437500e+01 2.626909054092377294e-01
6.299999618530273438e+01 -7.739999389648437500e+01 2.510467364103441401e-01
6.659999847412109375e+01 -7.739999389648437500e+01 2.329975391722320655e-01
7.019999694824218750e+01 -7.739999389648437500e+01 2.088714296108469259e-01
7.380000305175781250e+01 -7.739999389648437500e+01 1.792026456842828741e-01
7.739999389648437500e+01 -7.739999389648437500e+01 1.447149488845191900e-01
8.099999237060546875e+01 -7.739999389648437500e+01 1.062963536681702376e-01
8.459999847412109375e+01 -7.739999389648437500e+01 6.496964703752387826e-02
8.819999694824218750e+01 -7.739999389648437500e+01 2.185723428802751472e-02
9.180000305175781250e+01 -7.739999389648437500e+01 -2.185729737841828751e-02
9.540000152587890625e+01 -7.739999389648437500e+01 -6.496971012791463718e-02
9.900000000000000000e+01 -7.739999389648437500e+01 -1.062963421971900996e-01
1.026000061035156250e+02 -7.739999389648437500e+01 -1.447150062394198800e-01
1.061999969482421875e+02 -7.739999389648437500e+01 -1.792026571552629843e-01
1.097999954223632812e+02 -7.739999389648437500e+01 -2.088713607849660703e-01
1.133999938964843750e+02 -7.739999389648437500e+01 -2.329975621141923414e-01
1.170000076293945312e+02 -7.739999389648437500e+01 -2.510466905264235882e-01
1.205999984741210938e+02 -7.739999389648437500e+01 -2.626909512931582813e-01
1.241999893188476562e+02 -7.739999389648437500e+01 -2.678195806301575943e-01
1.277999954223632812e+02 -7.739999389648437500e+01 -2.665417134424803991e-01
1.313999938964843750e+02 -7.739999389648437500e+01 -2.591812213834199796e-01
1.350000000000000000e+02 -7.739999389648437500e+01 -2.462640259504686457e-01
1.385999908447265625e+02 -7.739999389648437500e+01 -2.284990107743629650e-01
1.421999969482421875e+02 -7.739999389648437500e+01 -2.067509501059523469e-01
1.458000030517578125e+02 -7.739999389648437500e+01 -1.820099501251035701e-01
1.494000091552734375e+02 -7.739999389648437500e+01 -1.553549826948337487e-01
1.530000000000000000e+02 -7.739999389648437500e+01 -1.279146087253084096e-01
1.565999908447265625e+02 -7.739999389648437500e+01 -1.008270821049118554e-01
1.601999969482421875e+02 -7.739999389648437500e+01 -7.519834870646213698e-02
1.638000030517578125e+02 -7.739999389648437500e+01 -5.206310814512322277e-02
1.673999938964843750e+02 -7.739999389648437500e+01 -3.234768508343448257e-02
1.710000000000000000e+02 -7.739999389648437500e+01 -1.683568224902435781e-02
1.746000061035156250e+02 -7.739999389648437500e+01 -6.141433001883384903e-03
1.782000122070312500e+02 -7.739999389648437500e+01 -6.868784372944526347e-04
1.800000071525573730e+00 -7.380000305175781250e+01 6.409647638767972631e-04
5.399999618530273438e+00 -7.380000305175781250e+01 5.730807759658232241e-03
9.000000000000000000e+00 -7.380000305175781250e+01 1.571001059198183850e-02
1.260000038146972656e+01 -7.380000305175781250e+01 3.018477155525432429e-02
1.619999885559082031e+01 -7.380000305175781250e+01 4.858211304063751040e-02
1.979999923706054688e+01 -7.380000305175781250e+01 7.017037722019774104e-02
2.339999961853027344e+01 -7.380000305175781250e+01 9.408550677934451878e-02
2.700000000000000000e+01 -7.380000305175781250e+01 1.193619835841426557e-01
3.059999656677246094e+01 -7.380000305175781250e+01 1.449675742801584399e-01
3.419999694824218750e+01 -7.380000305175781250e+01 1.698403184679234956e-01
3.779999923706054688e+01 -7.380000305175781250e+01 1.929270425187571969e-01
4.139999771118164062e+01 -7.380000305175781250e+01 2.132209270347276142e-01
4.500000000000000000e+01 -7.380000305175781250e+01 2.297981681011813659e-01
4.859999847412109375e+01 -7.380000305175781250e+01 2.418516675554167328e-01
5.219999694824218750e+01 -7.380000305175781250e+01 2.487201233923206634e-01
5.579999923706054688e+01 -7.380000305175781250e+01 2.499124858940288685e-01
5.939999771118164062e+01 -7.380000305175781250e+01 2.451267241534359487e-01
6.299999618530273438e+01 -7.380000305175781250e+01 2.342610905766936147e-01
6.659999847412109375e+01 -7.380000305175781250e+01 2.174187551591876544e-01
7.019999694824218750e+01 -7.380000305175781250e+01 1.949057636510726221e-01
7.380000305175781250e+01 -7.380000305175781250e+01 1.672207251461256539e-01
7.739999389648437500e+01 -7.380000305175781250e+01 1.350389247742512788e-01
8.099999237060546875e+01 -7.380000305175781250e+01 9.918911790865689304e-02
8.459999847412109375e+01 -7.380000305175781250e+01 6.062560980019013335e-02
8.819999694824218750e+01 -7.380000305175781250e+01 2.039580704226585939e-02
9.180000305175781250e+01 -7.380000305175781250e+01 -2.039586583103908043e-02
9.540000152587890625e+01 -7.380000305175781250e+01 -6.062567289058091308e-02
9.900000000000000000e+01 -7.380000305175781250e+01 -9.918909496669661707e-02
1.026000061035156250e+02 -7.380000305175781250e+01 -1.350389821291519965e-01
1.061999969482421875e+02 -7.380000305175781250e+01 -1.672207366171057918e-01
1.097999954223632812e+02 -7.380000305175781250e+01 -1.949056948251917665e-01
1.133999938964843750e+02 -7.380000305175781250e+01 -2.174187781011479303e-01
1.170000076293945312e+02 -7.380000305175781250e+01 -2.342610905766936147e-01
1.205999984741210938e+02 -7.380000305175781250e+01 -2.451267700373565006e-01
1.241999893188476562e+02 -7.380000305175781250e+01 -2.499124858940288685e-01
1.277999954223632812e+02 -7.380000305175781250e+01 -2.487201233923206634e-01
1.313999938964843750e+02 -7.380000305175781250e+01 -2.418516675554167328e-01
1.350000000000000000e+02 -7.380000305175781250e+01 -2.297981681011813659e-01
1.385999908447265625e+02 -7.380000305175781250e+01 -2.132209958606084699e-01
1.421999969482421875e+02 -7.380000305175781250e+01 -1.929270425187571969e-01
1.458000030517578125e+02 -7.380000305175781250e+01 -1.698403184679234956e-01
1.494000091552734375e+02 -7.380000305175781250e+01 -1.449675513381981640e-01
1.530000000000000000e+02 -7.380000305175781250e+01 -1.193619262292419519e-01
1.565999908447265625e+02 -7.380000305175781250e+01 -9.408552972130479475e-02
1.601999969482421875e+02 -7.380000305175781250e+01 -7.017040016215800313e-02
1.638000030517578125e+02 -7.380000305175781250e+01 -4.858203847926659269e-02
1.673999938964843750e+02 -7.380000305175781250e+01 -3.018483464564509708e-02
1.710000000000000000e+02 -7.380000305175781250e+01 -1.571000629036428328e-02
1.746000061035156250e+02 -7.380000305175781250e+01 -5.730802024168161514e-03
1.782000122070312500e+02 -7.380000305175781250e+01 -6.409520830667198152e-04
1.800000071525573730e+00 -7.019999694824218750e+01 5.849288018467558442e-04
5.399999618530273438e+00 -7.019999694824218750e+01 5.229794420137300233e-03
9.000000000000000000e+00 -7.019999694824218750e+01 1.433657006551712632e-02
1.260000038146972656e+01 -7.019999694824218750e+01 2.754588404485978914e-02
1.619999885559082031e+01 -7.019999694824218750e+01 4.433484499177096222e-02
1.979999923706054688e+01 -7.019999694824218750e+01 6.403577160230684850e-02
2.339999961853027344e+01 -7.019999694824218750e+01 8.586012575963349047e-02
2.700000000000000000e+01 -7.019999694824218750e+01 1.089268444211017595e-01
3.059999656677246094e+01 -7.019999694824218750e+01 1.322938504006940241e-01
3.419999694824218750e+01 -7.019999694824218750e+01 1.549921326510222130e-01
3.779999923706054688e+01 -7.019999694824218750e+01 1.760605033331542613e-01
4.139999771118164062e+01 -7.019999694824218750e+01 1.945801942927184724e-01
4.500000000000000000e+01 -7.019999694824218750e+01 2.097081917281925223e-01
4.859999847412109375e+01 -7.019999694824218750e+01 2.207079210627799493e-01
5.219999694824218750e+01 -7.019999694824218750e+01 2.269758710893167164e-01
5.579999923706054688e+01 -7.019999694824218750e+01 2.280640082654662726e-01
5.939999771118164062e+01 -7.019999694824218750e+01 2.236966619964865788e-01
6.299999618530273438e+01 -7.019999694824218750e+01 2.137809632271583105e-01
6.659999847412109375e+01 -7.019999694824218750e+01 1.984110428205162757e-01
7.019999694824218750e+01 -7.019999694824218750e+01 1.778662306139673910e-01
7.380000305175781250e+01 -7.019999694824218750e+01 1.526015459767539328e-01
7.739999389648437500e+01 -7.019999694824218750e+01 1.232332214330159742e-01
8.099999237060546875e+01 -7.019999694824218750e+01 9.051755017441194540e-02
8.459999847412109375e+01 -7.019999694824218750e+01 5.532545489714651293e-02
8.819999694824218750e+01 -7.019999694824218750e+01 1.861271343914292289e-02
9.180000305175781250e+01 -7.019999694824218750e+01 -1.861276649242607148e-02
9.540000152587890625e+01 -7.019999694824218750e+01 -5.532550651655714080e-02
9.900000000000000000e+01 -7.019999694824218750e+01 -9.051753296794172454e-02
1.026000061035156250e+02 -7.019999694824218750e+01 -1.232332673169365400e-01
1.061999969482421875e+02 -7.019999694824218750e+01 -1.526015459767539328e-01
1.097999954223632812e+02 -7.019999694824218750e+01 -1.778661732590666733e-01
1.133999938964843750e+02 -7.019999694824218750e+01 -1.984110657624765517e-01
1.170000076293945312e+02 -7.019999694824218750e+01 -2.137809402851980345e-01
1.205999984741210938e+02 -7.019999694824218750e+01 -2.236967078804071307e-01
1.241999893188476562e+02 -7.019999694824218750e+01 -2.280640082654662726e-01
1.277999954223632812e+02 -7.019999694824218750e+01 -2.269758710893167164e-01
1.313999938964843750e+02 -7.019999694824218750e+01 -2.207079210627799493e-01
1.350000000000000000e+02 -7.019999694824218750e+01 -2.097081917281925223e-01
1.385999908447265625e+02 -7.019999694824218750e+01 -1.945802401766390244e-01
1.421999969482421875e+02 -7.019999694824218750e+01 -1.760605262751145372e-01
1.458000030517578125e+02 -7.019999694824218750e+01 -1.549921326510222130e-01
1.494000091552734375e+02 -7.019999694824218750e+01 -1.322938504006940241e-01
1.530000000000000000e+02 -7.019999694824218750e+01 -1.089267641242407797e-01
1.565999908447265625e+02 -7.019999694824218750e+01 -8.586014870159378032e-02
1.601999969482421875e+02 -7.019999694824218750e+01 -6.403579454426713835e-02
1.638000030517578125e+02 -7.019999694824218750e+01 -4.433478763687025842e-02
1.673999938964843750e+02 -7.019999694824218750e+01 -2.754594139976049294e-02
1.710000000000000000e+02 -7.019999694824218750e+01 -1.433656863164460907e-02
1.746000061035156250e+02 -7.019999694824218750e+01 -5.229789043115359685e-03
1.782000122070312500e+02 -7.019999694824218750e+01 -5.849171068240343295e-04
1.800000071525573730e+00 -6.659999847412109375e+01 5.196683794429215672e-04
5.399999618530273438e+00 -6.659999847412109375e+01 4.646307242681433670e-03
9.000000000000000000e+00 -6.659999847412109375e+01 1.273704082209620170e-02
1.260000038146972656e+01 -6.659999847412109375e+01 2.447259338428089612e-02
1.619999885559082031e+01 -6.659999847412109375e+01 3.938841496783692525e-02
1.979999923706054688e+01 -6.659999847412109375e+01 5.689131251223684266e-02
2.339999961853027344e+01 -6.659999847412109375e+01 7.628073318607110631e-02
2.700000000000000000e+01 -6.659999847412109375e+01 9.677386862708602100e-02
3.059999656677246094e+01 -6.659999847412109375e+01 1.175338534791146999e-01
3.419999694824218750e+01 -6.659999847412109375e+01 1.376996759727940334e-01
3.779999923706054688e+01 -6.659999847412109375e+01 1.564174707593886382e-01
4.139999771118164062e+01 -6.659999847412109375e+01 1.728708940662033455e-01
4.500000000000000000e+01 -6.659999847412109375e+01 1.863110629547506947e-01
4.859999847412109375e+01 -6.659999847412109375e+01 1.960835580080021179e-01
5.219999694824218750e+01 -6.659999847412109375e+01 2.016521682592792297e-01
5.579999923706054688e+01 -6.659999847412109375e+01 2.026189654075001290e-01
5.939999771118164062e+01 -6.659999847412109375e+01 1.987388604909780254e-01
6.299999618530273438e+01 -6.659999847412109375e+01 1.899294689303422101e-01
6.659999847412109375e+01 -6.659999847412109375e+01 1.762743453449377440e-01
7.019999694824218750e+01 -6.659999847412109375e+01 1.580217332159901400e-01
7.380000305175781250e+01 -6.659999847412109375e+01 1.355758125287579441e-01
7.739999389648437500e+01 -6.659999847412109375e+01 1.094841046363383558e-01
8.099999237060546875e+01 -6.659999847412109375e+01 8.041852220047453204e-02
8.459999847412109375e+01 -6.659999847412109375e+01 4.915280003812883686e-02
8.819999694824218750e+01 -6.659999847412109375e+01 1.653609466068894224e-02
9.180000305175781250e+01 -6.659999847412109375e+01 -1.653614197848202530e-02
9.540000152587890625e+01 -6.659999847412109375e+01 -4.915284592204940267e-02
9.900000000000000000e+01 -6.659999847412109375e+01 -8.041851072949439405e-02
1.026000061035156250e+02 -6.659999847412109375e+01 -1.094841505202589216e-01
1.061999969482421875e+02 -6.659999847412109375e+01 -1.355758125287579441e-01
1.097999954223632812e+02 -6.659999847412109375e+01 -1.580216643901092843e-01
1.133999938964843750e+02 -6.659999847412109375e+01 -1.762743453449377440e-01
1.170000076293945312e+02 -6.659999847412109375e+01 -1.899294345174017684e-01
1.205999984741210938e+02 -6.659999847412109375e+01 -1.987388834329383014e-01
1.241999893188476562e+02 -6.659999847412109375e+01 -2.026189654075001290e-01
1.277999954223632812e+02 -6.659999847412109375e+01 -2.016521682592792297e-01
1.313999938964843750e+02 -6.659999847412109375e+01 -1.960835580080021179e-01
1.350000000000000000e+02 -6.659999847412109375e+01 -1.863110629547506947e-01
1.385999908447265625e+02 -6.659999847412109375e+01 -1.728709628920841734e-01
1.421999969482421875e+02 -6.659999847412109375e+01 -1.564174822303687762e-01
1.458000030517578125e+02 -6.659999847412109375e+01 -1.376996759727940334e-01
1.494000091552734375e+02 -6.659999847412109375e+01 -1.175338420081345620e-01
1.530000000000000000e+02 -6.659999847412109375e+01 -9.677383421414559317e-02
1.565999908447265625e+02 -6.659999847412109375e+01 -7.628075612803138228e-02
1.601999969482421875e+02 -6.659999847412109375e+01 -5.689132971870705657e-02
1.638000030517578125e+02 -6.659999847412109375e+01 -3.938835474519118002e-02
1.673999938964843750e+02 -6.659999847412109375e+01 -2.447264500369152745e-02
1.710000000000000000e+02 -6.659999847412109375e+01 -1.273703652047864822e-02
1.746000061035156250e+02 -6.659999847412109375e+01 -4.646302582595751747e-03
1.782000122070312500e+02 -6.659999847412109375e+01 -5.196579838671690254e-04
1.800000071525573730e+00 -6.299999618530273438e+01 4.462124346222144417e-04
5.399999618530273438e+00 -6.299999618530273438e+01 3.989544161022849818e-03
9.000000000000000000e+00 -6.299999618530273438e+01 1.093663966074967867e-02
1.260000038146972656e+01 -6.299999618530273438e+01 2.101335155975955077e-02
1.619999885559082031e+01 -6.299999618530273438e+01 3.382080269183206783e-02
1.979999923706054688e+01 -6.299999618530273438e+01 4.884962776849944427e-02
2.339999961853027344e+01 -6.299999618530273438e+01 6.549832730573984518e-02
2.700000000000000000e+01 -6.299999618530273438e+01 8.309474775122713264e-02
3.059999656677246094e+01 -6.299999618530273438e+01 1.009202723475751406e-01
3.419999694824218750e+01 -6.299999618530273438e+01 1.182356365731443565e-01
3.779999923706054688e+01 -6.299999618530273438e+01 1.343076039063592630e-01
4.139999771118164062e+01 -6.299999618530273438e+01 1.484353089316014784e-01
4.500000000000000000e+01 -6.299999618530273438e+01 1.599757229151221594e-01
4.859999847412109375e+01 -6.299999618530273438e+01 1.683668710688468462e-01
5.219999694824218750e+01 -6.299999618530273438e+01 1.731483426628671607e-01
5.579999923706054688e+01 -6.299999618530273438e+01 1.739784630827112821e-01
5.939999771118164062e+01 -6.299999618530273438e+01 1.706467971976975695e-01
6.299999618530273438e+01 -6.299999618530273438e+01 1.630826034732981433e-01
6.659999847412109375e+01 -6.299999618530273438e+01 1.513576902451939932e-01
7.019999694824218750e+01 -6.299999618530273438e+01 1.356850965565586653e-01
7.380000305175781250e+01 -6.299999618530273438e+01 1.164119342664507173e-01
7.739999389648437500e+01 -6.299999618530273438e+01 9.400835870240804859e-02
8.099999237060546875e+01 -6.299999618530273438e+01 6.905123398472780283e-02
8.459999847412109375e+01 -6.299999618530273438e+01 4.220496788639609836e-02
8.819999694824218750e+01 -6.299999618530273438e+01 1.419869175197059977e-02
9.180000305175781250e+01 -6.299999618530273438e+01 -1.419873190040109312e-02
9.540000152587890625e+01 -6.299999618530273438e+01 -4.220500803482658825e-02
9.900000000000000000e+01 -6.299999618530273438e+01 -6.905122251374766484e-02
1.026000061035156250e+02 -6.299999618530273438e+01 -9.400839311534847642e-02
1.061999969482421875e+02 -6.299999618530273438e+01 -1.164119572084109933e-01
1.097999954223632812e+02 -6.299999618530273438e+01 -1.356850392016579754e-01
1.133999938964843750e+02 -6.299999618530273438e+01 -1.513576787742138274e-01
1.170000076293945312e+02 -6.299999618530273438e+01 -1.630825920023180053e-01
1.205999984741210938e+02 -6.299999618530273438e+01 -1.706468201396578455e-01
1.241999893188476562e+02 -6.299999618530273438e+01 -1.739784630827112821e-01
1.277999954223632812e+02 -6.299999618530273438e+01 -1.731483426628671607e-01
1.313999938964843750e+02 -6.299999618530273438e+01 -1.683668710688468462e-01
1.350000000000000000e+02 -6.299999618530273438e+01 -1.599757229151221594e-01
1.385999908447265625e+02 -6.299999618530273438e+01 -1.484353662865021961e-01
1.421999969482421875e+02 -6.299999618530273438e+01 -1.343076153773394010e-01
1.458000030517578125e+02 -6.299999618530273438e+01 -1.182356365731443565e-01
1.494000091552734375e+02 -6.299999618530273438e+01 -1.009202494056148508e-01
1.530000000000000000e+02 -6.299999618530273438e+01 -8.309469039632642884e-02
1.565999908447265625e+02 -6.299999618530273438e+01 -6.549833877671999705e-02
1.601999969482421875e+02 -6.299999618530273438e+01 -4.884965071045972718e-02
1.638000030517578125e+02 -6.299999618530273438e+01 -3.382074820467639159e-02
1.673999938964843750e+02 -6.299999618530273438e+01 -2.101339600980759587e-02
1.710000000000000000e+02 -6.299999618530273438e+01 -1.093663822687716142e-02
1.746000061035156250e+02 -6.299999618530273438e+01 -3.989540576341555830e-03
1.782000122070312500e+02 -6.299999618530273438e+01 -4.462035177274956913e-04
1.800000071525573730e+00 -5.939999771118164062e+01 3.657193347405252558e-04
5.399999618530273438e+00 -5.939999771118164062e+01 3.269862753292368703e-03
9.000000000000000000e+00 -5.939999771118164062e+01 8.963760842007157878e-03
1.260000038146972656e+01 -5.939999771118164062e+01 1.722271742059010638e-02
1.619999885559082031e+01 -5.939999771118164062e+01 2.771980417800848709e-02
1.979999923706054688e+01 -5.939999771118164062e+01 4.003754913076566085e-02
2.339999961853027344e+01 -5.939999771118164062e+01 5.368297113471611620e-02
2.700000000000000000e+01 -5.939999771118164062e+01 6.810513622017083657e-02
3.059999656677246094e+01 -5.939999771118164062e+01 8.271506977954914963e-02
3.419999694824218750e+01 -5.939999771118164062e+01 9.690686317083763157e-02
3.779999923706054688e+01 -5.939999771118164062e+01 1.100795976283840266e-01
4.139999771118164062e+01 -5.939999771118164062e+01 1.216588179377207923e-01
4.500000000000000000e+01 -5.939999771118164062e+01 1.311174210904013093e-01
4.859999847412109375e+01 -5.939999771118164062e+01 1.379948357627951427e-01
5.219999694824218750e+01 -5.939999771118164062e+01 1.419138158310141729e-01
5.579999923706054688e+01 -5.939999771118164062e+01 1.425941367212005262e-01
5.939999771118164062e+01 -5.939999771118164062e+01 1.398635157826205733e-01
6.299999618530273438e+01 -5.939999771118164062e+01 1.336638180879211324e-01
6.659999847412109375e+01 -5.939999771118164062e+01 1.240539930040454042e-01
7.019999694824218750e+01 -5.939999771118164062e+01 1.112086173777551146e-01
7.380000305175781250e+01 -5.939999771118164062e+01 9.541217725203045286e-02
7.739999389648437500e+01 -5.939999771118164062e+01 7.705001152724880176e-02
8.099999237060546875e+01 -5.939999771118164062e+01 5.659495400481104332e-02
8.459999847412109375e+01 -5.939999771118164062e+01 3.459154071523266871e-02
8.819999694824218750e+01 -5.939999771118164062e+01 1.163736383992508908e-02
9.180000305175781250e+01 -5.939999771118164062e+01 -1.163739681899299272e-02
9.540000152587890625e+01 -5.939999771118164062e+01 -3.459157512817308960e-02
9.900000000000000000e+01 -5.939999771118164062e+01 -5.659494253383090534e-02
1.026000061035156250e+02 -5.939999771118164062e+01 -7.705004594018922959e-02
1.061999969482421875e+02 -5.939999771118164062e+01 -9.541217725203045286e-02
1.097999954223632812e+02 -5.939999771118164062e+01 -1.112085829648147006e-01
1.133999938964843750e+02 -5.939999771118164062e+01 -1.240540044750255422e-01
1.170000076293945312e+02 -5.939999771118164062e+01 -1.336638295589012981e-01
1.205999984741210938e+02 -5.939999771118164062e+01 -1.398635387245808492e-01
1.241999893188476562e+02 -5.939999771118164062e+01 -1.425941367212005262e-01
1.277999954223632812e+02 -5.939999771118164062e+01 -1.419138158310141729e-01
1.313999938964843750e+02 -5.939999771118164062e+01 -1.379948357627951427e-01
1.350000000000000000e+02 -5.939999771118164062e+01 -1.311174210904013093e-01
1.385999908447265625e+02 -5.939999771118164062e+01 -1.216588752926214961e-01
1.421999969482421875e+02 -5.939999771118164062e+01 -1.100796090993641646e-01
1.458000030517578125e+02 -5.939999771118164062e+01 -9.690686317083763157e-02
1.494000091552734375e+02 -5.939999771118164062e+01 -8.271505257307894265e-02
1.530000000000000000e+02 -5.939999771118164062e+01 -6.810508460076021564e-02
1.565999908447265625e+02 -5.939999771118164062e+01 -5.368297113471611620e-02
1.601999969482421875e+02 -5.939999771118164062e+01 -4.003756633723587477e-02
1.638000030517578125e+02 -5.939999771118164062e+01 -2.771976116183295924e-02
1.673999938964843750e+02 -5.939999771118164062e+01 -1.722275039965800655e-02
1.710000000000000000e+02 -5.939999771118164062e+01 -8.963757257325864758e-03
1.746000061035156250e+02 -5.939999771118164062e+01 -3.269859527079204027e-03
1.782000122070312500e+02 -5.939999771118164062e+01 -3.657120533566469251e-04
1.800000071525573730e+00 -5.579999923706054688e+01 2.794589307419876115e-04
5.399999618530273438e+00 -5.579999923706054688e+01 2.498616422084275895e-03
9.000000000000000000e+00 -5.579999923706054688e+01 6.849522267245401405e-03
1.260000038146972656e+01 -5.579999923706054688e+01 1.316047484752099449e-02
1.619999885559082031e+01 -5.579999923706054688e+01 2.118166668523698351e-02
1.979999923706054688e+01 -5.579999923706054688e+01 3.059409627510602248e-02
2.339999961853027344e+01 -5.579999923706054688e+01 4.102102508411118592e-02
2.700000000000000000e+01 -5.579999923706054688e+01 5.204150828951823599e-02
3.059999656677246094e+01 -5.579999923706054688e+01 6.320546191129040869e-02
3.419999694824218750e+01 -5.579999923706054688e+01 7.404992579418299969e-02
3.779999923706054688e+01 -5.579999923706054688e+01 8.411566498375201706e-02
4.139999771118164062e+01 -5.579999923706054688e+01 9.296373095393228869e-02
4.500000000000000000e+01 -5.579999923706054688e+01 1.001913603855126567e-01
4.859999847412109375e+01 -5.579999923706054688e+01 1.054466637562060383e-01
5.219999694824218750e+01 -5.579999923706054688e+01 1.084412548897844136e-01
5.579999923706054688e+01 -5.579999923706054688e+01 1.089611311807423960e-01
5.939999771118164062e+01 -5.579999923706054688e+01 1.068745828351040927e-01
6.299999618530273438e+01 -5.579999923706054688e+01 1.021372056887447782e-01
6.659999847412109375e+01 -5.579999923706054688e+01 9.479398892577635405e-02
7.019999694824218750e+01 -5.579999923706054688e+01 8.497836872268586805e-02
7.380000305175781250e+01 -5.579999923706054688e+01 7.290777177255076957e-02
7.739999389648437500e+01 -5.579999923706054688e+01 5.887660078068285979e-02
8.099999237060546875e+01 -5.579999923706054688e+01 4.324617154729984425e-02
8.459999847412109375e+01 -5.579999923706054688e+01 2.643259961249674189e-02
8.819999694824218750e+01 -5.579999923706054688e+01 8.892515301289351248e-03
9.180000305175781250e+01 -5.579999923706054688e+01 -8.892541110994666917e-03
9.540000152587890625e+01 -5.579999923706054688e+01 -2.643262542220205583e-02
9.900000000000000000e+01 -5.579999923706054688e+01 -4.324616294406473382e-02
1.026000061035156250e+02 -5.579999923706054688e+01 -5.887662945813321169e-02
1.061999969482421875e+02 -5.579999923706054688e+01 -7.290777750804083857e-02
1.097999954223632812e+02 -5.579999923706054688e+01 -8.497835151621566108e-02
1.133999938964843750e+02 -5.579999923706054688e+01 -9.479398319028628506e-02
1.170000076293945312e+02 -5.579999923706054688e+01 -1.021371942177646264e-01
1.205999984741210938e+02 -5.579999923706054688e+01 -1.068746172480445206e-01
1.241999893188476562e+02 -5.579999923706054688e+01 -1.089611311807423960e-01
1.277999954223632812e+02 -5.579999923706054688e+01 -1.084412548897844136e-01
1.313999938964843750e+02 -5.579999923706054688e+01 -1.054466637562060383e-01
1.350000000000000000e+02 -5.579999923706054688e+01 -1.001913603855126567e-01
1.385999908447265625e+02 -5.579999923706054688e+01 -9.296379404432306148e-02
1.421999969482421875e+02 -5.579999923706054688e+01 -8.411567071924207217e-02
1.458000030517578125e+02 -5.579999923706054688e+01 -7.404992579418299969e-02
1.494000091552734375e+02 -5.579999923706054688e+01 -6.320545044031027071e-02
1.530000000000000000e+02 -5.579999923706054688e+01 -5.204146814108773916e-02
1.565999908447265625e+02 -5.579999923706054688e+01 -4.102103081960126185e-02
1.601999969482421875e+02 -5.579999923706054688e+01 -3.059410487834112943e-02
1.638000030517578125e+02 -5.579999923706054688e+01 -2.118163514004159712e-02
1.673999938964843750e+02 -5.579999923706054688e+01 -1.316050495884386537e-02
1.710000000000000000e+02 -5.579999923706054688e+01 -6.849518682564107418e-03
1.746000061035156250e+02 -5.579999923706054688e+01 -2.498614271275499156e-03
1.782000122070312500e+02 -5.579999923706054688e+01 -2.794533744859819743e-04
1.800000071525573730e+00 -5.219999694824218750e+01 1.887910042626977274e-04
5.399999618530273438e+00 -5.219999694824218750e+01 1.687962793241162092e-03
9.000000000000000000e+00 -5.219999694824218750e+01 4.627256095476459802e-03
1.260000038146972656e+01 -5.219999694824218750e+01 8.890677076721798661e-03
1.619999885559082031e+01 -5.219999694824218750e+01 1.430946700718961802e-02
1.979999923706054688e+01 -5.219999694824218750e+01 2.066811377208158801e-02
2.339999961853027344e+01 -5.219999694824218750e+01 2.771211862131420234e-02
2.700000000000000000e+01 -5.219999694824218750e+01 3.515710305234612948e-02
3.059999656677246094e+01 -5.219999694824218750e+01 4.269901153007715083e-02
3.419999694824218750e+01 -5.219999694824218750e+01 5.002507630999013938e-02
3.779999923706054688e+01 -5.219999694824218750e+01 5.682509627937448737e-02
4.139999771118164062e+01 -5.219999694824218750e+01 6.280249211443666990e-02
4.500000000000000000e+01 -5.219999694824218750e+01 6.768518937270881497e-02
4.859999847412109375e+01 -5.219999694824218750e+01 7.123543478430412190e-02
5.219999694824218750e+01 -5.219999694824218750e+01 7.325847978388334847e-02
5.579999923706054688e+01 -5.219999694824218750e+01 7.360966957638183372e-02
5.939999771118164062e+01 -5.219999694824218750e+01 7.220009833021885648e-02
6.299999618530273438e+01 -5.219999694824218750e+01 6.899970060644557146e-02
6.659999847412109375e+01 -5.219999694824218750e+01 6.403890317988526759e-02
7.019999694824218750e+01 -5.219999694824218750e+01 5.740790236738449459e-02
7.380000305175781250e+01 -5.219999694824218750e+01 4.925352097925451283e-02
7.739999389648437500e+01 -5.219999694824218750e+01 3.977461705946994802e-02
8.099999237060546875e+01 -5.219999694824218750e+01 2.921534755258118482e-02
8.459999847412109375e+01 -5.219999694824218750e+01 1.785678445110399498e-02
8.819999694824218750e+01 -5.219999694824218750e+01 6.007417899367380187e-03
9.180000305175781250e+01 -5.219999694824218750e+01 -6.007435105837590633e-03
9.540000152587890625e+01 -5.219999694824218750e+01 -1.785680165757420543e-02
9.900000000000000000e+01 -5.219999694824218750e+01 -2.921534468483615032e-02
1.026000061035156250e+02 -5.219999694824218750e+01 -3.977463426594016194e-02
1.061999969482421875e+02 -5.219999694824218750e+01 -4.925350950827436791e-02
1.097999954223632812e+02 -5.219999694824218750e+01 -5.740790236738449459e-02
1.133999938964843750e+02 -5.219999694824218750e+01 -6.403893759282569542e-02
1.170000076293945312e+02 -5.219999694824218750e+01 -6.899970634193565433e-02
1.205999984741210938e+02 -5.219999694824218750e+01 -7.220010406570892547e-02
1.241999893188476562e+02 -5.219999694824218750e+01 -7.360966957638183372e-02
1.277999954223632812e+02 -5.219999694824218750e+01 -7.325847978388334847e-02
1.313999938964843750e+02 -5.219999694824218750e+01 -7.123543478430412190e-02
1.350000000000000000e+02 -5.219999694824218750e+01 -6.768518937270881497e-02
1.385999908447265625e+02 -5.219999694824218750e+01 -6.280252652737709773e-02
1.421999969482421875e+02 -5.219999694824218750e+01 -5.682510201486455637e-02
1.458000030517578125e+02 -5.219999694824218750e+01 -5.002507630999013938e-02
1.494000091552734375e+02 -5.219999694824218750e+01 -4.269901439782218533e-02
1.530000000000000000e+02 -5.219999694824218750e+01 -3.515707437489577758e-02
1.565999908447265625e+02 -5.219999694824218750e+01 -2.771213296003937482e-02
1.601999969482421875e+02 -5.219999694824218750e+01 -2.066812380918921221e-02
1.638000030517578125e+02 -5.219999694824218750e+01 -1.430944549910185583e-02
1.673999938964843750e+02 -5.219999694824218750e+01 -8.890697867873303961e-03
1.710000000000000000e+02 -5.219999694824218750e+01 -4.627254661603942554e-03
1.746000061035156250e+02 -5.219999694824218750e+01 -1.687961180134579754e-03
1.782000122070312500e+02 -5.219999694824218750e+01 -1.887871955388228929e-04
1.800000071525573730e+00 -4.859999847412109375e+01 9.514576472404936850e-05
5.399999618530273438e+00 -4.859999847412109375e+01 8.506896795770986551e-04
9.000000000000000000e+00 -4.859999847412109375e+01 2.332017283542270857e-03
1.260000038146972656e+01 -4.859999847412109375e+01 4.480669157194344839e-03
1.619999885559082031e+01 -4.859999847412109375e+01 7.211598019897437484e-03
1.979999923706054688e+01 -4.859999847412109375e+01 1.041619053772092907e-02
2.339999961853027344e+01 -4.859999847412109375e+01 1.396619505873327241e-02
2.700000000000000000e+01 -4.859999847412109375e+01 1.771827379977721287e-02
3.059999656677246094e+01 -4.859999847412109375e+01 2.151920027587792689e-02
3.419999694824218750e+01 -4.859999847412109375e+01 2.521134171181404343e-02
3.779999923706054688e+01 -4.859999847412109375e+01 2.863837445797273729e-02
4.139999771118164062e+01 -4.859999847412109375e+01 3.165082017214017329e-02
4.500000000000000000e+01 -4.859999847412109375e+01 3.411156336094918473e-02
4.859999847412109375e+01 -4.859999847412109375e+01 3.590081831428021397e-02
5.219999694824218750e+01 -4.859999847412109375e+01 3.692036189693322784e-02
5.579999923706054688e+01 -4.859999847412109375e+01 3.709737059148481703e-02
5.939999771118164062e+01 -4.859999847412109375e+01 3.638697852685954942e-02
6.299999618530273438e+01 -4.859999847412109375e+01 3.477408989319222959e-02
6.659999847412109375e+01 -4.859999847412109375e+01 3.227396396181505395e-02
7.019999694824218750e+01 -4.859999847412109375e+01 2.893209750771120678e-02
7.380000305175781250e+01 -4.859999847412109375e+01 2.482248122053340444e-02
7.739999389648437500e+01 -4.859999847412109375e+01 2.004538293769176846e-02
8.099999237060546875e+01 -4.859999847412109375e+01 1.472377443403994658e-02
8.459999847412109375e+01 -4.859999847412109375e+01 8.999355293383842075e-03
8.819999694824218750e+01 -4.859999847412109375e+01 3.027583464803775687e-03
9.180000305175781250e+01 -4.859999847412109375e+01 -3.027592068038881343e-03
9.540000152587890625e+01 -4.859999847412109375e+01 -8.999363896618945563e-03
9.900000000000000000e+01 -4.859999847412109375e+01 -1.472377156629491035e-02
1.026000061035156250e+02 -4.859999847412109375e+01 -2.004539154092687542e-02
1.061999969482421875e+02 -4.859999847412109375e+01 -2.482248122053340444e-02
1.097999954223632812e+02 -4.859999847412109375e+01 -2.893209177222113432e-02
1.133999938964843750e+02 -4.859999847412109375e+01 -3.227396969730512988e-02
1.170000076293945312e+02 -4.859999847412109375e+01 -3.477406121574187770e-02
1.205999984741210938e+02 -4.859999847412109375e+01 -3.638697279136948043e-02
1.241999893188476562e+02 -4.859999847412109375e+01 -3.709737059148481703e-02
1.277999954223632812e+02 -4.859999847412109375e+01 -3.692036189693322784e-02
1.313999938964843750e+02 -4.859999847412109375e+01 -3.590081831428021397e-02
1.350000000000000000e+02 -4.859999847412109375e+01 -3.411156336094918473e-02
1.385999908447265625e+02 -4.859999847412109375e+01 -3.165083737861038721e-02
1.421999969482421875e+02 -4.859999847412109375e+01 -2.863837732571777525e-02
1.458000030517578125e+02 -4.859999847412109375e+01 -2.521134171181404343e-02
1.494000091552734375e+02 -4.859999847412109375e+01 -2.151919740813289239e-02
1.530000000000000000e+02 -4.859999847412109375e+01 -1.771825515943448517e-02
1.565999908447265625e+02 -4.859999847412109375e+01 -1.396619362486075343e-02
1.601999969482421875e+02 -4.859999847412109375e+01 -1.041619555627474117e-02
1.638000030517578125e+02 -4.859999847412109375e+01 -7.211590850534849509e-03
1.673999938964843750e+02 -4.859999847412109375e+01 -4.480679911238226801e-03
1.710000000000000000e+02 -4.859999847412109375e+01 -2.332017283542270857e-03
1.746000061035156250e+02 -4.859999847412109375e+01 -8.506886041727103939e-04
1.782000122070312500e+02 -4.859999847412109375e+01 -9.514390517062812878e-05
1.800000071525573730e+00 -4.500000000000000000e+01 0.000000000000000000e+00
5.399999618530273438e+00 -4.500000000000000000e+01 0.000000000000000000e+00
9.000000000000000000e+00 -4.500000000000000000e+01 0.000000000000000000e+00
1.260000038146972656e+01 -4.500000000000000000e+01 0.000000000000000000e+00
1.619999885559082031e+01 -4.500000000000000000e+01 0.000000000000000000e+00
1.979999923706054688e+01 -4.500000000000000000e+01 0.000000000000000000e+00
2.339999961853027344e+01 -4.500000000000000000e+01 0.000000000000000000e+00
2.700000000000000000e+01 -4.500000000000000000e+01 0.000000000000000000e+00
3.059999656677246094e+01 -4.500000000000000000e+01 0.000000000000000000e+00
3.419999694824218750e+01 -4.500000000000000000e+01 0.000000000000000000e+00
3.779999923706054688e+01 -4.500000000000000000e+01 0.000000000000000000e+00
4.139999771118164062e+01 -4.500000000000000000e+01 0.000000000000000000e+00
4.500000000000000000e+01 -4.500000000000000000e+01 0.000000000000000000e+00
4.859999847412109375e+01 -4.500000000000000000e+01 0.000000000000000000e+00
5.219999694824218750e+01 -4.500000000000000000e+01 0.000000000000000000e+00
5.579999923706054688e+01 -4.500000000000000000e+01 0.000000000000000000e+00
5.939999771118164062e+01 -4.500000000000000000e+01 0.000000000000000000e+00
6.299999618530273438e+01 -4.500000000000000000e+01 0.000000000000000000e+00
6.659999847412109375e+01 -4.500000000000000000e+01 0.000000000000000000e+00
7.019999694824218750e+01 -4.500000000000000000e+01 0.000000000000000000e+00
7.380000305175781250e+01 -4.500000000000000000e+01 0.000000000000000000e+00
7.739999389648437500e+01 -4.500000000000000000e+01 0.000000000000000000e+00
8.099999237060546875e+01 -4.500000000000000000e+01 0.000000000000000000e+00
8.459999847412109375e+01 -4.500000000000000000e+01 0.000000000000000000e+00
8.819999694824218750e+01 -4.500000000000000000e+01 0.000000000000000000e+00
9.180000305175781250e+01 -4.500000000000000000e+01 0.000000000000000000e+00
9.540000152587890625e+01 -4.500000000000000000e+01 0.000000000000000000e+00
9.900000000000000000e+01 -4.500000000000000000e+01 0.000000000000000000e+00
1.026000061035156250e+02 -4.500000000000000000e+01 0.000000000000000000e+00
1.061999969482421875e+02 -4.500000000000000000e+01 0.000000000000000000e+00
1.097999954223632812e+02 -4.500000000000000000e+01 0.000000000000000000e+00
1.133999938964843750e+02 -4.500000000000000000e+01 0.000000000000000000e+00
1.170000076293945312e+02 -4.500000000000000000e+01 0.000000000000000000e+00
1.205999984741210938e+02 -4.500000000000000000e+01 0.000000000000000000e+00
1.241999893188476562e+02 -4.500000000000000000e+01 0.000000000000000000e+00
1.277999954223632812e+02 -4.500000000000000000e+01 0.000000000000000000e+00
1.313999938964843750e+02 -4.500000000000000000e+01 0.000000000000000000e+00
1.350000000000000000e+02 -4.500000000000000000e+01 0.000000000000000000e+00
1.385999908447265625e+02 -4.500000000000000000e+01 0.000000000000000000e+00
1.421999969482421875e+02 -4.500000000000000000e+01 0.000000000000000000e+00
1.458000030517578125e+02 -4.500000000000000000e+01 0.000000000000000000e+00
1.494000091552734375e+02 -4.500000000000000000e+01 0.000000000000000000e+00
1.530000000000000000e+02 -4.500000000000000000e+01 0.000000000000000000e+00
1.565999908447265625e+02 -4.500000000000000000e+01 0.000000000000000000e+00
1.601999969482421875e+02 -4.500000000000000000e+01 0.000000000000000000e+00
1.638000030517578125e+02 -4.500000000000000000e+01 0.000000000000000000e+00
1.673999938964843750e+02 -4.500000000000000000e+01 0.000000000000000000e+00
1.710000000000000000e+02 -4.500000000000000000e+01 0.000000000000000000e+00
1.746000061035156250e+02 -4.500000000000000000e+01 0.000000000000000000e+00
1.782000122070312500e+02 -4.500000000000000000e+01 0.000000000000000000e+00
1.800000071525573730e+00 -4.139999771118164062e+01 -9.514576472404936850e-05
5.399999618530273438e+00 -4.139999771118164062e+01 -8.506896795770986551e-04
9.000000000000000000e+00 -4.139999771118164062e+01 -2.332017283542270857e-03
1.260000038146972656e+01 -4.139999771118164062e+01 -4.480669157194344839e-03
1.619999885559082031e+01 -4.139999771118164062e+01 -7.211598019897437484e-03
1.979999923706054688e+01 -4.139999771118164062e+01 -1.041619053772092907e-02
2.339999961853027344e+01 -4.139999771118164062e+01 -1.396619505873327241e-02
2.700000000000000000e+01 -4.139999771118164062e+01 -1.771827379977721287e-02
3.059999656677246094e+01 -4.139999771118164062e+01 -2.151920027587792689e-02
3.419999694824218750e+01 -4.139999771118164062e+01 -2.521134171181404343e-02
3.779999923706054688e+01 -4.139999771118164062e+01 -2.863837445797273729e-02
4.139999771118164062e+01 -4.139999771118164062e+01 -3.165082017214017329e-02
4.500000000000000000e+01 -4.139999771118164062e+01 -3.411156336094918473e-02
4.859999847412109375e+01 -4.139999771118164062e+01 -3.590081831428021397e-02
5.219999694824218750e+01 -4.139999771118164062e+01 -3.692036189693322784e-02
5.579999923706054688e+01 -4.139999771118164062e+01 -3.709737059148481703e-02
5.939999771118164062e+01 -4.139999771118164062e+01 -3.638697852685954942e-02
6.299999618530273438e+01 -4.139999771118164062e+01 -3.477408989319222959e-02
6.659999847412109375e+01 -4.139999771118164062e+01 -3.227396396181505395e-02
7.019999694824218750e+01 -4.139999771118164062e+01 -2.893209750771120678e-02
7.380000305175781250e+01 -4.139999771118164062e+01 -2.482248122053340444e-02
7.739999389648437500e+01 -4.139999771118164062e+01 -2.004538293769176846e-02
8.099999237060546875e+01 -4.139999771118164062e+01 -1.472377443403994658e-02
8.459999847412109375e+01 -4.139999771118164062e+01 -8.999355293383842075e-03
8.819999694824218750e+01 -4.139999771118164062e+01 -3.027583464803775687e-03
9.180000305175781250e+01 -4.139999771118164062e+01 3.027592068038881343e-03
9.540000152587890625e+01 -4.139999771118164062e+01 8.999363896618945563e-03
9.900000000000000000e+01 -4.139999771118164062e+01 1.472377156629491035e-02
1.026000061035156250e+02 -4.139999771118164062e+01 2.004539154092687542e-02
1.061999969482421875e+02 -4.139999771118164062e+01 2.482248122053340444e-02
1.097999954223632812e+02 -4.139999771118164062e+01 2.893209177222113432e-02
1.133999938964843750e+02 -4.139999771118164062e+01 3.227396969730512988e-02
1.170000076293945312e+02 -4.139999771118164062e+01 3.477406121574187770e-02
1.205999984741210938e+02 -4.139999771118164062e+01 3.638697279136948043e-02
1.241999893188476562e+02 -4.139999771118164062e+01 3.709737059148481703e-02
1.277999954223632812e+02 -4.139999771118164062e+01 3.692036189693322784e-02
1.313999938964843750e+02 -4.139999771118164062e+01 3.590081831428021397e-02
1.350000000000000000e+02 -4.139999771118164062e+01 3.411156336094918473e-02
1.385999908447265625e+02 -4.139999771118164062e+01 3.165083737861038721e-02
1.421999969482421875e+02 -4.139999771118164062e+01 2.863837732571777525e-02
1.458000030517578125e+02 -4.139999771118164062e+01 2.521134171181404343e-02
1.494000091552734375e+02 -4.139999771118164062e+01 2.151919740813289239e-02
1.530000000000000000e+02 -4.139999771118164062e+01 1.771825515943448517e-02
1.565999908447265625e+02 -4.139999771118164062e+01 1.396619362486075343e-02
1.601999969482421875e+02 -4.139999771118164062e+01 1.041619555627474117e-02
1.638000030517578125e+02 -4.139999771118164062e+01 7.211590850534849509e-03
1.673999938964843750e+02 -4.139999771118164062e+01 4.480679911238226801e-03
1.710000000000000000e+02 -4.139999771118164062e+01 2.332017283542270857e-03
1.746000061035156250e+02 -4.139999771118164062e+01 8.506886041727103939e-04
1.782000122070312500e+02 -4.139999771118164062e+01 9.514390517062812878e-05
1.800000071525573730e+00 -3.779999923706054688e+01 -1.887909146456653994e-04
5.399999618530273438e+00 -3.779999923706054688e+01 -1.687962076304903251e-03
9.000000000000000000e+00 -3.779999923706054688e+01 -4.627253227731424438e-03
1.260000038146972656e+01 -3.779999923706054688e+01 -8.890677076721798661e-03
1.619999885559082031e+01 -3.779999923706054688e+01 -1.430946413944458179e-02
1.979999923706054688e+01 -3.779999923706054688e+01 -2.066811377208158801e-02
2.339999961853027344e+01 -3.779999923706054688e+01 -2.771210715033406088e-02
2.700000000000000000e+01 -3.779999923706054688e+01 -3.515708297813088107e-02
3.059999656677246094e+01 -3.779999923706054688e+01 -4.269900292684204041e-02
3.419999694824218750e+01 -3.779999923706054688e+01 -5.002507057450007039e-02
3.779999923706054688e+01 -3.779999923706054688e+01 -5.682506186643406648e-02
4.139999771118164062e+01 -3.779999923706054688e+01 -6.280249211443666990e-02
4.500000000000000000e+01 -3.779999923706054688e+01 -6.768514348878826303e-02
4.859999847412109375e+01 -3.779999923706054688e+01 -7.123543478430412190e-02
5.219999694824218750e+01 -3.779999923706054688e+01 -7.325843963545285165e-02
5.579999923706054688e+01 -3.779999923706054688e+01 -7.360966957638183372e-02
5.939999771118164062e+01 -3.779999923706054688e+01 -7.220006391727842865e-02
6.299999618530273438e+01 -3.779999923706054688e+01 -6.899968339997536448e-02
6.659999847412109375e+01 -3.779999923706054688e+01 -6.403888597341506062e-02
7.019999694824218750e+01 -3.779999923706054688e+01 -5.740788516091428761e-02
7.380000305175781250e+01 -3.779999923706054688e+01 -4.925349803729422993e-02
7.739999389648437500e+01 -3.779999923706054688e+01 -3.977460845623483759e-02
8.099999237060546875e+01 -3.779999923706054688e+01 -2.921534181709111583e-02
8.459999847412109375e+01 -3.779999923706054688e+01 -1.785677584786888802e-02
8.819999694824218750e+01 -3.779999923706054688e+01 -6.007416465494862072e-03
9.180000305175781250e+01 -3.779999923706054688e+01 6.007433671965072518e-03
9.540000152587890625e+01 -3.779999923706054688e+01 1.785679305433910194e-02
9.900000000000000000e+01 -3.779999923706054688e+01 2.921533608160104684e-02
1.026000061035156250e+02 -3.779999923706054688e+01 3.977462566270505151e-02
1.061999969482421875e+02 -3.779999923706054688e+01 4.925349230180416094e-02
1.097999954223632812e+02 -3.779999923706054688e+01 5.740787368993414269e-02
1.133999938964843750e+02 -3.779999923706054688e+01 6.403889744439519860e-02
1.170000076293945312e+02 -3.779999923706054688e+01 6.899967766448529549e-02
1.205999984741210938e+02 -3.779999923706054688e+01 7.220006965276851152e-02
1.241999893188476562e+02 -3.779999923706054688e+01 7.360966957638183372e-02
1.277999954223632812e+02 -3.779999923706054688e+01 7.325843963545285165e-02
1.313999938964843750e+02 -3.779999923706054688e+01 7.123543478430412190e-02
1.350000000000000000e+02 -3.779999923706054688e+01 6.768514348878826303e-02
1.385999908447265625e+02 -3.779999923706054688e+01 6.280249211443666990e-02
1.421999969482421875e+02 -3.779999923706054688e+01 5.682506186643406648e-02
1.458000030517578125e+02 -3.779999923706054688e+01 5.002507057450007039e-02
1.494000091552734375e+02 -3.779999923706054688e+01 4.269899432360693692e-02
1.530000000000000000e+02 -3.779999923706054688e+01 3.515705430068052917e-02
1.565999908447265625e+02 -3.779999923706054688e+01 2.771212148905923683e-02
1.601999969482421875e+02 -3.779999923706054688e+01 2.066811377208158801e-02
1.638000030517578125e+02 -3.779999923706054688e+01 1.430943976361178510e-02
1.673999938964843750e+02 -3.779999923706054688e+01 8.890693566255750482e-03
1.710000000000000000e+02 -3.779999923706054688e+01 4.627251793858907190e-03
1.746000061035156250e+02 -3.779999923706054688e+01 1.687960463198320913e-03
1.782000122070312500e+02 -3.779999923706054688e+01 1.887871507303067289e-04
1.800000071525573730e+00 -3.419999694824218750e+01 -2.794589307419876115e-04
5.399999618530273438e+00 -3.419999694824218750e+01 -2.498616422084275895e-03
9.000000000000000000e+00 -3.419999694824218750e+01 -6.849522267245401405e-03
1.260000038146972656e+01 -3.419999694824218750e+01 -1.316047484752099449e-02
1.619999885559082031e+01 -3.419999694824218750e+01 -2.118166668523698351e-02
1.979999923706054688e+01 -3.419999694824218750e+01 -3.059409627510602248e-02
2.339999961853027344e+01 -3.419999694824218750e+01 -4.102102508411118592e-02
2.700000000000000000e+01 -3.419999694824218750e+01 -5.204150828951823599e-02
3.059999656677246094e+01 -3.419999694824218750e+01 -6.320546191129040869e-02
3.419999694824218750e+01 -3.419999694824218750e+01 -7.404992579418299969e-02
3.779999923706054688e+01 -3.419999694824218750e+01 -8.411566498375201706e-02
4.139999771118164062e+01 -3.419999694824218750e+01 -9.296373095393228869e-02
4.500000000000000000e+01 -3.419999694824218750e+01 -1.001913603855126567e-01
4.859999847412109375e+01 -3.419999694824218750e+01 -1.054466637562060383e-01
5.219999694824218750e+01 -3.419999694824218750e+01 -1.084412548897844136e-01
5.579999923706054688e+01 -3.419999694824218750e+01 -1.089611311807423960e-01
5.939999771118164062e+01 -3.419999694824218750e+01 -1.068745828351040927e-01
6.299999618530273438e+01 -3.419999694824218750e+01 -1.021372056887447782e-01
6.659999847412109375e+01 -3.419999694824218750e+01 -9.479398892577635405e-02
7.019999694824218750e+01 -3.419999694824218750e+01 -8.497836872268586805e-02
7.380000305175781250e+01 -3.419999694824218750e+01 -7.290777177255076957e-02
7.739999389648437500e+01 -3.419999694824218750e+01 -5.887660078068285979e-02
8.099999237060546875e+01 -3.419999694824218750e+01 -4.324617154729984425e-02
8.459999847412109375e+01 -3.419999694824218750e+01 -2.643259961249674189e-02
8.819999694824218750e+01 -3.419999694824218750e+01 -8.892515301289351248e-03
9.180000305175781250e+01 -3.419999694824218750e+01 8.892541110994666917e-03
9.540000152587890625e+01 -3.419999694824218750e+01 2.643262542220205583e-02
9.900000000000000000e+01 -3.419999694824218750e+01 4.324616294406473382e-02
1.026000061035156250e+02 -3.419999694824218750e+01 5.887662945813321169e-02
1.061999969482421875e+02 -3.419999694824218750e+01 7.290777750804083857e-02
1.097999954223632812e+02 -3.419999694824218750e+01 8.497835151621566108e-02
1.133999938964843750e+02 -3.419999694824218750e+01 9.479398319028628506e-02
1.170000076293945312e+02 -3.419999694824218750e+01 1.021371942177646264e-01
1.205999984741210938e+02 -3.419999694824218750e+01 1.068746172480445206e-01
1.241999893188476562e+02 -3.419999694824218750e+01 1.089611311807423960e-01
1.277999954223632812e+02 -3.419999694824218750e+01 1.084412548897844136e-01
1.313999938964843750e+02 -3.419999694824218750e+01 1.054466637562060383e-01
1.350000000000000000e+02 -3.419999694824218750e+01 1.001913603855126567e-01
1.385999908447265625e+02 -3.419999694824218750e+01 9.296379404432306148e-02
1.421999969482421875e+02 -3.419999694824218750e+01 8.411567071924207217e-02
1.458000030517578125e+02 -3.419999694824218750e+01 7.404992579418299969e-02
1.494000091552734375e+02 -3.419999694824218750e+01 6.320545044031027071e-02
1.530000000000000000e+02 -3.419999694824218750e+01 5.204146814108773916e-02
1.565999908447265625e+02 -3.419999694824218750e+01 4.102103081960126185e-02
1.601999969482421875e+02 -3.419999694824218750e+01 3.059410487834112943e-02
1.638000030517578125e+02 -3.419999694824218750e+01 2.118163514004159712e-02
1.673999938964843750e+02 -3.419999694824218750e+01 1.316050495884386537e-02
1.710000000000000000e+02 -3.419999694824218750e+01 6.849518682564107418e-03
1.746000061035156250e+02 -3.419999694824218750e+01 2.498614271275499156e-03
1.782000122070312500e+02 -3.419999694824218750e+01 2.794533744859819743e-04
1.800000071525573730e+00 -3.059999656677246094e+01 -3.657194243575576380e-04
5.399999618530273438e+00 -3.059999656677246094e+01 -3.269863470228627760e-03
9.000000000000000000e+00 -3.059999656677246094e+01 -8.963760842007157878e-03
1.260000038146972656e+01 -3.059999656677246094e+01 -1.722272172220765465e-02
1.619999885559082031e+01 -3.059999656677246094e+01 -2.771980991349855955e-02
1.979999923706054688e+01 -3.059999656677246094e+01 -4.003756346949083333e-02
2.339999961853027344e+01 -3.059999656677246094e+01 -5.368297113471611620e-02
2.700000000000000000e+01 -3.059999656677246094e+01 -6.810514769115097455e-02
3.059999656677246094e+01 -3.059999656677246094e+01 -8.271508698601935661e-02
3.419999694824218750e+01 -3.059999656677246094e+01 -9.690688611279790754e-02
3.779999923706054688e+01 -3.059999656677246094e+01 -1.100796320413244406e-01
4.139999771118164062e+01 -3.059999656677246094e+01 -1.216588523506612063e-01
4.500000000000000000e+01 -3.059999656677246094e+01 -1.311174210904013093e-01
4.859999847412109375e+01 -3.059999656677246094e+01 -1.379948701757355844e-01
5.219999694824218750e+01 -3.059999656677246094e+01 -1.419138387729744488e-01
5.579999923706054688e+01 -3.059999656677246094e+01 -1.425941826051211059e-01
5.939999771118164062e+01 -3.059999656677246094e+01 -1.398635387245808492e-01
6.299999618530273438e+01 -3.059999656677246094e+01 -1.336638525008615741e-01
6.659999847412109375e+01 -3.059999656677246094e+01 -1.240540274169858181e-01
7.019999694824218750e+01 -3.059999656677246094e+01 -1.112086517906955424e-01
7.380000305175781250e+01 -3.059999656677246094e+01 -9.541220019399072882e-02
7.739999389648437500e+01 -3.059999656677246094e+01 -7.705002299822893974e-02
8.099999237060546875e+01 -3.059999656677246094e+01 -5.659497121128125724e-02
8.459999847412109375e+01 -3.059999656677246094e+01 -3.459154931846777914e-02
8.819999694824218750e+01 -3.059999656677246094e+01 -1.163736670767012357e-02
9.180000305175781250e+01 -3.059999656677246094e+01 1.163739968673802895e-02
9.540000152587890625e+01 -3.059999656677246094e+01 3.459158373140820003e-02
9.900000000000000000e+01 -3.059999656677246094e+01 5.659495974030111232e-02
1.026000061035156250e+02 -3.059999656677246094e+01 7.705005167567929858e-02
1.061999969482421875e+02 -3.059999656677246094e+01 9.541220019399072882e-02
1.097999954223632812e+02 -3.059999656677246094e+01 1.112085944357948386e-01
1.133999938964843750e+02 -3.059999656677246094e+01 1.240540274169858181e-01
1.170000076293945312e+02 -3.059999656677246094e+01 1.336638410298814084e-01
1.205999984741210938e+02 -3.059999656677246094e+01 1.398635616665411252e-01
1.241999893188476562e+02 -3.059999656677246094e+01 1.425941826051211059e-01
1.277999954223632812e+02 -3.059999656677246094e+01 1.419138387729744488e-01
1.313999938964843750e+02 -3.059999656677246094e+01 1.379948701757355844e-01
1.350000000000000000e+02 -3.059999656677246094e+01 1.311174210904013093e-01
1.385999908447265625e+02 -3.059999656677246094e+01 1.216588752926214961e-01
1.421999969482421875e+02 -3.059999656677246094e+01 1.100796435123045924e-01
1.458000030517578125e+02 -3.059999656677246094e+01 9.690688611279790754e-02
1.494000091552734375e+02 -3.059999656677246094e+01 8.271506404405908064e-02
1.530000000000000000e+02 -3.059999656677246094e+01 6.810510754272049161e-02
1.565999908447265625e+02 -3.059999656677246094e+01 5.368299407667639217e-02
1.601999969482421875e+02 -3.059999656677246094e+01 4.003757780821601275e-02
1.638000030517578125e+02 -3.059999656677246094e+01 2.771976689732303170e-02
1.673999938964843750e+02 -3.059999656677246094e+01 1.722275326740304452e-02
1.710000000000000000e+02 -3.059999656677246094e+01 8.963760125070900989e-03
1.746000061035156250e+02 -3.059999656677246094e+01 3.269860602483592397e-03
1.782000122070312500e+02 -3.059999656677246094e+01 3.657120981651630891e-04
1.800000071525573730e+00 -2.700000000000000000e+01 -4.462124346222144417e-04
5.399999618530273438e+00 -2.700000000000000000e+01 -3.989544519490979997e-03
9.000000000000000000e+00 -2.700000000000000000e+01 -1.093664037768593902e-02
1.260000038146972656e+01 -2.700000000000000000e+01 -2.101335155975955077e-02
1.619999885559082031e+01 -2.700000000000000000e+01 -3.382080269183206783e-02
1.979999923706054688e+01 -2.700000000000000000e+01 -4.884962776849944427e-02
2.339999961853027344e+01 -2.700000000000000000e+01 -6.549832730573984518e-02
2.700000000000000000e+01 -2.700000000000000000e+01 -8.309474775122713264e-02
3.059999656677246094e+01 -2.700000000000000000e+01 -1.009202723475751406e-01
3.419999694824218750e+01 -2.700000000000000000e+01 -1.182356365731443565e-01
3.779999923706054688e+01 -2.700000000000000000e+01 -1.343076039063592630e-01
4.139999771118164062e+01 -2.700000000000000000e+01 -1.484353318735617544e-01
4.500000000000000000e+01 -2.700000000000000000e+01 -1.599757458570824353e-01
4.859999847412109375e+01 -2.700000000000000000e+01 -1.683668825398270119e-01
5.219999694824218750e+01 -2.700000000000000000e+01 -1.731483541338472709e-01
5.579999923706054688e+01 -2.700000000000000000e+01 -1.739784630827112821e-01
5.939999771118164062e+01 -2.700000000000000000e+01 -1.706467971976975695e-01
6.299999618530273438e+01 -2.700000000000000000e+01 -1.630826034732981433e-01
6.659999847412109375e+01 -2.700000000000000000e+01 -1.513577131871542691e-01
7.019999694824218750e+01 -2.700000000000000000e+01 -1.356851080275388310e-01
7.380000305175781250e+01 -2.700000000000000000e+01 -1.164119457374308553e-01
7.739999389648437500e+01 -2.700000000000000000e+01 -9.400836443789811758e-02
8.099999237060546875e+01 -2.700000000000000000e+01 -6.905123972021787182e-02
8.459999847412109375e+01 -2.700000000000000000e+01 -4.220496788639609836e-02
8.819999694824218750e+01 -2.700000000000000000e+01 -1.419869318584311702e-02
9.180000305175781250e+01 -2.700000000000000000e+01 1.419873333427361037e-02
9.540000152587890625e+01 -2.700000000000000000e+01 4.220500803482658825e-02
9.900000000000000000e+01 -2.700000000000000000e+01 6.905122824923771996e-02
1.026000061035156250e+02 -2.700000000000000000e+01 9.400840458632861441e-02
1.061999969482421875e+02 -2.700000000000000000e+01 1.164119572084109933e-01
1.097999954223632812e+02 -2.700000000000000000e+01 1.356850506726381134e-01
1.133999938964843750e+02 -2.700000000000000000e+01 1.513576787742138274e-01
1.170000076293945312e+02 -2.700000000000000000e+01 1.630825920023180053e-01
1.205999984741210938e+02 -2.700000000000000000e+01 1.706468430816181214e-01
1.241999893188476562e+02 -2.700000000000000000e+01 1.739784630827112821e-01
1.277999954223632812e+02 -2.700000000000000000e+01 1.731483541338472709e-01
1.313999938964843750e+02 -2.700000000000000000e+01 1.683668825398270119e-01
1.350000000000000000e+02 -2.700000000000000000e+01 1.599757458570824353e-01
1.385999908447265625e+02 -2.700000000000000000e+01 1.484353777574823063e-01
1.421999969482421875e+02 -2.700000000000000000e+01 1.343076153773394010e-01
1.458000030517578125e+02 -2.700000000000000000e+01 1.182356365731443565e-01
1.494000091552734375e+02 -2.700000000000000000e+01 1.009202608765950027e-01
1.530000000000000000e+02 -2.700000000000000000e+01 8.309469039632642884e-02
1.565999908447265625e+02 -2.700000000000000000e+01 6.549833877671999705e-02
1.601999969482421875e+02 -2.700000000000000000e+01 4.884965071045972718e-02
1.638000030517578125e+02 -2.700000000000000000e+01 3.382075107242143303e-02
1.673999938964843750e+02 -2.700000000000000000e+01 2.101339744368011311e-02
1.710000000000000000e+02 -2.700000000000000000e+01 1.093663894381342004e-02
1.746000061035156250e+02 -2.700000000000000000e+01 3.989540576341555830e-03
1.782000122070312500e+02 -2.700000000000000000e+01 4.462035625360118553e-04
1.800000071525573730e+00 -2.339999961853027344e+01 -5.196684690599538952e-04
5.399999618530273438e+00 -2.339999961853027344e+01 -4.646308318085822474e-03
9.000000000000000000e+00 -2.339999961853027344e+01 -1.273704512371375518e-02
1.260000038146972656e+01 -2.339999961853027344e+01 -2.447259911977096511e-02
1.619999885559082031e+01 -2.339999961853027344e+01 -3.938841496783692525e-02
1.979999923706054688e+01 -2.339999961853027344e+01 -5.689131251223684266e-02
2.339999961853027344e+01 -2.339999961853027344e+01 -7.628073892156117530e-02
2.700000000000000000e+01 -2.339999961853027344e+01 -9.677389156904629697e-02
3.059999656677246094e+01 -2.339999961853027344e+01 -1.175338649500948379e-01
3.419999694824218750e+01 -2.339999961853027344e+01 -1.376996759727940334e-01
3.779999923706054688e+01 -2.339999961853027344e+01 -1.564174707593886382e-01
4.139999771118164062e+01 -2.339999961853027344e+01 -1.728709284791437872e-01
4.500000000000000000e+01 -2.339999961853027344e+01 -1.863110973676911086e-01
4.859999847412109375e+01 -2.339999961853027344e+01 -1.960836268338829735e-01
5.219999694824218750e+01 -2.339999961853027344e+01 -2.016522370851600576e-01
5.579999923706054688e+01 -2.339999961853027344e+01 -2.026189654075001290e-01
5.939999771118164062e+01 -2.339999961853027344e+01 -1.987389063748986051e-01
6.299999618530273438e+01 -2.339999961853027344e+01 -1.899294689303422101e-01
6.659999847412109375e+01 -2.339999961853027344e+01 -1.762743797578781579e-01
7.019999694824218750e+01 -2.339999961853027344e+01 -1.580217676289305540e-01
7.380000305175781250e+01 -2.339999961853027344e+01 -1.355758354707182478e-01
7.739999389648437500e+01 -2.339999961853027344e+01 -1.094841161073185076e-01
8.099999237060546875e+01 -2.339999961853027344e+01 -8.041853940694475289e-02
8.459999847412109375e+01 -2.339999961853027344e+01 -4.915281150910898178e-02
8.819999694824218750e+01 -2.339999961853027344e+01 -1.653609752843397673e-02
9.180000305175781250e+01 -2.339999961853027344e+01 1.653614484622705980e-02
9.540000152587890625e+01 -2.339999961853027344e+01 4.915285739302954066e-02
9.900000000000000000e+01 -2.339999961853027344e+01 8.041852220047453204e-02
1.026000061035156250e+02 -2.339999961853027344e+01 1.094841619912390596e-01
1.061999969482421875e+02 -2.339999961853027344e+01 1.355758469416983858e-01
1.097999954223632812e+02 -2.339999961853027344e+01 1.580216988030496983e-01
1.133999938964843750e+02 -2.339999961853027344e+01 1.762743797578781579e-01
1.170000076293945312e+02 -2.339999961853027344e+01 1.899294804013223481e-01
1.205999984741210938e+02 -2.339999961853027344e+01 1.987389293168588811e-01
1.241999893188476562e+02 -2.339999961853027344e+01 2.026189654075001290e-01
1.277999954223632812e+02 -2.339999961853027344e+01 2.016522370851600576e-01
1.313999938964843750e+02 -2.339999961853027344e+01 1.960836268338829735e-01
1.350000000000000000e+02 -2.339999961853027344e+01 1.863110973676911086e-01
1.385999908447265625e+02 -2.339999961853027344e+01 1.728709973050246151e-01
1.421999969482421875e+02 -2.339999961853027344e+01 1.564174822303687762e-01
1.458000030517578125e+02 -2.339999961853027344e+01 1.376996759727940334e-01
1.494000091552734375e+02 -2.339999961853027344e+01 1.175338534791146999e-01
1.530000000000000000e+02 -2.339999961853027344e+01 9.677384568512573115e-02
1.565999908447265625e+02 -2.339999961853027344e+01 7.628075612803138228e-02
1.601999969482421875e+02 -2.339999961853027344e+01 5.689132971870705657e-02
1.638000030517578125e+02 -2.339999961853027344e+01 3.938836621617131800e-02
1.673999938964843750e+02 -2.339999961853027344e+01 2.447265073918159645e-02
1.710000000000000000e+02 -2.339999961853027344e+01 1.273703938822368445e-02
1.746000061035156250e+02 -2.339999961853027344e+01 4.646303299532010371e-03
1.782000122070312500e+02 -2.339999961853027344e+01 5.196580734842013534e-04
1.800000071525573730e+00 -1.979999923706054688e+01 -5.849289362723043362e-04
5.399999618530273438e+00 -1.979999923706054688e+01 -5.229795854009817481e-03
9.000000000000000000e+00 -1.979999923706054688e+01 -1.433657436713467979e-02
1.260000038146972656e+01 -1.979999923706054688e+01 -2.754588978034986160e-02
1.619999885559082031e+01 -1.979999923706054688e+01 -4.433486219824117613e-02
1.979999923706054688e+01 -1.979999923706054688e+01 -6.403578880877706936e-02
2.339999961853027344e+01 -1.979999923706054688e+01 -8.586014870159378032e-02
2.700000000000000000e+01 -1.979999923706054688e+01 -1.089268788340421873e-01
3.059999656677246094e+01 -1.979999923706054688e+01 -1.322938848136344658e-01
3.419999694824218750e+01 -1.979999923706054688e+01 -1.549921555929824890e-01
3.779999923706054688e+01 -1.979999923706054688e+01 -1.760605262751145372e-01
4.139999771118164062e+01 -1.979999923706054688e+01 -1.945802631185993004e-01
4.500000000000000000e+01 -1.979999923706054688e+01 -2.097082605540733780e-01
4.859999847412109375e+01 -1.979999923706054688e+01 -2.207079898886608049e-01
5.219999694824218750e+01 -1.979999923706054688e+01 -2.269759399151975721e-01
5.579999923706054688e+01 -1.979999923706054688e+01 -2.280640770913471282e-01
5.939999771118164062e+01 -1.979999923706054688e+01 -2.236967308223674067e-01
6.299999618530273438e+01 -1.979999923706054688e+01 -2.137810091110788902e-01
6.659999847412109375e+01 -1.979999923706054688e+01 -1.984110887044368277e-01
7.019999694824218750e+01 -1.979999923706054688e+01 -1.778662879688680809e-01
7.380000305175781250e+01 -1.979999923706054688e+01 -1.526015803896943468e-01
7.739999389648437500e+01 -1.979999923706054688e+01 -1.232332558459564020e-01
8.099999237060546875e+01 -1.979999923706054688e+01 -9.051757885186229036e-02
8.459999847412109375e+01 -1.979999923706054688e+01 -5.532546636812665786e-02
8.819999694824218750e+01 -1.979999923706054688e+01 -1.861271630688795739e-02
9.180000305175781250e+01 -1.979999923706054688e+01 1.861276936017110598e-02
9.540000152587890625e+01 -1.979999923706054688e+01 5.532551798753728572e-02
9.900000000000000000e+01 -1.979999923706054688e+01 9.051756164539208338e-02
1.026000061035156250e+02 -1.979999923706054688e+01 1.232333017298769540e-01
1.061999969482421875e+02 -1.979999923706054688e+01 1.526015918606744848e-01
1.097999954223632812e+02 -1.979999923706054688e+01 1.778662076720071150e-01
1.133999938964843750e+02 -1.979999923706054688e+01 1.984111116463971036e-01
1.170000076293945312e+02 -1.979999923706054688e+01 2.137810091110788902e-01
1.205999984741210938e+02 -1.979999923706054688e+01 2.236967767062879864e-01
1.241999893188476562e+02 -1.979999923706054688e+01 2.280640770913471282e-01
1.277999954223632812e+02 -1.979999923706054688e+01 2.269759399151975721e-01
1.313999938964843750e+02 -1.979999923706054688e+01 2.207079898886608049e-01
1.350000000000000000e+02 -1.979999923706054688e+01 2.097082605540733780e-01
1.385999908447265625e+02 -1.979999923706054688e+01 1.945803319444801560e-01
1.421999969482421875e+02 -1.979999923706054688e+01 1.760605377460947030e-01
1.458000030517578125e+02 -1.979999923706054688e+01 1.549921555929824890e-01
1.494000091552734375e+02 -1.979999923706054688e+01 1.322938848136344658e-01
1.530000000000000000e+02 -1.979999923706054688e+01 1.089267985371812075e-01
1.565999908447265625e+02 -1.979999923706054688e+01 8.586017164355405629e-02
1.601999969482421875e+02 -1.979999923706054688e+01 6.403580027975720734e-02
1.638000030517578125e+02 -1.979999923706054688e+01 4.433479050461529292e-02
1.673999938964843750e+02 -1.979999923706054688e+01 2.754594713525056540e-02
1.710000000000000000e+02 -1.979999923706054688e+01 1.433657006551712632e-02
1.746000061035156250e+02 -1.979999923706054688e+01 5.229791193924136425e-03
1.782000122070312500e+02 -1.979999923706054688e+01 5.849172412495828215e-04
1.800000071525573730e+00 -1.619999885559082031e+01 -6.409647638767972631e-04
5.399999618530273438e+00 -1.619999885559082031e+01 -5.730807759658232241e-03
9.000000000000000000e+00 -1.619999885559082031e+01 -1.571001059198183850e-02
1.260000038146972656e+01 -1.619999885559082031e+01 -3.018477155525432429e-02
1.619999885559082031e+01 -1.619999885559082031e+01 -4.858211304063751040e-02
1.979999923706054688e+01 -1.619999885559082031e+01 -7.017037722019774104e-02
2.339999961853027344e+01 -1.619999885559082031e+01 -9.408550677934451878e-02
2.700000000000000000e+01 -1.619999885559082031e+01 -1.193619835841426557e-01
3.059999656677246094e+01 -1.619999885559082031e+01 -1.449675742801584399e-01
3.419999694824218750e+01 -1.619999885559082031e+01 -1.698403184679234956e-01
3.779999923706054688e+01 -1.619999885559082031e+01 -1.929270425187571969e-01
4.139999771118164062e+01 -1.619999885559082031e+01 -2.132209270347276142e-01
4.500000000000000000e+01 -1.619999885559082031e+01 -2.297981681011813659e-01
4.859999847412109375e+01 -1.619999885559082031e+01 -2.418516675554167328e-01
5.219999694824218750e+01 -1.619999885559082031e+01 -2.487201004503603874e-01
5.579999923706054688e+01 -1.619999885559082031e+01 -2.499124858940288685e-01
5.939999771118164062e+01 -1.619999885559082031e+01 -2.451267241534359487e-01
6.299999618530273438e+01 -1.619999885559082031e+01 -2.342610905766936147e-01
6.659999847412109375e+01 -1.619999885559082031e+01 -2.174187551591876544e-01
7.019999694824218750e+01 -1.619999885559082031e+01 -1.949057636510726221e-01
7.380000305175781250e+01 -1.619999885559082031e+01 -1.672207251461256539e-01
7.739999389648437500e+01 -1.619999885559082031e+01 -1.350389247742512788e-01
8.099999237060546875e+01 -1.619999885559082031e+01 -9.918911790865689304e-02
8.459999847412109375e+01 -1.619999885559082031e+01 -6.062560980019013335e-02
8.819999694824218750e+01 -1.619999885559082031e+01 -2.039580704226585939e-02
9.180000305175781250e+01 -1.619999885559082031e+01 2.039586583103908043e-02
9.540000152587890625e+01 -1.619999885559082031e+01 6.062566715509083715e-02
9.900000000000000000e+01 -1.619999885559082031e+01 9.918909496669661707e-02
1.026000061035156250e+02 -1.619999885559082031e+01 1.350389821291519965e-01
1.061999969482421875e+02 -1.619999885559082031e+01 1.672207366171057918e-01
1.097999954223632812e+02 -1.619999885559082031e+01 1.949056948251917665e-01
1.133999938964843750e+02 -1.619999885559082031e+01 2.174187781011479303e-01
1.170000076293945312e+02 -1.619999885559082031e+01 2.342610905766936147e-01
1.205999984741210938e+02 -1.619999885559082031e+01 2.451267700373565006e-01
1.241999893188476562e+02 -1.619999885559082031e+01 2.499124858940288685e-01
1.277999954223632812e+02 -1.619999885559082031e+01 2.487201004503603874e-01
1.313999938964843750e+02 -1.619999885559082031e+01 2.418516675554167328e-01
1.350000000000000000e+02 -1.619999885559082031e+01 2.297981681011813659e-01
1.385999908447265625e+02 -1.619999885559082031e+01 2.132209958606084699e-01
1.421999969482421875e+02 -1.619999885559082031e+01 1.929270425187571969e-01
1.458000030517578125e+02 -1.619999885559082031e+01 1.698403184679234956e-01
1.494000091552734375e+02 -1.619999885559082031e+01 1.449675398672180260e-01
1.530000000000000000e+02 -1.619999885559082031e+01 1.193619147582618001e-01
1.565999908447265625e+02 -1.619999885559082031e+01 9.408552972130479475e-02
1.601999969482421875e+02 -1.619999885559082031e+01 7.017039442666794802e-02
1.638000030517578125e+02 -1.619999885559082031e+01 4.858203847926659269e-02
1.673999938964843750e+02 -1.619999885559082031e+01 3.018483177790006258e-02
1.710000000000000000e+02 -1.619999885559082031e+01 1.571000629036428328e-02
1.746000061035156250e+02 -1.619999885559082031e+01 5.730801665700032202e-03
1.782000122070312500e+02 -1.619999885559082031e+01 6.409520830667198152e-04
1.800000071525573730e+00 -1.260000038146972656e+01 -6.868921038918859075e-04
5.399999618530273438e+00 -1.260000038146972656e+01 -6.141438737373455629e-03
9.000000000000000000e+00 -1.260000038146972656e+01 -1.683568941838694405e-02
1.260000038146972656e+01 -1.260000038146972656e+01 -3.234761625755364078e-02
1.619999885559082031e+01 -1.260000038146972656e+01 -5.206318270649414048e-02
1.979999923706054688e+01 -1.260000038146972656e+01 -7.519832576450186101e-02
2.339999961853027344e+01 -1.260000038146972656e+01 -1.008270591629515794e-01
2.700000000000000000e+01 -1.260000038146972656e+01 -1.279146775511892375e-01
3.059999656677246094e+01 -1.260000038146972656e+01 -1.553550171077741904e-01
3.419999694824218750e+01 -1.260000038146972656e+01 -1.820099730670638460e-01
3.779999923706054688e+01 -1.260000038146972656e+01 -2.067509501059523469e-01
4.139999771118164062e+01 -1.260000038146972656e+01 -2.284989419484821371e-01
4.500000000000000000e+01 -1.260000038146972656e+01 -2.462640488924289217e-01
4.859999847412109375e+01 -1.260000038146972656e+01 -2.591812213834199796e-01
5.219999694824218750e+01 -1.260000038146972656e+01 -2.665417593264009510e-01
5.579999923706054688e+01 -1.260000038146972656e+01 -2.678195806301575943e-01
5.939999771118164062e+01 -1.260000038146972656e+01 -2.626909054092377294e-01
6.299999618530273438e+01 -1.260000038146972656e+01 -2.510467364103441401e-01
6.659999847412109375e+01 -1.260000038146972656e+01 -2.329975391722320655e-01
7.019999694824218750e+01 -1.260000038146972656e+01 -2.088714296108469259e-01
7.380000305175781250e+01 -1.260000038146972656e+01 -1.792026456842828741e-01
7.739999389648437500e+01 -1.260000038146972656e+01 -1.447149488845191900e-01
8.099999237060546875e+01 -1.260000038146972656e+01 -1.062963536681702376e-01
8.459999847412109375e+01 -1.260000038146972656e+01 -6.496964703752387826e-02
8.819999694824218750e+01 -1.260000038146972656e+01 -2.185723428802751472e-02
9.180000305175781250e+01 -1.260000038146972656e+01 2.185729737841828751e-02
9.540000152587890625e+01 -1.260000038146972656e+01 6.496971012791463718e-02
9.900000000000000000e+01 -1.260000038146972656e+01 1.062963421971900996e-01
1.026000061035156250e+02 -1.260000038146972656e+01 1.447150062394198800e-01
1.061999969482421875e+02 -1.260000038146972656e+01 1.792026571552629843e-01
1.097999954223632812e+02 -1.260000038146972656e+01 2.088713607849660703e-01
1.133999938964843750e+02 -1.260000038146972656e+01 2.329975621141923414e-01
1.170000076293945312e+02 -1.260000038146972656e+01 2.510466905264235882e-01
1.205999984741210938e+02 -1.260000038146972656e+01 2.626909512931582813e-01
1.241999893188476562e+02 -1.260000038146972656e+01 2.678195806301575943e-01
1.277999954223632812e+02 -1.260000038146972656e+01 2.665417593264009510e-01
1.313999938964843750e+02 -1.260000038146972656e+01 2.591812213834199796e-01
1.350000000000000000e+02 -1.260000038146972656e+01 2.462640488924289217e-01
1.385999908447265625e+02 -1.260000038146972656e+01 2.284990107743629650e-01
1.421999969482421875e+02 -1.260000038146972656e+01 2.067509730479126229e-01
1.458000030517578125e+02 -1.260000038146972656e+01 1.820099730670638460e-01
1.494000091552734375e+02 -1.260000038146972656e+01 1.553549826948337487e-01
1.530000000000000000e+02 -1.260000038146972656e+01 1.279146087253084096e-01
1.565999908447265625e+02 -1.260000038146972656e+01 1.008270935758919934e-01
1.601999969482421875e+02 -1.260000038146972656e+01 7.519835444195220597e-02
1.638000030517578125e+02 -1.260000038146972656e+01 5.206310814512322277e-02
1.673999938964843750e+02 -1.260000038146972656e+01 3.234768508343448257e-02
1.710000000000000000e+02 -1.260000038146972656e+01 1.683568224902435781e-02
1.746000061035156250e+02 -1.260000038146972656e+01 6.141433001883384903e-03
1.782000122070312500e+02 -1.260000038146972656e+01 6.868784372944526347e-04
1.800000071525573730e+00 -9.000000000000000000e+00 -7.219868506961870866e-04
5.399999618530273438e+00 -9.000000000000000000e+00 -6.455218795887987873e-03
9.000000000000000000e+00 -9.000000000000000000e+00 -1.769585950458222798e-02
1.260000038146972656e+01 -9.000000000000000000e+00 -3.400032353103446536e-02
1.619999885559082031e+01 -9.000000000000000000e+00 -5.472321123328803549e-02
1.979999923706054688e+01 -9.000000000000000000e+00 -7.904036996891701528e-02
2.339999961853027344e+01 -9.000000000000000000e+00 -1.059785157504309350e-01
2.700000000000000000e+01 -9.000000000000000000e+00 -1.344501193636276626e-01
3.059999656677246094e+01 -9.000000000000000000e+00 -1.632924191710522221e-01
3.419999694824218750e+01 -9.000000000000000000e+00 -1.913092443055896263e-01
3.779999923706054688e+01 -9.000000000000000000e+00 -2.173142774720658588e-01
4.139999771118164062e+01 -9.000000000000000000e+00 -2.401734631608280768e-01
4.500000000000000000e+01 -9.000000000000000000e+00 -2.588461999374299105e-01
4.859999847412109375e+01 -9.000000000000000000e+00 -2.724232979159171286e-01
5.219999694824218750e+01 -9.000000000000000000e+00 -2.801599463557522540e-01
5.579999923706054688e+01 -9.000000000000000000e+00 -2.815030375365096260e-01
5.939999771118164062e+01 -9.000000000000000000e+00 -2.761123421872152539e-01
6.299999618530273438e+01 -9.000000000000000000e+00 -2.638732193323426456e-01
6.659999847412109375e+01 -9.000000000000000000e+00 -2.449018929426776403e-01
7.019999694824218750e+01 -9.000000000000000000e+00 -2.195431118553697880e-01
7.380000305175781250e+01 -9.000000000000000000e+00 -1.883585182000694080e-01
7.739999389648437500e+01 -9.000000000000000000e+00 -1.521087411989280880e-01
8.099999237060546875e+01 -9.000000000000000000e+00 -1.117272548028578893e-01
8.459999847412109375e+01 -9.000000000000000000e+00 -6.828908485770757153e-02
8.819999694824218750e+01 -9.000000000000000000e+00 -2.297396861766788992e-02
9.180000305175781250e+01 -9.000000000000000000e+00 2.297403314193117996e-02
9.540000152587890625e+01 -9.000000000000000000e+00 6.828915368358841331e-02
9.900000000000000000e+01 -9.000000000000000000e+00 1.117272318608975995e-01
1.026000061035156250e+02 -9.000000000000000000e+00 1.521087985538287779e-01
1.061999969482421875e+02 -9.000000000000000000e+00 1.883585296710495183e-01
1.097999954223632812e+02 -9.000000000000000000e+00 2.195430200875286564e-01
1.133999938964843750e+02 -9.000000000000000000e+00 2.449019158846379440e-01
1.170000076293945312e+02 -9.000000000000000000e+00 2.638731963903823696e-01
1.205999984741210938e+02 -9.000000000000000000e+00 2.761123880711358058e-01
1.241999893188476562e+02 -9.000000000000000000e+00 2.815030375365096260e-01
1.277999954223632812e+02 -9.000000000000000000e+00 2.801599463557522540e-01
1.313999938964843750e+02 -9.000000000000000000e+00 2.724232979159171286e-01
1.350000000000000000e+02 -9.000000000000000000e+00 2.588461999374299105e-01
1.385999908447265625e+02 -9.000000000000000000e+00 2.401735319867089324e-01
1.421999969482421875e+02 -9.000000000000000000e+00 2.173143004140261625e-01
1.458000030517578125e+02 -9.000000000000000000e+00 1.913092443055896263e-01
1.494000091552734375e+02 -9.000000000000000000e+00 1.632923962290919462e-01
1.530000000000000000e+02 -9.000000000000000000e+00 1.344500390667666967e-01
1.565999908447265625e+02 -9.000000000000000000e+00 1.059785501633713489e-01
1.601999969482421875e+02 -9.000000000000000000e+00 7.904039291087730512e-02
1.638000030517578125e+02 -9.000000000000000000e+00 5.472313093642704879e-02
1.673999938964843750e+02 -9.000000000000000000e+00 3.400039235691531408e-02
1.710000000000000000e+02 -9.000000000000000000e+00 1.769585233521964174e-02
1.746000061035156250e+02 -9.000000000000000000e+00 6.455212343461658522e-03
1.782000122070312500e+02 -9.000000000000000000e+00 7.219725119710111369e-04
1.800000071525573730e+00 -5.399999618530273438e+00 -7.456953502638457004e-04
5.399999618530273438e+00 -5.399999618530273438e+00 -6.667194622589809987e-03
9.000000000000000000e+00 -5.399999618530273438e+00 -1.827695354880623860e-02
1.260000038146972656e+01 -5.399999618530273438e+00 -3.511682270558195984e-02
1.619999885559082031e+01 -5.399999618530273438e+00 -5.652020909821405675e-02
1.979999923706054688e+01 -5.399999618530273438e+00 -8.163589717437959303e-02
2.339999961853027344e+01 -5.399999618530273438e+00 -1.094586390604259524e-01
2.700000000000000000e+01 -5.399999618530273438e+00 -1.388651849099928060e-01
3.059999656677246094e+01 -5.399999618530273438e+00 -1.686545976637167654e-01
3.419999694824218750e+01 -5.399999618530273438e+00 -1.975914412894611838e-01
3.779999923706054688e+01 -5.399999618530273438e+00 -2.244504201015338762e-01
4.139999771118164062e+01 -5.399999618530273438e+00 -2.480602208467848069e-01
4.500000000000000000e+01 -5.399999618530273438e+00 -2.673461273958291362e-01
4.859999847412109375e+01 -5.399999618530273438e+00 -2.813691023723864926e-01
5.219999694824218750e+01 -5.399999618530273438e+00 -2.893598100803785322e-01
5.579999923706054688e+01 -5.399999618530273438e+00 -2.907469957087968071e-01
5.939999771118164062e+01 -5.399999618530273438e+00 -2.851793260778912598e-01
6.299999618530273438e+01 -5.399999618530273438e+00 -2.725382371369272083e-01
6.659999847412109375e+01 -5.399999618530273438e+00 -2.529439676997398134e-01
7.019999694824218750e+01 -5.399999618530273438e+00 -2.267524622800959067e-01
7.380000305175781250e+01 -5.399999618530273438e+00 -1.945437854017517953e-01
7.739999389648437500e+01 -5.399999618530273438e+00 -1.571036533204269170e-01
8.099999237060546875e+01 -5.399999618530273438e+00 -1.153961445620487469e-01
8.459999847412109375e+01 -5.399999618530273438e+00 -7.053155250090871464e-02
8.819999694824218750e+01 -5.399999618530273438e+00 -2.372838630407327759e-02
9.180000305175781250e+01 -5.399999618530273438e+00 2.372845369608160213e-02
9.540000152587890625e+01 -5.399999618530273438e+00 7.053162132678957030e-02
9.900000000000000000e+01 -5.399999618530273438e+00 1.153961330910686089e-01
1.026000061035156250e+02 -5.399999618530273438e+00 1.571037221463077449e-01
1.061999969482421875e+02 -5.399999618530273438e+00 1.945438083437120713e-01
1.097999954223632812e+02 -5.399999618530273438e+00 2.267523705122547750e-01
1.133999938964843750e+02 -5.399999618530273438e+00 2.529439906417000894e-01
1.170000076293945312e+02 -5.399999618530273438e+00 2.725382371369272083e-01
1.205999984741210938e+02 -5.399999618530273438e+00 2.851793719618118117e-01
1.241999893188476562e+02 -5.399999618530273438e+00 2.907469957087968071e-01
1.277999954223632812e+02 -5.399999618530273438e+00 2.893598100803785322e-01
1.313999938964843750e+02 -5.399999618530273438e+00 2.813691023723864926e-01
1.350000000000000000e+02 -5.399999618530273438e+00 2.673461273958291362e-01
1.385999908447265625e+02 -5.399999618530273438e+00 2.480602896726656625e-01
1.421999969482421875e+02 -5.399999618530273438e+00 2.244504430434941522e-01
1.458000030517578125e+02 -5.399999618530273438e+00 1.975914412894611838e-01
1.494000091552734375e+02 -5.399999618530273438e+00 1.686545632507763515e-01
1.530000000000000000e+02 -5.399999618530273438e+00 1.388651046131318123e-01
1.565999908447265625e+02 -5.399999618530273438e+00 1.094586620023862422e-01
1.601999969482421875e+02 -5.399999618530273438e+00 8.163590864535973102e-02
1.638000030517578125e+02 -5.399999618530273438e+00 5.652012306586300106e-02
1.673999938964843750e+02 -5.399999618530273438e+00 3.511689726695287755e-02
1.710000000000000000e+02 -5.399999618530273438e+00 1.827694781331616614e-02
1.746000061035156250e+02 -5.399999618530273438e+00 6.667188170163481503e-03
1.782000122070312500e+02 -5.399999618530273438e+00 7.456806530705404387e-04
1.800000071525573730e+00 -1.800000071525573730e+00 -7.576438099529324245e-04
5.399999618530273438e+00 -1.800000071525573730e+00 -6.774024577576677475e-03
9.000000000000000000e+00 -1.800000071525573730e+00 -1.856981053954407865e-02
1.260000038146972656e+01 -1.800000071525573730e+00 -3.567950869442513412e-02
1.619999885559082031e+01 -1.800000071525573730e+00 -5.742583724483452806e-02
1.979999923706054688e+01 -1.800000071525573730e+00 -8.294395598178717910e-02
2.339999961853027344e+01 -1.800000071525573730e+00 -1.112125289819831109e-01
2.700000000000000000e+01 -1.800000071525573730e+00 -1.410902568118105604e-01
3.059999656677246094e+01 -1.800000071525573730e+00 -1.713569999911505048e-01
3.419999694824218750e+01 -1.800000071525573730e+00 -2.007575235761434873e-01
3.779999923706054688e+01 -1.800000071525573730e+00 -2.280468706211360164e-01
4.139999771118164062e+01 -1.800000071525573730e+00 -2.520349613494679009e-01
4.500000000000000000e+01 -1.800000071525573730e+00 -2.716298961035034654e-01
4.859999847412109375e+01 -1.800000071525573730e+00 -2.858775646390574465e-01
5.219999694824218750e+01 -1.800000071525573730e+00 -2.939962426014993691e-01
5.579999923706054688e+01 -1.800000071525573730e+00 -2.954057507572716013e-01
5.939999771118164062e+01 -1.800000071525573730e+00 -2.897488139589108891e-01
6.299999618530273438e+01 -1.800000071525573730e+00 -2.769052163345424034e-01
6.659999847412109375e+01 -1.800000071525573730e+00 -2.569969402869827224e-01
7.019999694824218750e+01 -1.800000071525573730e+00 -2.303857575879100783e-01
7.380000305175781250e+01 -1.800000071525573730e+00 -1.976610242549948493e-01
7.739999389648437500e+01 -1.800000071525573730e+00 -1.596209713832899835e-01
8.099999237060546875e+01 -1.800000071525573730e+00 -1.172451633219129680e-01
8.459999847412109375e+01 -1.800000071525573730e+00 -7.166170787731374059e-02
8.819999694824218750e+01 -1.800000071525573730e+00 -2.410859050696521552e-02
9.180000305175781250e+01 -1.800000071525573730e+00 2.410865933284606077e-02
9.540000152587890625e+01 -1.800000071525573730e+00 7.166177096770452726e-02
9.900000000000000000e+01 -1.800000071525573730e+00 1.172451403799526920e-01
1.026000061035156250e+02 -1.800000071525573730e+00 1.596210287381907011e-01
1.061999969482421875e+02 -1.800000071525573730e+00 1.976610471969551530e-01
1.097999954223632812e+02 -1.800000071525573730e+00 2.303856428781086707e-01
1.133999938964843750e+02 -1.800000071525573730e+00 2.569969632289429984e-01
1.170000076293945312e+02 -1.800000071525573730e+00 2.769051933925821274e-01
1.205999984741210938e+02 -1.800000071525573730e+00 2.897488369008711651e-01
1.241999893188476562e+02 -1.800000071525573730e+00 2.954057507572716013e-01
1.277999954223632812e+02 -1.800000071525573730e+00 2.939962426014993691e-01
1.313999938964843750e+02 -1.800000071525573730e+00 2.858775646390574465e-01
1.350000000000000000e+02 -1.800000071525573730e+00 2.716298961035034654e-01
1.385999908447265625e+02 -1.800000071525573730e+00 2.520350531173090602e-01
1.421999969482421875e+02 -1.800000071525573730e+00 2.280468935630962923e-01
1.458000030517578125e+02 -1.800000071525573730e+00 2.007575235761434873e-01
1.494000091552734375e+02 -1.800000071525573730e+00 1.713569770491902289e-01
1.530000000000000000e+02 -1.800000071525573730e+00 1.410901765149495390e-01
1.565999908447265625e+02 -1.800000071525573730e+00 1.112125519239434007e-01
1.601999969482421875e+02 -1.800000071525573730e+00 8.294398465923755182e-02
1.638000030517578125e+02 -1.800000071525573730e+00 5.742575121248347236e-02
1.673999938964843750e+02 -1.800000071525573730e+00 3.567958612354107939e-02
1.710000000000000000e+02 -1.800000071525573730e+00 1.856980337018148894e-02
1.746000061035156250e+02 -1.800000071525573730e+00 6.774018125150348124e-03
1.782000122070312500e+02 -1.800000071525573730e+00 7.576287542914977424e-04
1.800000071525573730e+00 1.800000071525573730e+00 -7.576438099529324245e-04
5.399999618530273438e+00 1.800000071525573730e+00 -6.774024577576677475e-03
9.000000000000000000e+00 1.800000071525573730e+00 -1.856981053954407865e-02
1.260000038146972656e+01 1.800000071525573730e+00 -3.567950869442513412e-02
1.619999885559082031e+01 1.800000071525573730e+00 -5.742583724483452806e-02
1.979999923706054688e+01 1.800000071525573730e+00 -8.294395598178717910e-02
2.339999961853027344e+01 1.800000071525573730e+00 -1.112125289819831109e-01
2.700000000000000000e+01 1.800000071525573730e+00 -1.410902568118105604e-01
3.059999656677246094e+01 1.800000071525573730e+00 -1.713569999911505048e-01
3.419999694824218750e+01 1.800000071525573730e+00 -2.007575235761434873e-01
3.779999923706054688e+01 1.800000071525573730e+00 -2.280468706211360164e-01
4.139999771118164062e+01 1.800000071525573730e+00 -2.520349613494679009e-01
4.500000000000000000e+01 1.800000071525573730e+00 -2.716298961035034654e-01
4.859999847412109375e+01 1.800000071525573730e+00 -2.858775646390574465e-01
5.219999694824218750e+01 1.800000071525573730e+00 -2.939962426014993691e-01
5.579999923706054688e+01 1.800000071525573730e+00 -2.954057507572716013e-01
5.939999771118164062e+01 1.800000071525573730e+00 -2.897488139589108891e-01
6.299999618530273438e+01 1.800000071525573730e+00 -2.769052163345424034e-01
6.659999847412109375e+01 1.800000071525573730e+00 -2.569969402869827224e-01
7.019999694824218750e+01 1.800000071525573730e+00 -2.303857575879100783e-01
7.380000305175781250e+01 1.800000071525573730e+00 -1.976610242549948493e-01
7.739999389648437500e+01 1.800000071525573730e+00 -1.596209713832899835e-01
8.099999237060546875e+01 1.800000071525573730e+00 -1.172451633219129680e-01
8.459999847412109375e+01 1.800000071525573730e+00 -7.166170787731374059e-02
8.819999694824218750e+01 1.800000071525573730e+00 -2.410859050696521552e-02
9.180000305175781250e+01 1.800000071525573730e+00 2.410865933284606077e-02
9.540000152587890625e+01 1.800000071525573730e+00 7.166177096770452726e-02
9.900000000000000000e+01 1.800000071525573730e+00 1.172451403799526920e-01
1.026000061035156250e+02 1.800000071525573730e+00 1.596210287381907011e-01
1.061999969482421875e+02 1.800000071525573730e+00 1.976610471969551530e-01
1.097999954223632812e+02 1.800000071525573730e+00 2.303856428781086707e-01
1.133999938964843750e+02 1.800000071525573730e+00 2.569969632289429984e-01
1.170000076293945312e+02 1.800000071525573730e+00 2.769051933925821274e-01
1.205999984741210938e+02 1.800000071525573730e+00 2.897488369008711651e-01
1.241999893188476562e+02 1.800000071525573730e+00 2.954057507572716013e-01
1.277999954223632812e+02 1.800000071525573730e+00 2.939962426014993691e-01
1.313999938964843750e+02 1.800000071525573730e+00 2.858775646390574465e-01
1.350000000000000000e+02 1.800000071525573730e+00 2.716298961035034654e-01
1.385999908447265625e+02 1.800000071525573730e+00 2.520350531173090602e-01
1.421999969482421875e+02 1.800000071525573730e+00 2.280468935630962923e-01
1.458000030517578125e+02 1.800000071525573730e+00 2.007575235761434873e-01
1.494000091552734375e+02 1.800000071525573730e+00 1.713569770491902289e-01
1.530000000000000000e+02 1.800000071525573730e+00 1.410901765149495390e-01
1.565999908447265625e+02 1.800000071525573730e+00 1.112125519239434007e-01
1.601999969482421875e+02 1.800000071525573730e+00 8.294398465923755182e-02
1.638000030517578125e+02 1.800000071525573730e+00 5.742575121248347236e-02
1.673999938964843750e+02 1.800000071525573730e+00 3.567958612354107939e-02
1.710000000000000000e+02 1.800000071525573730e+00 1.856980337018148894e-02
1.746000061035156250e+02 1.800000071525573730e+00 6.774018125150348124e-03
1.782000122070312500e+02 1.800000071525573730e+00 7.576287542914977424e-04
1.800000071525573730e+00 5.399999618530273438e+00 -7.456953502638457004e-04
5.399999618530273438e+00 5.399999618530273438e+00 -6.667194622589809987e-03
9.000000000000000000e+00 5.399999618530273438e+00 -1.827695354880623860e-02
1.260000038146972656e+01 5.399999618530273438e+00 -3.511682270558195984e-02
1.619999885559082031e+01 5.399999618530273438e+00 -5.652020909821405675e-02
1.979999923706054688e+01 5.399999618530273438e+00 -8.163589717437959303e-02
2.339999961853027344e+01 5.399999618530273438e+00 -1.094586390604259524e-01
2.700000000000000000e+01 5.399999618530273438e+00 -1.388651849099928060e-01
3.059999656677246094e+01 5.399999618530273438e+00 -1.686545976637167654e-01
3.419999694824218750e+01 5.399999618530273438e+00 -1.975914412894611838e-01
3.779999923706054688e+01 5.399999618530273438e+00 -2.244504201015338762e-01
4.139999771118164062e+01 5.399999618530273438e+00 -2.480602208467848069e-01
4.500000000000000000e+01 5.399999618530273438e+00 -2.673461273958291362e-01
4.859999847412109375e+01 5.399999618530273438e+00 -2.813691023723864926e-01
5.219999694824218750e+01 5.399999618530273438e+00 -2.893598100803785322e-01
5.579999923706054688e+01 5.399999618530273438e+00 -2.907469957087968071e-01
5.939999771118164062e+01 5.399999618530273438e+00 -2.851793260778912598e-01
6.299999618530273438e+01 5.399999618530273438e+00 -2.725382371369272083e-01
6.659999847412109375e+01 5.399999618530273438e+00 -2.529439676997398134e-01
7.019999694824218750e+01 5.399999618530273438e+00 -2.267524622800959067e-01
7.380000305175781250e+01 5.399999618530273438e+00 -1.945437854017517953e-01
7.739999389648437500e+01 5.399999618530273438e+00 -1.571036533204269170e-01
8.099999237060546875e+01 5.399999618530273438e+00 -1.153961445620487469e-01
8.459999847412109375e+01 5.399999618530273438e+00 -7.053155250090871464e-02
8.819999694824218750e+01 5.399999618530273438e+00 -2.372838630407327759e-02
9.180000305175781250e+01 5.399999618530273438e+00 2.372845369608160213e-02
9.540000152587890625e+01 5.399999618530273438e+00 7.053162132678957030e-02
9.900000000000000000e+01 5.399999618530273438e+00 1.153961330910686089e-01
1.026000061035156250e+02 5.399999618530273438e+00 1.571037221463077449e-01
1.061999969482421875e+02 5.399999618530273438e+00 1.945438083437120713e-01
1.097999954223632812e+02 5.399999618530273438e+00 2.267523705122547750e-01
1.133999938964843750e+02 5.399999618530273438e+00 2.529439906417000894e-01
1.170000076293945312e+02 5.399999618530273438e+00 2.725382371369272083e-01
1.205999984741210938e+02 5.399999618530273438e+00 2.851793719618118117e-01
1.241999893188476562e+02 5.399999618530273438e+00 2.907469957087968071e-01
1.277999954223632812e+02 5.399999618530273438e+00 2.893598100803785322e-01
1.313999938964843750e+02 5.399999618530273438e+00 2.813691023723864926e-01
1.350000000000000000e+02 5.399999618530273438e+00 2.673461273958291362e-01
1.385999908447265625e+02 5.399999618530273438e+00 2.480602896726656625e-01
1.421999969482421875e+02 5.399999618530273438e+00 2.244504430434941522e-01
1.458000030517578125e+02 5.399999618530273438e+00 1.975914412894611838e-01
1.494000091552734375e+02 5.399999618530273438e+00 1.686545632507763515e-01
1.530000000000000000e+02 5.399999618530273438e+00 1.388651046131318123e-01
1.565999908447265625e+02 5.399999618530273438e+00 1.094586620023862422e-01
1.601999969482421875e+02 5.399999618530273438e+00 8.163590864535973102e-02
1.638000030517578125e+02 5.399999618530273438e+00 5.652012306586300106e-02
1.673999938964843750e+02 5.399999618530273438e+00 3.511689726695287755e-02
1.710000000000000000e+02 5.399999618530273438e+00 1.827694781331616614e-02
1.746000061035156250e+02 5.399999618530273438e+00 6.667188170163481503e-03
1.782000122070312500e+02 5.399999618530273438e+00 7.456806530705404387e-04
1.800000071525573730e+00 9.000000000000000000e+00 -7.219868506961870866e-04
5.399999618530273438e+00 9.000000000000000000e+00 -6.455218795887987873e-03
9.000000000000000000e+00 9.000000000000000000e+00 -1.769585950458222798e-02
1.260000038146972656e+01 9.000000000000000000e+00 -3.400032353103446536e-02
1.619999885559082031e+01 9.000000000000000000e+00 -5.472321123328803549e-02
1.979999923706054688e+01 9.000000000000000000e+00 -7.904036996891701528e-02
2.339999961853027344e+01 9.000000000000000000e+00 -1.059785157504309350e-01
2.700000000000000000e+01 9.000000000000000000e+00 -1.344501193636276626e-01
3.059999656677246094e+01 9.000000000000000000e+00 -1.632924191710522221e-01
3.419999694824218750e+01 9.000000000000000000e+00 -1.913092443055896263e-01
3.779999923706054688e+01 9.000000000000000000e+00 -2.173142774720658588e-01
4.139999771118164062e+01 9.000000000000000000e+00 -2.401734631608280768e-01
4.500000000000000000e+01 9.000000000000000000e+00 -2.588461999374299105e-01
4.859999847412109375e+01 9.000000000000000000e+00 -2.724232979159171286e-01
5.219999694824218750e+01 9.000000000000000000e+00 -2.801599463557522540e-01
5.579999923706054688e+01 9.000000000000000000e+00 -2.815030375365096260e-01
5.939999771118164062e+01 9.000000000000000000e+00 -2.761123421872152539e-01
6.299999618530273438e+01 9.000000000000000000e+00 -2.638732193323426456e-01
6.659999847412109375e+01 9.000000000000000000e+00 -2.449018929426776403e-01
7.019999694824218750e+01 9.000000000000000000e+00 -2.195431118553697880e-01
7.380000305175781250e+01 9.000000000000000000e+00 -1.883585182000694080e-01
7.739999389648437500e+01 9.000000000000000000e+00 -1.521087411989280880e-01
8.099999237060546875e+01 9.000000000000000000e+00 -1.117272548028578893e-01
8.459999847412109375e+01 9.000000000000000000e+00 -6.828908485770757153e-02
8.819999694824218750e+01 9.000000000000000000e+00 -2.297396861766788992e-02
9.180000305175781250e+01 9.000000000000000000e+00 2.297403314193117996e-02
9.540000152587890625e+01 9.000000000000000000e+00 6.828915368358841331e-02
9.900000000000000000e+01 9.000000000000000000e+00 1.117272318608975995e-01
1.026000061035156250e+02 9.000000000000000000e+00 1.521087985538287779e-01
1.061999969482421875e+02 9.000000000000000000e+00 1.883585296710495183e-01
1.097999954223632812e+02 9.000000000000000000e+00 2.195430200875286564e-01
1.133999938964843750e+02 9.000000000000000000e+00 2.449019158846379440e-01
1.170000076293945312e+02 9.000000000000000000e+00 2.638731963903823696e-01
1.205999984741210938e+02 9.000000000000000000e+00 2.761123880711358058e-01
1.241999893188476562e+02 9.000000000000000000e+00 2.815030375365096260e-01
1.277999954223632812e+02 9.000000000000000000e+00 2.801599463557522540e-01
1.313999938964843750e+02 9.000000000000000000e+00 2.724232979159171286e-01
1.350000000000000000e+02 9.000000000000000000e+00 2.588461999374299105e-01
1.385999908447265625e+02 9.000000000000000000e+00 2.401735319867089324e-01
1.421999969482421875e+02 9.000000000000000000e+00 2.173143004140261625e-01
1.458000030517578125e+02 9.000000000000000000e+00 1.913092443055896263e-01
1.494000091552734375e+02 9.000000000000000000e+00 1.632923962290919462e-01
1.530000000000000000e+02 9.000000000000000000e+00 1.344500390667666967e-01
1.565999908447265625e+02 9.000000000000000000e+00 1.059785501633713489e-01
1.601999969482421875e+02 9.000000000000000000e+00 7.904039291087730512e-02
1.638000030517578125e+02 9.000000000000000000e+00 5.472313093642704879e-02
1.673999938964843750e+02 9.000000000000000000e+00 3.400039235691531408e-02
1.710000000000000000e+02 9.000000000000000000e+00 1.769585233521964174e-02
1.746000061035156250e+02 9.000000000000000000e+00 6.455212343461658522e-03
1.782000122070312500e+02 9.000000000000000000e+00 7.219725119710111369e-04
1.800000071525573730e+00 1.260000038146972656e+01 -6.868921038918859075e-04
5.399999618530273438e+00 1.260000038146972656e+01 -6.141438737373455629e-03
9.000000000000000000e+00 1.260000038146972656e+01 -1.683568941838694405e-02
1.260000038146972656e+01 1.260000038146972656e+01 -3.234761625755364078e-02
1.619999885559082031e+01 1.260000038146972656e+01 -5.206318270649414048e-02
1.979999923706054688e+01 1.260000038146972656e+01 -7.519832576450186101e-02
2.339999961853027344e+01 1.260000038146972656e+01 -1.008270591629515794e-01
2.700000000000000000e+01 1.260000038146972656e+01 -1.279146775511892375e-01
3.059999656677246094e+01 1.260000038146972656e+01 -1.553550171077741904e-01
3.419999694824218750e+01 1.260000038146972656e+01 -1.820099730670638460e-01
3.779999923706054688e+01 1.260000038146972656e+01 -2.067509501059523469e-01
4.139999771118164062e+01 1.260000038146972656e+01 -2.284989419484821371e-01
4.500000000000000000e+01 1.260000038146972656e+01 -2.462640488924289217e-01
4.859999847412109375e+01 1.260000038146972656e+01 -2.591812213834199796e-01
5.219999694824218750e+01 1.260000038146972656e+01 -2.665417593264009510e-01
5.579999923706054688e+01 1.260000038146972656e+01 -2.678195806301575943e-01
5.939999771118164062e+01 1.260000038146972656e+01 -2.626909054092377294e-01
6.299999618530273438e+01 1.260000038146972656e+01 -2.510467364103441401e-01
6.659999847412109375e+01 1.260000038146972656e+01 -2.329975391722320655e-01
7.019999694824218750e+01 1.260000038146972656e+01 -2.088714296108469259e-01
7.380000305175781250e+01 1.260000038146972656e+01 -1.792026456842828741e-01
7.739999389648437500e+01 1.260000038146972656e+01 -1.447149488845191900e-01
8.099999237060546875e+01 1.260000038146972656e+01 -1.062963536681702376e-01
8.459999847412109375e+01 1.260000038146972656e+01 -6.496964703752387826e-02
8.819999694824218750e+01 1.260000038146972656e+01 -2.185723428802751472e-02
9.180000305175781250e+01 1.260000038146972656e+01 2.185729737841828751e-02
9.540000152587890625e+01 1.260000038146972656e+01 6.496971012791463718e-02
9.900000000000000000e+01 1.260000038146972656e+01 1.062963421971900996e-01
1.026000061035156250e+02 1.260000038146972656e+01 1.447150062394198800e-01
1.061999969482421875e+02 1.260000038146972656e+01 1.792026571552629843e-01
1.097999954223632812e+02 1.260000038146972656e+01 2.088713607849660703e-01
1.133999938964843750e+02 1.260000038146972656e+01 2.329975621141923414e-01
1.170000076293945312e+02 1.260000038146972656e+01 2.510466905264235882e-01
1.205999984741210938e+02 1.260000038146972656e+01 2.626909512931582813e-01
1.241999893188476562e+02 1.260000038146972656e+01 2.678195806301575943e-01
1.277999954223632812e+02 1.260000038146972656e+01 2.665417593264009510e-01
1.313999938964843750e+02 1.260000038146972656e+01 2.591812213834199796e-01
1.350000000000000000e+02 1.260000038146972656e+01 2.462640488924289217e-01
1.385999908447265625e+02 1.260000038146972656e+01 2.284990107743629650e-01
1.421999969482421875e+02 1.260000038146972656e+01 2.067509730479126229e-01
1.458000030517578125e+02 1.260000038146972656e+01 1.820099730670638460e-01
1.494000091552734375e+02 1.260000038146972656e+01 1.553549826948337487e-01
1.530000000000000000e+02 1.260000038146972656e+01 1.279146087253084096e-01
1.565999908447265625e+02 1.260000038146972656e+01 1.008270935758919934e-01
1.601999969482421875e+02 1.260000038146972656e+01 7.519835444195220597e-02
1.638000030517578125e+02 1.260000038146972656e+01 5.206310814512322277e-02
1.673999938964843750e+02 1.260000038146972656e+01 3.234768508343448257e-02
1.710000000000000000e+02 1.260000038146972656e+01 1.683568224902435781e-02
1.746000061035156250e+02 1.260000038146972656e+01 6.141433001883384903e-03
1.782000122070312500e+02 1.260000038146972656e+01 6.868784372944526347e-04
1.800000071525573730e+00 1.619999885559082031e+01 -6.409647638767972631e-04
5.399999618530273438e+00 1.619999885559082031e+01 -5.730807759658232241e-03
9.000000000000000000e+00 1.619999885559082031e+01 -1.571001059198183850e-02
1.260000038146972656e+01 1.619999885559082031e+01 -3.018477155525432429e-02
1.619999885559082031e+01 1.619999885559082031e+01 -4.858211304063751040e-02
1.979999923706054688e+01 1.619999885559082031e+01 -7.017037722019774104e-02
2.339999961853027344e+01 1.619999885559082031e+01 -9.408550677934451878e-02
2.700000000000000000e+01 1.619999885559082031e+01 -1.193619835841426557e-01
3.059999656677246094e+01 1.619999885559082031e+01 -1.449675742801584399e-01
3.419999694824218750e+01 1.619999885559082031e+01 -1.698403184679234956e-01
3.779999923706054688e+01 1.619999885559082031e+01 -1.929270425187571969e-01
4.139999771118164062e+01 1.619999885559082031e+01 -2.132209270347276142e-01
4.500000000000000000e+01 1.619999885559082031e+01 -2.297981681011813659e-01
4.859999847412109375e+01 1.619999885559082031e+01 -2.418516675554167328e-01
5.219999694824218750e+01 1.619999885559082031e+01 -2.487201004503603874e-01
5.579999923706054688e+01 1.619999885559082031e+01 -2.499124858940288685e-01
5.939999771118164062e+01 1.619999885559082031e+01 -2.451267241534359487e-01
6.299999618530273438e+01 1.619999885559082031e+01 -2.342610905766936147e-01
6.659999847412109375e+01 1.619999885559082031e+01 -2.174187551591876544e-01
7.019999694824218750e+01 1.619999885559082031e+01 -1.949057636510726221e-01
7.380000305175781250e+01 1.619999885559082031e+01 -1.672207251461256539e-01
7.739999389648437500e+01 1.619999885559082031e+01 -1.350389247742512788e-01
8.099999237060546875e+01 1.619999885559082031e+01 -9.918911790865689304e-02
8.459999847412109375e+01 1.619999885559082031e+01 -6.062560980019013335e-02
8.819999694824218750e+01 1.619999885559082031e+01 -2.039580704226585939e-02
9.180000305175781250e+01 1.619999885559082031e+01 2.039586583103908043e-02
9.540000152587890625e+01 1.619999885559082031e+01 6.062566715509083715e-02
9.900000000000000000e+01 1.619999885559082031e+01 9.918909496669661707e-02
1.026000061035156250e+02 1.619999885559082031e+01 1.350389821291519965e-01
1.061999969482421875e+02 1.619999885559082031e+01 1.672207366171057918e-01
1.097999954223632812e+02 1.619999885559082031e+01 1.949056948251917665e-01
1.133999938964843750e+02 1.619999885559082031e+01 2.174187781011479303e-01
1.170000076293945312e+02 1.619999885559082031e+01 2.342610905766936147e-01
1.205999984741210938e+02 1.619999885559082031e+01 2.451267700373565006e-01
1.241999893188476562e+02 1.619999885559082031e+01 2.499124858940288685e-01
1.277999954223632812e+02 1.619999885559082031e+01 2.487201004503603874e-01
1.313999938964843750e+02 1.619999885559082031e+01 2.418516675554167328e-01
1.350000000000000000e+02 1.619999885559082031e+01 2.297981681011813659e-01
1.385999908447265625e+02 1.619999885559082031e+01 2.132209958606084699e-01
1.421999969482421875e+02 1.619999885559082031e+01 1.929270425187571969e-01
1.458000030517578125e+02 1.619999885559082031e+01 1.698403184679234956e-01
1.494000091552734375e+02 1.619999885559082031e+01 1.449675398672180260e-01
1.530000000000000000e+02 1.619999885559082031e+01 1.193619147582618001e-01
1.565999908447265625e+02 1.619999885559082031e+01 9.408552972130479475e-02
1.601999969482421875e+02 1.619999885559082031e+01 7.017039442666794802e-02
1.638000030517578125e+02 1.619999885559082031e+01 4.858203847926659269e-02
1.673999938964843750e+02 1.619999885559082031e+01 3.018483177790006258e-02
1.710000000000000000e+02 1.619999885559082031e+01 1.571000629036428328e-02
1.746000061035156250e+02 1.619999885559082031e+01 5.730801665700032202e-03
1.782000122070312500e+02 1.619999885559082031e+01 6.409520830667198152e-04
1.800000071525573730e+00 1.979999923706054688e+01 -5.849289362723043362e-04
5.399999618530273438e+00 1.979999923706054688e+01 -5.229795854009817481e-03
9.000000000000000000e+00 1.979999923706054688e+01 -1.433657436713467979e-02
1.260000038146972656e+01 1.979999923706054688e+01 -2.754588978034986160e-02
1.619999885559082031e+01 1.979999923706054688e+01 -4.433486219824117613e-02
1.979999923706054688e+01 1.979999923706054688e+01 -6.403578880877706936e-02
2.339999961853027344e+01 1.979999923706054688e+01 -8.586014870159378032e-02
2.700000000000000000e+01 1.979999923706054688e+01 -1.089268788340421873e-01
3.059999656677246094e+01 1.979999923706054688e+01 -1.322938848136344658e-01
3.419999694824218750e+01 1.979999923706054688e+01 -1.549921555929824890e-01
3.779999923706054688e+01 1.979999923706054688e+01 -1.760605262751145372e-01
4.139999771118164062e+01 1.979999923706054688e+01 -1.945802631185993004e-01
4.500000000000000000e+01 1.979999923706054688e+01 -2.097082605540733780e-01
4.859999847412109375e+01 1.979999923706054688e+01 -2.207079898886608049e-01
5.219999694824218750e+01 1.979999923706054688e+01 -2.269759399151975721e-01
5.579999923706054688e+01 1.979999923706054688e+01 -2.280640770913471282e-01
5.939999771118164062e+01 1.979999923706054688e+01 -2.236967308223674067e-01
6.299999618530273438e+01 1.979999923706054688e+01 -2.137810091110788902e-01
6.659999847412109375e+01 1.979999923706054688e+01 -1.984110887044368277e-01
7.019999694824218750e+01 1.979999923706054688e+01 -1.778662879688680809e-01
7.380000305175781250e+01 1.979999923706054688e+01 -1.526015803896943468e-01
7.739999389648437500e+01 1.979999923706054688e+01 -1.232332558459564020e-01
8.099999237060546875e+01 1.979999923706054688e+01 -9.051757885186229036e-02
8.459999847412109375e+01 1.979999923706054688e+01 -5.532546636812665786e-02
8.819999694824218750e+01 1.979999923706054688e+01 -1.861271630688795739e-02
9.180000305175781250e+01 1.979999923706054688e+01 1.861276936017110598e-02
9.540000152587890625e+01 1.979999923706054688e+01 5.532551798753728572e-02
9.900000000000000000e+01 1.979999923706054688e+01 9.051756164539208338e-02
1.026000061035156250e+02 1.979999923706054688e+01 1.232333017298769540e-01
1.061999969482421875e+02 1.979999923706054688e+01 1.526015918606744848e-01
1.097999954223632812e+02 1.979999923706054688e+01 1.778662076720071150e-01
1.133999938964843750e+02 1.979999923706054688e+01 1.984111116463971036e-01
1.170000076293945312e+02 1.979999923706054688e+01 2.137810091110788902e-01
1.205999984741210938e+02 1.979999923706054688e+01 2.236967767062879864e-01
1.241999893188476562e+02 1.979999923706054688e+01 2.280640770913471282e-01
1.277999954223632812e+02 1.979999923706054688e+01 2.269759399151975721e-01
1.313999938964843750e+02 1.979999923706054688e+01 2.207079898886608049e-01
1.350000000000000000e+02 1.979999923706054688e+01 2.097082605540733780e-01
1.385999908447265625e+02 1.979999923706054688e+01 1.945803319444801560e-01
1.421999969482421875e+02 1.979999923706054688e+01 1.760605377460947030e-01
1.458000030517578125e+02 1.979999923706054688e+01 1.549921555929824890e-01
1.494000091552734375e+02 1.979999923706054688e+01 1.322938848136344658e-01
1.530000000000000000e+02 1.979999923706054688e+01 1.089267985371812075e-01
1.565999908447265625e+02 1.979999923706054688e+01 8.586017164355405629e-02
1.601999969482421875e+02 1.979999923706054688e+01 6.403580027975720734e-02
1.638000030517578125e+02 1.979999923706054688e+01 4.433479050461529292e-02
1.673999938964843750e+02 1.979999923706054688e+01 2.754594713525056540e-02
1.710000000000000000e+02 1.979999923706054688e+01 1.433657006551712632e-02
1.746000061035156250e+02 1.979999923706054688e+01 5.229791193924136425e-03
1.782000122070312500e+02 1.979999923706054688e+01 5.849172412495828215e-04
1.800000071525573730e+00 2.339999961853027344e+01 -5.196684690599538952e-04
5.399999618530273438e+00 2.339999961853027344e+01 -4.646308318085822474e-03
9.000000000000000000e+00 2.339999961853027344e+01 -1.273704512371375518e-02
1.260000038146972656e+01 2.339999961853027344e+01 -2.447259911977096511e-02
1.619999885559082031e+01 2.339999961853027344e+01 -3.938841496783692525e-02
1.979999923706054688e+01 2.339999961853027344e+01 -5.689131251223684266e-02
2.339999961853027344e+01 2.339999961853027344e+01 -7.628073892156117530e-02
2.700000000000000000e+01 2.339999961853027344e+01 -9.677389156904629697e-02
3.059999656677246094e+01 2.339999961853027344e+01 -1.175338649500948379e-01
3.419999694824218750e+01 2.339999961853027344e+01 -1.376996759727940334e-01
3.779999923706054688e+01 2.339999961853027344e+01 -1.564174707593886382e-01
4.139999771118164062e+01 2.339999961853027344e+01 -1.728709284791437872e-01
4.500000000000000000e+01 2.339999961853027344e+01 -1.863110973676911086e-01
4.859999847412109375e+01 2.339999961853027344e+01 -1.960836268338829735e-01
5.219999694824218750e+01 2.339999961853027344e+01 -2.016522370851600576e-01
5.579999923706054688e+01 2.339999961853027344e+01 -2.026189654075001290e-01
5.939999771118164062e+01 2.339999961853027344e+01 -1.987389063748986051e-01
6.299999618530273438e+01 2.339999961853027344e+01 -1.899294689303422101e-01
6.659999847412109375e+01 2.339999961853027344e+01 -1.762743797578781579e-01
7.019999694824218750e+01 2.339999961853027344e+01 -1.580217676289305540e-01
7.380000305175781250e+01 2.339999961853027344e+01 -1.355758354707182478e-01
7.739999389648437500e+01 2.339999961853027344e+01 -1.094841161073185076e-01
8.099999237060546875e+01 2.339999961853027344e+01 -8.041853940694475289e-02
8.459999847412109375e+01 2.339999961853027344e+01 -4.915281150910898178e-02
8.819999694824218750e+01 2.339999961853027344e+01 -1.653609752843397673e-02
9.180000305175781250e+01 2.339999961853027344e+01 1.653614484622705980e-02
9.540000152587890625e+01 2.339999961853027344e+01 4.915285739302954066e-02
9.900000000000000000e+01 2.339999961853027344e+01 8.041852220047453204e-02
1.026000061035156250e+02 2.339999961853027344e+01 1.094841619912390596e-01
1.061999969482421875e+02 2.339999961853027344e+01 1.355758469416983858e-01
1.097999954223632812e+02 2.339999961853027344e+01 1.580216988030496983e-01
1.133999938964843750e+02 2.339999961853027344e+01 1.762743797578781579e-01
1.170000076293945312e+02 2.339999961853027344e+01 1.899294804013223481e-01
1.205999984741210938e+02 2.339999961853027344e+01 1.987389293168588811e-01
1.241999893188476562e+02 2.339999961853027344e+01 2.026189654075001290e-01
1.277999954223632812e+02 2.339999961853027344e+01 2.016522370851600576e-01
1.313999938964843750e+02 2.339999961853027344e+01 1.960836268338829735e-01
1.350000000000000000e+02 2.339999961853027344e+01 1.863110973676911086e-01
1.385999908447265625e+02 2.339999961853027344e+01 1.728709973050246151e-01
1.421999969482421875e+02 2.339999961853027344e+01 1.564174822303687762e-01
1.458000030517578125e+02 2.339999961853027344e+01 1.376996759727940334e-01
1.494000091552734375e+02 2.339999961853027344e+01 1.175338534791146999e-01
1.530000000000000000e+02 2.339999961853027344e+01 9.677384568512573115e-02
1.565999908447265625e+02 2.339999961853027344e+01 7.628075612803138228e-02
1.601999969482421875e+02 2.339999961853027344e+01 5.689132971870705657e-02
1.638000030517578125e+02 2.339999961853027344e+01 3.938836621617131800e-02
1.673999938964843750e+02 2.339999961853027344e+01 2.447265073918159645e-02
1.710000000000000000e+02 2.339999961853027344e+01 1.273703938822368445e-02
1.746000061035156250e+02 2.339999961853027344e+01 4.646303299532010371e-03
1.782000122070312500e+02 2.339999961853027344e+01 5.196580734842013534e-04
1.800000071525573730e+00 2.700000000000000000e+01 -4.462124346222144417e-04
5.399999618530273438e+00 2.700000000000000000e+01 -3.989544519490979997e-03
9.000000000000000000e+00 2.700000000000000000e+01 -1.093664037768593902e-02
1.260000038146972656e+01 2.700000000000000000e+01 -2.101335155975955077e-02
1.619999885559082031e+01 2.700000000000000000e+01 -3.382080269183206783e-02
1.979999923706054688e+01 2.700000000000000000e+01 -4.884962776849944427e-02
2.339999961853027344e+01 2.700000000000000000e+01 -6.549832730573984518e-02
2.700000000000000000e+01 2.700000000000000000e+01 -8.309474775122713264e-02
3.059999656677246094e+01 2.700000000000000000e+01 -1.009202723475751406e-01
3.419999694824218750e+01 2.700000000000000000e+01 -1.182356365731443565e-01
3.779999923706054688e+01 2.700000000000000000e+01 -1.343076039063592630e-01
4.139999771118164062e+01 2.700000000000000000e+01 -1.484353318735617544e-01
4.500000000000000000e+01 2.700000000000000000e+01 -1.599757458570824353e-01
4.859999847412109375e+01 2.700000000000000000e+01 -1.683668825398270119e-01
5.219999694824218750e+01 2.700000000000000000e+01 -1.731483541338472709e-01
5.579999923706054688e+01 2.700000000000000000e+01 -1.739784630827112821e-01
5.939999771118164062e+01 2.700000000000000000e+01 -1.706467971976975695e-01
6.299999618530273438e+01 2.700000000000000000e+01 -1.630826034732981433e-01
6.659999847412109375e+01 2.700000000000000000e+01 -1.513577131871542691e-01
7.019999694824218750e+01 2.700000000000000000e+01 -1.356851080275388310e-01
7.380000305175781250e+01 2.700000000000000000e+01 -1.164119457374308553e-01
7.739999389648437500e+01 2.700000000000000000e+01 -9.400836443789811758e-02
8.099999237060546875e+01 2.700000000000000000e+01 -6.905123972021787182e-02
8.459999847412109375e+01 2.700000000000000000e+01 -4.220496788639609836e-02
8.819999694824218750e+01 2.700000000000000000e+01 -1.419869318584311702e-02
9.180000305175781250e+01 2.700000000000000000e+01 1.419873333427361037e-02
9.540000152587890625e+01 2.700000000000000000e+01 4.220500803482658825e-02
9.900000000000000000e+01 2.700000000000000000e+01 6.905122824923771996e-02
1.026000061035156250e+02 2.700000000000000000e+01 9.400840458632861441e-02
1.061999969482421875e+02 2.700000000000000000e+01 1.164119572084109933e-01
1.097999954223632812e+02 2.700000000000000000e+01 1.356850506726381134e-01
1.133999938964843750e+02 2.700000000000000000e+01 1.513576787742138274e-01
1.170000076293945312e+02 2.700000000000000000e+01 1.630825920023180053e-01
1.205999984741210938e+02 2.700000000000000000e+01 1.706468430816181214e-01
1.241999893188476562e+02 2.700000000000000000e+01 1.739784630827112821e-01
1.277999954223632812e+02 2.700000000000000000e+01 1.731483541338472709e-01
1.313999938964843750e+02 2.700000000000000000e+01 1.683668825398270119e-01
1.350000000000000000e+02 2.700000000000000000e+01 1.599757458570824353e-01
1.385999908447265625e+02 2.700000000000000000e+01 1.484353777574823063e-01
1.421999969482421875e+02 2.700000000000000000e+01 1.343076153773394010e-01
1.458000030517578125e+02 2.700000000000000000e+01 1.182356365731443565e-01
1.494000091552734375e+02 2.700000000000000000e+01 1.009202608765950027e-01
1.530000000000000000e+02 2.700000000000000000e+01 8.309469039632642884e-02
1.565999908447265625e+02 2.700000000000000000e+01 6.549833877671999705e-02
1.601999969482421875e+02 2.700000000000000000e+01 4.884965071045972718e-02
1.638000030517578125e+02 2.700000000000000000e+01 3.382075107242143303e-02
1.673999938964843750e+02 2.700000000000000000e+01 2.101339744368011311e-02
1.710000000000000000e+02 2.700000000000000000e+01 1.093663894381342004e-02
1.746000061035156250e+02 2.700000000000000000e+01 3.989540576341555830e-03
1.782000122070312500e+02 2.700000000000000000e+01 4.462035625360118553e-04
1.800000071525573730e+00 3.059999656677246094e+01 -3.657194243575576380e-04
5.399999618530273438e+00 3.059999656677246094e+01 -3.269863470228627760e-03
9.000000000000000000e+00 3.059999656677246094e+01 -8.963760842007157878e-03
1.260000038146972656e+01 3.059999656677246094e+01 -1.722272172220765465e-02
1.619999885559082031e+01 3.059999656677246094e+01 -2.771980991349855955e-02
1.979999923706054688e+01 3.059999656677246094e+01 -4.003756346949083333e-02
2.339999961853027344e+01 3.059999656677246094e+01 -5.368297113471611620e-02
2.700000000000000000e+01 3.059999656677246094e+01 -6.810514769115097455e-02
3.059999656677246094e+01 3.059999656677246094e+01 -8.271508698601935661e-02
3.419999694824218750e+01 3.059999656677246094e+01 -9.690688611279790754e-02
3.779999923706054688e+01 3.059999656677246094e+01 -1.100796320413244406e-01
4.139999771118164062e+01 3.059999656677246094e+01 -1.216588523506612063e-01
4.500000000000000000e+01 3.059999656677246094e+01 -1.311174210904013093e-01
4.859999847412109375e+01 3.059999656677246094e+01 -1.379948701757355844e-01
5.219999694824218750e+01 3.059999656677246094e+01 -1.419138387729744488e-01
5.579999923706054688e+01 3.059999656677246094e+01 -1.425941826051211059e-01
5.939999771118164062e+01 3.059999656677246094e+01 -1.398635387245808492e-01
6.299999618530273438e+01 3.059999656677246094e+01 -1.336638525008615741e-01
6.659999847412109375e+01 3.059999656677246094e+01 -1.240540274169858181e-01
7.019999694824218750e+01 3.059999656677246094e+01 -1.112086517906955424e-01
7.380000305175781250e+01 3.059999656677246094e+01 -9.541220019399072882e-02
7.739999389648437500e+01 3.059999656677246094e+01 -7.705002299822893974e-02
8.099999237060546875e+01 3.059999656677246094e+01 -5.659497121128125724e-02
8.459999847412109375e+01 3.059999656677246094e+01 -3.459154931846777914e-02
8.819999694824218750e+01 3.059999656677246094e+01 -1.163736670767012357e-02
9.180000305175781250e+01 3.059999656677246094e+01 1.163739968673802895e-02
9.540000152587890625e+01 3.059999656677246094e+01 3.459158373140820003e-02
9.900000000000000000e+01 3.059999656677246094e+01 5.659495974030111232e-02
1.026000061035156250e+02 3.059999656677246094e+01 7.705005167567929858e-02
1.061999969482421875e+02 3.059999656677246094e+01 9.541220019399072882e-02
1.097999954223632812e+02 3.059999656677246094e+01 1.112085944357948386e-01
1.133999938964843750e+02 3.059999656677246094e+01 1.240540274169858181e-01
1.170000076293945312e+02 3.059999656677246094e+01 1.336638410298814084e-01
1.205999984741210938e+02 3.059999656677246094e+01 1.398635616665411252e-01
1.241999893188476562e+02 3.059999656677246094e+01 1.425941826051211059e-01
1.277999954223632812e+02 3.059999656677246094e+01 1.419138387729744488e-01
1.313999938964843750e+02 3.059999656677246094e+01 1.379948701757355844e-01
1.350000000000000000e+02 3.059999656677246094e+01 1.311174210904013093e-01
1.385999908447265625e+02 3.059999656677246094e+01 1.216588752926214961e-01
1.421999969482421875e+02 3.059999656677246094e+01 1.100796435123045924e-01
1.458000030517578125e+02 3.059999656677246094e+01 9.690688611279790754e-02
1.494000091552734375e+02 3.059999656677246094e+01 8.271506404405908064e-02
1.530000000000000000e+02 3.059999656677246094e+01 6.810510754272049161e-02
1.565999908447265625e+02 3.059999656677246094e+01 5.368299407667639217e-02
1.601999969482421875e+02 3.059999656677246094e+01 4.003757780821601275e-02
1.638000030517578125e+02 3.059999656677246094e+01 2.771976689732303170e-02
1.673999938964843750e+02 3.059999656677246094e+01 1.722275326740304452e-02
1.710000000000000000e+02 3.059999656677246094e+01 8.963760125070900989e-03
1.746000061035156250e+02 3.059999656677246094e+01 3.269860602483592397e-03
1.782000122070312500e+02 3.059999656677246094e+01 3.657120981651630891e-04
1.800000071525573730e+00 3.419999694824218750e+01 -2.794589307419876115e-04
5.399999618530273438e+00 3.419999694824218750e+01 -2.498616422084275895e-03
9.000000000000000000e+00 3.419999694824218750e+01 -6.849522267245401405e-03
1.260000038146972656e+01 3.419999694824218750e+01 -1.316047484752099449e-02
1.619999885559082031e+01 3.419999694824218750e+01 -2.118166668523698351e-02
1.979999923706054688e+01 3.419999694824218750e+01 -3.059409627510602248e-02
2.339999961853027344e+01 3.419999694824218750e+01 -4.102102508411118592e-02
2.700000000000000000e+01 3.419999694824218750e+01 -5.204150828951823599e-02
3.059999656677246094e+01 3.419999694824218750e+01 -6.320546191129040869e-02
3.419999694824218750e+01 3.419999694824218750e+01 -7.404992579418299969e-02
3.779999923706054688e+01 3.419999694824218750e+01 -8.411566498375201706e-02
4.139999771118164062e+01 3.419999694824218750e+01 -9.296373095393228869e-02
4.500000000000000000e+01 3.419999694824218750e+01 -1.001913603855126567e-01
4.859999847412109375e+01 3.419999694824218750e+01 -1.054466637562060383e-01
5.219999694824218750e+01 3.419999694824218750e+01 -1.084412548897844136e-01
5.579999923706054688e+01 3.419999694824218750e+01 -1.089611311807423960e-01
5.939999771118164062e+01 3.419999694824218750e+01 -1.068745828351040927e-01
6.299999618530273438e+01 3.419999694824218750e+01 -1.021372056887447782e-01
6.659999847412109375e+01 3.419999694824218750e+01 -9.479398892577635405e-02
7.019999694824218750e+01 3.419999694824218750e+01 -8.497836872268586805e-02
7.380000305175781250e+01 3.419999694824218750e+01 -7.290777177255076957e-02
7.739999389648437500e+01 3.419999694824218750e+01 -5.887660078068285979e-02
8.099999237060546875e+01 3.419999694824218750e+01 -4.324617154729984425e-02
8.459999847412109375e+01 3.419999694824218750e+01 -2.643259961249674189e-02
8.819999694824218750e+01 3.419999694824218750e+01 -8.892515301289351248e-03
9.180000305175781250e+01 3.419999694824218750e+01 8.892541110994666917e-03
9.540000152587890625e+01 3.419999694824218750e+01 2.643262542220205583e-02
9.900000000000000000e+01 3.419999694824218750e+01 4.324616294406473382e-02
1.026000061035156250e+02 3.419999694824218750e+01 5.887662945813321169e-02
1.061999969482421875e+02 3.419999694824218750e+01 7.290777750804083857e-02
1.097999954223632812e+02 3.419999694824218750e+01 8.497835151621566108e-02
1.133999938964843750e+02 3.419999694824218750e+01 9.479398319028628506e-02
1.170000076293945312e+02 3.419999694824218750e+01 1.021371942177646264e-01
1.205999984741210938e+02 3.419999694824218750e+01 1.068746172480445206e-01
1.241999893188476562e+02 3.419999694824218750e+01 1.089611311807423960e-01
1.277999954223632812e+02 3.419999694824218750e+01 1.084412548897844136e-01
1.313999938964843750e+02 3.419999694824218750e+01 1.054466637562060383e-01
1.350000000000000000e+02 3.419999694824218750e+01 1.001913603855126567e-01
1.385999908447265625e+02 3.419999694824218750e+01 9.296379404432306148e-02
1.421999969482421875e+02 3.419999694824218750e+01 8.411567071924207217e-02
1.458000030517578125e+02 3.419999694824218750e+01 7.404992579418299969e-02
1.494000091552734375e+02 3.419999694824218750e+01 6.320545044031027071e-02
1.530000000000000000e+02 3.419999694824218750e+01 5.204146814108773916e-02
1.565999908447265625e+02 3.419999694824218750e+01 4.102103081960126185e-02
1.601999969482421875e+02 3.419999694824218750e+01 3.059410487834112943e-02
1.638000030517578125e+02 3.419999694824218750e+01 2.118163514004159712e-02
1.673999938964843750e+02 3.419999694824218750e+01 1.316050495884386537e-02
1.710000000000000000e+02 3.419999694824218750e+01 6.849518682564107418e-03
1.746000061035156250e+02 3.419999694824218750e+01 2.498614271275499156e-03
1.782000122070312500e+02 3.419999694824218750e+01 2.794533744859819743e-04
1.800000071525573730e+00 3.779999923706054688e+01 -1.887909146456653994e-04
5.399999618530273438e+00 3.779999923706054688e+01 -1.687962076304903251e-03
9.000000000000000000e+00 3.779999923706054688e+01 -4.627253227731424438e-03
1.260000038146972656e+01 3.779999923706054688e+01 -8.890677076721798661e-03
1.619999885559082031e+01 3.779999923706054688e+01 -1.430946413944458179e-02
1.979999923706054688e+01 3.779999923706054688e+01 -2.066811377208158801e-02
2.339999961853027344e+01 3.779999923706054688e+01 -2.771210715033406088e-02
2.700000000000000000e+01 3.779999923706054688e+01 -3.515708297813088107e-02
3.059999656677246094e+01 3.779999923706054688e+01 -4.269900292684204041e-02
3.419999694824218750e+01 3.779999923706054688e+01 -5.002507057450007039e-02
3.779999923706054688e+01 3.779999923706054688e+01 -5.682506186643406648e-02
4.139999771118164062e+01 3.779999923706054688e+01 -6.280249211443666990e-02
4.500000000000000000e+01 3.779999923706054688e+01 -6.768514348878826303e-02
4.859999847412109375e+01 3.779999923706054688e+01 -7.123543478430412190e-02
5.219999694824218750e+01 3.779999923706054688e+01 -7.325843963545285165e-02
5.579999923706054688e+01 3.779999923706054688e+01 -7.360966957638183372e-02
5.939999771118164062e+01 3.779999923706054688e+01 -7.220006391727842865e-02
6.299999618530273438e+01 3.779999923706054688e+01 -6.899968339997536448e-02
6.659999847412109375e+01 3.779999923706054688e+01 -6.403888597341506062e-02
7.019999694824218750e+01 3.779999923706054688e+01 -5.740788516091428761e-02
7.380000305175781250e+01 3.779999923706054688e+01 -4.925349803729422993e-02
7.739999389648437500e+01 3.779999923706054688e+01 -3.977460845623483759e-02
8.099999237060546875e+01 3.779999923706054688e+01 -2.921534181709111583e-02
8.459999847412109375e+01 3.779999923706054688e+01 -1.785677584786888802e-02
8.819999694824218750e+01 3.779999923706054688e+01 -6.007416465494862072e-03
9.180000305175781250e+01 3.779999923706054688e+01 6.007433671965072518e-03
9.540000152587890625e+01 3.779999923706054688e+01 1.785679305433910194e-02
9.900000000000000000e+01 3.779999923706054688e+01 2.921533608160104684e-02
1.026000061035156250e+02 3.779999923706054688e+01 3.977462566270505151e-02
1.061999969482421875e+02 3.779999923706054688e+01 4.925349230180416094e-02
1.097999954223632812e+02 3.779999923706054688e+01 5.740787368993414269e-02
1.133999938964843750e+02 3.779999923706054688e+01 6.403889744439519860e-02
1.170000076293945312e+02 3.779999923706054688e+01 6.899967766448529549e-02
1.205999984741210938e+02 3.779999923706054688e+01 7.220006965276851152e-02
1.241999893188476562e+02 3.779999923706054688e+01 7.360966957638183372e-02
1.277999954223632812e+02 3.779999923706054688e+01 7.325843963545285165e-02
1.313999938964843750e+02 3.779999923706054688e+01 7.123543478430412190e-02
1.350000000000000000e+02 3.779999923706054688e+01 6.768514348878826303e-02
1.385999908447265625e+02 3.779999923706054688e+01 6.280249211443666990e-02
1.421999969482421875e+02 3.779999923706054688e+01 5.682506186643406648e-02
1.458000030517578125e+02 3.779999923706054688e+01 5.002507057450007039e-02
1.494000091552734375e+02 3.779999923706054688e+01 4.269899432360693692e-02
1.530000000000000000e+02 3.779999923706054688e+01 3.515705430068052917e-02
1.565999908447265625e+02 3.779999923706054688e+01 2.771212148905923683e-02
1.601999969482421875e+02 3.779999923706054688e+01 2.066811377208158801e-02
1.638000030517578125e+02 3.779999923706054688e+01 1.430943976361178510e-02
1.673999938964843750e+02 3.779999923706054688e+01 8.890693566255750482e-03
1.710000000000000000e+02 3.779999923706054688e+01 4.627251793858907190e-03
1.746000061035156250e+02 3.779999923706054688e+01 1.687960463198320913e-03
1.782000122070312500e+02 3.779999923706054688e+01 1.887871507303067289e-04
1.800000071525573730e+00 4.139999771118164062e+01 -9.514576472404936850e-05
5.399999618530273438e+00 4.139999771118164062e+01 -8.506896795770986551e-04
9.000000000000000000e+00 4.139999771118164062e+01 -2.332017283542270857e-03
1.260000038146972656e+01 4.139999771118164062e+01 -4.480669157194344839e-03
1.619999885559082031e+01 4.139999771118164062e+01 -7.211598019897437484e-03
1.979999923706054688e+01 4.139999771118164062e+01 -1.041619053772092907e-02
2.339999961853027344e+01 4.139999771118164062e+01 -1.396619505873327241e-02
2.700000000000000000e+01 4.139999771118164062e+01 -1.771827379977721287e-02
3.059999656677246094e+01 4.139999771118164062e+01 -2.151920027587792689e-02
3.419999694824218750e+01 4.139999771118164062e+01 -2.521134171181404343e-02
3.779999923706054688e+01 4.139999771118164062e+01 -2.863837445797273729e-02
4.139999771118164062e+01 4.139999771118164062e+01 -3.165082017214017329e-02
4.500000000000000000e+01 4.139999771118164062e+01 -3.411156336094918473e-02
4.859999847412109375e+01 4.139999771118164062e+01 -3.590081831428021397e-02
5.219999694824218750e+01 4.139999771118164062e+01 -3.692036189693322784e-02
5.579999923706054688e+01 4.139999771118164062e+01 -3.709737059148481703e-02
5.939999771118164062e+01 4.139999771118164062e+01 -3.638697852685954942e-02
6.299999618530273438e+01 4.139999771118164062e+01 -3.477408989319222959e-02
6.659999847412109375e+01 4.139999771118164062e+01 -3.227396396181505395e-02
7.019999694824218750e+01 4.139999771118164062e+01 -2.893209750771120678e-02
7.380000305175781250e+01 4.139999771118164062e+01 -2.482248122053340444e-02
7.739999389648437500e+01 4.139999771118164062e+01 -2.004538293769176846e-02
8.099999237060546875e+01 4.139999771118164062e+01 -1.472377443403994658e-02
8.459999847412109375e+01 4.139999771118164062e+01 -8.999355293383842075e-03
8.819999694824218750e+01 4.139999771118164062e+01 -3.027583464803775687e-03
9.180000305175781250e+01 4.139999771118164062e+01 3.027592068038881343e-03
9.540000152587890625e+01 4.139999771118164062e+01 8.999363896618945563e-03
9.900000000000000000e+01 4.139999771118164062e+01 1.472377156629491035e-02
1.026000061035156250e+02 4.139999771118164062e+01 2.004539154092687542e-02
1.061999969482421875e+02 4.139999771118164062e+01 2.482248122053340444e-02
1.097999954223632812e+02 4.139999771118164062e+01 2.893209177222113432e-02
1.133999938964843750e+02 4.139999771118164062e+01 3.227396969730512988e-02
1.170000076293945312e+02 4.139999771118164062e+01 3.477406121574187770e-02
1.205999984741210938e+02 4.139999771118164062e+01 3.638697279136948043e-02
1.241999893188476562e+02 4.139999771118164062e+01 3.709737059148481703e-02
1.277999954223632812e+02 4.139999771118164062e+01 3.692036189693322784e-02
1.313999938964843750e+02 4.139999771118164062e+01 3.590081831428021397e-02
1.350000000000000000e+02 4.139999771118164062e+01 3.411156336094918473e-02
1.385999908447265625e+02 4.139999771118164062e+01 3.165083737861038721e-02
1.421999969482421875e+02 4.139999771118164062e+01 2.863837732571777525e-02
1.458000030517578125e+02 4.139999771118164062e+01 2.521134171181404343e-02
1.494000091552734375e+02 4.139999771118164062e+01 2.151919740813289239e-02
1.530000000000000000e+02 4.139999771118164062e+01 1.771825515943448517e-02
1.565999908447265625e+02 4.139999771118164062e+01 1.396619362486075343e-02
1.601999969482421875e+02 4.139999771118164062e+01 1.041619555627474117e-02
1.638000030517578125e+02 4.139999771118164062e+01 7.211590850534849509e-03
1.673999938964843750e+02 4.139999771118164062e+01 4.480679911238226801e-03
1.710000000000000000e+02 4.139999771118164062e+01 2.332017283542270857e-03
1.746000061035156250e+02 4.139999771118164062e+01 8.506886041727103939e-04
1.782000122070312500e+02 4.139999771118164062e+01 9.514390517062812878e-05
1.800000071525573730e+00 4.500000000000000000e+01 0.000000000000000000e+00
5.399999618530273438e+00 4.500000000000000000e+01 0.000000000000000000e+00
9.000000000000000000e+00 4.500000000000000000e+01 0.000000000000000000e+00
1.260000038146972656e+01 4.500000000000000000e+01 0.000000000000000000e+00
1.619999885559082031e+01 4.500000000000000000e+01 0.000000000000000000e+00
1.979999923706054688e+01 4.500000000000000000e+01 0.000000000000000000e+00
2.339999961853027344e+01 4.500000000000000000e+01 0.000000000000000000e+00
2.700000000000000000e+01 4.500000000000000000e+01 0.000000000000000000e+00
3.059999656677246094e+01 4.500000000000000000e+01 0.000000000000000000e+00
3.419999694824218750e+01 4.500000000000000000e+01 0.000000000000000000e+00
3.779999923706054688e+01 4.500000000000000000e+01 0.000000000000000000e+00
4.139999771118164062e+01 4.500000000000000000e+01 0.000000000000000000e+00
4.500000000000000000e+01 4.500000000000000000e+01 0.000000000000000000e+00
4.859999847412109375e+01 4.500000000000000000e+01 0.000000000000000000e+00
5.219999694824218750e+01 4.500000000000000000e+01 0.000000000000000000e+00
5.579999923706054688e+01 4.500000000000000000e+01 0.000000000000000000e+00
5.939999771118164062e+01 4.500000000000000000e+01 0.000000000000000000e+00
6.299999618530273438e+01 4.500000000000000000e+01 0.000000000000000000e+00
6.659999847412109375e+01 4.500000000000000000e+01 0.000000000000000000e+00
7.019999694824218750e+01 4.500000000000000000e+01 0.000000000000000000e+00
7.380000305175781250e+01 4.500000000000000000e+01 0.000000000000000000e+00
7.739999389648437500e+01 4.500000000000000000e+01 0.000000000000000000e+00
8.099999237060546875e+01 4.500000000000000000e+01 0.000000000000000000e+00
8.459999847412109375e+01 4.500000000000000000e+01 0.000000000000000000e+00
8.819999694824218750e+01 4.500000000000000000e+01 0.000000000000000000e+00
9.180000305175781250e+01 4.500000000000000000e+01 0.000000000000000000e+00
9.540000152587890625e+01 4.500000000000000000e+01 0.000000000000000000e+00
9.900000000000000000e+01 4.500000000000000000e+01 0.000000000000000000e+00
1.026000061035156250e+02 4.500000000000000000e+01 0.000000000000000000e+00
1.061999969482421875e+02 4.500000000000000000e+01 0.000000000000000000e+00
1.097999954223632812e+02 4.500000000000000000e+01 0.000000000000000000e+00
1.133999938964843750e+02 4.500000000000000000e+01 0.000000000000000000e+00
1.170000076293945312e+02 4.500000000000000000e+01 0.000000000000000000e+00
1.205999984741210938e+02 4.500000000000000000e+01 0.000000000000000000e+00
1.241999893188476562e+02 4.500000000000000000e+01 0.000000000000000000e+00
1.277999954223632812e+02 4.500000000000000000e+01 0.000000000000000000e+00
1.313999938964843750e+02 4.500000000000000000e+01 0.000000000000000000e+00
1.350000000000000000e+02 4.500000000000000000e+01 0.000000000000000000e+00
1.385999908447265625e+02 4.500000000000000000e+01 0.000000000000000000e+00
1.421999969482421875e+02 4.500000000000000000e+01 0.000000000000000000e+00
1.458000030517578125e+02 4.500000000000000000e+01 0.000000000000000000e+00
1.494000091552734375e+02 4.500000000000000000e+01 0.000000000000000000e+00
1.530000000000000000e+02 4.500000000000000000e+01 0.000000000000000000e+00
1.565999908447265625e+02 4.500000000000000000e+01 0.000000000000000000e+00
1.601999969482421875e+02 4.500000000000000000e+01 0.000000000000000000e+00
1.638000030517578125e+02 4.500000000000000000e+01 0.000000000000000000e+00
1.673999938964843750e+02 4.500000000000000000e+01 0.000000000000000000e+00
1.710000000000000000e+02 4.500000000000000000e+01 0.000000000000000000e+00
1.746000061035156250e+02 4.500000000000000000e+01 0.000000000000000000e+00
1.782000122070312500e+02 4.500000000000000000e+01 0.000000000000000000e+00
1.800000071525573730e+00 4.859999847412109375e+01 9.514576472404936850e-05
5.399999618530273438e+00 4.859999847412109375e+01 8.506896795770986551e-04
9.000000000000000000e+00 4.859999847412109375e+01 2.332017283542270857e-03
1.260000038146972656e+01 4.859999847412109375e+01 4.480669157194344839e-03
1.619999885559082031e+01 4.859999847412109375e+01 7.211598019897437484e-03
1.979999923706054688e+01 4.859999847412109375e+01 1.041619053772092907e-02
2.339999961853027344e+01 4.859999847412109375e+01 1.396619505873327241e-02
2.700000000000000000e+01 4.859999847412109375e+01 1.771827379977721287e-02
3.059999656677246094e+01 4.859999847412109375e+01 2.151920027587792689e-02
3.419999694824218750e+01 4.859999847412109375e+01 2.521134171181404343e-02
3.779999923706054688e+01 4.859999847412109375e+01 2.863837445797273729e-02
4.139999771118164062e+01 4.859999847412109375e+01 3.165082017214017329e-02
4.500000000000000000e+01 4.859999847412109375e+01 3.411156336094918473e-02
4.859999847412109375e+01 4.859999847412109375e+01 3.590081831428021397e-02
5.219999694824218750e+01 4.859999847412109375e+01 3.692036189693322784e-02
5.579999923706054688e+01 4.859999847412109375e+01 3.709737059148481703e-02
5.939999771118164062e+01 4.859999847412109375e+01 3.638697852685954942e-02
6.299999618530273438e+01 4.859999847412109375e+01 3.477408989319222959e-02
6.659999847412109375e+01 4.859999847412109375e+01 3.227396396181505395e-02
7.019999694824218750e+01 4.859999847412109375e+01 2.893209750771120678e-02
7.380000305175781250e+01 4.859999847412109375e+01 2.482248122053340444e-02
7.739999389648437500e+01 4.859999847412109375e+01 2.004538293769176846e-02
8.099999237060546875e+01 4.859999847412109375e+01 1.472377443403994658e-02
8.459999847412109375e+01 4.859999847412109375e+01 8.999355293383842075e-03
8.819999694824218750e+01 4.859999847412109375e+01 3.027583464803775687e-03
9.180000305175781250e+01 4.859999847412109375e+01 -3.027592068038881343e-03
9.540000152587890625e+01 4.859999847412109375e+01 -8.999363896618945563e-03
9.900000000000000000e+01 4.859999847412109375e+01 -1.472377156629491035e-02
1.026000061035156250e+02 4.859999847412109375e+01 -2.004539154092687542e-02
1.061999969482421875e+02 4.859999847412109375e+01 -2.482248122053340444e-02
1.097999954223632812e+02 4.859999847412109375e+01 -2.893209177222113432e-02
1.133999938964843750e+02 4.859999847412109375e+01 -3.227396969730512988e-02
1.170000076293945312e+02 4.859999847412109375e+01 -3.477406121574187770e-02
1.205999984741210938e+02 4.859999847412109375e+01 -3.638697279136948043e-02
1.241999893188476562e+02 4.859999847412109375e+01 -3.709737059148481703e-02
1.277999954223632812e+02 4.859999847412109375e+01 -3.692036189693322784e-02
1.313999938964843750e+02 4.859999847412109375e+01 -3.590081831428021397e-02
1.350000000000000000e+02 4.859999847412109375e+01 -3.411156336094918473e-02
1.385999908447265625e+02 4.859999847412109375e+01 -3.165083737861038721e-02
1.421999969482421875e+02 4.859999847412109375e+01 -2.863837732571777525e-02
1.458000030517578125e+02 4.859999847412109375e+01 -2.521134171181404343e-02
1.494000091552734375e+02 4.859999847412109375e+01 -2.151919740813289239e-02
1.530000000000000000e+02 4.859999847412109375e+01 -1.771825515943448517e-02
1.565999908447265625e+02 4.859999847412109375e+01 -1.396619362486075343e-02
1.601999969482421875e+02 4.859999847412109375e+01 -1.041619555627474117e-02
1.638000030517578125e+02 4.859999847412109375e+01 -7.211590850534849509e-03
1.673999938964843750e+02 4.859999847412109375e+01 -4.480679911238226801e-03
1.710000000000000000e+02 4.859999847412109375e+01 -2.332017283542270857e-03
1.746000061035156250e+02 4.859999847412109375e+01 -8.506886041727103939e-04
1.782000122070312500e+02 4.859999847412109375e+01 -9.514390517062812878e-05
1.800000071525573730e+00 5.219999694824218750e+01 1.887910042626977274e-04
5.399999618530273438e+00 5.219999694824218750e+01 1.687962793241162092e-03
9.000000000000000000e+00 5.219999694824218750e+01 4.627256095476459802e-03
1.260000038146972656e+01 5.219999694824218750e+01 8.890677076721798661e-03
1.619999885559082031e+01 5.219999694824218750e+01 1.430946700718961802e-02
1.979999923706054688e+01 5.219999694824218750e+01 2.066811377208158801e-02
2.339999961853027344e+01 5.219999694824218750e+01 2.771211862131420234e-02
2.700000000000000000e+01 5.219999694824218750e+01 3.515710305234612948e-02
3.059999656677246094e+01 5.219999694824218750e+01 4.269901153007715083e-02
3.419999694824218750e+01 5.219999694824218750e+01 5.002507630999013938e-02
3.779999923706054688e+01 5.219999694824218750e+01 5.682509627937448737e-02
4.139999771118164062e+01 5.219999694824218750e+01 6.280249211443666990e-02
4.500000000000000000e+01 5.219999694824218750e+01 6.768518937270881497e-02
4.859999847412109375e+01 5.219999694824218750e+01 7.123543478430412190e-02
5.219999694824218750e+01 5.219999694824218750e+01 7.325847978388334847e-02
5.579999923706054688e+01 5.219999694824218750e+01 7.360966957638183372e-02
5.939999771118164062e+01 5.219999694824218750e+01 7.220009833021885648e-02
6.299999618530273438e+01 5.219999694824218750e+01 6.899970060644557146e-02
6.659999847412109375e+01 5.219999694824218750e+01 6.403890317988526759e-02
7.019999694824218750e+01 5.219999694824218750e+01 5.740790236738449459e-02
7.380000305175781250e+01 5.219999694824218750e+01 4.925352097925451283e-02
7.739999389648437500e+01 5.219999694824218750e+01 3.977461705946994802e-02
8.099999237060546875e+01 5.219999694824218750e+01 2.921534755258118482e-02
8.459999847412109375e+01 5.219999694824218750e+01 1.785678445110399498e-02
8.819999694824218750e+01 5.219999694824218750e+01 6.007417899367380187e-03
9.180000305175781250e+01 5.219999694824218750e+01 -6.007435105837590633e-03
9.540000152587890625e+01 5.219999694824218750e+01 -1.785680165757420543e-02
9.900000000000000000e+01 5.219999694824218750e+01 -2.921534468483615032e-02
1.026000061035156250e+02 5.219999694824218750e+01 -3.977463426594016194e-02
1.061999969482421875e+02 5.219999694824218750e+01 -4.925350950827436791e-02
1.097999954223632812e+02 5.219999694824218750e+01 -5.740790236738449459e-02
1.133999938964843750e+02 5.219999694824218750e+01 -6.403893759282569542e-02
1.170000076293945312e+02 5.219999694824218750e+01 -6.899970634193565433e-02
1.205999984741210938e+02 5.219999694824218750e+01 -7.220010406570892547e-02
1.241999893188476562e+02 5.219999694824218750e+01 -7.360966957638183372e-02
1.277999954223632812e+02 5.219999694824218750e+01 -7.325847978388334847e-02
1.313999938964843750e+02 5.219999694824218750e+01 -7.123543478430412190e-02
1.350000000000000000e+02 5.219999694824218750e+01 -6.768518937270881497e-02
1.385999908447265625e+02 5.219999694824218750e+01 -6.280252652737709773e-02
1.421999969482421875e+02 5.219999694824218750e+01 -5.682510201486455637e-02
1.458000030517578125e+02 5.219999694824218750e+01 -5.002507630999013938e-02
1.494000091552734375e+02 5.219999694824218750e+01 -4.269901439782218533e-02
1.530000000000000000e+02 5.219999694824218750e+01 -3.515707437489577758e-02
1.565999908447265625e+02 5.219999694824218750e+01 -2.771213296003937482e-02
1.601999969482421875e+02 5.219999694824218750e+01 -2.066812380918921221e-02
1.638000030517578125e+02 5.219999694824218750e+01 -1.430944549910185583e-02
1.673999938964843750e+02 5.219999694824218750e+01 -8.890697867873303961e-03
1.710000000000000000e+02 5.219999694824218750e+01 -4.627254661603942554e-03
1.746000061035156250e+02 5.219999694824218750e+01 -1.687961180134579754e-03
1.782000122070312500e+02 5.219999694824218750e+01 -1.887871955388228929e-04
1.800000071525573730e+00 5.579999923706054688e+01 2.794589307419876115e-04
5.399999618530273438e+00 5.579999923706054688e+01 2.498616422084275895e-03
9.000000000000000000e+00 5.579999923706054688e+01 6.849522267245401405e-03
1.260000038146972656e+01 5.579999923706054688e+01 1.316047484752099449e-02
1.619999885559082031e+01 5.579999923706054688e+01 2.118166668523698351e-02
1.979999923706054688e+01 5.579999923706054688e+01 3.059409627510602248e-02
2.339999961853027344e+01 5.579999923706054688e+01 4.102102508411118592e-02
2.700000000000000000e+01 5.579999923706054688e+01 5.204150828951823599e-02
3.059999656677246094e+01 5.579999923706054688e+01 6.320546191129040869e-02
3.419999694824218750e+01 5.579999923706054688e+01 7.404992579418299969e-02
3.779999923706054688e+01 5.579999923706054688e+01 8.411566498375201706e-02
4.139999771118164062e+01 5.579999923706054688e+01 9.296373095393228869e-02
4.500000000000000000e+01 5.579999923706054688e+01 1.001913603855126567e-01
4.859999847412109375e+01 5.579999923706054688e+01 1.054466637562060383e-01
5.219999694824218750e+01 5.579999923706054688e+01 1.084412548897844136e-01
5.579999923706054688e+01 5.579999923706054688e+01 1.089611311807423960e-01
5.939999771118164062e+01 5.579999923706054688e+01 1.068745828351040927e-01
6.299999618530273438e+01 5.579999923706054688e+01 1.021372056887447782e-01
6.659999847412109375e+01 5.579999923706054688e+01 9.479398892577635405e-02
7.019999694824218750e+01 5.579999923706054688e+01 8.497836872268586805e-02
7.380000305175781250e+01 5.579999923706054688e+01 7.290777177255076957e-02
7.739999389648437500e+01 5.579999923706054688e+01 5.887660078068285979e-02
8.099999237060546875e+01 5.579999923706054688e+01 4.324617154729984425e-02
8.459999847412109375e+01 5.579999923706054688e+01 2.643259961249674189e-02
8.819999694824218750e+01 5.579999923706054688e+01 8.892515301289351248e-03
9.180000305175781250e+01 5.579999923706054688e+01 -8.892541110994666917e-03
9.540000152587890625e+01 5.579999923706054688e+01 -2.643262542220205583e-02
9.900000000000000000e+01 5.579999923706054688e+01 -4.324616294406473382e-02
1.026000061035156250e+02 5.579999923706054688e+01 -5.887662945813321169e-02
1.061999969482421875e+02 5.579999923706054688e+01 -7.290777750804083857e-02
1.097999954223632812e+02 5.579999923706054688e+01 -8.497835151621566108e-02
1.133999938964843750e+02 5.579999923706054688e+01 -9.479398319028628506e-02
1.170000076293945312e+02 5.579999923706054688e+01 -1.021371942177646264e-01
1.205999984741210938e+02 5.579999923706054688e+01 -1.068746172480445206e-01
1.241999893188476562e+02 5.579999923706054688e+01 -1.089611311807423960e-01
1.277999954223632812e+02 5.579999923706054688e+01 -1.084412548897844136e-01
1.313999938964843750e+02 5.579999923706054688e+01 -1.054466637562060383e-01
1.350000000000000000e+02 5.579999923706054688e+01 -1.001913603855126567e-01
1.385999908447265625e+02 5.579999923706054688e+01 -9.296379404432306148e-02
1.421999969482421875e+02 5.579999923706054688e+01 -8.411567071924207217e-02
1.458000030517578125e+02 5.579999923706054688e+01 -7.404992579418299969e-02
1.494000091552734375e+02 5.579999923706054688e+01 -6.320545044031027071e-02
1.530000000000000000e+02 5.579999923706054688e+01 -5.204146814108773916e-02
1.565999908447265625e+02 5.579999923706054688e+01 -4.102103081960126185e-02
1.601999969482421875e+02 5.579999923706054688e+01 -3.059410487834112943e-02
1.638000030517578125e+02 5.579999923706054688e+01 -2.118163514004159712e-02
1.673999938964843750e+02 5.579999923706054688e+01 -1.316050495884386537e-02
1.710000000000000000e+02 5.579999923706054688e+01 -6.849518682564107418e-03
1.746000061035156250e+02 5.579999923706054688e+01 -2.498614271275499156e-03
1.782000122070312500e+02 5.579999923706054688e+01 -2.794533744859819743e-04
1.800000071525573730e+00 5.939999771118164062e+01 3.657193347405252558e-04
5.399999618530273438e+00 5.939999771118164062e+01 3.269862753292368703e-03
9.000000000000000000e+00 5.939999771118164062e+01 8.963760842007157878e-03
1.260000038146972656e+01 5.939999771118164062e+01 1.722271742059010638e-02
1.619999885559082031e+01 5.939999771118164062e+01 2.771980417800848709e-02
1.979999923706054688e+01 5.939999771118164062e+01 4.003754913076566085e-02
2.339999961853027344e+01 5.939999771118164062e+01 5.368297113471611620e-02
2.700000000000000000e+01 5.939999771118164062e+01 6.810513622017083657e-02
3.059999656677246094e+01 5.939999771118164062e+01 8.271506977954914963e-02
3.419999694824218750e+01 5.939999771118164062e+01 9.690686317083763157e-02
3.779999923706054688e+01 5.939999771118164062e+01 1.100795976283840266e-01
4.139999771118164062e+01 5.939999771118164062e+01 1.216588179377207923e-01
4.500000000000000000e+01 5.939999771118164062e+01 1.311174210904013093e-01
4.859999847412109375e+01 5.939999771118164062e+01 1.379948357627951427e-01
5.219999694824218750e+01 5.939999771118164062e+01 1.419138158310141729e-01
5.579999923706054688e+01 5.939999771118164062e+01 1.425941367212005262e-01
5.939999771118164062e+01 5.939999771118164062e+01 1.398635157826205733e-01
6.299999618530273438e+01 5.939999771118164062e+01 1.336638180879211324e-01
6.659999847412109375e+01 5.939999771118164062e+01 1.240539930040454042e-01
7.019999694824218750e+01 5.939999771118164062e+01 1.112086173777551146e-01
7.380000305175781250e+01 5.939999771118164062e+01 9.541217725203045286e-02
7.739999389648437500e+01 5.939999771118164062e+01 7.705001152724880176e-02
8.099999237060546875e+01 5.939999771118164062e+01 5.659495400481104332e-02
8.459999847412109375e+01 5.939999771118164062e+01 3.459154071523266871e-02
8.819999694824218750e+01 5.939999771118164062e+01 1.163736383992508908e-02
9.180000305175781250e+01 5.939999771118164062e+01 -1.163739681899299272e-02
9.540000152587890625e+01 5.939999771118164062e+01 -3.459157512817308960e-02
9.900000000000000000e+01 5.939999771118164062e+01 -5.659494253383090534e-02
1.026000061035156250e+02 5.939999771118164062e+01 -7.705004594018922959e-02
1.061999969482421875e+02 5.939999771118164062e+01 -9.541217725203045286e-02
1.097999954223632812e+02 5.939999771118164062e+01 -1.112085829648147006e-01
1.133999938964843750e+02 5.939999771118164062e+01 -1.240540044750255422e-01
1.170000076293945312e+02 5.939999771118164062e+01 -1.336638295589012981e-01
1.205999984741210938e+02 5.939999771118164062e+01 -1.398635387245808492e-01
1.241999893188476562e+02 5.939999771118164062e+01 -1.425941367212005262e-01
1.277999954223632812e+02 5.939999771118164062e+01 -1.419138158310141729e-01
1.313999938964843750e+02 5.939999771118164062e+01 -1.379948357627951427e-01
1.350000000000000000e+02 5.939999771118164062e+01 -1.311174210904013093e-01
1.385999908447265625e+02 5.939999771118164062e+01 -1.216588752926214961e-01
1.421999969482421875e+02 5.939999771118164062e+01 -1.100796090993641646e-01
1.458000030517578125e+02 5.939999771118164062e+01 -9.690686317083763157e-02
1.494000091552734375e+02 5.939999771118164062e+01 -8.271505257307894265e-02
1.530000000000000000e+02 5.939999771118164062e+01 -6.810508460076021564e-02
1.565999908447265625e+02 5.939999771118164062e+01 -5.368297113471611620e-02
1.601999969482421875e+02 5.939999771118164062e+01 -4.003756633723587477e-02
1.638000030517578125e+02 5.939999771118164062e+01 -2.771976116183295924e-02
1.673999938964843750e+02 5.939999771118164062e+01 -1.722275039965800655e-02
1.710000000000000000e+02 5.939999771118164062e+01 -8.963757257325864758e-03
1.746000061035156250e+02 5.939999771118164062e+01 -3.269859527079204027e-03
1.782000122070312500e+02 5.939999771118164062e+01 -3.657120533566469251e-04
1.800000071525573730e+00 6.299999618530273438e+01 4.462124346222144417e-04
5.399999618530273438e+00 6.299999618530273438e+01 3.989544161022849818e-03
9.000000000000000000e+00 6.299999618530273438e+01 1.093663966074967867e-02
1.260000038146972656e+01 6.299999618530273438e+01 2.101335155975955077e-02
1.619999885559082031e+01 6.299999618530273438e+01 3.382080269183206783e-02
1.979999923706054688e+01 6.299999618530273438e+01 4.884962776849944427e-02
2.339999961853027344e+01 6.299999618530273438e+01 6.549832730573984518e-02
2.700000000000000000e+01 6.299999618530273438e+01 8.309474775122713264e-02
3.059999656677246094e+01 6.299999618530273438e+01 1.009202723475751406e-01
3.419999694824218750e+01 6.299999618530273438e+01 1.182356365731443565e-01
3.779999923706054688e+01 6.299999618530273438e+01 1.343076039063592630e-01
4.139999771118164062e+01 6.299999618530273438e+01 1.484353089316014784e-01
4.500000000000000000e+01 6.299999618530273438e+01 1.599757229151221594e-01
4.859999847412109375e+01 6.299999618530273438e+01 1.683668710688468462e-01
5.219999694824218750e+01 6.299999618530273438e+01 1.731483426628671607e-01
5.579999923706054688e+01 6.299999618530273438e+01 1.739784630827112821e-01
5.939999771118164062e+01 6.299999618530273438e+01 1.706467971976975695e-01
6.299999618530273438e+01 6.299999618530273438e+01 1.630826034732981433e-01
6.659999847412109375e+01 6.299999618530273438e+01 1.513576902451939932e-01
7.019999694824218750e+01 6.299999618530273438e+01 1.356850965565586653e-01
7.380000305175781250e+01 6.299999618530273438e+01 1.164119342664507173e-01
7.739999389648437500e+01 6.299999618530273438e+01 9.400835870240804859e-02
8.099999237060546875e+01 6.299999618530273438e+01 6.905123398472780283e-02
8.459999847412109375e+01 6.299999618530273438e+01 4.220496788639609836e-02
8.819999694824218750e+01 6.299999618530273438e+01 1.419869175197059977e-02
9.180000305175781250e+01 6.299999618530273438e+01 -1.419873190040109312e-02
9.540000152587890625e+01 6.299999618530273438e+01 -4.220500803482658825e-02
9.900000000000000000e+01 6.299999618530273438e+01 -6.905122251374766484e-02
1.026000061035156250e+02 6.299999618530273438e+01 -9.400839311534847642e-02
1.061999969482421875e+02 6.299999618530273438e+01 -1.164119572084109933e-01
1.097999954223632812e+02 6.299999618530273438e+01 -1.356850392016579754e-01
1.133999938964843750e+02 6.299999618530273438e+01 -1.513576787742138274e-01
1.170000076293945312e+02 6.299999618530273438e+01 -1.630825920023180053e-01
1.205999984741210938e+02 6.299999618530273438e+01 -1.706468201396578455e-01
1.241999893188476562e+02 6.299999618530273438e+01 -1.739784630827112821e-01
1.277999954223632812e+02 6.299999618530273438e+01 -1.731483426628671607e-01
1.313999938964843750e+02 6.299999618530273438e+01 -1.683668710688468462e-01
1.350000000000000000e+02 6.299999618530273438e+01 -1.599757229151221594e-01
1.385999908447265625e+02 6.299999618530273438e+01 -1.484353662865021961e-01
1.421999969482421875e+02 6.299999618530273438e+01 -1.343076153773394010e-01
1.458000030517578125e+02 6.299999618530273438e+01 -1.182356365731443565e-01
1.494000091552734375e+02 6.299999618530273438e+01 -1.009202494056148508e-01
1.530000000000000000e+02 6.299999618530273438e+01 -8.309469039632642884e-02
1.565999908447265625e+02 6.299999618530273438e+01 -6.549833877671999705e-02
1.601999969482421875e+02 6.299999618530273438e+01 -4.884965071045972718e-02
1.638000030517578125e+02 6.299999618530273438e+01 -3.382074820467639159e-02
1.673999938964843750e+02 6.299999618530273438e+01 -2.101339600980759587e-02
1.710000000000000000e+02 6.299999618530273438e+01 -1.093663822687716142e-02
1.746000061035156250e+02 6.299999618530273438e+01 -3.989540576341555830e-03
1.782000122070312500e+02 6.299999618530273438e+01 -4.462035177274956913e-04
1.800000071525573730e+00 6.659999847412109375e+01 5.196683794429215672e-04
5.399999618530273438e+00 6.659999847412109375e+01 4.646307242681433670e-03
9.000000000000000000e+00 6.659999847412109375e+01 1.273704082209620170e-02
1.260000038146972656e+01 6.659999847412109375e+01 2.447259338428089612e-02
1.619999885559082031e+01 6.659999847412109375e+01 3.938841496783692525e-02
1.979999923706054688e+01 6.659999847412109375e+01 5.689131251223684266e-02
2.339999961853027344e+01 6.659999847412109375e+01 7.628073318607110631e-02
2.700000000000000000e+01 6.659999847412109375e+01 9.677386862708602100e-02
3.059999656677246094e+01 6.659999847412109375e+01 1.175338534791146999e-01
3.419999694824218750e+01 6.659999847412109375e+01 1.376996759727940334e-01
3.779999923706054688e+01 6.659999847412109375e+01 1.564174707593886382e-01
4.139999771118164062e+01 6.659999847412109375e+01 1.728708940662033455e-01
4.500000000000000000e+01 6.659999847412109375e+01 1.863110629547506947e-01
4.859999847412109375e+01 6.659999847412109375e+01 1.960835580080021179e-01
5.219999694824218750e+01 6.659999847412109375e+01 2.016521682592792297e-01
5.579999923706054688e+01 6.659999847412109375e+01 2.026189654075001290e-01
5.939999771118164062e+01 6.659999847412109375e+01 1.987388604909780254e-01
6.299999618530273438e+01 6.659999847412109375e+01 1.899294689303422101e-01
6.659999847412109375e+01 6.659999847412109375e+01 1.762743453449377440e-01
7.019999694824218750e+01 6.659999847412109375e+01 1.580217332159901400e-01
7.380000305175781250e+01 6.659999847412109375e+01 1.355758125287579441e-01
7.739999389648437500e+01 6.659999847412109375e+01 1.094841046363383558e-01
8.099999237060546875e+01 6.659999847412109375e+01 8.041852220047453204e-02
8.459999847412109375e+01 6.659999847412109375e+01 4.915280003812883686e-02
8.819999694824218750e+01 6.659999847412109375e+01 1.653609466068894224e-02
9.180000305175781250e+01 6.659999847412109375e+01 -1.653614197848202530e-02
9.540000152587890625e+01 6.659999847412109375e+01 -4.915284592204940267e-02
9.900000000000000000e+01 6.659999847412109375e+01 -8.041851072949439405e-02
1.026000061035156250e+02 6.659999847412109375e+01 -1.094841505202589216e-01
1.061999969482421875e+02 6.659999847412109375e+01 -1.355758125287579441e-01
1.097999954223632812e+02 6.659999847412109375e+01 -1.580216643901092843e-01
1.133999938964843750e+02 6.659999847412109375e+01 -1.762743453449377440e-01
1.170000076293945312e+02 6.659999847412109375e+01 -1.899294345174017684e-01
1.205999984741210938e+02 6.659999847412109375e+01 -1.987388834329383014e-01
1.241999893188476562e+02 6.659999847412109375e+01 -2.026189654075001290e-01
1.277999954223632812e+02 6.659999847412109375e+01 -2.016521682592792297e-01
1.313999938964843750e+02 6.659999847412109375e+01 -1.960835580080021179e-01
1.350000000000000000e+02 6.659999847412109375e+01 -1.863110629547506947e-01
1.385999908447265625e+02 6.659999847412109375e+01 -1.728709628920841734e-01
1.421999969482421875e+02 6.659999847412109375e+01 -1.564174822303687762e-01
1.458000030517578125e+02 6.659999847412109375e+01 -1.376996759727940334e-01
1.494000091552734375e+02 6.659999847412109375e+01 -1.175338420081345620e-01
1.530000000000000000e+02 6.659999847412109375e+01 -9.677383421414559317e-02
1.565999908447265625e+02 6.659999847412109375e+01 -7.628075612803138228e-02
1.601999969482421875e+02 6.659999847412109375e+01 -5.689132971870705657e-02
1.638000030517578125e+02 6.659999847412109375e+01 -3.938835474519118002e-02
1.673999938964843750e+02 6.659999847412109375e+01 -2.447264500369152745e-02
1.710000000000000000e+02 6.659999847412109375e+01 -1.273703652047864822e-02
1.746000061035156250e+02 6.659999847412109375e+01 -4.646302582595751747e-03
1.782000122070312500e+02 6.659999847412109375e+01 -5.196579838671690254e-04
1.800000071525573730e+00 7.019999694824218750e+01 5.849288018467558442e-04
5.399999618530273438e+00 7.019999694824218750e+01 5.229794420137300233e-03
9.000000000000000000e+00 7.019999694824218750e+01 1.433657006551712632e-02
1.260000038146972656e+01 7.019999694824218750e+01 2.754588404485978914e-02
1.619999885559082031e+01 7.019999694824218750e+01 4.433484499177096222e-02
1.979999923706054688e+01 7.019999694824218750e+01 6.403577160230684850e-02
2.339999961853027344e+01 7.019999694824218750e+01 8.586012575963349047e-02
2.700000000000000000e+01 7.019999694824218750e+01 1.089268444211017595e-01
3.059999656677246094e+01 7.019999694824218750e+01 1.322938504006940241e-01
3.419999694824218750e+01 7.019999694824218750e+01 1.549921326510222130e-01
3.779999923706054688e+01 7.019999694824218750e+01 1.760605033331542613e-01
4.139999771118164062e+01 7.019999694824218750e+01 1.945801942927184724e-01
4.500000000000000000e+01 7.019999694824218750e+01 2.097081917281925223e-01
4.859999847412109375e+01 7.019999694824218750e+01 2.207079210627799493e-01
5.219999694824218750e+01 7.019999694824218750e+01 2.269758710893167164e-01
5.579999923706054688e+01 7.019999694824218750e+01 2.280640082654662726e-01
5.939999771118164062e+01 7.019999694824218750e+01 2.236966619964865788e-01
6.299999618530273438e+01 7.019999694824218750e+01 2.137809632271583105e-01
6.659999847412109375e+01 7.019999694824218750e+01 1.984110428205162757e-01
7.019999694824218750e+01 7.019999694824218750e+01 1.778662306139673910e-01
7.380000305175781250e+01 7.019999694824218750e+01 1.526015459767539328e-01
7.739999389648437500e+01 7.019999694824218750e+01 1.232332214330159742e-01
8.099999237060546875e+01 7.019999694824218750e+01 9.051755017441194540e-02
8.459999847412109375e+01 7.019999694824218750e+01 5.532545489714651293e-02
8.819999694824218750e+01 7.019999694824218750e+01 1.861271343914292289e-02
9.180000305175781250e+01 7.019999694824218750e+01 -1.861276649242607148e-02
9.540000152587890625e+01 7.019999694824218750e+01 -5.532550651655714080e-02
9.900000000000000000e+01 7.019999694824218750e+01 -9.051753296794172454e-02
1.026000061035156250e+02 7.019999694824218750e+01 -1.232332673169365400e-01
1.061999969482421875e+02 7.019999694824218750e+01 -1.526015459767539328e-01
1.097999954223632812e+02 7.019999694824218750e+01 -1.778661732590666733e-01
1.133999938964843750e+02 7.019999694824218750e+01 -1.984110657624765517e-01
1.170000076293945312e+02 7.019999694824218750e+01 -2.137809402851980345e-01
1.205999984741210938e+02 7.019999694824218750e+01 -2.236967078804071307e-01
1.241999893188476562e+02 7.019999694824218750e+01 -2.280640082654662726e-01
1.277999954223632812e+02 7.019999694824218750e+01 -2.269758710893167164e-01
1.313999938964843750e+02 7.019999694824218750e+01 -2.207079210627799493e-01
1.350000000000000000e+02 7.019999694824218750e+01 -2.097081917281925223e-01
1.385999908447265625e+02 7.019999694824218750e+01 -1.945802401766390244e-01
1.421999969482421875e+02 7.019999694824218750e+01 -1.760605262751145372e-01
1.458000030517578125e+02 7.019999694824218750e+01 -1.549921326510222130e-01
1.494000091552734375e+02 7.019999694824218750e+01 -1.322938504006940241e-01
1.530000000000000000e+02 7.019999694824218750e+01 -1.089267641242407797e-01
1.565999908447265625e+02 7.019999694824218750e+01 -8.586014870159378032e-02
1.601999969482421875e+02 7.019999694824218750e+01 -6.403579454426713835e-02
1.638000030517578125e+02 7.019999694824218750e+01 -4.433478763687025842e-02
1.673999938964843750e+02 7.019999694824218750e+01 -2.754594139976049294e-02
1.710000000000000000e+02 7.019999694824218750e+01 -1.433656863164460907e-02
1.746000061035156250e+02 7.019999694824218750e+01 -5.229789043115359685e-03
1.782000122070312500e+02 7.019999694824218750e+01 -5.849171068240343295e-04
1.800000071525573730e+00 7.380000305175781250e+01 6.409647638767972631e-04
5.399999618530273438e+00 7.380000305175781250e+01 5.730807759658232241e-03
9.000000000000000000e+00 7.380000305175781250e+01 1.571001059198183850e-02
1.260000038146972656e+01 7.380000305175781250e+01 3.018477155525432429e-02
1.619999885559082031e+01 7.380000305175781250e+01 4.858211304063751040e-02
1.979999923706054688e+01 7.380000305175781250e+01 7.017037722019774104e-02
2.339999961853027344e+01 7.380000305175781250e+01 9.408550677934451878e-02
2.700000000000000000e+01 7.380000305175781250e+01 1.193619835841426557e-01
3.059999656677246094e+01 7.380000305175781250e+01 1.449675742801584399e-01
3.419999694824218750e+01 7.380000305175781250e+01 1.698403184679234956e-01
3.779999923706054688e+01 7.380000305175781250e+01 1.929270425187571969e-01
4.139999771118164062e+01 7.380000305175781250e+01 2.132209270347276142e-01
4.500000000000000000e+01 7.380000305175781250e+01 2.297981681011813659e-01
4.859999847412109375e+01 7.380000305175781250e+01 2.418516675554167328e-01
5.219999694824218750e+01 7.380000305175781250e+01 2.487201233923206634e-01
5.579999923706054688e+01 7.380000305175781250e+01 2.499124858940288685e-01
5.939999771118164062e+01 7.380000305175781250e+01 2.451267241534359487e-01
6.299999618530273438e+01 7.380000305175781250e+01 2.342610905766936147e-01
6.659999847412109375e+01 7.380000305175781250e+01 2.174187551591876544e-01
7.019999694824218750e+01 7.380000305175781250e+01 1.949057636510726221e-01
7.380000305175781250e+01 7.380000305175781250e+01 1.672207251461256539e-01
7.739999389648437500e+01 7.380000305175781250e+01 1.350389247742512788e-01
8.099999237060546875e+01 7.380000305175781250e+01 9.918911790865689304e-02
8.459999847412109375e+01 7.380000305175781250e+01 6.062560980019013335e-02
8.819999694824218750e+01 7.380000305175781250e+01 2.039580704226585939e-02
9.180000305175781250e+01 7.380000305175781250e+01 -2.039586583103908043e-02
9.540000152587890625e+01 7.380000305175781250e+01 -6.062567289058091308e-02
9.900000000000000000e+01 7.380000305175781250e+01 -9.918909496669661707e-02
1.026000061035156250e+02 7.380000305175781250e+01 -1.350389821291519965e-01
1.061999969482421875e+02 7.380000305175781250e+01 -1.672207366171057918e-01
1.097999954223632812e+02 7.380000305175781250e+01 -1.949056948251917665e-01
1.133999938964843750e+02 7.380000305175781250e+01 -2.174187781011479303e-01
1.170000076293945312e+02 7.380000305175781250e+01 -2.342610905766936147e-01
1.205999984741210938e+02 7.380000305175781250e+01 -2.451267700373565006e-01
1.241999893188476562e+02 7.380000305175781250e+01 -2.499124858940288685e-01
1.277999954223632812e+02 7.380000305175781250e+01 -2.487201233923206634e-01
1.313999938964843750e+02 7.380000305175781250e+01 -2.418516675554167328e-01
1.350000000000000000e+02 7.380000305175781250e+01 -2.297981681011813659e-01
1.385999908447265625e+02 7.380000305175781250e+01 -2.132209958606084699e-01
1.421999969482421875e+02 7.380000305175781250e+01 -1.929270425187571969e-01
1.458000030517578125e+02 7.380000305175781250e+01 -1.698403184679234956e-01
1.494000091552734375e+02 7.380000305175781250e+01 -1.449675513381981640e-01
1.530000000000000000e+02 7.380000305175781250e+01 -1.193619262292419519e-01
1.565999908447265625e+02 7.380000305175781250e+01 -9.408552972130479475e-02
1.601999969482421875e+02 7.380000305175781250e+01 -7.017040016215800313e-02
1.638000030517578125e+02 7.380000305175781250e+01 -4.858203847926659269e-02
1.673999938964843750e+02 7.380000305175781250e+01 -3.018483464564509708e-02
1.710000000000000000e+02 7.380000305175781250e+01 -1.571000629036428328e-02
1.746000061035156250e+02 7.380000305175781250e+01 -5.730802024168161514e-03
1.782000122070312500e+02 7.380000305175781250e+01 -6.409520830667198152e-04
1.800000071525573730e+00 7.739999389648437500e+01 6.868921038918859075e-04
5.399999618530273438e+00 7.739999389648437500e+01 6.141438737373455629e-03
9.000000000000000000e+00 7.739999389648437500e+01 1.683568941838694405e-02
1.260000038146972656e+01 7.739999389648437500e+01 3.234761625755364078e-02
1.619999885559082031e+01 7.739999389648437500e+01 5.206318270649414048e-02
1.979999923706054688e+01 7.739999389648437500e+01 7.519832576450186101e-02
2.339999961853027344e+01 7.739999389648437500e+01 1.008270591629515794e-01
2.700000000000000000e+01 7.739999389648437500e+01 1.279146775511892375e-01
3.059999656677246094e+01 7.739999389648437500e+01 1.553550171077741904e-01
3.419999694824218750e+01 7.739999389648437500e+01 1.820099501251035701e-01
3.779999923706054688e+01 7.739999389648437500e+01 2.067509271639920709e-01
4.139999771118164062e+01 7.739999389648437500e+01 2.284989190065218612e-01
4.500000000000000000e+01 7.739999389648437500e+01 2.462640259504686457e-01
4.859999847412109375e+01 7.739999389648437500e+01 2.591812213834199796e-01
5.219999694824218750e+01 7.739999389648437500e+01 2.665417134424803991e-01
5.579999923706054688e+01 7.739999389648437500e+01 2.678195806301575943e-01
5.939999771118164062e+01 7.739999389648437500e+01 2.626909054092377294e-01
6.299999618530273438e+01 7.739999389648437500e+01 2.510467364103441401e-01
6.659999847412109375e+01 7.739999389648437500e+01 2.329975391722320655e-01
7.019999694824218750e+01 7.739999389648437500e+01 2.088714296108469259e-01
7.380000305175781250e+01 7.739999389648437500e+01 1.792026456842828741e-01
7.739999389648437500e+01 7.739999389648437500e+01 1.447149488845191900e-01
8.099999237060546875e+01 7.739999389648437500e+01 1.062963536681702376e-01
8.459999847412109375e+01 7.739999389648437500e+01 6.496964703752387826e-02
8.819999694824218750e+01 7.739999389648437500e+01 2.185723428802751472e-02
9.180000305175781250e+01 7.739999389648437500e+01 -2.185729737841828751e-02
9.540000152587890625e+01 7.739999389648437500e+01 -6.496971012791463718e-02
9.900000000000000000e+01 7.739999389648437500e+01 -1.062963421971900996e-01
1.026000061035156250e+02 7.739999389648437500e+01 -1.447150062394198800e-01
1.061999969482421875e+02 7.739999389648437500e+01 -1.792026571552629843e-01
1.097999954223632812e+02 7.739999389648437500e+01 -2.088713607849660703e-01
1.133999938964843750e+02 7.739999389648437500e+01 -2.329975621141923414e-01
1.170000076293945312e+02 7.739999389648437500e+01 -2.510466905264235882e-01
1.205999984741210938e+02 7.739999389648437500e+01 -2.626909512931582813e-01
1.241999893188476562e+02 7.739999389648437500e+01 -2.678195806301575943e-01
1.277999954223632812e+02 7.739999389648437500e+01 -2.665417134424803991e-01
1.313999938964843750e+02 7.739999389648437500e+01 -2.591812213834199796e-01
1.350000000000000000e+02 7.739999389648437500e+01 -2.462640259504686457e-01
1.385999908447265625e+02 7.739999389648437500e+01 -2.284990107743629650e-01
1.421999969482421875e+02 7.739999389648437500e+01 -2.067509501059523469e-01
1.458000030517578125e+02 7.739999389648437500e+01 -1.820099501251035701e-01
1.494000091552734375e+02 7.739999389648437500e+01 -1.553549826948337487e-01
1.530000000000000000e+02 7.739999389648437500e+01 -1.279146087253084096e-01
1.565999908447265625e+02 7.739999389648437500e+01 -1.008270821049118554e-01
1.601999969482421875e+02 7.739999389648437500e+01 -7.519834870646213698e-02
1.638000030517578125e+02 7.739999389648437500e+01 -5.206310814512322277e-02
1.673999938964843750e+02 7.739999389648437500e+01 -3.234768508343448257e-02
1.710000000000000000e+02 7.739999389648437500e+01 -1.683568224902435781e-02
1.746000061035156250e+02 7.739999389648437500e+01 -6.141433001883384903e-03
1.782000122070312500e+02 7.739999389648437500e+01 -6.868784372944526347e-04
1.800000071525573730e+00 8.099999237060546875e+01 7.219868506961870866e-04
5.399999618530273438e+00 8.099999237060546875e+01 6.455218795887987873e-03
9.000000000000000000e+00 8.099999237060546875e+01 1.769585950458222798e-02
1.260000038146972656e+01 8.099999237060546875e+01 3.400032353103446536e-02
1.619999885559082031e+01 8.099999237060546875e+01 5.472321123328803549e-02
1.979999923706054688e+01 8.099999237060546875e+01 7.904036996891701528e-02
2.339999961853027344e+01 8.099999237060546875e+01 1.059785157504309350e-01
2.700000000000000000e+01 8.099999237060546875e+01 1.344501193636276626e-01
3.059999656677246094e+01 8.099999237060546875e+01 1.632924077000720842e-01
3.419999694824218750e+01 8.099999237060546875e+01 1.913092443055896263e-01
3.779999923706054688e+01 8.099999237060546875e+01 2.173142774720658588e-01
4.139999771118164062e+01 8.099999237060546875e+01 2.401734631608280768e-01
4.500000000000000000e+01 8.099999237060546875e+01 2.588461999374299105e-01
4.859999847412109375e+01 8.099999237060546875e+01 2.724232979159171286e-01
5.219999694824218750e+01 8.099999237060546875e+01 2.801599463557522540e-01
5.579999923706054688e+01 8.099999237060546875e+01 2.815030375365096260e-01
5.939999771118164062e+01 8.099999237060546875e+01 2.761123421872152539e-01
6.299999618530273438e+01 8.099999237060546875e+01 2.638732193323426456e-01
6.659999847412109375e+01 8.099999237060546875e+01 2.449018929426776403e-01
7.019999694824218750e+01 8.099999237060546875e+01 2.195431118553697880e-01
7.380000305175781250e+01 8.099999237060546875e+01 1.883585182000694080e-01
7.739999389648437500e+01 8.099999237060546875e+01 1.521087411989280880e-01
8.099999237060546875e+01 8.099999237060546875e+01 1.117272548028578893e-01
8.459999847412109375e+01 8.099999237060546875e+01 6.828908485770757153e-02
8.819999694824218750e+01 8.099999237060546875e+01 2.297396861766788992e-02
9.180000305175781250e+01 8.099999237060546875e+01 -2.297403314193117996e-02
9.540000152587890625e+01 8.099999237060546875e+01 -6.828915368358841331e-02
9.900000000000000000e+01 8.099999237060546875e+01 -1.117272318608975995e-01
1.026000061035156250e+02 8.099999237060546875e+01 -1.521087985538287779e-01
1.061999969482421875e+02 8.099999237060546875e+01 -1.883585296710495183e-01
1.097999954223632812e+02 8.099999237060546875e+01 -2.195430200875286564e-01
1.133999938964843750e+02 8.099999237060546875e+01 -2.449019158846379440e-01
1.170000076293945312e+02 8.099999237060546875e+01 -2.638731963903823696e-01
1.205999984741210938e+02 8.099999237060546875e+01 -2.761123880711358058e-01
1.241999893188476562e+02 8.099999237060546875e+01 -2.815030375365096260e-01
1.277999954223632812e+02 8.099999237060546875e+01 -2.801599463557522540e-01
1.313999938964843750e+02 8.099999237060546875e+01 -2.724232979159171286e-01
1.350000000000000000e+02 8.099999237060546875e+01 -2.588461999374299105e-01
1.385999908447265625e+02 8.099999237060546875e+01 -2.401735319867089324e-01
1.421999969482421875e+02 8.099999237060546875e+01 -2.173143004140261625e-01
1.458000030517578125e+02 8.099999237060546875e+01 -1.913092443055896263e-01
1.494000091552734375e+02 8.099999237060546875e+01 -1.632923962290919462e-01
1.530000000000000000e+02 8.099999237060546875e+01 -1.344500390667666967e-01
1.565999908447265625e+02 8.099999237060546875e+01 -1.059785501633713489e-01
1.601999969482421875e+02 8.099999237060546875e+01 -7.904039291087730512e-02
1.638000030517578125e+02 8.099999237060546875e+01 -5.472313093642704879e-02
1.673999938964843750e+02 8.099999237060546875e+01 -3.400039235691531408e-02
1.710000000000000000e+02 8.099999237060546875e+01 -1.769585233521964174e-02
1.746000061035156250e+02 8.099999237060546875e+01 -6.455212343461658522e-03
1.782000122070312500e+02 8.099999237060546875e+01 -7.219725119710111369e-04
1.800000071525573730e+00 8.459999847412109375e+01 7.456953502638457004e-04
5.399999618530273438e+00 8.459999847412109375e+01 6.667194622589809987e-03
9.000000000000000000e+00 8.459999847412109375e+01 1.827695354880623860e-02
1.260000038146972656e+01 8.459999847412109375e+01 3.511682270558195984e-02
1.619999885559082031e+01 8.459999847412109375e+01 5.652020909821405675e-02
1.979999923706054688e+01 8.459999847412109375e+01 8.163589717437959303e-02
2.339999961853027344e+01 8.459999847412109375e+01 1.094586390604259524e-01
2.700000000000000000e+01 8.459999847412109375e+01 1.388651849099928060e-01
3.059999656677246094e+01 8.459999847412109375e+01 1.686545976637167654e-01
3.419999694824218750e+01 8.459999847412109375e+01 1.975914412894611838e-01
3.779999923706054688e+01 8.459999847412109375e+01 2.244504201015338762e-01
4.139999771118164062e+01 8.459999847412109375e+01 2.480602208467848069e-01
4.500000000000000000e+01 8.459999847412109375e+01 2.673461273958291362e-01
4.859999847412109375e+01 8.459999847412109375e+01 2.813691023723864926e-01
5.219999694824218750e+01 8.459999847412109375e+01 2.893598100803785322e-01
5.579999923706054688e+01 8.459999847412109375e+01 2.907469957087968071e-01
5.939999771118164062e+01 8.459999847412109375e+01 2.851793260778912598e-01
6.299999618530273438e+01 8.459999847412109375e+01 2.725382371369272083e-01
6.659999847412109375e+01 8.459999847412109375e+01 2.529439676997398134e-01
7.019999694824218750e+01 8.459999847412109375e+01 2.267524622800959067e-01
7.380000305175781250e+01 8.459999847412109375e+01 1.945437854017517953e-01
7.739999389648437500e+01 8.459999847412109375e+01 1.571036533204269170e-01
8.099999237060546875e+01 8.459999847412109375e+01 1.153961445620487469e-01
8.459999847412109375e+01 8.459999847412109375e+01 7.053155250090871464e-02
8.819999694824218750e+01 8.459999847412109375e+01 2.372838630407327759e-02
9.180000305175781250e+01 8.459999847412109375e+01 -2.372845369608160213e-02
9.540000152587890625e+01 8.459999847412109375e+01 -7.053162132678957030e-02
9.900000000000000000e+01 8.459999847412109375e+01 -1.153961330910686089e-01
1.026000061035156250e+02 8.459999847412109375e+01 -1.571037221463077449e-01
1.061999969482421875e+02 8.459999847412109375e+01 -1.945438083437120713e-01
1.097999954223632812e+02 8.459999847412109375e+01 -2.267523705122547750e-01
1.133999938964843750e+02 8.459999847412109375e+01 -2.529439906417000894e-01
1.170000076293945312e+02 8.459999847412109375e+01 -2.725382371369272083e-01
1.205999984741210938e+02 8.459999847412109375e+01 -2.851793719618118117e-01
1.241999893188476562e+02 8.459999847412109375e+01 -2.907469957087968071e-01
1.277999954223632812e+02 8.459999847412109375e+01 -2.893598100803785322e-01
1.313999938964843750e+02 8.459999847412109375e+01 -2.813691023723864926e-01
1.350000000000000000e+02 8.459999847412109375e+01 -2.673461273958291362e-01
1.385999908447265625e+02 8.459999847412109375e+01 -2.480602896726656625e-01
1.421999969482421875e+02 8.459999847412109375e+01 -2.244504430434941522e-01
1.458000030517578125e+02 8.459999847412109375e+01 -1.975914412894611838e-01
1.494000091552734375e+02 8.459999847412109375e+01 -1.686545632507763515e-01
1.530000000000000000e+02 8.459999847412109375e+01 -1.388651046131318123e-01
1.565999908447265625e+02 8.459999847412109375e+01 -1.094586620023862422e-01
1.601999969482421875e+02 8.459999847412109375e+01 -8.163590864535973102e-02
1.638000030517578125e+02 8.459999847412109375e+01 -5.652012306586300106e-02
1.673999938964843750e+02 8.459999847412109375e+01 -3.511689726695287755e-02
1.710000000000000000e+02 8.459999847412109375e+01 -1.827694781331616614e-02
1.746000061035156250e+02 8.459999847412109375e+01 -6.667188170163481503e-03
1.782000122070312500e+02 8.459999847412109375e+01 -7.456806530705404387e-04
1.800000071525573730e+00 8.819999694824218750e+01 7.576438099529324245e-04
5.399999618530273438e+00 8.819999694824218750e+01 6.774024577576677475e-03
9.000000000000000000e+00 8.819999694824218750e+01 1.856981053954407865e-02
1.260000038146972656e+01 8.819999694824218750e+01 3.567950869442513412e-02
1.619999885559082031e+01 8.819999694824218750e+01 5.742583724483452806e-02
1.979999923706054688e+01 8.819999694824218750e+01 8.294395598178717910e-02
2.339999961853027344e+01 8.819999694824218750e+01 1.112125289819831109e-01
2.700000000000000000e+01 8.819999694824218750e+01 1.410902568118105604e-01
3.059999656677246094e+01 8.819999694824218750e+01 1.713569999911505048e-01
3.419999694824218750e+01 8.819999694824218750e+01 2.007575235761434873e-01
3.779999923706054688e+01 8.819999694824218750e+01 2.280468706211360164e-01
4.139999771118164062e+01 8.819999694824218750e+01 2.520349613494679009e-01
4.500000000000000000e+01 8.819999694824218750e+01 2.716298961035034654e-01
4.859999847412109375e+01 8.819999694824218750e+01 2.858775646390574465e-01
5.219999694824218750e+01 8.819999694824218750e+01 2.939962426014993691e-01
5.579999923706054688e+01 8.819999694824218750e+01 2.954057507572716013e-01
5.939999771118164062e+01 8.819999694824218750e+01 2.897488139589108891e-01
6.299999618530273438e+01 8.819999694824218750e+01 2.769052163345424034e-01
6.659999847412109375e+01 8.819999694824218750e+01 2.569969402869827224e-01
7.019999694824218750e+01 8.819999694824218750e+01 2.303857575879100783e-01
7.380000305175781250e+01 8.819999694824218750e+01 1.976610242549948493e-01
7.739999389648437500e+01 8.819999694824218750e+01 1.596209713832899835e-01
8.099999237060546875e+01 8.819999694824218750e+01 1.172451633219129680e-01
8.459999847412109375e+01 8.819999694824218750e+01 7.166170787731374059e-02
8.819999694824218750e+01 8.819999694824218750e+01 2.410859050696521552e-02
9.180000305175781250e+01 8.819999694824218750e+01 -2.410865933284606077e-02
9.540000152587890625e+01 8.819999694824218750e+01 -7.166177096770452726e-02
9.900000000000000000e+01 8.819999694824218750e+01 -1.172451403799526920e-01
1.026000061035156250e+02 8.819999694824218750e+01 -1.596210287381907011e-01
1.061999969482421875e+02 8.819999694824218750e+01 -1.976610471969551530e-01
1.097999954223632812e+02 8.819999694824218750e+01 -2.303856428781086707e-01
1.133999938964843750e+02 8.819999694824218750e+01 -2.569969632289429984e-01
1.170000076293945312e+02 8.819999694824218750e+01 -2.769051933925821274e-01
1.205999984741210938e+02 8.819999694824218750e+01 -2.897488369008711651e-01
1.241999893188476562e+02 8.819999694824218750e+01 -2.954057507572716013e-01
1.277999954223632812e+02 8.819999694824218750e+01 -2.939962426014993691e-01
1.313999938964843750e+02 8.819999694824218750e+01 -2.858775646390574465e-01
1.350000000000000000e+02 8.819999694824218750e+01 -2.716298961035034654e-01
1.385999908447265625e+02 8.819999694824218750e+01 -2.520350531173090602e-01
1.421999969482421875e+02 8.819999694824218750e+01 -2.280468935630962923e-01
1.458000030517578125e+02 8.819999694824218750e+01 -2.007575235761434873e-01
1.494000091552734375e+02 8.819999694824218750e+01 -1.713569770491902289e-01
1.530000000000000000e+02 8.819999694824218750e+01 -1.410901765149495390e-01
1.565999908447265625e+02 8.819999694824218750e+01 -1.112125519239434007e-01
1.601999969482421875e+02 8.819999694824218750e+01 -8.294398465923755182e-02
1.638000030517578125e+02 8.819999694824218750e+01 -5.742575121248347236e-02
1.673999938964843750e+02 8.819999694824218750e+01 -3.567958612354107939e-02
1.710000000000000000e+02 8.819999694824218750e+01 -1.856980337018148894e-02
1.746000061035156250e+02 8.819999694824218750e+01 -6.774018125150348124e-03
1.782000122070312500e+02 8.819999694824218750e+01 -7.576287542914977424e-04
1.800000071525573730e+00 9.180000305175781250e+01 7.576438099529324245e-04
5.399999618530273438e+00 9.180000305175781250e+01 6.774024577576677475e-03
9.000000000000000000e+00 9.180000305175781250e+01 1.856981053954407865e-02
1.260000038146972656e+01 9.180000305175781250e+01 3.567950869442513412e-02
1.619999885559082031e+01 9.180000305175781250e+01 5.742583724483452806e-02
1.979999923706054688e+01 9.180000305175781250e+01 8.294395598178717910e-02
2.339999961853027344e+01 9.180000305175781250e+01 1.112125289819831109e-01
2.700000000000000000e+01 9.180000305175781250e+01 1.410902568118105604e-01
3.059999656677246094e+01 9.180000305175781250e+01 1.713569999911505048e-01
3.419999694824218750e+01 9.180000305175781250e+01 2.007575235761434873e-01
3.779999923706054688e+01 9.180000305175781250e+01 2.280468706211360164e-01
4.139999771118164062e+01 9.180000305175781250e+01 2.520349613494679009e-01
4.500000000000000000e+01 9.180000305175781250e+01 2.716298961035034654e-01
4.859999847412109375e+01 9.180000305175781250e+01 2.858775646390574465e-01
5.219999694824218750e+01 9.180000305175781250e+01 2.939962426014993691e-01
5.579999923706054688e+01 9.180000305175781250e+01 2.954057507572716013e-01
5.939999771118164062e+01 9.180000305175781250e+01 2.897488139589108891e-01
6.299999618530273438e+01 9.180000305175781250e+01 2.769052163345424034e-01
6.659999847412109375e+01 9.180000305175781250e+01 2.569969402869827224e-01
7.019999694824218750e+01 9.180000305175781250e+01 2.303857575879100783e-01
7.380000305175781250e+01 9.180000305175781250e+01 1.976610242549948493e-01
7.739999389648437500e+01 9.180000305175781250e+01 1.596209713832899835e-01
8.099999237060546875e+01 9.180000305175781250e+01 1.172451633219129680e-01
8.459999847412109375e+01 9.180000305175781250e+01 7.166170787731374059e-02
8.819999694824218750e+01 9.180000305175781250e+01 2.410859050696521552e-02
9.180000305175781250e+01 9.180000305175781250e+01 -2.410865933284606077e-02
9.540000152587890625e+01 9.180000305175781250e+01 -7.166177096770452726e-02
9.900000000000000000e+01 9.180000305175781250e+01 -1.172451403799526920e-01
1.026000061035156250e+02 9.180000305175781250e+01 -1.596210287381907011e-01
1.061999969482421875e+02 9.180000305175781250e+01 -1.976610471969551530e-01
1.097999954223632812e+02 9.180000305175781250e+01 -2.303856428781086707e-01
1.133999938964843750e+02 9.180000305175781250e+01 -2.569969632289429984e-01
1.170000076293945312e+02 9.180000305175781250e+01 -2.769051933925821274e-01
1.205999984741210938e+02 9.180000305175781250e+01 -2.897488369008711651e-01
1.241999893188476562e+02 9.180000305175781250e+01 -2.954057507572716013e-01
1.277999954223632812e+02 9.180000305175781250e+01 -2.939962426014993691e-01
1.313999938964843750e+02 9.180000305175781250e+01 -2.858775646390574465e-01
1.350000000000000000e+02 9.180000305175781250e+01 -2.716298961035034654e-01
1.385999908447265625e+02 9.180000305175781250e+01 -2.520350531173090602e-01
1.421999969482421875e+02 9.180000305175781250e+01 -2.280468935630962923e-01
1.458000030517578125e+02 9.180000305175781250e+01 -2.007575235761434873e-01
1.494000091552734375e+02 9.180000305175781250e+01 -1.713569770491902289e-01
1.530000000000000000e+02 9.180000305175781250e+01 -1.410901765149495390e-01
1.565999908447265625e+02 9.180000305175781250e+01 -1.112125519239434007e-01
1.601999969482421875e+02 9.180000305175781250e+01 -8.294398465923755182e-02
1.638000030517578125e+02 9.180000305175781250e+01 -5.742575121248347236e-02
1.673999938964843750e+02 9.180000305175781250e+01 -3.567958612354107939e-02
1.710000000000000000e+02 9.180000305175781250e+01 -1.856980337018148894e-02
1.746000061035156250e+02 9.180000305175781250e+01 -6.774018125150348124e-03
1.782000122070312500e+02 9.180000305175781250e+01 -7.576287542914977424e-04
1.800000071525573730e+00 9.540000152587890625e+01 7.456953502638457004e-04
5.399999618530273438e+00 9.540000152587890625e+01 6.667194622589809987e-03
9.000000000000000000e+00 9.540000152587890625e+01 1.827695354880623860e-02
1.260000038146972656e+01 9.540000152587890625e+01 3.511681983783692534e-02
1.619999885559082031e+01 9.540000152587890625e+01 5.652020909821405675e-02
1.979999923706054688e+01 9.540000152587890625e+01 8.163589143888953792e-02
2.339999961853027344e+01 9.540000152587890625e+01 1.094586390604259524e-01
2.700000000000000000e+01 9.540000152587890625e+01 1.388651849099928060e-01
3.059999656677246094e+01 9.540000152587890625e+01 1.686545976637167654e-01
3.419999694824218750e+01 9.540000152587890625e+01 1.975914183475009078e-01
3.779999923706054688e+01 9.540000152587890625e+01 2.244504201015338762e-01
4.139999771118164062e+01 9.540000152587890625e+01 2.480602208467848069e-01
4.500000000000000000e+01 9.540000152587890625e+01 2.673461044538688602e-01
4.859999847412109375e+01 9.540000152587890625e+01 2.813691023723864926e-01
5.219999694824218750e+01 9.540000152587890625e+01 2.893597871384182008e-01
5.579999923706054688e+01 9.540000152587890625e+01 2.907469957087968071e-01
5.939999771118164062e+01 9.540000152587890625e+01 2.851793031359309838e-01
6.299999618530273438e+01 9.540000152587890625e+01 2.725382371369272083e-01
6.659999847412109375e+01 9.540000152587890625e+01 2.529439676997398134e-01
7.019999694824218750e+01 9.540000152587890625e+01 2.267524622800959067e-01
7.380000305175781250e+01 9.540000152587890625e+01 1.945437854017517953e-01
7.739999389648437500e+01 9.540000152587890625e+01 1.571036533204269170e-01
8.099999237060546875e+01 9.540000152587890625e+01 1.153961445620487469e-01
8.459999847412109375e+01 9.540000152587890625e+01 7.053154676541865953e-02
8.819999694824218750e+01 9.540000152587890625e+01 2.372838630407327759e-02
9.180000305175781250e+01 9.540000152587890625e+01 -2.372845369608160213e-02
9.540000152587890625e+01 9.540000152587890625e+01 -7.053161559129948743e-02
9.900000000000000000e+01 9.540000152587890625e+01 -1.153961330910686089e-01
1.026000061035156250e+02 9.540000152587890625e+01 -1.571037221463077449e-01
1.061999969482421875e+02 9.540000152587890625e+01 -1.945438083437120713e-01
1.097999954223632812e+02 9.540000152587890625e+01 -2.267523705122547750e-01
1.133999938964843750e+02 9.540000152587890625e+01 -2.529439676997398134e-01
1.170000076293945312e+02 9.540000152587890625e+01 -2.725382371369272083e-01
1.205999984741210938e+02 9.540000152587890625e+01 -2.851793490198515357e-01
1.241999893188476562e+02 9.540000152587890625e+01 -2.907469957087968071e-01
1.277999954223632812e+02 9.540000152587890625e+01 -2.893597871384182008e-01
1.313999938964843750e+02 9.540000152587890625e+01 -2.813691023723864926e-01
1.350000000000000000e+02 9.540000152587890625e+01 -2.673461044538688602e-01
1.385999908447265625e+02 9.540000152587890625e+01 -2.480602896726656625e-01
1.421999969482421875e+02 9.540000152587890625e+01 -2.244504430434941522e-01
1.458000030517578125e+02 9.540000152587890625e+01 -1.975914183475009078e-01
1.494000091552734375e+02 9.540000152587890625e+01 -1.686545632507763515e-01
1.530000000000000000e+02 9.540000152587890625e+01 -1.388651046131318123e-01
1.565999908447265625e+02 9.540000152587890625e+01 -1.094586505314060904e-01
1.601999969482421875e+02 9.540000152587890625e+01 -8.163590864535973102e-02
1.638000030517578125e+02 9.540000152587890625e+01 -5.652012306586300106e-02
1.673999938964843750e+02 9.540000152587890625e+01 -3.511689726695287755e-02
1.710000000000000000e+02 9.540000152587890625e+01 -1.827694637944364889e-02
1.746000061035156250e+02 9.540000152587890625e+01 -6.667188170163481503e-03
1.782000122070312500e+02 9.540000152587890625e+01 -7.456806530705404387e-04
1.800000071525573730e+00 9.900000000000000000e+01 7.219868506961870866e-04
5.399999618530273438e+00 9.900000000000000000e+01 6.455218795887987873e-03
9.000000000000000000e+00 9.900000000000000000e+01 1.769585950458222798e-02
1.260000038146972656e+01 9.900000000000000000e+01 3.400032639877950680e-02
1.619999885559082031e+01 9.900000000000000000e+01 5.472321123328803549e-02
1.979999923706054688e+01 9.900000000000000000e+01 7.904036996891701528e-02
2.339999961853027344e+01 9.900000000000000000e+01 1.059785157504309350e-01
2.700000000000000000e+01 9.900000000000000000e+01 1.344501193636276626e-01
3.059999656677246094e+01 9.900000000000000000e+01 1.632924191710522221e-01
3.419999694824218750e+01 9.900000000000000000e+01 1.913092443055896263e-01
3.779999923706054688e+01 9.900000000000000000e+01 2.173142774720658588e-01
4.139999771118164062e+01 9.900000000000000000e+01 2.401734631608280768e-01
4.500000000000000000e+01 9.900000000000000000e+01 2.588461999374299105e-01
4.859999847412109375e+01 9.900000000000000000e+01 2.724232979159171286e-01
5.219999694824218750e+01 9.900000000000000000e+01 2.801599463557522540e-01
5.579999923706054688e+01 9.900000000000000000e+01 2.815030375365096260e-01
5.939999771118164062e+01 9.900000000000000000e+01 2.761123421872152539e-01
6.299999618530273438e+01 9.900000000000000000e+01 2.638732193323426456e-01
6.659999847412109375e+01 9.900000000000000000e+01 2.449018929426776403e-01
7.019999694824218750e+01 9.900000000000000000e+01 2.195431118553697880e-01
7.380000305175781250e+01 9.900000000000000000e+01 1.883585182000694080e-01
7.739999389648437500e+01 9.900000000000000000e+01 1.521087411989280880e-01
8.099999237060546875e+01 9.900000000000000000e+01 1.117272662738380273e-01
8.459999847412109375e+01 9.900000000000000000e+01 6.828908485770757153e-02
8.819999694824218750e+01 9.900000000000000000e+01 2.297396861766788992e-02
9.180000305175781250e+01 9.900000000000000000e+01 -2.297403314193117996e-02
9.540000152587890625e+01 9.900000000000000000e+01 -6.828915368358841331e-02
9.900000000000000000e+01 9.900000000000000000e+01 -1.117272433318777514e-01
1.026000061035156250e+02 9.900000000000000000e+01 -1.521087985538287779e-01
1.061999969482421875e+02 9.900000000000000000e+01 -1.883585296710495183e-01
1.097999954223632812e+02 9.900000000000000000e+01 -2.195430200875286564e-01
1.133999938964843750e+02 9.900000000000000000e+01 -2.449019158846379440e-01
1.170000076293945312e+02 9.900000000000000000e+01 -2.638731963903823696e-01
1.205999984741210938e+02 9.900000000000000000e+01 -2.761123880711358058e-01
1.241999893188476562e+02 9.900000000000000000e+01 -2.815030375365096260e-01
1.277999954223632812e+02 9.900000000000000000e+01 -2.801599463557522540e-01
1.313999938964843750e+02 9.900000000000000000e+01 -2.724232979159171286e-01
1.350000000000000000e+02 9.900000000000000000e+01 -2.588461999374299105e-01
1.385999908447265625e+02 9.900000000000000000e+01 -2.401735319867089324e-01
1.421999969482421875e+02 9.900000000000000000e+01 -2.173143004140261625e-01
1.458000030517578125e+02 9.900000000000000000e+01 -1.913092443055896263e-01
1.494000091552734375e+02 9.900000000000000000e+01 -1.632923962290919462e-01
1.530000000000000000e+02 9.900000000000000000e+01 -1.344500390667666967e-01
1.565999908447265625e+02 9.900000000000000000e+01 -1.059785501633713489e-01
1.601999969482421875e+02 9.900000000000000000e+01 -7.904039864636736024e-02
1.638000030517578125e+02 9.900000000000000000e+01 -5.472313093642704879e-02
1.673999938964843750e+02 9.900000000000000000e+01 -3.400039235691531408e-02
1.710000000000000000e+02 9.900000000000000000e+01 -1.769585233521964174e-02
1.746000061035156250e+02 9.900000000000000000e+01 -6.455212343461658522e-03
1.782000122070312500e+02 9.900000000000000000e+01 -7.219725567795273009e-04
1.800000071525573730e+00 1.026000061035156250e+02 6.868920590833697435e-04
5.399999618530273438e+00 1.026000061035156250e+02 6.141438737373455629e-03
9.000000000000000000e+00 1.026000061035156250e+02 1.683568798451443027e-02
1.260000038146972656e+01 1.026000061035156250e+02 3.234761625755364078e-02
1.619999885559082031e+01 1.026000061035156250e+02 5.206318270649414048e-02
1.979999923706054688e+01 1.026000061035156250e+02 7.519832002901177814e-02
2.339999961853027344e+01 1.026000061035156250e+02 1.008270476919714276e-01
2.700000000000000000e+01 1.026000061035156250e+02 1.279146775511892375e-01
3.059999656677246094e+01 1.026000061035156250e+02 1.553550056367940246e-01
3.419999694824218750e+01 1.026000061035156250e+02 1.820099501251035701e-01
3.779999923706054688e+01 1.026000061035156250e+02 2.067509271639920709e-01
4.139999771118164062e+01 1.026000061035156250e+02 2.284989190065218612e-01
4.500000000000000000e+01 1.026000061035156250e+02 2.462640259504686457e-01
4.859999847412109375e+01 1.026000061035156250e+02 2.591811754994994277e-01
5.219999694824218750e+01 1.026000061035156250e+02 2.665417134424803991e-01
5.579999923706054688e+01 1.026000061035156250e+02 2.678195576881972628e-01
5.939999771118164062e+01 1.026000061035156250e+02 2.626909054092377294e-01
6.299999618530273438e+01 1.026000061035156250e+02 2.510467134683838641e-01
6.659999847412109375e+01 1.026000061035156250e+02 2.329975391722320655e-01
7.019999694824218750e+01 1.026000061035156250e+02 2.088714066688866500e-01
7.380000305175781250e+01 1.026000061035156250e+02 1.792026342133027084e-01
7.739999389648437500e+01 1.026000061035156250e+02 1.447149374135390243e-01
8.099999237060546875e+01 1.026000061035156250e+02 1.062963536681702376e-01
8.459999847412109375e+01 1.026000061035156250e+02 6.496964130203380927e-02
8.819999694824218750e+01 1.026000061035156250e+02 2.185723285415499748e-02
9.180000305175781250e+01 1.026000061035156250e+02 -2.185729594454577374e-02
9.540000152587890625e+01 1.026000061035156250e+02 -6.496970439242458206e-02
9.900000000000000000e+01 1.026000061035156250e+02 -1.062963307262099616e-01
1.026000061035156250e+02 1.026000061035156250e+02 -1.447149947684397420e-01
1.061999969482421875e+02 1.026000061035156250e+02 -1.792026456842828741e-01
1.097999954223632812e+02 1.026000061035156250e+02 -2.088713378430057943e-01
1.133999938964843750e+02 1.026000061035156250e+02 -2.329975391722320655e-01
1.170000076293945312e+02 1.026000061035156250e+02 -2.510466905264235882e-01
1.205999984741210938e+02 1.026000061035156250e+02 -2.626909283511979498e-01
1.241999893188476562e+02 1.026000061035156250e+02 -2.678195576881972628e-01
1.277999954223632812e+02 1.026000061035156250e+02 -2.665417134424803991e-01
1.313999938964843750e+02 1.026000061035156250e+02 -2.591811754994994277e-01
1.350000000000000000e+02 1.026000061035156250e+02 -2.462640259504686457e-01
1.385999908447265625e+02 1.026000061035156250e+02 -2.284989878324026891e-01
1.421999969482421875e+02 1.026000061035156250e+02 -2.067509501059523469e-01
1.458000030517578125e+02 1.026000061035156250e+02 -1.820099501251035701e-01
1.494000091552734375e+02 1.026000061035156250e+02 -1.553549712238536384e-01
1.530000000000000000e+02 1.026000061035156250e+02 -1.279145972543282717e-01
1.565999908447265625e+02 1.026000061035156250e+02 -1.008270821049118554e-01
1.601999969482421875e+02 1.026000061035156250e+02 -7.519834870646213698e-02
1.638000030517578125e+02 1.026000061035156250e+02 -5.206310240963315378e-02
1.673999938964843750e+02 1.026000061035156250e+02 -3.234768221568945501e-02
1.710000000000000000e+02 1.026000061035156250e+02 -1.683568081515184056e-02
1.746000061035156250e+02 1.026000061035156250e+02 -6.141432284947126279e-03
1.782000122070312500e+02 1.026000061035156250e+02 -6.868783924859364707e-04
1.800000071525573730e+00 1.061999969482421875e+02 6.409646742597649351e-04
5.399999618530273438e+00 1.061999969482421875e+02 5.730806325785714125e-03
9.000000000000000000e+00 1.061999969482421875e+02 1.571000772423680053e-02
1.260000038146972656e+01 1.061999969482421875e+02 3.018476581976425183e-02
1.619999885559082031e+01 1.061999969482421875e+02 4.858210156965737242e-02
1.979999923706054688e+01 1.061999969482421875e+02 7.017036001372752019e-02
2.339999961853027344e+01 1.061999969482421875e+02 9.408548383738422893e-02
2.700000000000000000e+01 1.061999969482421875e+02 1.193619721131625178e-01
3.059999656677246094e+01 1.061999969482421875e+02 1.449675513381981640e-01
3.419999694824218750e+01 1.061999969482421875e+02 1.698402840549830817e-01
3.779999923706054688e+01 1.061999969482421875e+02 1.929270425187571969e-01
4.139999771118164062e+01 1.061999969482421875e+02 2.132208811508070623e-01
4.500000000000000000e+01 1.061999969482421875e+02 2.297981222172608140e-01
4.859999847412109375e+01 1.061999969482421875e+02 2.418515987295358771e-01
5.219999694824218750e+01 1.061999969482421875e+02 2.487200545664398077e-01
5.579999923706054688e+01 1.061999969482421875e+02 2.499124170681480128e-01
5.939999771118164062e+01 1.061999969482421875e+02 2.451266782695153690e-01
6.299999618530273438e+01 1.061999969482421875e+02 2.342610676347333387e-01
6.659999847412109375e+01 1.061999969482421875e+02 2.174187092752670747e-01
7.019999694824218750e+01 1.061999969482421875e+02 1.949057177671520702e-01
7.380000305175781250e+01 1.061999969482421875e+02 1.672207022041653779e-01
7.739999389648437500e+01 1.061999969482421875e+02 1.350389018322910029e-01
8.099999237060546875e+01 1.061999969482421875e+02 9.918910643767675506e-02
8.459999847412109375e+01 1.061999969482421875e+02 6.062559832920999536e-02
8.819999694824218750e+01 1.061999969482421875e+02 2.039580274064830764e-02
9.180000305175781250e+01 1.061999969482421875e+02 -2.039586152942152869e-02
9.540000152587890625e+01 1.061999969482421875e+02 -6.062565568411069916e-02
9.900000000000000000e+01 1.061999969482421875e+02 -9.918908349571647909e-02
1.026000061035156250e+02 1.061999969482421875e+02 -1.350389591871917205e-01
1.061999969482421875e+02 1.061999969482421875e+02 -1.672207022041653779e-01
1.097999954223632812e+02 1.061999969482421875e+02 -1.949056489412712145e-01
1.133999938964843750e+02 1.061999969482421875e+02 -2.174187322172273507e-01
1.170000076293945312e+02 1.061999969482421875e+02 -2.342610446927730627e-01
1.205999984741210938e+02 1.061999969482421875e+02 -2.451267241534359487e-01
1.241999893188476562e+02 1.061999969482421875e+02 -2.499124170681480128e-01
1.277999954223632812e+02 1.061999969482421875e+02 -2.487200545664398077e-01
1.313999938964843750e+02 1.061999969482421875e+02 -2.418515987295358771e-01
1.350000000000000000e+02 1.061999969482421875e+02 -2.297981222172608140e-01
1.385999908447265625e+02 1.061999969482421875e+02 -2.132209499766879179e-01
1.421999969482421875e+02 1.061999969482421875e+02 -1.929270425187571969e-01
1.458000030517578125e+02 1.061999969482421875e+02 -1.698402840549830817e-01
1.494000091552734375e+02 1.061999969482421875e+02 -1.449675169252577500e-01
1.530000000000000000e+02 1.061999969482421875e+02 -1.193619147582618001e-01
1.565999908447265625e+02 1.061999969482421875e+02 -9.408550104385444979e-02
1.601999969482421875e+02 1.061999969482421875e+02 -7.017038295568779616e-02
1.638000030517578125e+02 1.061999969482421875e+02 -4.858203847926659269e-02
1.673999938964843750e+02 1.061999969482421875e+02 -3.018482604240999359e-02
1.710000000000000000e+02 1.061999969482421875e+02 -1.571000055487421429e-02
1.746000061035156250e+02 1.061999969482421875e+02 -5.730800948763773578e-03
1.782000122070312500e+02 1.061999969482421875e+02 -6.409519934496874871e-04
1.800000071525573730e+00 1.097999954223632812e+02 5.849289810808206086e-04
5.399999618530273438e+00 1.097999954223632812e+02 5.229795854009817481e-03
9.000000000000000000e+00 1.097999954223632812e+02 1.433657580100719704e-02
1.260000038146972656e+01 1.097999954223632812e+02 2.754589264809489610e-02
1.619999885559082031e+01 1.097999954223632812e+02 4.433486219824117613e-02
1.979999923706054688e+01 1.097999954223632812e+02 6.403579454426713835e-02
2.339999961853027344e+01 1.097999954223632812e+02 8.586015443708383543e-02
2.700000000000000000e+01 1.097999954223632812e+02 1.089268788340421873e-01
3.059999656677246094e+01 1.097999954223632812e+02 1.322938962846146038e-01
3.419999694824218750e+01 1.097999954223632812e+02 1.549921670639626547e-01
3.779999923706054688e+01 1.097999954223632812e+02 1.760605492170748132e-01
4.139999771118164062e+01 1.097999954223632812e+02 1.945802631185993004e-01
4.500000000000000000e+01 1.097999954223632812e+02 2.097082605540733780e-01
4.859999847412109375e+01 1.097999954223632812e+02 2.207080128306210809e-01
5.219999694824218750e+01 1.097999954223632812e+02 2.269759628571578480e-01
5.579999923706054688e+01 1.097999954223632812e+02 2.280641229752676802e-01
5.939999771118164062e+01 1.097999954223632812e+02 2.236967537643277104e-01
6.299999618530273438e+01 1.097999954223632812e+02 2.137810091110788902e-01
6.659999847412109375e+01 1.097999954223632812e+02 1.984111116463971036e-01
7.019999694824218750e+01 1.097999954223632812e+02 1.778662994398482466e-01
7.380000305175781250e+01 1.097999954223632812e+02 1.526015918606744848e-01
7.739999389648437500e+01 1.097999954223632812e+02 1.232332558459564020e-01
8.099999237060546875e+01 1.097999954223632812e+02 9.051757885186229036e-02
8.459999847412109375e+01 1.097999954223632812e+02 5.532547210361672685e-02
8.819999694824218750e+01 1.097999954223632812e+02 1.861271774076047464e-02
9.180000305175781250e+01 1.097999954223632812e+02 -1.861277079404362322e-02
9.540000152587890625e+01 1.097999954223632812e+02 -5.532552372302735472e-02
9.900000000000000000e+01 1.097999954223632812e+02 -9.051756164539208338e-02
1.026000061035156250e+02 1.097999954223632812e+02 -1.232333132008571058e-01
1.061999969482421875e+02 1.097999954223632812e+02 -1.526016033316546228e-01
1.097999954223632812e+02 1.097999954223632812e+02 -1.778662191429872252e-01
1.133999938964843750e+02 1.097999954223632812e+02 -1.984111116463971036e-01
1.170000076293945312e+02 1.097999954223632812e+02 -2.137810091110788902e-01
1.205999984741210938e+02 1.097999954223632812e+02 -2.236967767062879864e-01
1.241999893188476562e+02 1.097999954223632812e+02 -2.280641229752676802e-01
1.277999954223632812e+02 1.097999954223632812e+02 -2.269759628571578480e-01
1.313999938964843750e+02 1.097999954223632812e+02 -2.207080128306210809e-01
1.350000000000000000e+02 1.097999954223632812e+02 -2.097082605540733780e-01
1.385999908447265625e+02 1.097999954223632812e+02 -1.945803319444801560e-01
1.421999969482421875e+02 1.097999954223632812e+02 -1.760605606880549789e-01
1.458000030517578125e+02 1.097999954223632812e+02 -1.549921670639626547e-01
1.494000091552734375e+02 1.097999954223632812e+02 -1.322938962846146038e-01
1.530000000000000000e+02 1.097999954223632812e+02 -1.089267985371812075e-01
1.565999908447265625e+02 1.097999954223632812e+02 -8.586017737904412528e-02
1.601999969482421875e+02 1.097999954223632812e+02 -6.403580601524727633e-02
1.638000030517578125e+02 1.097999954223632812e+02 -4.433479337236033435e-02
1.673999938964843750e+02 1.097999954223632812e+02 -2.754594713525056540e-02
1.710000000000000000e+02 1.097999954223632812e+02 -1.433657006551712632e-02
1.746000061035156250e+02 1.097999954223632812e+02 -5.229791193924136425e-03
1.782000122070312500e+02 1.097999954223632812e+02 -5.849172860580989855e-04
1.800000071525573730e+00 1.133999938964843750e+02 5.196684690599538952e-04
5.399999618530273438e+00 1.133999938964843750e+02 4.646308318085822474e-03
9.000000000000000000e+00 1.133999938964843750e+02 1.273704512371375518e-02
1.260000038146972656e+01 1.133999938964843750e+02 2.447259911977096511e-02
1.619999885559082031e+01 1.133999938964843750e+02 3.938841783558195281e-02
1.979999923706054688e+01 1.133999938964843750e+02 5.689131251223684266e-02
2.339999961853027344e+01 1.133999938964843750e+02 7.628074465705124430e-02
2.700000000000000000e+01 1.133999938964843750e+02 9.677390304002643495e-02
3.059999656677246094e+01 1.133999938964843750e+02 1.175338649500948379e-01
3.419999694824218750e+01 1.133999938964843750e+02 1.376996759727940334e-01
3.779999923706054688e+01 1.133999938964843750e+02 1.564174707593886382e-01
4.139999771118164062e+01 1.133999938964843750e+02 1.728709514211040632e-01
4.500000000000000000e+01 1.133999938964843750e+02 1.863111203096513846e-01
4.859999847412109375e+01 1.133999938964843750e+02 1.960836268338829735e-01
5.219999694824218750e+01 1.133999938964843750e+02 2.016522370851600576e-01
5.579999923706054688e+01 1.133999938964843750e+02 2.026189654075001290e-01
5.939999771118164062e+01 1.133999938964843750e+02 1.987389063748986051e-01
6.299999618530273438e+01 1.133999938964843750e+02 1.899294689303422101e-01
6.659999847412109375e+01 1.133999938964843750e+02 1.762743797578781579e-01
7.019999694824218750e+01 1.133999938964843750e+02 1.580217676289305540e-01
7.380000305175781250e+01 1.133999938964843750e+02 1.355758354707182478e-01
7.739999389648437500e+01 1.133999938964843750e+02 1.094841275782986456e-01
8.099999237060546875e+01 1.133999938964843750e+02 8.041853940694475289e-02
8.459999847412109375e+01 1.133999938964843750e+02 4.915281150910898178e-02
8.819999694824218750e+01 1.133999938964843750e+02 1.653609896230649745e-02
9.180000305175781250e+01 1.133999938964843750e+02 -1.653614628009957704e-02
9.540000152587890625e+01 1.133999938964843750e+02 -4.915285739302954066e-02
9.900000000000000000e+01 1.133999938964843750e+02 -8.041852220047453204e-02
1.026000061035156250e+02 1.133999938964843750e+02 -1.094841734622192114e-01
1.061999969482421875e+02 1.133999938964843750e+02 -1.355758469416983858e-01
1.097999954223632812e+02 1.133999938964843750e+02 -1.580217102740298640e-01
1.133999938964843750e+02 1.133999938964843750e+02 -1.762743797578781579e-01
1.170000076293945312e+02 1.133999938964843750e+02 -1.899294804013223481e-01
1.205999984741210938e+02 1.133999938964843750e+02 -1.987389522588191570e-01
1.241999893188476562e+02 1.133999938964843750e+02 -2.026189654075001290e-01
1.277999954223632812e+02 1.133999938964843750e+02 -2.016522370851600576e-01
1.313999938964843750e+02 1.133999938964843750e+02 -1.960836268338829735e-01
1.350000000000000000e+02 1.133999938964843750e+02 -1.863111203096513846e-01
1.385999908447265625e+02 1.133999938964843750e+02 -1.728710087760047531e-01
1.421999969482421875e+02 1.133999938964843750e+02 -1.564174822303687762e-01
1.458000030517578125e+02 1.133999938964843750e+02 -1.376996759727940334e-01
1.494000091552734375e+02 1.133999938964843750e+02 -1.175338649500948379e-01
1.530000000000000000e+02 1.133999938964843750e+02 -9.677384568512573115e-02
1.565999908447265625e+02 1.133999938964843750e+02 -7.628075612803138228e-02
1.601999969482421875e+02 1.133999938964843750e+02 -5.689133545419712557e-02
1.638000030517578125e+02 1.133999938964843750e+02 -3.938836621617131800e-02
1.673999938964843750e+02 1.133999938964843750e+02 -2.447265073918159645e-02
1.710000000000000000e+02 1.133999938964843750e+02 -1.273703938822368445e-02
1.746000061035156250e+02 1.133999938964843750e+02 -4.646303658000139683e-03
1.782000122070312500e+02 1.133999938964843750e+02 -5.196581182927176258e-04
1.800000071525573730e+00 1.170000076293945312e+02 4.462123450051821137e-04
5.399999618530273438e+00 1.170000076293945312e+02 3.989542727150332570e-03
9.000000000000000000e+00 1.170000076293945312e+02 1.093663966074967867e-02
1.260000038146972656e+01 1.170000076293945312e+02 2.101334869201451280e-02
1.619999885559082031e+01 1.170000076293945312e+02 3.382079408859695741e-02
1.979999923706054688e+01 1.170000076293945312e+02 4.884961629751930628e-02
2.339999961853027344e+01 1.170000076293945312e+02 6.549830436377956921e-02
2.700000000000000000e+01 1.170000076293945312e+02 8.309472480926685667e-02
3.059999656677246094e+01 1.170000076293945312e+02 1.009202494056148508e-01
3.419999694824218750e+01 1.170000076293945312e+02 1.182355906892237907e-01
3.779999923706054688e+01 1.170000076293945312e+02 1.343075694934188491e-01
4.139999771118164062e+01 1.170000076293945312e+02 1.484352974606213404e-01
4.500000000000000000e+01 1.170000076293945312e+02 1.599756770312016074e-01
4.859999847412109375e+01 1.170000076293945312e+02 1.683668251849263220e-01
5.219999694824218750e+01 1.170000076293945312e+02 1.731482967789465810e-01
5.579999923706054688e+01 1.170000076293945312e+02 1.739784171987907024e-01
5.939999771118164062e+01 1.170000076293945312e+02 1.706467742557372935e-01
6.299999618530273438e+01 1.170000076293945312e+02 1.630825690603577294e-01
6.659999847412109375e+01 1.170000076293945312e+02 1.513576558322535515e-01
7.019999694824218750e+01 1.170000076293945312e+02 1.356850621436182791e-01
7.380000305175781250e+01 1.170000076293945312e+02 1.164119227954705793e-01
7.739999389648437500e+01 1.170000076293945312e+02 9.400833576044777262e-02
8.099999237060546875e+01 1.170000076293945312e+02 6.905122251374766484e-02
8.459999847412109375e+01 1.170000076293945312e+02 4.220495928316098794e-02
8.819999694824218750e+01 1.170000076293945312e+02 1.419868888422556527e-02
9.180000305175781250e+01 1.170000076293945312e+02 -1.419872903265605862e-02
9.540000152587890625e+01 1.170000076293945312e+02 -4.220499943159148476e-02
9.900000000000000000e+01 1.170000076293945312e+02 -6.905120530727744399e-02
1.026000061035156250e+02 1.170000076293945312e+02 -9.400837590887825557e-02
1.061999969482421875e+02 1.170000076293945312e+02 -1.164119227954705793e-01
1.097999954223632812e+02 1.170000076293945312e+02 -1.356850277306778374e-01
1.133999938964843750e+02 1.170000076293945312e+02 -1.513576673032337172e-01
1.170000076293945312e+02 1.170000076293945312e+02 -1.630825461183974256e-01
1.205999984741210938e+02 1.170000076293945312e+02 -1.706467971976975695e-01
1.241999893188476562e+02 1.170000076293945312e+02 -1.739784171987907024e-01
1.277999954223632812e+02 1.170000076293945312e+02 -1.731482967789465810e-01
1.313999938964843750e+02 1.170000076293945312e+02 -1.683668251849263220e-01
1.350000000000000000e+02 1.170000076293945312e+02 -1.599756770312016074e-01
1.385999908447265625e+02 1.170000076293945312e+02 -1.484353662865021961e-01
1.421999969482421875e+02 1.170000076293945312e+02 -1.343075694934188491e-01
1.458000030517578125e+02 1.170000076293945312e+02 -1.182355906892237907e-01
1.494000091552734375e+02 1.170000076293945312e+02 -1.009202149926744368e-01
1.530000000000000000e+02 1.170000076293945312e+02 -8.309467318985622186e-02
1.565999908447265625e+02 1.170000076293945312e+02 -6.549832730573984518e-02
1.601999969482421875e+02 1.170000076293945312e+02 -4.884963350398952020e-02
1.638000030517578125e+02 1.170000076293945312e+02 -3.382073960144128810e-02
1.673999938964843750e+02 1.170000076293945312e+02 -2.101339170819004412e-02
1.710000000000000000e+02 1.170000076293945312e+02 -1.093663535913212519e-02
1.746000061035156250e+02 1.170000076293945312e+02 -3.989539142469038582e-03
1.782000122070312500e+02 1.170000076293945312e+02 -4.462034281104633091e-04
1.800000071525573730e+00 1.205999984741210938e+02 3.657195587831061300e-04
5.399999618530273438e+00 1.205999984741210938e+02 3.269864904101145442e-03
9.000000000000000000e+00 1.205999984741210938e+02 8.963765143624711357e-03
1.260000038146972656e+01 1.205999984741210938e+02 1.722272315608017190e-02
1.619999885559082031e+01 1.205999984741210938e+02 2.771981564898862854e-02
1.979999923706054688e+01 1.205999984741210938e+02 4.003758067596104725e-02
2.339999961853027344e+01 1.205999984741210938e+02 5.368298834118632318e-02
2.700000000000000000e+01 1.205999984741210938e+02 6.810515916213111254e-02
3.059999656677246094e+01 1.205999984741210938e+02 8.271511566346971545e-02
3.419999694824218750e+01 1.205999984741210938e+02 9.690690905475818351e-02
3.779999923706054688e+01 1.205999984741210938e+02 1.100796549832847304e-01
4.139999771118164062e+01 1.205999984741210938e+02 1.216588638216413443e-01
4.500000000000000000e+01 1.205999984741210938e+02 1.311174669743218613e-01
4.859999847412109375e+01 1.205999984741210938e+02 1.379949045886759706e-01
5.219999694824218750e+01 1.205999984741210938e+02 1.419138617149347525e-01
5.579999923706054688e+01 1.205999984741210938e+02 1.425942399600217958e-01
5.939999771118164062e+01 1.205999984741210938e+02 1.398636075504617049e-01
6.299999618530273438e+01 1.205999984741210938e+02 1.336638983847821260e-01
6.659999847412109375e+01 1.205999984741210938e+02 1.240540503589461080e-01
7.019999694824218750e+01 1.205999984741210938e+02 1.112086747326558184e-01
7.380000305175781250e+01 1.205999984741210938e+02 9.541222887144107379e-02
7.739999389648437500e+01 1.205999984741210938e+02 7.705005167567929858e-02
8.099999237060546875e+01 1.205999984741210938e+02 5.659498268226139522e-02
8.459999847412109375e+01 1.205999984741210938e+02 3.459155792170288263e-02
8.819999694824218750e+01 1.205999984741210938e+02 1.163736957541515980e-02
9.180000305175781250e+01 1.205999984741210938e+02 -1.163740255448306345e-02
9.540000152587890625e+01 1.205999984741210938e+02 -3.459159233464330352e-02
9.900000000000000000e+01 1.205999984741210938e+02 -5.659497121128125724e-02
1.026000061035156250e+02 1.205999984741210938e+02 -7.705008608861972641e-02
1.061999969482421875e+02 1.205999984741210938e+02 -9.541224034242121177e-02
1.097999954223632812e+02 1.205999984741210938e+02 -1.112086403197154044e-01
1.133999938964843750e+02 1.205999984741210938e+02 -1.240540733009063840e-01
1.170000076293945312e+02 1.205999984741210938e+02 -1.336639098557622640e-01
1.205999984741210938e+02 1.205999984741210938e+02 -1.398636419634021466e-01
1.241999893188476562e+02 1.205999984741210938e+02 -1.425942399600217958e-01
1.277999954223632812e+02 1.205999984741210938e+02 -1.419138617149347525e-01
1.313999938964843750e+02 1.205999984741210938e+02 -1.379949045886759706e-01
1.350000000000000000e+02 1.205999984741210938e+02 -1.311174669743218613e-01
1.385999908447265625e+02 1.205999984741210938e+02 -1.216589211765420481e-01
1.421999969482421875e+02 1.205999984741210938e+02 -1.100796549832847304e-01
1.458000030517578125e+02 1.205999984741210938e+02 -9.690690905475818351e-02
1.494000091552734375e+02 1.205999984741210938e+02 -8.271509272150943948e-02
1.530000000000000000e+02 1.205999984741210938e+02 -6.810512474919069859e-02
1.565999908447265625e+02 1.205999984741210938e+02 -5.368300554765653709e-02
1.601999969482421875e+02 1.205999984741210938e+02 -4.003758641145111624e-02
1.638000030517578125e+02 1.205999984741210938e+02 -2.771977836830317315e-02
1.673999938964843750e+02 1.205999984741210938e+02 -1.722276187063814801e-02
1.710000000000000000e+02 1.205999984741210938e+02 -8.963760842007157878e-03
1.746000061035156250e+02 1.205999984741210938e+02 -3.269862036356110079e-03
1.782000122070312500e+02 1.205999984741210938e+02 -3.657122325907116354e-04
1.800000071525573730e+00 1.241999893188476562e+02 2.794589307419876115e-04
5.399999618530273438e+00 1.241999893188476562e+02 2.498616422084275895e-03
9.000000000000000000e+00 1.241999893188476562e+02 6.849522267245401405e-03
1.260000038146972656e+01 1.241999893188476562e+02 1.316047484752099449e-02
1.619999885559082031e+01 1.241999893188476562e+02 2.118166668523698351e-02
1.979999923706054688e+01 1.241999893188476562e+02 3.059409627510602248e-02
2.339999961853027344e+01 1.241999893188476562e+02 4.102102508411118592e-02
2.700000000000000000e+01 1.241999893188476562e+02 5.204150828951823599e-02
3.059999656677246094e+01 1.241999893188476562e+02 6.320546191129040869e-02
3.419999694824218750e+01 1.241999893188476562e+02 7.404992579418299969e-02
3.779999923706054688e+01 1.241999893188476562e+02 8.411566498375201706e-02
4.139999771118164062e+01 1.241999893188476562e+02 9.296373095393228869e-02
4.500000000000000000e+01 1.241999893188476562e+02 1.001913603855126567e-01
4.859999847412109375e+01 1.241999893188476562e+02 1.054466637562060383e-01
5.219999694824218750e+01 1.241999893188476562e+02 1.084412548897844136e-01
5.579999923706054688e+01 1.241999893188476562e+02 1.089611311807423960e-01
5.939999771118164062e+01 1.241999893188476562e+02 1.068745828351040927e-01
6.299999618530273438e+01 1.241999893188476562e+02 1.021372056887447782e-01
6.659999847412109375e+01 1.241999893188476562e+02 9.479398892577635405e-02
7.019999694824218750e+01 1.241999893188476562e+02 8.497836872268586805e-02
7.380000305175781250e+01 1.241999893188476562e+02 7.290777177255076957e-02
7.739999389648437500e+01 1.241999893188476562e+02 5.887660078068285979e-02
8.099999237060546875e+01 1.241999893188476562e+02 4.324617154729984425e-02
8.459999847412109375e+01 1.241999893188476562e+02 2.643259961249674189e-02
8.819999694824218750e+01 1.241999893188476562e+02 8.892515301289351248e-03
9.180000305175781250e+01 1.241999893188476562e+02 -8.892541110994666917e-03
9.540000152587890625e+01 1.241999893188476562e+02 -2.643262542220205583e-02
9.900000000000000000e+01 1.241999893188476562e+02 -4.324616294406473382e-02
1.026000061035156250e+02 1.241999893188476562e+02 -5.887662945813321169e-02
1.061999969482421875e+02 1.241999893188476562e+02 -7.290777750804083857e-02
1.097999954223632812e+02 1.241999893188476562e+02 -8.497835151621566108e-02
1.133999938964843750e+02 1.241999893188476562e+02 -9.479398319028628506e-02
1.170000076293945312e+02 1.241999893188476562e+02 -1.021371942177646264e-01
1.205999984741210938e+02 1.241999893188476562e+02 -1.068746172480445206e-01
1.241999893188476562e+02 1.241999893188476562e+02 -1.089611311807423960e-01
1.277999954223632812e+02 1.241999893188476562e+02 -1.084412548897844136e-01
1.313999938964843750e+02 1.241999893188476562e+02 -1.054466637562060383e-01
1.350000000000000000e+02 1.241999893188476562e+02 -1.001913603855126567e-01
1.385999908447265625e+02 1.241999893188476562e+02 -9.296379404432306148e-02
1.421999969482421875e+02 1.241999893188476562e+02 -8.411567071924207217e-02
1.458000030517578125e+02 1.241999893188476562e+02 -7.404992579418299969e-02
1.494000091552734375e+02 1.241999893188476562e+02 -6.320545044031027071e-02
1.530000000000000000e+02 1.241999893188476562e+02 -5.204146814108773916e-02
1.565999908447265625e+02 1.241999893188476562e+02 -4.102103081960126185e-02
1.601999969482421875e+02 1.241999893188476562e+02 -3.059410487834112943e-02
1.638000030517578125e+02 1.241999893188476562e+02 -2.118163514004159712e-02
1.673999938964843750e+02 1.241999893188476562e+02 -1.316050495884386537e-02
1.710000000000000000e+02 1.241999893188476562e+02 -6.849518682564107418e-03
1.746000061035156250e+02 1.241999893188476562e+02 -2.498614271275499156e-03
1.782000122070312500e+02 1.241999893188476562e+02 -2.794533744859819743e-04
1.800000071525573730e+00 1.277999954223632812e+02 1.887910042626977274e-04
5.399999618530273438e+00 1.277999954223632812e+02 1.687962793241162092e-03
9.000000000000000000e+00 1.277999954223632812e+02 4.627256095476459802e-03
1.260000038146972656e+01 1.277999954223632812e+02 8.890677076721798661e-03
1.619999885559082031e+01 1.277999954223632812e+02 1.430946700718961802e-02
1.979999923706054688e+01 1.277999954223632812e+02 2.066811377208158801e-02
2.339999961853027344e+01 1.277999954223632812e+02 2.771211862131420234e-02
2.700000000000000000e+01 1.277999954223632812e+02 3.515710305234612948e-02
3.059999656677246094e+01 1.277999954223632812e+02 4.269901153007715083e-02
3.419999694824218750e+01 1.277999954223632812e+02 5.002507630999013938e-02
3.779999923706054688e+01 1.277999954223632812e+02 5.682509627937448737e-02
4.139999771118164062e+01 1.277999954223632812e+02 6.280249211443666990e-02
4.500000000000000000e+01 1.277999954223632812e+02 6.768518937270881497e-02
4.859999847412109375e+01 1.277999954223632812e+02 7.123543478430412190e-02
5.219999694824218750e+01 1.277999954223632812e+02 7.325847978388334847e-02
5.579999923706054688e+01 1.277999954223632812e+02 7.360966957638183372e-02
5.939999771118164062e+01 1.277999954223632812e+02 7.220009833021885648e-02
6.299999618530273438e+01 1.277999954223632812e+02 6.899970060644557146e-02
6.659999847412109375e+01 1.277999954223632812e+02 6.403890317988526759e-02
7.019999694824218750e+01 1.277999954223632812e+02 5.740790236738449459e-02
7.380000305175781250e+01 1.277999954223632812e+02 4.925352097925451283e-02
7.739999389648437500e+01 1.277999954223632812e+02 3.977461705946994802e-02
8.099999237060546875e+01 1.277999954223632812e+02 2.921534755258118482e-02
8.459999847412109375e+01 1.277999954223632812e+02 1.785678445110399498e-02
8.819999694824218750e+01 1.277999954223632812e+02 6.007417899367380187e-03
9.180000305175781250e+01 1.277999954223632812e+02 -6.007435105837590633e-03
9.540000152587890625e+01 1.277999954223632812e+02 -1.785680165757420543e-02
9.900000000000000000e+01 1.277999954223632812e+02 -2.921534468483615032e-02
1.026000061035156250e+02 1.277999954223632812e+02 -3.977463426594016194e-02
1.061999969482421875e+02 1.277999954223632812e+02 -4.925350950827436791e-02
1.097999954223632812e+02 1.277999954223632812e+02 -5.740790236738449459e-02
1.133999938964843750e+02 1.277999954223632812e+02 -6.403893759282569542e-02
1.170000076293945312e+02 1.277999954223632812e+02 -6.899970634193565433e-02
1.205999984741210938e+02 1.277999954223632812e+02 -7.220010406570892547e-02
1.241999893188476562e+02 1.277999954223632812e+02 -7.360966957638183372e-02
1.277999954223632812e+02 1.277999954223632812e+02 -7.325847978388334847e-02
1.313999938964843750e+02 1.277999954223632812e+02 -7.123543478430412190e-02
1.350000000000000000e+02 1.277999954223632812e+02 -6.768518937270881497e-02
1.385999908447265625e+02 1.277999954223632812e+02 -6.280252652737709773e-02
1.421999969482421875e+02 1.277999954223632812e+02 -5.682510201486455637e-02
1.458000030517578125e+02 1.277999954223632812e+02 -5.002507630999013938e-02
1.494000091552734375e+02 1.277999954223632812e+02 -4.269901439782218533e-02
1.530000000000000000e+02 1.277999954223632812e+02 -3.515707437489577758e-02
1.565999908447265625e+02 1.277999954223632812e+02 -2.771213296003937482e-02
1.601999969482421875e+02 1.277999954223632812e+02 -2.066812380918921221e-02
1.638000030517578125e+02 1.277999954223632812e+02 -1.430944549910185583e-02
1.673999938964843750e+02 1.277999954223632812e+02 -8.890697867873303961e-03
1.710000000000000000e+02 1.277999954223632812e+02 -4.627254661603942554e-03
1.746000061035156250e+02 1.277999954223632812e+02 -1.687961180134579754e-03
1.782000122070312500e+02 1.277999954223632812e+02 -1.887871955388228929e-04
1.800000071525573730e+00 1.313999938964843750e+02 9.514576472404936850e-05
5.399999618530273438e+00 1.313999938964843750e+02 8.506896795770986551e-04
9.000000000000000000e+00 1.313999938964843750e+02 2.332017283542270857e-03
1.260000038146972656e+01 1.313999938964843750e+02 4.480669157194344839e-03
1.619999885559082031e+01 1.313999938964843750e+02 7.211598019897437484e-03
1.979999923706054688e+01 1.313999938964843750e+02 1.041619053772092907e-02
2.339999961853027344e+01 1.313999938964843750e+02 1.396619505873327241e-02
2.700000000000000000e+01 1.313999938964843750e+02 1.771827379977721287e-02
3.059999656677246094e+01 1.313999938964843750e+02 2.151920027587792689e-02
3.419999694824218750e+01 1.313999938964843750e+02 2.521134171181404343e-02
3.779999923706054688e+01 1.313999938964843750e+02 2.863837445797273729e-02
4.139999771118164062e+01 1.313999938964843750e+02 3.165082017214017329e-02
4.500000000000000000e+01 1.313999938964843750e+02 3.411156336094918473e-02
4.859999847412109375e+01 1.313999938964843750e+02 3.590081831428021397e-02
5.219999694824218750e+01 1.313999938964843750e+02 3.692036189693322784e-02
5.579999923706054688e+01 1.313999938964843750e+02 3.709737059148481703e-02
5.939999771118164062e+01 1.313999938964843750e+02 3.638697852685954942e-02
6.299999618530273438e+01 1.313999938964843750e+02 3.477408989319222959e-02
6.659999847412109375e+01 1.313999938964843750e+02 3.227396396181505395e-02
7.019999694824218750e+01 1.313999938964843750e+02 2.893209750771120678e-02
7.380000305175781250e+01 1.313999938964843750e+02 2.482248122053340444e-02
7.739999389648437500e+01 1.313999938964843750e+02 2.004538293769176846e-02
8.099999237060546875e+01 1.313999938964843750e+02 1.472377443403994658e-02
8.459999847412109375e+01 1.313999938964843750e+02 8.999355293383842075e-03
8.819999694824218750e+01 1.313999938964843750e+02 3.027583464803775687e-03
9.180000305175781250e+01 1.313999938964843750e+02 -3.027592068038881343e-03
9.540000152587890625e+01 1.313999938964843750e+02 -8.999363896618945563e-03
9.900000000000000000e+01 1.313999938964843750e+02 -1.472377156629491035e-02
1.026000061035156250e+02 1.313999938964843750e+02 -2.004539154092687542e-02
1.061999969482421875e+02 1.313999938964843750e+02 -2.482248122053340444e-02
1.097999954223632812e+02 1.313999938964843750e+02 -2.893209177222113432e-02
1.133999938964843750e+02 1.313999938964843750e+02 -3.227396969730512988e-02
1.170000076293945312e+02 1.313999938964843750e+02 -3.477406121574187770e-02
1.205999984741210938e+02 1.313999938964843750e+02 -3.638697279136948043e-02
1.241999893188476562e+02 1.313999938964843750e+02 -3.709737059148481703e-02
1.277999954223632812e+02 1.313999938964843750e+02 -3.692036189693322784e-02
1.313999938964843750e+02 1.313999938964843750e+02 -3.590081831428021397e-02
1.350000000000000000e+02 1.313999938964843750e+02 -3.411156336094918473e-02
1.385999908447265625e+02 1.313999938964843750e+02 -3.165083737861038721e-02
1.421999969482421875e+02 1.313999938964843750e+02 -2.863837732571777525e-02
1.458000030517578125e+02 1.313999938964843750e+02 -2.521134171181404343e-02
1.494000091552734375e+02 1.313999938964843750e+02 -2.151919740813289239e-02
1.530000000000000000e+02 1.313999938964843750e+02 -1.771825515943448517e-02
1.565999908447265625e+02 1.313999938964843750e+02 -1.396619362486075343e-02
1.601999969482421875e+02 1.313999938964843750e+02 -1.041619555627474117e-02
1.638000030517578125e+02 1.313999938964843750e+02 -7.211590850534849509e-03
1.673999938964843750e+02 1.313999938964843750e+02 -4.480679911238226801e-03
1.710000000000000000e+02 1.313999938964843750e+02 -2.332017283542270857e-03
1.746000061035156250e+02 1.313999938964843750e+02 -8.506886041727103939e-04
1.782000122070312500e+02 1.313999938964843750e+02 -9.514390517062812878e-05
1.800000071525573730e+00 1.350000000000000000e+02 0.000000000000000000e+00
5.399999618530273438e+00 1.350000000000000000e+02 0.000000000000000000e+00
9.000000000000000000e+00 1.350000000000000000e+02 0.000000000000000000e+00
1.260000038146972656e+01 1.350000000000000000e+02 0.000000000000000000e+00
1.619999885559082031e+01 1.350000000000000000e+02 0.000000000000000000e+00
1.979999923706054688e+01 1.350000000000000000e+02 0.000000000000000000e+00
2.339999961853027344e+01 1.350000000000000000e+02 0.000000000000000000e+00
2.700000000000000000e+01 1.350000000000000000e+02 0.000000000000000000e+00
3.059999656677246094e+01 1.350000000000000000e+02 0.000000000000000000e+00
3.419999694824218750e+01 1.350000000000000000e+02 0.000000000000000000e+00
3.779999923706054688e+01 1.350000000000000000e+02 0.000000000000000000e+00
4.139999771118164062e+01 1.350000000000000000e+02 0.000000000000000000e+00
4.500000000000000000e+01 1.350000000000000000e+02 0.000000000000000000e+00
4.859999847412109375e+01 1.350000000000000000e+02 0.000000000000000000e+00
5.219999694824218750e+01 1.350000000000000000e+02 0.000000000000000000e+00
5.579999923706054688e+01 1.350000000000000000e+02 0.000000000000000000e+00
5.939999771118164062e+01 1.350000000000000000e+02 0.000000000000000000e+00
6.299999618530273438e+01 1.350000000000000000e+02 0.000000000000000000e+00
6.659999847412109375e+01 1.350000000000000000e+02 0.000000000000000000e+00
7.019999694824218750e+01 1.350000000000000000e+02 0.000000000000000000e+00
7.380000305175781250e+01 1.350000000000000000e+02 0.000000000000000000e+00
7.739999389648437500e+01 1.350000000000000000e+02 0.000000000000000000e+00
8.099999237060546875e+01 1.350000000000000000e+02 0.000000000000000000e+00
8.459999847412109375e+01 1.350000000000000000e+02 0.000000000000000000e+00
8.819999694824218750e+01 1.350000000000000000e+02 0.000000000000000000e+00
9.180000305175781250e+01 1.350000000000000000e+02 0.000000000000000000e+00
9.540000152587890625e+01 1.350000000000000000e+02 0.000000000000000000e+00
9.900000000000000000e+01 1.350000000000000000e+02 0.000000000000000000e+00
1.026000061035156250e+02 1.350000000000000000e+02 0.000000000000000000e+00
1.061999969482421875e+02 1.350000000000000000e+02 0.000000000000000000e+00
1.097999954223632812e+02 1.350000000000000000e+02 0.000000000000000000e+00
1.133999938964843750e+02 1.350000000000000000e+02 0.000000000000000000e+00
1.170000076293945312e+02 1.350000000000000000e+02 0.000000000000000000e+00
1.205999984741210938e+02 1.350000000000000000e+02 0.000000000000000000e+00
1.241999893188476562e+02 1.350000000000000000e+02 0.000000000000000000e+00
1.277999954223632812e+02 1.350000000000000000e+02 0.000000000000000000e+00
1.313999938964843750e+02 1.350000000000000000e+02 0.000000000000000000e+00
1.350000000000000000e+02 1.350000000000000000e+02 0.000000000000000000e+00
1.385999908447265625e+02 1.350000000000000000e+02 0.000000000000000000e+00
1.421999969482421875e+02 1.350000000000000000e+02 0.000000000000000000e+00
1.458000030517578125e+02 1.350000000000000000e+02 0.000000000000000000e+00
1.494000091552734375e+02 1.350000000000000000e+02 0.000000000000000000e+00
1.530000000000000000e+02 1.350000000000000000e+02 0.000000000000000000e+00
1.565999908447265625e+02 1.350000000000000000e+02 0.000000000000000000e+00
1.601999969482421875e+02 1.350000000000000000e+02 0.000000000000000000e+00
1.638000030517578125e+02 1.350000000000000000e+02 0.000000000000000000e+00
1.673999938964843750e+02 1.350000000000000000e+02 0.000000000000000000e+00
1.710000000000000000e+02 1.350000000000000000e+02 0.000000000000000000e+00
1.746000061035156250e+02 1.350000000000000000e+02 0.000000000000000000e+00
1.782000122070312500e+02 1.350000000000000000e+02 0.000000000000000000e+00
1.800000071525573730e+00 1.385999908447265625e+02 -9.514536144740379762e-05
5.399999618530273438e+00 1.385999908447265625e+02 -8.506857364276753557e-04
9.000000000000000000e+00 1.385999908447265625e+02 -2.332007425668712608e-03
1.260000038146972656e+01 1.385999908447265625e+02 -4.480656610809814581e-03
1.619999885559082031e+01 1.385999908447265625e+02 -7.211573644064639063e-03
1.979999923706054688e+01 1.385999908447265625e+02 -1.041614680460914259e-02
2.339999961853027344e+01 1.385999908447265625e+02 -1.396613053446998064e-02
2.700000000000000000e+01 1.385999908447265625e+02 -1.771819206904370891e-02
3.059999656677246094e+01 1.385999908447265625e+02 -2.151911137578183669e-02
3.419999694824218750e+01 1.385999908447265625e+02 -2.521125854720802223e-02
3.779999923706054688e+01 1.385999908447265625e+02 -2.863825688042629519e-02
4.139999771118164062e+01 1.385999908447265625e+02 -3.165069112361359321e-02
4.500000000000000000e+01 1.385999908447265625e+02 -3.411143144467757016e-02
4.859999847412109375e+01 1.385999908447265625e+02 -3.590066632379335099e-02
5.219999694824218750e+01 1.385999908447265625e+02 -3.692020703870133036e-02
5.579999923706054688e+01 1.385999908447265625e+02 -3.709721573325291955e-02
5.939999771118164062e+01 1.385999908447265625e+02 -3.638680072666736903e-02
6.299999618530273438e+01 1.385999908447265625e+02 -3.477393503496032517e-02
6.659999847412109375e+01 1.385999908447265625e+02 -3.227382631005336344e-02
7.019999694824218750e+01 1.385999908447265625e+02 -2.893197419467469222e-02
7.380000305175781250e+01 1.385999908447265625e+02 -2.482237224622206584e-02
7.739999389648437500e+01 1.385999908447265625e+02 -2.004530264083078522e-02
8.099999237060546875e+01 1.385999908447265625e+02 -1.472371707913924105e-02
8.459999847412109375e+01 1.385999908447265625e+02 -8.999316578825865970e-03
8.819999694824218750e+01 1.385999908447265625e+02 -3.027571993823635101e-03
9.180000305175781250e+01 1.385999908447265625e+02 3.027580597058740757e-03
9.540000152587890625e+01 1.385999908447265625e+02 8.999325182060971193e-03
9.900000000000000000e+01 1.385999908447265625e+02 1.472371421139420655e-02
1.026000061035156250e+02 1.385999908447265625e+02 2.004531124406588871e-02
1.061999969482421875e+02 1.385999908447265625e+02 2.482239232043731425e-02
1.097999954223632812e+02 1.385999908447265625e+02 2.893195698820448178e-02
1.133999938964843750e+02 1.385999908447265625e+02 3.227383491328847387e-02
1.170000076293945312e+02 1.385999908447265625e+02 3.477390348976493878e-02
1.205999984741210938e+02 1.385999908447265625e+02 3.638683227186274849e-02
1.241999893188476562e+02 1.385999908447265625e+02 3.709721573325291955e-02
1.277999954223632812e+02 1.385999908447265625e+02 3.692020703870133036e-02
1.313999938964843750e+02 1.385999908447265625e+02 3.590066632379335099e-02
1.350000000000000000e+02 1.385999908447265625e+02 3.411143144467757016e-02
1.385999908447265625e+02 1.385999908447265625e+02 3.165070833008380019e-02
1.421999969482421875e+02 1.385999908447265625e+02 2.863825974817132969e-02
1.458000030517578125e+02 1.385999908447265625e+02 2.521125854720802223e-02
1.494000091552734375e+02 1.385999908447265625e+02 2.151909847092918146e-02
1.530000000000000000e+02 1.385999908447265625e+02 1.771818920129867442e-02
1.565999908447265625e+02 1.385999908447265625e+02 1.396614057157760484e-02
1.601999969482421875e+02 1.385999908447265625e+02 1.041615540784424955e-02
1.638000030517578125e+02 1.385999908447265625e+02 7.211557154530686374e-03
1.673999938964843750e+02 1.385999908447265625e+02 4.480663421704274112e-03
1.710000000000000000e+02 1.385999908447265625e+02 2.332006708732453984e-03
1.746000061035156250e+02 1.385999908447265625e+02 8.506853779595459353e-04
1.782000122070312500e+02 1.385999908447265625e+02 9.514350189398254436e-05
1.800000071525573730e+00 1.421999969482421875e+02 -1.887910042626977274e-04
5.399999618530273438e+00 1.421999969482421875e+02 -1.687962793241162092e-03
9.000000000000000000e+00 1.421999969482421875e+02 -4.627256095476459802e-03
1.260000038146972656e+01 1.421999969482421875e+02 -8.890677076721798661e-03
1.619999885559082031e+01 1.421999969482421875e+02 -1.430946700718961802e-02
1.979999923706054688e+01 1.421999969482421875e+02 -2.066811377208158801e-02
2.339999961853027344e+01 1.421999969482421875e+02 -2.771211862131420234e-02
2.700000000000000000e+01 1.421999969482421875e+02 -3.515710305234612948e-02
3.059999656677246094e+01 1.421999969482421875e+02 -4.269901153007715083e-02
3.419999694824218750e+01 1.421999969482421875e+02 -5.002507630999013938e-02
3.779999923706054688e+01 1.421999969482421875e+02 -5.682509627937448737e-02
4.139999771118164062e+01 1.421999969482421875e+02 -6.280249211443666990e-02
4.500000000000000000e+01 1.421999969482421875e+02 -6.768518937270881497e-02
4.859999847412109375e+01 1.421999969482421875e+02 -7.123543478430412190e-02
5.219999694824218750e+01 1.421999969482421875e+02 -7.325847978388334847e-02
5.579999923706054688e+01 1.421999969482421875e+02 -7.360966957638183372e-02
5.939999771118164062e+01 1.421999969482421875e+02 -7.220009833021885648e-02
6.299999618530273438e+01 1.421999969482421875e+02 -6.899970060644557146e-02
6.659999847412109375e+01 1.421999969482421875e+02 -6.403890317988526759e-02
7.019999694824218750e+01 1.421999969482421875e+02 -5.740790236738449459e-02
7.380000305175781250e+01 1.421999969482421875e+02 -4.925352097925451283e-02
7.739999389648437500e+01 1.421999969482421875e+02 -3.977461705946994802e-02
8.099999237060546875e+01 1.421999969482421875e+02 -2.921534755258118482e-02
8.459999847412109375e+01 1.421999969482421875e+02 -1.785678445110399498e-02
8.819999694824218750e+01 1.421999969482421875e+02 -6.007417899367380187e-03
9.180000305175781250e+01 1.421999969482421875e+02 6.007435105837590633e-03
9.540000152587890625e+01 1.421999969482421875e+02 1.785680165757420543e-02
9.900000000000000000e+01 1.421999969482421875e+02 2.921534468483615032e-02
1.026000061035156250e+02 1.421999969482421875e+02 3.977463426594016194e-02
1.061999969482421875e+02 1.421999969482421875e+02 4.925350950827436791e-02
1.097999954223632812e+02 1.421999969482421875e+02 5.740790236738449459e-02
1.133999938964843750e+02 1.421999969482421875e+02 6.403893759282569542e-02
1.170000076293945312e+02 1.421999969482421875e+02 6.899970634193565433e-02
1.205999984741210938e+02 1.421999969482421875e+02 7.220010406570892547e-02
1.241999893188476562e+02 1.421999969482421875e+02 7.360966957638183372e-02
1.277999954223632812e+02 1.421999969482421875e+02 7.325847978388334847e-02
1.313999938964843750e+02 1.421999969482421875e+02 7.123543478430412190e-02
1.350000000000000000e+02 1.421999969482421875e+02 6.768518937270881497e-02
1.385999908447265625e+02 1.421999969482421875e+02 6.280252652737709773e-02
1.421999969482421875e+02 1.421999969482421875e+02 5.682510201486455637e-02
1.458000030517578125e+02 1.421999969482421875e+02 5.002507630999013938e-02
1.494000091552734375e+02 1.421999969482421875e+02 4.269901439782218533e-02
1.530000000000000000e+02 1.421999969482421875e+02 3.515707437489577758e-02
1.565999908447265625e+02 1.421999969482421875e+02 2.771213296003937482e-02
1.601999969482421875e+02 1.421999969482421875e+02 2.066812380918921221e-02
1.638000030517578125e+02 1.421999969482421875e+02 1.430944549910185583e-02
1.673999938964843750e+02 1.421999969482421875e+02 8.890697867873303961e-03
1.710000000000000000e+02 1.421999969482421875e+02 4.627254661603942554e-03
1.746000061035156250e+02 1.421999969482421875e+02 1.687961180134579754e-03
1.782000122070312500e+02 1.421999969482421875e+02 1.887871955388228929e-04
1.800000071525573730e+00 1.458000030517578125e+02 -2.794589307419876115e-04
5.399999618530273438e+00 1.458000030517578125e+02 -2.498616422084275895e-03
9.000000000000000000e+00 1.458000030517578125e+02 -6.849522267245401405e-03
1.260000038146972656e+01 1.458000030517578125e+02 -1.316047484752099449e-02
1.619999885559082031e+01 1.458000030517578125e+02 -2.118166668523698351e-02
1.979999923706054688e+01 1.458000030517578125e+02 -3.059409627510602248e-02
2.339999961853027344e+01 1.458000030517578125e+02 -4.102102508411118592e-02
2.700000000000000000e+01 1.458000030517578125e+02 -5.204150828951823599e-02
3.059999656677246094e+01 1.458000030517578125e+02 -6.320546191129040869e-02
3.419999694824218750e+01 1.458000030517578125e+02 -7.404992579418299969e-02
3.779999923706054688e+01 1.458000030517578125e+02 -8.411566498375201706e-02
4.139999771118164062e+01 1.458000030517578125e+02 -9.296373095393228869e-02
4.500000000000000000e+01 1.458000030517578125e+02 -1.001913603855126567e-01
4.859999847412109375e+01 1.458000030517578125e+02 -1.054466637562060383e-01
5.219999694824218750e+01 1.458000030517578125e+02 -1.084412548897844136e-01
5.579999923706054688e+01 1.458000030517578125e+02 -1.089611311807423960e-01
5.939999771118164062e+01 1.458000030517578125e+02 -1.068745828351040927e-01
6.299999618530273438e+01 1.458000030517578125e+02 -1.021372056887447782e-01
6.659999847412109375e+01 1.458000030517578125e+02 -9.479398892577635405e-02
7.019999694824218750e+01 1.458000030517578125e+02 -8.497836872268586805e-02
7.380000305175781250e+01 1.458000030517578125e+02 -7.290777177255076957e-02
7.739999389648437500e+01 1.458000030517578125e+02 -5.887660078068285979e-02
8.099999237060546875e+01 1.458000030517578125e+02 -4.324617154729984425e-02
8.459999847412109375e+01 1.458000030517578125e+02 -2.643259961249674189e-02
8.819999694824218750e+01 1.458000030517578125e+02 -8.892515301289351248e-03
9.180000305175781250e+01 1.458000030517578125e+02 8.892541110994666917e-03
9.540000152587890625e+01 1.458000030517578125e+02 2.643262542220205583e-02
9.900000000000000000e+01 1.458000030517578125e+02 4.324616294406473382e-02
1.026000061035156250e+02 1.458000030517578125e+02 5.887662945813321169e-02
1.061999969482421875e+02 1.458000030517578125e+02 7.290777750804083857e-02
1.097999954223632812e+02 1.458000030517578125e+02 8.497835151621566108e-02
1.133999938964843750e+02 1.458000030517578125e+02 9.479398319028628506e-02
1.170000076293945312e+02 1.458000030517578125e+02 1.021371942177646264e-01
1.205999984741210938e+02 1.458000030517578125e+02 1.068746172480445206e-01
1.241999893188476562e+02 1.458000030517578125e+02 1.089611311807423960e-01
1.277999954223632812e+02 1.458000030517578125e+02 1.084412548897844136e-01
1.313999938964843750e+02 1.458000030517578125e+02 1.054466637562060383e-01
1.350000000000000000e+02 1.458000030517578125e+02 1.001913603855126567e-01
1.385999908447265625e+02 1.458000030517578125e+02 9.296379404432306148e-02
1.421999969482421875e+02 1.458000030517578125e+02 8.411567071924207217e-02
1.458000030517578125e+02 1.458000030517578125e+02 7.404992579418299969e-02
1.494000091552734375e+02 1.458000030517578125e+02 6.320545044031027071e-02
1.530000000000000000e+02 1.458000030517578125e+02 5.204146814108773916e-02
1.565999908447265625e+02 1.458000030517578125e+02 4.102103081960126185e-02
1.601999969482421875e+02 1.458000030517578125e+02 3.059410487834112943e-02
1.638000030517578125e+02 1.458000030517578125e+02 2.118163514004159712e-02
1.673999938964843750e+02 1.458000030517578125e+02 1.316050495884386537e-02
1.710000000000000000e+02 1.458000030517578125e+02 6.849518682564107418e-03
1.746000061035156250e+02 1.458000030517578125e+02 2.498614271275499156e-03
1.782000122070312500e+02 1.458000030517578125e+02 2.794533744859819743e-04
1.800000071525573730e+00 1.494000091552734375e+02 -3.657195587831061300e-04
5.399999618530273438e+00 1.494000091552734375e+02 -3.269864904101145442e-03
9.000000000000000000e+00 1.494000091552734375e+02 -8.963765143624711357e-03
1.260000038146972656e+01 1.494000091552734375e+02 -1.722272315608017190e-02
1.619999885559082031e+01 1.494000091552734375e+02 -2.771981564898862854e-02
1.979999923706054688e+01 1.494000091552734375e+02 -4.003758067596104725e-02
2.339999961853027344e+01 1.494000091552734375e+02 -5.368298834118632318e-02
2.700000000000000000e+01 1.494000091552734375e+02 -6.810515916213111254e-02
3.059999656677246094e+01 1.494000091552734375e+02 -8.271511566346971545e-02
3.419999694824218750e+01 1.494000091552734375e+02 -9.690690905475818351e-02
3.779999923706054688e+01 1.494000091552734375e+02 -1.100796549832847304e-01
4.139999771118164062e+01 1.494000091552734375e+02 -1.216588638216413443e-01
4.500000000000000000e+01 1.494000091552734375e+02 -1.311174669743218613e-01
4.859999847412109375e+01 1.494000091552734375e+02 -1.379949045886759706e-01
5.219999694824218750e+01 1.494000091552734375e+02 -1.419138617149347525e-01
5.579999923706054688e+01 1.494000091552734375e+02 -1.425942399600217958e-01
5.939999771118164062e+01 1.494000091552734375e+02 -1.398636075504617049e-01
6.299999618530273438e+01 1.494000091552734375e+02 -1.336638983847821260e-01
6.659999847412109375e+01 1.494000091552734375e+02 -1.240540503589461080e-01
7.019999694824218750e+01 1.494000091552734375e+02 -1.112086747326558184e-01
7.380000305175781250e+01 1.494000091552734375e+02 -9.541222887144107379e-02
7.739999389648437500e+01 1.494000091552734375e+02 -7.705005167567929858e-02
8.099999237060546875e+01 1.494000091552734375e+02 -5.659498268226139522e-02
8.459999847412109375e+01 1.494000091552734375e+02 -3.459155792170288263e-02
8.819999694824218750e+01 1.494000091552734375e+02 -1.163736957541515980e-02
9.180000305175781250e+01 1.494000091552734375e+02 1.163740255448306345e-02
9.540000152587890625e+01 1.494000091552734375e+02 3.459159233464330352e-02
9.900000000000000000e+01 1.494000091552734375e+02 5.659497121128125724e-02
1.026000061035156250e+02 1.494000091552734375e+02 7.705008608861972641e-02
1.061999969482421875e+02 1.494000091552734375e+02 9.541224034242121177e-02
1.097999954223632812e+02 1.494000091552734375e+02 1.112086403197154044e-01
1.133999938964843750e+02 1.494000091552734375e+02 1.240540733009063840e-01
1.170000076293945312e+02 1.494000091552734375e+02 1.336639098557622640e-01
1.205999984741210938e+02 1.494000091552734375e+02 1.398636419634021466e-01
1.241999893188476562e+02 1.494000091552734375e+02 1.425942399600217958e-01
1.277999954223632812e+02 1.494000091552734375e+02 1.419138617149347525e-01
1.313999938964843750e+02 1.494000091552734375e+02 1.379949045886759706e-01
1.350000000000000000e+02 1.494000091552734375e+02 1.311174669743218613e-01
1.385999908447265625e+02 1.494000091552734375e+02 1.216589211765420481e-01
1.421999969482421875e+02 1.494000091552734375e+02 1.100796549832847304e-01
1.458000030517578125e+02 1.494000091552734375e+02 9.690690905475818351e-02
1.494000091552734375e+02 1.494000091552734375e+02 8.271509272150943948e-02
1.530000000000000000e+02 1.494000091552734375e+02 6.810512474919069859e-02
1.565999908447265625e+02 1.494000091552734375e+02 5.368300554765653709e-02
1.601999969482421875e+02 1.494000091552734375e+02 4.003758641145111624e-02
1.638000030517578125e+02 1.494000091552734375e+02 2.771977836830317315e-02
1.673999938964843750e+02 1.494000091552734375e+02 1.722276187063814801e-02
1.710000000000000000e+02 1.494000091552734375e+02 8.963760842007157878e-03
1.746000061035156250e+02 1.494000091552734375e+02 3.269862036356110079e-03
1.782000122070312500e+02 1.494000091552734375e+02 3.657122325907116354e-04
1.800000071525573730e+00 1.530000000000000000e+02 -4.462126138562791519e-04
5.399999618530273438e+00 1.530000000000000000e+02 -3.989546311831626557e-03
9.000000000000000000e+00 1.530000000000000000e+02 -1.093664683011226664e-02
1.260000038146972656e+01 1.530000000000000000e+02 -2.101336303073968875e-02
1.619999885559082031e+01 1.530000000000000000e+02 -3.382081703055724031e-02
1.979999923706054688e+01 1.530000000000000000e+02 -4.884965071045972718e-02
2.339999961853027344e+01 1.530000000000000000e+02 -6.549835598319020402e-02
2.700000000000000000e+01 1.530000000000000000e+02 -8.309476495769735349e-02
3.059999656677246094e+01 1.530000000000000000e+02 -1.009203067605155546e-01
3.419999694824218750e+01 1.530000000000000000e+02 -1.182356595151046325e-01
3.779999923706054688e+01 1.530000000000000000e+02 -1.343076383192996770e-01
4.139999771118164062e+01 1.530000000000000000e+02 -1.484354006994426101e-01
4.500000000000000000e+01 1.530000000000000000e+02 -1.599757917410030150e-01
4.859999847412109375e+01 1.530000000000000000e+02 -1.683669169527674259e-01
5.219999694824218750e+01 1.530000000000000000e+02 -1.731484344307082923e-01
5.579999923706054688e+01 1.530000000000000000e+02 -1.739785204376119998e-01
5.939999771118164062e+01 1.530000000000000000e+02 -1.706468889655387011e-01
6.299999618530273438e+01 1.530000000000000000e+02 -1.630826837701591370e-01
6.659999847412109375e+01 1.530000000000000000e+02 -1.513577246581344071e-01
7.019999694824218750e+01 1.530000000000000000e+02 -1.356851539114594107e-01
7.380000305175781250e+01 1.530000000000000000e+02 -1.164120030923315591e-01
7.739999389648437500e+01 1.530000000000000000e+02 -9.400840458632861441e-02
8.099999237060546875e+01 1.530000000000000000e+02 -6.905126839766823066e-02
8.459999847412109375e+01 1.530000000000000000e+02 -4.220498509286631228e-02
8.819999694824218750e+01 1.530000000000000000e+02 -1.419869748746067049e-02
9.180000305175781250e+01 1.530000000000000000e+02 1.419873763589116385e-02
9.540000152587890625e+01 1.530000000000000000e+02 4.220502524129680216e-02
9.900000000000000000e+01 1.530000000000000000e+02 6.905125692668807880e-02
1.026000061035156250e+02 1.530000000000000000e+02 9.400844473475909735e-02
1.061999969482421875e+02 1.530000000000000000e+02 1.164120030923315591e-01
1.097999954223632812e+02 1.530000000000000000e+02 1.356851194985189690e-01
1.133999938964843750e+02 1.530000000000000000e+02 1.513577590710748488e-01
1.170000076293945312e+02 1.530000000000000000e+02 1.630826493572187230e-01
1.205999984741210938e+02 1.530000000000000000e+02 1.706469119074989771e-01
1.241999893188476562e+02 1.530000000000000000e+02 1.739785204376119998e-01
1.277999954223632812e+02 1.530000000000000000e+02 1.731484344307082923e-01
1.313999938964843750e+02 1.530000000000000000e+02 1.683669169527674259e-01
1.350000000000000000e+02 1.530000000000000000e+02 1.599757917410030150e-01
1.385999908447265625e+02 1.530000000000000000e+02 1.484354465833631620e-01
1.421999969482421875e+02 1.530000000000000000e+02 1.343076497902798150e-01
1.458000030517578125e+02 1.530000000000000000e+02 1.182356595151046325e-01
1.494000091552734375e+02 1.530000000000000000e+02 1.009202952895354166e-01
1.530000000000000000e+02 1.530000000000000000e+02 8.309473054475692566e-02
1.565999908447265625e+02 1.530000000000000000e+02 6.549837318966041100e-02
1.601999969482421875e+02 1.530000000000000000e+02 4.884966218143987210e-02
1.638000030517578125e+02 1.530000000000000000e+02 3.382076254340157101e-02
1.673999938964843750e+02 1.530000000000000000e+02 2.101340748078773732e-02
1.710000000000000000e+02 1.530000000000000000e+02 1.093664109462219591e-02
1.746000061035156250e+02 1.530000000000000000e+02 3.989542727150332570e-03
1.782000122070312500e+02 1.530000000000000000e+02 4.462036969615604015e-04
1.800000071525573730e+00 1.565999908447265625e+02 -5.196683794429215672e-04
5.399999618530273438e+00 1.565999908447265625e+02 -4.646306884213304358e-03
9.000000000000000000e+00 1.565999908447265625e+02 -1.273704082209620170e-02
1.260000038146972656e+01 1.565999908447265625e+02 -2.447259051653586162e-02
1.619999885559082031e+01 1.565999908447265625e+02 -3.938841210009188382e-02
1.979999923706054688e+01 1.565999908447265625e+02 -5.689130677674677367e-02
2.339999961853027344e+01 1.565999908447265625e+02 -7.628073318607110631e-02
2.700000000000000000e+01 1.565999908447265625e+02 -9.677386862708602100e-02
3.059999656677246094e+01 1.565999908447265625e+02 -1.175338420081345620e-01
3.419999694824218750e+01 1.565999908447265625e+02 -1.376996645018139231e-01
3.779999923706054688e+01 1.565999908447265625e+02 -1.564174707593886382e-01
4.139999771118164062e+01 1.565999908447265625e+02 -1.728708940662033455e-01
4.500000000000000000e+01 1.565999908447265625e+02 -1.863110629547506947e-01
4.859999847412109375e+01 1.565999908447265625e+02 -1.960835580080021179e-01
5.219999694824218750e+01 1.565999908447265625e+02 -2.016521682592792297e-01
5.579999923706054688e+01 1.565999908447265625e+02 -2.026189424655398530e-01
5.939999771118164062e+01 1.565999908447265625e+02 -1.987388604909780254e-01
6.299999618530273438e+01 1.565999908447265625e+02 -1.899294459883819342e-01
6.659999847412109375e+01 1.565999908447265625e+02 -1.762743224029774403e-01
7.019999694824218750e+01 1.565999908447265625e+02 -1.580217217450099743e-01
7.380000305175781250e+01 1.565999908447265625e+02 -1.355758010577778339e-01
7.739999389648437500e+01 1.565999908447265625e+02 -1.094840931653582178e-01
8.099999237060546875e+01 1.565999908447265625e+02 -8.041851646498446304e-02
8.459999847412109375e+01 1.565999908447265625e+02 -4.915280003812883686e-02
8.819999694824218750e+01 1.565999908447265625e+02 -1.653609322681642499e-02
9.180000305175781250e+01 1.565999908447265625e+02 1.653614054460950458e-02
9.540000152587890625e+01 1.565999908447265625e+02 4.915284592204940267e-02
9.900000000000000000e+01 1.565999908447265625e+02 8.041849925851424219e-02
1.026000061035156250e+02 1.565999908447265625e+02 1.094841390492787836e-01
1.061999969482421875e+02 1.565999908447265625e+02 1.355758125287579441e-01
1.097999954223632812e+02 1.565999908447265625e+02 1.580216643901092843e-01
1.133999938964843750e+02 1.565999908447265625e+02 1.762743453449377440e-01
1.170000076293945312e+02 1.565999908447265625e+02 1.899294345174017684e-01
1.205999984741210938e+02 1.565999908447265625e+02 1.987388834329383014e-01
1.241999893188476562e+02 1.565999908447265625e+02 2.026189424655398530e-01
1.277999954223632812e+02 1.565999908447265625e+02 2.016521682592792297e-01
1.313999938964843750e+02 1.565999908447265625e+02 1.960835580080021179e-01
1.350000000000000000e+02 1.565999908447265625e+02 1.863110629547506947e-01
1.385999908447265625e+02 1.565999908447265625e+02 1.728709628920841734e-01
1.421999969482421875e+02 1.565999908447265625e+02 1.564174822303687762e-01
1.458000030517578125e+02 1.565999908447265625e+02 1.376996645018139231e-01
1.494000091552734375e+02 1.565999908447265625e+02 1.175338420081345620e-01
1.530000000000000000e+02 1.565999908447265625e+02 9.677382274316545518e-02
1.565999908447265625e+02 1.565999908447265625e+02 7.628075039254131329e-02
1.601999969482421875e+02 1.565999908447265625e+02 5.689132971870705657e-02
1.638000030517578125e+02 1.565999908447265625e+02 3.938835187744614552e-02
1.673999938964843750e+02 1.565999908447265625e+02 2.447264500369152745e-02
1.710000000000000000e+02 1.565999908447265625e+02 1.273703652047864822e-02
1.746000061035156250e+02 1.565999908447265625e+02 4.646302224127621568e-03
1.782000122070312500e+02 1.565999908447265625e+02 5.196579390586528614e-04
1.800000071525573730e+00 1.601999969482421875e+02 -5.849288914637882806e-04
5.399999618530273438e+00 1.601999969482421875e+02 -5.229795495541689036e-03
9.000000000000000000e+00 1.601999969482421875e+02 -1.433657436713467979e-02
1.260000038146972656e+01 1.601999969482421875e+02 -2.754588978034986160e-02
1.619999885559082031e+01 1.601999969482421875e+02 -4.433485933049613470e-02
1.979999923706054688e+01 1.601999969482421875e+02 -6.403578307328700037e-02
2.339999961853027344e+01 1.601999969482421875e+02 -8.586014296610369745e-02
2.700000000000000000e+01 1.601999969482421875e+02 -1.089268673630620493e-01
3.059999656677246094e+01 1.601999969482421875e+02 -1.322938848136344658e-01
3.419999694824218750e+01 1.601999969482421875e+02 -1.549921441220023788e-01
3.779999923706054688e+01 1.601999969482421875e+02 -1.760605262751145372e-01
4.139999771118164062e+01 1.601999969482421875e+02 -1.945802401766390244e-01
4.500000000000000000e+01 1.601999969482421875e+02 -2.097082376121131020e-01
4.859999847412109375e+01 1.601999969482421875e+02 -2.207079898886608049e-01
5.219999694824218750e+01 1.601999969482421875e+02 -2.269759169732372683e-01
5.579999923706054688e+01 1.601999969482421875e+02 -2.280640770913471282e-01
5.939999771118164062e+01 1.601999969482421875e+02 -2.236967308223674067e-01
6.299999618530273438e+01 1.601999969482421875e+02 -2.137809861691185864e-01
6.659999847412109375e+01 1.601999969482421875e+02 -1.984110887044368277e-01
7.019999694824218750e+01 1.601999969482421875e+02 -1.778662879688680809e-01
7.380000305175781250e+01 1.601999969482421875e+02 -1.526015689187142088e-01
7.739999389648437500e+01 1.601999969482421875e+02 -1.232332558459564020e-01
8.099999237060546875e+01 1.601999969482421875e+02 -9.051756738088213849e-02
8.459999847412109375e+01 1.601999969482421875e+02 -5.532546636812665786e-02
8.819999694824218750e+01 1.601999969482421875e+02 -1.861271487301544014e-02
9.180000305175781250e+01 1.601999969482421875e+02 1.861276792629859220e-02
9.540000152587890625e+01 1.601999969482421875e+02 5.532551798753728572e-02
9.900000000000000000e+01 1.601999969482421875e+02 9.051755017441194540e-02
1.026000061035156250e+02 1.601999969482421875e+02 1.232333017298769540e-01
1.061999969482421875e+02 1.601999969482421875e+02 1.526015803896943468e-01
1.097999954223632812e+02 1.601999969482421875e+02 1.778662076720071150e-01
1.133999938964843750e+02 1.601999969482421875e+02 1.984111116463971036e-01
1.170000076293945312e+02 1.601999969482421875e+02 2.137809861691185864e-01
1.205999984741210938e+02 1.601999969482421875e+02 2.236967537643277104e-01
1.241999893188476562e+02 1.601999969482421875e+02 2.280640770913471282e-01
1.277999954223632812e+02 1.601999969482421875e+02 2.269759169732372683e-01
1.313999938964843750e+02 1.601999969482421875e+02 2.207079898886608049e-01
1.350000000000000000e+02 1.601999969482421875e+02 2.097082376121131020e-01
1.385999908447265625e+02 1.601999969482421875e+02 1.945803090025198800e-01
1.421999969482421875e+02 1.601999969482421875e+02 1.760605377460947030e-01
1.458000030517578125e+02 1.601999969482421875e+02 1.549921441220023788e-01
1.494000091552734375e+02 1.601999969482421875e+02 1.322938733426543001e-01
1.530000000000000000e+02 1.601999969482421875e+02 1.089267985371812075e-01
1.565999908447265625e+02 1.601999969482421875e+02 8.586017164355405629e-02
1.601999969482421875e+02 1.601999969482421875e+02 6.403580027975720734e-02
1.638000030517578125e+02 1.601999969482421875e+02 4.433478763687025842e-02
1.673999938964843750e+02 1.601999969482421875e+02 2.754594713525056540e-02
1.710000000000000000e+02 1.601999969482421875e+02 1.433656863164460907e-02
1.746000061035156250e+02 1.601999969482421875e+02 5.229790835456006245e-03
1.782000122070312500e+02 1.601999969482421875e+02 5.849171964410666575e-04
1.800000071525573730e+00 1.638000030517578125e+02 -6.409649431108619191e-04
5.399999618530273438e+00 1.638000030517578125e+02 -5.730808476594490865e-03
9.000000000000000000e+00 1.638000030517578125e+02 -1.571001345972687299e-02
1.260000038146972656e+01 1.638000030517578125e+02 -3.018477729074439328e-02
1.619999885559082031e+01 1.638000030517578125e+02 -4.858213024710772432e-02
1.979999923706054688e+01 1.638000030517578125e+02 -7.017039442666794802e-02
2.339999961853027344e+01 1.638000030517578125e+02 -9.408552398581473963e-02
2.700000000000000000e+01 1.638000030517578125e+02 -1.193620179970830697e-01
3.059999656677246094e+01 1.638000030517578125e+02 -1.449676086930988816e-01
3.419999694824218750e+01 1.638000030517578125e+02 -1.698403758228242133e-01
3.779999923706054688e+01 1.638000030517578125e+02 -1.929271113446380526e-01
4.139999771118164062e+01 1.638000030517578125e+02 -2.132209729186481939e-01
4.500000000000000000e+01 1.638000030517578125e+02 -2.297982598690224976e-01
4.859999847412109375e+01 1.638000030517578125e+02 -2.418517363812975884e-01
5.219999694824218750e+01 1.638000030517578125e+02 -2.487201692762412153e-01
5.579999923706054688e+01 1.638000030517578125e+02 -2.499125776618700001e-01
5.939999771118164062e+01 1.638000030517578125e+02 -2.451267929793167766e-01
6.299999618530273438e+01 1.638000030517578125e+02 -2.342611594025744703e-01
6.659999847412109375e+01 1.638000030517578125e+02 -2.174188239850684823e-01
7.019999694824218750e+01 1.638000030517578125e+02 -1.949058324769534778e-01
7.380000305175781250e+01 1.638000030517578125e+02 -1.672207710300462336e-01
7.739999389648437500e+01 1.638000030517578125e+02 -1.350389591871917205e-01
8.099999237060546875e+01 1.638000030517578125e+02 -9.918914085061718289e-02
8.459999847412109375e+01 1.638000030517578125e+02 -6.062562700666034726e-02
8.819999694824218750e+01 1.638000030517578125e+02 -2.039581277775592838e-02
9.180000305175781250e+01 1.638000030517578125e+02 2.039587156652915290e-02
9.540000152587890625e+01 1.638000030517578125e+02 6.062568436156105106e-02
9.900000000000000000e+01 1.638000030517578125e+02 9.918911790865689304e-02
1.026000061035156250e+02 1.638000030517578125e+02 1.350390165420924105e-01
1.061999969482421875e+02 1.638000030517578125e+02 1.672207825010263438e-01
1.097999954223632812e+02 1.638000030517578125e+02 1.949057407091123462e-01
1.133999938964843750e+02 1.638000030517578125e+02 2.174188469270287583e-01
1.170000076293945312e+02 1.638000030517578125e+02 2.342611364606141944e-01
1.205999984741210938e+02 1.638000030517578125e+02 2.451268388632373563e-01
1.241999893188476562e+02 1.638000030517578125e+02 2.499125776618700001e-01
1.277999954223632812e+02 1.638000030517578125e+02 2.487201692762412153e-01
1.313999938964843750e+02 1.638000030517578125e+02 2.418517363812975884e-01
1.350000000000000000e+02 1.638000030517578125e+02 2.297982598690224976e-01
1.385999908447265625e+02 1.638000030517578125e+02 2.132210188025687458e-01
1.421999969482421875e+02 1.638000030517578125e+02 1.929271342865983285e-01
1.458000030517578125e+02 1.638000030517578125e+02 1.698403758228242133e-01
1.494000091552734375e+02 1.638000030517578125e+02 1.449675857511385779e-01
1.530000000000000000e+02 1.638000030517578125e+02 1.193619606421823659e-01
1.565999908447265625e+02 1.638000030517578125e+02 9.408556413424522258e-02
1.601999969482421875e+02 1.638000030517578125e+02 7.017041736862822399e-02
1.638000030517578125e+02 1.638000030517578125e+02 4.858205568573680661e-02
1.673999938964843750e+02 1.638000030517578125e+02 3.018484324888020404e-02
1.710000000000000000e+02 1.638000030517578125e+02 1.571001059198183850e-02
1.746000061035156250e+02 1.638000030517578125e+02 5.730803099572550317e-03
1.782000122070312500e+02 1.638000030517578125e+02 6.409522623007844712e-04
1.800000071525573730e+00 1.673999938964843750e+02 -6.868919246578212515e-04
5.399999618530273438e+00 1.673999938964843750e+02 -6.141438020437197005e-03
9.000000000000000000e+00 1.673999938964843750e+02 -1.683568368289687506e-02
1.260000038146972656e+01 1.673999938964843750e+02 -3.234760765431853730e-02
1.619999885559082031e+01 1.673999938964843750e+02 -5.206317697100407149e-02
1.979999923706054688e+01 1.673999938964843750e+02 -7.519829708705150217e-02
2.339999961853027344e+01 1.673999938964843750e+02 -1.008270362209912896e-01
2.700000000000000000e+01 1.673999938964843750e+02 -1.279146546092289616e-01
3.059999656677246094e+01 1.673999938964843750e+02 -1.553549712238536384e-01
3.419999694824218750e+01 1.673999938964843750e+02 -1.820099501251035701e-01
3.779999923706054688e+01 1.673999938964843750e+02 -2.067508812800714912e-01
4.139999771118164062e+01 1.673999938964843750e+02 -2.284988731226012815e-01
4.500000000000000000e+01 1.673999938964843750e+02 -2.462639800665480661e-01
4.859999847412109375e+01 1.673999938964843750e+02 -2.591811525575392072e-01
5.219999694824218750e+01 1.673999938964843750e+02 -2.665416905005200676e-01
5.579999923706054688e+01 1.673999938964843750e+02 -2.678194888623164904e-01
5.939999771118164062e+01 1.673999938964843750e+02 -2.626908365833568459e-01
6.299999618530273438e+01 1.673999938964843750e+02 -2.510466675844632567e-01
6.659999847412109375e+01 1.673999938964843750e+02 -2.329974932883114858e-01
7.019999694824218750e+01 1.673999938964843750e+02 -2.088713837269263462e-01
7.380000305175781250e+01 1.673999938964843750e+02 -1.792026112713424324e-01
7.739999389648437500e+01 1.673999938964843750e+02 -1.447149030005986103e-01
8.099999237060546875e+01 1.673999938964843750e+02 -1.062963307262099616e-01
8.459999847412109375e+01 1.673999938964843750e+02 -6.496962983105367129e-02
8.819999694824218750e+01 1.673999938964843750e+02 -2.185722855253744226e-02
9.180000305175781250e+01 1.673999938964843750e+02 2.185729164292821852e-02
9.540000152587890625e+01 1.673999938964843750e+02 6.496969292144443020e-02
9.900000000000000000e+01 1.673999938964843750e+02 1.062963077842496856e-01
1.026000061035156250e+02 1.673999938964843750e+02 1.447149603554993003e-01
1.061999969482421875e+02 1.673999938964843750e+02 1.792026227423225704e-01
1.097999954223632812e+02 1.673999938964843750e+02 2.088712919590852424e-01
1.133999938964843750e+02 1.673999938964843750e+02 2.329975162302717617e-01
1.170000076293945312e+02 1.673999938964843750e+02 2.510466675844632567e-01
1.205999984741210938e+02 1.673999938964843750e+02 2.626908824672773979e-01
1.241999893188476562e+02 1.673999938964843750e+02 2.678194888623164904e-01
1.277999954223632812e+02 1.673999938964843750e+02 2.665416905005200676e-01
1.313999938964843750e+02 1.673999938964843750e+02 2.591811525575392072e-01
1.350000000000000000e+02 1.673999938964843750e+02 2.462639800665480661e-01
1.385999908447265625e+02 1.673999938964843750e+02 2.284989648904424131e-01
1.421999969482421875e+02 1.673999938964843750e+02 2.067508812800714912e-01
1.458000030517578125e+02 1.673999938964843750e+02 1.820099501251035701e-01
1.494000091552734375e+02 1.673999938964843750e+02 1.553549482818933347e-01
1.530000000000000000e+02 1.673999938964843750e+02 1.279145743123679679e-01
1.565999908447265625e+02 1.673999938964843750e+02 1.008270591629515794e-01
1.601999969482421875e+02 1.673999938964843750e+02 7.519833149999193000e-02
1.638000030517578125e+02 1.673999938964843750e+02 5.206310240963315378e-02
1.673999938964843750e+02 1.673999938964843750e+02 3.234767648019938602e-02
1.710000000000000000e+02 1.673999938964843750e+02 1.683567651353428882e-02
1.746000061035156250e+02 1.673999938964843750e+02 6.141432284947126279e-03
1.782000122070312500e+02 1.673999938964843750e+02 6.868782580603879787e-04
1.800000071525573730e+00 1.710000000000000000e+02 -7.219868506961870866e-04
5.399999618530273438e+00 1.710000000000000000e+02 -6.455218795887987873e-03
9.000000000000000000e+00 1.710000000000000000e+02 -1.769585950458222798e-02
1.260000038146972656e+01 1.710000000000000000e+02 -3.400032639877950680e-02
1.619999885559082031e+01 1.710000000000000000e+02 -5.472321123328803549e-02
1.979999923706054688e+01 1.710000000000000000e+02 -7.904036996891701528e-02
2.339999961853027344e+01 1.710000000000000000e+02 -1.059785272214110730e-01
2.700000000000000000e+01 1.710000000000000000e+02 -1.344501193636276626e-01
3.059999656677246094e+01 1.710000000000000000e+02 -1.632924191710522221e-01
3.419999694824218750e+01 1.710000000000000000e+02 -1.913092443055896263e-01
3.779999923706054688e+01 1.710000000000000000e+02 -2.173142774720658588e-01
4.139999771118164062e+01 1.710000000000000000e+02 -2.401734631608280768e-01
4.500000000000000000e+01 1.710000000000000000e+02 -2.588461999374299105e-01
4.859999847412109375e+01 1.710000000000000000e+02 -2.724232979159171286e-01
5.219999694824218750e+01 1.710000000000000000e+02 -2.801599463557522540e-01
5.579999923706054688e+01 1.710000000000000000e+02 -2.815030375365096260e-01
5.939999771118164062e+01 1.710000000000000000e+02 -2.761123421872152539e-01
6.299999618530273438e+01 1.710000000000000000e+02 -2.638732193323426456e-01
6.659999847412109375e+01 1.710000000000000000e+02 -2.449018929426776403e-01
7.019999694824218750e+01 1.710000000000000000e+02 -2.195431118553697880e-01
7.380000305175781250e+01 1.710000000000000000e+02 -1.883585182000694080e-01
7.739999389648437500e+01 1.710000000000000000e+02 -1.521087411989280880e-01
8.099999237060546875e+01 1.710000000000000000e+02 -1.117272662738380273e-01
8.459999847412109375e+01 1.710000000000000000e+02 -6.828909059319762664e-02
8.819999694824218750e+01 1.710000000000000000e+02 -2.297396861766788992e-02
9.180000305175781250e+01 1.710000000000000000e+02 2.297403314193117996e-02
9.540000152587890625e+01 1.710000000000000000e+02 6.828915368358841331e-02
9.900000000000000000e+01 1.710000000000000000e+02 1.117272433318777514e-01
1.026000061035156250e+02 1.710000000000000000e+02 1.521087985538287779e-01
1.061999969482421875e+02 1.710000000000000000e+02 1.883585296710495183e-01
1.097999954223632812e+02 1.710000000000000000e+02 2.195430200875286564e-01
1.133999938964843750e+02 1.710000000000000000e+02 2.449019158846379440e-01
1.170000076293945312e+02 1.710000000000000000e+02 2.638731963903823696e-01
1.205999984741210938e+02 1.710000000000000000e+02 2.761123880711358058e-01
1.241999893188476562e+02 1.710000000000000000e+02 2.815030375365096260e-01
1.277999954223632812e+02 1.710000000000000000e+02 2.801599463557522540e-01
1.313999938964843750e+02 1.710000000000000000e+02 2.724232979159171286e-01
1.350000000000000000e+02 1.710000000000000000e+02 2.588461999374299105e-01
1.385999908447265625e+02 1.710000000000000000e+02 2.401735319867089324e-01
1.421999969482421875e+02 1.710000000000000000e+02 2.173143004140261625e-01
1.458000030517578125e+02 1.710000000000000000e+02 1.913092443055896263e-01
1.494000091552734375e+02 1.710000000000000000e+02 1.632923962290919462e-01
1.530000000000000000e+02 1.710000000000000000e+02 1.344500390667666967e-01
1.565999908447265625e+02 1.710000000000000000e+02 1.059785501633713489e-01
1.601999969482421875e+02 1.710000000000000000e+02 7.904039864636736024e-02
1.638000030517578125e+02 1.710000000000000000e+02 5.472313093642704879e-02
1.673999938964843750e+02 1.710000000000000000e+02 3.400039235691531408e-02
1.710000000000000000e+02 1.710000000000000000e+02 1.769585233521964174e-02
1.746000061035156250e+02 1.710000000000000000e+02 6.455212343461658522e-03
1.782000122070312500e+02 1.710000000000000000e+02 7.219725567795273009e-04
1.800000071525573730e+00 1.746000061035156250e+02 -7.456953502638457004e-04
5.399999618530273438e+00 1.746000061035156250e+02 -6.667194622589809987e-03
9.000000000000000000e+00 1.746000061035156250e+02 -1.827695498267875238e-02
1.260000038146972656e+01 1.746000061035156250e+02 -3.511682270558195984e-02
1.619999885559082031e+01 1.746000061035156250e+02 -5.652020909821405675e-02
1.979999923706054688e+01 1.746000061035156250e+02 -8.163589717437959303e-02
2.339999961853027344e+01 1.746000061035156250e+02 -1.094586390604259524e-01
2.700000000000000000e+01 1.746000061035156250e+02 -1.388651849099928060e-01
3.059999656677246094e+01 1.746000061035156250e+02 -1.686545976637167654e-01
3.419999694824218750e+01 1.746000061035156250e+02 -1.975914412894611838e-01
3.779999923706054688e+01 1.746000061035156250e+02 -2.244504201015338762e-01
4.139999771118164062e+01 1.746000061035156250e+02 -2.480602437887450828e-01
4.500000000000000000e+01 1.746000061035156250e+02 -2.673461273958291362e-01
4.859999847412109375e+01 1.746000061035156250e+02 -2.813691023723864926e-01
5.219999694824218750e+01 1.746000061035156250e+02 -2.893598100803785322e-01
5.579999923706054688e+01 1.746000061035156250e+02 -2.907469957087968071e-01
5.939999771118164062e+01 1.746000061035156250e+02 -2.851793260778912598e-01
6.299999618530273438e+01 1.746000061035156250e+02 -2.725382371369272083e-01
6.659999847412109375e+01 1.746000061035156250e+02 -2.529439676997398134e-01
7.019999694824218750e+01 1.746000061035156250e+02 -2.267524622800959067e-01
7.380000305175781250e+01 1.746000061035156250e+02 -1.945437854017517953e-01
7.739999389648437500e+01 1.746000061035156250e+02 -1.571036647914070272e-01
8.099999237060546875e+01 1.746000061035156250e+02 -1.153961445620487469e-01
8.459999847412109375e+01 1.746000061035156250e+02 -7.053155250090871464e-02
8.819999694824218750e+01 1.746000061035156250e+02 -2.372838630407327759e-02
9.180000305175781250e+01 1.746000061035156250e+02 2.372845369608160213e-02
9.540000152587890625e+01 1.746000061035156250e+02 7.053162132678957030e-02
9.900000000000000000e+01 1.746000061035156250e+02 1.153961330910686089e-01
1.026000061035156250e+02 1.746000061035156250e+02 1.571037336172878829e-01
1.061999969482421875e+02 1.746000061035156250e+02 1.945438083437120713e-01
1.097999954223632812e+02 1.746000061035156250e+02 2.267523705122547750e-01
1.133999938964843750e+02 1.746000061035156250e+02 2.529439906417000894e-01
1.170000076293945312e+02 1.746000061035156250e+02 2.725382371369272083e-01
1.205999984741210938e+02 1.746000061035156250e+02 2.851793719618118117e-01
1.241999893188476562e+02 1.746000061035156250e+02 2.907469957087968071e-01
1.277999954223632812e+02 1.746000061035156250e+02 2.893598100803785322e-01
1.313999938964843750e+02 1.746000061035156250e+02 2.813691023723864926e-01
1.350000000000000000e+02 1.746000061035156250e+02 2.673461273958291362e-01
1.385999908447265625e+02 1.746000061035156250e+02 2.480602896726656625e-01
1.421999969482421875e+02 1.746000061035156250e+02 2.244504430434941522e-01
1.458000030517578125e+02 1.746000061035156250e+02 1.975914412894611838e-01
1.494000091552734375e+02 1.746000061035156250e+02 1.686545632507763515e-01
1.530000000000000000e+02 1.746000061035156250e+02 1.388651046131318123e-01
1.565999908447265625e+02 1.746000061035156250e+02 1.094586620023862422e-01
1.601999969482421875e+02 1.746000061035156250e+02 8.163590864535973102e-02
1.638000030517578125e+02 1.746000061035156250e+02 5.652012306586300106e-02
1.673999938964843750e+02 1.746000061035156250e+02 3.511689726695287755e-02
1.710000000000000000e+02 1.746000061035156250e+02 1.827694781331616614e-02
1.746000061035156250e+02 1.746000061035156250e+02 6.667188170163481503e-03
1.782000122070312500e+02 1.746000061035156250e+02 7.456806530705404387e-04
1.800000071525573730e+00 1.782000122070312500e+02 -7.576439891869971889e-04
5.399999618530273438e+00 1.782000122070312500e+02 -6.774026011449194723e-03
9.000000000000000000e+00 1.782000122070312500e+02 -1.856981197341659590e-02
1.260000038146972656e+01 1.782000122070312500e+02 -3.567951156217016861e-02
1.619999885559082031e+01 1.782000122070312500e+02 -5.742584871581466605e-02
1.979999923706054688e+01 1.782000122070312500e+02 -8.294397318825739995e-02
2.339999961853027344e+01 1.782000122070312500e+02 -1.112125404529632489e-01
2.700000000000000000e+01 1.782000122070312500e+02 -1.410902682827906707e-01
3.059999656677246094e+01 1.782000122070312500e+02 -1.713570229331107808e-01
3.419999694824218750e+01 1.782000122070312500e+02 -2.007575235761434873e-01
3.779999923706054688e+01 1.782000122070312500e+02 -2.280468706211360164e-01
4.139999771118164062e+01 1.782000122070312500e+02 -2.520350072333885083e-01
4.500000000000000000e+01 1.782000122070312500e+02 -2.716299419874240728e-01
4.859999847412109375e+01 1.782000122070312500e+02 -2.858776105229779985e-01
5.219999694824218750e+01 1.782000122070312500e+02 -2.939963114273802525e-01
5.579999923706054688e+01 1.782000122070312500e+02 -2.954057507572716013e-01
5.939999771118164062e+01 1.782000122070312500e+02 -2.897488827847917170e-01
6.299999618530273438e+01 1.782000122070312500e+02 -2.769052392765026793e-01
6.659999847412109375e+01 1.782000122070312500e+02 -2.569969861709032743e-01
7.019999694824218750e+01 1.782000122070312500e+02 -2.303857805298703543e-01
7.380000305175781250e+01 1.782000122070312500e+02 -1.976610701389154290e-01
7.739999389648437500e+01 1.782000122070312500e+02 -1.596209828542701215e-01
8.099999237060546875e+01 1.782000122070312500e+02 -1.172451747928931060e-01
8.459999847412109375e+01 1.782000122070312500e+02 -7.166171361280382346e-02
8.819999694824218750e+01 1.782000122070312500e+02 -2.410859337471025002e-02
9.180000305175781250e+01 1.782000122070312500e+02 2.410866220059109527e-02
9.540000152587890625e+01 1.782000122070312500e+02 7.166178243868466524e-02
9.900000000000000000e+01 1.782000122070312500e+02 1.172451518509328300e-01
1.026000061035156250e+02 1.782000122070312500e+02 1.596210516801509771e-01
1.061999969482421875e+02 1.782000122070312500e+02 1.976610701389154290e-01
1.097999954223632812e+02 1.782000122070312500e+02 2.303856887620292226e-01
1.133999938964843750e+02 1.782000122070312500e+02 2.569969861709032743e-01
1.170000076293945312e+02 1.782000122070312500e+02 2.769052392765026793e-01
1.205999984741210938e+02 1.782000122070312500e+02 2.897489057267519930e-01
1.241999893188476562e+02 1.782000122070312500e+02 2.954057507572716013e-01
1.277999954223632812e+02 1.782000122070312500e+02 2.939963114273802525e-01
1.313999938964843750e+02 1.782000122070312500e+02 2.858776105229779985e-01
1.350000000000000000e+02 1.782000122070312500e+02 2.716299419874240728e-01
1.385999908447265625e+02 1.782000122070312500e+02 2.520350990012296122e-01
1.421999969482421875e+02 1.782000122070312500e+02 2.280468935630962923e-01
1.458000030517578125e+02 1.782000122070312500e+02 2.007575235761434873e-01
1.494000091552734375e+02 1.782000122070312500e+02 1.713569999911505048e-01
1.530000000000000000e+02 1.782000122070312500e+02 1.410901879859297048e-01
1.565999908447265625e+02 1.782000122070312500e+02 1.112125748659036767e-01
1.601999969482421875e+02 1.782000122070312500e+02 8.294400186570774491e-02
1.638000030517578125e+02 1.782000122070312500e+02 5.742576841895367934e-02
1.673999938964843750e+02 1.782000122070312500e+02 3.567958899128612082e-02
1.710000000000000000e+02 1.782000122070312500e+02 1.856980480405400966e-02
1.746000061035156250e+02 1.782000122070312500e+02 6.774019559022865372e-03
1.782000122070312500e+02 1.782000122070312500e+02 7.576289335255623984e-04
