# Supplementary material for: Multipolar electric and magnetic contributions to sum-frequency generation spectra reveal biaxial interfacial water structure
Source: Nat Commun. 2026 May 13;17:4333. doi: 10.1038/s41467-026-72345-4 (PMC13172427; doi:10.1038/s41467-026-72345-4)
Supplement: Supplementary file 3 — Source data [file 41467_2026_72345_MOESM3_ESM.zip › SourceData/SuppFig9(i).txt]

# f 1.7A -1.7A 0.0A
-5.211939062499998727e+03 nan nan nan
-5.210896674687498489e+03 -6.387670991479514615e-02 4.776523682970078982e-02 7.375936894246551412e-03
-5.209854286874999161e+03 -6.527925973715457963e-02 5.032694369828513703e-02 7.725137162845140126e-03
-5.208811899062499833e+03 -6.648914656706711446e-02 5.299170932669602235e-02 8.076601204996447861e-03
-5.207769511249999596e+03 -6.751959822931644095e-02 5.572943577879597293e-02 8.428397683394785872e-03
-5.206727123437499358e+03 -6.841096825911330281e-02 5.851766456831419133e-02 8.778506452037237659e-03
-5.205684735624999121e+03 -6.919478213149403423e-02 6.134479132917917271e-02 9.124890305370147656e-03
-5.204642347812498883e+03 -6.987072003946274978e-02 6.418690541391200433e-02 9.465220481466670235e-03
-5.203599959999999555e+03 -7.042111591464290943e-02 6.703832698094851217e-02 9.797248008513529879e-03
-5.202557572187499318e+03 -7.084056426674190110e-02 6.991933090268216688e-02 1.011907722535191484e-02
-5.201515184374999080e+03 -7.112603202843367778e-02 7.284492440013561054e-02 1.042929783087902934e-02
-5.200472796562499752e+03 -7.126897003189794355e-02 7.581701285883898911e-02 1.072635959033391845e-02
-5.199430408749999515e+03 -7.127781955332858355e-02 7.882795343470419547e-02 1.100903768695258612e-02
-5.198388020937500187e+03 -7.115744044004583546e-02 8.187946593897360570e-02 1.127647337976137552e-02
-5.197345633124999949e+03 -7.089612386838903269e-02 8.497528621853428499e-02 1.152814825360074479e-02
-5.196303245312499712e+03 -7.048614820105557344e-02 8.812984338345190849e-02 1.176388486606672924e-02
-5.195260857499999474e+03 -6.992724462590835244e-02 9.134396451588663868e-02 1.198389626493473470e-02
-5.194218469687499237e+03 -6.923361739712408092e-02 9.461379490938218173e-02 1.218924039577426975e-02
-5.193176081874999909e+03 -6.844054933827180276e-02 9.794513642594296354e-02 1.238092451521295365e-02
-5.192133694062499671e+03 -6.755076179652230728e-02 1.013306376348832860e-01 1.256007237765590159e-02
-5.191091306249999434e+03 -6.655246707557105346e-02 1.047561285489203020e-01 1.272811991915621943e-02
-5.190048918437499196e+03 -6.545371907523106492e-02 1.082133923520168656e-01 1.288659120295449975e-02
-5.189006530624999868e+03 -6.425813744687436380e-02 1.116907697365984165e-01 1.303639714358341591e-02
-5.187964142812500540e+03 -6.296534933804623368e-02 1.151780626383545059e-01 1.317817751839727401e-02
-5.186921754999999393e+03 -6.159351223455712676e-02 1.186584400822741081e-01 1.331204000863430922e-02
-5.185879367187499156e+03 -6.016728563534343849e-02 1.220991534857545496e-01 1.343839379258549190e-02
-5.184836979374999828e+03 -5.868024947301084260e-02 1.254843055892992110e-01 1.355763305293146426e-02
-5.183794591562499591e+03 -5.712929657801564531e-02 1.287826238859113848e-01 1.366995560942487267e-02
-5.182752203749999353e+03 -5.553425714622442499e-02 1.319554431383063997e-01 1.377583592643350299e-02
-5.181709815937500025e+03 -5.393195215906839562e-02 1.349847942635700737e-01 1.387538483036216894e-02
-5.180667428124998878e+03 -5.236847690367374408e-02 1.378518156253919491e-01 1.396885338169141268e-02
-5.179625040312499550e+03 -5.088670801246679420e-02 1.405415142666467387e-01 1.405646923332610695e-02
-5.178582652499999313e+03 -4.952897351503265239e-02 1.430360309826989029e-01 1.413838309493863597e-02
-5.177540264687499075e+03 -4.834259977203220204e-02 1.453015448505616813e-01 1.421469307462148307e-02
-5.176497876874999747e+03 -4.734972371448060990e-02 1.473199885619419780e-01 1.428559868129460758e-02
-5.175455489062499510e+03 -4.654100292257465354e-02 1.490968032795592091e-01 1.435085546419368613e-02
-5.174413101249999272e+03 -4.592077496764562783e-02 1.506304708581104879e-01 1.441043139971736470e-02
-5.173370713437499944e+03 -4.551189742486896200e-02 1.518883726653823818e-01 1.446470507149300380e-02
-5.172328325624999707e+03 -4.532912424975178711e-02 1.528529596913752453e-01 1.451387448048610529e-02
-5.171285937812499469e+03 -4.533788937528362983e-02 1.535517731784754314e-01 1.455778540785953451e-02
-5.170243549999998322e+03 -4.548652944231378059e-02 1.540098069210061871e-01 1.459714169527608595e-02
-5.169201162187499904e+03 -4.573811439551889180e-02 1.542515589296506451e-01 1.463278027136864258e-02
-5.168158774374999666e+03 -4.607959000727279708e-02 1.542975934179205977e-01 1.466526368472457001e-02
-5.167116386562499429e+03 -4.653376561411819157e-02 1.541320588159502680e-01 1.469510795023142892e-02
-5.166073998749999191e+03 -4.711680459865377757e-02 1.537433474618558615e-01 1.472267929770840547e-02
-5.165031610937499863e+03 -4.783051671841428293e-02 1.531295272176720346e-01 1.474886564003667806e-02
-5.163989223124998716e+03 -4.868528489369370466e-02 1.522860565662699506e-01 1.477443921523125502e-02
-5.162946835312499388e+03 -4.969154292180209820e-02 1.512079982076165729e-01 1.480000671714639358e-02
-5.161904447499999151e+03 -5.084717335971404573e-02 1.498971188112217245e-01 1.482606102883897090e-02
-5.160862059687499823e+03 -5.215274496967843565e-02 1.483657486400532799e-01 1.485343123873795329e-02
-5.159819671874999585e+03 -5.360833058218744673e-02 1.466123953101063082e-01 1.488276859573964619e-02
-5.158777284062499348e+03 -5.517043461142698280e-02 1.446430049872351464e-01 1.491425635977188316e-02
-5.157734896249999110e+03 -5.681295892637317629e-02 1.424232178334574050e-01 1.494794196907898130e-02
-5.156692508437499782e+03 -5.855299042505281160e-02 1.399217002494409501e-01 1.498401593881485555e-02
-5.155650120624999545e+03 -6.039068939659086865e-02 1.371744164443726433e-01 1.502309723292248947e-02
-5.154607732812499307e+03 -6.234332092082214838e-02 1.341780401415994806e-01 1.506549209979543211e-02
-5.153565344999999070e+03 -6.440324921305580486e-02 1.308752415320881546e-01 1.511135637620809012e-02
-5.152522957187499742e+03 -6.652624039032969949e-02 1.272682616988452531e-01 1.516071415730341036e-02
-5.151480569374999504e+03 -6.868335607055928160e-02 1.233804083339491708e-01 1.521303120568823046e-02
-5.150438181562499267e+03 -7.087228025097892792e-02 1.192325704067917491e-01 1.526838411195309553e-02
-5.149395793749999939e+03 -7.309171774491036999e-02 1.148672545683108309e-01 1.532637470619200443e-02
-5.148353405937498792e+03 -7.531401189211085756e-02 1.103323241104832153e-01 1.538642364400884602e-02
-5.147311018124999464e+03 -7.752115787424630755e-02 1.056662364414951150e-01 1.544820599533375596e-02
-5.146268630312499226e+03 -7.969871335492068054e-02 1.008827212350788538e-01 1.551162335550130243e-02
-5.145226242499999898e+03 -8.182288355994749018e-02 9.601386415656530671e-02 1.557640439654370268e-02
-5.144183854687499661e+03 -8.393237957806982952e-02 9.111184135985007926e-02 1.564300829446267291e-02
-5.143141466874999423e+03 -8.605648155294617907e-02 8.621193757096193289e-02 1.571141406059934839e-02
-5.142099079062499186e+03 -8.817993552892769427e-02 8.136717122824893567e-02 1.578132481515368696e-02
-5.141056691250000767e+03 -9.032102483206401466e-02 7.661839359937329397e-02 1.585238311743539935e-02
-5.140014303437499620e+03 -9.250809886199856669e-02 7.195855621651876810e-02 1.592436850927490474e-02
-5.138971915625000292e+03 -9.473643626348926539e-02 6.735604282051368963e-02 1.599709665142311221e-02
-5.137929527812499146e+03 -9.700564268814396152e-02 6.280346831086752735e-02 1.607078767001376973e-02
-5.136887139999999818e+03 -9.935480771623332596e-02 5.834477644469263785e-02 1.614549467546864611e-02
-5.135844752187499580e+03 -1.017739399049221727e-01 5.399173071190051937e-02 1.622107628998966170e-02
-5.134802364374999343e+03 -1.042281964340096428e-01 4.976623173489018448e-02 1.629733508445442222e-02
-5.133759976562499105e+03 -1.066831079349414152e-01 4.570763419737292055e-02 1.637444089214610057e-02
-5.132717588749999777e+03 -1.090924914047735617e-01 4.179597993364289610e-02 1.645251062629779146e-02
-5.131675200937499540e+03 -1.114273054031131582e-01 3.801045770493906989e-02 1.653125029626473577e-02
-5.130632813124999302e+03 -1.136388693846153986e-01 3.434920337946953395e-02 1.661050999963366304e-02
-5.129590425312499065e+03 -1.156581498179274359e-01 3.080191832459599002e-02 1.669104965500739154e-02
-5.128548037499999737e+03 -1.174559734458164029e-01 2.736370432204825176e-02 1.677274685752423722e-02
-5.127505649687499499e+03 -1.190324708844226198e-01 2.408370480166412142e-02 1.685453692264353778e-02
-5.126463261874999262e+03 -1.203723904108577464e-01 2.101932073322659161e-02 1.693620843787145905e-02
-5.125420874062499934e+03 -1.214877073551453857e-01 1.819756270158034289e-02 1.701801559415199241e-02
-5.124378486250000606e+03 -1.224423656444719039e-01 1.564248892504852689e-02 1.709960475563607543e-02
-5.123336098437499459e+03 -1.232983940426806424e-01 1.336249517757949479e-02 1.718072026515184147e-02
-5.122293710624999221e+03 -1.240940966550800745e-01 1.135525008470257557e-02 1.726127487512123596e-02
-5.121251322812499893e+03 -1.248780245788948529e-01 9.608875414111775481e-03 1.734131269135318412e-02
-5.120208934999999656e+03 -1.257169243211256615e-01 8.113566519457521276e-03 1.742088683543774677e-02
-5.119166547187499418e+03 -1.266478987326021544e-01 6.884310327611262159e-03 1.749968028566783670e-02
-5.118124159375000090e+03 -1.276828799598601627e-01 5.931724341697197644e-03 1.757708238243672894e-02
-5.117081771562498943e+03 -1.288362258990131681e-01 5.248758405304240759e-03 1.765304658690455830e-02
-5.116039383749999615e+03 -1.300978053765491360e-01 4.830669664493011939e-03 1.772770439625734676e-02
-5.114996995937499378e+03 -1.314468089328078293e-01 4.688817714186027663e-03 1.780134309416290042e-02
-5.113954608124999140e+03 -1.329157715606386070e-01 4.845341577755887807e-03 1.787427590298010585e-02
-5.112912220312499812e+03 -1.345274829125184257e-01 5.302996547709659669e-03 1.794636039383819270e-02
-5.111869832499999575e+03 -1.362639261655279876e-01 6.040857256193868374e-03 1.801746493074114774e-02
-5.110827444687499337e+03 -1.381331459350364499e-01 7.033117559770818428e-03 1.808727304700665645e-02
-5.109785056874999100e+03 -1.401382522604717185e-01 8.266802406455303620e-03 1.815585059101701426e-02
-5.108742669062499772e+03 -1.422786895673940066e-01 9.706071707057006837e-03 1.822346553375794181e-02
-5.107700281250000444e+03 -1.445303271117938659e-01 1.129783566414555018e-02 1.829068003676602786e-02
-5.106657893437499297e+03 -1.468574213310969712e-01 1.298184873420482610e-02 1.835833214319840256e-02
-5.105615505624999059e+03 -1.492714648059557392e-01 1.470112320818919849e-02 1.842669376500812028e-02
-5.104573117812499731e+03 -1.517622695080379225e-01 1.648586844198778045e-02 1.849569344652713526e-02
-5.103530729999999494e+03 -1.542624946669968189e-01 1.837875537260220959e-02 1.856513605453688140e-02
-5.102488342187499256e+03 -1.566991513425250726e-01 2.036654266932216850e-02 1.863486574374568008e-02
-5.101445954374999928e+03 -1.590368443968139256e-01 2.244162236412772238e-02 1.870480553370983817e-02
-5.100403566562499691e+03 -1.612768527519305717e-01 2.461136592173451820e-02 1.877511813538180682e-02
-5.099361178749999453e+03 -1.634483397102408087e-01 2.686115382386672357e-02 1.884602614795499384e-02
-5.098318790937499216e+03 -1.655556075736633881e-01 2.913893547377573168e-02 1.891737333457876868e-02
-5.097276403124999888e+03 -1.676041384080699248e-01 3.138860230191880402e-02 1.898930927143415229e-02
-5.096234015312499650e+03 -1.696240897780711410e-01 3.358122133415152727e-02 1.906192264583481469e-02
-5.095191627499999413e+03 -1.716154870497794971e-01 3.572932984544385793e-02 1.913465934058082574e-02
-5.094149239687499175e+03 -1.735661449558927316e-01 3.784782567506073114e-02 1.920769205454422521e-02
-5.093106851874999847e+03 -1.754932272588877740e-01 3.994409950652649810e-02 1.928072208269035470e-02
-5.092064464062500520e+03 -1.774103121714979414e-01 4.199382896391520154e-02 1.935302602405752567e-02
-5.091022076249998463e+03 -1.793117716972902898e-01 4.396290583249262696e-02 1.942406418004338428e-02
-5.089979688437499135e+03 -1.811773935432360871e-01 4.582551926359036687e-02 1.949344190627329276e-02
-5.088937300624999807e+03 -1.829578608581332866e-01 4.758865982700421354e-02 1.956094314636459830e-02
-5.087894912812499570e+03 -1.846215509205119121e-01 4.930434859461498009e-02 1.962651888960885438e-02
-5.086852524999999332e+03 -1.861702594913288711e-01 5.098123689696956728e-02 1.969020045428380300e-02
-5.085810137187499095e+03 -1.876188490031337475e-01 5.262269537817274717e-02 1.975164406106644926e-02
-5.084767749374998857e+03 -1.889752731750631853e-01 5.423258606323705378e-02 1.981092790263151368e-02
-5.083725361562499529e+03 -1.902376758081555375e-01 5.577755191870667484e-02 1.986824979400702781e-02
-5.082682973749999292e+03 -1.914036065180113044e-01 5.724284667283017353e-02 1.992376651583611935e-02
-5.081640585937499964e+03 -1.924627670492615461e-01 5.864143530873107413e-02 1.997787610290866628e-02
-5.080598198124999726e+03 -1.934062559912448354e-01 5.996330478146021103e-02 2.003072069925576626e-02
-5.079555810312499489e+03 -1.942052348439604059e-01 6.122197528402330974e-02 2.008233745597536382e-02
-5.078513422499999251e+03 -1.948341726568856014e-01 6.244760562138979704e-02 2.013236650829852356e-02
-5.077471034687499923e+03 -1.952694981067951141e-01 6.363372964594743442e-02 2.018074848290014531e-02
-5.076428646874999686e+03 -1.954705730087349935e-01 6.476249698077403416e-02 2.022799062420110178e-02
-5.075386259062499448e+03 -1.953877982040285732e-01 6.582056300056929321e-02 2.027456491556373086e-02
-5.074343871249999211e+03 -1.949507285425558512e-01 6.681894967578967670e-02 2.032082737896439076e-02
-5.073301483437499883e+03 -1.940959218138411380e-01 6.780474589536059082e-02 2.036695355610784047e-02
-5.072259095624999645e+03 -1.928031205315069996e-01 6.881092529391524826e-02 2.041240308757086633e-02
-5.071216707812499408e+03 -1.910991223991829746e-01 6.983058663757060747e-02 2.045756222407146135e-02
-5.070174319999999170e+03 -1.890036513240055394e-01 7.083847561246306435e-02 2.050301114524495302e-02
-5.069131932187499842e+03 -1.865168745516356807e-01 7.185982626837919551e-02 2.054896725039186134e-02
-5.068089544374998695e+03 -1.836313238577210183e-01 7.291663347821353280e-02 2.059572347886610977e-02
-5.067047156562499367e+03 -1.803833351314468869e-01 7.396798450584776696e-02 2.064362367929324302e-02
-5.066004768749999130e+03 -1.768420175754230605e-01 7.498566840026529845e-02 2.069268369043180192e-02
-5.064962380937499802e+03 -1.730449021879541527e-01 7.593362450866247837e-02 2.074262421474049739e-02
-5.063919993124999564e+03 -1.689973529854872647e-01 7.678981560096459491e-02 2.079296727134877579e-02
-5.062877605312499327e+03 -1.646820221059580036e-01 7.756356127689931212e-02 2.084333773261679706e-02
-5.061835217499999089e+03 -1.600846390637416516e-01 7.825534236579248515e-02 2.089311421901041826e-02
-5.060792829687500671e+03 -1.552050311629613044e-01 7.888337607128376172e-02 2.094300893779063241e-02
-5.059750441874999524e+03 -1.500633384639120105e-01 7.947477432905192263e-02 2.099336396994768220e-02
-5.058708054062499286e+03 -1.446827112566780871e-01 8.006184796907077350e-02 2.104407485408431311e-02
-5.057665666249999958e+03 -1.390846074075814121e-01 8.064705339022157360e-02 2.109551688223729529e-02
-5.056623278437499721e+03 -1.332878436917386278e-01 8.119131542686233716e-02 2.114762179346236712e-02
-5.055580890624999483e+03 -1.272965165709376567e-01 8.168932239517903704e-02 2.120010823706713898e-02
-5.054538502812499246e+03 -1.211281837712276238e-01 8.217026046455017108e-02 2.125307145430288189e-02
-5.053496114999999918e+03 -1.148117156137440920e-01 8.268248882091509822e-02 2.130714155927037126e-02
-5.052453727187499680e+03 -1.083540747965705542e-01 8.325263282553682642e-02 2.136206214361755298e-02
-5.051411339374999443e+03 -1.017568633480700757e-01 8.385171365005952837e-02 2.141728373543333105e-02
-5.050368951562499205e+03 -9.503288052097666472e-02 8.447014157567915571e-02 2.147289479234897394e-02
-5.049326563749999877e+03 -8.822094993789073025e-02 8.510820380879811908e-02 2.152901741173992092e-02
-5.048284175937499640e+03 -8.137125928515503981e-02 8.575173992625148567e-02 2.158506776497323004e-02
-5.047241788124999402e+03 -7.452951471941120232e-02 8.639777325958451770e-02 2.164054188066015169e-02
-5.046199400312499165e+03 -6.773042029771696171e-02 8.704474881479606907e-02 2.169514417572659948e-02
-5.045157012500000747e+03 -6.100879508268667456e-02 8.770682404510513064e-02 2.174889352656672256e-02
-5.044114624687498690e+03 -5.443537051021977990e-02 8.837315682679680595e-02 2.180181109448912219e-02
-5.043072236874999362e+03 -4.804635911440206797e-02 8.904983876787718466e-02 2.185360481052442405e-02
-5.042029849062499125e+03 -4.185851446922093239e-02 8.973613232641958204e-02 2.190379871055822894e-02
-5.040987461249999797e+03 -3.589051490203002542e-02 9.040377993178283500e-02 2.195202736603944771e-02
-5.039945073437499559e+03 -3.014196901359837352e-02 9.102749308698027120e-02 2.199836727364157252e-02
-5.038902685624999322e+03 -2.461613654730670717e-02 9.159095969772876322e-02 2.204249220128386144e-02
-5.037860297812499084e+03 -1.931673920516916929e-02 9.207711862365426658e-02 2.208423233397074914e-02
-5.036817909999999756e+03 -1.424145266971554857e-02 9.243625558729889891e-02 2.212392330006442143e-02
-5.035775522187499519e+03 -9.364922622947378927e-03 9.265197643078515455e-02 2.216214272353472792e-02
-5.034733134374999281e+03 -4.692884640457813117e-03 9.276470111309825795e-02 2.219932626214672286e-02
-5.033690746562498134e+03 -2.594771886945262951e-04 9.280700712720599266e-02 2.223562165272156832e-02
-5.032648358749999716e+03 3.943440286842750386e-03 9.277766692158070927e-02 2.227147633277478528e-02
-5.031605970937499478e+03 7.906779075328981832e-03 9.269440942272433315e-02 2.230733743065171568e-02
-5.030563583124999241e+03 1.160747709054361920e-02 9.256632514131718503e-02 2.234385972721283573e-02
-5.029521195312499913e+03 1.500675084646195534e-02 9.238873487153181907e-02 2.238132508287016958e-02
-5.028478807499999675e+03 1.805178658114096196e-02 9.217763039960161220e-02 2.241954751022199807e-02
-5.027436419687498528e+03 2.073122816184858747e-02 9.197169607124940083e-02 2.245902277348371667e-02
-5.026394031874999200e+03 2.303483338825033921e-02 9.179316433186672508e-02 2.249984731462905535e-02
-5.025351644062499872e+03 2.494182250547318652e-02 9.165132240898861415e-02 2.254175961851205903e-02
-5.024309256249999635e+03 2.649100490584535561e-02 9.153604991493674570e-02 2.258454243163960859e-02
-5.023266868437499397e+03 2.773014873840937145e-02 9.142271695656710440e-02 2.262802191682865977e-02
-5.022224480624999160e+03 2.863367491146170257e-02 9.130960221961939571e-02 2.267163786639185552e-02
-5.021182092812499832e+03 2.921619953475196318e-02 9.118675662892583578e-02 2.271508214559730607e-02
-5.020139704999999594e+03 2.953300002044974282e-02 9.104422257606299695e-02 2.275834988800903846e-02
-5.019097317187499357e+03 2.958982637150558981e-02 9.086539845827992790e-02 2.280135839601528380e-02
-5.018054929374999119e+03 2.939936124543769680e-02 9.063780869349845337e-02 2.284340585049174366e-02
-5.017012541562499791e+03 2.899365610959703243e-02 9.035317180722554631e-02 2.288394040211183533e-02
-5.015970153749999554e+03 2.841640290490992510e-02 8.999323445428000778e-02 2.292311490582610647e-02
-5.014927765937499316e+03 2.770355362732991600e-02 8.955456529515319619e-02 2.296039138140715946e-02
-5.013885378124999079e+03 2.687012617618542154e-02 8.906748613420865934e-02 2.299563956512461205e-02
-5.012842990312499751e+03 2.593641152635596525e-02 8.854326106828437626e-02 2.302820248674365688e-02
-5.011800602499999513e+03 2.493586464922394746e-02 8.798067628454959987e-02 2.305730627203657346e-02
-5.010758214687498366e+03 2.388302642137946769e-02 8.737888209032730613e-02 2.308258892289998671e-02
-5.009715826874999948e+03 2.278473509379223827e-02 8.673516659843043264e-02 2.310386518433240124e-02
-5.008673439062499710e+03 2.164673728977394018e-02 8.607001152851836978e-02 2.312106681386501966e-02
-5.007631051249999473e+03 2.045831072115741889e-02 8.540605086486080522e-02 2.313399058682894319e-02
-5.006588663437499235e+03 1.922926549858751388e-02 8.476207842568399264e-02 2.314264971489152917e-02
-5.005546275624999907e+03 1.796783709272461310e-02 8.414834644631739857e-02 2.314661973629035877e-02
-5.004503887812498760e+03 1.668192762844051408e-02 8.359855213891088932e-02 2.314583348643078214e-02
-5.003461499999999432e+03 1.537194746862535072e-02 8.315985135139275508e-02 2.314034219531681605e-02
-5.002419112187499195e+03 1.400365026486012632e-02 8.284573332629888154e-02 2.313016603401898616e-02
-5.001376724374999867e+03 1.255869485966389781e-02 8.266288157507460654e-02 2.311537576113920078e-02
-5.000334336562499630e+03 1.102170399946459517e-02 8.258099696748909258e-02 2.309621285736015994e-02
-4.999291948749999392e+03 9.339379371946447683e-03 8.257480792020255311e-02 2.307353432087831668e-02
-4.998249560937499155e+03 7.482936581308621826e-03 8.266130086714981728e-02 2.304737458469010777e-02
-4.997207173124999827e+03 5.452828677218676812e-03 8.283231174185190504e-02 2.301873803951184905e-02
-4.996164785312499589e+03 3.250813094308115103e-03 8.309780046373993478e-02 2.298850096544883745e-02
-4.995122397499999352e+03 9.171081972363867574e-04 8.348134867052185715e-02 2.295677039065758401e-02
-4.994080009687499114e+03 -1.486404758117322589e-03 8.399856534467625702e-02 2.292393115269551057e-02
-4.993037621874999786e+03 -3.912033284859919163e-03 8.467334735010961788e-02 2.288988798477663289e-02
-4.991995234062500458e+03 -6.322604937388828783e-03 8.553140152675291208e-02 2.285423961266794951e-02
-4.990952846249999311e+03 -8.703835162098778888e-03 8.655341052310280836e-02 2.281611717699370129e-02
-4.989910458437499074e+03 -1.106436802683997966e-02 8.770729191010429027e-02 2.277534571959718285e-02
-4.988868070624999746e+03 -1.337595428229933908e-02 8.898491960679438817e-02 2.273197976708309434e-02
-4.987825682812500418e+03 -1.560067421308171734e-02 9.039505942145902029e-02 2.268633475115046372e-02
-4.986783294999999271e+03 -1.773902564541205915e-02 9.195082970013074286e-02 2.263892848020711973e-02
-4.985740907187499943e+03 -1.978862430487819679e-02 9.365661708025167786e-02 2.258973653859159755e-02
-4.984698519374999705e+03 -2.176150543546737093e-02 9.548370000357747633e-02 2.253877850446175599e-02
-4.983656131562499468e+03 -2.371990615326687382e-02 9.736463832230145277e-02 2.248607190346264134e-02
-4.982613743749999230e+03 -2.570634876077364239e-02 9.926968245297806970e-02 2.243164018376352445e-02
-4.981571355937500812e+03 -2.768314761706405433e-02 1.011870648656782168e-01 2.237637556799916549e-02
-4.980528968124998755e+03 -2.962015762254396195e-02 1.031077660654926426e-01 2.232103108375282918e-02
-4.979486580312499427e+03 -3.150811560053038557e-02 1.050485023608928731e-01 2.226551328655320891e-02
-4.978444192499999190e+03 -3.331590575358701206e-02 1.070125647159933108e-01 2.220982294192390058e-02
-4.977401804687499862e+03 -3.502496649960604169e-02 1.089838261470524594e-01 2.215411007457634626e-02
-4.976359416874999624e+03 -3.667171995600539136e-02 1.109519271824277176e-01 2.209838295641384023e-02
-4.975317029062499387e+03 -3.830646417514924768e-02 1.128880504203749746e-01 2.204249295291707544e-02
-4.974274641249999149e+03 -3.991022004963053899e-02 1.147713242601234168e-01 2.198614434761170244e-02
-4.973232253437499821e+03 -4.147396568736103073e-02 1.166248724521004865e-01 2.192867699627475825e-02
-4.972189865624999584e+03 -4.301439333033326567e-02 1.184903821525621209e-01 2.186978702386783643e-02
-4.971147477812499346e+03 -4.453587697107416754e-02 1.203874970763430391e-01 2.180890002673689654e-02
-4.970105089999998199e+03 -4.606300913919746803e-02 1.223148522491556978e-01 2.174570918146960866e-02
-4.969062702187499781e+03 -4.759794680687828156e-02 1.242473264044002129e-01 2.168026004856832625e-02
-4.968020314374999543e+03 -4.913653609376501807e-02 1.261334433389064147e-01 2.161261224503036385e-02
-4.966977926562499306e+03 -5.069463280935987415e-02 1.279628114073489697e-01 2.154204168903151029e-02
-4.965935538749999068e+03 -5.225641758557950795e-02 1.297563367470231099e-01 2.146792015140183696e-02
-4.964893150937499740e+03 -5.380179232268453293e-02 1.314957563413109987e-01 2.139018748415645599e-02
-4.963850763124998593e+03 -5.535687141868156358e-02 1.331570578704774910e-01 2.130941236872908179e-02
-4.962808375312499265e+03 -5.695481974364965949e-02 1.347500516502621037e-01 2.122664720887087672e-02
-4.961765987499999937e+03 -5.860056025207553004e-02 1.362865659219746617e-01 2.114229359872418432e-02
-4.960723599687499700e+03 -6.030456605733319764e-02 1.377851053891928357e-01 2.105595798621543585e-02
-4.959681211874999462e+03 -6.207440041010567344e-02 1.392601158885394819e-01 2.096733093233499323e-02
-4.958638824062499225e+03 -6.390286330839364815e-02 1.407243384238380524e-01 2.087660026955169210e-02
-4.957596436249999897e+03 -6.579186859693558764e-02 1.421939680572107123e-01 2.078367233377857726e-02
-4.956554048437499659e+03 -6.773903083236601508e-02 1.436619865753539504e-01 2.068797713121448695e-02
-4.955511660624999422e+03 -6.971962446892804310e-02 1.451037148413640010e-01 2.058902593334114434e-02
-4.954469272812499185e+03 -7.171137626061792336e-02 1.464758827130640539e-01 2.048647291917275737e-02
-4.953426884999999857e+03 -7.370962532867088302e-02 1.477607533700917575e-01 2.038007291094381251e-02
-4.952384497187499619e+03 -7.572008059917577361e-02 1.489775832689064772e-01 2.026966160810560191e-02
-4.951342109374999382e+03 -7.775964808188040589e-02 1.501226970834590724e-01 2.015557544286136066e-02
-4.950299721562499144e+03 -7.984884633062683257e-02 1.511508334079391669e-01 2.003765771497918735e-02
-4.949257333749999816e+03 -8.198137288416046387e-02 1.520433391332906559e-01 1.991616017577147249e-02
-4.948214945937499579e+03 -8.414561781585352951e-02 1.528221551547864765e-01 1.979178672305705738e-02
-4.947172558124999341e+03 -8.634023487332664892e-02 1.534945661549504403e-01 1.966448189179827860e-02
-4.946130170312499104e+03 -8.855070916309519535e-02 1.540714103000728197e-01 1.953397309008621935e-02
-4.945087782499999776e+03 -9.077888413141375901e-02 1.545841102949273016e-01 1.939989100623721804e-02
-4.944045394687499538e+03 -9.303341898949901712e-02 1.550411006855410556e-01 1.926210474602716230e-02
-4.943003006874999301e+03 -9.530504258531038997e-02 1.554368501762486698e-01 1.912075382154587722e-02
-4.941960619062499973e+03 -9.757318552376871568e-02 1.557664171541364995e-01 1.897583608458399546e-02
-4.940918231250000645e+03 -9.980930017938387244e-02 1.559975927983729416e-01 1.882760757741472682e-02
-4.939875843437500407e+03 -1.020090011064045676e-01 1.560973083655692317e-01 1.867627248795072567e-02
-4.938833455624999260e+03 -1.041798838037566316e-01 1.560451957989702487e-01 1.852170145641137203e-02
-4.937791067812499932e+03 -1.063024779346391224e-01 1.558627396943117194e-01 1.836370576790119849e-02
-4.936748679999999695e+03 -1.083710336078617387e-01 1.555758651236809065e-01 1.820238903262286906e-02
-4.935706292187499457e+03 -1.103764563223181283e-01 1.551966399474511704e-01 1.803772197953408887e-02
-4.934663904375000129e+03 -1.122962736054723826e-01 1.547282173078752265e-01 1.787000374309447720e-02
-4.933621516562499892e+03 -1.141240288618717014e-01 1.541715862486071342e-01 1.769926122318942960e-02
-4.932579128749999654e+03 -1.158610862961659965e-01 1.535455781398272768e-01 1.752576755282302806e-02
-4.931536740937499417e+03 -1.175278659035118162e-01 1.528565616418390005e-01 1.734945973245199252e-02
-4.930494353124999179e+03 -1.191258947418040448e-01 1.520826312188061080e-01 1.717045549499569834e-02
-4.929451965312499851e+03 -1.206318443405808849e-01 1.512135474883401498e-01 1.698903255207158056e-02
-4.928409577499999614e+03 -1.220576044634443802e-01 1.502554370159747410e-01 1.680545204229825368e-02
-4.927367189687499376e+03 -1.234241509809566456e-01 1.492029270573700661e-01 1.661973949364379394e-02
-4.926324801874999139e+03 -1.247521587541507021e-01 1.480468521216744548e-01 1.643153384790490071e-02
-4.925282414062499811e+03 -1.260311978562003721e-01 1.467959309019600533e-01 1.624088993671903708e-02
-4.924240026250000483e+03 -1.272156092182659126e-01 1.454523702932116469e-01 1.604812918712545527e-02
-4.923197638437498426e+03 -1.282893131146349008e-01 1.439880420740316525e-01 1.585320588832528008e-02
-4.922155250624999098e+03 -1.292412475060992216e-01 1.424141484060218732e-01 1.565609946184163409e-02
-4.921112862812499770e+03 -1.300627986583795526e-01 1.407680612673269105e-01 1.545684862272167504e-02
-4.920070474999999533e+03 -1.307696262893737749e-01 1.390736928195611954e-01 1.525550182125017494e-02
-4.919028087187499295e+03 -1.313858169312116242e-01 1.373369849938063658e-01 1.505238682727088814e-02
-4.917985699374999967e+03 -1.319128297718214493e-01 1.355543201294915345e-01 1.484807873432105081e-02
-4.916943311562498820e+03 -1.323607526612878282e-01 1.337273233715293719e-01 1.464287176173751683e-02
-4.915900923749999492e+03 -1.327458581517698688e-01 1.318492855603544123e-01 1.443679746901769048e-02
-4.914858535937499255e+03 -1.330383101946116253e-01 1.299285872550793031e-01 1.423005149113854353e-02
-4.913816148124999927e+03 -1.332291730205013847e-01 1.279832769905897560e-01 1.402289661879723218e-02
-4.912773760312498780e+03 -1.333230811945629868e-01 1.260389022276512949e-01 1.381565981326115036e-02
-4.911731372499999452e+03 -1.333057964994225353e-01 1.241202602519174691e-01 1.360856046399080629e-02
-4.910688984687499214e+03 -1.331916734161605609e-01 1.222315631624682347e-01 1.340160651738578693e-02
-4.909646596874999886e+03 -1.329988771382984714e-01 1.203659203858956500e-01 1.319524392065975910e-02
-4.908604209062499649e+03 -1.327395613928158136e-01 1.185273528581524405e-01 1.299023897081835570e-02
-4.907561821249998502e+03 -1.324595475539844247e-01 1.167377168600755716e-01 1.278693742695997254e-02
-4.906519433437499174e+03 -1.321995163865403167e-01 1.149986876654254531e-01 1.258554996557964371e-02
-4.905477045624999846e+03 -1.319776114313500892e-01 1.132742218953950997e-01 1.238635842412398949e-02
-4.904434657812499609e+03 -1.317733185511719141e-01 1.115414692972986344e-01 1.219016855169682140e-02
-4.903392269999999371e+03 -1.315544945783221897e-01 1.098163696459274891e-01 1.199701511713169473e-02
-4.902349882187499134e+03 -1.313225920298456695e-01 1.081197274689794235e-01 1.180701445543040108e-02
-4.901307494374999806e+03 -1.310627485804415904e-01 1.064609201371429781e-01 1.162050305930313436e-02
-4.900265106562500478e+03 -1.307605415736007859e-01 1.048500059245345700e-01 1.143763828171836736e-02
-4.899222718749999331e+03 -1.304306956340618995e-01 1.032859542831483929e-01 1.125849010161489826e-02
-4.898180330937499093e+03 -1.300894088366287837e-01 1.017638121006028129e-01 1.108316273087585693e-02
-4.897137943124999765e+03 -1.297511573297331355e-01 1.002976769281164748e-01 1.091184956897825117e-02
-4.896095555312499528e+03 -1.294207461786328894e-01 9.890963711355379995e-02 1.074488287698573651e-02
-4.895053167499999290e+03 -1.290648718839360332e-01 9.762695652784672551e-02 1.058247482574803389e-02
-4.894010779687500872e+03 -1.286522183420800713e-01 9.647121448249085240e-02 1.042470257753521506e-02
-4.892968391874999725e+03 -1.281677017186441114e-01 9.546133590817117154e-02 1.027142116944586465e-02
-4.891926004062499487e+03 -1.275984322738835386e-01 9.460900634739154158e-02 1.012256547227929557e-02
-4.890883616249999250e+03 -1.269593779031627512e-01 9.391541038099462946e-02 9.978155072112544072e-03
-4.889841228437499922e+03 -1.262936370723111712e-01 9.339628702000964122e-02 9.837807005405681607e-03
-4.888798840624999684e+03 -1.256293242748828254e-01 9.306598176068039963e-02 9.701447909154300650e-03
-4.887756452812499447e+03 -1.249775171351956982e-01 9.290578580825858968e-02 9.569178414254335061e-03
-4.886714064999999209e+03 -1.243339336249472404e-01 9.289446648437812981e-02 9.441087023438446413e-03
-4.885671677187499881e+03 -1.236858121066450461e-01 9.301348814792118058e-02 9.317427385607051152e-03
-4.884629289374998734e+03 -1.230565303035839608e-01 9.322907974239855178e-02 9.198344255264407493e-03
-4.883586901562500316e+03 -1.224811294669253953e-01 9.350580019283877276e-02 9.083952358735315064e-03
-4.882544513749999169e+03 -1.219768743012846490e-01 9.383097759450267916e-02 8.974097508710674603e-03
-4.881502125937499841e+03 -1.215640250595257932e-01 9.420092588993134175e-02 8.868618086947652190e-03
-4.880459738124999603e+03 -1.212415836029244187e-01 9.460820440968417677e-02 8.767511273491656806e-03
-4.879417350312499366e+03 -1.209584440167973118e-01 9.505046941179670639e-02 8.670787762993499223e-03
-4.878374962499999128e+03 -1.206698677543333043e-01 9.552894447237858522e-02 8.578204705557585311e-03
-4.877332574687500710e+03 -1.203741909238337932e-01 9.605622054211065963e-02 8.489208764665303122e-03
-4.876290186874999563e+03 -1.200639457923785569e-01 9.663182950798446247e-02 8.403456153921178007e-03
-4.875247799062499325e+03 -1.197470959782582500e-01 9.724035954012279215e-02 8.320875467174679296e-03
-4.874205411249999088e+03 -1.194532019667947920e-01 9.787192987145161560e-02 8.241230166950122560e-03
-4.873163023437499760e+03 -1.191962705391498012e-01 9.852972506002691255e-02 8.164212005375953707e-03
-4.872120635624999522e+03 -1.189518656391658075e-01 9.922102310045999296e-02 8.089867716888911667e-03
-4.871078247812500194e+03 -1.187100021772934944e-01 9.996132676529459471e-02 8.018259843396921549e-03
-4.870035859999999957e+03 -1.185127452383283597e-01 1.007574409282487315e-01 7.949365955726019062e-03
-4.868993472187499719e+03 -1.183687192451261250e-01 1.015835590809045369e-01 7.882864394315935649e-03
-4.867951084374999482e+03 -1.182633021079738528e-01 1.024137078108896121e-01 7.818469365740515764e-03
-4.866908696562499244e+03 -1.181970344073695750e-01 1.032429523514412362e-01 7.755994181095385645e-03
-4.865866308749999916e+03 -1.181645811009951336e-01 1.040563596767136306e-01 7.695230732223087670e-03
-4.864823920937499679e+03 -1.181883717231427960e-01 1.048425683511949730e-01 7.635973119433236631e-03
-4.863781533124999441e+03 -1.182771493855177131e-01 1.056246889613405154e-01 7.578135893773197546e-03
-4.862739145312499204e+03 -1.184059905123454465e-01 1.064077408215959170e-01 7.521952116292547792e-03
-4.861696757499999876e+03 -1.185876184683469226e-01 1.071883667505292292e-01 7.467586328476260096e-03
-4.860654369687500548e+03 -1.188158286569750977e-01 1.079925451230968891e-01 7.414837594254953049e-03
-4.859611981874999401e+03 -1.190442115440537851e-01 1.088404519334644077e-01 7.363436523108943428e-03
-4.858569594062499164e+03 -1.192363837644889596e-01 1.097237990338593150e-01 7.313468709077295196e-03
-4.857527206249999836e+03 -1.193896651787560992e-01 1.106108023428705733e-01 7.264885161312597400e-03
-4.856484818437499598e+03 -1.195123055640853610e-01 1.114733226147670009e-01 7.217749823584736733e-03
-4.855442430624999361e+03 -1.196099950995769268e-01 1.122839714906626457e-01 7.172123957330142976e-03
-4.854400042812499123e+03 -1.196829516755884004e-01 1.130185287761006074e-01 7.128032735936988724e-03
-4.853357654999999795e+03 -1.197423725074685669e-01 1.136581298541638196e-01 7.085531192086449992e-03
-4.852315267187499558e+03 -1.198114440418741600e-01 1.141768650332106588e-01 7.044304061068534274e-03
-4.851272879374999320e+03 -1.198873169711453801e-01 1.145792275330549115e-01 7.004438836217704439e-03
-4.850230491562499083e+03 -1.199739899274059329e-01 1.148929995303176327e-01 6.966076335748965821e-03
-4.849188103749999755e+03 -1.200684194133939120e-01 1.151367871436701218e-01 6.929187285015574356e-03
-4.848145715937499517e+03 -1.201475027131194417e-01 1.153300708819154641e-01 6.893684495627602077e-03
-4.847103328124999280e+03 -1.202140709316695533e-01 1.154848548499385757e-01 6.859371977104186148e-03
-4.846060940312499952e+03 -1.202678512642433029e-01 1.156118497395491329e-01 6.826281603006215289e-03
-4.845018552499999714e+03 -1.202976457133076715e-01 1.157122032290621161e-01 6.794339508658300310e-03
-4.843976164687498567e+03 -1.203148935955981602e-01 1.157705516197213014e-01 6.763349580566153409e-03
-4.842933776874999239e+03 -1.203282381410518687e-01 1.157940875430707173e-01 6.733309086932736873e-03
-4.841891389062499911e+03 -1.203403787231030198e-01 1.157869146094458596e-01 6.704426973084610594e-03
-4.840849001249999674e+03 -1.203425513790332135e-01 1.157453251439263392e-01 6.676768939403882400e-03
-4.839806613437499436e+03 -1.203361664373542028e-01 1.156800933333586301e-01 6.650055645909243827e-03
-4.838764225624999199e+03 -1.203231730932950438e-01 1.156017357757445907e-01 6.623846416266439795e-03
-4.837721837812499871e+03 -1.203082275138867147e-01 1.155044655516155733e-01 6.598190281036709834e-03
-4.836679450000000543e+03 -1.203321556177537194e-01 1.153771565190857690e-01 6.573260633879802854e-03
-4.835637062187499396e+03 -1.203820800900638754e-01 1.152507752499588450e-01 6.549340804348404571e-03
-4.834594674374999158e+03 -1.204314204435454061e-01 1.151654379157953101e-01 6.526357621963856277e-03
-4.833552286562499830e+03 -1.204799203632181959e-01 1.151261194918348219e-01 6.504072536844323835e-03
-4.832509898749999593e+03 -1.205177072719330889e-01 1.151248638688314174e-01 6.482692681781461984e-03
-4.831467510937499355e+03 -1.205512863397593532e-01 1.151475966806395496e-01 6.462139893058676046e-03
-4.830425123124999118e+03 -1.205968760594001293e-01 1.151986600278463446e-01 6.441959519533599007e-03
-4.829382735312499790e+03 -1.206692429944930534e-01 1.152722476368213955e-01 6.421783631750365047e-03
-4.828340347499999552e+03 -1.207629440704031942e-01 1.153573877000966252e-01 6.401869633390123472e-03
-4.827297959687498405e+03 -1.208732675595545480e-01 1.154718473903819514e-01 6.382549327806472453e-03
-4.826255571874999987e+03 -1.210144258279709645e-01 1.156142217945303335e-01 6.363723866203090974e-03
-4.825213184062499749e+03 -1.212087374470830481e-01 1.157617083959153470e-01 6.345136496546400703e-03
-4.824170796249999512e+03 -1.214285245156523918e-01 1.158950712865899901e-01 6.326710470756240559e-03
-4.823128408437499274e+03 -1.216155969707524293e-01 1.160131478968344093e-01 6.308375659053623921e-03
-4.822086020624999946e+03 -1.217438723223299712e-01 1.161233903123888994e-01 6.290173573817374290e-03
-4.821043632812499709e+03 -1.218172955074791342e-01 1.162030586374318553e-01 6.271971172884092775e-03
-4.820001245000000381e+03 -1.218593797840746146e-01 1.162415316808156490e-01 6.253750000112798420e-03
-4.818958857187499234e+03 -1.218681099858629352e-01 1.162486846807100627e-01 6.235591670638916326e-03
-4.817916469374999906e+03 -1.218385331241690905e-01 1.162067143071299630e-01 6.217302720721608333e-03
-4.816874081562499669e+03 -1.217690629542995950e-01 1.160913630852878076e-01 6.199045934347359281e-03
-4.815831693749999431e+03 -1.216733699835784166e-01 1.158963422321294123e-01 6.180972429251957619e-03
-4.814789305937499194e+03 -1.215710696808799396e-01 1.156190470825916861e-01 6.163066862131267448e-03
-4.813746918125000775e+03 -1.214415347870206052e-01 1.152654781983709631e-01 6.145244303064929282e-03
-4.812704530312498719e+03 -1.212639644370932801e-01 1.148490123942125518e-01 6.127499381325481401e-03
-4.811662142499999391e+03 -1.210235047301399802e-01 1.143743568202844341e-01 6.109895708470166817e-03
-4.810619754687499153e+03 -1.207254793249263464e-01 1.138406680936196597e-01 6.092273833159805516e-03
-4.809577366874999825e+03 -1.203837347932829038e-01 1.132526807432542859e-01 6.074767378325512425e-03
-4.808534979062499588e+03 -1.199939443688474994e-01 1.126154227447412753e-01 6.057705505508083343e-03
-4.807492591249999350e+03 -1.195628223899818238e-01 1.119233516793113059e-01 6.041219597779543329e-03
-4.806450203437499113e+03 -1.190811996875598411e-01 1.111830850146826449e-01 6.025551812884341954e-03
-4.805407815624999785e+03 -1.185404706318907014e-01 1.104016852993906783e-01 6.010595347652810706e-03
-4.804365427812498638e+03 -1.179515094881081472e-01 1.095736073063512395e-01 5.996144210745383077e-03
-4.803323039999999310e+03 -1.173044174313479238e-01 1.086884015886486754e-01 5.982329793618417282e-03
-4.802280652187499982e+03 -1.166002626481707494e-01 1.077471580333704132e-01 5.969246382010032215e-03
-4.801238264374999744e+03 -1.158385433486347205e-01 1.067561979457920668e-01 5.956879979503348216e-03
-4.800195876562499507e+03 -1.150276148877014681e-01 1.057127617237320072e-01 5.945173632594925005e-03
-4.799153488749999269e+03 -1.141919169423976921e-01 1.046011609856585395e-01 5.934279394940177553e-03
-4.798111100937499941e+03 -1.133283534866712100e-01 1.034173917570054002e-01 5.924357480403934402e-03
-4.797068713124998794e+03 -1.124369421502326716e-01 1.021839040188059905e-01 5.915331045225055706e-03
-4.796026325312499466e+03 -1.115371241512677913e-01 1.008849512378129504e-01 5.907123791341291341e-03
-4.794983937499999229e+03 -1.106576574073349917e-01 9.951413388231702961e-02 5.899699495945450942e-03
-4.793941549687499901e+03 -1.098099203054602457e-01 9.811134234502205675e-02 5.892967156156760956e-03
-4.792899161874999663e+03 -1.090057300494068349e-01 9.667879366065885993e-02 5.886857905431641669e-03
-4.791856774062499426e+03 -1.082738770833927416e-01 9.519095087549500622e-02 5.881163360283295401e-03
-4.790814386249999188e+03 -1.076375811638384528e-01 9.364080734395489880e-02 5.875770532591607746e-03
-4.789771998437499860e+03 -1.070956031131168606e-01 9.202534588777722124e-02 5.870818415123063398e-03
-4.788729610624999623e+03 -1.066341609419486358e-01 9.034484518983404433e-02 5.866481305811311817e-03
-4.787687222812500295e+03 -1.062513428046621827e-01 8.860260495139353487e-02 5.862712181774889370e-03
-4.786644834999998238e+03 -1.059490894666183791e-01 8.677718926864259885e-02 5.859497799297988876e-03
-4.785602447187499820e+03 -1.057373534575792029e-01 8.485205937536083320e-02 5.857044485599886309e-03
-4.784560059374999582e+03 -1.056213126681129627e-01 8.283315556510360833e-02 5.855356885303419044e-03
-4.783517671562499345e+03 -1.055820501903271952e-01 8.072693923995243048e-02 5.854202257816821901e-03
-4.782475283749999107e+03 -1.056198584577953264e-01 7.854418764974649414e-02 5.853561891512855907e-03
-4.781432895937499779e+03 -1.057554941684157729e-01 7.630591511669028437e-02 5.853497853816158440e-03
-4.780390508124998632e+03 -1.059991579691009905e-01 7.403549717124621732e-02 5.853958983728325613e-03
-4.779348120312499304e+03 -1.063431619177375165e-01 7.175884454266423518e-02 5.854919209794690396e-03
-4.778305732499999976e+03 -1.067597682670120146e-01 6.949278770777664316e-02 5.856378980637269062e-03
-4.777263344687499739e+03 -1.072175278480100857e-01 6.724345477421427020e-02 5.858511652697727737e-03
-4.776220956874999501e+03 -1.077076633814277595e-01 6.501347044525071506e-02 5.861315329721982111e-03
-4.775178569062499264e+03 -1.082520233704241108e-01 6.279603730908175918e-02 5.864724053933424545e-03
-4.774136181249999936e+03 -1.088702788705156049e-01 6.058823315543719612e-02 5.868708526481680558e-03
-4.773093793437499698e+03 -1.095900556178227014e-01 5.837067288388851638e-02 5.873191100653033479e-03
-4.772051405624999461e+03 -1.104384324555478109e-01 5.614291032333985909e-02 5.878185434204895310e-03
-4.771009017812499224e+03 -1.114106662522934554e-01 5.394015970349074623e-02 5.883850439765954052e-03
-4.769966629999998986e+03 -1.124819010145335363e-01 5.179366073481811439e-02 5.890368755455586101e-03
-4.768924242187499658e+03 -1.136654473257675824e-01 4.971510964150459289e-02 5.897892050359129258e-03
-4.767881854374999421e+03 -1.149949864393866733e-01 4.770411413141548845e-02 5.906445538895205988e-03
-4.766839466562499183e+03 -1.164418545725193210e-01 4.576059196245133714e-02 5.916045754429019241e-03
-4.765797078749999855e+03 -1.179494609104758673e-01 4.389668182261348417e-02 5.926782876933468780e-03
-4.764754690937499618e+03 -1.194843196813390601e-01 4.212580043039013122e-02 5.938899274733520743e-03
-4.763712303124998471e+03 -1.210458496991485833e-01 4.043950455779718456e-02 5.952521649409175421e-03
-4.762669915312499143e+03 -1.226543890340047599e-01 3.882153903672588835e-02 5.967513695044406388e-03
-4.761627527499999815e+03 -1.243106987577060341e-01 3.725852997724903026e-02 5.983862072891161371e-03
-4.760585139687499577e+03 -1.259824647229704220e-01 3.575313771888150721e-02 6.001778418352967867e-03
-4.759542751874999340e+03 -1.276737493784818878e-01 3.430932913623190028e-02 6.021306781681501352e-03
-4.758500364062499102e+03 -1.293915987408734425e-01 3.291031421317497374e-02 6.042105495352634650e-03
-4.757457976249999774e+03 -1.311195765138795377e-01 3.153320580913963889e-02 6.063729882131851413e-03
-4.756415588437500446e+03 -1.328629941228555711e-01 3.016768864028306768e-02 6.086063071814616816e-03
-4.755373200624999299e+03 -1.346186644543847233e-01 2.882900482935830261e-02 6.109177700427752614e-03
-4.754330812812499971e+03 -1.363806984256701882e-01 2.755420498777333416e-02 6.132789658141313618e-03
-4.753288424999999734e+03 -1.381425505456367331e-01 2.638111315320758321e-02 6.156954489544616722e-03
-4.752246037187499496e+03 -1.398846620143650021e-01 2.533016464218273631e-02 6.181629626996608395e-03
-4.751203649374999259e+03 -1.415935004115531359e-01 2.441088690658277383e-02 6.206781093519681339e-03
-4.750161261562499931e+03 -1.432627760194816469e-01 2.362967811079514160e-02 6.232274396969128029e-03
-4.749118873749999693e+03 -1.448779889400513832e-01 2.298821557928048404e-02 6.257784867136287864e-03
-4.748076485937499456e+03 -1.464131745221830538e-01 2.249733091900043419e-02 6.283205770993821777e-03
-4.747034098124999218e+03 -1.478506783872142460e-01 2.216436399850786609e-02 6.308404686168171856e-03
-4.745991710312499890e+03 -1.491899169237620448e-01 2.198867639272889668e-02 6.333222506039960266e-03
-4.744949322499999653e+03 -1.504392599912046657e-01 2.196378329881121944e-02 6.357535617795883123e-03
-4.743906934687499415e+03 -1.516083428193194249e-01 2.207833510554955622e-02 6.381237864829341494e-03
-4.742864546874999178e+03 -1.526945719766188980e-01 2.232511279148132605e-02 6.404358003256974304e-03
-4.741822159062499850e+03 -1.536973293266316598e-01 2.268392157482577304e-02 6.426862884173202735e-03
-4.740779771250000522e+03 -1.546247824643603996e-01 2.313775687835752798e-02 6.448631913535891706e-03
-4.739737383437500284e+03 -1.554751730765948914e-01 2.368845204584500014e-02 6.469679628321998478e-03
-4.738694995624999137e+03 -1.562354471695999170e-01 2.432006549338211823e-02 6.489953399821675462e-03
-4.737652607812499809e+03 -1.568882005768686139e-01 2.502095062938674425e-02 6.509237496760528728e-03
-4.736610219999999572e+03 -1.574076777916080805e-01 2.580363425884784484e-02 6.527476020564630665e-03
-4.735567832187499334e+03 -1.577720352307054597e-01 2.669037725890953394e-02 6.544822359217209416e-03
-4.734525444375000916e+03 -1.579883579675985805e-01 2.769163031328839703e-02 6.561312763540300998e-03
-4.733483056562499769e+03 -1.580672232336660099e-01 2.880194279270562041e-02 6.576816087965262764e-03
-4.732440668749999531e+03 -1.579713273851843791e-01 3.002557031631971837e-02 6.591451986880567625e-03
-4.731398280937499294e+03 -1.576809777739861529e-01 3.133104581001827649e-02 6.605466332251095501e-03
-4.730355893124999966e+03 -1.572190868562802213e-01 3.265645887724823865e-02 6.618997348486871032e-03
-4.729313505312499728e+03 -1.566055087087943054e-01 3.396889884513774882e-02 6.631964806058078532e-03
-4.728271117499999491e+03 -1.558479876740399561e-01 3.526590569029026956e-02 6.644121225050994561e-03
-4.727228729687499253e+03 -1.549326709392643275e-01 3.656303577964744450e-02 6.655359166030837097e-03
-4.726186341874999925e+03 -1.538545295040847360e-01 3.785407555002643504e-02 6.665735540270945059e-03
-4.725143954062499688e+03 -1.526114044501507561e-01 3.914079716166836420e-02 6.675343352627221075e-03
-4.724101566250000360e+03 -1.511960474629319429e-01 4.044305253430107577e-02 6.684227477036970740e-03
-4.723059178437498304e+03 -1.495967363963593422e-01 4.175152459655919607e-02 6.692328090713153127e-03
-4.722016790624999885e+03 -1.478062471151863622e-01 4.306712905569795580e-02 6.699713961870411814e-03
-4.720974402812499648e+03 -1.458264840371352178e-01 4.441143410634655619e-02 6.706435627633244162e-03
-4.719932014999999410e+03 -1.436751607600786629e-01 4.579852742089481760e-02 6.712192179764282958e-03
-4.718889627187499173e+03 -1.413774459897436109e-01 4.721098351093634682e-02 6.716942433022185868e-03
-4.717847239374999845e+03 -1.389584974295567932e-01 4.862775436995457612e-02 6.720725559916860582e-03
-4.716804851562498698e+03 -1.364366091568346151e-01 5.005703497107250044e-02 6.723782264058194777e-03
-4.715762463749999370e+03 -1.338276157431222135e-01 5.148690607976328520e-02 6.726296142543388215e-03
-4.714720075937499132e+03 -1.311708277164629344e-01 5.290083678888024554e-02 6.728393804205100130e-03
-4.713677688124999804e+03 -1.284758773816766786e-01 5.430660730193281188e-02 6.730415413055941889e-03
-4.712635300312498657e+03 -1.257317569557704351e-01 5.571424480659135925e-02 6.732362546690074702e-03
-4.711592912499999329e+03 -1.229287300552251716e-01 5.712062373404125371e-02 6.734315769682502895e-03
-4.710550524687499092e+03 -1.200566534604758651e-01 5.851413238587570981e-02 6.736305929751080536e-03
-4.709508136874999764e+03 -1.171319496359724266e-01 5.988515729372236029e-02 6.738284668384173295e-03
-4.708465749062499526e+03 -1.141785548410785001e-01 6.121645065825596227e-02 6.740108123365334304e-03
-4.707423361249999289e+03 -1.112267089146917465e-01 6.249628251190671169e-02 6.741653627614941149e-03
-4.706380973437499051e+03 -1.083010178554509872e-01 6.372271878896379471e-02 6.742964160421706030e-03
-4.705338585624999723e+03 -1.054030922950375676e-01 6.490527712560728579e-02 6.743986457201717882e-03
-4.704296197812499486e+03 -1.025201640794968228e-01 6.605159117485380482e-02 6.744654738788462799e-03
-4.703253809999999248e+03 -9.964069762361640881e-02 6.716965518062346929e-02 6.745094909048013170e-03
-4.702211422187499920e+03 -9.678501347833348700e-02 6.824417603147690803e-02 6.745405046528947686e-03
-4.701169034374999683e+03 -9.395747681954441655e-02 6.925566242838467057e-02 6.745549611196947210e-03
-4.700126646562500355e+03 -9.114204818942717168e-02 7.019911784039224723e-02 6.745450379550922866e-03
-4.699084258749999208e+03 -8.833753596333863978e-02 7.105344623297422946e-02 6.745079722879215867e-03
-4.698041870937499880e+03 -8.554222516940487853e-02 7.180954621171004026e-02 6.744583219847717463e-03
-4.696999483124999642e+03 -8.275629916027450739e-02 7.248788461088043200e-02 6.744071748783393716e-03
-4.695957095312499405e+03 -7.999100523510242755e-02 7.308787330433855201e-02 6.743641700186752200e-03
-4.694914707499999167e+03 -7.726049758305000847e-02 7.359587791182035932e-02 6.743382379388214443e-03
-4.693872319687500749e+03 -7.457387551332789188e-02 7.400955698027984753e-02 6.743225567925418759e-03
-4.692829931874999602e+03 -7.195961669353086176e-02 7.431939944810324328e-02 6.743241505222861455e-03
-4.691787544062499364e+03 -6.944313427975383479e-02 7.454449298007706504e-02 6.743735639783941804e-03
-4.690745156249999127e+03 -6.703521550537250295e-02 7.470817516128941405e-02 6.744721223406488150e-03
-4.689702768437499799e+03 -6.476017835067593431e-02 7.480321037791545780e-02 6.746109740362345349e-03
-4.688660380624999561e+03 -6.262056371528582077e-02 7.482932998176627937e-02 6.747872593506958235e-03
-4.687617992812500233e+03 -6.059572029882287492e-02 7.480646614865635313e-02 6.750338026680322706e-03
-4.686575604999999996e+03 -5.869181400238449031e-02 7.473157474385432042e-02 6.753748297996406587e-03
-4.685533217187499758e+03 -5.694437600555585927e-02 7.459420183613911515e-02 6.758027938786912575e-03
-4.684490829374999521e+03 -5.537571857125649089e-02 7.439104114504425935e-02 6.763287678061251883e-03
-4.683448441562500193e+03 -5.399869897727690993e-02 7.410475103453731394e-02 6.769708681016276507e-03
-4.682406053749999955e+03 -5.282941876059950304e-02 7.373846771702587122e-02 6.777308028791628053e-03
-4.681363665937499718e+03 -5.187739067583600067e-02 7.327330836143214343e-02 6.786021569933023238e-03
-4.680321278124999480e+03 -5.115027174037644481e-02 7.267332258459398286e-02 6.795888689518888963e-03
-4.679278890312499243e+03 -5.066954234572058208e-02 7.193452873362979338e-02 6.807203560237269288e-03
-4.678236502499999915e+03 -5.044888320386613223e-02 7.105997352359239017e-02 6.819996491945318727e-03
-4.677194114687500587e+03 -5.046769344717207118e-02 7.003997050476526431e-02 6.834074942952011490e-03
-4.676151726874998531e+03 -5.070175290499961268e-02 6.886194032488864025e-02 6.849493136876209053e-03
-4.675109339062499203e+03 -5.115097109574760770e-02 6.753155133912801256e-02 6.866498792317101210e-03
-4.674066951249999875e+03 -5.181865320941200087e-02 6.604301879850200951e-02 6.885079074691901647e-03
-4.673024563437499637e+03 -5.271318224275549358e-02 6.438481595184952777e-02 6.904996577987853809e-03
-4.671982175624999400e+03 -5.383160232405285323e-02 6.255205533353533354e-02 6.926099846772943228e-03
-4.670939787812499162e+03 -5.515957421265202387e-02 6.057438180081689549e-02 6.948287675108310441e-03
-4.669897399999999834e+03 -5.669902524845354952e-02 5.851163653587455882e-02 6.971239590598731981e-03
-4.668855012187499597e+03 -5.843748003944926328e-02 5.639486225108435169e-02 6.994760947393455393e-03
-4.667812624374999359e+03 -6.036847936544930543e-02 5.423142839770285495e-02 7.019044513093415302e-03
-4.666770236562499122e+03 -6.249147944891284001e-02 5.202501845218813342e-02 7.044229312457499920e-03
-4.665727848749998884e+03 -6.480297753988367715e-02 4.978730769856410526e-02 7.070311732180057165e-03
-4.664685460937499556e+03 -6.727739333432677937e-02 4.753974413014755429e-02 7.097295731416505479e-03
-4.663643073124999319e+03 -6.988314445369277206e-02 4.530181072560645478e-02 7.125295240278498726e-03
-4.662600685312499991e+03 -7.262419582405009455e-02 4.309874656359388018e-02 7.154087909549792200e-03
-4.661558297499999753e+03 -7.550966493297717186e-02 4.093014127266867558e-02 7.183544737074727682e-03
-4.660515909687498606e+03 -7.853310033063429230e-02 3.878487529272072604e-02 7.213657665762237929e-03
-4.659473521874998369e+03 -8.167541764363842050e-02 3.668833610041533771e-02 7.244540095206140548e-03
-4.658431134062499950e+03 -8.491807723591096591e-02 3.466898785806687977e-02 7.276301054819778701e-03
-4.657388746249999713e+03 -8.826986572183471991e-02 3.273706159484220113e-02 7.309008229701001794e-03
-4.656346358437499475e+03 -9.174610604526517443e-02 3.089136620328992999e-02 7.342562615270607426e-03
-4.655303970624999238e+03 -9.530795628357471849e-02 2.914495228514503433e-02 7.376982165229860854e-03
-4.654261582812499910e+03 -9.889071052756309710e-02 2.753849635167023024e-02 7.412452175426935061e-03
-4.653219195000000582e+03 -1.024534287534485527e-01 2.611267250299403875e-02 7.449008244513119839e-03
-4.652176807187499435e+03 -1.059870883748681852e-01 2.487448167796253717e-02 7.486347491259595470e-03
-4.651134419374999197e+03 -1.094895541200340411e-01 2.379793977016748247e-02 7.524304021411081997e-03
-4.650092031562499869e+03 -1.129327397269854066e-01 2.285696488487863262e-02 7.563166848676293810e-03
-4.649049643749999632e+03 -1.162763465162008902e-01 2.204774257583874686e-02 7.602924718966215176e-03
-4.648007255937499394e+03 -1.194937181806933618e-01 2.138023013472674372e-02 7.643384315792292084e-03
-4.646964868124999157e+03 -1.225547995911099031e-01 2.087308674664701408e-02 7.684565090539538512e-03
-4.645922480312499829e+03 -1.254353422266367701e-01 2.055142640400660359e-02 7.726604076927620288e-03
-4.644880092499999591e+03 -1.281052769852568662e-01 2.043985416343127581e-02 7.769631449579770914e-03
-4.643837704687498444e+03 -1.305475931012706203e-01 2.053973102819305063e-02 7.813402457713548160e-03
-4.642795316874999116e+03 -1.327802788973848624e-01 2.081487277353579954e-02 7.857855517715414337e-03
-4.641752929062499788e+03 -1.347879611575730774e-01 2.125612810134541730e-02 7.902911448079774984e-03
-4.640710541249999551e+03 -1.365632860460451181e-01 2.188553844612346061e-02 7.948326197961716813e-03
-4.639668153437499313e+03 -1.381217416418443478e-01 2.270131290524113332e-02 7.993897221421679411e-03
-4.638625765624999985e+03 -1.394576610533422578e-01 2.370355691975681300e-02 8.039609368718135529e-03
-4.637583377812499748e+03 -1.405609738730134450e-01 2.491035229686099084e-02 8.085735503997996260e-03
-4.636540990000000420e+03 -1.414223645171258092e-01 2.632427417972326225e-02 8.132229307816719530e-03
-4.635498602187499273e+03 -1.420244124044973411e-01 2.794726098452909174e-02 8.178893469367008381e-03
-4.634456214374999945e+03 -1.423681818734016669e-01 2.979807914024610802e-02 8.225822846837260727e-03
-4.633413826562499708e+03 -1.424387903834440083e-01 3.188916532712218754e-02 8.273212099264534367e-03
-4.632371438749999470e+03 -1.422300725154990730e-01 3.422021366472383086e-02 8.321025538526493487e-03
-4.631329050937499233e+03 -1.417589978801070683e-01 3.676770565384691186e-02 8.369291422500535482e-03
-4.630286663125000814e+03 -1.410172063200169079e-01 3.949284266354374101e-02 8.418201493067553956e-03
-4.629244275312498758e+03 -1.399897498768027937e-01 4.237452205308260555e-02 8.467853959084939083e-03
-4.628201887499999430e+03 -1.386831603463817564e-01 4.537575252007839538e-02 8.518081778272543897e-03
-4.627159499687499192e+03 -1.371243510805467136e-01 4.846421171329747674e-02 8.568828216063787209e-03
-4.626117111874999864e+03 -1.353208678439308255e-01 5.163853478284034793e-02 8.620290497427018916e-03
-4.625074724062499627e+03 -1.333007929381046786e-01 5.490590852751999623e-02 8.672314668597915291e-03
-4.624032336249999389e+03 -1.310814040523330670e-01 5.826467264939451385e-02 8.724695181821616116e-03
-4.622989948437499152e+03 -1.286532358662920150e-01 6.169033055528462539e-02 8.777273094218687038e-03
-4.621947560624999824e+03 -1.260380111536291703e-01 6.516983000385126457e-02 8.829830251306732686e-03
-4.620905172812499586e+03 -1.232732434414447464e-01 6.868176424441631289e-02 8.882465049404151755e-03
-4.619862785000000258e+03 -1.203928693555132157e-01 7.219596367402203452e-02 8.935278431089667059e-03
-4.618820397187498202e+03 -1.174298858764639408e-01 7.570629865211285503e-02 8.987918573652694046e-03
-4.617778009374999783e+03 -1.144082081419009883e-01 7.919930915185099951e-02 9.040266009636865885e-03
-4.616735621562499546e+03 -1.113517283305012207e-01 8.263245312291722655e-02 9.092648809403023821e-03
-4.615693233749999308e+03 -1.082896576636179636e-01 8.597600690069633067e-02 9.145460249642391182e-03
-4.614650845937499980e+03 -1.052470231295802583e-01 8.924829710831443108e-02 9.198564056246704562e-03
-4.613608458125000652e+03 -1.022418451884720692e-01 9.247833725804387173e-02 9.251749603710583345e-03
-4.612566070312498596e+03 -9.927853712713424761e-02 9.566296434594892539e-02 9.305108591449604005e-03
-4.611523682499999268e+03 -9.634074113279128548e-02 9.879408273482578884e-02 9.358780992835815868e-03
-4.610481294687499940e+03 -9.341829802797141369e-02 1.018666882150088687e-01 9.412666078061094135e-03
-4.609438906874999702e+03 -9.053527330341819279e-02 1.048712421957143232e-01 9.466389960946414855e-03
-4.608396519062499465e+03 -8.772592285731017903e-02 1.077886762174331131e-01 9.519888550572081637e-03
-4.607354131249999227e+03 -8.502250069095551588e-02 1.105905986887100456e-01 9.573200844194036316e-03
-4.606311743437499899e+03 -8.244927138178650972e-02 1.132681358111798375e-01 9.626247921382629150e-03
-4.605269355624999662e+03 -8.002043857209902022e-02 1.158164433098940599e-01 9.679058636713141345e-03
-4.604226967812499424e+03 -7.774041145679042031e-02 1.182317837529240495e-01 9.731900598922179138e-03
-4.603184579999999187e+03 -7.559683190086388671e-02 1.205114740629132652e-01 9.784968325824894633e-03
-4.602142192187499859e+03 -7.358887691258961250e-02 1.226372772671217026e-01 9.838161386555513074e-03
-4.601099804374999621e+03 -7.173620359834645410e-02 1.245676165403649116e-01 9.891330888348925932e-03
-4.600057416562499384e+03 -7.007553485702330831e-02 1.262759964134141377e-01 9.944534141429341861e-03
-4.599015028749999146e+03 -6.862533403477566463e-02 1.277613970393985943e-01 9.998051657346318857e-03
-4.597972640937499818e+03 -6.736553260568554913e-02 1.290361348944188968e-01 1.005194337200679237e-02
-4.596930253124999581e+03 -6.630061692827746156e-02 1.301201236771209746e-01 1.010622774066161425e-02
-4.595887865312500253e+03 -6.543997352117038313e-02 1.310227442608184745e-01 1.016074396781627837e-02
-4.594845477499999106e+03 -6.476628258796791882e-02 1.317542778763929612e-01 1.021515206164340037e-02
-4.593803089687499778e+03 -6.426538388609653873e-02 1.323277903866593441e-01 1.026959313375176881e-02
-4.592760701874999540e+03 -6.394904829932290813e-02 1.327331731172019247e-01 1.032419389261194330e-02
-4.591718314062499303e+03 -6.382313189567334621e-02 1.329602670512785023e-01 1.037909753393898189e-02
-4.590675926249999975e+03 -6.385798973849832194e-02 1.330292238061878685e-01 1.043435626536839793e-02
-4.589633538437499737e+03 -6.402637090974445944e-02 1.329499400218440708e-01 1.049001346678388180e-02
-4.588591150624999500e+03 -6.429904546781917141e-02 1.327094883836787975e-01 1.054602100082391823e-02
-4.587548762812500172e+03 -6.464731457398141534e-02 1.322788767446017588e-01 1.060195554584577281e-02
-4.586506374999999935e+03 -6.504713740435698333e-02 1.316404117612306190e-01 1.065773353422459248e-02
-4.585463987187499697e+03 -6.545254638815742321e-02 1.307855432745577695e-01 1.071334637459944727e-02
-4.584421599374999460e+03 -6.582652935929900195e-02 1.297104582349796476e-01 1.076871458370299781e-02
-4.583379211562499222e+03 -6.616529016304131816e-02 1.284248130336418936e-01 1.082395096664597739e-02
-4.582336823749999894e+03 -6.646117748467973707e-02 1.269508964366145853e-01 1.087950827585056589e-02
-4.581294435937499657e+03 -6.669624390265020686e-02 1.253069775895819804e-01 1.093579403660729921e-02
-4.580252048124998510e+03 -6.685439645980903456e-02 1.235040906795103893e-01 1.099284286199367355e-02
-4.579209660312499182e+03 -6.691271273418089582e-02 1.215590625877108061e-01 1.105061851581495315e-02
-4.578167272499999854e+03 -6.686169796123364595e-02 1.194769814278129894e-01 1.110909499777488520e-02
-4.577124884687499616e+03 -6.671406444847703676e-02 1.172859685047389633e-01 1.116830235949801790e-02
-4.576082496874999379e+03 -6.648654868378801874e-02 1.150159314056928145e-01 1.122822367770940147e-02
-4.575040109062499141e+03 -6.617452619703632910e-02 1.126640707758241738e-01 1.128857737378323803e-02
-4.573997721249999813e+03 -6.574969201509502092e-02 1.102350189402104691e-01 1.134969281800601512e-02
-4.572955333437500485e+03 -6.521623318486810539e-02 1.077446091488567237e-01 1.141202247365525994e-02
-4.571912945624999338e+03 -6.460164696727685452e-02 1.051970904112930205e-01 1.147559969308174083e-02
-4.570870557812500010e+03 -6.391065774771373387e-02 1.025868345820474814e-01 1.154077493140679908e-02
-4.569828169999999773e+03 -6.314181952719467861e-02 9.992851149355053142e-02 1.160744119165000622e-02
-4.568785782187499535e+03 -6.227706724095314478e-02 9.726258877899091049e-02 1.167543387441733610e-02
-4.567743394374999298e+03 -6.131505517530440319e-02 9.464252643012231736e-02 1.174474056938331484e-02
-4.566701006562499970e+03 -6.027706777091260126e-02 9.210071094733704444e-02 1.181548313862187082e-02
-4.565658618749999732e+03 -5.917633462053044358e-02 8.961823196206980535e-02 1.188772221771693983e-02
-4.564616230937499495e+03 -5.803276429921184337e-02 8.718757497931342582e-02 1.196140158776012180e-02
-4.563573843124999257e+03 -5.686728994937190196e-02 8.482824538480207566e-02 1.203641010872212591e-02
-4.562531455312499929e+03 -5.570413589479804306e-02 8.255781431968581274e-02 1.211293963614353160e-02
-4.561489067499999692e+03 -5.455656324100219279e-02 8.038249060969061832e-02 1.219117921953502201e-02
-4.560446679687499454e+03 -5.341825542985350478e-02 7.828489210887223937e-02 1.227113584764831858e-02
-4.559404291874999217e+03 -5.228837369103489507e-02 7.626342722731128954e-02 1.235291595143337036e-02
-4.558361904062499889e+03 -5.116694657800598123e-02 7.434164137628461455e-02 1.243664631497599059e-02
-4.557319516249999651e+03 -5.006780422759622706e-02 7.254140862872175688e-02 1.252246284295762888e-02
-4.556277128437500323e+03 -4.901681940809519272e-02 7.088426172241375778e-02 1.261024883636282720e-02
-4.555234740624999176e+03 -4.802272917002911590e-02 6.936769022585646816e-02 1.270000922671896473e-02
-4.554192352812499848e+03 -4.707815276037863317e-02 6.799369004654594317e-02 1.279235798306332418e-02
-4.553149964999999611e+03 -4.616441157824156816e-02 6.680449829401453876e-02 1.288754869911518629e-02
-4.552107577187499373e+03 -4.527209621694216340e-02 6.584115402877564749e-02 1.298559238652939596e-02
-4.551065189374999136e+03 -4.440666180353752823e-02 6.510867414793179708e-02 1.308641388150474580e-02
-4.550022801562499808e+03 -4.361153128853757777e-02 6.459228145546944133e-02 1.318997784482613816e-02
-4.548980413749999570e+03 -4.292712388795664330e-02 6.428845137982619473e-02 1.329609083795914824e-02
-4.547938025937499333e+03 -4.235473174057727275e-02 6.420312019738896869e-02 1.340461854911224188e-02
-4.546895638125000005e+03 -4.190455838156119384e-02 6.435514240206249847e-02 1.351584912175324456e-02
-4.545853250312499767e+03 -4.160895821380367066e-02 6.474777548532478777e-02 1.362965122755024384e-02
-4.544810862499999530e+03 -4.148545089803541697e-02 6.536355712652282268e-02 1.374586118175588449e-02
-4.543768474687499292e+03 -4.153912623005216742e-02 6.619122263079975366e-02 1.386441781594853137e-02
-4.542726086874999964e+03 -4.178961425057916429e-02 6.721809945319590085e-02 1.398514215208504149e-02
-4.541683699062499727e+03 -4.226752135972745156e-02 6.843663721961135149e-02 1.410762574562494237e-02
-4.540641311250000399e+03 -4.300076114348471562e-02 6.984944870800786909e-02 1.423144186946878782e-02
-4.539598923437498343e+03 -4.398774363383935876e-02 7.146460487769261405e-02 1.435656970619004005e-02
-4.538556535624999924e+03 -4.520113753905508763e-02 7.327777868068847955e-02 1.448304568551856894e-02
-4.537514147812499687e+03 -4.662074451799214786e-02 7.525435124465808256e-02 1.461070345727003526e-02
-4.536471759999999449e+03 -4.822486037109849355e-02 7.737145493853464506e-02 1.473945706270220202e-02
-4.535429372187499212e+03 -4.997917797379730631e-02 7.963153390354929528e-02 1.486967869912873656e-02
-4.534386984374999884e+03 -5.185762799541870915e-02 8.203963663758565006e-02 1.500135902418610681e-02
-4.533344596562499646e+03 -5.383622872517020153e-02 8.459979616491428156e-02 1.513447992306244869e-02
-4.532302208749999409e+03 -5.590289506105552975e-02 8.730177490746877933e-02 1.526916222293737101e-02
-4.531259820937499171e+03 -5.807003322397826656e-02 9.012609919339645281e-02 1.540563624213860637e-02
-4.530217433124999843e+03 -6.033151034448380745e-02 9.306420228493039737e-02 1.554381006002968600e-02
-4.529175045312499606e+03 -6.269246755708485219e-02 9.608170755051226308e-02 1.568360002652599908e-02
-4.528132657499999368e+03 -6.516042114496353732e-02 9.912273161745185912e-02 1.582512254975614388e-02
-4.527090269687499131e+03 -6.771795253173427953e-02 1.021592699557620360e-01 1.596854124629218732e-02
-4.526047881874999803e+03 -7.035568086582590086e-02 1.051833513417389093e-01 1.611419624831529271e-02
-4.525005494062499565e+03 -7.308553853490205865e-02 1.081761985569526241e-01 1.626216264279360321e-02
-4.523963106249999328e+03 -7.591539874590824688e-02 1.111545603385298425e-01 1.641266397715584330e-02
-4.522920718437498181e+03 -7.881383970883901191e-02 1.141454974642956699e-01 1.656572990039163751e-02
-4.521878330624999762e+03 -8.175393653084125911e-02 1.171398533914454476e-01 1.672143572034729200e-02
-4.520835942812499525e+03 -8.471714731905029272e-02 1.201240400022839105e-01 1.687976390996908174e-02
-4.519793554999999287e+03 -8.769823976297534684e-02 1.230707150259973404e-01 1.704078365250395397e-02
-4.518751167187499959e+03 -9.069544515427435671e-02 1.259643937331210717e-01 1.720490277425583414e-02
-4.517708779374999722e+03 -9.370170125274530915e-02 1.288007771990090644e-01 1.737227147904456259e-02
-4.516666391562498575e+03 -9.670714667767874029e-02 1.315660676489786574e-01 1.754311763297827786e-02
-4.515624003749999247e+03 -9.969392613421884652e-02 1.342446961951564988e-01 1.771723292809822964e-02
-4.514581615937499919e+03 -1.026331121510088984e-01 1.368078189555224367e-01 1.789450880718027048e-02
-4.513539228124999681e+03 -1.054907032138888007e-01 1.392369609196989211e-01 1.807510718254632873e-02
-4.512496840312499444e+03 -1.082589823014121766e-01 1.415246057954312742e-01 1.825884527570880572e-02
-4.511454452499999206e+03 -1.109478803866791458e-01 1.436646170758619223e-01 1.844544395405043474e-02
-4.510412064687499878e+03 -1.135618601946997291e-01 1.456414254862233304e-01 1.863475950259383188e-02
-4.509369676874999641e+03 -1.160782243717577294e-01 1.474324169612973023e-01 1.882681477780765930e-02
-4.508327289062499403e+03 -1.184658498462125564e-01 1.490525684113700178e-01 1.902134057948535323e-02
-4.507284901249999166e+03 -1.207199007485651732e-01 1.505300430770388220e-01 1.921812676908867673e-02
-4.506242513437499838e+03 -1.228351119507690992e-01 1.518682576918712612e-01 1.941739531992153767e-02
-4.505200125624999600e+03 -1.248048899919823040e-01 1.530698500849062837e-01 1.961952585127641618e-02
-4.504157737812499363e+03 -1.266412454495428885e-01 1.541413465208018030e-01 1.982412707858416737e-02
-4.503115349999999125e+03 -1.283359447419596677e-01 1.550984762821596141e-01 2.003079724661793043e-02
-4.502072962187499797e+03 -1.298829284118622751e-01 1.559489946495465351e-01 2.023949872328679317e-02
-4.501030574374999560e+03 -1.312913887815173597e-01 1.566957153532306246e-01 2.045036047085976860e-02
-4.499988186562498413e+03 -1.325587875225709145e-01 1.573470265836576787e-01 2.066349587207511398e-02
-4.498945798749999994e+03 -1.336874936219294152e-01 1.578936494522914236e-01 2.087878259326440833e-02
-4.497903410937499757e+03 -1.346750011075291409e-01 1.583515206800276409e-01 2.109613470517235356e-02
-4.496861023124999519e+03 -1.355067667182918989e-01 1.587376340253892071e-01 2.131567609040938352e-02
-4.495818635312499282e+03 -1.361647468975165087e-01 1.590441566401523676e-01 2.153766311444439349e-02
-4.494776247499999954e+03 -1.366647713978005330e-01 1.592430077433536761e-01 2.176234849581276665e-02
-4.493733859687500626e+03 -1.370334016876725569e-01 1.593180984554367075e-01 2.198965792884476078e-02
-4.492691471874998570e+03 -1.372676455736121515e-01 1.592683111021166165e-01 2.221951971388648125e-02
-4.491649084062499242e+03 -1.373826097132849478e-01 1.590881738219172281e-01 2.245204273311655896e-02
-4.490606696249999914e+03 -1.374000367435116998e-01 1.587843248343165647e-01 2.268740388539761468e-02
-4.489564308437499676e+03 -1.373084217762370329e-01 1.583715036294872924e-01 2.292555184236801102e-02
-4.488521920624999439e+03 -1.370909185650589501e-01 1.578576139964659175e-01 2.316614056395625149e-02
-4.487479532812499201e+03 -1.367454085877165826e-01 1.572288866763120740e-01 2.340935424438305920e-02
-4.486437144999999873e+03 -1.362850878203059612e-01 1.564794497052865441e-01 2.365551908168980408e-02
-4.485394757187499636e+03 -1.357235152434194125e-01 1.556164624761278148e-01 2.390455145461937991e-02
-4.484352369374999398e+03 -1.350436439732055349e-01 1.546513884694574459e-01 2.415596296197867338e-02
-4.483309981562500070e+03 -1.342324622809070167e-01 1.536128663226423163e-01 2.440910269811636182e-02
-4.482267593749998923e+03 -1.333087880747090559e-01 1.525253120223374614e-01 2.466398458706851871e-02
-4.481225205937499595e+03 -1.323086483809679248e-01 1.513979733528238447e-01 2.492107479187176747e-02
-4.480182818124999358e+03 -1.312648249994644578e-01 1.502351836153297815e-01 2.518057318879040468e-02
-4.479140430312499120e+03 -1.301698373491191330e-01 1.490244766300169998e-01 2.544217900489617601e-02
-4.478098042499999792e+03 -1.290253361503501395e-01 1.477348644978376535e-01 2.570535200177681209e-02
-4.477055654687499555e+03 -1.278638429255685716e-01 1.463488339591328680e-01 2.596936933223692456e-02
-4.476013266874998408e+03 -1.267183132793404665e-01 1.448565590139506420e-01 2.623408084777321611e-02
-4.474970879062499989e+03 -1.256068098620385931e-01 1.432584813522035649e-01 2.649919440841672427e-02
-4.473928491249999752e+03 -1.245179559600304575e-01 1.415789154919313841e-01 2.676444727112913327e-02
-4.472886103437499514e+03 -1.234279597781882121e-01 1.398407328968707397e-01 2.703006790941620691e-02
-4.471843715624999277e+03 -1.223278460613008711e-01 1.380635780796743983e-01 2.729639950475766866e-02
-4.470801327812499949e+03 -1.212266385961535686e-01 1.362680255617192970e-01 2.756338544173455446e-02
-4.469758939999999711e+03 -1.201355696633624875e-01 1.344650635484054557e-01 2.783038281201387354e-02
-4.468716552187499474e+03 -1.190464274481310980e-01 1.326755143318250341e-01 2.809703124702278218e-02
-4.467674164374999236e+03 -1.179312670401865132e-01 1.309367255712152733e-01 2.836386186434373957e-02
-4.466631776562499908e+03 -1.167799585726489731e-01 1.292615401812460263e-01 2.863145524791298191e-02
-4.465589388749998761e+03 -1.156135333642093893e-01 1.276579884301184686e-01 2.889985422694896916e-02
-4.464547000937499433e+03 -1.144732661541195129e-01 1.261372309707864681e-01 2.916868281572943325e-02
-4.463504613124999196e+03 -1.133844683872959058e-01 1.246676068048524766e-01 2.943813905117311988e-02
-4.462462225312499868e+03 -1.123587767353519118e-01 1.232072621349625252e-01 2.970813584512125780e-02
-4.461419837499999630e+03 -1.113917660543661675e-01 1.217497455516340643e-01 2.997862439041771090e-02
-4.460377449687499393e+03 -1.104584110301707056e-01 1.202963814748624488e-01 3.024976918337678178e-02
-4.459335061874998246e+03 -1.095195592422369413e-01 1.188451221681649100e-01 3.052126032566497213e-02
-4.458292674062499827e+03 -1.085248791166789906e-01 1.173877905864543214e-01 3.079275823885932115e-02
-4.457250286249999590e+03 -1.074418573849481584e-01 1.159205249557987150e-01 3.106382732751809470e-02
-4.456207898437499352e+03 -1.062591479300486197e-01 1.144591984058649370e-01 3.133444998548762933e-02
-4.455165510625000024e+03 -1.049600350983031227e-01 1.130216448433629117e-01 3.160490657580973528e-02
-4.454123122812499787e+03 -1.035251770657562298e-01 1.115939819448794057e-01 3.187568542889950007e-02
-4.453080734999999549e+03 -1.019497511380313970e-01 1.101478321068008331e-01 3.214700897903109006e-02
-4.452038347187500221e+03 -1.002322922054763032e-01 1.086828018117988459e-01 3.241942958771232980e-02
-4.450995959374999984e+03 -9.836064626198354199e-02 1.072122928570278244e-01 3.269347496290311156e-02
-4.449953571562499747e+03 -9.633336892866413426e-02 1.057531905163821284e-01 3.296890291700086545e-02
-4.448911183749999509e+03 -9.417591078085062184e-02 1.043002477187556509e-01 3.324523714125374174e-02
-4.447868795937499272e+03 -9.190961883075367267e-02 1.028248967673360270e-01 3.352242999167241028e-02
-4.446826408124999944e+03 -8.957868118705226979e-02 1.013092881358775565e-01 3.380097034143357548e-02
-4.445784020312499706e+03 -8.720100084188364686e-02 9.975299166261825112e-02 3.408144046882294331e-02
-4.444741632499999469e+03 -8.476023916955062465e-02 9.817710104463395204e-02 3.436409579766014355e-02
-4.443699244687499231e+03 -8.225171975513738409e-02 9.658865389456562645e-02 3.464904611924135569e-02
-4.442656856874999903e+03 -7.968854674120884329e-02 9.496292765540984004e-02 3.493712947783891853e-02
-4.441614469062499666e+03 -7.708637739433285563e-02 9.328007650071001855e-02 3.522927304752334482e-02
-4.440572081250000338e+03 -7.445743799497936410e-02 9.155061032099068297e-02 3.552562356794740361e-02
-4.439529693437499191e+03 -7.183838834114442129e-02 8.979106465967799655e-02 3.582613845976694716e-02
-4.438487305624999863e+03 -6.925566045386495617e-02 8.800541684842319579e-02 3.613125706102990331e-02
-4.437444917812499625e+03 -6.670354427760898097e-02 8.618752349932189138e-02 3.644120735681488643e-02
-4.436402530000000297e+03 -6.419156319891441975e-02 8.433242800215881574e-02 3.675582969303674286e-02
-4.435360142187499150e+03 -6.173696141456386927e-02 8.246275447085296695e-02 3.707485953262475153e-02
-4.434317754374999822e+03 -5.937693292245814491e-02 8.060717577819295765e-02 3.739837703469823388e-02
-4.433275366562499585e+03 -5.715880235864245762e-02 7.878043148293562004e-02 3.772655154150141021e-02
-4.432232978749999347e+03 -5.510215918404801072e-02 7.697582447995103549e-02 3.805932978448665210e-02
-4.431190590937500019e+03 -5.322500031827826633e-02 7.518234980076937690e-02 3.839692742228958261e-02
-4.430148203125000691e+03 -5.153990109293389577e-02 7.340480917742013556e-02 3.873921038091394931e-02
-4.429105815312498635e+03 -5.006592043124587915e-02 7.165010767778198786e-02 3.908561623472851104e-02
-4.428063427499999307e+03 -4.881509772526414215e-02 6.993070485631212863e-02 3.943548774793722428e-02
-4.427021039687499979e+03 -4.777198416350781490e-02 6.825440473713643985e-02 3.978830812579616655e-02
-4.425978651874999741e+03 -4.692921626147175673e-02 6.661626088557716374e-02 4.014399974764921303e-02
-4.424936264062499504e+03 -4.630218270398470115e-02 6.503048760773971759e-02 4.050222468579049717e-02
-4.423893876249999266e+03 -4.591069972408219624e-02 6.353645349569511658e-02 4.086249707248287150e-02
-4.422851488437499938e+03 -4.577970005869511083e-02 6.213702010321865699e-02 4.122409536503583716e-02
-4.421809100624999701e+03 -4.591093471805499787e-02 6.082231329624494115e-02 4.158667438093581470e-02
-4.420766712812499463e+03 -4.627509322249702406e-02 5.963034871722081021e-02 4.194990876976974897e-02
-4.419724325000000135e+03 -4.686864967007090682e-02 5.856199563810200737e-02 4.231313926174889994e-02
-4.418681937187498988e+03 -4.771452830110482768e-02 5.760424490959450972e-02 4.267593960187997248e-02
-4.417639549374999660e+03 -4.880215635469695862e-02 5.677580016159539805e-02 4.303817057658568951e-02
-4.416597161562499423e+03 -5.009054762913033032e-02 5.608125921358497745e-02 4.340036520148007892e-02
-4.415554773749999185e+03 -5.155872742586103952e-02 5.554268593163955159e-02 4.376295349136893886e-02
-4.414512385937499857e+03 -5.321280427538407909e-02 5.519248693371255760e-02 4.412638764102186362e-02
-4.413469998124999620e+03 -5.503175136984477661e-02 5.506036579262808817e-02 4.449078205456728774e-02
-4.412427610312498473e+03 -5.698293365253242343e-02 5.514768697432392841e-02 4.485643604942437385e-02
-4.411385222499999145e+03 -5.905056631306892373e-02 5.544458597306552855e-02 4.522384580841234264e-02
-4.410342834687499817e+03 -6.122253145122869694e-02 5.595621423783059961e-02 4.559322441643336860e-02
-4.409300446874999579e+03 -6.350201483806366953e-02 5.667242354843698288e-02 4.596511555953326084e-02
-4.408258059062499342e+03 -6.585802128833512237e-02 5.760671219030311790e-02 4.633950752252700284e-02
-4.407215671250000014e+03 -6.823271702083730239e-02 5.877234243546695242e-02 4.671590511000994761e-02
-4.406173283437499776e+03 -7.060670326357654236e-02 6.017480277468480188e-02 4.709435736653218296e-02
-4.405130895624999539e+03 -7.297715053284464792e-02 6.180550411297754815e-02 4.747554018255528696e-02
-4.404088507812499302e+03 -7.535096724654426203e-02 6.360781584794708565e-02 4.786072863170488106e-02
-4.403046119999999974e+03 -7.773415416203949269e-02 6.553124983483518684e-02 4.825090029202000474e-02
-4.402003732187499736e+03 -8.012592827423004049e-02 6.757023267454147220e-02 4.864603665326010240e-02
-4.400961344374999499e+03 -8.250894409344927682e-02 6.973253817147002931e-02 4.904587793512620031e-02
-4.399918956562499261e+03 -8.486495227882941139e-02 7.202581874065561163e-02 4.945060404473671650e-02
-4.398876568749999933e+03 -8.718523897368865572e-02 7.445978872931739712e-02 4.986084084842616615e-02
-4.397834180937499696e+03 -8.943667842915126176e-02 7.704028099484404313e-02 5.027674478334039770e-02
-4.396791793124999458e+03 -9.158079397423421475e-02 7.978311566404397426e-02 5.069835774503565762e-02
-4.395749405312500130e+03 -9.362506385861929514e-02 8.270633005070088251e-02 5.112626596885745667e-02
-4.394707017499999893e+03 -9.558670966156949944e-02 8.583147045263188335e-02 5.156088122309875066e-02
-4.393664629687499655e+03 -9.744638577793386658e-02 8.913676048525284723e-02 5.200217456838630153e-02
-4.392622241874999418e+03 -9.917888877141750603e-02 9.260503815215656576e-02 5.245036447171202293e-02
-4.391579854062499180e+03 -1.007503144567592629e-01 9.624691506430263499e-02 5.290599983313944155e-02
-4.390537466249999852e+03 -1.021120147592143451e-01 1.000857146751351207e-01 5.336891082504993666e-02
-4.389495078437500524e+03 -1.032406110539906274e-01 1.041226757429268290e-01 5.383868976695405095e-02
-4.388452690624999377e+03 -1.041449446163746628e-01 1.083178164626781015e-01 5.431485638487386358e-02
-4.387410302812499140e+03 -1.048191720240021357e-01 1.126703095143753858e-01 5.479746070388717694e-02
-4.386367914999999812e+03 -1.052601041590685710e-01 1.171955597119929277e-01 5.528704206539990923e-02
-4.385325527187499574e+03 -1.054991715659542306e-01 1.218824978615936500e-01 5.578352214575982987e-02
-4.384283139374999337e+03 -1.055432353877607810e-01 1.267136158931565226e-01 5.628638783526041661e-02
-4.383240751562500918e+03 -1.053766318455084394e-01 1.316950658880360059e-01 5.679512716151552398e-02
-4.382198363749999771e+03 -1.050112194792236497e-01 1.368185527806165536e-01 5.730948018633555407e-02
-4.381155975937499534e+03 -1.044681079160253850e-01 1.420602880362847320e-01 5.782965259782393841e-02
-4.380113588124999296e+03 -1.037794972880778238e-01 1.474130049790894625e-01 5.835593564861450699e-02
-4.379071200312499968e+03 -1.029686350533943612e-01 1.528644073647152934e-01 5.888905843036332244e-02
-4.378028812499999731e+03 -1.020304701791518442e-01 1.583747271710190530e-01 5.942963610523554346e-02
-4.376986424687499493e+03 -1.009572609776201724e-01 1.639208598153105989e-01 5.997760115870365283e-02
-4.375944036874999256e+03 -9.973838972459439511e-02 1.694976966960171638e-01 6.053356502590723220e-02
-4.374901649062499928e+03 -9.837778087371643054e-02 1.750839694771746113e-01 6.109821494156443544e-02
-4.373859261249999690e+03 -9.689540241474356441e-02 1.806536916700399176e-01 6.167157006508633410e-02
-4.372816873437500362e+03 -9.528314495527374917e-02 1.861991846173832454e-01 6.225363784225072111e-02
-4.371774485624998306e+03 -9.350005677586464836e-02 1.917132379251613727e-01 6.284401857624842547e-02
-4.370732097812499887e+03 -9.151450168179958711e-02 1.971580910166748635e-01 6.344257658962140778e-02
-4.369689709999999650e+03 -8.933011514158230304e-02 2.024927798632255305e-01 6.404879772220106737e-02
-4.368647322187499412e+03 -8.696607714010648471e-02 2.076751175787774073e-01 6.466194121098134406e-02
-4.367604934374999175e+03 -8.440046965527457645e-02 2.126770846626798162e-01 6.528041570957082707e-02
-4.366562546562499847e+03 -8.162488728454328490e-02 2.175134164353669797e-01 6.590231411598367062e-02
-4.365520158749999609e+03 -7.866927847533214391e-02 2.221934072289482309e-01 6.652680681313126454e-02
-4.364477770937499372e+03 -7.555203947940551668e-02 2.266927871218356871e-01 6.715312553473563872e-02
-4.363435383124999134e+03 -7.228993115318002594e-02 2.309483104634658390e-01 6.778040981124390518e-02
-4.362392995312499806e+03 -6.891957839328229085e-02 2.349144995976756300e-01 6.840787980316154204e-02
-4.361350607499999569e+03 -6.544758069985465165e-02 2.385942363670546795e-01 6.903548629339170684e-02
-4.360308219687499331e+03 -6.186992864045138402e-02 2.419598047552776188e-01 6.966340277318107399e-02
-4.359265831875000003e+03 -5.819164719626665483e-02 2.450100851508688615e-01 7.029184585343070668e-02
-4.358223444062499766e+03 -5.439934032587884216e-02 2.477628945761534973e-01 7.092108783178815989e-02
-4.357181056249999529e+03 -5.046812999512945153e-02 2.502134427760061564e-01 7.155115910806533752e-02
-4.356138668437498382e+03 -4.640981427986910768e-02 2.523780772779945503e-01 7.218200769563945518e-02
-4.355096280624999963e+03 -4.227137757733039070e-02 2.542691577828627980e-01 7.281289473972120396e-02
-4.354053892812499726e+03 -3.808062476017592263e-02 2.558864407629561910e-01 7.344340792817632968e-02
-4.353011504999999488e+03 -3.385155462206705657e-02 2.572200049924719401e-01 7.407385811724150060e-02
-4.351969117187499251e+03 -2.957489379640197702e-02 2.582740838758535995e-01 7.470432966609656666e-02
-4.350926729374999923e+03 -2.525135147536464869e-02 2.590424264295071444e-01 7.533502828190440093e-02
-4.349884341562499685e+03 -2.091051497969505235e-02 2.595065453329410965e-01 7.596607998464510736e-02
-4.348841953750000357e+03 -1.658239111298390883e-02 2.596763062927346377e-01 7.659800935725172288e-02
-4.347799565937499210e+03 -1.228537277007302544e-02 2.595572876171192700e-01 7.723105893317634696e-02
-4.346757178124999882e+03 -8.050380794497699610e-03 2.591691712378175194e-01 7.786558304811537490e-02
-4.345714790312499645e+03 -3.906015213607682418e-03 2.585154890145994200e-01 7.850152732950549384e-02
-4.344672402499999407e+03 1.295136302946961471e-04 2.575667038067960268e-01 7.913929809334871446e-02
-4.343630014687499170e+03 4.025210065316194713e-03 2.563101325397949548e-01 7.977946290062891410e-02
-4.342587626874999842e+03 7.760801125049319321e-03 2.547515504649366380e-01 8.042238288545199010e-02
-4.341545239062499604e+03 1.131148651841835245e-02 2.528926234003811557e-01 8.106754335399808664e-02
-4.340502851249999367e+03 1.463896311502017877e-02 2.506955127198932098e-01 8.171377394681171580e-02
-4.339460463437498220e+03 1.771935063077716144e-02 2.481506968824339077e-01 8.236011442813223615e-02
-4.338418075624999801e+03 2.054527201718021195e-02 2.452916169401500590e-01 8.300614791425332817e-02
-4.337375687812499564e+03 2.311443741372831706e-02 2.421525588978095112e-01 8.365230036389605106e-02
-4.336333299999999326e+03 2.542761564060985746e-02 2.387250561277645122e-01 8.429876498084729053e-02
-4.335290912187499998e+03 2.750612656648182899e-02 2.349799037099077892e-01 8.494531673910182823e-02
-4.334248524374999761e+03 2.934477072076854126e-02 2.309194773112832333e-01 8.559230609371334952e-02
-4.333206136562499523e+03 3.092697110093554566e-02 2.265294286742269292e-01 8.624070396118269088e-02
-4.332163748750000195e+03 3.224831368304405255e-02 2.217903309708629256e-01 8.689230773024884946e-02
-4.331121360937499958e+03 3.329186112755670723e-02 2.167014537004857133e-01 8.754881305318258644e-02
-4.330078973124999720e+03 3.408912960478839571e-02 2.112926137134513160e-01 8.821060339941755313e-02
-4.329036585312499483e+03 3.467792016274741373e-02 2.056080085280172776e-01 8.887709041625097006e-02
-4.327994197499999245e+03 3.507858528141764853e-02 1.996674656431991213e-01 8.954855504175292247e-02
-4.326951809687499917e+03 3.531287385666365825e-02 1.934742458609883531e-01 9.022402422543468470e-02
-4.325909421875000589e+03 3.538300024538356542e-02 1.870503130425725524e-01 9.090357796100410892e-02
-4.324867034062499442e+03 3.528412819798969202e-02 1.804172421176316599e-01 9.158691883701043646e-02
-4.323824646249999205e+03 3.502047251018237245e-02 1.735961508274724285e-01 9.227390436581879574e-02
-4.322782258437499877e+03 3.458929980136314641e-02 1.666115687905883047e-01 9.296501186227219826e-02
-4.321739870624999639e+03 3.397550702201690420e-02 1.595079429563575069e-01 9.366011912489699553e-02
-4.320697482812499402e+03 3.319576649087283698e-02 1.523359822375310313e-01 9.435896736154779363e-02
-4.319655094999999164e+03 3.227994774661212263e-02 1.451204926224371472e-01 9.506278374200864689e-02
-4.318612707187499836e+03 3.121860490337047614e-02 1.378969014902018120e-01 9.577184484756126603e-02
-4.317570319374999599e+03 2.997581891272717985e-02 1.307097559374672535e-01 9.648544484893026296e-02
-4.316527931562498452e+03 2.855669671793714670e-02 1.235944887157574279e-01 9.720249800374548832e-02
-4.315485543750000033e+03 2.698883723559682146e-02 1.166175578209694558e-01 9.792219308976747583e-02
-4.314443155937499796e+03 2.528177772610629842e-02 1.098266890772719995e-01 9.864408541745775527e-02
-4.313400768124999558e+03 2.343395547303132875e-02 1.032256697384895394e-01 9.936920399478950394e-02
-4.312358380312499321e+03 2.143418733718231717e-02 9.679291401842082809e-02 1.000985472334580129e-01
-4.311315992499999993e+03 1.927696115872543081e-02 9.052518707089067529e-02 1.008312356759768075e-01
-4.310273604687499756e+03 1.697204733325271414e-02 8.443218133374176537e-02 1.015668540246863344e-01
-4.309231216875000428e+03 1.453574510219445698e-02 7.850150070748482256e-02 1.023058967342510700e-01
-4.308188829062499281e+03 1.197415926798641589e-02 7.277862241954362321e-02 1.030483132666314278e-01
-4.307146441249999953e+03 9.285604894284427147e-03 6.729698136859071922e-02 1.037941383365160036e-01
-4.306104053437499715e+03 6.471589845802580565e-03 6.205784233672440725e-02 1.045444081306253076e-01
-4.305061665624999478e+03 3.546738128010588909e-03 5.708368755050952092e-02 1.052992029461529283e-01
-4.304019277812499240e+03 5.143798485633954698e-04 5.235164150857490872e-02 1.060574449242804862e-01
-4.302976889999999912e+03 -2.655750393543938881e-03 4.781945807102306462e-02 1.068198877286411913e-01
-4.301934502187499675e+03 -5.952347802013681355e-03 4.348905235029291300e-02 1.075873450832251221e-01
-4.300892114374999437e+03 -9.344120076338762598e-03 3.937603210180605495e-02 1.083598002989467068e-01
-4.299849726562499200e+03 -1.279252255629223164e-02 3.551451755142100847e-02 1.091360158863519392e-01
-4.298807338749999872e+03 -1.624665659040888666e-02 3.194814583064530672e-02 1.099161543528943130e-01
-4.297764950937499634e+03 -1.968030547804672237e-02 2.867923941209372246e-02 1.107006980789090600e-01
-4.296722563124999397e+03 -2.308685917998001130e-02 2.570814747397325017e-02 1.114900283003356224e-01
-4.295680175312499159e+03 -2.646199096953763194e-02 2.306626445381467286e-02 1.122855965141053985e-01
-4.294637787499999831e+03 -2.979525480222111264e-02 2.075870156199501049e-02 1.130874510913080777e-01
-4.293595399687499594e+03 -3.307763375946608242e-02 1.877426706277201748e-02 1.138956740320862804e-01
-4.292553011874998447e+03 -3.629430847147275402e-02 1.710985997085017613e-02 1.147110809744062293e-01
-4.291510624062500028e+03 -3.938864392505543599e-02 1.574528017022926857e-02 1.155337888190351853e-01
-4.290468236249999791e+03 -4.227530125344987344e-02 1.465179338552263094e-02 1.163630464475423759e-01
-4.289425848437499553e+03 -4.490939412147550158e-02 1.382976842233367247e-02 1.172001341796241047e-01
-4.288383460624999316e+03 -4.729165114185143737e-02 1.327233082782476939e-02 1.180456336578330351e-01
-4.287341072812499988e+03 -4.943191079199100307e-02 1.295657065208254133e-02 1.188984008112038693e-01
-4.286298684999999750e+03 -5.133285398761387730e-02 1.286847866939857740e-02 1.197568719083494659e-01
-4.285256297187499513e+03 -5.299033769531818344e-02 1.300827440313449823e-02 1.206200681602883074e-01
-4.284213909374999275e+03 -5.437871799373855675e-02 1.337252650766941608e-02 1.214881235264475140e-01
-4.283171521562500857e+03 -5.548436327153314501e-02 1.392180718268327608e-02 1.223612356656963024e-01
-4.282129133749998800e+03 -5.631037879067517238e-02 1.461773646626961243e-02 1.232390397447987451e-01
-4.281086745937499472e+03 -5.682944534483960752e-02 1.544823370620379555e-02 1.241217667201395952e-01
-4.280044358124999235e+03 -5.702811420580232438e-02 1.642251177672775925e-02 1.250092393633718268e-01
-4.279001970312499907e+03 -5.691407508251131175e-02 1.753803509081646589e-02 1.259013469373711502e-01
-4.277959582499999669e+03 -5.649180685968144267e-02 1.877653753369841125e-02 1.267993565236744113e-01
-4.276917194687499432e+03 -5.574308252735402786e-02 2.012203855267973712e-02 1.277044976379212438e-01
-4.275874806874998285e+03 -5.466270631076053377e-02 2.157728014818264400e-02 1.286180970067238583e-01
-4.274832419062499866e+03 -5.325451735580689905e-02 2.313928022142491478e-02 1.295414029768249264e-01
-4.273790031249999629e+03 -5.148872064709050789e-02 2.480855901664372892e-02 1.304755020315712111e-01
-4.272747643437499391e+03 -4.935952775306985674e-02 2.656277019788195679e-02 1.314200159518889022e-01
-4.271705255624999154e+03 -4.689423043487281340e-02 2.838127094702812617e-02 1.323743444580275930e-01
-4.270662867812499826e+03 -4.411481648717896498e-02 3.029708687674842471e-02 1.333383073546260122e-01
-4.269620479999999588e+03 -4.102304055824312207e-02 3.231478356057492646e-02 1.343105289568267691e-01
-4.268578092187500260e+03 -3.763586882354817698e-02 3.440888129726726863e-02 1.352895980124569353e-01
-4.267535704375000023e+03 -3.402490263128349346e-02 3.658887384073628707e-02 1.362752147431201544e-01
-4.266493316562498876e+03 -3.026678111721813405e-02 3.888396262716677099e-02 1.372673721005565339e-01
-4.265450928749999548e+03 -2.639210505872747678e-02 4.128032522497593337e-02 1.382655466440681491e-01
-4.264408540937499311e+03 -2.238235918607129130e-02 4.373498840513556640e-02 1.392701968341667207e-01
-4.263366153124999983e+03 -1.824038334566466940e-02 4.619264936497645413e-02 1.402826413114910686e-01
-4.262323765312499745e+03 -1.396210834930088768e-02 4.857150825939951511e-02 1.413038966023476561e-01
-4.261281377499998598e+03 -9.543343252855412961e-03 5.082452528215647414e-02 1.423345518947551347e-01
-4.260238989687499270e+03 -5.016147758191133454e-03 5.296920396795259944e-02 1.433740027718564680e-01
-4.259196601874999033e+03 -3.976064180253383040e-04 5.504505298742627672e-02 1.444235983623861075e-01
-4.258154214062499705e+03 4.329775028854364327e-03 5.707362821470332581e-02 1.454848339254898315e-01
-4.257111826249999467e+03 9.170689515846132400e-03 5.906025636216898772e-02 1.465584964726549533e-01
-4.256069438437499230e+03 1.407889314754436072e-02 6.102451469517424648e-02 1.476451715769049045e-01
-4.255027050624999902e+03 1.900028148382155307e-02 6.296350339366477145e-02 1.487429043948805818e-01
-4.253984662812499664e+03 2.395773018125686021e-02 6.487763993086571868e-02 1.498520796471261018e-01
-4.252942274999999427e+03 2.897743110349043638e-02 6.676429206803445593e-02 1.509720708123611366e-01
-4.251899887187500099e+03 3.400683473626552045e-02 6.858987735596532020e-02 1.521023778088822220e-01
-4.250857499374999861e+03 3.903022070339713656e-02 7.037902967205234006e-02 1.532422982577772708e-01
-4.249815111562498714e+03 4.407199195098799455e-02 7.216948987327624632e-02 1.543907399075024056e-01
-4.248772723749999386e+03 4.913138723891111864e-02 7.396367910500800669e-02 1.555467583789081343e-01
-4.247730335937499149e+03 5.416055749674321407e-02 7.579583871721067012e-02 1.567081739545567176e-01
-4.246687948124999821e+03 5.915143899656480353e-02 7.770141364694863051e-02 1.578727706420641197e-01
-4.245645560312499583e+03 6.411322735720240140e-02 7.968813414318688670e-02 1.590381545946425446e-01
-4.244603172500000255e+03 6.905134107018470746e-02 8.179358811791201389e-02 1.602050871597589243e-01
-4.243560784687499108e+03 7.395799832950894492e-02 8.405660622715346864e-02 1.613732311583295498e-01
-4.242518396874999780e+03 7.880719322969945151e-02 8.648318101243815392e-02 1.625412864044242511e-01
-4.241476009062499543e+03 8.360210265342649105e-02 8.907677538737368561e-02 1.637079600690920511e-01
-4.240433621249999305e+03 8.835758979438708416e-02 9.187075016866411148e-02 1.648722384312582556e-01
-4.239391233437499977e+03 9.308509936162079335e-02 9.492573835539229454e-02 1.660345716910911762e-01
-4.238348845624999740e+03 9.780488099399051172e-02 9.828765445107470744e-02 1.671960399086873661e-01
-4.237306457812499502e+03 1.025433938434213849e-01 1.019752553069377954e-01 1.683558877972466672e-01
-4.236264070000000174e+03 1.073182312666675353e-01 1.060161653168649742e-01 1.695142510418760351e-01
-4.235221682187499027e+03 1.121304668051423536e-01 1.104405656158135712e-01 1.706730031922810698e-01
-4.234179294374999699e+03 1.169900107626017649e-01 1.152593381777402282e-01 1.718321964149545356e-01
-4.233136906562499462e+03 1.219116418259267587e-01 1.204639656698700684e-01 1.729911751140649490e-01
-4.232094518750000134e+03 1.268812642229516785e-01 1.260664846075853773e-01 1.741505010751230320e-01
-4.231052130937499896e+03 1.318645057237091134e-01 1.320938224037088715e-01 1.753095237375085769e-01
-4.230009743124999659e+03 1.368462440622683629e-01 1.385199686600742663e-01 1.764695639835813790e-01
-4.228967355312499421e+03 1.418027388417874568e-01 1.453342800699043424e-01 1.776305031772257847e-01
-4.227924967500000093e+03 1.467139718466959064e-01 1.525662786931212545e-01 1.787908243248283180e-01
-4.226882579687498946e+03 1.515766909489972281e-01 1.602226661301733579e-01 1.799487958386520869e-01
-4.225840191874999618e+03 1.563362767703616041e-01 1.682796296295827332e-01 1.811025190303536814e-01
-4.224797804062499381e+03 1.609416870987261106e-01 1.766632824757153331e-01 1.822506690418346231e-01
-4.223755416249999143e+03 1.653866517211259324e-01 1.853269384989204016e-01 1.833940042591148678e-01
-4.222713028437499815e+03 1.696776783309154324e-01 1.942923051216279839e-01 1.845323636700801628e-01
-4.221670640625000487e+03 1.738251241390975366e-01 2.035190149462308418e-01 1.856660056114133872e-01
-4.220628252812500250e+03 1.778445451547154832e-01 2.129692062420694421e-01 1.867955930253380470e-01
-4.219585864999999103e+03 1.817475727638753757e-01 2.226539094798628549e-01 1.879224492719136497e-01
-4.218543477187498866e+03 1.855325660791381504e-01 2.325593541626886085e-01 1.890476211026985709e-01
-4.217501089374999538e+03 1.891897061242257261e-01 2.426443068465799491e-01 1.901702398732695032e-01
-4.216458701562499300e+03 1.926855191075072526e-01 2.528310460288741290e-01 1.912900505866220735e-01
-4.215416313749999972e+03 1.960005561661430917e-01 2.630290454737567174e-01 1.924086013357593772e-01
-4.214373925937498825e+03 1.991451955173285659e-01 2.731895654922976147e-01 1.935255403222733983e-01
-4.213331538124999497e+03 2.021212737458263908e-01 2.832883170240025894e-01 1.946372818805676697e-01
-4.212289150312499260e+03 2.049089216949150638e-01 2.932962107668466989e-01 1.957418207543527300e-01
-4.211246762499999932e+03 2.075100910324211012e-01 3.031857696233398736e-01 1.968376635516256579e-01
-4.210204374687499694e+03 2.099544647823334276e-01 3.129261077766873900e-01 1.979250948170169777e-01
-4.209161986874999457e+03 2.122686374710634483e-01 3.224942319791835876e-01 1.990036793649263280e-01
-4.208119599062499219e+03 2.144816016143771265e-01 3.319020998128596744e-01 2.000738986062934321e-01
-4.207077211249999891e+03 2.166019656702489193e-01 3.411398277551104807e-01 2.011353015814687506e-01
-4.206034823437499654e+03 2.186211825451010449e-01 3.501690494239471652e-01 2.021868686863339815e-01
-4.204992435625000326e+03 2.205229918441748982e-01 3.589709749075190581e-01 2.032277201519976928e-01
-4.203950047812499179e+03 2.223295886538936283e-01 3.675366267650008734e-01 2.042573476887268591e-01
-4.202907659999998941e+03 2.240665987192039244e-01 3.758509903655186113e-01 2.052762496503137968e-01
-4.201865272187499613e+03 2.257152292495417378e-01 3.839262878563116654e-01 2.062847859814319340e-01
-4.200822884374999376e+03 2.272634512118534844e-01 3.917898735942857980e-01 2.072844684655396341e-01
-4.199780496562500048e+03 2.286792108385629629e-01 3.994784776417692473e-01 2.082766743283507027e-01
-4.198738108749999810e+03 2.299436239323907061e-01 4.070295204717501170e-01 2.092631833538381170e-01
-4.197695720937500482e+03 2.310557954214794985e-01 4.144200879306487173e-01 2.102443695572734084e-01
-4.196653333124999335e+03 2.319849836233948692e-01 4.216456392161640476e-01 2.112189992203750144e-01
-4.195610945312500007e+03 2.326783731807105515e-01 4.287024139810098333e-01 2.121862894908101704e-01
-4.194568557499999770e+03 2.330890552655057735e-01 4.355538567655578008e-01 2.131458580766364963e-01
-4.193526169687499532e+03 2.332151971244648125e-01 4.421827419437661111e-01 2.140990117008423621e-01
-4.192483781874999295e+03 2.330412587884011788e-01 4.485500428622938851e-01 2.150445159463252320e-01
-4.191441394062499967e+03 2.325439563013158017e-01 4.545958562039733586e-01 2.159822243505828410e-01
-4.190399006249999729e+03 2.317133784452729273e-01 4.602690299471191571e-01 2.169127984109884000e-01
-4.189356618437500401e+03 2.305266383067129388e-01 4.655425109846504927e-01 2.178335242331006782e-01
-4.188314230625000164e+03 2.289633447269774913e-01 4.703730809345852970e-01 2.187438666454633862e-01
-4.187271842812499926e+03 2.270080516106705859e-01 4.747376153773732455e-01 2.196435857934414537e-01
-4.186229454999998779e+03 2.246493119349359247e-01 4.786532478693970027e-01 2.205331696913671591e-01
-4.185187067187499451e+03 2.218859879310893790e-01 4.820977778673663505e-01 2.214125025417379988e-01
-4.184144679374999214e+03 2.187298908659283669e-01 4.850748924092432302e-01 2.222816625098826826e-01
-4.183102291562499886e+03 2.151410027299982264e-01 4.875824451769593115e-01 2.231400672538962626e-01
-4.182059903749999648e+03 2.111045776189056367e-01 4.896225494497457031e-01 2.239894517008971520e-01
-4.181017515937500320e+03 2.066762629332845602e-01 4.912084927595661288e-01 2.248314707440175753e-01
-4.179975128124999173e+03 2.018889519862026027e-01 4.923521104401485937e-01 2.256664073422300076e-01
-4.178932740312499845e+03 1.967754027721056453e-01 4.930833837473575509e-01 2.264950215685315738e-01
-4.177890352499999608e+03 1.913475833499775347e-01 4.933910885470295105e-01 2.273158986864277364e-01
-4.176847964687499370e+03 1.855925068905242281e-01 4.932530841362753327e-01 2.281285360950643382e-01
-4.175805576875000042e+03 1.795449033261963812e-01 4.926592066423134408e-01 2.289344553867059817e-01
-4.174763189062499805e+03 1.732567832226867277e-01 4.916103464590783623e-01 2.297351650614746221e-01
-4.173720801249999568e+03 1.667615624938838803e-01 4.901359998975087784e-01 2.305314779220885013e-01
-4.172678413437500240e+03 1.600541653185951207e-01 4.882635637283122554e-01 2.313234190997423001e-01
-4.171636025624999093e+03 1.531057308358974578e-01 4.859665561373850418e-01 2.321084550597759810e-01
-4.170593637812499765e+03 1.459294894762252215e-01 4.832413606291479091e-01 2.328875872212623488e-01
-4.169551249999999527e+03 1.385435752553860755e-01 4.800988562617438116e-01 2.336603747349094151e-01
-4.168508862187499290e+03 1.309861010764537814e-01 4.765499044967444475e-01 2.344273945092521794e-01
-4.167466474374999962e+03 1.233123273252950541e-01 4.726143279832888955e-01 2.351897255408832155e-01
-4.166424086562499724e+03 1.155553244575470290e-01 4.682787659267803604e-01 2.359473192216456350e-01
-4.165381698749999487e+03 1.077469979262927618e-01 4.635844837802473029e-01 2.366981816698008889e-01
-4.164339310937500159e+03 9.995869786749751740e-02 4.585928019675666878e-01 2.374452276474852686e-01
-4.163296923124999012e+03 9.227274015622896619e-02 4.532983542647860409e-01 2.381922797025490257e-01
-4.162254535312499684e+03 8.474531277761476744e-02 4.476972820948007525e-01 2.389405986567715579e-01
-4.161212147499999446e+03 7.741295011308582663e-02 4.418377944110973288e-01 2.396917593932309798e-01
-4.160169759687499209e+03 7.031379100510003199e-02 4.358044308645894205e-01 2.404470943449653064e-01
-4.159127371874999881e+03 6.351510267283093369e-02 4.296838039903783102e-01 2.412065057073783381e-01
-4.158084984062499643e+03 5.704102924090322102e-02 4.235371488367947745e-01 2.419668468543962059e-01
-4.157042596249999406e+03 5.091832646208210855e-02 4.174127447560951332e-01 2.427264461261156303e-01
-4.156000208437499168e+03 4.518125176236262308e-02 4.113079994166700115e-01 2.434825069547059129e-01
-4.154957820624999840e+03 3.985936451579047413e-02 4.052292625976478546e-01 2.442326589054908403e-01
-4.153915432812499603e+03 3.499249041513081970e-02 3.992462063726673893e-01 2.449769261421335942e-01
-4.152873044999999365e+03 3.055854243324353237e-02 3.933996915835722974e-01 2.457136284860801934e-01
-4.151830657187500037e+03 2.658172340153228119e-02 3.877160166398576635e-01 2.464425343730129170e-01
-4.150788269374999800e+03 2.310203085356202224e-02 3.822500962779002975e-01 2.471615093920722650e-01
-4.149745881562499562e+03 2.008340816945351770e-02 3.770446947930625736e-01 2.478694252342970306e-01
-4.148703493750000234e+03 1.747598290629293061e-02 3.721244029982832546e-01 2.485626801901307248e-01
-4.147661105937499997e+03 1.529963293668440416e-02 3.675303199162860412e-01 2.492379454086442458e-01
-4.146618718124998850e+03 1.355322747484309642e-02 3.632562036185361110e-01 2.498947984449066406e-01
-4.145576330312499522e+03 1.218078220918528132e-02 3.592640193563417239e-01 2.505317083219486540e-01
-4.144533942499999284e+03 1.115191547065985667e-02 3.555405085735065529e-01 2.511489453724888299e-01
-4.143491554687499956e+03 1.044384875180894012e-02 3.520526082449245697e-01 2.517443888384297002e-01
-4.142449166874999719e+03 1.003686400440939597e-02 3.487903384600735124e-01 2.523172423413440613e-01
-4.141406779062500391e+03 9.936112825373474844e-03 3.457754867038367319e-01 2.528664011630617492e-01
-4.140364391250000153e+03 1.015532725231933775e-02 3.429743769548616594e-01 2.533912576657690874e-01
-4.139322003437499006e+03 1.071859134806477099e-02 3.403428969691688066e-01 2.538896427360365360e-01
-4.138279615624999678e+03 1.166448311801306092e-02 3.378413735474301571e-01 2.543594778962559588e-01
-4.137237227812499441e+03 1.300470339621939697e-02 3.354350325874621008e-01 2.548042822860503986e-01
-4.136194840000000113e+03 1.475301364648912150e-02 3.331188670296522103e-01 2.552267829607829941e-01
-4.135152452187498966e+03 1.692295373344059051e-02 3.309145851597957710e-01 2.556252836772725523e-01
-4.134110064374999638e+03 1.950256919136464373e-02 3.288305184660678671e-01 2.559994585170628500e-01
-4.133067676562499400e+03 2.246517688993102113e-02 3.268332747951706585e-01 2.563520027594871076e-01
-4.132025288750000072e+03 2.577354765216309518e-02 3.249009987102305375e-01 2.566835080885392362e-01
-4.130982900937499835e+03 2.936955196143845037e-02 3.230127493882405387e-01 2.569933060283161042e-01
-4.129940513124999597e+03 3.321372446289538871e-02 3.211368509190536957e-01 2.572817515131363697e-01
-4.128898125312499360e+03 3.728803254206397577e-02 3.192477040550856238e-01 2.575513943072008649e-01
-4.127855737500000032e+03 4.157788088296524021e-02 3.173700636727631585e-01 2.578031858360276263e-01
-4.126813349687499795e+03 4.605996878531408434e-02 3.155220409962676831e-01 2.580381187658700171e-01
-4.125770961875000467e+03 5.071049741246451414e-02 3.137234320950471611e-01 2.582568021024665983e-01
-4.124728574062498410e+03 5.553846199630320390e-02 3.120336874979188213e-01 2.584620716826248610e-01
-4.123686186249999082e+03 6.054012335647904197e-02 3.104652473048100658e-01 2.586566167161171714e-01
-4.122643798437498845e+03 6.571077046992350457e-02 3.090067702328299082e-01 2.588433963421135076e-01
-4.121601410624999517e+03 7.108372341802243755e-02 3.076767664104194666e-01 2.590225438029429283e-01
-4.120559022812499279e+03 7.670968072726934428e-02 3.065253107513628006e-01 2.591946225626510780e-01
-4.119516634999999951e+03 8.261200436322856111e-02 3.056101914846851564e-01 2.593628586316659712e-01
-4.118474247187499714e+03 8.875735628849643066e-02 3.049339535647483945e-01 2.595257822720926089e-01
-4.117431859375000386e+03 9.509108698438009655e-02 3.045232585949173565e-01 2.596816498516617555e-01
-4.116389471562499239e+03 1.015640897209081489e-01 3.044119285584510615e-01 2.598333753060900753e-01
-4.115347083749999911e+03 1.081235240586332913e-01 3.045874614127485613e-01 2.599804987524065858e-01
-4.114304695937498764e+03 1.147259081030463229e-01 3.050652663119621799e-01 2.601235309663518791e-01
-4.113262308124999436e+03 1.213453528162934253e-01 3.058539473391533869e-01 2.602643406314821828e-01
-4.112219920312499198e+03 1.279905866547314530e-01 3.069770966463272188e-01 2.604035071552772695e-01
-4.111177532499999870e+03 1.346421696056724904e-01 3.084657791506795199e-01 2.605424862886117632e-01
-4.110135144687499633e+03 1.412887263427173301e-01 3.103226385070882443e-01 2.606795299407745903e-01
-4.109092756874999395e+03 1.479372487140968029e-01 3.125290271867500747e-01 2.608161069733573312e-01
-4.108050369062499158e+03 1.545632314412218045e-01 3.150474385282243106e-01 2.609512077480237169e-01
-4.107007981249999830e+03 1.611394357945578615e-01 3.178281008424076459e-01 2.610857116103358355e-01
-4.105965593437498683e+03 1.676455680684161009e-01 3.208661141371685899e-01 2.612206886072414580e-01
-4.104923205624999355e+03 1.740363596615782382e-01 3.241635367746366070e-01 2.613566084142309731e-01
-4.103880817812500027e+03 1.802572017224087220e-01 3.277313485106360669e-01 2.614927972231558817e-01
-4.102838429999999789e+03 1.862982595927633045e-01 3.315811980240229717e-01 2.616268784627227006e-01
-4.101796042187500461e+03 1.921521119202792005e-01 3.356956684589195716e-01 2.617558929773899368e-01
-4.100753654375000224e+03 1.977971202055483491e-01 3.400604223457381892e-01 2.618817863560074510e-01
-4.099711266562499077e+03 2.031523213074338807e-01 3.446308156940182110e-01 2.620050607911987850e-01
-4.098668878749998839e+03 2.081736800183608960e-01 3.493845534923721297e-01 2.621238735093963101e-01
-4.097626490937499511e+03 2.128944461681102907e-01 3.542393745658142246e-01 2.622406812549931687e-01
-4.096584103124999274e+03 2.172794039286601586e-01 3.590964899240269292e-01 2.623578745857728656e-01
-4.095541715312499946e+03 2.212660905844600345e-01 3.639042560320666642e-01 2.624741540812708940e-01
-4.094499327500000163e+03 2.248669633060572104e-01 3.686191604599108329e-01 2.625870117083425881e-01
-4.093456939687499471e+03 2.280992310634953057e-01 3.732309984954123028e-01 2.626945162050583482e-01
-4.092414551874999233e+03 2.309874395731218444e-01 3.777275881807191094e-01 2.627984380505427597e-01
-4.091372164062499451e+03 2.335423294728355970e-01 3.820882040213038344e-01 2.629006717958382588e-01
-4.090329776249999668e+03 2.357641395989978350e-01 3.862886140101247090e-01 2.630003775660459953e-01
-4.089287388437499885e+03 2.376327341066306609e-01 3.902557695251512859e-01 2.630968452002561686e-01
-4.088245000624999193e+03 2.391400430232331065e-01 3.939205882496297217e-01 2.631876611078193262e-01
-4.087202612812499410e+03 2.403303475713414461e-01 3.972313345561188647e-01 2.632702894039263275e-01
-4.086160224999999627e+03 2.412404875971845553e-01 4.001792989696743019e-01 2.633426399187984712e-01
-4.085117837187500299e+03 2.419323846101687492e-01 4.027827639033911833e-01 2.634049825437387859e-01
-4.084075449375000062e+03 2.424690984312034558e-01 4.050836946920706172e-01 2.634575544870085828e-01
-4.083033061562498915e+03 2.428690039588337068e-01 4.071159602832595814e-01 2.635032710071827933e-01
-4.081990673749999132e+03 2.430801847333482757e-01 4.088793012219932854e-01 2.635422670655670485e-01
-4.080948285937499804e+03 2.431114815183177957e-01 4.103860761666193735e-01 2.635742041192969953e-01
-4.079905898124999567e+03 2.429980650787532948e-01 4.116040383618942977e-01 2.635996693206310582e-01
-4.078863510312500239e+03 2.427682572186088128e-01 4.125158804120806488e-01 2.636201764689686255e-01
-4.077821122499999092e+03 2.424213193653030063e-01 4.130770696479095228e-01 2.636368072187752487e-01
-4.076778734687500219e+03 2.419340613741932378e-01 4.132401009100187261e-01 2.636522176852491572e-01
-4.075736346874999072e+03 2.413321360626170253e-01 4.130002016107420237e-01 2.636674753504500979e-01
-4.074693959062499744e+03 2.406413671761720718e-01 4.123291070045538853e-01 2.636841533721163700e-01
-4.073651571249999506e+03 2.398846780597419792e-01 4.112503711008635432e-01 2.637024340992016325e-01
-4.072609183437499723e+03 2.391108446491183592e-01 4.097911473540253868e-01 2.637231960978353440e-01
-4.071566795624999031e+03 2.383446293467630650e-01 4.079342487957530183e-01 2.637468996535375920e-01
-4.070524407812499703e+03 2.375755097927947923e-01 4.056976370502514140e-01 2.637734884293470583e-01
-4.069482019999999466e+03 2.367977556541885631e-01 4.031035261408518755e-01 2.638023317297238934e-01
-4.068439632187500138e+03 2.360414022321664085e-01 4.001785683480154066e-01 2.638316021816844992e-01
-4.067397244374998536e+03 2.353391898735859300e-01 3.969703982889893901e-01 2.638600413378537901e-01
-4.066354856562499208e+03 2.346713574582069417e-01 3.934862113722584209e-01 2.638856297392190853e-01
-4.065312468749998970e+03 2.340173836857394052e-01 3.897327663559929101e-01 2.639077935201693537e-01
-4.064270080937499642e+03 2.333688802824017694e-01 3.857224866619911596e-01 2.639270370607625371e-01
-4.063227693124999405e+03 2.327602762908913270e-01 3.814614291290419623e-01 2.639448861914804323e-01
-4.062185305312500077e+03 2.322225816671314724e-01 3.769727800075911572e-01 2.639612712845949005e-01
-4.061142917499998475e+03 2.317248419427167527e-01 3.722407260499550619e-01 2.639793935661659541e-01
-4.060100529687499147e+03 2.312051784903088048e-01 3.672542711507757462e-01 2.640022853923016388e-01
-4.059058141874998910e+03 2.306624966165586876e-01 3.620371563975692819e-01 2.640305654642664535e-01
-4.058015754062499582e+03 2.301275736385061110e-01 3.566175553951944077e-01 2.640615917475154228e-01
-4.056973366249999799e+03 2.295889674838729189e-01 3.510356415057969692e-01 2.640949020205164421e-01
-4.055930978437499562e+03 2.290438994300084408e-01 3.453125097748300787e-01 2.641325726486208891e-01
-4.054888590624999324e+03 2.284641191459440002e-01 3.394515399787088605e-01 2.641709625126862360e-01
-4.053846202812499996e+03 2.277982919492075597e-01 3.334600686589794249e-01 2.642075386312741636e-01
-4.052803814999999759e+03 2.270112623950074071e-01 3.273121402259693280e-01 2.642412548193855959e-01
-4.051761427187499976e+03 2.260982062340166632e-01 3.210202716562908232e-01 2.642738737063415333e-01
-4.050719039374999738e+03 2.250335027521664921e-01 3.145983043888061492e-01 2.643076420919610592e-01
-4.049676651562499501e+03 2.237482879890838883e-01 3.080172382721832469e-01 2.643404506176044166e-01
-4.048634263750000173e+03 2.222494798017856377e-01 3.012682270402888274e-01 2.643723717544909646e-01
-4.047591875937499481e+03 2.205826144265968236e-01 2.943802269125462834e-01 2.644057876717564315e-01
-4.046549488124999698e+03 2.187669295844424100e-01 2.874117552381413865e-01 2.644396139215218211e-01
-4.045507100312499460e+03 2.168003383044973531e-01 2.803695944710581922e-01 2.644754597958862141e-01
-4.044464712500000132e+03 2.146785235112586565e-01 2.732957040241310032e-01 2.645184534065904702e-01
-4.043422324687498985e+03 2.123930376982758883e-01 2.662355337239792896e-01 2.645690278783849325e-01
-4.042379936875000112e+03 2.099400879810989773e-01 2.591653041880326858e-01 2.646298524416637044e-01
-4.041337549062499420e+03 2.073058649610668158e-01 2.520848681520902468e-01 2.647040108004025671e-01
-4.040295161249999637e+03 2.045537846041570740e-01 2.450380690867307587e-01 2.647930401555526614e-01
-4.039252773437499400e+03 2.018034918879168527e-01 2.380959350343179459e-01 2.648999007892193780e-01
-4.038210385625000072e+03 1.990298283933916723e-01 2.312979071390925123e-01 2.650267705532765583e-01
-4.037167997812500289e+03 1.961425914689091665e-01 2.246565980674182228e-01 2.651725757885841639e-01
-4.036125610000000506e+03 1.931135079363221485e-01 2.181468627063444798e-01 2.653401419492978919e-01
-4.035083222187499359e+03 1.899507915955580828e-01 2.117735456927453686e-01 2.655331191240262179e-01
-4.034040834374999577e+03 1.866493240865474412e-01 2.056319810095574296e-01 2.657534113826311439e-01
-4.032998446562499794e+03 1.831665173776330924e-01 1.997982813390105084e-01 2.660034154807138229e-01
-4.031956058750000011e+03 1.794312494501995037e-01 1.943176548021696703e-01 2.662844879061989634e-01
-4.030913670937500228e+03 1.754305934711067883e-01 1.891472385275120849e-01 2.665960377584333241e-01
-4.029871283124999536e+03 1.711832105725258901e-01 1.842233588611443817e-01 2.669415635485601346e-01
-4.028828895312499299e+03 1.667119924100483597e-01 1.795940109085701897e-01 2.673272799540610256e-01
-4.027786507499999971e+03 1.620578547742434483e-01 1.752893676387908273e-01 2.677540252238355678e-01
-4.026744119687499733e+03 1.572927599965269485e-01 1.713129839319857961e-01 2.682221093151544444e-01
-4.025701731874999950e+03 1.524849106154784473e-01 1.677017514401620835e-01 2.687342449357010832e-01
-4.024659344062499258e+03 1.476907228093600755e-01 1.644645710432124375e-01 2.692954504458558995e-01
-4.023616956249999475e+03 1.429474877259719334e-01 1.615866390063118441e-01 2.699099541308475625e-01
-4.022574568437499693e+03 1.382965683462101802e-01 1.590987678166874142e-01 2.705849079469937468e-01
-4.021532180624999910e+03 1.338183257579466656e-01 1.570271732399442233e-01 2.713212628871238818e-01
-4.020489792812500127e+03 1.295465716744343965e-01 1.553279794435003525e-01 2.721212917177530111e-01
-4.019447404999998980e+03 1.254845778409127699e-01 1.539597929345270788e-01 2.729848587106206703e-01
-4.018405017187499197e+03 1.216184317098307904e-01 1.528975327483458602e-01 2.739088979642521071e-01
-4.017362629374999415e+03 1.178772386821282520e-01 1.521120343211597170e-01 2.748962519404843929e-01
-4.016320241562499632e+03 1.142047350214147050e-01 1.516275080118522633e-01 2.759477442428622807e-01
-4.015277853750000304e+03 1.105673957006297198e-01 1.514716070737561759e-01 2.770653544294117143e-01
-4.014235465937499157e+03 1.069531707362701978e-01 1.516335580685542472e-01 2.782505943962669259e-01
-4.013193078124999829e+03 1.033947916759100222e-01 1.520689439805359700e-01 2.794972890557587686e-01
-4.012150690312499137e+03 9.994842678590039331e-02 1.527405731301283986e-01 2.808009421593208321e-01
-4.011108302499999809e+03 9.666029848776805378e-02 1.536475958218949667e-01 2.821626467175594177e-01
-4.010065914687499571e+03 9.355833788535843076e-02 1.547663099787330854e-01 2.835831163444532677e-01
-4.009023526874999334e+03 9.071795385987567462e-02 1.560754112912091096e-01 2.850635304268724912e-01
-4.007981139062499096e+03 8.815598534860716318e-02 1.575739493116238288e-01 2.866011728990596197e-01
-4.006938751249999768e+03 8.588284374177058977e-02 1.592528625387951702e-01 2.881984490585502989e-01
-4.005896363437499531e+03 8.391714449378351315e-02 1.610914663127866464e-01 2.898567406758436604e-01
-4.004853975625000203e+03 8.223357018841340182e-02 1.631208967084997186e-01 2.915764517985660609e-01
-4.003811587812499511e+03 8.076536689051666551e-02 1.653707045479923532e-01 2.933584691239772280e-01
-4.002769199999999273e+03 7.945303997029509735e-02 1.678236202186165205e-01 2.951999750260796418e-01
-4.001726812187499490e+03 7.827403021444691300e-02 1.704205052552714983e-01 2.970997227757592452e-01
-4.000684424374999708e+03 7.724378405820045423e-02 1.731537360025007799e-01 2.990554905774470140e-01
-3.999642036562499470e+03 7.640213499380563156e-02 1.760561094551549854e-01 3.010670350090951519e-01
-3.998599648749999687e+03 7.574931169189560998e-02 1.791155169277567905e-01 3.031344498961331957e-01
-3.997557260937499905e+03 7.525341249815174771e-02 1.823224974293921608e-01 3.052573222101597206e-01
-3.996514873125000122e+03 7.489904119912475788e-02 1.856776135929009142e-01 3.074382298259130120e-01
-3.995472485312500339e+03 7.480335269826447753e-02 1.891859176836465650e-01 3.096856987853417453e-01
-3.994430097499999647e+03 7.501557457607775647e-02 1.928245409914366992e-01 3.120015437543931514e-01
-3.993387709687499409e+03 7.547631837557677859e-02 1.965863939308391539e-01 3.143896234856075056e-01
-3.992345321874999627e+03 7.628825392608036549e-02 2.004836134192559127e-01 3.168564352205852086e-01
-3.991302934062500299e+03 7.756493826640782630e-02 2.044894598120780005e-01 3.194030302449271663e-01
-3.990260546249999607e+03 7.924014031172631201e-02 2.085655387204524147e-01 3.220336463601783383e-01
-3.989218158437500279e+03 8.126975802481527233e-02 2.126518798207555627e-01 3.247565984975712694e-01
-3.988175770624999132e+03 8.366272250125592058e-02 2.166768711671667458e-01 3.275730100523936983e-01
-3.987133382812499804e+03 8.640931834220347274e-02 2.205694756208574359e-01 3.304813390149446417e-01
-3.986090994999999111e+03 8.946837779317484696e-02 2.243173398263403062e-01 3.334769205492317257e-01
-3.985048607187500238e+03 9.288692797654837796e-02 2.280083905348269102e-01 3.365629070783868193e-01
-3.984006219374999546e+03 9.671999722775517783e-02 2.316721638725666998e-01 3.397401404966672311e-01
-3.982963831562499763e+03 1.009685024458030350e-01 2.353461128700225502e-01 3.430021912712655219e-01
-3.981921443749999526e+03 1.056854702654420469e-01 2.391246232836570229e-01 3.463492209208803296e-01
-3.980879055937500198e+03 1.108492851037783528e-01 2.430122011805331828e-01 3.497848168654471568e-01
-3.979836668124999051e+03 1.163359593966809963e-01 2.468821247478716341e-01 3.533143915350795972e-01
-3.978794280312499723e+03 1.221477875210199987e-01 2.505542963323810213e-01 3.569443716891054219e-01
-3.977751892499999030e+03 1.283505035578933196e-01 2.538992272791800175e-01 3.606789070168496814e-01
-3.976709504687499702e+03 1.349087243922791890e-01 2.568572111354184839e-01 3.645296401598494551e-01
-3.975667116874999465e+03 1.418125575142948902e-01 2.593683506703424180e-01 3.685062758015589801e-01
-3.974624729062500137e+03 1.490810105617480508e-01 2.614136130830087557e-01 3.726119757207350114e-01
-3.973582341249999899e+03 1.567688281329158717e-01 2.630666319682931631e-01 3.768553713478678957e-01
-3.972539953437499207e+03 1.649365041609094362e-01 2.644302520427490588e-01 3.812417514706530897e-01
-3.971497565624998970e+03 1.735572466345203790e-01 2.655577686868846321e-01 3.857708162032523203e-01
-3.970455177812499642e+03 1.825273105808261076e-01 2.664539169446213940e-01 3.904489174958382658e-01
-3.969412789999999404e+03 1.917597912891232936e-01 2.671420886197293232e-01 3.952783552827790481e-01
-3.968370402187500076e+03 2.012319572947733337e-01 2.676776416355131638e-01 4.002562838560483893e-01
-3.967328014374998929e+03 2.109048855166260616e-01 2.681344128864315834e-01 4.053822856292442767e-01
-3.966285626562499601e+03 2.207542632852593500e-01 2.684571719195461004e-01 4.106579513385357760e-01
-3.965243238749999819e+03 2.307982041634498160e-01 2.685436039340500236e-01 4.160799504924916903e-01
-3.964200850937500036e+03 2.410453895170829863e-01 2.683806624277812469e-01 4.216447938407477669e-01
-3.963158463124999344e+03 2.515279632205876803e-01 2.680045327916618647e-01 4.273540302370539279e-01
-3.962116075312499106e+03 2.622589997569665377e-01 2.674631411532372716e-01 4.332156287678097795e-01
-3.961073687499999323e+03 2.732423802289251080e-01 2.667319495817734309e-01 4.392348500773322617e-01
-3.960031299687499541e+03 2.844944425076046945e-01 2.657975571865563436e-01 4.454137228526009462e-01
-3.958988911874999758e+03 2.959940161653029089e-01 2.646313271986511229e-01 4.517521838617620800e-01
-3.957946524062499975e+03 3.077222892176019187e-01 2.632053767507572251e-01 4.582611067260431992e-01
-3.956904136250000192e+03 3.196922557611162619e-01 2.615715687128672418e-01 4.649440102736891456e-01
-3.955861748437499045e+03 3.320052152665012857e-01 2.597530412230851238e-01 4.718162554011893217e-01
-3.954819360624999263e+03 3.446985639735558604e-01 2.577492650279198938e-01 4.788890005486429180e-01
-3.953776972812499480e+03 3.577170400129528471e-01 2.555648739591136476e-01 4.861711109328207270e-01
-3.952734584999999697e+03 3.710405688035479654e-01 2.531955098829998252e-01 4.936650340051308428e-01
-3.951692197187499005e+03 3.846449989698407235e-01 2.506999109210943377e-01 5.013775021912889596e-01
-3.950649809375000132e+03 3.984668649356603032e-01 2.481195085342404738e-01 5.093184362460498882e-01
-3.949607421562499439e+03 4.125538259894878657e-01 2.455184477342279015e-01 5.175028388893780917e-01
-3.948565033750000111e+03 4.270088160987746129e-01 2.430543362655668838e-01 5.259522887345247089e-01
-3.947522645937499419e+03 4.418927339375477992e-01 2.408322393744947998e-01 5.346763059961137099e-01
-3.946480258124999636e+03 4.573548518259771267e-01 2.389123954280564788e-01 5.437050538543518607e-01
-3.945437870312498944e+03 4.735146346889181901e-01 2.372736056560320883e-01 5.530675278025478647e-01
-3.944395482499999616e+03 4.904691314074163255e-01 2.359156271121062853e-01 5.627982359853956895e-01
-3.943353094687499834e+03 5.082585340929498541e-01 2.348525068395822812e-01 5.729222609811996936e-01
-3.942310706875000051e+03 5.268834506533507378e-01 2.340596932734726465e-01 5.834589320681002889e-01
-3.941268319062499813e+03 5.464389964873614947e-01 2.336023772283988553e-01 5.944283146928961425e-01
-3.940225931250000031e+03 5.670369402402365422e-01 2.334357403747308046e-01 6.058545769696656036e-01
-3.939183543437499338e+03 5.887221272772164005e-01 2.335027955520131426e-01 6.177469208346995089e-01
-3.938141155624999556e+03 6.115572485982544437e-01 2.338479078025814950e-01 6.301193324345754077e-01
-3.937098767812499773e+03 6.355972795298507894e-01 2.344726465730992970e-01 6.429829776559830012e-01
-3.936056379999999535e+03 6.607204471167594795e-01 2.355030557176363004e-01 6.563465947955502422e-01
-3.935013992187499753e+03 6.868313419502705131e-01 2.370967167487735283e-01 6.702226530655647219e-01
-3.933971604374999970e+03 7.139466154389324526e-01 2.393304425137333380e-01 6.846256032999137320e-01
-3.932929216562499732e+03 7.421087086096630481e-01 2.422770740265790534e-01 6.995882691509529572e-01
-3.931886828749999950e+03 7.713088249430950505e-01 2.459978689237319327e-01 7.151317045211318391e-01
-3.930844440937499257e+03 8.014816457554316820e-01 2.505569287841620252e-01 7.312709892936971601e-01
-3.929802053124999475e+03 8.325755350300630964e-01 2.560160770597852409e-01 7.480250964101589073e-01
-3.928759665312499237e+03 8.645550138310739152e-01 2.625218856015147928e-01 7.654161634875493725e-01
-3.927717277499999909e+03 8.973998419018757167e-01 2.701265327361221935e-01 7.834698768948575864e-01
-3.926674889687499672e+03 9.311108296557364383e-01 2.788515809072200646e-01 8.022363954119351437e-01
-3.925632501874999434e+03 9.656808636839259163e-01 2.887601517902033121e-01 8.217597419415383353e-01
-3.924590114062499197e+03 1.001184782688717689e+00 2.998939140586989183e-01 8.420765237359191246e-01
-3.923547726249999414e+03 1.037718144256641661e+00 3.123837945930552640e-01 8.632202705257696618e-01
-3.922505338437499177e+03 1.075318785646836695e+00 3.263005945333118385e-01 8.852282409854854706e-01
-3.921462950624999849e+03 1.113908984815016323e+00 3.416046722230418609e-01 9.081359383946767672e-01
-3.920420562812499611e+03 1.153337012790360161e+00 3.583515209010947333e-01 9.319791705529231196e-01
-3.919378174999999828e+03 1.193604639223312169e+00 3.766072226134532519e-01 9.568098378066371978e-01
-3.918335787187499591e+03 1.234780880488440147e+00 3.964502416338937518e-01 9.826822642853362266e-01
-3.917293399375000263e+03 1.276867410197369379e+00 4.180575636630775582e-01 1.009648823255265393e+00
-3.916251011562499116e+03 1.319743304481033164e+00 4.414512792222274884e-01 1.037748598576183845e+00
-3.915208623750000697e+03 1.363358879226881371e+00 4.666463638036075778e-01 1.067028438167906934e+00
-3.914166235937499096e+03 1.407590033083100822e+00 4.936371651869000954e-01 1.097548243619062447e+00
-3.913123848124999768e+03 1.452402987659965783e+00 5.224901951824807433e-01 1.129357935848494643e+00
-3.912081460312499530e+03 1.497855550523768509e+00 5.534824659839649996e-01 1.162484387471160119e+00
-3.911039072500000202e+03 1.543851455833770370e+00 5.865997032943690570e-01 1.196986252608601697e+00
-3.909996684687499510e+03 1.590333295834192029e+00 6.217268603462529075e-01 1.232915583047280439e+00
-3.908954296874999727e+03 1.637300331438585221e+00 6.589880115561926877e-01 1.270338701372953016e+00
-3.907911909062499035e+03 1.684861470401552985e+00 6.984068459879654300e-01 1.309309424833090318e+00
-3.906869521249999707e+03 1.733163846038697331e+00 7.400030263100053629e-01 1.349882180098929574e+00
-3.905827133437499469e+03 1.782098638823589543e+00 7.839054295690724983e-01 1.392133620459055532e+00
-3.904784745625000141e+03 1.831532034871785175e+00 8.301139186297971095e-01 1.436174402384616133e+00
-3.903742357812499449e+03 1.881598201322022934e+00 8.786440292150430320e-01 1.482113076835238852e+00
-3.902699969999999666e+03 1.932550817429352863e+00 9.298420323859160064e-01 1.530049585619969621e+00
-3.901657582187499429e+03 1.984458466201503235e+00 9.839918343503550879e-01 1.580064645363445930e+00
-3.900615194375000101e+03 2.037322984234504197e+00 1.041247348891400915e+00 1.632215970070268529e+00
-3.899572806562498954e+03 2.091593818184374065e+00 1.101705203305728853e+00 1.686593859015117047e+00
-3.898530418749999171e+03 2.147553674119782485e+00 1.165442599214552732e+00 1.743305408392459066e+00
-3.897488030937499843e+03 2.205238978868993449e+00 1.232626477794284803e+00 1.802526583270267491e+00
-3.896445643124999606e+03 2.264612297666147356e+00 1.303590458011566922e+00 1.864386500656049384e+00
-3.895403255312500278e+03 2.325788738687239121e+00 1.378754759612573988e+00 1.928942278846019764e+00
-3.894360867500000040e+03 2.389002033905547329e+00 1.458359412766896401e+00 1.996247555285732389e+00
-3.893318479687500258e+03 2.454286220815193875e+00 1.542517767798259332e+00 2.066377007471466243e+00
-3.892276091874999111e+03 2.521845509398998875e+00 1.631493553985378098e+00 2.139437308205155208e+00
-3.891233704062499783e+03 2.591939828649117317e+00 1.725548388654681187e+00 2.215438743432214252e+00
-3.890191316249999545e+03 2.664494853662145779e+00 1.824828630621572856e+00 2.294378907729600403e+00
-3.889148928437500217e+03 2.739507460977598896e+00 1.929480403317394677e+00 2.376290127175704203e+00
-3.888106540624999070e+03 2.816956314776807080e+00 2.039598334513461175e+00 2.461158105056291845e+00
-3.887064152812499742e+03 2.896625083096068920e+00 2.155146091013837140e+00 2.548971532856850963e+00
-3.886021764999999505e+03 2.978605720006084923e+00 2.275845426836979435e+00 2.639744506001885593e+00
-3.884979377187500177e+03 3.063077726779759313e+00 2.401344871596895469e+00 2.733573689687235131e+00
-3.883936989374999939e+03 3.150076309703235822e+00 2.531838558190921962e+00 2.830649092971182945e+00
-3.882894601562499702e+03 3.239778469544488892e+00 2.668012754261733122e+00 2.931070231609518295e+00
-3.881852213749999009e+03 3.332675947521172688e+00 2.810426337006836306e+00 3.034921900973369890e+00
-3.880809825937499681e+03 3.429496613519217529e+00 2.959345076739409386e+00 3.142471936124712428e+00
-3.879767438124999444e+03 3.530604106830599775e+00 3.114940719053382878e+00 3.254050698656493434e+00
-3.878725050312500116e+03 3.636153306691607412e+00 3.277365501721670515e+00 3.369950151315329823e+00
-3.877682662499999424e+03 3.746373908081896076e+00 3.446783951105312216e+00 3.490381024545655908e+00
-3.876640274687500096e+03 3.861875385758614776e+00 3.623329949575485820e+00 3.615650310039039805e+00
-3.875597886874998949e+03 3.983390629023782381e+00 3.806844939958564211e+00 3.746008259258966966e+00
-3.874555499062499621e+03 4.111286120758749441e+00 3.996592722595456504e+00 3.881422088941005377e+00
-3.873513111249999838e+03 4.245948925200398349e+00 4.192279731453666614e+00 4.022002574253916940e+00
-3.872470723437499601e+03 4.387753940190952662e+00 4.394317834965038472e+00 4.168102975175009384e+00
-3.871428335624999818e+03 4.536598019433503381e+00 4.602967745057899407e+00 4.319808213245256212e+00
-3.870385947812500035e+03 4.692919822174475009e+00 4.818286211460643287e+00 4.477212724739826122e+00
-3.869343559999999798e+03 4.856942800355637857e+00 5.040025026475781544e+00 4.640305912549072431e+00
-3.868301172187500015e+03 5.028364927839119147e+00 5.267614123056343800e+00 4.808975208149862013e+00
-3.867258784374999323e+03 5.206998268001656882e+00 5.500379249750012356e+00 4.983137242143063972e+00
-3.866216396562499540e+03 5.393090589961221148e+00 5.738041365251500991e+00 5.162939376928018298e+00
-3.865174008749999302e+03 5.586241251092760152e+00 5.980149323365401060e+00 5.348276917055627244e+00
-3.864131620937499520e+03 5.785838094133153753e+00 6.226128206930654052e+00 5.538938103784175837e+00
-3.863089233124999737e+03 5.991442986471300358e+00 6.475335030504611566e+00 5.734563658469923553e+00
-3.862046845312499499e+03 6.202462036904766940e+00 6.727141890814644754e+00 5.934574747581120135e+00
-3.861004457499998807e+03 6.418882907744588806e+00 6.981595887808499157e+00 6.138725730307123207e+00
-3.859962069687499479e+03 6.640446876202624082e+00 7.237990522156458439e+00 6.346592160726031828e+00
-3.858919681874999242e+03 6.866494014981311622e+00 7.495268731456180333e+00 6.557657536480659743e+00
-3.857877294062499459e+03 7.096679033259134073e+00 7.752542233496391155e+00 6.771664004625326250e+00
-3.856834906249999676e+03 7.331269577664809134e+00 8.009147111686347742e+00 6.988534020060071406e+00
-3.855792518437499439e+03 7.570507807835036296e+00 8.265085060806924844e+00 7.208202243786129948e+00
-3.854750130624999656e+03 7.813924318110991862e+00 8.520573817269948336e+00 7.430323873641322407e+00
-3.853707742812500328e+03 8.061140356925783124e+00 8.775516557892700575e+00 7.654534236963957738e+00
-3.852665354999999636e+03 8.311850755894697684e+00 9.029577102061535854e+00 7.880513968837720817e+00
-3.851622967187498944e+03 8.565731788748653486e+00 9.282213098982451172e+00 8.107947179474232158e+00
-3.850580579374999616e+03 8.822328183945758795e+00 9.532640135849895557e+00 8.336332866041404444e+00
-3.849538191562499833e+03 9.081847847287161102e+00 9.780257271784732254e+00 8.565468741675733355e+00
-3.848495803749999595e+03 9.344041742723677046e+00 1.002470173050768665e+01 8.795253449349084818e+00
-3.847453415937500267e+03 9.608540367838072527e+00 1.026596510121853711e+01 9.025722393607313876e+00
-3.846411028124999575e+03 9.875193566780895438e+00 1.050428462272761365e+01 9.256771573025309507e+00
-3.845368640312499792e+03 1.014453809754142988e+01 1.074049786898509140e+01 9.488861161059507054e+00
-3.844326252500000010e+03 1.041754307159564696e+01 1.097507769157617119e+01 9.722710857720658240e+00
-3.843283864687499772e+03 1.069514016130559853e+01 1.120817163909380731e+01 9.958836469897786259e+00
-3.842241476874999989e+03 1.097733076300032273e+01 1.144047429466876054e+01 1.019781299655392637e+01
-3.841199089062499297e+03 1.126370569488879880e+01 1.167325686946153951e+01 1.044030446456195627e+01
-3.840156701249999514e+03 1.155373670560377697e+01 1.190711932235546477e+01 1.068614160048865358e+01
-3.839114313437499732e+03 1.184684346906776042e+01 1.214270274727846299e+01 1.093525507833428989e+01
-3.838071925624999949e+03 1.214156112448149649e+01 1.238001105860649353e+01 1.118706526915027943e+01
-3.837029537812500166e+03 1.243706672253900081e+01 1.261916536439890102e+01 1.144132990789746529e+01
-3.835987149999999019e+03 1.273277613046021273e+01 1.286027243534331177e+01 1.169782533766516153e+01
-3.834944762187499236e+03 1.302782225934184801e+01 1.310310035771888870e+01 1.195603575933487761e+01
-3.833902374374999454e+03 1.332078320532302307e+01 1.334712653708849395e+01 1.221495543475169399e+01
-3.832859986562499671e+03 1.361084677431943035e+01 1.359203342953364313e+01 1.247393105519556045e+01
-3.831817598749999888e+03 1.389778831787695346e+01 1.383723159510245893e+01 1.273266625966181032e+01
-3.830775210937499196e+03 1.417975309584983989e+01 1.408080097164192601e+01 1.298956277172443663e+01
-3.829732823124999413e+03 1.445519794814933867e+01 1.432172325421868564e+01 1.324325846983556509e+01
-3.828690435312499631e+03 1.472386600970548187e+01 1.455988071300699538e+01 1.349309916533946385e+01
-3.827648047500000303e+03 1.498470386371772989e+01 1.479460400710243206e+01 1.373819426384993747e+01
-3.826605659687499610e+03 1.523647420259048602e+01 1.502482420886516934e+01 1.397779875551225537e+01
-3.825563271874999828e+03 1.547888461762281409e+01 1.524948209820822598e+01 1.421150029834084805e+01
-3.824520884062499135e+03 1.571172166230508260e+01 1.546770906698075088e+01 1.443879688127403327e+01
-3.823478496249999807e+03 1.593548379081458499e+01 1.567987667797461171e+01 1.466002118545358535e+01
-3.822436108437499570e+03 1.615015910865265170e+01 1.588632900133205617e+01 1.487548873594345800e+01
-3.821393720625000242e+03 1.635521313402782795e+01 1.608725213892873995e+01 1.508502108482493398e+01
-3.820351332812498640e+03 1.655063866875565637e+01 1.628358265745971067e+01 1.528888734453557774e+01
-3.819308944999999312e+03 1.673682959809133308e+01 1.647595528180660551e+01 1.548763764503414819e+01
-3.818266557187499075e+03 1.691415824248840138e+01 1.666469907343534018e+01 1.568185559514294880e+01
-3.817224169374999747e+03 1.708317007099519458e+01 1.685054046455565668e+01 1.587249063794111059e+01
-3.816181781562499509e+03 1.724411047285077458e+01 1.703383175368790603e+01 1.605997272041951263e+01
-3.815139393749999726e+03 1.739774941679232256e+01 1.721500350852389616e+01 1.624497746999221093e+01
-3.814097005937499489e+03 1.754400478561289134e+01 1.739325166727178029e+01 1.642739326098644170e+01
-3.813054618125000161e+03 1.768285793898856895e+01 1.756835108749512742e+01 1.660748296224722864e+01
-3.812012230312499014e+03 1.781415414294626132e+01 1.773958109328613020e+01 1.678531532896002787e+01
-3.810969842499999686e+03 1.793906365086251853e+01 1.790708383756494726e+01 1.696212245206752556e+01
-3.809927454687499448e+03 1.805810831817050044e+01 1.807036243920346763e+01 1.713816948992944234e+01
-3.808885066874999666e+03 1.817179029180635652e+01 1.822940408559242798e+01 1.731397993821645898e+01
-3.807842679062498974e+03 1.827980931369874185e+01 1.838443014228073835e+01 1.748943181890713561e+01
-3.806800291249999646e+03 1.838225419685897677e+01 1.853544895548278149e+01 1.766430928405724998e+01
-3.805757903437499408e+03 1.847843405935370953e+01 1.868178814725654746e+01 1.783829829782203902e+01
-3.804715515624999171e+03 1.856825542205346480e+01 1.882264420390755433e+01 1.801097309103659327e+01
-3.803673127812499843e+03 1.865199183042230402e+01 1.895810556230908972e+01 1.818210298454758700e+01
-3.802630739999999605e+03 1.872847514647883926e+01 1.908761316989656720e+01 1.835066979892361871e+01
-3.801588352187499368e+03 1.879699061991939857e+01 1.921038596978310409e+01 1.851577748491373043e+01
-3.800545964374999585e+03 1.885735424932979853e+01 1.932525806621202946e+01 1.867638039951127382e+01
-3.799503576562499802e+03 1.891031124668767305e+01 1.943201809953069059e+01 1.883235417125627009e+01
-3.798461188749999565e+03 1.895618065013564646e+01 1.953069708691101880e+01 1.898378224054061292e+01
-3.797418800937500237e+03 1.899417786101311378e+01 1.962142358937252951e+01 1.913012961994280658e+01
-3.796376413124999999e+03 1.902367532336550227e+01 1.970407764942982354e+01 1.927046319259171270e+01
-3.795334025312499307e+03 1.904427455262956315e+01 1.977788935395733816e+01 1.940385512025625658e+01
-3.794291637499999069e+03 1.905665832064982368e+01 1.984289861701692814e+01 1.953048506535986917e+01
-3.793249249687499741e+03 1.906165325372583652e+01 1.989964477045697677e+01 1.965055354306703705e+01
-3.792206861874999504e+03 1.906113802293843307e+01 1.994870218322449418e+01 1.976516928589573041e+01
-3.791164474062500176e+03 1.905672115328524541e+01 1.999030290403918642e+01 1.987560331679180337e+01
-3.790122086249999938e+03 1.904836962767361541e+01 2.002492421358643071e+01 1.998162620997894479e+01
-3.789079698437499701e+03 1.903739220193088499e+01 2.005376253288845234e+01 2.008343216142666421e+01
-3.788037310624999009e+03 1.902528565422975149e+01 2.007723417751557093e+01 2.018170249708823150e+01
-3.786994922812499681e+03 1.901248336507522296e+01 2.009508078374349083e+01 2.027667477561896803e+01
-3.785952534999999443e+03 1.899962577940216590e+01 2.010765508434994686e+01 2.036862870577451190e+01
-3.784910147187500115e+03 1.898810820275150490e+01 2.011635648889821582e+01 2.045868225134815077e+01
-3.783867759374999423e+03 1.897881326913108779e+01 2.012142083842682538e+01 2.054674610516727995e+01
-3.782825371562499640e+03 1.897233900473063528e+01 2.012343924267049644e+01 2.063295865653860517e+01
-3.781782983749999858e+03 1.896785984883394249e+01 2.012276891102067822e+01 2.071689409368187640e+01
-3.780740595937500075e+03 1.896423672833050134e+01 2.011941616257929155e+01 2.079763744704617068e+01
-3.779698208124999837e+03 1.896261743189605298e+01 2.011407675427901154e+01 2.087614228086941637e+01
-3.778655820312500055e+03 1.896337829705841216e+01 2.010656164417510183e+01 2.095282125673351104e+01
-3.777613432499999362e+03 1.896665525759484083e+01 2.009699754473158251e+01 2.102772349917271555e+01
-3.776571044687499580e+03 1.897143755493353368e+01 2.008509469106502721e+01 2.109970950156126435e+01
-3.775528656874999797e+03 1.897753971678520202e+01 2.007121859308703904e+01 2.116821905119097025e+01
-3.774486269062500014e+03 1.898546015006765231e+01 2.005538891710926919e+01 2.123297159110508758e+01
-3.773443881250000231e+03 1.899545331014907035e+01 2.003771488201479301e+01 2.129383591759758332e+01
-3.772401493437499084e+03 1.900809437272754110e+01 2.001841954821963654e+01 2.135087380781075339e+01
-3.771359105624999302e+03 1.902297339073992077e+01 1.999815635481774478e+01 2.140400022864420393e+01
-3.770316717812499519e+03 1.903966939054715724e+01 1.997800348886392641e+01 2.145334565421294570e+01
-3.769274329999999736e+03 1.905793259345102086e+01 1.995855713206240623e+01 2.149890363947789851e+01
-3.768231942187499953e+03 1.907778373024057572e+01 1.993970791066829662e+01 2.154073696774691626e+01
-3.767189554374999261e+03 1.909892583247645703e+01 1.992092284340330011e+01 2.157883783833581859e+01
-3.766147166562499478e+03 1.912202805475246592e+01 1.990334793868488816e+01 2.161447848107024683e+01
-3.765104778749999696e+03 1.914748622496565389e+01 1.988760857311907060e+01 2.164799059610416876e+01
-3.764062390937499913e+03 1.917591648615577782e+01 1.987444750622933398e+01 2.167967336835456038e+01
-3.763020003124999675e+03 1.920798882753613768e+01 1.986396967311450723e+01 2.170928590910592959e+01
-3.761977615312498983e+03 1.924433681198988211e+01 1.985684354922580752e+01 2.173693684671917481e+01
-3.760935227499999201e+03 1.928462223504931217e+01 1.985306567790395604e+01 2.176212823880836922e+01
-3.759892839687499418e+03 1.932827796185951996e+01 1.985227580865017316e+01 2.178397918348511553e+01
-3.758850451874999635e+03 1.937567666454149062e+01 1.985576921317925070e+01 2.180309279658057164e+01
-3.757808064062500307e+03 1.942581671633090679e+01 1.986309975588493160e+01 2.181909456940201864e+01
-3.756765676250000070e+03 1.947668301718632833e+01 1.987266344031375098e+01 2.183082907179897347e+01
-3.755723288437499377e+03 1.952813214478826964e+01 1.988478678521347121e+01 2.183894969549746179e+01
-3.754680900624999140e+03 1.958107142434358039e+01 1.990069197858282024e+01 2.184477374966602881e+01
-3.753638512812499812e+03 1.963657739636699873e+01 1.992199981882844995e+01 2.184933700442515203e+01
-3.752596124999999574e+03 1.969462588684871918e+01 1.994943793339901461e+01 2.185307346547329033e+01
-3.751553737187499792e+03 1.975546174295905644e+01 1.998336866586300431e+01 2.185660818417978390e+01
-3.750511349375000009e+03 1.981997781233553368e+01 2.002338417811633420e+01 2.186052482132967256e+01
-3.749468961562499771e+03 1.988811382082835877e+01 2.006888931212345994e+01 2.186509501859483962e+01
-3.748426573749999079e+03 1.996016582244663340e+01 2.011945490253926039e+01 2.187021640625980723e+01
-3.747384185937499751e+03 2.003523235436368211e+01 2.017369531249352832e+01 2.187472678115712554e+01
-3.746341798124999514e+03 2.011173303463565532e+01 2.023119616569573864e+01 2.187863502049090414e+01
-3.745299410312499731e+03 2.018747600626730332e+01 2.029231553108538577e+01 2.188202740863686913e+01
-3.744257022499999948e+03 2.026188385354575416e+01 2.035684656797211289e+01 2.188460195603823166e+01
-3.743214634687499711e+03 2.033534647669809559e+01 2.042382893434066560e+01 2.188623774567103197e+01
-3.742172246874999928e+03 2.040798667817139744e+01 2.049383563712262202e+01 2.188779746819934502e+01
-3.741129859062499690e+03 2.047953359256752748e+01 2.056674257498099578e+01 2.188951357274854459e+01
-3.740087471249999908e+03 2.054837700349330376e+01 2.064143123781984457e+01 2.189034356550691029e+01
-3.739045083437499216e+03 2.061404458734235945e+01 2.071859666745885420e+01 2.189072253827119852e+01
-3.738002695624999433e+03 2.067665249328761234e+01 2.079735314105870003e+01 2.189047975812087188e+01
-3.736960307812499650e+03 2.073559387379691543e+01 2.087515094298320406e+01 2.188853683390490090e+01
-3.735917919999999867e+03 2.078984710243510392e+01 2.094968437653000848e+01 2.188393688255115777e+01
-3.734875532187499630e+03 2.084066265506645976e+01 2.102062714914915276e+01 2.187713521527004445e+01
-3.733833144375000302e+03 2.088889816892999818e+01 2.108859855304812569e+01 2.186858821714486112e+01
-3.732790756562500064e+03 2.093347632307345307e+01 2.115397006005160208e+01 2.185833024765396360e+01
-3.731748368750000736e+03 2.097429424408173304e+01 2.121755459644719366e+01 2.184701092812113643e+01
-3.730705980937499135e+03 2.101121536877806761e+01 2.127941992772814928e+01 2.183466539064892586e+01
-3.729663593124999807e+03 2.104434789684767537e+01 2.133894084320515461e+01 2.182136453998851522e+01
-3.728621205312499569e+03 2.107486909516568829e+01 2.139677368905481103e+01 2.180774253013424868e+01
-3.727578817500000241e+03 2.110320243375577576e+01 2.145272353945825472e+01 2.179353131214272921e+01
-3.726536429687499549e+03 2.112965422547284788e+01 2.150675519141431380e+01 2.177882324324821184e+01
-3.725494041874999766e+03 2.115379795485678116e+01 2.155856679229104955e+01 2.176347520489071030e+01
-3.724451654062499074e+03 2.117301529872154120e+01 2.160603151829530333e+01 2.174581624982350903e+01
-3.723409266249999746e+03 2.118571714983189125e+01 2.164733505840516159e+01 2.172458106059423244e+01
-3.722366878437499508e+03 2.119202518976605276e+01 2.168275347623281135e+01 2.169996348069862790e+01
-3.721324490625000180e+03 2.119206580387469430e+01 2.171227643178075795e+01 2.167192485100211385e+01
-3.720282102812499033e+03 2.118574916969612687e+01 2.173590304435163745e+01 2.164017346347002402e+01
-3.719239714999999705e+03 2.117318724401389574e+01 2.175471261638418241e+01 2.160540304071871986e+01
-3.718197327187499468e+03 2.115395242389501362e+01 2.176852306142241389e+01 2.156787706053104969e+01
-3.717154939375000140e+03 2.112659092497131041e+01 2.177538322817595784e+01 2.152638445413346346e+01
-3.716112551562498993e+03 2.109158390645085035e+01 2.177499682664230818e+01 2.148108730176844006e+01
-3.715070163749999210e+03 2.104987506718713064e+01 2.176919450084960062e+01 2.143345200206533363e+01
-3.714027775937498973e+03 2.100213497585509259e+01 2.175968725113442304e+01 2.138454004861393187e+01
-3.712985388124999645e+03 2.094892190588185343e+01 2.174767559224709146e+01 2.133487088453839320e+01
-3.711943000312499862e+03 2.089077451847929723e+01 2.173303261464064562e+01 2.128457629626539571e+01
-3.710900612500000079e+03 2.082898268904084915e+01 2.171548684348959313e+01 2.123411549396313802e+01
-3.709858224687500297e+03 2.076373754160501406e+01 2.169560852850486299e+01 2.118362956659798968e+01
-3.708815836874999604e+03 2.069487229664712657e+01 2.167356616333541908e+01 2.113296651685932659e+01
-3.707773449062499367e+03 2.062277099663478808e+01 2.164921939507449622e+01 2.108149662079245346e+01
-3.706731061249999584e+03 2.054590934132414048e+01 2.162213616900711344e+01 2.102759290914911716e+01
-3.705688673437499801e+03 2.046416307687988478e+01 2.159381405494480788e+01 2.097182913009710603e+01
-3.704646285624999109e+03 2.037839248970287187e+01 2.156527597449564126e+01 2.091463560992503545e+01
-3.703603897812499781e+03 2.028906674305693869e+01 2.153554246234870817e+01 2.085591012445896553e+01
-3.702561509999999544e+03 2.019614671830785113e+01 2.150503445714205597e+01 2.079601460014654535e+01
-3.701519122187499761e+03 2.010014716723041062e+01 2.147506264524855624e+01 2.073504083209398985e+01
-3.700476734374999978e+03 2.000078053378154408e+01 2.144563996799181282e+01 2.067226382717598199e+01
-3.699434346562499741e+03 1.989781602789584269e+01 2.141579393599830894e+01 2.060706379807667332e+01
-3.698391958749999048e+03 1.979275409038238820e+01 2.138565471522261774e+01 2.054036477469678346e+01
-3.697349570937499720e+03 1.968708228683887285e+01 2.135569955755515892e+01 2.047293573271811340e+01
-3.696307183124999483e+03 1.958165699156917583e+01 2.132737198416679547e+01 2.040542210099796705e+01
-3.695264795312499700e+03 1.947792674780909650e+01 2.130169739391487482e+01 2.033862965318555638e+01
-3.694222407499999463e+03 1.937724075686699976e+01 2.127906118010958991e+01 2.027313539051834113e+01
-3.693180019687500135e+03 1.928055230006345511e+01 2.125884738685965658e+01 2.020887354837043404e+01
-3.692137631874998988e+03 1.918873389698987708e+01 2.124014710591401922e+01 2.014562101981046993e+01
-3.691095244062499660e+03 1.910083186836170199e+01 2.122180244035364893e+01 2.008227475428003928e+01
-3.690052856249999422e+03 1.901711898262495737e+01 2.120394533030750495e+01 2.001879405322123162e+01
-3.689010468437499640e+03 1.893808173524218930e+01 2.118665624533595704e+01 1.995530492036144921e+01
-3.687968080624999857e+03 1.886233455556903493e+01 2.116935687160717805e+01 1.989060801883436014e+01
-3.686925692812500074e+03 1.878996271537473817e+01 2.115277177725106839e+01 1.982474062690103267e+01
-3.685883304999999837e+03 1.872121682181303726e+01 2.113629052527042163e+01 1.975787351173217843e+01
-3.684840917187500054e+03 1.865537934933998443e+01 2.111878810099674553e+01 1.968981745519695892e+01
-3.683798529374999362e+03 1.859249356882984827e+01 2.109938081227371853e+01 1.962084458047869262e+01
-3.682756141562499579e+03 1.853324158887060236e+01 2.107875497624957717e+01 1.955205152281154213e+01
-3.681713753749999341e+03 1.847861965941170226e+01 2.105865020327900794e+01 1.948492565078037586e+01
-3.680671365937499559e+03 1.842929231772873067e+01 2.103974456245324376e+01 1.942042841655777607e+01
-3.679628978124999776e+03 1.838588828471791103e+01 2.102279655090627841e+01 1.935974460447141965e+01
-3.678586590312499538e+03 1.834903095449649157e+01 2.100823064960858488e+01 1.930365484678040389e+01
-3.677544202499999756e+03 1.831871517350826650e+01 2.099571440031754221e+01 1.925166344574581245e+01
-3.676501814687499973e+03 1.829405959089778477e+01 2.098416739201348946e+01 1.920259005707968925e+01
-3.675459426874999281e+03 1.827662916237014201e+01 2.097488712866520189e+01 1.915763425607827131e+01
-3.674417039062499498e+03 1.826719171456284840e+01 2.096923165095263286e+01 1.911762773299758322e+01
-3.673374651249999260e+03 1.826444170874078310e+01 2.096602426289675591e+01 1.908223557099657697e+01
-3.672332263437499478e+03 1.826790053100664579e+01 2.096390532730334755e+01 1.905099486335609882e+01
-3.671289875624999695e+03 1.827784903978562525e+01 2.096302931430089345e+01 1.902370695170882797e+01
-3.670247487812499912e+03 1.829279431056164995e+01 2.096192854305697395e+01 1.899904702511888388e+01
-3.669205099999999675e+03 1.831189661231374899e+01 2.095952481051158500e+01 1.897632216793529025e+01
-3.668162712187498983e+03 1.833450186442913932e+01 2.095517698299159548e+01 1.895473433555260101e+01
-3.667120324374999200e+03 1.835983317320804531e+01 2.094837141131291602e+01 1.893351559487347657e+01
-3.666077936562499872e+03 1.838788883751767500e+01 2.093786442996641739e+01 1.891238645212868619e+01
-3.665035548749999634e+03 1.842028966964026537e+01 2.092472732422354653e+01 1.889281669236043015e+01
-3.663993160937500306e+03 1.845850586386821135e+01 2.091130794870144882e+01 1.887673675523491212e+01
-3.662950773124999159e+03 1.850328941185336262e+01 2.089881973697284678e+01 1.886520698443238686e+01
-3.661908385312499831e+03 1.855385324352454646e+01 2.088607995194070810e+01 1.885730725181448264e+01
-3.660865997499999139e+03 1.860977078047447009e+01 2.087219942579231713e+01 1.885263396095218269e+01
-3.659823609687499811e+03 1.867137537607973030e+01 2.085726778380956148e+01 1.885122083908445134e+01
-3.658781221874999119e+03 1.873861392182961794e+01 2.084118601418350281e+01 1.885297368212873081e+01
-3.657738834062499336e+03 1.881053613836439453e+01 2.082310159491377632e+01 1.885741440097873323e+01
-3.656696446249999553e+03 1.888684364794774950e+01 2.080252135000007740e+01 1.886425550222477909e+01
-3.655654058437499771e+03 1.896663779015097973e+01 2.077851046080762032e+01 1.887272495120884130e+01
-3.654611670624999533e+03 1.904860581739345804e+01 2.074843128912283774e+01 1.888126364027792903e+01
-3.653569282812500205e+03 1.913243567169488557e+01 2.071137832276812674e+01 1.888904759196746497e+01
-3.652526894999999968e+03 1.921765973953126050e+01 2.066770102069880366e+01 1.889587990374756288e+01
-3.651484507187499275e+03 1.930303843836700395e+01 2.061713997159045064e+01 1.890126875950103269e+01
-3.650442119374999493e+03 1.938806267964672259e+01 2.055921955386093458e+01 1.890501957980504599e+01
-3.649399731562499710e+03 1.947240046896514087e+01 2.049392185850355474e+01 1.890755211764184551e+01
-3.648357343749999472e+03 1.955599088052378320e+01 2.042122912068234086e+01 1.890927817811446232e+01
-3.647314955937500145e+03 1.963768290224514956e+01 2.033938453060888207e+01 1.890935506403765487e+01
-3.646272568124999452e+03 1.971650813889341336e+01 2.024902965038528890e+01 1.890789703266911204e+01
-3.645230180312499670e+03 1.979347507485365654e+01 2.015216825564086633e+01 1.890602365860864964e+01
-3.644187792500000342e+03 1.986809261236007984e+01 2.004931870258296556e+01 1.890377789353680527e+01
-3.643145404687499649e+03 1.993973965206535226e+01 1.994154842595626675e+01 1.890146928049375319e+01
-3.642103016874999867e+03 2.000845056366175356e+01 1.982977380009290869e+01 1.889904433901075009e+01
-3.641060629062499174e+03 2.007414653939563109e+01 1.971326831874595342e+01 1.889589337950178916e+01
-3.640018241249999846e+03 2.013552980627639144e+01 1.959025586071135550e+01 1.889070710282482324e+01
-3.638975853437499609e+03 2.019236304434677720e+01 1.946064814373697516e+01 1.888310096115270653e+01
-3.637933465625000281e+03 2.024429361582008724e+01 1.932350146826203741e+01 1.887225973845217553e+01
-3.636891077812500043e+03 2.029099374482625961e+01 1.917912269229832845e+01 1.885771443745501230e+01
-3.635848689999999351e+03 2.033288847335851557e+01 1.902844051521121926e+01 1.883957424985991835e+01
-3.634806302187499114e+03 2.037040634345112622e+01 1.887235915887766424e+01 1.881847636601994722e+01
-3.633763914374999786e+03 2.040376486699652503e+01 1.871238003058056165e+01 1.879515288614889101e+01
-3.632721526562499548e+03 2.043240999888505982e+01 1.854885417282290305e+01 1.876888642554759912e+01
-3.631679138750000220e+03 2.045520903891359410e+01 1.838230750144333925e+01 1.873895448882628045e+01
-3.630636750937499528e+03 2.047043715788914398e+01 1.821285112070188816e+01 1.870491892847699944e+01
-3.629594363125000200e+03 2.047634297876298959e+01 1.803925492104668038e+01 1.866572664914813018e+01
-3.628551975312499508e+03 2.047377039199110271e+01 1.786164029469300374e+01 1.862137111951694735e+01
-3.627509587500000180e+03 2.046517471391048559e+01 1.768203809140693750e+01 1.857349740535315163e+01
-3.626467199687499487e+03 2.045152912653740529e+01 1.750203137960404831e+01 1.852323462451823488e+01
-3.625424811874999705e+03 2.043358217192595205e+01 1.732258618251508864e+01 1.847158164173840333e+01
-3.624382424062499013e+03 2.041037502607178311e+01 1.714332544350015297e+01 1.841847810009756259e+01
-3.623340036249999685e+03 2.038068997950360028e+01 1.696538481298270185e+01 1.836375882225018330e+01
-3.622297648437499447e+03 2.034249435861110555e+01 1.678874813653600384e+01 1.830613802105355603e+01
-3.621255260625000119e+03 2.029332413103950827e+01 1.661275414451576182e+01 1.824412138768408909e+01
-3.620212872812498972e+03 2.023356390057595178e+01 1.643907571698129644e+01 1.817814688189135097e+01
-3.619170484999999644e+03 2.016468124853013677e+01 1.626918931035674021e+01 1.810901908798746618e+01
-3.618128097187498952e+03 2.008768460575924664e+01 1.610362961399826531e+01 1.803703990876500640e+01
-3.617085709374999624e+03 2.000349442060085536e+01 1.594303190116536406e+01 1.796260137477364083e+01
-3.616043321562499841e+03 1.991319276564912855e+01 1.578819599479002633e+01 1.788646139832827942e+01
-3.615000933749999604e+03 1.981836123648989201e+01 1.564042469155455528e+01 1.780990012455967886e+01
-3.613958545937499821e+03 1.971988342843694397e+01 1.550046422711364436e+01 1.773307066807250010e+01
-3.612916158125000038e+03 1.961999483283519652e+01 1.536977469143796782e+01 1.765732997045170549e+01
-3.611873770312499346e+03 1.952028796990318682e+01 1.524844617197644148e+01 1.758362953578280496e+01
-3.610831382499999563e+03 1.942168178251189659e+01 1.513563967608201999e+01 1.751204614114648450e+01
-3.609788994687499326e+03 1.932478199145347730e+01 1.503112392494876559e+01 1.744300851007630015e+01
-3.608746606874999543e+03 1.922963019298060061e+01 1.493436190853949341e+01 1.737636079214544438e+01
-3.607704219062499760e+03 1.913589265667120287e+01 1.484481962489760321e+01 1.731162088008403543e+01
-3.606661831249999977e+03 1.904183303901512048e+01 1.476155725704659716e+01 1.724757980652247014e+01
-3.605619443437499740e+03 1.894587250933337685e+01 1.468381507406516562e+01 1.718268853354551595e+01
-3.604577055624999048e+03 1.884834643734543747e+01 1.461174513370004213e+01 1.711662033231949565e+01
-3.603534667812499720e+03 1.874843439601930939e+01 1.454363335751938990e+01 1.704817054169866708e+01
-3.602492279999999482e+03 1.864553718958658024e+01 1.447788798695932222e+01 1.697613634750299383e+01
-3.601449892187499245e+03 1.853893301458922593e+01 1.441347339717533060e+01 1.689955333948173788e+01
-3.600407504374999462e+03 1.842743700410973418e+01 1.434866439382162895e+01 1.681752737862867875e+01
-3.599365116562499679e+03 1.831073981925478478e+01 1.428284344981248566e+01 1.672986556279304793e+01
-3.598322728749999442e+03 1.819011252190675876e+01 1.421635744134332313e+01 1.663727916625660086e+01
-3.597280340937500114e+03 1.806684261819873782e+01 1.414909306137994172e+01 1.654061626668260132e+01
-3.596237953125000331e+03 1.794031970647665375e+01 1.408030429655761750e+01 1.643969112245267894e+01
-3.595195565312499184e+03 1.781068619593211722e+01 1.401080301784447890e+01 1.633508712829139853e+01
-3.594153177499999401e+03 1.767887644227485922e+01 1.394160779715571508e+01 1.622746867125889381e+01
-3.593110789687499619e+03 1.754549981048680962e+01 1.387254875781789387e+01 1.611735129234521224e+01
-3.592068401874999836e+03 1.740950217303032943e+01 1.380226192942966534e+01 1.600431671629127450e+01
-3.591026014062500053e+03 1.727112655444779321e+01 1.373110286590658546e+01 1.588906403494469899e+01
-3.589983626250000270e+03 1.713160758492987767e+01 1.365970158022513026e+01 1.577255193272035072e+01
-3.588941238437499578e+03 1.699113395633712997e+01 1.358859252755417835e+01 1.565528319547112268e+01
-3.587898850624999341e+03 1.685030536089460895e+01 1.351826869275435250e+01 1.553805204719772171e+01
-3.586856462812499558e+03 1.670975303246819621e+01 1.344925800162989304e+01 1.542117751207286247e+01
-3.585814074999999775e+03 1.657026113759200925e+01 1.338147700820162811e+01 1.530474979919262424e+01
-3.584771687187499992e+03 1.643221727245121855e+01 1.331367670875260956e+01 1.518839431453562483e+01
-3.583729299374999300e+03 1.629552573494103029e+01 1.324564996196780697e+01 1.507221141543074516e+01
-3.582686911562499517e+03 1.616058600630162090e+01 1.317766575469191892e+01 1.495678896254563028e+01
-3.581644523749999735e+03 1.602820611056088040e+01 1.310997027092891898e+01 1.484267319526319184e+01
-3.580602135937499952e+03 1.589869520212820042e+01 1.304248134972163875e+01 1.472990727157108459e+01
-3.579559748124999714e+03 1.577284446517046845e+01 1.297596227275835190e+01 1.461918901779457691e+01
-3.578517360312499022e+03 1.565101909832396743e+01 1.291050278210214941e+01 1.451081508879757642e+01
-3.577474972499999240e+03 1.553304521420844253e+01 1.284612360123883334e+01 1.440476561255913879e+01
-3.576432584687499457e+03 1.541908455273032708e+01 1.278277120619260288e+01 1.430100217775000360e+01
-3.575390196874999674e+03 1.530904779634084178e+01 1.271942275473958084e+01 1.419911955925194214e+01
-3.574347809062500346e+03 1.520293491413104370e+01 1.265555190946875896e+01 1.409893025546834089e+01
-3.573305421249998744e+03 1.510026503873841897e+01 1.259082465813064999e+01 1.400010089505419586e+01
-3.572263033437500326e+03 1.500059457052081768e+01 1.252457466288316112e+01 1.390218342072760471e+01
-3.571220645624999179e+03 1.490449568546185155e+01 1.245662623335322294e+01 1.380550280158310272e+01
-3.570178257812499851e+03 1.481120457452717076e+01 1.238570465904487961e+01 1.370921348599148715e+01
-3.569135869999999613e+03 1.472052790068645400e+01 1.231154474885606653e+01 1.361258890541768451e+01
-3.568093482187499831e+03 1.463107437322714333e+01 1.223363376504308064e+01 1.351457344250040116e+01
-3.567051094374999138e+03 1.454171681720902498e+01 1.215142687420070366e+01 1.341476198874544501e+01
-3.566008706562499810e+03 1.445251181929045714e+01 1.206479868624714413e+01 1.331314528357240334e+01
-3.564966318749999573e+03 1.436335468787972225e+01 1.197366107968837312e+01 1.320978842129753872e+01
-3.563923930937500245e+03 1.427461614140529989e+01 1.187787175530070982e+01 1.310540819535858148e+01
-3.562881543124999098e+03 1.418707958155235005e+01 1.177735316327537873e+01 1.300093220644643566e+01
-3.561839155312499770e+03 1.410108826111828861e+01 1.167264897080049124e+01 1.289676585833944422e+01
-3.560796767499999078e+03 1.401601652191932601e+01 1.156399915226195318e+01 1.279263617896400618e+01
-3.559754379687499750e+03 1.393105780140776062e+01 1.145120569189475113e+01 1.268782415479674341e+01
-3.558711991874999512e+03 1.384637496654384314e+01 1.133466752018370549e+01 1.258212616750199331e+01
-3.557669604062499729e+03 1.376188757147790476e+01 1.121478466886736314e+01 1.247541871675492153e+01
-3.556627216249999947e+03 1.367703331911945952e+01 1.109170631177517308e+01 1.236729605155421119e+01
-3.555584828437499255e+03 1.359047059350090336e+01 1.096476453741141910e+01 1.225704566610628099e+01
-3.554542440624999017e+03 1.350144583210293625e+01 1.083360476367591652e+01 1.214441165342003082e+01
-3.553500052812499689e+03 1.340968541596960328e+01 1.069846731130916773e+01 1.202941169879961514e+01
-3.552457664999999452e+03 1.331468967869128051e+01 1.055894193766218159e+01 1.191160910857407274e+01
-3.551415277187499669e+03 1.321665576450388180e+01 1.041536848595672105e+01 1.179123868102494832e+01
-3.550372889375000341e+03 1.311556554454917034e+01 1.026861533921688263e+01 1.166877533976171222e+01
-3.549330501562500103e+03 1.301147737208458821e+01 1.011935247072574739e+01 1.154491924061347774e+01
-3.548288113749999411e+03 1.290415012302183584e+01 9.967573046337342646e+00 1.141983143995447314e+01
-3.547245725937499174e+03 1.279485274902924985e+01 9.814067271101382772e+00 1.129442162914845049e+01
-3.546203338124999846e+03 1.268443320808033903e+01 9.660050408890439755e+00 1.116922258464462203e+01
-3.545160950312499608e+03 1.257400493065274105e+01 9.507110037715579054e+00 1.104505009415168182e+01
-3.544118562500000280e+03 1.246431877756850426e+01 9.356804166808171175e+00 1.092260049447279080e+01
-3.543076174687500043e+03 1.235549794124802325e+01 9.210296542332844894e+00 1.080213724915019213e+01
-3.542033786874999805e+03 1.224787788530305477e+01 9.067721432933350201e+00 1.068386058914427394e+01
-3.540991399062499568e+03 1.214110774749625321e+01 8.928666915148031791e+00 1.056748756061482020e+01
-3.539949011250000240e+03 1.203546601140171113e+01 8.793079850532681263e+00 1.045302113449243286e+01
-3.538906623437499547e+03 1.193161280127154811e+01 8.661250684277446155e+00 1.034069659466404545e+01
-3.537864235625000219e+03 1.183025720278264181e+01 8.533492187060627288e+00 1.023085295090190883e+01
-3.536821847812499072e+03 1.173128962325355218e+01 8.409991335341775454e+00 1.012322945470420521e+01
-3.535779459999999744e+03 1.163463118301854848e+01 8.291466253039240897e+00 1.001795375159808010e+01
-3.534737072187499507e+03 1.154023377365504111e+01 8.178368601297949070e+00 9.915292604727682146e+00
-3.533694684375000179e+03 1.144734281656701036e+01 8.070870549430772201e+00 9.815128544803005894e+00
-3.532652296562499942e+03 1.135528913218346858e+01 7.968654090364839071e+00 9.717345157961188917e+00
-3.531609908749999249e+03 1.126347357694521278e+01 7.870868414818520620e+00 9.621595737430265416e+00
-3.530567520937499012e+03 1.117128938105373592e+01 7.776949883054423474e+00 9.527407991361034334e+00
-3.529525133124999684e+03 1.107809404168025225e+01 7.686586397247516800e+00 9.434181825686440703e+00
-3.528482745312499446e+03 1.098322138585719010e+01 7.599449529321423036e+00 9.341395615985289780e+00
-3.527440357500000118e+03 1.088657513484811545e+01 7.515468099140234060e+00 9.249039830523793526e+00
-3.526397969687498971e+03 1.078850591558938632e+01 7.434762284791334608e+00 9.157065952315425861e+00
-3.525355581874999643e+03 1.068947676244890488e+01 7.357550109822876827e+00 9.065497733059171281e+00
-3.524313194062499406e+03 1.058876875871808387e+01 7.283978246939871504e+00 8.974217184414792214e+00
-3.523270806249999623e+03 1.048559447005329659e+01 7.214078469454840103e+00 8.883148196589084833e+00
-3.522228418437499840e+03 1.037971130828465682e+01 7.147508230744206159e+00 8.792107140956046507e+00
-3.521186030624999148e+03 1.027062662174625629e+01 7.083644207822628047e+00 8.700487251269018785e+00
-3.520143642812499365e+03 1.015817469004942275e+01 7.021980934528118112e+00 8.607754189612938589e+00
-3.519101254999999583e+03 1.004238574145111151e+01 6.962113740318135235e+00 8.513901993327136708e+00
-3.518058867187499800e+03 9.923945513772082450e+00 6.903934810313863579e+00 8.419356980510645627e+00
-3.517016479375000017e+03 9.803579039696062480e+00 6.847447262847375704e+00 8.324396991195541773e+00
-3.515974091562498870e+03 9.681528657484749445e+00 6.792197097603486000e+00 8.229003906086171938e+00
-3.514931703749999087e+03 9.558376834353859763e+00 6.737855326962053581e+00 8.133329080575398606e+00
-3.513889315937499305e+03 9.434638069454640785e+00 6.684339145290087103e+00 8.037651743734274490e+00
-3.512846928124999522e+03 9.310402093201810558e+00 6.631890015209015665e+00 7.942277836107322742e+00
-3.511804540312499739e+03 9.185810032238455491e+00 6.580371045773597771e+00 7.847416406144931855e+00
-3.510762152499999956e+03 9.060899775859290628e+00 6.529879854236069647e+00 7.753057012305044182e+00
-3.509719764687499264e+03 8.935785629761108240e+00 6.480725087414116459e+00 7.659303843808221046e+00
-3.508677376874999936e+03 8.810401649126061940e+00 6.432804438824451410e+00 7.566147568310137572e+00
-3.507634989062499244e+03 8.684455927157708643e+00 6.386040872817283720e+00 7.473393523543536254e+00
-3.506592601249999461e+03 8.557695322181615438e+00 6.340575104381865224e+00 7.380859453278452165e+00
-3.505550213437499679e+03 8.430227478377034345e+00 6.296464322467022257e+00 7.288316335791683365e+00
-3.504507825624999441e+03 8.302086715349455304e+00 6.253436140440083335e+00 7.195572089289067108e+00
-3.503465437812500113e+03 8.173255361556080345e+00 6.211278364430732779e+00 7.102457240169163022e+00
-3.502423049999999876e+03 8.043731837588502742e+00 6.170253703877187412e+00 7.008894733102864372e+00
-3.501380662187499638e+03 7.913665171697618739e+00 6.130258676019387565e+00 6.915140374222129793e+00
-3.500338274375000310e+03 7.783108226338218749e+00 6.091062464031884005e+00 6.821361979334415793e+00
-3.499295886562499618e+03 7.652614068459561381e+00 6.052944892870816496e+00 6.727934390903830497e+00
-3.498253498749999380e+03 7.522346024422993160e+00 6.015954143186313274e+00 6.635103872955173010e+00
-3.497211110937500052e+03 7.392167772704381079e+00 5.980109941206687374e+00 6.542927482773818859e+00
-3.496168723124999815e+03 7.262441409853599872e+00 5.945971244831255831e+00 6.451653759728283255e+00
-3.495126335312499577e+03 7.133766352826272694e+00 5.914050058198448312e+00 6.361663071339346054e+00
-3.494083947499999795e+03 7.006226268306766869e+00 5.884713193002117038e+00 6.273181482194255310e+00
-3.493041559687500012e+03 6.879633108452460455e+00 5.857871978382371836e+00 6.186106558968214486e+00
-3.491999171874999320e+03 6.754314012799420119e+00 5.833282947562535625e+00 6.100435637725050597e+00
-3.490956784062499537e+03 6.630637805360015236e+00 5.810507271715715127e+00 6.016265855642183524e+00
-3.489914396249999754e+03 6.508457864207010779e+00 5.788964317986301289e+00 5.933504819335277070e+00
-3.488872008437499517e+03 6.387969742832874331e+00 5.768757234262474221e+00 5.852119099258623613e+00
-3.487829620624999734e+03 6.269632842909826920e+00 5.750060437948549819e+00 5.771975886943001122e+00
-3.486787232812499951e+03 6.153759890656566256e+00 5.732769574385375044e+00 5.693201931019874706e+00
-3.485744845000000169e+03 6.040588067436564401e+00 5.716445678324551416e+00 5.616080399572368265e+00
-3.484702457187500386e+03 5.930541237857937631e+00 5.700946839959507351e+00 5.540811464331505398e+00
-3.483660069374999239e+03 5.823730228190929559e+00 5.686282945913445630e+00 5.467605391004911830e+00
-3.482617681562499456e+03 5.719842500860849555e+00 5.671831157454422012e+00 5.396495540637421762e+00
-3.481575293749999673e+03 5.617859051228089484e+00 5.657126236857846990e+00 5.327145815597083889e+00
-3.480532905937500345e+03 5.517113163954655342e+00 5.641779227736206437e+00 5.259313156361821839e+00
-3.479490518124999653e+03 5.417668934023467386e+00 5.625498344335719381e+00 5.192985594438867203e+00
-3.478448130312499870e+03 5.319743291879727387e+00 5.608031736942585610e+00 5.128277152290880103e+00
-3.477405742499999633e+03 5.222995778902363107e+00 5.589039190376361432e+00 5.065024443498394646e+00
-3.476363354687500305e+03 5.127061746687648025e+00 5.568479613742834289e+00 5.003157526082178563e+00
-3.475320966874999158e+03 5.031917295312135607e+00 5.546352760593558529e+00 4.942583047799274709e+00
-3.474278579062500285e+03 4.937928451899932014e+00 5.522810129273496571e+00 4.883330886726112041e+00
-3.473236191249999138e+03 4.845398976929502055e+00 5.497609655454652966e+00 4.825304540350362714e+00
-3.472193803437499810e+03 4.754496520642033097e+00 5.470512517486386450e+00 4.768413891620397749e+00
-3.471151415624999572e+03 4.665402671561791337e+00 5.441532943441310444e+00 4.712562979344734337e+00
-3.470109027812500244e+03 4.578095718079415732e+00 5.410448058687020279e+00 4.657501586371757263e+00
-3.469066640000000007e+03 4.492256742474689091e+00 5.377032268168250084e+00 4.603049524858344732e+00
-3.468024252187499314e+03 4.407662355034475787e+00 5.341338786143157158e+00 4.549143295709857426e+00
-3.466981864374999077e+03 4.324447625720885036e+00 5.303276109877653077e+00 4.495731695679499040e+00
-3.465939476562499749e+03 4.242945565827438870e+00 5.262845758987267253e+00 4.442918078785174529e+00
-3.464897088749999511e+03 4.163105651272559271e+00 5.219986669054384798e+00 4.390739718866722541e+00
-3.463854700937500183e+03 4.085212595041062933e+00 5.174629804234023744e+00 4.339318121635646008e+00
-3.462812313124999037e+03 4.009294842868593278e+00 5.126778347944976666e+00 4.288623025580701409e+00
-3.461769925312499709e+03 3.935373172696814414e+00 5.076372795293700335e+00 4.238614696750274469e+00
-3.460727537499999016e+03 3.863778123896193684e+00 5.023553154534556420e+00 4.189477332053375136e+00
-3.459685149687500143e+03 3.794648116259880410e+00 4.968531792411101655e+00 4.141219457944902871e+00
-3.458642761874999451e+03 3.728074232327920789e+00 4.911887818073541467e+00 4.093730994265147416e+00
-3.457600374062499213e+03 3.664346574927987099e+00 4.853800868524035472e+00 4.047000327893172766e+00
-3.456557986249998976e+03 3.603380414922130903e+00 4.794124008915222390e+00 4.000990304443916123e+00
-3.455515598437499648e+03 3.545102492809963479e+00 4.732936821306579667e+00 3.955755442757428852e+00
-3.454473210624999865e+03 3.489688941339213368e+00 4.670150912893245021e+00 3.911317079710373346e+00
-3.453430822812500082e+03 3.436992370246048978e+00 4.605481044205899543e+00 3.867569635897071478e+00
-3.452388435000000300e+03 3.386760431926093773e+00 4.538527271901578786e+00 3.824353173938692674e+00
-3.451346047187499153e+03 3.338860463972259218e+00 4.469327670366241456e+00 3.781609695531415127e+00
-3.450303659374999825e+03 3.293185593791303489e+00 4.398015361052374672e+00 3.739307178877742111e+00
-3.449261271562499587e+03 3.249615033390756302e+00 4.324836089479815016e+00 3.697431385501326773e+00
-3.448218883749999804e+03 3.208051385920614784e+00 4.250098799269170335e+00 3.656124161018562191e+00
-3.447176495937499567e+03 3.168417692087326820e+00 4.173773488272916055e+00 3.615457745759727892e+00
-3.446134108125000239e+03 3.130797923911694536e+00 4.095988073914312189e+00 3.575485070870001891e+00
-3.445091720312499547e+03 3.095532825984911085e+00 4.017299942629048992e+00 3.536271916467714327e+00
-3.444049332500000219e+03 3.063077231571742942e+00 3.938207866737566398e+00 3.497906971277783938e+00
-3.443006944687499526e+03 3.033295948400307473e+00 3.858867500387928029e+00 3.460342885177918770e+00
-3.441964556874999744e+03 3.005728201590553983e+00 3.778981286718974708e+00 3.423430610097225379e+00
-3.440922169062499052e+03 2.980128438510988964e+00 3.698273345986259564e+00 3.387068004324841120e+00
-3.439879781250000178e+03 2.956406169861973687e+00 3.616968636012906302e+00 3.351275373929021750e+00
-3.438837393437499486e+03 2.934625011902887604e+00 3.535607710859329789e+00 3.316271379404503783e+00
-3.437795005625000158e+03 2.914790055172773453e+00 3.454662093054344574e+00 3.282100174354226851e+00
-3.436752617812499011e+03 2.896715140714212211e+00 3.374431965981153692e+00 3.248652970760734338e+00
-3.435710229999999683e+03 2.880257166196975138e+00 3.294955192413606682e+00 3.215925569948473228e+00
-3.434667842187498991e+03 2.865207963704561323e+00 3.216384041496210155e+00 3.183943010466329326e+00
-3.433625454374999663e+03 2.851264435609335735e+00 3.139004480493567506e+00 3.152667766954619033e+00
-3.432583066562499880e+03 2.838198762247454709e+00 3.063121701265602681e+00 3.122084661094403302e+00
-3.431540678749999643e+03 2.825863540899540727e+00 2.988916777726859486e+00 3.092194636012820297e+00
-3.430498290937499860e+03 2.814272931456254234e+00 2.916553000026696818e+00 3.063000186386712453e+00
-3.429455903125000077e+03 2.803257318992541158e+00 2.846284576773247643e+00 3.034422360017318354e+00
-3.428413515312500294e+03 2.792763740007084383e+00 2.778225855766367047e+00 3.006407732544115419e+00
-3.427371127500000512e+03 2.782878436745237050e+00 2.712714230129769533e+00 2.979043979032498068e+00
-3.426328739687499365e+03 2.773435986314980450e+00 2.650355806056364560e+00 2.952362735642348301e+00
-3.425286351874999582e+03 2.764210896221007907e+00 2.591454145417413812e+00 2.926290459031142266e+00
-3.424243964062499799e+03 2.755107609113298217e+00 2.536044870548275654e+00 2.900749269420393794e+00
-3.423201576250000016e+03 2.746140936596541238e+00 2.483848455102655617e+00 2.875690414864163102e+00
-3.422159188437499779e+03 2.737014548783008649e+00 2.434337945460718799e+00 2.851086355567464370e+00
-3.421116800624999541e+03 2.727287858195935222e+00 2.387336818077075762e+00 2.826832528134624933e+00
-3.420074412812499304e+03 2.717025501197307680e+00 2.342986340414719315e+00 2.802886047509270728e+00
-3.419032024999999521e+03 2.706349380018120865e+00 2.301136738960064321e+00 2.779069411505338039e+00
-3.417989637187499284e+03 2.695425785626336168e+00 2.261756005181742246e+00 2.755293713154658430e+00
-3.416947249374999956e+03 2.684533593023670228e+00 2.225275788982290059e+00 2.731549824877205879e+00
-3.415904861562499264e+03 2.673776322965999430e+00 2.191881805078417234e+00 2.707822141569494967e+00
-3.414862473749999481e+03 2.663247562362252463e+00 2.161420378696598199e+00 2.684169006338999353e+00
-3.413820085937499698e+03 2.652941912957665238e+00 2.133864437875061526e+00 2.660638338190320695e+00
-3.412777698125000370e+03 2.643004723805256084e+00 2.109241425844674112e+00 2.637225058789552712e+00
-3.411735310312499223e+03 2.633537862774912419e+00 2.087309831515102410e+00 2.613924545778439246e+00
-3.410692922499998986e+03 2.624176704173688091e+00 2.067834172835202988e+00 2.590743936914982282e+00
-3.409650534687499203e+03 2.614540138571555428e+00 2.051045187400982073e+00 2.567671889455416245e+00
-3.408608146874999875e+03 2.604338940389623325e+00 2.037109615393897677e+00 2.544742718395687220e+00
-3.407565759062499637e+03 2.593564412067290714e+00 2.025871731029345035e+00 2.522031511885025168e+00
-3.406523371250000309e+03 2.582113697462056656e+00 2.016842006617385330e+00 2.499511025352031179e+00
-3.405480983437500072e+03 2.569707656175121535e+00 2.009683614947592734e+00 2.477104552803681248e+00
-3.404438595624999380e+03 2.556210112540348689e+00 2.004310163784844612e+00 2.454803477127729394e+00
-3.403396207812499142e+03 2.541371408042639501e+00 2.000589235626809792e+00 2.432654082006715957e+00
-3.402353819999999814e+03 2.525132420664563782e+00 1.998397769368919441e+00 2.410651069316464223e+00
-3.401311432187499577e+03 2.507658946599179650e+00 1.997574272691680974e+00 2.388782594777891344e+00
-3.400269044374999339e+03 2.489239812240850114e+00 1.998047470640187839e+00 2.367135658882827176e+00
-3.399226656562499556e+03 2.470212566024982070e+00 1.999511018239783944e+00 2.345778292169832024e+00
-3.398184268749999774e+03 2.450805904729660423e+00 2.001458571579918022e+00 2.324733818394030926e+00
-3.397141880937499991e+03 2.430954189502908758e+00 2.003715256655755006e+00 2.304001904655875954e+00
-3.396099493125000208e+03 2.410630006387152413e+00 2.006359469615104807e+00 2.283632218236991474e+00
-3.395057105312499061e+03 2.389772381283592040e+00 2.009399370078559066e+00 2.263675183769948696e+00
-3.394014717499999279e+03 2.368518749712997362e+00 2.012637928279623623e+00 2.244104002504093032e+00
-3.392972329687499496e+03 2.347298936816249348e+00 2.015968881825869197e+00 2.224914155806589022e+00
-3.391929941874999713e+03 2.326336243678299720e+00 2.019310990151119256e+00 2.206060598953994312e+00
-3.390887554062499930e+03 2.305866426552426685e+00 2.022431756601610342e+00 2.187496210310404088e+00
-3.389845166249999693e+03 2.285918839721253981e+00 2.025273790364707782e+00 2.169157583036844805e+00
-3.388802778437500365e+03 2.266708119039527514e+00 2.027985358308698860e+00 2.151079629874134813e+00
-3.387760390624999218e+03 2.248384605928987146e+00 2.030454224371302185e+00 2.133240070331885452e+00
-3.386718002812499890e+03 2.230813723926893921e+00 2.032479075922871914e+00 2.115614566392043816e+00
-3.385675614999999652e+03 2.213918384864481226e+00 2.033892199798584599e+00 2.098147285534122108e+00
-3.384633227187499870e+03 2.197684252500304414e+00 2.034459822549823382e+00 2.080789145931581707e+00
-3.383590839374999177e+03 2.181944251014157565e+00 2.033845009060176068e+00 2.063479108988682587e+00
-3.382548451562500304e+03 2.166696873407192747e+00 2.031998704937122646e+00 2.046206154923409404e+00
-3.381506063749999612e+03 2.151967645958401842e+00 2.029024271597464235e+00 2.028915282188274549e+00
-3.380463675937500284e+03 2.137709444830752759e+00 2.024696621033222232e+00 2.011585581065817419e+00
-3.379421288124999137e+03 2.123988043089399813e+00 2.018921049722997463e+00 1.994208256789803846e+00
-3.378378900312499809e+03 2.110877500723994604e+00 2.011632625668425156e+00 1.976788667266433430e+00
-3.377336512499999117e+03 2.098388096774173928e+00 2.002661166971189122e+00 1.959388084199609414e+00
-3.376294124687499789e+03 2.086656900526150160e+00 1.992092390212424124e+00 1.942063618796608937e+00
-3.375251736874999551e+03 2.075765560816973387e+00 1.979990735287854076e+00 1.924841694068757159e+00
-3.374209349062500223e+03 2.065826798700959088e+00 1.966473212140557258e+00 1.907788771987731780e+00
-3.373166961249998621e+03 2.057066412178361059e+00 1.951592555555692110e+00 1.890943379140767711e+00
-3.372124573437500203e+03 2.049601140917097108e+00 1.935254093195083902e+00 1.874275424934832790e+00
-3.371082185624999056e+03 2.043426637224700748e+00 1.917448290668419375e+00 1.857790422841322231e+00
-3.370039797812499728e+03 2.038559609796893657e+00 1.898315069700166280e+00 1.841546488967679585e+00
-3.368997409999999491e+03 2.035021392558993725e+00 1.878104599802934205e+00 1.825641487244914041e+00
-3.367955022187499708e+03 2.032913318273595671e+00 1.857058267576743971e+00 1.810220501088029454e+00
-3.366912634374999470e+03 2.032108481708966963e+00 1.835380444719793225e+00 1.795367004369312625e+00
-3.365870246562500142e+03 2.032395382149063678e+00 1.813231662708132186e+00 1.781071768251545118e+00
-3.364827858749999450e+03 2.033856994580094391e+00 1.790790716311086994e+00 1.767292741301569992e+00
-3.363785470937500122e+03 2.036686595246424591e+00 1.768155883319094013e+00 1.754009858624098417e+00
-3.362743083124998975e+03 2.040786805886548816e+00 1.745269374486874137e+00 1.741144537168245687e+00
-3.361700695312499647e+03 2.046029057822575492e+00 1.722135700872081898e+00 1.728604767685538279e+00
-3.360658307499999864e+03 2.052332651836271005e+00 1.698986472417667759e+00 1.716309212409567575e+00
-3.359615919687500082e+03 2.059411604042837407e+00 1.675999480463674640e+00 1.704225090768576756e+00
-3.358573531874999844e+03 2.066880544856132929e+00 1.653059082375453848e+00 1.692290886658052163e+00
-3.357531144062499607e+03 2.074623541481054989e+00 1.630006542017581772e+00 1.680422901427090165e+00
-3.356488756249999369e+03 2.082744024019364648e+00 1.606930796366456748e+00 1.668599645027132095e+00
-3.355446368437499586e+03 2.091162358333039428e+00 1.583864580662214472e+00 1.656802648404994027e+00
-3.354403980624999349e+03 2.099433744159863835e+00 1.560727191589828200e+00 1.644976456964371891e+00
-3.353361592812499566e+03 2.107297503184673459e+00 1.537571408356457781e+00 1.633073980237783829e+00
-3.352319204999999783e+03 2.114674277876256170e+00 1.514571621589785089e+00 1.621085398985609105e+00
-3.351276817187499546e+03 2.121590208618340689e+00 1.491856259146966845e+00 1.609056357340499011e+00
-3.350234429375000218e+03 2.127784908382124751e+00 1.469520275496474238e+00 1.596994358130217284e+00
-3.349192041562499981e+03 2.133053866023167711e+00 1.447590943224476678e+00 1.584934050139468864e+00
-3.348149653749999288e+03 2.137333971350492412e+00 1.426110570875242622e+00 1.572887099821020707e+00
-3.347107265937499051e+03 2.140585293666041444e+00 1.405299422876009841e+00 1.560872742919244160e+00
-3.346064878124999723e+03 2.142828534559583442e+00 1.385296414279068244e+00 1.548923552087631661e+00
-3.345022490312499485e+03 2.144050152522330333e+00 1.366206101445683441e+00 1.537080873895746214e+00
-3.343980102500000157e+03 2.144173032937343848e+00 1.348244788060085186e+00 1.525353606086464087e+00
-3.342937714687500375e+03 2.143157943955655398e+00 1.331603125371450869e+00 1.513759314788404753e+00
-3.341895326874999682e+03 2.140988191479688219e+00 1.316303747113082068e+00 1.502268899071921071e+00
-3.340852939062499900e+03 2.137464665976531286e+00 1.302334396083408397e+00 1.490892434317357296e+00
-3.339810551250000117e+03 2.132424324659547121e+00 1.289779647998955392e+00 1.479639798443272536e+00
-3.338768163437499879e+03 2.126043846873766796e+00 1.278909113576738754e+00 1.468545825709749675e+00
-3.337725775625000097e+03 2.118452114046461165e+00 1.269959705186891386e+00 1.457623686265105301e+00
-3.336683387812499404e+03 2.109692406945169463e+00 1.262959690074944685e+00 1.446880298544827248e+00
-3.335640999999999622e+03 2.099679684733771534e+00 1.257730159729327779e+00 1.436304639367254277e+00
-3.334598612187499839e+03 2.088335306330703744e+00 1.253997092403934310e+00 1.425881626167010641e+00
-3.333556224375000056e+03 2.075602365468796506e+00 1.251617042648346612e+00 1.415606434401555536e+00
-3.332513836562500273e+03 2.061394228377807725e+00 1.250591602632119548e+00 1.405467866007837685e+00
-3.331471448749999126e+03 2.045570548631229446e+00 1.250835176154317718e+00 1.395410605835590401e+00
-3.330429060937499344e+03 2.028173407447463550e+00 1.252115058755813859e+00 1.385406863794282462e+00
-3.329386673124999561e+03 2.009411453039677387e+00 1.254196983976944013e+00 1.375456512211351345e+00
-3.328344285312499778e+03 1.989308842291577895e+00 1.257023634360662667e+00 1.365527417503305196e+00
-3.327301897499999995e+03 1.967811726230376479e+00 1.260642503077637144e+00 1.355583167873126271e+00
-3.326259509687499758e+03 1.944805670906923911e+00 1.264973539875171138e+00 1.345570933178432238e+00
-3.325217121874999975e+03 1.920296428591847349e+00 1.269929144938557020e+00 1.335421564650852266e+00
-3.324174734062499283e+03 1.894419610264993281e+00 1.275460417439048033e+00 1.325072077506739054e+00
-3.323132346249999500e+03 1.867292470735824494e+00 1.281365575718195648e+00 1.314494384085459933e+00
-3.322089958437499718e+03 1.838961137518316358e+00 1.287489669109324719e+00 1.303660233352589515e+00
-3.321047570624999480e+03 1.809386659480757942e+00 1.293746064908357418e+00 1.292583884943284245e+00
-3.320005182812499243e+03 1.778576071831354577e+00 1.299991784037044074e+00 1.281328038309393680e+00
-3.318962794999999460e+03 1.746685893088729014e+00 1.306265348038297525e+00 1.269920188319976218e+00
-3.317920407187499677e+03 1.713954180046053377e+00 1.312718601313489053e+00 1.258353147336247702e+00
-3.316878019375000349e+03 1.680592187894888845e+00 1.319368490776610336e+00 1.246643868460925342e+00
-3.315835631562499657e+03 1.646653609897521298e+00 1.326107289727205707e+00 1.234808542835072798e+00
-3.314793243749999874e+03 1.612104459001844070e+00 1.332772162566159935e+00 1.222867546838525055e+00
-3.313750855937500091e+03 1.576975588522639748e+00 1.339150120931034138e+00 1.210830773993434750e+00
-3.312708468124999854e+03 1.541275702083355403e+00 1.345050975670241566e+00 1.198732438026821390e+00
-3.311666080312500071e+03 1.504923165809830543e+00 1.350328922821154132e+00 1.186593756174110448e+00
-3.310623692499999834e+03 1.467952328210347712e+00 1.354894302208714763e+00 1.174432984905972699e+00
-3.309581304687499596e+03 1.430411601711868652e+00 1.358760566827353466e+00 1.162246048411935684e+00
-3.308538916875000268e+03 1.392354021581381662e+00 1.361881659106225495e+00 1.150026432941334331e+00
-3.307496529062499576e+03 1.353971980122811392e+00 1.364122596241750696e+00 1.137811497798686400e+00
-3.306454141249999793e+03 1.315591856516325597e+00 1.365386165919813211e+00 1.125649196274794761e+00
-3.305411753437499556e+03 1.277457247463402723e+00 1.365568464980991381e+00 1.113582258814538761e+00
-3.304369365624999773e+03 1.239712297492935988e+00 1.364596400667615450e+00 1.101630410530990423e+00
-3.303326977812499536e+03 1.202466991085196835e+00 1.362510818549610647e+00 1.089781954995877378e+00
-3.302284590000000208e+03 1.165893875363935628e+00 1.359431111218954324e+00 1.078062829503856124e+00
-3.301242202187499515e+03 1.130091384505398588e+00 1.355351372092527207e+00 1.066476409378722900e+00
-3.300199814374999278e+03 1.095328702606367832e+00 1.350202670032593977e+00 1.055036837979155928e+00
-3.299157426562499495e+03 1.061870539891140997e+00 1.344002642277353221e+00 1.043773758037810584e+00
-3.298115038749999712e+03 1.029617700284760407e+00 1.336703369131579278e+00 1.032699729844008596e+00
-3.297072650937499930e+03 9.985178811209752814e-01 1.328291622328177768e+00 1.021827829053030268e+00
-3.296030263124999692e+03 9.685823063041705261e-01 1.318782079463827861e+00 1.011152128772685010e+00
-3.294987875312499000e+03 9.396509944073732079e-01 1.308294055432791758e+00 1.000657701585592196e+00
-3.293945487499999672e+03 9.116260910161989584e-01 1.297068644046487584e+00 9.903190268038830624e-01
-3.292903099687499889e+03 8.845527420493368709e-01 1.285151944385504175e+00 9.801319850762690855e-01
-3.291860711874999652e+03 8.583086259390860784e-01 1.272438504333633702e+00 9.700964515364267626e-01
-3.290818324062500324e+03 8.327956878385709416e-01 1.258857317499488815e+00 9.602063650744570023e-01
-3.289775936249999177e+03 8.079460954920612004e-01 1.244356325213779257e+00 9.504572372606193698e-01
-3.288733548437499394e+03 7.837041322887737804e-01 1.228982001816494973e+00 9.408586007282271346e-01
-3.287691160624999611e+03 7.600060830347505902e-01 1.212816412293130641e+00 9.313943246463040060e-01
-3.286648772812499828e+03 7.368039602646669906e-01 1.195902603234049622e+00 9.220600398779225104e-01
-3.285606385000000046e+03 7.141161178749264593e-01 1.178169547220821345e+00 9.128671406492941953e-01
-3.284563997187499808e+03 6.919617239370496886e-01 1.159559656274703032e+00 9.038264353600592438e-01
-3.283521609374999116e+03 6.704067217485639718e-01 1.140147943422264998e+00 8.949252645823363439e-01
-3.282479221562499788e+03 6.495266003721299475e-01 1.120093169164610991e+00 8.861382547710731084e-01
-3.281436833749999550e+03 6.294323975268835136e-01 1.099505924371773080e+00 8.774606805860624137e-01
-3.280394445937500222e+03 6.102063543821703018e-01 1.078461007019188678e+00 8.689037052743328049e-01
-3.279352058124999076e+03 5.918609740331850499e-01 1.057056099826212181e+00 8.604687255603349350e-01
-3.278309670312499748e+03 5.743606927214287561e-01 1.035295622778949820e+00 8.521368871322611005e-01
-3.277267282499999510e+03 5.576856196618041883e-01 1.013237147290944495e+00 8.439273959570626760e-01
-3.276224894687499727e+03 5.418103842021277927e-01 9.910919478182680376e-01 8.358743093915858013e-01
-3.275182506874999490e+03 5.266394027347585105e-01 9.690325678188023151e-01 8.279976314536191540e-01
-3.274140119062499252e+03 5.121185967805679251e-01 9.472372647426967607e-01 8.203083530196648709e-01
-3.273097731249999470e+03 4.983092383711409945e-01 9.258172335395095098e-01 8.127960283694236621e-01
-3.272055343437499687e+03 4.852537232931967703e-01 9.048568571790736037e-01 8.054604733584455056e-01
-3.271012955624999904e+03 4.728405758456669661e-01 8.844729325066161829e-01 7.982761789685649534e-01
-3.269970567812499667e+03 4.610228324098230579e-01 8.647599204843351428e-01 7.912495107927669524e-01
-3.268928179999999884e+03 4.497759510798293725e-01 8.457611541263118093e-01 7.843905910139424842e-01
-3.267885792187499192e+03 4.390855618481382394e-01 8.275245881095234513e-01 7.776796312749241213e-01
-3.266843404374999864e+03 4.289968185614440044e-01 8.102213831416221756e-01 7.711185414408653349e-01
-3.265801016562499626e+03 4.193959339224511695e-01 7.940075585958874527e-01 7.647183484116787389e-01
-3.264758628750000298e+03 4.101541832928460307e-01 7.788817438468259580e-01 7.584784320552678816e-01
-3.263716240937499606e+03 4.012286622320675455e-01 7.648355521328641382e-01 7.523883580739156862e-01
-3.262673853124999368e+03 3.926603689515313911e-01 7.519145875573050031e-01 7.464351074683912568e-01
-3.261631465312499586e+03 3.845175873277876799e-01 7.401290115266121461e-01 7.406140529889650992e-01
-3.260589077499999803e+03 3.766912843304176528e-01 7.293463085411209246e-01 7.349254262108333435e-01
-3.259546689687500020e+03 3.689563798869268663e-01 7.194421770845067510e-01 7.293548989034236429e-01
-3.258504301874999783e+03 3.612430855825643494e-01 7.103841933968320088e-01 7.239071550494545759e-01
-3.257461914062499545e+03 3.534787928060303952e-01 7.021384470688457613e-01 7.185666167983035812e-01
-3.256419526250000217e+03 3.456908851934059612e-01 6.946006929584903622e-01 7.133305104280422970e-01
-3.255377138437499525e+03 3.380397448087871792e-01 6.876177011652163662e-01 7.081840431127325308e-01
-3.254334750624999742e+03 3.307230956608113170e-01 6.811217589346713064e-01 7.031202807607360716e-01
-3.253292362812499505e+03 3.237724537406776459e-01 6.750346370022328735e-01 6.981370851615537054e-01
-3.252249974999999722e+03 3.169913035554105529e-01 6.692748560889547615e-01 6.932216040753009789e-01
-3.251207587187499030e+03 3.103012483313267733e-01 6.638783766257942975e-01 6.883603318505766566e-01
-3.250165199374999702e+03 3.038269009247508978e-01 6.589181142180848827e-01 6.835391275873381467e-01
-3.249122811562499464e+03 2.976184263056627088e-01 6.544187717098766122e-01 6.787483434112593361e-01
-3.248080423749999227e+03 2.915871093920263113e-01 6.503593597315280306e-01 6.739814490107103317e-01
-3.247038035937499899e+03 2.856660389843377335e-01 6.466612423022519707e-01 6.692275482713354595e-01
-3.245995648124999661e+03 2.799404795038549221e-01 6.433101353155268320e-01 6.644918616224326779e-01
-3.244953260312500333e+03 2.744709510070405534e-01 6.402976824984705218e-01 6.597832020641677397e-01
-3.243910872499999641e+03 2.692426650676784106e-01 6.375791815523939032e-01 6.551016733875133502e-01
-3.242868484687499404e+03 2.641626726798155245e-01 6.350956719479833312e-01 6.504164550633312336e-01
-3.241826096874999621e+03 2.590719325396693140e-01 6.327766366392135744e-01 6.457102138737049746e-01
-3.240783709062499838e+03 2.538646979992710828e-01 6.306555131797575431e-01 6.409938913478004929e-01
-3.239741321249999146e+03 2.484984684560221369e-01 6.287747074050503704e-01 6.362704075377350055e-01
-3.238698933437499818e+03 2.429048606289589407e-01 6.271704118771451730e-01 6.315346840142973539e-01
-3.237656545624999126e+03 2.370847571183943292e-01 6.258241984924256540e-01 6.267829347909780191e-01
-3.236614157812499343e+03 2.311198931663184797e-01 6.245626502649910261e-01 6.220180109212646302e-01
-3.235571769999999560e+03 2.250225098420691738e-01 6.232155958531830908e-01 6.172382630604402731e-01
-3.234529382187499778e+03 2.187782679707354627e-01 6.216697042841974330e-01 6.124371608128267308e-01
-3.233486994374999995e+03 2.123703113223440186e-01 6.199135605635608393e-01 6.076182291484335529e-01
-3.232444606562499757e+03 2.057954876659253696e-01 6.179816620431488605e-01 6.027761752648931326e-01
-3.231402218749999520e+03 1.991454450371429319e-01 6.158017422534542984e-01 5.979134171809022957e-01
-3.230359830937499737e+03 1.924597530545883450e-01 6.133339738918408557e-01 5.930470151815802060e-01
-3.229317443124999500e+03 1.857247298763980425e-01 6.105622944578201761e-01 5.881988125868972128e-01
-3.228275055312500172e+03 1.789915592965442837e-01 6.073742587796830961e-01 5.833897019455142052e-01
-3.227232667499999479e+03 1.722602683169715820e-01 6.036431472814258736e-01 5.786239605388903140e-01
-3.226190279687499697e+03 1.654547409261085400e-01 5.993845006227909167e-01 5.739073243539081215e-01
-3.225147891874999914e+03 1.585566085581532059e-01 5.946908757731690365e-01 5.692568721446836788e-01
-3.224105504062500131e+03 1.516182053425368381e-01 5.895755029618607868e-01 5.646714136006889539e-01
-3.223063116249999894e+03 1.446996051367628322e-01 5.840027234847480209e-01 5.601403080136486690e-01
-3.222020728437500111e+03 1.379067023609210629e-01 5.779271191513482009e-01 5.556594174258442376e-01
-3.220978340624999873e+03 1.312910085035709495e-01 5.713399362585164232e-01 5.512242106664546615e-01
-3.219935952812499636e+03 1.247281325244476990e-01 5.642970991384353985e-01 5.468360186705740755e-01
-3.218893564999999853e+03 1.182317970474053570e-01 5.568581126682758953e-01 5.424917584139264948e-01
-3.217851177187500070e+03 1.120052160809295316e-01 5.490281939991531468e-01 5.381883791864738864e-01
-3.216808789375000288e+03 1.061172723495757697e-01 5.407911599121252300e-01 5.339192250611162205e-01
-3.215766401562499141e+03 1.005355685935063192e-01 5.321926006372605933e-01 5.296802278171078848e-01
-3.214724013749999813e+03 9.523970049224861345e-02 5.232571179149151375e-01 5.254731912124821491e-01
-3.213681625937499575e+03 9.026964429248829358e-02 5.139285119943287627e-01 5.212979979151569632e-01
-3.212639238125000247e+03 8.556788515625093905e-02 5.041288800880745491e-01 5.171429075427702582e-01
-3.211596850312500010e+03 8.099524615010353368e-02 4.938546244468809410e-01 5.130041933044103830e-01
-3.210554462499999318e+03 7.652797992821730455e-02 4.831707131931520793e-01 5.088856993792787442e-01
-3.209512074687499535e+03 7.212569119031400633e-02 4.721183655808497415e-01 5.047932483217817401e-01
-3.208469686874999752e+03 6.776229461201521698e-02 4.607159314891513535e-01 5.007397981229136930e-01
-3.207427299062499515e+03 6.346737739869717787e-02 4.490518811258318865e-01 4.967316724914405679e-01
-3.206384911250000187e+03 5.927086209161994135e-02 4.371950435700874271e-01 4.927709751918704084e-01
-3.205342523437499040e+03 5.515474815637741446e-02 4.251570411093340551e-01 4.888568347388906887e-01
-3.204300135624999257e+03 5.102315890108460872e-02 4.129466036723513644e-01 4.849846386162303680e-01
-3.203257747812499474e+03 4.683193803538962530e-02 4.005798045001375818e-01 4.811519729770392106e-01
-3.202215359999999691e+03 4.255513697895871306e-02 3.880993443698296241e-01 4.773563226032238593e-01
-3.201172972187500363e+03 3.820112216777021841e-02 3.754715647434170855e-01 4.736013429025136556e-01
-3.200130584374999671e+03 3.386730567514581458e-02 3.627088480983924890e-01 4.698988734221800079e-01
-3.199088196562499434e+03 2.955205929333548642e-02 3.498288183529733031e-01 4.662553443025022615e-01
-3.198045808749999651e+03 2.517191064335524975e-02 3.368200512074156494e-01 4.626726734984067391e-01
-3.197003420937499868e+03 2.075132194315201795e-02 3.237519368091896221e-01 4.591546828992578710e-01
-3.195961033125000085e+03 1.625124004214896500e-02 3.107470464428493395e-01 4.557000158140506185e-01
-3.194918645312499848e+03 1.163531447947525888e-02 2.979159906607657393e-01 4.523053191974794052e-01
-3.193876257499999156e+03 7.006424362245800008e-03 2.853714736355776327e-01 4.489722954828135881e-01
-3.192833869687499828e+03 2.391221834241008537e-03 2.730700853395351402e-01 4.457032899376915935e-01
-3.191791481874999590e+03 -2.233173946981484304e-03 2.609772651036830204e-01 4.424980874096421379e-01
-3.190749094062499807e+03 -6.825094680735430130e-03 2.491991285894331054e-01 4.393552620111602081e-01
-3.189706706249999570e+03 -1.133613632388949521e-02 2.377740032256667191e-01 4.362714135427751549e-01
-3.188664318437499787e+03 -1.569351651948178161e-02 2.267381563150249191e-01 4.332515856308986613e-01
-3.187621930624999095e+03 -1.974510597855448635e-02 2.162256382476773764e-01 4.302938348286336478e-01
-3.186579542812499767e+03 -2.326588866387717391e-02 2.064021100188723756e-01 4.273985263246402044e-01
-3.185537154999999530e+03 -2.615686359897445579e-02 1.973891617133566312e-01 4.245624781660974900e-01
-3.184494767187499747e+03 -2.838411972553266105e-02 1.892149437308225379e-01 4.217812899289568596e-01
-3.183452379374999509e+03 -2.984603524613713144e-02 1.818606006589255641e-01 4.190498735053168611e-01
-3.182409991562499272e+03 -3.046177981233480492e-02 1.753353315364207243e-01 4.163656298361505526e-01
-3.181367603749999489e+03 -3.011989378942400708e-02 1.696387771658363353e-01 4.137360773260683744e-01
-3.180325215937499706e+03 -2.877458018011476437e-02 1.647812133187608330e-01 4.111675281837386953e-01
-3.179282828124999469e+03 -2.657264708465825742e-02 1.607871780960898334e-01 4.086580211549493691e-01
-3.178240440312499686e+03 -2.364497613458418912e-02 1.576444874581134914e-01 4.062020457450090105e-01
-3.177198052499999903e+03 -2.013268519282190860e-02 1.553212031524073278e-01 4.037892052117865727e-01
-3.176155664687499211e+03 -1.610432450797411041e-02 1.538466878271966543e-01 4.014161210133087021e-01
-3.175113276874999883e+03 -1.154972187230038361e-02 1.533310799443746153e-01 3.990822971877050485e-01
-3.174070889062499646e+03 -6.472692797678550325e-03 1.537678132694188238e-01 3.967866583723458351e-01
-3.173028501249999863e+03 -8.429857104909621590e-04 1.551126880979988298e-01 3.945248344446052879e-01
-3.171986113437500080e+03 5.392469265291605085e-03 1.573268945971041111e-01 3.922935879498817280e-01
-3.170943725625000297e+03 1.220614842428627278e-02 1.603666986779569981e-01 3.900911266598116600e-01
-3.169901337812499605e+03 1.960911269370937959e-02 1.642348705538040354e-01 3.879145066187189572e-01
-3.168858949999999822e+03 2.760056679801120572e-02 1.689361251451437229e-01 3.857543847843108442e-01
-3.167816562187499585e+03 3.617023857988506397e-02 1.745178421168787630e-01 3.836101585791334423e-01
-3.166774174374999802e+03 4.532557114544209786e-02 1.810000062016625666e-01 3.814813862594166327e-01
-3.165731786562500019e+03 5.498010164747511863e-02 1.883606806971099279e-01 3.793649643266322480e-01
-3.164689398750000237e+03 6.495245480547209849e-02 1.965080202610752225e-01 3.772587781335488000e-01
-3.163647010937499090e+03 7.509374700888984955e-02 2.052750973629594577e-01 3.751604686086418283e-01
-3.162604623124999762e+03 8.538833578010351921e-02 2.145108825840839339e-01 3.730671074868112114e-01
-3.161562235312499524e+03 9.583025732698619015e-02 2.241085761607315707e-01 3.709716843528412800e-01
-3.160519847500000196e+03 1.063463383892227360e-01 2.339564051950210333e-01 3.688677931903409091e-01
-3.159477459687499959e+03 1.168912805494864010e-01 2.439632957050728301e-01 3.667490049918571415e-01
-3.158435071874999267e+03 1.274908609834682904e-01 2.541226114361816446e-01 3.646078824702487786e-01
-3.157392684062499484e+03 1.381281988400703820e-01 2.644079452473125924e-01 3.624413942830500557e-01
-3.156350296249999701e+03 1.487618147433529825e-01 2.748209968456761798e-01 3.602495772813610886e-01
-3.155307908437499918e+03 1.593287118016671333e-01 2.853547640776147309e-01 3.580312873324085765e-01
-3.154265520625000136e+03 1.697770930665915556e-01 2.959291436147080678e-01 3.557872173254837400e-01
-3.153223132812499443e+03 1.800659485012392758e-01 3.064361383970460317e-01 3.535185387885969588e-01
-3.152180744999999206e+03 1.900369547107217671e-01 3.167816416369657051e-01 3.512297727344056431e-01
-3.151138357187499878e+03 1.995255852077515435e-01 3.269283724087636012e-01 3.489197406944392066e-01
-3.150095969374999640e+03 2.084858613206911626e-01 3.368611721261912662e-01 3.465911387483704975e-01
-3.149053581562500312e+03 2.169076012412820553e-01 3.465757135166945835e-01 3.442427142850750799e-01
-3.148011193749999165e+03 2.248272675976522028e-01 3.561298700401094863e-01 3.418788091326608325e-01
-3.146968805937499383e+03 2.322863571955693929e-01 3.655005354043471266e-01 3.395058411297671164e-01
-3.145926418124999600e+03 2.392402235891199214e-01 3.745580077210609038e-01 3.371300719461772233e-01
-3.144884030312499817e+03 2.456325355724688353e-01 3.831508394211270985e-01 3.347545072030690960e-01
-3.143841642500000034e+03 2.515316670431781421e-01 3.911696602287749736e-01 3.323831418566442486e-01
-3.142799254687499797e+03 2.569959467333939873e-01 3.986567683896277692e-01 3.300204630716150889e-01
-3.141756866874999105e+03 2.620382385034767947e-01 4.056475655914384970e-01 3.276720819640633886e-01
-3.140714479062499777e+03 2.667011068343259628e-01 4.121858092855779643e-01 3.253455738361765714e-01
-3.139672091249999539e+03 2.709549914541065085e-01 4.183182613114319603e-01 3.230466570848072871e-01
-3.138629703437499757e+03 2.747435563418983984e-01 4.240367594695653164e-01 3.207819086040643031e-01
-3.137587315624999519e+03 2.781526975360776310e-01 4.293501763985718700e-01 3.185566758366189521e-01
-3.136544927812499282e+03 2.813298669229090665e-01 4.342303356432342110e-01 3.163736418490200042e-01
-3.135502539999999044e+03 2.843427389927045690e-01 4.386442986932515553e-01 3.142312348217505269e-01
-3.134460152187499716e+03 2.872315907151996028e-01 4.425935083070665077e-01 3.121318936401786259e-01
-3.133417764374999479e+03 2.899712283277736669e-01 4.460384088293366522e-01 3.100780992864228813e-01
-3.132375376562499696e+03 2.925236732120171657e-01 4.489685124174730424e-01 3.080691025880265554e-01
-3.131332988749999913e+03 2.948780201850485505e-01 4.514538572191571508e-01 3.061069366647999890e-01
-3.130290600937499221e+03 2.970175105541507654e-01 4.535482487395879336e-01 3.041947947651643114e-01
-3.129248213124999893e+03 2.989070123853145300e-01 4.552030412345793864e-01 3.023304621957249028e-01
-3.128205825312499655e+03 3.004771027742832445e-01 4.563413495344704751e-01 3.005143647745031621e-01
-3.127163437499999873e+03 3.017225316207673425e-01 4.569601852421686372e-01 2.987424158421049802e-01
-3.126121049687499635e+03 3.027568605200984253e-01 4.571896395595879681e-01 2.970158412461171293e-01
-3.125078661875000307e+03 3.037196460656593766e-01 4.570855012597958567e-01 2.953324354009025932e-01
-3.124036274062499160e+03 3.046537360729758004e-01 4.566276580685475484e-01 2.936925940086109188e-01
-3.122993886249999832e+03 3.056164703597805676e-01 4.558966415101939340e-01 2.920977597915011548e-01
-3.121951498437499595e+03 3.066429505564854940e-01 4.549465675150717314e-01 2.905468510468659504e-01
-3.120909110624999812e+03 3.076708219961645230e-01 4.537933028463828067e-01 2.890352475972508550e-01
-3.119866722812499575e+03 3.087042132416236706e-01 4.524949996447284462e-01 2.875576606252910339e-01
-3.118824335000000247e+03 3.097556839413058150e-01 4.511078883136614981e-01 2.861127292429583302e-01
-3.117781947187499554e+03 3.108161257230303010e-01 4.496455956459226577e-01 2.847014606059600772e-01
-3.116739559374999772e+03 3.117975861999769949e-01 4.481360013841133028e-01 2.833231998994649725e-01
-3.115697171562499534e+03 3.126417627222109474e-01 4.465637466147143742e-01 2.819777825151436601e-01
-3.114654783749999751e+03 3.133634047449794791e-01 4.449415743848977867e-01 2.806621367310881965e-01
-3.113612395937499969e+03 3.138486165719677201e-01 4.433252719203931713e-01 2.793714984738143170e-01
-3.112570008124999731e+03 3.139812963501947274e-01 4.417784376928055035e-01 2.781049131834213983e-01
-3.111527620312499039e+03 3.137710217330192952e-01 4.403428119428295373e-01 2.768616014391400149e-01
-3.110485232499999711e+03 3.132458204376455391e-01 4.389616664281841829e-01 2.756333673811814933e-01
-3.109442844687499473e+03 3.124017300613747272e-01 4.375720903547459795e-01 2.744179435420406876e-01
-3.108400456875000145e+03 3.112331781052976032e-01 4.361840093872776936e-01 2.732145233207549095e-01
-3.107358069062500363e+03 3.097847587392875690e-01 4.347969315818471236e-01 2.720180665996254632e-01
-3.106315681249999216e+03 3.081466324136865609e-01 4.334080395148583453e-01 2.708287981892870677e-01
-3.105273293437499888e+03 3.064470901484424026e-01 4.320188658299921602e-01 2.696450610755785626e-01
-3.104230905624999650e+03 3.047681633518544153e-01 4.306238770219731893e-01 2.684632292086753247e-01
-3.103188517812499867e+03 3.030998026113023158e-01 4.292516793442843204e-01 2.672817937836884927e-01
-3.102146130000000085e+03 3.014577842565935306e-01 4.278964844935975176e-01 2.661025928567266607e-01
-3.101103742187499392e+03 2.999323849113394447e-01 4.265323918942054982e-01 2.649309857948626279e-01
-3.100061354374999155e+03 2.986054840622491824e-01 4.251615517573913428e-01 2.637704094174045943e-01
-3.099018966562499827e+03 2.975246722660354060e-01 4.237794778020796405e-01 2.626190841816971044e-01
-3.097976578749999589e+03 2.967230721705114704e-01 4.223963720343004158e-01 2.614741781437150414e-01
-3.096934190937500261e+03 2.962080916246752071e-01 4.210489402948537352e-01 2.603299685303046562e-01
-3.095891803125000024e+03 2.959640127698303091e-01 4.197333996495691832e-01 2.591828757721030274e-01
-3.094849415312499332e+03 2.959580777611475200e-01 4.184289404938888457e-01 2.580316478878641462e-01
-3.093807027499999549e+03 2.961329709270437149e-01 4.171278086868239754e-01 2.568766662221073638e-01
-3.092764639687499766e+03 2.964531159002719019e-01 4.158179610719637265e-01 2.557210931481689875e-01
-3.091722251874999529e+03 2.969277821373246251e-01 4.144444431101179660e-01 2.545626923930443541e-01
-3.090679864062500201e+03 2.975842983722760127e-01 4.129420304612481107e-01 2.534003288998421533e-01
-3.089637476249999054e+03 2.984039797860499332e-01 4.112692121339592277e-01 2.522327098385900301e-01
-3.088595088437499271e+03 2.993668014037911274e-01 4.094845164940728588e-01 2.510600553605851215e-01
-3.087552700624999488e+03 3.005239622583094072e-01 4.076597710794184759e-01 2.498809005325229038e-01
-3.086510312812499706e+03 3.019243986238541733e-01 4.057502349441363676e-01 2.486971069677667012e-01
-3.085467925000000378e+03 3.035445168658337800e-01 4.036918002786624160e-01 2.475097164719639586e-01
-3.084425537187499231e+03 3.053635833312065007e-01 4.015037037629932137e-01 2.463167971496184327e-01
-3.083383149374999448e+03 3.073085630234799748e-01 3.991357183284279242e-01 2.451198135598203764e-01
-3.082340761562499665e+03 3.092353203064318601e-01 3.964437194192027003e-01 2.439194563513183422e-01
-3.081298373749999882e+03 3.111277182949092612e-01 3.933852077582597473e-01 2.427137611956389218e-01
-3.080255985937500100e+03 3.130151338440863018e-01 3.899756082208067909e-01 2.414974655989071406e-01
-3.079213598124999407e+03 3.148667720934926195e-01 3.862468354988519703e-01 2.402660221773667282e-01
-3.078171210312499625e+03 3.166631937487432991e-01 3.822284512591568317e-01 2.390210891240530933e-01
-3.077128822499999842e+03 3.183219272222942986e-01 3.779601150477474580e-01 2.377642603080623307e-01
-3.076086434687499604e+03 3.197612555281602598e-01 3.735100072359628931e-01 2.364947399292068875e-01
-3.075044046874999822e+03 3.210075131468312915e-01 3.688944260051417734e-01 2.352122176964525913e-01
-3.074001659062499584e+03 3.220998184123234354e-01 3.640849731084367935e-01 2.339189088654974324e-01
-3.072959271250000256e+03 3.230212593468625992e-01 3.591088676905125898e-01 2.326157800834446343e-01
-3.071916883437499564e+03 3.237331076636839056e-01 3.539860337348101904e-01 2.313040706125575607e-01
-3.070874495624999781e+03 3.242286802871308105e-01 3.486869132791177162e-01 2.299878470149130383e-01
-3.069832107812499544e+03 3.244993040583481481e-01 3.432186423113796625e-01 2.286671224464038588e-01
-3.068789719999999761e+03 3.245295219899320127e-01 3.375799408524963185e-01 2.273427228469122596e-01
-3.067747332187499069e+03 3.242806661436486992e-01 3.317980350860571526e-01 2.260143757740783466e-01
-3.066704944374999741e+03 3.237598057395557616e-01 3.259083986343647710e-01 2.246808730579333280e-01
-3.065662556562499503e+03 3.229955977981945336e-01 3.199154078867263995e-01 2.233489338347242059e-01
-3.064620168750000175e+03 3.220122506166670506e-01 3.138062624063951422e-01 2.220221530668859133e-01
-3.063577780937499483e+03 3.208025682729445660e-01 3.075536360122048118e-01 2.207007575605160477e-01
-3.062535393124999700e+03 3.193570085151197779e-01 3.011446505199746326e-01 2.193874972471492601e-01
-3.061493005312500372e+03 3.177257480688306934e-01 2.945733183325521254e-01 2.180850047240050216e-01
-3.060450617499999680e+03 3.159944934089345958e-01 2.878784419542334549e-01 2.167933403605666609e-01
-3.059408229687500352e+03 3.142387585607214207e-01 2.811713843980080396e-01 2.155128107044105568e-01
-3.058365841874999660e+03 3.124748831218737144e-01 2.745623473929933445e-01 2.142458914137082560e-01
-3.057323454062499877e+03 3.107480987424262597e-01 2.680802019897786659e-01 2.129964053817388070e-01
-3.056281066250000094e+03 3.091376583755101048e-01 2.617643573175297278e-01 2.117670128465081181e-01
-3.055238678437499857e+03 3.076146281828283646e-01 2.556543936796190630e-01 2.105609537398825670e-01
-3.054196290624999619e+03 3.060510659984692072e-01 2.497916251200901216e-01 2.093810503881289309e-01
-3.053153902812499837e+03 3.043884422419492752e-01 2.442801400200439732e-01 2.082264701356851266e-01
-3.052111514999999599e+03 3.026274289248698790e-01 2.392087229628588330e-01 2.070972141570522895e-01
-3.051069127187499817e+03 3.007923419537382737e-01 2.346221084805463486e-01 2.059936275174837073e-01
-3.050026739375000034e+03 2.988743586234013927e-01 2.305818095427249470e-01 2.049141827578220554e-01
-3.048984351562499796e+03 2.968808179819908966e-01 2.271464878778538254e-01 2.038591822984564816e-01
-3.047941963749999104e+03 2.948857562808414601e-01 2.243253680010617590e-01 2.028255546870606496e-01
-3.046899575937499776e+03 2.928964858485495482e-01 2.221269085451274827e-01 2.018119510200893918e-01
-3.045857188124999539e+03 2.908495208410511457e-01 2.205311629141543106e-01 2.008189300070556127e-01
-3.044814800312500211e+03 2.887348543795268951e-01 2.195546763517409183e-01 1.998466360378934048e-01
-3.043772412499999518e+03 2.865444189981538603e-01 2.192145239378540111e-01 1.988930719472696840e-01
-3.042730024687499281e+03 2.842707085817639534e-01 2.194833503919499940e-01 1.979581306432380006e-01
-3.041687636874999498e+03 2.819855326215517932e-01 2.203604209362862443e-01 1.970447548125069115e-01
-3.040645249062499715e+03 2.797836765987898877e-01 2.218955907982023690e-01 1.961496738188046596e-01
-3.039602861249999933e+03 2.777049575025457573e-01 2.241277374667097755e-01 1.952721949194773099e-01
-3.038560473437500150e+03 2.756505826488778732e-01 2.269604179635538732e-01 1.944102127208408581e-01
-3.037518085624999458e+03 2.735144518751244647e-01 2.302661584342745316e-01 1.935598344568478235e-01
-3.036475697812499220e+03 2.712834942117952064e-01 2.340127878609916112e-01 1.927190582994159351e-01
-3.035433309999999892e+03 2.689490792889495108e-01 2.381484107388632532e-01 1.918862919456409966e-01
-3.034390922187499655e+03 2.665371113949578930e-01 2.425923363232664887e-01 1.910612726936384287e-01
-3.033348534375000327e+03 2.640584658173549260e-01 2.472858524872668107e-01 1.902422734762617973e-01
-3.032306146562499180e+03 2.614540132799016980e-01 2.521601657946723751e-01 1.894275599686171541e-01
-3.031263758749999397e+03 2.586840691448120677e-01 2.571771593377291110e-01 1.886155027529245465e-01
-3.030221370937499614e+03 2.557177616938466347e-01 2.623136217185465524e-01 1.878058736654319438e-01
-3.029178983124999831e+03 2.525339547633700388e-01 2.675586526778917507e-01 1.869991560767707006e-01
-3.028136595312500049e+03 2.491370879698806551e-01 2.728681360009095891e-01 1.861916008821341839e-01
-3.027094207499999357e+03 2.455325243211810005e-01 2.781955615249191993e-01 1.853809916704353689e-01
-3.026051819687499574e+03 2.417143100129486855e-01 2.835256386316538646e-01 1.845670303003770774e-01
-3.025009431874999791e+03 2.376888091354313337e-01 2.887842058901810560e-01 1.837486886478907622e-01
-3.023967044062499554e+03 2.334658143389964913e-01 2.938981285512521913e-01 1.829254841178483415e-01
-3.022924656249999771e+03 2.289942538380784209e-01 2.988639024284390766e-01 1.820979640410981260e-01
-3.021882268437499079e+03 2.242055769082065830e-01 3.036449303248424658e-01 1.812677569640157305e-01
-3.020839880625000205e+03 2.190440847507692523e-01 3.082128496423837127e-01 1.804353213134965994e-01
-3.019797492812499513e+03 2.135044985095213843e-01 3.125624528298163174e-01 1.796005462097353955e-01
-3.018755104999999730e+03 2.076398458856498208e-01 3.166274495317797921e-01 1.787633504941973372e-01
-3.017712717187500402e+03 2.014713365370643106e-01 3.203934655872866522e-01 1.779233606551094971e-01
-3.016670329374999710e+03 1.950280561448557992e-01 3.239101294386050323e-01 1.770788275407201018e-01
-3.015627941562499018e+03 1.883151271134720917e-01 3.271671975510216379e-01 1.762293307627429972e-01
-3.014585553749999690e+03 1.812630588153992250e-01 3.301233747303705668e-01 1.753745647361259763e-01
-3.013543165937499907e+03 1.738024908996074758e-01 3.327439486752820086e-01 1.745156591499994192e-01
-3.012500778125000124e+03 1.659769519024514306e-01 3.350166339829263595e-01 1.736515047393219768e-01
-3.011458390312499887e+03 1.578355119581130173e-01 3.369596235256362982e-01 1.727805878662172778e-01
-3.010416002499999195e+03 1.493490524897461147e-01 3.385570978191223546e-01 1.719021183087027227e-01
-3.009373614687500321e+03 1.406106101269952169e-01 3.397678559545107557e-01 1.710143702652630049e-01
-3.008331226874999629e+03 1.317273481691677572e-01 3.405301226474418685e-01 1.701164014678899217e-01
-3.007288839062499846e+03 1.226829521011316010e-01 3.407974794816846509e-01 1.692095374844906908e-01
-3.006246451249999609e+03 1.134637008034563577e-01 3.406028775694865396e-01 1.682948598469217183e-01
-3.005204063437499826e+03 1.041463416195625019e-01 3.400144930761342943e-01 1.673715444652491280e-01
-3.004161675624999134e+03 9.485487491651906078e-02 3.390716575818353840e-01 1.664401261210552430e-01
-3.003119287812499806e+03 8.561187143559645385e-02 3.377431361731466075e-01 1.655020211095562244e-01
-3.002076899999999569e+03 7.637823925363075583e-02 3.359624262439696585e-01 1.645596562384858130e-01
-3.001034512187499786e+03 6.713097521482407071e-02 3.337580773374732024e-01 1.636138133402223194e-01
-2.999992124374999548e+03 5.787611075686090178e-02 3.311880576304615520e-01 1.626622955493576828e-01
-2.998949736562499311e+03 4.867161758385819825e-02 3.282327428721732998e-01 1.617062842597712935e-01
-2.997907348749999983e+03 3.955314134082474342e-02 3.248779222525819965e-01 1.607489591902118986e-01
-2.996864960937499745e+03 3.053007433451764008e-02 3.211087024587975236e-01 1.597918755454869333e-01
-2.995822573124999053e+03 2.161460006604890016e-02 3.169229752274335121e-01 1.588362723833950108e-01
-2.994780185312499725e+03 1.283560971499127235e-02 3.123629355796425644e-01 1.578832531117539129e-01
-2.993737797499999488e+03 4.255095675946840572e-03 3.074753240022569667e-01 1.569358565316961440e-01
-2.992695409687500160e+03 -4.101550725812197484e-03 3.022905372004008884e-01 1.559971426849308396e-01
-2.991653021874999922e+03 -1.223687763118647132e-02 2.968116911663561397e-01 1.550688022428466373e-01
-2.990610634062499230e+03 -2.011360004565770909e-02 2.910971615580453808e-01 1.541523473552364465e-01
-2.989568246249999902e+03 -2.763660105002618828e-02 2.852067636438341269e-01 1.532492729255228447e-01
-2.988525858437499664e+03 -3.470804265835276958e-02 2.791601976901553206e-01 1.523619754541966631e-01
-2.987483470624999427e+03 -4.128609092904361733e-02 2.730116990719849701e-01 1.514920443656996296e-01
-2.986441082812500099e+03 -4.733912131304124360e-02 2.668042887811115649e-01 1.506387097556124710e-01
-2.985398694999999861e+03 -5.281262549120033234e-02 2.605761621143373730e-01 1.498019082730528972e-01
-2.984356307187499169e+03 -5.771883880564800118e-02 2.543411263646753739e-01 1.489815639394934943e-01
-2.983313919374999841e+03 -6.211130463661350409e-02 2.480751640323071161e-01 1.481782230659892674e-01
-2.982271531562499604e+03 -6.602687942239426899e-02 2.418036240413745930e-01 1.473921456538772046e-01
-2.981229143750000276e+03 -6.948338249333999017e-02 2.355475816896471786e-01 1.466229853139233985e-01
-2.980186755937499129e+03 -7.248529365841513417e-02 2.292933756841522286e-01 1.458695928312435941e-01
-2.979144368124999801e+03 -7.498455131996183132e-02 2.230629332259271014e-01 1.451328992120485273e-01
-2.978101980312499563e+03 -7.692296097751998019e-02 2.169341045704025750e-01 1.444130975080899493e-01
-2.977059592499999781e+03 -7.835560950052739004e-02 2.109150943926500488e-01 1.437082358364302204e-01
-2.976017204687499088e+03 -7.934896161220490740e-02 2.050096574546776129e-01 1.430196951128421268e-01
-2.974974816874999306e+03 -7.992141633649670063e-02 1.992591258641905339e-01 1.423478248528516898e-01
-2.973932429062499523e+03 -8.012103818832040647e-02 1.936796231812882296e-01 1.416938755415549922e-01
-2.972890041249999740e+03 -7.998918509840645397e-02 1.882513226071184653e-01 1.410571986430125546e-01
-2.971847653437500412e+03 -7.956755481336964808e-02 1.829497049088087135e-01 1.404364733732726689e-01
-2.970805265624999720e+03 -7.889822082742807552e-02 1.778099365725275549e-01 1.398312131541877834e-01
-2.969762877812499028e+03 -7.798427503340034372e-02 1.728748666293469238e-01 1.392409248973646985e-01
-2.968720489999999700e+03 -7.680197795584338405e-02 1.681483792232063290e-01 1.386648315564600886e-01
-2.967678102187499917e+03 -7.529971698960884197e-02 1.636126204058422906e-01 1.381013763544517992e-01
-2.966635714374999679e+03 -7.344966571503670771e-02 1.592383031801691828e-01 1.375490062751549281e-01
-2.965593326562500351e+03 -7.125374390593759710e-02 1.550190108324683569e-01 1.370058293364328772e-01
-2.964550938749999204e+03 -6.870533711379211983e-02 1.509735107506549323e-01 1.364715414825669881e-01
-2.963508550937499422e+03 -6.581178111488829308e-02 1.470728388891410776e-01 1.359450367919323721e-01
-2.962466163124999639e+03 -6.264840808429757157e-02 1.432965124810483548e-01 1.354244474014181243e-01
-2.961423775312499856e+03 -5.928964443238028681e-02 1.396564916239502185e-01 1.349090920891125589e-01
-2.960381387500000073e+03 -5.576175500725391587e-02 1.361910288893486420e-01 1.343978853385614514e-01
-2.959338999687500291e+03 -5.211218005352293015e-02 1.329269545810783104e-01 1.338899378783330318e-01
-2.958296611874999144e+03 -4.840453707160990299e-02 1.298884620671536816e-01 1.333856256151426667e-01
-2.957254224062499816e+03 -4.469369928203525966e-02 1.270849408340636866e-01 1.328870626856296921e-01
-2.956211836249999578e+03 -4.101871199578113747e-02 1.244945476818253016e-01 1.323947128526982708e-01
-2.955169448437499796e+03 -3.739801521317093896e-02 1.221000489037220027e-01 1.319079173381361991e-01
-2.954127060625000013e+03 -3.383270524810631785e-02 1.198794903984520543e-01 1.314255195915935981e-01
-2.953084672812499321e+03 -3.032289843894196701e-02 1.178433351245673222e-01 1.309483477624072689e-01
-2.952042284999999083e+03 -2.688796354168662001e-02 1.159918424993335445e-01 1.304747469377293134e-01
-2.950999897187499755e+03 -2.355324201336889828e-02 1.143273394329651360e-01 1.300033084054325883e-01
-2.949957509374999518e+03 -2.034298331471675464e-02 1.128496227152126496e-01 1.295320904294163245e-01
-2.948915121562500190e+03 -1.726515898779183017e-02 1.115427755785357439e-01 1.290596692529701328e-01
-2.947872733749999497e+03 -1.432707452577978297e-02 1.103995577437451581e-01 1.285863554661334784e-01
-2.946830345937499260e+03 -1.153402500748147014e-02 1.093905346731349759e-01 1.281110421071946226e-01
-2.945787958124999932e+03 -8.869285137775878569e-03 1.084928815806922159e-01 1.276346241543865889e-01
-2.944745570312499694e+03 -6.340241857582570861e-03 1.076871336368619286e-01 1.271586241409206341e-01
-2.943703182500000366e+03 -4.030830788756545324e-03 1.069364862426028240e-01 1.266836716500716054e-01
-2.942660794687499674e+03 -1.990506664233081258e-03 1.062069558018917670e-01 1.262082409489280466e-01
-2.941618406874999437e+03 -1.923252257874444315e-04 1.055169787224778388e-01 1.257323592030351322e-01
-2.940576019062500109e+03 1.316231780804512363e-03 1.048586649261109283e-01 1.252562602146630177e-01
-2.939533631249999871e+03 2.487702281863395093e-03 1.042080253739614132e-01 1.247794874939541498e-01
-2.938491243437499634e+03 3.359929835396846531e-03 1.035712659161181076e-01 1.243027120008102643e-01
-2.937448855624999851e+03 3.948935946338140435e-03 1.029172308655400547e-01 1.238259966177213678e-01
-2.936406467812499614e+03 4.197250672777694258e-03 1.022116377074635540e-01 1.233479990928682546e-01
-2.935364079999999376e+03 4.068473090110151513e-03 1.014552689459534002e-01 1.228686751651296705e-01
-2.934321692187499593e+03 3.586398701997998983e-03 1.007004673179881793e-01 1.223876927627692984e-01
-2.933279304374999811e+03 2.781903864206528021e-03 9.998078545683199148e-02 1.219053534890758850e-01
-2.932236916562499573e+03 1.682764618556605030e-03 9.923675386807785659e-02 1.214227518655061344e-01
-2.931194528749999790e+03 3.293144431841532604e-04 9.845054078258086427e-02 1.209414300473994341e-01
-2.930152140937499098e+03 -1.241799751376004846e-03 9.766584005535658419e-02 1.204615984766500836e-01
-2.929109753125000225e+03 -2.998283058787180877e-03 9.688187882559330666e-02 1.199820142590860561e-01
-2.928067365312499533e+03 -4.922222107749923969e-03 9.608907924800408340e-02 1.195017511414176586e-01
-2.927024977499999750e+03 -7.010117644491782596e-03 9.529565531060986416e-02 1.190202526237703062e-01
-2.925982589687499512e+03 -9.246534786549583107e-03 9.450936507827821520e-02 1.185371504863706321e-01
-2.924940201875000184e+03 -1.161200354274181251e-02 9.371442573257282582e-02 1.180523171740681387e-01
-2.923897814062499037e+03 -1.411784000973842490e-02 9.295335420267193671e-02 1.175652051190209241e-01
-2.922855426249999709e+03 -1.674737544390580285e-02 9.226777443814794533e-02 1.170754906719587152e-01
-2.921813038437499927e+03 -1.944060846271844500e-02 9.161138703127635896e-02 1.165838994767900566e-01
-2.920770650624999689e+03 -2.218220059689792606e-02 9.098712266952196925e-02 1.160902356945621855e-01
-2.919728262812499906e+03 -2.497919464368277692e-02 9.044402477612827063e-02 1.155946023600481209e-01
-2.918685875000000124e+03 -2.782264818628962105e-02 8.999245215369948425e-02 1.150976002247718899e-01
-2.917643487187500341e+03 -3.064889524869993803e-02 8.965898554641030249e-02 1.145977305646406486e-01
-2.916601099374999649e+03 -3.340928001298659050e-02 8.947791691672546399e-02 1.140938198798640973e-01
-2.915558711562499866e+03 -3.608237426492222344e-02 8.951444314520198842e-02 1.135853382549033286e-01
-2.914516323749999628e+03 -3.861087296126774343e-02 8.984255321077193324e-02 1.130722725767797365e-01
-2.913473935937500300e+03 -4.097279311361662346e-02 9.046473651050224163e-02 1.125553001015281995e-01
-2.912431548125000063e+03 -4.318568841615776782e-02 9.135282258327877269e-02 1.120356201275767849e-01
-2.911389160312499371e+03 -4.525928661485126292e-02 9.252973590582480590e-02 1.115145848755839664e-01
-2.910346772499999588e+03 -4.718701418334441539e-02 9.403960289506513304e-02 1.109924378373953469e-01
-2.909304384687499805e+03 -4.894388608352256975e-02 9.586594845849227831e-02 1.104698356454992952e-01
-2.908261996875000023e+03 -5.053962532224191145e-02 9.798980131189488629e-02 1.099475823739569785e-01
-2.907219609062500240e+03 -5.199149887358832378e-02 1.003858770322691163e-01 1.094272362339793747e-01
-2.906177221249999093e+03 -5.331613443595296931e-02 1.030505682339901280e-01 1.089088876130328010e-01
-2.905134833437499765e+03 -5.455907990410997777e-02 1.059613251111378718e-01 1.083918517973334744e-01
-2.904092445624999527e+03 -5.573858259280961569e-02 1.091077852264065451e-01 1.078769948073208390e-01
-2.903050057812499745e+03 -5.683230393066504571e-02 1.125349401570026053e-01 1.073647545923911151e-01
-2.902007670000000417e+03 -5.783684775132556105e-02 1.162823491941318427e-01 1.068555610119404503e-01
-2.900965282187499270e+03 -5.877292283783727700e-02 1.203698006695334000e-01 1.063497546984255721e-01
-2.899922894374999032e+03 -5.966510368626407740e-02 1.248049155655493181e-01 1.058481013049547698e-01
-2.898880506562499704e+03 -6.050916482191221607e-02 1.296318094544257615e-01 1.053505449490651363e-01
-2.897838118749999921e+03 -6.126294647216190548e-02 1.348401209672616119e-01 1.048570232423484822e-01
-2.896795730937500139e+03 -6.189537475106859227e-02 1.403346673495802499e-01 1.043681377811604971e-01
-2.895753343124999446e+03 -6.238947152673073038e-02 1.460745075742486687e-01 1.038845380623608233e-01
-2.894710955312499209e+03 -6.274619345372681178e-02 1.520843912302392575e-01 1.034072295271058345e-01
-2.893668567499999881e+03 -6.296401946230992253e-02 1.583754340950836170e-01 1.029369887592933158e-01
-2.892626179687499643e+03 -6.305444317680937438e-02 1.649580057813180012e-01 1.024738525162099401e-01
-2.891583791874999861e+03 -6.302047602119467684e-02 1.718342460205691258e-01 1.020167506323793327e-01
-2.890541404062499623e+03 -6.281566217917869399e-02 1.789820852338874224e-01 1.015645620145595174e-01
-2.889499016249999386e+03 -6.241793291876916727e-02 1.863635590414286503e-01 1.011152626806254007e-01
-2.888456628437499603e+03 -6.185574165347468290e-02 1.939296759946778637e-01 1.006674662724563740e-01
-2.887414240624999820e+03 -6.118116255310207530e-02 2.016408415517252084e-01 1.002199715129391405e-01
-2.886371852812499583e+03 -6.045546271419353912e-02 2.094512238939164328e-01 9.977125660826396958e-02
-2.885329464999999800e+03 -5.973904344860214710e-02 2.173295984656717639e-01 9.931962586723194764e-02
-2.884287077187499108e+03 -5.909861935823849249e-02 2.252563900411985176e-01 9.886428962399528009e-02
-2.883244689374999325e+03 -5.857327505307435150e-02 2.332042083519307307e-01 9.840508279841753136e-02
-2.882202301562499542e+03 -5.817918634384949828e-02 2.411460058680676699e-01 9.794208197087357626e-02
-2.881159913749999760e+03 -5.794713149028141164e-02 2.490344166359820255e-01 9.747564882417023013e-02
-2.880117525937499522e+03 -5.787600916486405900e-02 2.568402896710815231e-01 9.700787911254252216e-02
-2.879075138124999739e+03 -5.793644534498915144e-02 2.645383326534292423e-01 9.654015629925623287e-02
-2.878032750312499047e+03 -5.808248897070478201e-02 2.720884348872762426e-01 9.607299597347758457e-02
-2.876990362499999719e+03 -5.826312021259484608e-02 2.794959733879393005e-01 9.560646396548203030e-02
-2.875947974687499936e+03 -5.845473470972443325e-02 2.867658087744674456e-01 9.513957879014579844e-02
-2.874905586874999699e+03 -5.869339453715105570e-02 2.938424800305432516e-01 9.467202043584069249e-02
-2.873863199062499916e+03 -5.897799684895142780e-02 3.006724264536485558e-01 9.420550577634514977e-02
-2.872820811250000133e+03 -5.922588298591606459e-02 3.072396431457597443e-01 9.374090001215243384e-02
-2.871778423437500351e+03 -5.940016001031078047e-02 3.135315601978706512e-01 9.327829138885264382e-02
-2.870736035624999658e+03 -5.953775304873459157e-02 3.195108256052169304e-01 9.281840236872682115e-02
-2.869693647812499876e+03 -5.965719429904926124e-02 3.251452039544192596e-01 9.236029250839929150e-02
-2.868651259999999638e+03 -5.973941526409957264e-02 3.304267342259234463e-01 9.190354622788228511e-02
-2.867608872187499855e+03 -5.978726501909295554e-02 3.353341857183987917e-01 9.144794755647817075e-02
-2.866566484375000073e+03 -5.983317131381741399e-02 3.398682852144600530e-01 9.099467598113267219e-02
-2.865524096562499835e+03 -5.990700308441853500e-02 3.440225833398274924e-01 9.054355102921957110e-02
-2.864481708749999143e+03 -6.003839372731175489e-02 3.477680378105714731e-01 9.009448983031778657e-02
-2.863439320937499815e+03 -6.027582258115386782e-02 3.510695697478032340e-01 8.964837267594402692e-02
-2.862396933124999578e+03 -6.063646609947459520e-02 3.539246416452561661e-01 8.920615912900756173e-02
-2.861354545312500250e+03 -6.110701289753964899e-02 3.563330657047123484e-01 8.876945963937907247e-02
-2.860312157500000012e+03 -6.169187804372491812e-02 3.582612976957340600e-01 8.833924899286746402e-02
-2.859269769687499320e+03 -6.242012706878784234e-02 3.597200270518381426e-01 8.791655454934005354e-02
-2.858227381874999537e+03 -6.324444678242389928e-02 3.607424106030185929e-01 8.750117398775469901e-02
-2.857184994062499754e+03 -6.409528165191991089e-02 3.613207151738090372e-01 8.709352962977859325e-02
-2.856142606249999972e+03 -6.499626229685215306e-02 3.614359513476384511e-01 8.669379338092234044e-02
-2.855100218437500189e+03 -6.594898168552479345e-02 3.610665050184997948e-01 8.630246712084863048e-02
-2.854057830624999042e+03 -6.690611623670250641e-02 3.601850817234482083e-01 8.591956273278186784e-02
-2.853015442812499714e+03 -6.779502070639305267e-02 3.588144208888324194e-01 8.554482445551316039e-02
-2.851973054999999931e+03 -6.857262126245242118e-02 3.569859659952112629e-01 8.517860061206164457e-02
-2.850930667187499694e+03 -6.922708065741967065e-02 3.547014047930946989e-01 8.482241605848409027e-02
-2.849888279375000366e+03 -6.975585083065925784e-02 3.519610979263326778e-01 8.447699485754735227e-02
-2.848845891562499219e+03 -7.019246352933738997e-02 3.487671547539686889e-01 8.414152912862060685e-02
-2.847803503749999436e+03 -7.056571199363546876e-02 3.451340713267037619e-01 8.381589744466531877e-02
-2.846761115937499653e+03 -7.086687067229807679e-02 3.410585505842836929e-01 8.349917870237184847e-02
-2.845718728124999870e+03 -7.106748944270910306e-02 3.365145195506468734e-01 8.319064010284611677e-02
-2.844676340312500088e+03 -7.116960657159815407e-02 3.315100023485913483e-01 8.288968875283893312e-02
-2.843633952499999396e+03 -7.118753525875255728e-02 3.260387947847465662e-01 8.259574096233705809e-02
-2.842591564687499158e+03 -7.113056005462586873e-02 3.201393603233849694e-01 8.230852828239214325e-02
-2.841549176874999830e+03 -7.098886471084472904e-02 3.138724131054523303e-01 8.202872400708459411e-02
-2.840506789062499593e+03 -7.073863226581558750e-02 3.072555703915847980e-01 8.175685924933448478e-02
-2.839464401249999810e+03 -7.034185014199009767e-02 3.002914879287290617e-01 8.149177225535406133e-02
-2.838422013437499572e+03 -6.977848425009046396e-02 2.929879718026464630e-01 8.123246553808102788e-02
-2.837379625624999335e+03 -6.905799765373046850e-02 2.853436669781734270e-01 8.097920677310732618e-02
-2.836337237812499097e+03 -6.813630930406913699e-02 2.773774724506949951e-01 8.073241236645942176e-02
-2.835294849999999769e+03 -6.696319526758331975e-02 2.691127572316515115e-01 8.049279564164882328e-02
-2.834252462187499532e+03 -6.557348893506234622e-02 2.605853298434475107e-01 8.026012793875667017e-02
-2.833210074374999749e+03 -6.398970988350191624e-02 2.518870727290440925e-01 8.003381059282363430e-02
-2.832167686562500421e+03 -6.219542521677315361e-02 2.430594030223889035e-01 7.981308281745458366e-02
-2.831125298749999274e+03 -6.021797431508682519e-02 2.341013377900514891e-01 7.959741748663323735e-02
-2.830082910937499946e+03 -5.804949678594478746e-02 2.250245605695894158e-01 7.938673250177792629e-02
-2.829040523124999709e+03 -5.565040655894151755e-02 2.158851272161276258e-01 7.918041116489160647e-02
-2.827998135312499926e+03 -5.299910088424387988e-02 2.067792525986207053e-01 7.897809934169940094e-02
-2.826955747499999688e+03 -5.010591235256124654e-02 1.977768192107659528e-01 7.877944748869900038e-02
-2.825913359687500360e+03 -4.703348935214822502e-02 1.888918559201412661e-01 7.858346352761466647e-02
-2.824870971874999668e+03 -4.384566496730551988e-02 1.801656738784600531e-01 7.839008191673882409e-02
-2.823828584062499885e+03 -4.056480592272460051e-02 1.716391226371647427e-01 7.819992237386953760e-02
-2.822786196249999648e+03 -3.722038772225177983e-02 1.633282186191923335e-01 7.801264368947023742e-02
-2.821743808437499865e+03 -3.386686388868923037e-02 1.552650796784239007e-01 7.782818653566246636e-02
-2.820701420625000083e+03 -3.056332407251656502e-02 1.474822960232762825e-01 7.764682857414818840e-02
-2.819659032812499845e+03 -2.732984674815738813e-02 1.400000503607523594e-01 7.746801443417598854e-02
-2.818616644999999608e+03 -2.415876733219537997e-02 1.327933499720562738e-01 7.729063655208309735e-02
-2.817574257187499825e+03 -2.105911664811729866e-02 1.258514966814587022e-01 7.711401686436020197e-02
-2.816531869374999587e+03 -1.804854192605706564e-02 1.192195866923391190e-01 7.693804163441278487e-02
-2.815489481562499805e+03 -1.512788780203894179e-02 1.129236665502083292e-01 7.676235776344192407e-02
-2.814447093750000022e+03 -1.228056307700792216e-02 1.069471985205798226e-01 7.658665932758375317e-02
-2.813404705937499784e+03 -9.526816201432156128e-03 1.012836900035980481e-01 7.640998756239031353e-02
-2.812362318125000002e+03 -6.881336897850587331e-03 9.591251725557414787e-02 7.623140228137106900e-02
-2.811319930312499764e+03 -4.373357868543557847e-03 9.078248349577337784e-02 7.605035691949434129e-02
-2.810277542499999527e+03 -2.064543353668561732e-03 8.588635047457832128e-02 7.586599518964728950e-02
-2.809235154687500199e+03 -8.278609223422161989e-07 8.123398344913049240e-02 7.567748716069198911e-02
-2.808192766874999506e+03 1.800896942704570403e-03 7.679135879705917267e-02 7.548413268090206629e-02
-2.807150379062499724e+03 3.346645488326541185e-03 7.249004877696585414e-02 7.528616957858182135e-02
-2.806107991249999941e+03 4.664688476506965997e-03 6.832481881569194004e-02 7.508334345858566627e-02
-2.805065603437499703e+03 5.796905396669979615e-03 6.433434262500103973e-02 7.487579649529386983e-02
-2.804023215625000375e+03 6.759179039767977681e-03 6.051915731884947858e-02 7.466306462287891632e-02
-2.802980827812500138e+03 7.556944941031790153e-03 5.689648175431202132e-02 7.444475352512319732e-02
-2.801938439999999900e+03 8.221047747450256626e-03 5.347656525282402928e-02 7.422090220665275573e-02
-2.800896052187499663e+03 8.809965908673195178e-03 5.025807670719929787e-02 7.399171781619243160e-02
-2.799853664374999880e+03 9.368878523577948980e-03 4.724957305468660551e-02 7.375699262054075112e-02
-2.798811276562499643e+03 9.921504877679006990e-03 4.440677164210004441e-02 7.351691409509447661e-02
-2.797768888750000315e+03 1.046073347292848787e-02 4.165395661839186442e-02 7.327207418357326030e-02
-2.796726500937499623e+03 1.093703921429765857e-02 3.896190211303417888e-02 7.302311283423001953e-02
-2.795684113124999385e+03 1.130610077815626807e-02 3.631014103272102445e-02 7.277005605568961921e-02
-2.794641725312499602e+03 1.157819153724785541e-02 3.369248781422287675e-02 7.251282483538087908e-02
-2.793599337499999820e+03 1.178452668194878220e-02 3.116213557197834369e-02 7.225110069083311159e-02
-2.792556949687500037e+03 1.192889165149809555e-02 2.878476771521545907e-02 7.198513976714129847e-02
-2.791514561875000254e+03 1.196893082205040953e-02 2.656880095587867835e-02 7.171516465265040385e-02
-2.790472174062499107e+03 1.185932302203410518e-02 2.449071267696417697e-02 7.144117859447965402e-02
-2.789429786249999779e+03 1.158804657176439046e-02 2.254718840149116249e-02 7.116267242597637543e-02
-2.788387398437499542e+03 1.116143737651743156e-02 2.076086883039088282e-02 7.087981464508945340e-02
-2.787345010624999759e+03 1.057220300327816470e-02 1.916213470568621513e-02 7.059245568900036905e-02
-2.786302622812500431e+03 9.770597165797614142e-03 1.778216524397702517e-02 7.030137102659589354e-02
-2.785260234999999284e+03 8.697409430839984912e-03 1.662330340971576031e-02 7.000705174727683833e-02
-2.784217847187499046e+03 7.340674083039303022e-03 1.568592742822224467e-02 6.970907988543861844e-02
-2.783175459374999718e+03 5.719042462794820397e-03 1.498534525197301945e-02 6.940743913457990411e-02
-2.782133071562499936e+03 3.876445747435057487e-03 1.451242099663856491e-02 6.910209862508788492e-02
-2.781090683750000153e+03 1.873668332114619001e-03 1.422740667538435755e-02 6.879349708742640845e-02
-2.780048295937499461e+03 -2.484981259515822716e-04 1.409731215616430097e-02 6.848154295861240415e-02
-2.779005908124999678e+03 -2.498363917343787710e-03 1.411809979193625122e-02 6.816650414905804645e-02
-2.777963520312499895e+03 -4.910324756062935114e-03 1.429304126931149263e-02 6.784872107588327261e-02
-2.776921132499999658e+03 -7.487509837953584824e-03 1.459246706110379349e-02 6.752799677036559756e-02
-2.775878744687500330e+03 -1.019722726720948686e-02 1.498589837438927402e-02 6.720430893050674537e-02
-2.774836356874999183e+03 -1.301885632466113704e-02 1.548456451477948567e-02 6.687761174655408591e-02
-2.773793969062499855e+03 -1.596350141171881676e-02 1.611707177352573669e-02 6.654794493963361868e-02
-2.772751581249999617e+03 -1.901817039078538066e-02 1.688550940322999100e-02 6.621603368249598387e-02
-2.771709193437499835e+03 -2.215149833745821972e-02 1.773722605284658999e-02 6.588313787794419785e-02
-2.770666805624999597e+03 -2.532101973671427309e-02 1.865277847142283660e-02 6.555021918052350571e-02
-2.769624417812499814e+03 -2.851743818102400740e-02 1.963843119023371900e-02 6.521765171189507215e-02
-2.768582030000000032e+03 -3.177324342336040885e-02 2.071058538464044807e-02 6.488559164142101987e-02
-2.767539642187499794e+03 -3.508284970555360094e-02 2.186573711497109829e-02 6.455374998251688090e-02
-2.766497254374999557e+03 -3.840740079011992214e-02 2.308895900587368613e-02 6.422243096886470770e-02
-2.765454866562500229e+03 -4.173065529827310605e-02 2.436800174448348205e-02 6.389205977952137905e-02
-2.764412478749999536e+03 -4.504716248886077301e-02 2.566099063623779666e-02 6.356248460147739809e-02
-2.763370090937499299e+03 -4.833892530399874765e-02 2.692062965318877191e-02 6.323422539132575459e-02
-2.762327703124999516e+03 -5.159225536829305236e-02 2.809728498462590179e-02 6.290787846682953377e-02
-2.761285315312499733e+03 -5.482075692522163368e-02 2.917849835771178443e-02 6.258334602355104803e-02
-2.760242927500000405e+03 -5.805445039572665333e-02 3.018430955784538738e-02 6.226017606958188927e-02
-2.759200539687499713e+03 -6.128455361617769770e-02 3.114686836624636773e-02 6.193847038753191869e-02
-2.758158151874999930e+03 -6.450385934665278653e-02 3.207497558989366726e-02 6.161876026041978455e-02
-2.757115764062500148e+03 -6.773778622209561395e-02 3.294961635873854683e-02 6.130195015742581632e-02
-2.756073376249999910e+03 -7.098456218889767633e-02 3.374327422061083187e-02 6.098817883748181012e-02
-2.755030988437499673e+03 -7.420609726539530160e-02 3.444522719615130540e-02 6.067734885667916411e-02
-2.753988600624999890e+03 -7.737997384667502643e-02 3.506827160922464104e-02 6.036893077623292636e-02
-2.752946212812499653e+03 -8.051077765912091622e-02 3.561955904269277495e-02 6.006334385351890653e-02
-2.751903824999999415e+03 -8.357639066867930677e-02 3.608356360111400485e-02 5.976081636898100680e-02
-2.750861437187499632e+03 -8.656020785697757236e-02 3.646891069066124369e-02 5.946095230145223565e-02
-2.749819049374999850e+03 -8.947821689629348318e-02 3.681665807583315436e-02 5.916335813130377957e-02
-2.748776661562499157e+03 -9.235958447036583807e-02 3.713328293952403852e-02 5.886818769835314158e-02
-2.747734273749999829e+03 -9.524568885220630055e-02 3.739014552670984204e-02 5.857598879995930957e-02
-2.746691885937499592e+03 -9.814311176654173796e-02 3.757554181540026517e-02 5.828646565777044486e-02
-2.745649498125000264e+03 -1.010380764893271527e-01 3.767450112057152412e-02 5.799908767613177335e-02
-2.744607110312499572e+03 -1.039250938052057871e-01 3.765660246219506430e-02 5.771364746116978278e-02
-2.743564722499999334e+03 -1.068032825848396483e-01 3.750693387310809201e-02 5.743056096805576605e-02
-2.742522334687499551e+03 -1.096773251468895760e-01 3.723817984356331962e-02 5.715019138680284966e-02
-2.741479946874999769e+03 -1.125506657603877608e-01 3.690097828982145250e-02 5.687279122512645113e-02
-2.740437559062499986e+03 -1.154355891066830564e-01 3.650853188351362716e-02 5.659930477752021794e-02
-2.739395171249999748e+03 -1.183278118449901939e-01 3.606180801121117163e-02 5.633031509159996952e-02
-2.738352783437499056e+03 -1.211961649413880737e-01 3.556811271272328212e-02 5.606600280210752296e-02
-2.737310395624999728e+03 -1.240305881768552776e-01 3.498532494656401981e-02 5.580646232261512324e-02
-2.736268007812499945e+03 -1.268354348587009128e-01 3.427450521473920930e-02 5.555167143166001020e-02
-2.735225619999999708e+03 -1.295751038964240431e-01 3.346290877264812558e-02 5.530179692974970806e-02
-2.734183232187500380e+03 -1.321921140796223915e-01 3.260021951790820216e-02 5.505678390144833068e-02
-2.733140844374999688e+03 -1.346534837683984187e-01 3.171398315872632490e-02 5.481610836989841973e-02
-2.732098456562499450e+03 -1.369632815566420025e-01 3.083723970371109874e-02 5.457965399248916605e-02
-2.731056068749999667e+03 -1.391413886550315060e-01 2.998940606227465389e-02 5.434788441736024961e-02
-2.730013680937499885e+03 -1.411940376824871446e-01 2.913931892957136172e-02 5.412121867078806964e-02
-2.728971293125000102e+03 -1.431365130281609388e-01 2.825061900104388832e-02 5.389956971714696815e-02
-2.727928905312499410e+03 -1.449616177737680922e-01 2.732721005480716683e-02 5.368302466702025433e-02
-2.726886517499999627e+03 -1.466295936048825077e-01 2.637958777726166770e-02 5.347118417243570260e-02
-2.725844129687499844e+03 -1.481517374048522129e-01 2.540954313378564547e-02 5.326326469977537420e-02
-2.724801741874999607e+03 -1.495499496171423248e-01 2.439634833213521689e-02 5.305948581878777021e-02
-2.723759354062499824e+03 -1.508265797009059050e-01 2.332613959849995020e-02 5.286020030243095830e-02
-2.722716966249999132e+03 -1.519689094348026792e-01 2.220202472117907555e-02 5.266619216405894061e-02
-2.721674578437499804e+03 -1.529499473414735466e-01 2.102579233298983163e-02 5.247775034032312047e-02
-2.720632190624999566e+03 -1.537704693004092737e-01 1.977802341071806941e-02 5.229533556340025535e-02
-2.719589802812500238e+03 -1.544426507933631398e-01 1.844549825505439195e-02 5.211908255745585639e-02
-2.718547415000000001e+03 -1.549533288598322345e-01 1.702614360881608141e-02 5.194834028676410809e-02
-2.717505027187499309e+03 -1.552881085654307658e-01 1.548549569176600922e-02 5.178274166691901326e-02
-2.716462639374999526e+03 -1.554477228263828337e-01 1.380804647711796583e-02 5.162228041644607163e-02
-2.715420251562499743e+03 -1.554401833366093055e-01 1.199978099818824369e-02 5.146720379158981756e-02
-2.714377863750000415e+03 -1.552809930414387751e-01 1.008518971826983211e-02 5.131722754397379654e-02
-2.713335475937500178e+03 -1.549796532102036828e-01 8.086839694468696271e-03 5.117200533830815884e-02
-2.712293088124999940e+03 -1.545245830845930479e-01 5.980052758175636446e-03 5.103127737553753152e-02
-2.711250700312499703e+03 -1.538793174276957276e-01 3.753596003690620395e-03 5.089480133736783846e-02
-2.710208312499999920e+03 -1.530188997359405723e-01 1.433712111777046133e-03 5.076208833027463091e-02
-2.709165924687499682e+03 -1.519359671329453265e-01 -9.772149663291700150e-04 5.063304210991995818e-02
-2.708123536875000354e+03 -1.506349800038994657e-01 -3.474336076883242572e-03 5.050749824719695524e-02
-2.707081149062499662e+03 -1.491506805783187062e-01 -6.052587842292110956e-03 5.038562763788557997e-02
-2.706038761249999425e+03 -1.475115740302367084e-01 -8.723170173337988637e-03 5.026789174149762229e-02
-2.704996373437499642e+03 -1.457243066659799080e-01 -1.147328878266648880e-02 5.015431353277178400e-02
-2.703953985624999859e+03 -1.438163626443924592e-01 -1.428242057475264185e-02 5.004449791241521311e-02
-2.702911597812500077e+03 -1.418007469434944268e-01 -1.713425066325317131e-02 4.993783123370610505e-02
-2.701869209999999384e+03 -1.396887291744519644e-01 -2.001129174491863769e-02 4.983390702616730811e-02
-2.700826822187499602e+03 -1.375042162487238318e-01 -2.288184877451289109e-02 4.973211650403169121e-02
-2.699784434374999819e+03 -1.352730790757551704e-01 -2.572108780355554861e-02 4.963249833749751316e-02
-2.698742046562499581e+03 -1.330303767629164857e-01 -2.854405990327364348e-02 4.953488265449459971e-02
-2.697699658750000253e+03 -1.307934993567854698e-01 -3.137434961164174696e-02 4.943905851352796421e-02
-2.696657270937499106e+03 -1.285985733012925403e-01 -3.419073241208376440e-02 4.934477060799788428e-02
-2.695614883124999778e+03 -1.264629910052741391e-01 -3.696621955383082303e-02 4.925189824496680607e-02
-2.694572495312499541e+03 -1.243790493265375802e-01 -3.969211575405126591e-02 4.916047096669122485e-02
-2.693530107499999758e+03 -1.223244257139971258e-01 -4.236620361401841062e-02 4.907063088398193329e-02
-2.692487719687499521e+03 -1.202768476299943268e-01 -4.502048402278176209e-02 4.898193396789168180e-02
-2.691445331874999283e+03 -1.182219978007084393e-01 -4.765161102505640484e-02 4.889378232254645851e-02
-2.690402944062499046e+03 -1.161806528146638595e-01 -5.025668783578284005e-02 4.880529386150658094e-02
-2.689360556249999718e+03 -1.142223971554300610e-01 -5.286048591393321949e-02 4.871583225086541236e-02
-2.688318168437499935e+03 -1.123716895945456595e-01 -5.546778161197570001e-02 4.862526597484517765e-02
-2.687275780624999697e+03 -1.106176182292080701e-01 -5.806403098754078090e-02 4.853380613277648303e-02
-2.686233392812499460e+03 -1.089473852424933664e-01 -6.062195752759663020e-02 4.844157157303566330e-02
-2.685191004999999222e+03 -1.073496731339590449e-01 -6.311189155641726278e-02 4.834852783931425230e-02
-2.684148617187499894e+03 -1.058211648032040958e-01 -6.552691215754985476e-02 4.825401067681601985e-02
-2.683106229374999657e+03 -1.043745631953262309e-01 -6.787521230003315531e-02 4.815764426935290055e-02
-2.682063841562499874e+03 -1.030283476373624052e-01 -7.015107261311118170e-02 4.805895631366356030e-02
-2.681021453749999637e+03 -1.017382576678688144e-01 -7.234048973456722043e-02 4.795806630041704599e-02
-2.679979065937499854e+03 -1.004606453925678544e-01 -7.442321723067815697e-02 4.785517852793842036e-02
-2.678936678124999617e+03 -9.919644813984036802e-02 -7.639384508570240540e-02 4.775008016266029526e-02
-2.677894290312499834e+03 -9.795655612260814604e-02 -7.825301316517255246e-02 4.764288319487219869e-02
-2.676851902499999596e+03 -9.678368607785434174e-02 -7.999144565272658935e-02 4.753431972375264658e-02
-2.675809514687499814e+03 -9.572927223662285046e-02 -8.161004304064109482e-02 4.742484055407192312e-02
-2.674767126874999576e+03 -9.481602301679169231e-02 -8.313161363743690191e-02 4.731495261848431277e-02
-2.673724739062499793e+03 -9.403972871794760713e-02 -8.456026016406568979e-02 4.720541358671805077e-02
-2.672682351249999556e+03 -9.338829826429743963e-02 -8.585519669238392271e-02 4.709607858747708042e-02
-2.671639963437499773e+03 -9.284267505495225059e-02 -8.700582167797334121e-02 4.698742774335318284e-02
-2.670597575624999536e+03 -9.240861079730307293e-02 -8.803688679583221433e-02 4.688004182331992342e-02
-2.669555187812499753e+03 -9.210384596026616189e-02 -8.895291596717058713e-02 4.677423455633546862e-02
-2.668512799999999515e+03 -9.192334000596814880e-02 -8.972756479250058870e-02 4.667025971953136371e-02
-2.667470412187499733e+03 -9.187284912668780557e-02 -9.029670672135496623e-02 4.656768960897050835e-02
-2.666428024375000405e+03 -9.196313957804003181e-02 -9.062783183530631614e-02 4.646616772997099604e-02
-2.665385636562500167e+03 -9.218519882337901372e-02 -9.072623987003008983e-02 4.636514114199090375e-02
-2.664343248749999930e+03 -9.253555131395393984e-02 -9.058246437037184573e-02 4.626449096246430803e-02
-2.663300860937499692e+03 -9.300956857745779072e-02 -9.018325865635518079e-02 4.616449856645537392e-02
-2.662258473125000364e+03 -9.359669142242704742e-02 -8.956187716660049536e-02 4.606576987253958172e-02
-2.661216085312499672e+03 -9.431164975350926627e-02 -8.876073495449557371e-02 4.596802597515428634e-02
-2.660173697500000344e+03 -9.515967548392520459e-02 -8.775458976007843859e-02 4.587076672534901034e-02
-2.659131309687499652e+03 -9.611058901525545983e-02 -8.651774551696789217e-02 4.577413183370107608e-02
-2.658088921874999869e+03 -9.710670369549304071e-02 -8.506040472287272614e-02 4.567847674025474897e-02
-2.657046534062499632e+03 -9.807204486325736548e-02 -8.336821485079939920e-02 4.558398531343891419e-02
-2.656004146249999849e+03 -9.894118991959181819e-02 -8.144033250830352844e-02 4.549072344440178994e-02
-2.654961758437500066e+03 -9.971510202272085288e-02 -7.929299644174708783e-02 4.539873593248560518e-02
-2.653919370624999374e+03 -1.004130150171620162e-01 -7.692428956514793525e-02 4.530811386483371561e-02
-2.652876982812499591e+03 -1.010228255225511518e-01 -7.431921371175868873e-02 4.521949566367178958e-02
-2.651834594999999808e+03 -1.015460302217897348e-01 -7.143801119166481861e-02 4.513353234239023126e-02
-2.650792207187500026e+03 -1.019794493667113555e-01 -6.827563865740238214e-02 4.505069703353473121e-02
-2.649749819375000243e+03 -1.023338058642952464e-01 -6.487631145752285888e-02 4.497134131112223016e-02
-2.648707431562499096e+03 -1.026393470509695260e-01 -6.128490101336205031e-02 4.489546298369605226e-02
-2.647665043749999768e+03 -1.029192993214583796e-01 -5.751181464707418728e-02 4.482292902351710240e-02
-2.646622655937499530e+03 -1.031715820589749200e-01 -5.356006213156118412e-02 4.475336701165978648e-02
-2.645580268124999748e+03 -1.033814317878271466e-01 -4.948914692875139298e-02 4.468627903208301916e-02
-2.644537880312499965e+03 -1.035430462964150033e-01 -4.533754292285004789e-02 4.462156824530472132e-02
-2.643495492499999727e+03 -1.036333676852154995e-01 -4.110349881842455255e-02 4.455946825511991616e-02
-2.642453104687499490e+03 -1.036267809884198476e-01 -3.680316703279456342e-02 4.450051620104652356e-02
-2.641410716874999707e+03 -1.035171361862905898e-01 -3.244687611001152716e-02 4.444459204022524479e-02
-2.640368329062499924e+03 -1.032905819173081385e-01 -2.803961032575938428e-02 4.439122437903189611e-02
-2.639325941250000142e+03 -1.029337627903587626e-01 -2.358971110057641457e-02 4.434017079505392367e-02
-2.638283553437499450e+03 -1.024410182454422169e-01 -1.912155319901301387e-02 4.429186654288926051e-02
-2.637241165624999212e+03 -1.018070249597298749e-01 -1.465374531108337708e-02 4.424658420184854335e-02
-2.636198777812499884e+03 -1.010080829892783388e-01 -1.016616529929074628e-02 4.420400210035402289e-02
-2.635156389999999647e+03 -1.000266002927996528e-01 -5.641296339856365777e-03 4.416300599324810700e-02
-2.634114002187500319e+03 -9.886190787386985035e-02 -1.114594444594916439e-03 4.412266490375312683e-02
-2.633071614374999626e+03 -9.751402419007774991e-02 3.402051453321515428e-03 4.408334886686025161e-02
-2.632029226562499844e+03 -9.596647497285891448e-02 7.928639911823312514e-03 4.404493042019121118e-02
-2.630986838749999606e+03 -9.421380574703684674e-02 1.246812028707128261e-02 4.400693322414146041e-02
-2.629944450937499823e+03 -9.229931747868225234e-02 1.703477094252683205e-02 4.396914931221335837e-02
-2.628902063124999586e+03 -9.023877710839804667e-02 2.163580695413730437e-02 4.393139809954051817e-02
-2.627859675312499803e+03 -8.803338404677693574e-02 2.625118665268923179e-02 4.389392462950190976e-02
-2.626817287499999566e+03 -8.568982415348284920e-02 3.085166754941080433e-02 4.385659480136212124e-02
-2.625774899687500238e+03 -8.320365756920632128e-02 3.544977953972445334e-02 4.381895245327621646e-02
-2.624732511874999545e+03 -8.057168854130443425e-02 4.007723811206528874e-02 4.378068691539217794e-02
-2.623690124062499763e+03 -7.780211312001604484e-02 4.472770524653091329e-02 4.374176520148413683e-02
-2.622647736249999525e+03 -7.491791912181047786e-02 4.942145067097881983e-02 4.370203732298282712e-02
-2.621605348437499742e+03 -7.193167533675361158e-02 5.418172237409525638e-02 4.366129471868668982e-02
-2.620562960624999960e+03 -6.887082975659369888e-02 5.898906328296571466e-02 4.361985042925922013e-02
-2.619520572812500177e+03 -6.576345954689333251e-02 6.382464091087579339e-02 4.357799210035634419e-02
-2.618478184999999939e+03 -6.262050702574284422e-02 6.867872270508201815e-02 4.353588971725195350e-02
-2.617435797187499247e+03 -5.945885451416518808e-02 7.351869609758018842e-02 4.349385344826579153e-02
-2.616393409374999919e+03 -5.630215544845468267e-02 7.829380541886023226e-02 4.345197053763964756e-02
-2.615351021562499682e+03 -5.316961342898067489e-02 8.299325370980434324e-02 4.341048310437272545e-02
-2.614308633750000354e+03 -5.004875744680027660e-02 8.760974611958101399e-02 4.336959774989340016e-02
-2.613266245937500116e+03 -4.693861322238992301e-02 9.213055091844631062e-02 4.332974618033377801e-02
-2.612223858124999879e+03 -4.388429135403627834e-02 9.653450676201455471e-02 4.329103045002961891e-02
-2.611181470312499641e+03 -4.092638345109224363e-02 1.007602636944482932e-01 4.325321042855878595e-02
-2.610139082499999859e+03 -3.808343328884675888e-02 1.047727479422265739e-01 4.321616148660695905e-02
-2.609096694687499621e+03 -3.537538462707552622e-02 1.085750696966971823e-01 4.318000256869670983e-02
-2.608054306875000293e+03 -3.281762777238305534e-02 1.121555907257969081e-01 4.314492125906711079e-02
-2.607011919062499601e+03 -3.045600858450759826e-02 1.154936378617059389e-01 4.311088876660563313e-02
-2.605969531249999363e+03 -2.833624656875496917e-02 1.185875810013479748e-01 4.307802741859771689e-02
-2.604927143437499581e+03 -2.647475493788834996e-02 1.214526132149398863e-01 4.304639955433315485e-02
-2.603884755624999798e+03 -2.487888331377387935e-02 1.240962723520016853e-01 4.301639972118385252e-02
-2.602842367812499560e+03 -2.353475783831376553e-02 1.265220182401516347e-01 4.298846309457911297e-02
-2.601799979999999778e+03 -2.243739640615708200e-02 1.287335320097981184e-01 4.296300376883952638e-02
-2.600757592187499540e+03 -2.155809146423175171e-02 1.307131818988165606e-01 4.293969060814364913e-02
-2.599715204374999757e+03 -2.084103812454871779e-02 1.324399632994933129e-01 4.291837001126800472e-02
-2.598672816562499975e+03 -2.030091073431719226e-02 1.338866819634359773e-01 4.289916521239764413e-02
-2.597630428749999737e+03 -1.999387851241074543e-02 1.349983979790581046e-01 4.288200264930540351e-02
-2.596588040937499954e+03 -1.992320004915780485e-02 1.357413810450790737e-01 4.286703683386777763e-02
-2.595545653124999717e+03 -2.006117778671409266e-02 1.361016761846698120e-01 4.285451699114267016e-02
-2.594503265312499934e+03 -2.038311586566587952e-02 1.360816744015833912e-01 4.284414232790441368e-02
-2.593460877499999697e+03 -2.088917167160946747e-02 1.357050635447712705e-01 4.283571917969140191e-02
-2.592418489687499914e+03 -2.159204468725803988e-02 1.349700058377400758e-01 4.282908218838019782e-02
-2.591376101874999677e+03 -2.248139401224872116e-02 1.338606714360777161e-01 4.282437693876906676e-02
-2.590333714062499439e+03 -2.354635361660672652e-02 1.324068251620184322e-01 4.282167830936255831e-02
-2.589291326249999656e+03 -2.477145723197051938e-02 1.306373950982604726e-01 4.282090824327244166e-02
-2.588248938437499874e+03 -2.614121933353005800e-02 1.285873398627974951e-01 4.282182259625889886e-02
-2.587206550624999636e+03 -2.765040622991652916e-02 1.262817403012804762e-01 4.282425642844264052e-02
-2.586164162812499853e+03 -2.926410317118873644e-02 1.237009555716070269e-01 4.282859907964562535e-02
-2.585121774999999161e+03 -3.095032177833745290e-02 1.208116888264417904e-01 4.283503636649191315e-02
-2.584079387187499833e+03 -3.269823425873242401e-02 1.176128618090181155e-01 4.284351310023327974e-02
-2.583036999374999596e+03 -3.448297319232998537e-02 1.141117754707472454e-01 4.285427836581907901e-02
-2.581994611562499358e+03 -3.629402136418353325e-02 1.103143100153167327e-01 4.286732914527335847e-02
-2.580952223749999575e+03 -3.814821004236061686e-02 1.062478578139113977e-01 4.288245243638980075e-02
-2.579909835937499793e+03 -4.004298993657981476e-02 1.019466044857574444e-01 4.289967318497534682e-02
-2.578867448124999555e+03 -4.194056804667972010e-02 9.742031230061386216e-02 4.291870642550535409e-02
-2.577825060312499772e+03 -4.381842532091484443e-02 9.263308174168806419e-02 4.293968345001857034e-02
-2.576782672499999535e+03 -4.568349357555799573e-02 8.758737587033810224e-02 4.296248745812775854e-02
-2.575740284687499752e+03 -4.751911856962449943e-02 8.231586768754001193e-02 4.298678973504722195e-02
-2.574697896874999969e+03 -4.928987832316134021e-02 7.685387637782770121e-02 4.301262026661575172e-02
-2.573655509062499732e+03 -5.096994672050824543e-02 7.124260769122300885e-02 4.303974125826413866e-02
-2.572613121249999949e+03 -5.253195766187340743e-02 6.554163742979812746e-02 4.306787069917446947e-02
-2.571570733437499712e+03 -5.394187263839803070e-02 5.981786222895617983e-02 4.309697120344584825e-02
-2.570528345625000384e+03 -5.515345767004910249e-02 5.413485340080106956e-02 4.312706606273762622e-02
-2.569485957812500146e+03 -5.613529569771950195e-02 4.849175726574971035e-02 4.315837386647425333e-02
-2.568443569999999909e+03 -5.686417930768179058e-02 4.287174160621590180e-02 4.319068752662306304e-02
-2.567401182187499671e+03 -5.732817369217902553e-02 3.731679899221165136e-02 4.322431595123552017e-02
-2.566358794374999889e+03 -5.753913706433461117e-02 3.188343444092602702e-02 4.325953718882814825e-02
-2.565316406562499651e+03 -5.749137316114735774e-02 2.660066648419125851e-02 4.329607915580860333e-02
-2.564274018749999868e+03 -5.721625288781832797e-02 2.148116915054166381e-02 4.333407846400171709e-02
-2.563231630937499631e+03 -5.673025263052003386e-02 1.653413436556046973e-02 4.337366819219796304e-02
-2.562189243125000303e+03 -5.602720727855624305e-02 1.178940702831621223e-02 4.341508997471134335e-02
-2.561146855312499611e+03 -5.514634298541754021e-02 7.280783969319234994e-03 4.345884420891723415e-02
-2.560104467499999828e+03 -5.411777325022780472e-02 2.999410335242432002e-03 4.350527093281502528e-02
-2.559062079687500045e+03 -5.295417154688972228e-02 -1.068746128448323784e-03 4.355436110186984566e-02
-2.558019691874999808e+03 -5.164033059689152050e-02 -4.881455856705720076e-03 4.360620855672869833e-02
-2.556977304062499570e+03 -5.015271739631356473e-02 -8.391359678315619963e-03 4.366089607858371358e-02
-2.555934916249999787e+03 -4.847630852965166548e-02 -1.161872393549735413e-02 4.371845573626922249e-02
-2.554892528437499550e+03 -4.660206904999779354e-02 -1.458272234220707453e-02 4.377904868009022121e-02
-2.553850140625000222e+03 -4.453612213037252965e-02 -1.727473344465296420e-02 4.384251199277932470e-02
-2.552807752812499530e+03 -4.229690070878282249e-02 -1.971163385432007573e-02 4.390884562393485013e-02
-2.551765364999999747e+03 -3.990419393092788092e-02 -2.191353888580196627e-02 4.397851078537450692e-02
-2.550722977187499964e+03 -3.735806116270079524e-02 -2.388090448345843095e-02 4.405203848295301261e-02
-2.549680589374999727e+03 -3.466204908691936093e-02 -2.562620658945588548e-02 4.412931829651861593e-02
-2.548638201562499944e+03 -3.181976963255821189e-02 -2.714075715376226827e-02 4.421027480903941959e-02
-2.547595813749999706e+03 -2.884563984151534977e-02 -2.844436969389273900e-02 4.429456324865946315e-02
-2.546553425937499924e+03 -2.575969727530139086e-02 -2.955999292426526176e-02 4.438189334432074418e-02
-2.545511038124999232e+03 -2.257254276355688538e-02 -3.043489940656509893e-02 4.447216217077533396e-02
-2.544468650312499904e+03 -1.929628136263664140e-02 -3.100232768775485967e-02 4.456519747481729743e-02
-2.543426262499999666e+03 -1.594106874640388583e-02 -3.126679151135569601e-02 4.466069211881307233e-02
-2.542383874687499429e+03 -1.251975500630669869e-02 -3.126295191428894726e-02 4.475838744752343168e-02
-2.541341486874999646e+03 -9.034080872561967013e-03 -3.097586532120072053e-02 4.485859176299228368e-02
-2.540299099062499863e+03 -5.496936534487795178e-03 -3.037538813826085732e-02 4.496136816511100281e-02
-2.539256711249999626e+03 -1.938113829152987577e-03 -2.945328609153028895e-02 4.506651995191292975e-02
-2.538214323437499843e+03 1.610300364619593472e-03 -2.822665993128518902e-02 4.517373559634200314e-02
-2.537171935624999605e+03 5.124499201651269709e-03 -2.668621713919600708e-02 4.528260189316478390e-02
-2.536129547812499823e+03 8.596808809438263865e-03 -2.481075402655425616e-02 4.539276785054861124e-02
-2.535087159999999585e+03 1.202051999291899043e-02 -2.257976242543678624e-02 4.550449506033332758e-02
-2.534044772187499348e+03 1.538833428185021335e-02 -1.998520098219378621e-02 4.561800930581244584e-02
-2.533002384374999565e+03 1.870112885954204607e-02 -1.705893636120450058e-02 4.573320533731135840e-02
-2.531959996562499782e+03 2.192931207703738283e-02 -1.387172576156439283e-02 4.585048444134341011e-02
-2.530917608749999545e+03 2.501587556063886164e-02 -1.049606783756163939e-02 4.597041779399532041e-02
-2.529875220937499762e+03 2.792579669755679284e-02 -6.948858058406646304e-03 4.609279858237130129e-02
-2.528832833124999979e+03 3.065928456492583720e-02 -3.246757502033851411e-03 4.621738757712455514e-02
-2.527790445312499742e+03 3.317907675235112763e-02 6.050431804996789925e-04 4.634452550686807282e-02
-2.526748057499999959e+03 3.541193739614793834e-02 4.606856189228828238e-03 4.647435697742861860e-02
-2.525705669687499721e+03 3.734421462264086999e-02 8.711969450565577866e-03 4.660694874840875385e-02
-2.524663281874999939e+03 3.896447852912315879e-02 1.287500050204076589e-02 4.674307209692689369e-02
-2.523620894062499701e+03 4.026955614784961945e-02 1.705462586367070821e-02 4.688325570176790635e-02
-2.522578506250000373e+03 4.129013855169971769e-02 2.120486647048807835e-02 4.702757663554705397e-02
-2.521536118437499681e+03 4.201142102348358331e-02 2.527386758895624683e-02 4.717576982354828447e-02
-2.520493730624999898e+03 4.242667278063352865e-02 2.919604034595141284e-02 4.732801005051569254e-02
-2.519451342812499661e+03 4.254862041653036109e-02 3.294059931841008398e-02 4.748492110937323901e-02
-2.518408954999999878e+03 4.238514103708790337e-02 3.646490011155893024e-02 4.764653180844605901e-02
-2.517366567187499641e+03 4.195736973727969693e-02 3.970014967486275304e-02 4.781230514698575629e-02
-2.516324179374999858e+03 4.125218358892701609e-02 4.263043039660398964e-02 4.798216972431260802e-02
-2.515281791562499620e+03 4.023667437166468519e-02 4.523530610198698426e-02 4.815643349539754092e-02
-2.514239403749999838e+03 3.888932051900714781e-02 4.748749730543090630e-02 4.833473026187476429e-02
-2.513197015937499600e+03 3.718755926709406412e-02 4.940261731496310704e-02 4.851672158855332984e-02
-2.512154628124999817e+03 3.513940403954698977e-02 5.101509211027616814e-02 4.870190426505638381e-02
-2.511112240312499580e+03 3.276114648697248111e-02 5.233222331004377947e-02 4.888985767081997780e-02
-2.510069852499999797e+03 3.003721756928066922e-02 5.335327320158684411e-02 4.908024117656700769e-02
-2.509027464687499560e+03 2.697976219094099654e-02 5.407901154488449491e-02 4.927225349750956329e-02
-2.507985076874999777e+03 2.361639026891242804e-02 5.451273779378870699e-02 4.946563627493303500e-02
-2.506942689062499539e+03 1.994772109231426893e-02 5.468884656889142631e-02 4.966070390590814759e-02
-2.505900301249999757e+03 1.597905101828248770e-02 5.461876108885657666e-02 4.985756481705300169e-02
-2.504857913437499974e+03 1.175017909261391602e-02 5.429665965212896600e-02 5.005578769911149528e-02
-2.503815525624999736e+03 7.276486849754945641e-03 5.372211817333075873e-02 5.025491731041330928e-02
-2.502773137812499954e+03 2.545197267520366013e-03 5.289951893290686241e-02 5.045489847119646876e-02
-2.501730749999999716e+03 -2.449092476277274499e-03 5.183469829896349135e-02 5.065613565502071619e-02
-2.500688362187499933e+03 -7.669528328866768996e-03 5.051331600710710912e-02 5.085876445564788823e-02
-2.499645974374999696e+03 -1.306537394852876760e-02 4.892172647215499437e-02 5.106248940621162941e-02
-2.498603586562499913e+03 -1.859567730718712786e-02 4.707403408907126496e-02 5.126693087598473836e-02
-2.497561198749999676e+03 -2.421243182493844348e-02 4.502025506097024482e-02 5.147172783928011253e-02
-2.496518810937499893e+03 -2.988797081174438680e-02 4.278423422537641629e-02 5.167613173176409391e-02
-2.495476423124999656e+03 -3.562241098072242707e-02 4.034819005897725963e-02 5.187975457667201584e-02
-2.494434035312499873e+03 -4.140298241848647254e-02 3.768231982897043975e-02 5.208288673773196070e-02
-2.493391647499999635e+03 -4.717886352929419325e-02 3.475591960561161958e-02 5.228632974122399135e-02
-2.492349259687499853e+03 -5.292907600932120898e-02 3.156917849256571373e-02 5.249018124134379598e-02
-2.491306871874999615e+03 -5.867913257627175444e-02 2.815110463360864096e-02 5.269431403948689197e-02
-2.490264484062499378e+03 -6.443490745734942182e-02 2.452001566272862115e-02 5.289910673945008579e-02
-2.489222096249999595e+03 -7.015109010389508626e-02 2.066860968796381884e-02 5.310529664156725393e-02
-2.488179708437499812e+03 -7.580904670226480679e-02 1.658747637764049557e-02 5.331316338477366801e-02
-2.487137320624999575e+03 -8.142067216720230705e-02 1.227433112031961829e-02 5.352277229611977771e-02
-2.486094932812499792e+03 -8.698643178336104564e-02 7.701422570627530773e-03 5.373440727301231901e-02
-2.485052544999999100e+03 -9.251491633065700437e-02 2.871216210297504456e-03 5.394818153016864293e-02
-2.484010157187499772e+03 -9.798042111877741656e-02 -2.211767705338983300e-03 5.416428823684681787e-02
-2.482967769374999534e+03 -1.033557110118903527e-01 -7.533419844846988775e-03 5.438295980447413469e-02
-2.481925381562499297e+03 -1.086069947089367826e-01 -1.299979319731211364e-02 5.460410541449747107e-02
-2.480882993749999969e+03 -1.136735612431067494e-01 -1.850163172442972903e-02 5.482802848380143035e-02
-2.479840605937499731e+03 -1.185254475419288134e-01 -2.397752066435028181e-02 5.505480862168435352e-02
-2.478798218124999948e+03 -1.231289591991854698e-01 -2.940571497492448783e-02 5.528465260428519490e-02
-2.477755830312499711e+03 -1.274480116147075071e-01 -3.481204974213473330e-02 5.551800682394265885e-02
-2.476713442499999928e+03 -1.314838331539500138e-01 -4.020272153410898303e-02 5.575512075105767268e-02
-2.475671054687499691e+03 -1.352553343258152130e-01 -4.553837891012879613e-02 5.599630692045889230e-02
-2.474628666874999908e+03 -1.387324849162775153e-01 -5.075841074079309040e-02 5.624167811004065348e-02
-2.473586279062499671e+03 -1.418250472678339036e-01 -5.579860402434581174e-02 5.649122964853162121e-02
-2.472543891249999888e+03 -1.445255692837359440e-01 -6.062800962398158522e-02 5.674462986977873991e-02
-2.471501503437499650e+03 -1.469017559117462013e-01 -6.525760627751252263e-02 5.700117592377981768e-02
-2.470459115625000322e+03 -1.489978851105939750e-01 -6.972069778090758674e-02 5.726092114792863397e-02
-2.469416727812499630e+03 -1.508465748975324205e-01 -7.399369987425150064e-02 5.752382828230752365e-02
-2.468374339999999847e+03 -1.524358173454166132e-01 -7.804019658632158074e-02 5.778929741718736440e-02
-2.467331952187500065e+03 -1.537237392435330807e-01 -8.184069921427319927e-02 5.805762540463324517e-02
-2.466289564374999827e+03 -1.546857521083593590e-01 -8.537361465646960135e-02 5.832932231137585855e-02
-2.465247176562499590e+03 -1.553124266132082654e-01 -8.854210415606358908e-02 5.860418313706798610e-02
-2.464204788749999807e+03 -1.556170142285759617e-01 -9.126160561893942313e-02 5.888170482774912617e-02
-2.463162400937499569e+03 -1.555979825854873766e-01 -9.352141069497545145e-02 5.916094333358189183e-02
-2.462120013125000241e+03 -1.552417904640613633e-01 -9.530498936474302019e-02 5.944148355181273768e-02
-2.461077625312499549e+03 -1.545326769954178392e-01 -9.660617322575666688e-02 5.972264958825058978e-02
-2.460035237499999766e+03 -1.534143537559223280e-01 -9.746932956456753894e-02 6.000430744224199975e-02
-2.458992849687499984e+03 -1.518874294778105871e-01 -9.798125271566464345e-02 6.028642322203026094e-02
-2.457950461874999746e+03 -1.499850643542121886e-01 -9.822214306974742792e-02 6.056822862112457018e-02
-2.456908074062499963e+03 -1.476857950353004933e-01 -9.825180699923384553e-02 6.084879100289006942e-02
-2.455865686249999726e+03 -1.449699569929685239e-01 -9.808684912537707357e-02 6.112770269085615604e-02
-2.454823298437499943e+03 -1.418434495265355200e-01 -9.769425849520425864e-02 6.140560337026533533e-02
-2.453780910624999251e+03 -1.383355958407886388e-01 -9.703058772196597459e-02 6.168251113857116386e-02
-2.452738522812499923e+03 -1.344667746577135337e-01 -9.604520553071252409e-02 6.195793087499941454e-02
-2.451696134999999686e+03 -1.302562287681937880e-01 -9.468699861787671646e-02 6.223142459958636019e-02
-2.450653747187499903e+03 -1.257375410637204260e-01 -9.291002784671917314e-02 6.250296890680440143e-02
-2.449611359374999665e+03 -1.209508651460243361e-01 -9.066012984360705129e-02 6.277226670271647546e-02
-2.448568971562499883e+03 -1.159382869264667104e-01 -8.790770361677197053e-02 6.303903114980533018e-02
-2.447526583749999645e+03 -1.107163954269718836e-01 -8.466275508860379717e-02 6.330386637252775894e-02
-2.446484195937499862e+03 -1.052962983836633892e-01 -8.094250591089194313e-02 6.356673724648012613e-02
-2.445441808124999625e+03 -9.973023017505762422e-02 -7.677041131687811770e-02 6.382800070282990124e-02
-2.444399420312499842e+03 -9.406090741259598431e-02 -7.217866286917581919e-02 6.408803865313467130e-02
-2.443357032499999605e+03 -8.830303895192799513e-02 -6.715491311214677461e-02 6.434771933856558990e-02
-2.442314644687499367e+03 -8.249906845240173592e-02 -6.166101468516003992e-02 6.460672548465952458e-02
-2.441272256874999584e+03 -7.665210444169268111e-02 -5.570403004006170555e-02 6.486491697713255011e-02
-2.440229869062499802e+03 -7.078792259613456150e-02 -4.931927351800118042e-02 6.512226414254811135e-02
-2.439187481249999564e+03 -6.500359565228074066e-02 -4.252114370903448126e-02 6.537873440453977059e-02
-2.438145093437499781e+03 -5.937629464624305520e-02 -3.535281683323165253e-02 6.563430217940899314e-02
-2.437102705624999544e+03 -5.396968987198924594e-02 -2.786988986320692446e-02 6.588883295026656817e-02
-2.436060317812499761e+03 -4.882203357091273455e-02 -2.014988829419468719e-02 6.614277494311682215e-02
-2.435017929999999978e+03 -4.397410448642549707e-02 -1.228181287914478781e-02 6.639635038470986794e-02
-2.433975542187499741e+03 -3.942971022462319480e-02 -4.327610041934534801e-03 6.664992485347484563e-02
-2.432933154374999958e+03 -3.513551356736002718e-02 3.634517589327666831e-03 6.690338431933538776e-02
-2.431890766562499721e+03 -3.108897565611130898e-02 1.149194565471255147e-02 6.715715933401314452e-02
-2.430848378749999938e+03 -2.727068288173960242e-02 1.910517283376195544e-02 6.741144041986010804e-02
-2.429805990937499701e+03 -2.363077920873843385e-02 2.642415991650674117e-02 6.766661519088122689e-02
-2.428763603124999918e+03 -2.017576254126204199e-02 3.345806234673322221e-02 6.792275065013762825e-02
-2.427721215312499680e+03 -1.690674902619257458e-02 4.025994566593280033e-02 6.817963829900794415e-02
-2.426678827499999898e+03 -1.379098180261558587e-02 4.691004901258364473e-02 6.843756626286709444e-02
-2.425636439687499660e+03 -1.082963929112535501e-02 5.344434623976441340e-02 6.869658974644438088e-02
-2.424594051874999877e+03 -8.035341576786071693e-03 5.983322902514880137e-02 6.895731818300072924e-02
-2.423551664062499640e+03 -5.363519978897030027e-03 6.601182047622042304e-02 6.922001773155982141e-02
-2.422509276249999857e+03 -2.785297084499566145e-03 7.195938967619112947e-02 6.948373136073372758e-02
-2.421466888437499620e+03 -3.311035182409494126e-04 7.766256208043685605e-02 6.974810056820096582e-02
-2.420424500624999837e+03 1.958699040370541489e-03 8.312278820091509313e-02 7.001367406967698437e-02
-2.419382112812499599e+03 4.044285645770182014e-03 8.834950456518779471e-02 7.028071637770068325e-02
-2.418339725000000271e+03 5.902874402959126798e-03 9.332634714130980114e-02 7.054916312446807281e-02
-2.417297337187499579e+03 7.550918359454643347e-03 9.802063068939348423e-02 7.081880427559120172e-02
-2.416254949374999796e+03 8.982893280968629046e-03 1.023762498968801699e-01 7.108934463763867673e-02
-2.415212561562499559e+03 1.018683784723854041e-02 1.063536879248227485e-01 7.136022672560569935e-02
-2.414170173749999776e+03 1.117604780071589088e-02 1.099505604426730260e-01 7.163120234334108272e-02
-2.413127785937499993e+03 1.194153060218114404e-02 1.131920191779105661e-01 7.190273507825881150e-02
-2.412085398124999756e+03 1.250435122711798797e-02 1.160908301412245103e-01 7.217543443498404543e-02
-2.411043010312499973e+03 1.286745179579839443e-02 1.186447132011746591e-01 7.244952849399496908e-02
-2.410000622500000190e+03 1.300845633733395401e-02 1.208506188715600393e-01 7.272452551485722450e-02
-2.408958234687499953e+03 1.294096933785224279e-02 1.226957633588243307e-01 7.300080447592134647e-02
-2.407915846874999716e+03 1.268847862040975438e-02 1.241816438276605594e-01 7.327880009881863888e-02
-2.406873459062500388e+03 1.226419269776705956e-02 1.253226145815256043e-01 7.355858534718308361e-02
-2.405831071249999695e+03 1.164694881706400398e-02 1.261696912946032034e-01 7.384024613502623846e-02
-2.404788683437499913e+03 1.085834404949596876e-02 1.267431317787075240e-01 7.412371017627367165e-02
-2.403746295624999675e+03 9.974969295190316831e-03 1.270048023789242808e-01 7.440938208282166233e-02
-2.402703907812499892e+03 9.007293562897422667e-03 1.269579285967678550e-01 7.469710075728892840e-02
-2.401661519999999655e+03 7.948141421142862484e-03 1.266479138092682644e-01 7.498645913573108446e-02
-2.400619132187499872e+03 6.817879113559383031e-03 1.260932188198706783e-01 7.527727923447680158e-02
-2.399576744374999635e+03 5.670752186240059223e-03 1.253198648241363455e-01 7.557013971115530970e-02
-2.398534356562499397e+03 4.560500405471429319e-03 1.243458573485649310e-01 7.586502123963712041e-02
-2.397491968749999614e+03 3.524672963041097784e-03 1.231482414887959120e-01 7.616210692355677991e-02
-2.396449580937499832e+03 2.553078605991396244e-03 1.217079048486187087e-01 7.646168604294215077e-02
-2.395407193124999594e+03 1.610459185119129943e-03 1.200402883560603567e-01 7.676434789656963464e-02
-2.394364805312499811e+03 6.672092783851016340e-04 1.181634560492693109e-01 7.707029459262193516e-02
-2.393322417499999119e+03 -3.383653998070765279e-04 1.160527732183609662e-01 7.737930982818544412e-02
-2.392280029687499791e+03 -1.404951112493155185e-03 1.137244226319616414e-01 7.769127848639954814e-02
-2.391237641874999554e+03 -2.488679296824045095e-03 1.112496346593171148e-01 7.800672948490745828e-02
-2.390195254062499316e+03 -3.570991267840405159e-03 1.086960899738733666e-01 7.832579021296724731e-02
-2.389152866249999988e+03 -4.646841490312796086e-03 1.061547047555589096e-01 7.864831756150399145e-02
-2.388110478437499751e+03 -5.691116240048012254e-03 1.036705951534030168e-01 7.897415827229391228e-02
-2.387068090624999968e+03 -6.646036597973109528e-03 1.012658770579054068e-01 7.930401440437818972e-02
-2.386025702812499730e+03 -7.511338394280614450e-03 9.895694655450409938e-02 7.963836561061768404e-02
-2.384983314999999493e+03 -8.349569744472956634e-03 9.675289839974007822e-02 7.997675976522497510e-02
-2.383940927187499710e+03 -9.131621350330451636e-03 9.470750187466464576e-02 8.031930745995238818e-02
-2.382898539374999928e+03 -9.807710517166744191e-03 9.284468774009291270e-02 8.066591411247452104e-02
-2.381856151562499235e+03 -1.030961486038045605e-02 9.120095426247193382e-02 8.101614566320233801e-02
-2.380813763749999907e+03 -1.055003298944250101e-02 8.981221669020351961e-02 8.136930697451948136e-02
-2.379771375937499670e+03 -1.051446883136356036e-02 8.869116140369097401e-02 8.172511768195979409e-02
-2.378728988124999887e+03 -1.018512550837676056e-02 8.785396595686041643e-02 8.208397819381643701e-02
-2.377686600312499650e+03 -9.596142800887427771e-03 8.728428802151777521e-02 8.244507485906196753e-02
-2.376644212499999867e+03 -8.795494925156958910e-03 8.695735634528796443e-02 8.280812289247516111e-02
-2.375601824687499629e+03 -7.858860519880252193e-03 8.685091264280174472e-02 8.317346791847497756e-02
-2.374559436874999847e+03 -6.879195135834834107e-03 8.698244528006542076e-02 8.354130282294415510e-02
-2.373517049062499609e+03 -5.863816614518742310e-03 8.744431559069285043e-02 8.391105341581539534e-02
-2.372474661249999826e+03 -4.796847729560294038e-03 8.824026861955991397e-02 8.428244829014493178e-02
-2.371432273437499589e+03 -3.631100962883021532e-03 8.935602958785007766e-02 8.465478311403816514e-02
-2.370389885625000261e+03 -2.356597485284439575e-03 9.084509114320769851e-02 8.502784670471670581e-02
-2.369347497812499569e+03 -1.019677018258897949e-03 9.272870908392261136e-02 8.540183627777414577e-02
-2.368305109999999786e+03 4.026915763843605389e-04 9.504046815528333081e-02 8.577717658868136419e-02
-2.367262722187500458e+03 1.971387941983617637e-03 9.783582506216947916e-02 8.615405481194979287e-02
-2.366220334374999766e+03 3.744332598956161967e-03 1.011591585951366890e-01 8.653333271398688797e-02
-2.365177946562499983e+03 5.787554223221275107e-03 1.050239119697573692e-01 8.691561086617781429e-02
-2.364135558749999745e+03 8.090561543533412309e-03 1.094401700257841142e-01 8.730094879701634503e-02
-2.363093170937499963e+03 1.057917744621995546e-02 1.143357021640148130e-01 8.768910429988677202e-02
-2.362050783125000180e+03 1.321817678714861527e-02 1.195991102637060377e-01 8.807923040427578787e-02
-2.361008395312499943e+03 1.599709018646286451e-02 1.251342155823643998e-01 8.847106859833804571e-02
-2.359966007499999705e+03 1.890176577438087285e-02 1.308934827944590040e-01 8.886526831384386482e-02
-2.358923619687499922e+03 2.192001515290430830e-02 1.368596365572331552e-01 8.926215831381173471e-02
-2.357881231874999685e+03 2.504124831909948848e-02 1.429999541239077576e-01 8.966179185600878232e-02
-2.356838844062499902e+03 2.822962364433290183e-02 1.493138152540737784e-01 9.006392188737340210e-02
-2.355796456249999665e+03 3.143742601624585631e-02 1.557745339975170618e-01 9.046848267751947392e-02
-2.354754068437499882e+03 3.464227411378094368e-02 1.624231950642582301e-01 9.087509078089554826e-02
-2.353711680624999644e+03 3.781418150112289545e-02 1.693264549150653442e-01 9.128388415875372808e-02
-2.352669292812499862e+03 4.092216365640185399e-02 1.765066754281558181e-01 9.169490422096188142e-02
-2.351626904999999624e+03 4.399190498264061999e-02 1.839931398820779940e-01 9.210916910786362544e-02
-2.350584517187499841e+03 4.706148964473087781e-02 1.917297205336556676e-01 9.252695929280731202e-02
-2.349542129374999604e+03 5.013364896617732158e-02 1.996105107785886568e-01 9.294779032349079206e-02
-2.348499741562499821e+03 5.323845424585330749e-02 2.075525406007073803e-01 9.337108808194291565e-02
-2.347457353749999584e+03 5.638220889023673466e-02 2.154884006282834497e-01 9.379676909218498393e-02
-2.346414965937499801e+03 5.952557225729254026e-02 2.234102963072799319e-01 9.422525663394142048e-02
-2.345372578124999563e+03 6.267350693674103579e-02 2.313201925942461878e-01 9.465779214839917244e-02
-2.344330190312499781e+03 6.584299422036792027e-02 2.392134444214829292e-01 9.509472386063134997e-02
-2.343287802499999998e+03 6.905416332162861437e-02 2.471259782115712011e-01 9.553626248497101847e-02
-2.342245414687499760e+03 7.231956666831998448e-02 2.550614082652228332e-01 9.598279765125630747e-02
-2.341203026874999978e+03 7.567779134560362331e-02 2.629710852984467051e-01 9.643360626234739885e-02
-2.340160639062499740e+03 7.915102819266565948e-02 2.708502513448652893e-01 9.688820095377372044e-02
-2.339118251249999958e+03 8.273029596579670186e-02 2.787225961112785866e-01 9.734592086899149233e-02
-2.338075863437499265e+03 8.643232384781648903e-02 2.865307098320870605e-01 9.780688736028037011e-02
-2.337033475624999937e+03 9.022531191275970364e-02 2.941695188907855751e-01 9.827170481558793191e-02
-2.335991087812499700e+03 9.417727705794660953e-02 3.015863760515861136e-01 9.874131028324181769e-02
-2.334948699999999917e+03 9.840210550990476090e-02 3.087593673100109681e-01 9.921496129604749636e-02
-2.333906312187499680e+03 1.029519983479192657e-01 3.157013217289535989e-01 9.969198080831052911e-02
-2.332863924374999442e+03 1.078748692060249592e-01 3.224551921384147812e-01 1.001714180996773063e-01
-2.331821536562499659e+03 1.131540000835198900e-01 3.291216182237952648e-01 1.006531095149570676e-01
-2.330779148749999877e+03 1.187962403744425716e-01 3.357879996163234959e-01 1.011366793954805582e-01
-2.329736760937499184e+03 1.248139224088056221e-01 3.424453662429524092e-01 1.016218408114270694e-01
-2.328694373124999856e+03 1.311089085346827665e-01 3.490509619974929700e-01 1.021078409121745911e-01
-2.327651985312499619e+03 1.375384234497678548e-01 3.555830426238855146e-01 1.025943593271110427e-01
-2.326609597500000291e+03 1.439476843251297766e-01 3.621120265631791457e-01 1.030812495768899384e-01
-2.325567209687499599e+03 1.502728872948815853e-01 3.687023750466483785e-01 1.035686472021352111e-01
-2.324524821874999816e+03 1.564643814767113228e-01 3.753186339475529931e-01 1.040566592198870211e-01
-2.323482434062499578e+03 1.624459788339221167e-01 3.818372121586164902e-01 1.045451483653703634e-01
-2.322440046249999796e+03 1.682262424439114890e-01 3.881556338192718170e-01 1.050337306693178985e-01
-2.321397658437499558e+03 1.737947845731347418e-01 3.941975362350467194e-01 1.055219001849191235e-01
-2.320355270624999775e+03 1.790951979254985504e-01 3.999533083966133606e-01 1.060092596950736599e-01
-2.319312882812499993e+03 1.839936724413278046e-01 4.054750601260279641e-01 1.064965850780705409e-01
-2.318270495000000210e+03 1.883989381644256000e-01 4.107557827440247999e-01 1.069841637830657166e-01
-2.317228107187499972e+03 1.923442537871956348e-01 4.157695482298424117e-01 1.074729127456680866e-01
-2.316185719374999735e+03 1.958478064523211382e-01 4.204647017866600667e-01 1.079635449507202333e-01
-2.315143331562500407e+03 1.989369923051016453e-01 4.247948850496213735e-01 1.084552732929783547e-01
-2.314100943749999715e+03 2.016394410024511252e-01 4.288085423706706201e-01 1.089479893515342968e-01
-2.313058555937499932e+03 2.039645769728956615e-01 4.325556400114762834e-01 1.094427363614408483e-01
-2.312016168124999695e+03 2.058976422928198158e-01 4.359845428275692103e-01 1.099400146722373517e-01
-2.310973780312499912e+03 2.073994446740860531e-01 4.390324025619131709e-01 1.104402534900206928e-01
-2.309931392500000129e+03 2.084857288262917940e-01 4.416355169884620402e-01 1.109438172749357132e-01
-2.308889004687499892e+03 2.091792817753913569e-01 4.437618010849679884e-01 1.114501433702899391e-01
-2.307846616874999654e+03 2.094983927553881187e-01 4.454514217816923916e-01 1.119588756072261576e-01
-2.306804229062500326e+03 2.095278760679456231e-01 4.467524941236235558e-01 1.124702112453244696e-01
-2.305761841249999634e+03 2.093381822289541172e-01 4.476573876239053895e-01 1.129842958139601061e-01
-2.304719453437499851e+03 2.089142474985363762e-01 4.481771079858221651e-01 1.135006500996295770e-01
-2.303677065624999614e+03 2.082020388438359237e-01 4.483742533160504085e-01 1.140194321727137500e-01
-2.302634677812499831e+03 2.072219768589074196e-01 4.482753179853840586e-01 1.145405503666224595e-01
-2.301592289999999593e+03 2.060303170532536421e-01 4.478127046736520844e-01 1.150640740961453856e-01
-2.300549902187499811e+03 2.046152111021992404e-01 4.469757127424264231e-01 1.155900353962633770e-01
-2.299507514374999573e+03 2.029672740829193966e-01 4.458534485807916226e-01 1.161176048264866284e-01
-2.298465126562499790e+03 2.011456824948318900e-01 4.445011068936290943e-01 1.166469510413367106e-01
-2.297422738749999553e+03 1.991977899110866090e-01 4.429057504667406331e-01 1.171785177987687693e-01
-2.296380350937499770e+03 1.971318241395159654e-01 4.410472005941432072e-01 1.177133727388129242e-01
-2.295337963124999987e+03 1.948658353302502033e-01 4.388605880178134688e-01 1.182521734322134477e-01
-2.294295575312499750e+03 1.923567076264300901e-01 4.362736221680461601e-01 1.187959733377765836e-01
-2.293253187499999967e+03 1.896786081689529335e-01 4.333338235619833556e-01 1.193459792913698220e-01
-2.292210799687499730e+03 1.869369440488312661e-01 4.300892322939463552e-01 1.199034413268098842e-01
-2.291168411874999947e+03 1.842102165300527894e-01 4.265820081780363204e-01 1.204682993458339041e-01
-2.290126024062499255e+03 1.815262807954818036e-01 4.228821784250953453e-01 1.210408943970053552e-01
-2.289083636249999927e+03 1.789703969377854365e-01 4.190188771447345140e-01 1.216212309837806510e-01
-2.288041248437499689e+03 1.765151951043164025e-01 4.149928988952288345e-01 1.222097486726438226e-01
-2.286998860624999907e+03 1.740791388902138137e-01 4.107711766132558506e-01 1.228073412297623901e-01
-2.285956472812499669e+03 1.717183609816205214e-01 4.063670161782313439e-01 1.234148471197364788e-01
-2.284914084999999886e+03 1.694861734225689143e-01 4.018546985923798776e-01 1.240327238210872096e-01
-2.283871697187499649e+03 1.673477843201008619e-01 3.972890114188384336e-01 1.246618158135237991e-01
-2.282829309374999866e+03 1.652495124482353250e-01 3.926820472921668803e-01 1.253023129640365996e-01
-2.281786921562499629e+03 1.632068325997486080e-01 3.880879598207747638e-01 1.259537205322924514e-01
-2.280744533749999846e+03 1.612871778813536328e-01 3.835910934205543077e-01 1.266149283192685993e-01
-2.279702145937499608e+03 1.594818745488110756e-01 3.792401753071361625e-01 1.272851140370312439e-01
-2.278659758124999826e+03 1.578512484216220424e-01 3.751278673901176641e-01 1.279647143417660948e-01
-2.277617370312499588e+03 1.564190348931056573e-01 3.713016766823263315e-01 1.286541160618857871e-01
-2.276574982499999805e+03 1.551213526378964758e-01 3.677902096859025360e-01 1.293537731994975626e-01
-2.275532594687499568e+03 1.539664424535062137e-01 3.647260196900551921e-01 1.300641378454386599e-01
-2.274490206874999785e+03 1.528480525784348676e-01 3.621352186775153026e-01 1.307858164679928104e-01
-2.273447819062500002e+03 1.516720545715323776e-01 3.599380980740393143e-01 1.315190976425905378e-01
-2.272405431249999765e+03 1.503938479902922065e-01 3.581179356832977501e-01 1.322649022002533870e-01
-2.271363043437499982e+03 1.490648922160529299e-01 3.567274143507955797e-01 1.330228812091248103e-01
-2.270320655625000200e+03 1.478184798778162667e-01 3.558509916174321108e-01 1.337924081332939330e-01
-2.269278267812499962e+03 1.466494029295509482e-01 3.554793493346700695e-01 1.345724107002593539e-01
-2.268235879999999725e+03 1.455486429920683222e-01 3.556117626165916645e-01 1.353614377666547131e-01
-2.267193492187499942e+03 1.444694237611441334e-01 3.562037439110147252e-01 1.361583001792450176e-01
-2.266151104374999704e+03 1.433516766433145240e-01 3.572141293839172227e-01 1.369630413986923367e-01
-2.265108716562499922e+03 1.421698449027804789e-01 3.586329942669713722e-01 1.377751560579666967e-01
-2.264066328749999684e+03 1.409170233978578324e-01 3.604244733284109881e-01 1.385937811792408991e-01
-2.263023940937499901e+03 1.396115053432355757e-01 3.626908564190245987e-01 1.394176178034453872e-01
-2.261981553124999664e+03 1.382731078182780349e-01 3.655669225426062541e-01 1.402457699155111315e-01
-2.260939165312499881e+03 1.369105078154472521e-01 3.690569597042529515e-01 1.410773327273094346e-01
-2.259896777499999644e+03 1.355381641376486035e-01 3.730798443436822986e-01 1.419109577613797135e-01
-2.258854389687499861e+03 1.342194506482169702e-01 3.776628888332609346e-01 1.427460957176143463e-01
-2.257812001874999623e+03 1.330215183558193515e-01 3.828912905267723987e-01 1.435830553647843844e-01
-2.256769614062499841e+03 1.319840781828496568e-01 3.888137798103297182e-01 1.444222004364044687e-01
-2.255727226249999603e+03 1.311581528009312658e-01 3.954047468286241984e-01 1.452636867097000239e-01
-2.254684838437499820e+03 1.305813808957577982e-01 4.026578817502189933e-01 1.461075311174158120e-01
-2.253642450624999583e+03 1.302424597818459540e-01 4.105480221097443927e-01 1.469536409654445541e-01
-2.252600062812499800e+03 1.301817008657882302e-01 4.189332059424384358e-01 1.478019634526545889e-01
-2.251557674999999563e+03 1.304599844519990781e-01 4.277785189952462708e-01 1.486517176517330174e-01
-2.250515287187499780e+03 1.310636177237969879e-01 4.369929484494913252e-01 1.495028494270157216e-01
-2.249472899374999997e+03 1.319816688688277284e-01 4.464482520628104134e-01 1.503545359453455632e-01
-2.248430511562499760e+03 1.332488869942084486e-01 4.560859245924242522e-01 1.512065757888966522e-01
-2.247388123749999977e+03 1.347872095462284703e-01 4.658346045902871380e-01 1.520589986849726905e-01
-2.246345735937499285e+03 1.364657160009523085e-01 4.756685086576531996e-01 1.529123529886153299e-01
-2.245303348124999957e+03 1.382534751656064875e-01 4.855163285003570861e-01 1.537663270399154958e-01
-2.244260960312499719e+03 1.401256782545163282e-01 4.953066008733055803e-01 1.546193933072501636e-01
-2.243218572499999937e+03 1.420102442529354858e-01 5.050559853054583659e-01 1.554699695318310648e-01
-2.242176184687499699e+03 1.439250645062641054e-01 5.147384641484369361e-01 1.563181036470950858e-01
-2.241133796874999462e+03 1.458995817645577786e-01 5.242117570270669047e-01 1.571635816630671256e-01
-2.240091409062499679e+03 1.479503992189883099e-01 5.333480698355799188e-01 1.580058101480965593e-01
-2.239049021249999896e+03 1.500302241935863312e-01 5.420586538966816192e-01 1.588434045786761006e-01
-2.238006633437499204e+03 1.520522633951017499e-01 5.502688889017597340e-01 1.596756088673854102e-01
-2.236964245624999876e+03 1.540014640153871683e-01 5.579796105280203644e-01 1.605014086514238436e-01
-2.235921857812499638e+03 1.558653171519230607e-01 5.651232442783066245e-01 1.613191146754329175e-01
-2.234879469999999856e+03 1.576606992726826417e-01 5.716193483264815356e-01 1.621293940078410989e-01
-2.233837082187499618e+03 1.594236088345030444e-01 5.775003100947201373e-01 1.629324908552181039e-01
-2.232794694374999381e+03 1.611094815580125239e-01 5.827964384457551272e-01 1.637278038998534191e-01
-2.231752306562499598e+03 1.625814360232151201e-01 5.875032806218183357e-01 1.645151070653605718e-01
-2.230709918749999815e+03 1.637466946725915917e-01 5.916168803234216345e-01 1.652941753463708918e-01
-2.229667530937499123e+03 1.645652204043229205e-01 5.950781896136442262e-01 1.660658152057624404e-01
-2.228625143124999795e+03 1.649810175846249949e-01 5.977869230606338569e-01 1.668319490465653976e-01
-2.227582755312500012e+03 1.650037679999334372e-01 5.996533621054668250e-01 1.675946446502309672e-01
-2.226540367499999775e+03 1.646321210622544995e-01 6.006094847942123893e-01 1.683561028651167080e-01
-2.225497979687499992e+03 1.637947404510441685e-01 6.006730689839312465e-01 1.691166912231888697e-01
-2.224455591874999755e+03 1.625049722781929940e-01 5.998847936709981177e-01 1.698778074578786157e-01
-2.223413204062499972e+03 1.608868621489152884e-01 5.982622157800508989e-01 1.706397837089199399e-01
-2.222370816249999734e+03 1.590441275325313875e-01 5.957890064351692994e-01 1.714031133610524060e-01
-2.221328428437499952e+03 1.568880157700227318e-01 5.923531167079277848e-01 1.721690940818738358e-01
-2.220286040625000169e+03 1.543049033107167234e-01 5.878910103407727350e-01 1.729373848344921694e-01
-2.219243652812499931e+03 1.513199460681642350e-01 5.824498128947699360e-01 1.737066086790963193e-01
-2.218201265000000149e+03 1.479880654979334742e-01 5.760697263728714601e-01 1.744750860494781453e-01
-2.217158877187499911e+03 1.443922079546625659e-01 5.688160749813875317e-01 1.752424149757883243e-01
-2.216116489374999674e+03 1.405642684816828802e-01 5.607676010135422828e-01 1.760096275765028473e-01
-2.215074101562500346e+03 1.365401385620363395e-01 5.519462745942018689e-01 1.767764708162440357e-01
-2.214031713749999653e+03 1.323953270979198182e-01 5.424019013719126869e-01 1.775426791011737726e-01
-2.212989325937499871e+03 1.281322451779460525e-01 5.321615236912785596e-01 1.783071802110633985e-01
-2.211946938124999633e+03 1.237411305195532940e-01 5.212439870053338087e-01 1.790701399917257741e-01
-2.210904550312499850e+03 1.192017512157108466e-01 5.097127936622699584e-01 1.798307799962813869e-01
-2.209862162500000068e+03 1.145017998826134697e-01 4.975350142374895812e-01 1.805894315155437690e-01
-2.208819774687499830e+03 1.096432978369492051e-01 4.846813634219181433e-01 1.813457878946339585e-01
-2.207777386874999593e+03 1.046267226004035517e-01 4.712543846414057880e-01 1.820987516703133635e-01
-2.206734999062499810e+03 9.947754669281536066e-02 4.573158327493999642e-01 1.828477346523829372e-01
-2.205692611249999572e+03 9.413989149341964180e-02 4.429057822104896514e-01 1.835927609780901859e-01
-2.204650223437499790e+03 8.858246813565760769e-02 4.280232587157725699e-01 1.843337915184080356e-01
-2.203607835625000007e+03 8.281986931207598046e-02 4.125603184592655515e-01 1.850705386317065826e-01
-2.202565447812499769e+03 7.682663165711836606e-02 3.964394229991401453e-01 1.858038421569399024e-01
-2.201523059999999987e+03 7.059167794932350026e-02 3.796494206724667642e-01 1.865335042017598199e-01
-2.200480672187499749e+03 6.416080737284500513e-02 3.621772215919924487e-01 1.872599514407933263e-01
-2.199438284374999967e+03 5.760474629515325434e-02 3.440249815600422978e-01 1.879844394814756958e-01
-2.198395896562499729e+03 5.093535097735643613e-02 3.252472545153420325e-01 1.887090289670380616e-01
-2.197353508749999946e+03 4.419611809731188723e-02 3.059642098849305047e-01 1.894343565095422677e-01
-2.196311120937499709e+03 3.743529155925689328e-02 2.862215979214573491e-01 1.901607362268126489e-01
-2.195268733124999926e+03 3.063808573063437485e-02 2.660120461304951722e-01 1.908887563380720076e-01
-2.194226345312499689e+03 2.379314350718576138e-02 2.453201771796215402e-01 1.916192299019873757e-01
-2.193183957499999906e+03 1.696410128226844005e-02 2.241275665371977865e-01 1.923530338871499157e-01
-2.192141569687499668e+03 1.023234976949908073e-02 2.024156247067966097e-01 1.930904243556344491e-01
-2.191099181874999886e+03 3.628272005149663776e-03 1.802377759855010586e-01 1.938314127751795124e-01
-2.190056794062499648e+03 -2.865948658332860555e-03 1.577412723239049186e-01 1.945761168297523713e-01
-2.189014406249999865e+03 -9.237945913330613407e-03 1.350221716796319305e-01 1.953228766859090026e-01
-2.187972018437499628e+03 -1.549069547342367403e-02 1.122211385054872057e-01 1.960696784236901080e-01
-2.186929630624999845e+03 -2.163090228049693864e-02 8.941059048012933719e-02 1.968146922704939461e-01
-2.185887242812499153e+03 -2.760747349801447731e-02 6.660066545777908187e-02 1.975563883398886167e-01
-2.184844854999999825e+03 -3.340226991516895977e-02 4.385407147483418727e-02 1.982935681208305434e-01
-2.183802467187499587e+03 -3.896894215844003834e-02 2.124841398785423316e-02 1.990260721210473094e-01
-2.182760079374999805e+03 -4.425719526020213679e-02 -1.139739115367251199e-03 1.997539390371688151e-01
-2.181717691562499567e+03 -4.932809242655378928e-02 -2.326376185260925142e-02 2.004773617562432275e-01
-2.180675303749999784e+03 -5.422180264806752276e-02 -4.510875890839044500e-02 2.011943308050355150e-01
-2.179632915937500002e+03 -5.885796126974732895e-02 -6.659765634114615807e-02 2.019044623746886757e-01
-2.178590528124999764e+03 -6.313827342300459833e-02 -8.761653150587199457e-02 2.026073200607884095e-01
-2.177548140312499982e+03 -6.701335534531897842e-02 -1.081741879497736536e-01 2.033010617126531083e-01
-2.176505752499999744e+03 -7.050840333126236203e-02 -1.282659911091040827e-01 2.039856580190303192e-01
-2.175463364687499961e+03 -7.358383753780199654e-02 -1.477993071482888998e-01 2.046612943501678328e-01
-2.174420976875000179e+03 -7.623042933489815320e-02 -1.666502323276865261e-01 2.053276112756593774e-01
-2.173378589062499941e+03 -7.849046404054314807e-02 -1.846145915156074402e-01 2.059835165013426117e-01
-2.172336201249999704e+03 -8.039751825472336855e-02 -2.015732974356525542e-01 2.066272259785087995e-01
-2.171293813437499921e+03 -8.198725426020461726e-02 -2.175979293771154732e-01 2.072565244979473476e-01
-2.170251425624999683e+03 -8.312870840353017710e-02 -2.326215664374182146e-01 2.078711708979166239e-01
-2.169209037812499901e+03 -8.372426630503004841e-02 -2.464650375405609273e-01 2.084708459877004927e-01
-2.168166649999999663e+03 -8.375888761948591110e-02 -2.590294550631422887e-01 2.090563955327973122e-01
-2.167124262187499880e+03 -8.324833868893705136e-02 -2.702604713956299753e-01 2.096272058070031696e-01
-2.166081874375000098e+03 -8.225633994828118745e-02 -2.802018090795121430e-01 2.101809559669668426e-01
-2.165039486562499860e+03 -8.076887114704078829e-02 -2.888728632748236991e-01 2.107180719932407187e-01
-2.163997098749999623e+03 -7.878796973819043870e-02 -2.962159039335732214e-01 2.112379420816616893e-01
-2.162954710937500295e+03 -7.627817114040405522e-02 -3.021038278074750782e-01 2.117405509090692084e-01
-2.161912323124999602e+03 -7.323701941323521036e-02 -3.065183469555257667e-01 2.122272068750494234e-01
-2.160869935312499820e+03 -6.966285817456935314e-02 -3.094748399170749731e-01 2.126983448753667072e-01
-2.159827547499999582e+03 -6.551698227421831611e-02 -3.109279465640668039e-01 2.131537741923121010e-01
-2.158785159687499799e+03 -6.082354476305504992e-02 -3.110249825883666386e-01 2.135941081272272335e-01
-2.157742771875000017e+03 -5.568912111664400810e-02 -3.098919658533344501e-01 2.140212244283619669e-01
-2.156700384062499779e+03 -5.025678612290918057e-02 -3.075964507254844160e-01 2.144365985817431874e-01
-2.155657996249999997e+03 -4.461341718698606101e-02 -3.042025776323348252e-01 2.148414083134643493e-01
-2.154615608437500214e+03 -3.883412419472218047e-02 -2.997731796539872540e-01 2.152365525936840995e-01
-2.153573220624999976e+03 -3.302059991980494519e-02 -2.943956368159565407e-01 2.156236992173990175e-01
-2.152530832812499739e+03 -2.723880133966576078e-02 -2.880921534610183521e-01 2.160037238507210300e-01
-2.151488444999999956e+03 -2.155321636932224644e-02 -2.808937236566597107e-01 2.163761299755976864e-01
-2.150446057187499719e+03 -1.611668718814305429e-02 -2.728498509846388753e-01 2.167420589620884241e-01
-2.149403669374999936e+03 -1.094208664898659034e-02 -2.640158484012129492e-01 2.171017597678000788e-01
-2.148361281562499698e+03 -6.058127406975824525e-03 -2.543747994707974414e-01 2.174539544860754070e-01
-2.147318893749999916e+03 -1.546700502323514193e-03 -2.439109823564597490e-01 2.177965536984466099e-01
-2.146276505937499223e+03 2.640946342169700478e-03 -2.325930557182717406e-01 2.181307452347208964e-01
-2.145234118124999895e+03 6.509830804747075705e-03 -2.204054212850608818e-01 2.184574367980558207e-01
-2.144191730312499658e+03 9.982717935321627767e-03 -2.074017481282844910e-01 2.187778214709285574e-01
-2.143149342499999875e+03 1.302684548539488965e-02 -1.936681690887828156e-01 2.190936579880427282e-01
-2.142106954687499638e+03 1.570584563568458436e-02 -1.792591146616931974e-01 2.194040756944527215e-01
-2.141064566874999400e+03 1.800917712109489227e-02 -1.641847362203404659e-01 2.197081644915024334e-01
-2.140022179062499617e+03 1.986985760394995026e-02 -1.485133260260395049e-01 2.200051913676947801e-01
-2.138979791249999835e+03 2.138493439314487904e-02 -1.322959934651262159e-01 2.202947931508132673e-01
-2.137937403437499142e+03 2.264265789566954207e-02 -1.155964862491060396e-01 2.205780419082657151e-01
-2.136895015624999814e+03 2.362077476120971048e-02 -9.844662109901772262e-02 2.208553990221047980e-01
-2.135852627812499577e+03 2.417140505699945374e-02 -8.081570219206732353e-02 2.211258836812522721e-01
-2.134810239999999794e+03 2.416433033203881087e-02 -6.270785951731080998e-02 2.213888917862485428e-01
-2.133767852187500011e+03 2.364555129978516274e-02 -4.418475968523599695e-02 2.216443060126412901e-01
-2.132725464374999774e+03 2.265769301387631635e-02 -2.531085993297942788e-02 2.218945250519498424e-01
-2.131683076562499991e+03 2.119179125701601413e-02 -6.084951174258820816e-03 2.221430497145032712e-01
-2.130640688749999299e+03 1.925256628015329513e-02 1.341435857595422998e-02 2.223891518966751024e-01
-2.129598300937499516e+03 1.682784732655959875e-02 3.305675864069698017e-02 2.226333638673071158e-01
-2.128555913124999734e+03 1.392378660857142292e-02 5.275771148203027561e-02 2.228763871293901744e-01
-2.127513525312499951e+03 1.060985380354957652e-02 7.231963503122920689e-02 2.231184064955421542e-01
-2.126471137499999713e+03 6.902182877399319627e-03 9.156356013275708527e-02 2.233593181232991776e-01
-2.125428749687499931e+03 2.770569955158855291e-03 1.104304402504421023e-01 2.235992535232419753e-01
-2.124386361874999693e+03 -1.741571662940963328e-03 1.288815929608515820e-01 2.238402044927439716e-01
-2.123343974062499910e+03 -6.601740127577290784e-03 1.468837366563860991e-01 2.240815472769689953e-01
-2.122301586250000128e+03 -1.186237806963080094e-02 1.643294669647810957e-01 2.243224795811033789e-01
-2.121259198437499890e+03 -1.757570818818754432e-02 1.810485444579997272e-01 2.245620152002571479e-01
-2.120216810624999653e+03 -2.374695571519968434e-02 1.969327408651745381e-01 2.247985164091475807e-01
-2.119174422812499870e+03 -3.033451625187019024e-02 2.119205110577250528e-01 2.250315135654837873e-01
-2.118132035000000087e+03 -3.729968009028970799e-02 2.259587014932840920e-01 2.252589365620768502e-01
-2.117089647187499850e+03 -4.454384707999716614e-02 2.390594293097711986e-01 2.254794260608761480e-01
-2.116047259375000067e+03 -5.194474232704643368e-02 2.512497702357388007e-01 2.256907454325361995e-01
-2.115004871562499829e+03 -5.951670955568660187e-02 2.625192410385733255e-01 2.258910500707967117e-01
-2.113962483750000047e+03 -6.738935076863120099e-02 2.728228213541714631e-01 2.260790190749297213e-01
-2.112920095937499809e+03 -7.564938115930755491e-02 2.820304825553043293e-01 2.262538063936418431e-01
-2.111877708124999572e+03 -8.425397153554280150e-02 2.900326104530937532e-01 2.264155821312840711e-01
-2.110835320312500244e+03 -9.309473544424036462e-02 2.968431803580262596e-01 2.265633631443279561e-01
-2.109792932499999552e+03 -1.021291327617429717e-01 3.024236833415003822e-01 2.266967119872478065e-01
-2.108750544687499769e+03 -1.113345045511280051e-01 3.067850321761328436e-01 2.268154900830215426e-01
-2.107708156874999986e+03 -1.205818632834033677e-01 3.099347971759963682e-01 2.269183095250569271e-01
-2.106665769062499749e+03 -1.297780128239679753e-01 3.118047305464453078e-01 2.270052674871388121e-01
-2.105623381249999966e+03 -1.389151266365343529e-01 3.124369196804980264e-01 2.270778323392123599e-01
-2.104580993437499728e+03 -1.480164027474073218e-01 3.118882563850682299e-01 2.271365372868348331e-01
-2.103538605624999946e+03 -1.570355236646375774e-01 3.101848305674760331e-01 2.271828222005933262e-01
-2.102496217812500163e+03 -1.658232943148794380e-01 3.074215622580838136e-01 2.272170071006558989e-01
-2.101453829999999471e+03 -1.743156713902851707e-01 3.037001090740050202e-01 2.272393773832464270e-01
-2.100411442187499688e+03 -1.825359980910654101e-01 2.990882642781194090e-01 2.272498264282108438e-01
-2.099369054374999905e+03 -1.904834966359792436e-01 2.936695878425247264e-01 2.272496654954487272e-01
-2.098326666562499668e+03 -1.981195115465178014e-01 2.875037861137835771e-01 2.272402218286012354e-01
-2.097284278749999885e+03 -2.054112471427176345e-01 2.807264094885091321e-01 2.272232795848714570e-01
-2.096241890937499647e+03 -2.123134173917775314e-01 2.734545903162797220e-01 2.271997125148199070e-01
-2.095199503124999865e+03 -2.186880591570177779e-01 2.656838986503051725e-01 2.271696676128545922e-01
-2.094157115312500082e+03 -2.244282008613102675e-01 2.574520006440724762e-01 2.271319879610801673e-01
-2.093114727499999390e+03 -2.294947897437008832e-01 2.487999518982506875e-01 2.270852166420618823e-01
-2.092072339687499607e+03 -2.338927662658832896e-01 2.398172510379634470e-01 2.270279864495902411e-01
-2.091029951874999824e+03 -2.376291925164887853e-01 2.306362035377751696e-01 2.269614280429194386e-01
-2.089987564062499587e+03 -2.406983973330117099e-01 2.213745364125450921e-01 2.268854868853951712e-01
-2.088945176249999804e+03 -2.432181270936457085e-01 2.122050041130549847e-01 2.267985699559713908e-01
-2.087902788437500021e+03 -2.453045392364440191e-01 2.033462021264128561e-01 2.267013702626484162e-01
-2.086860400624999784e+03 -2.469632111699099908e-01 1.949460859998250195e-01 2.265932370411954944e-01
-2.085818012812499546e+03 -2.481669989551323618e-01 1.870648381580393149e-01 2.264716159623356706e-01
-2.084775624999999764e+03 -2.489999317205514040e-01 1.797318011340676147e-01 2.263347724448773468e-01
-2.083733237187499981e+03 -2.495543761364520385e-01 1.728865741827501634e-01 2.261831074711131151e-01
-2.082690849374999743e+03 -2.498302116916054638e-01 1.665944496416753851e-01 2.260170499565324342e-01
-2.081648461562499506e+03 -2.498339482249929966e-01 1.609454287333756950e-01 2.258356170549390973e-01
-2.080606073749999723e+03 -2.496100639831417833e-01 1.559219262091536273e-01 2.256382210052248205e-01
-2.079563685937499940e+03 -2.491884699631627398e-01 1.514707059488671070e-01 2.254260241358918837e-01
-2.078521298124999703e+03 -2.485369486780860671e-01 1.476358206081621882e-01 2.251996652016600708e-01
-2.077478910312499920e+03 -2.476580507114783392e-01 1.444557645201740292e-01 2.249590837702595825e-01
-2.076436522499999683e+03 -2.465889779803562276e-01 1.418916437994319213e-01 2.247046234759187966e-01
-2.075394134687499900e+03 -2.452972352347662088e-01 1.399720110954726371e-01 2.244363128568343524e-01
-2.074351746875000117e+03 -2.437663351703681924e-01 1.386841994540719269e-01 2.241556958839191205e-01
-2.073309359062499425e+03 -2.420147699712145994e-01 1.380563777136949444e-01 2.238628831241693540e-01
-2.072266971249999642e+03 -2.399373263692034519e-01 1.381056710511864294e-01 2.235591022164023778e-01
-2.071224583437499859e+03 -2.374742970633054728e-01 1.387544302014046826e-01 2.232450380175942661e-01
-2.070182195625000077e+03 -2.347466049849903091e-01 1.398574846936116445e-01 2.229208095757961583e-01
-2.069139807812499839e+03 -2.318285248375976937e-01 1.412125031120159691e-01 2.225864963932161211e-01
-2.068097420000000056e+03 -2.286939118976479834e-01 1.426923751473384017e-01 2.222408432954163238e-01
-2.067055032187499819e+03 -2.253213844735542093e-01 1.443173823594341987e-01 2.218839339059529847e-01
-2.066012644375000036e+03 -2.216930603559577606e-01 1.460313950924461146e-01 2.215186277849573449e-01
-2.064970256562499799e+03 -2.177541024030320016e-01 1.477435089232238263e-01 2.211469288955922874e-01
-2.063927868750000016e+03 -2.134672391156304250e-01 1.494373627974160956e-01 2.207697104449336534e-01
-2.062885480937500233e+03 -2.088302324842338797e-01 1.510221341980673704e-01 2.203859900449171294e-01
-2.061843093124999541e+03 -2.038419329736069763e-01 1.524171626648884725e-01 2.199954428911121140e-01
-2.060800705312499758e+03 -1.985632616463826050e-01 1.535531029931491709e-01 2.195994100996282450e-01
-2.059758317499999976e+03 -1.930539934717404593e-01 1.543903669088062813e-01 2.191994595330172824e-01
-2.058715929687500193e+03 -1.873427885373823154e-01 1.548780543605889903e-01 2.187960211875400185e-01
-2.057673541874999955e+03 -1.814553653305579217e-01 1.549487011590339192e-01 2.183915175015753718e-01
-2.056631154062499718e+03 -1.754377643363100869e-01 1.545267483382933849e-01 2.179870215666587507e-01
-2.055588766249999935e+03 -1.693787586407562717e-01 1.535107834782120928e-01 2.175804847070113845e-01
-2.054546378437499698e+03 -1.633612195564988212e-01 1.519304966129608747e-01 2.171712944378481891e-01
-2.053503990624999915e+03 -1.573741779155140574e-01 1.497800069080829632e-01 2.167580063185827466e-01
-2.052461602812499677e+03 -1.513702320305285176e-01 1.470855500974247998e-01 2.163398253355554302e-01
-2.051419214999999895e+03 -1.453328700477231061e-01 1.439623301430403568e-01 2.159163388328452782e-01
-2.050376827187500112e+03 -1.392802322492199540e-01 1.404494152564496334e-01 2.154874957328256624e-01
-2.049334439374999420e+03 -1.332775523384586158e-01 1.365645873102838137e-01 2.150531072866085358e-01
-2.048292051562499637e+03 -1.274215564961542757e-01 1.322757850648177691e-01 2.146110648896652484e-01
-2.047249663750000082e+03 -1.217740649848753909e-01 1.275794837586363695e-01 2.141598837975279002e-01
-2.046207275937499617e+03 -1.162863310101839298e-01 1.224857528292919995e-01 2.136997335083384852e-01
-2.045164888124999834e+03 -1.109599630975367651e-01 1.170440979567417411e-01 2.132319990005858701e-01
-2.044122500312499596e+03 -1.058481170950647532e-01 1.112691786519380555e-01 2.127574245127944741e-01
-2.043080112499999814e+03 -1.010002430295361409e-01 1.051123572741929080e-01 2.122756718623284300e-01
-2.042037724687500031e+03 -9.640802858916278084e-02 9.861734214588752101e-02 2.117868807651548113e-01
-2.040995336874999566e+03 -9.200834194629819995e-02 9.186408660213024602e-02 2.112903203594398149e-01
-2.039952949062499783e+03 -8.777950153791538868e-02 8.488915211743894296e-02 2.107844912267580195e-01
-2.038910561249999546e+03 -8.371970841643346095e-02 7.771728427960708507e-02 2.102694051844769541e-01
-2.037868173437499536e+03 -7.990528531470339479e-02 7.034187688462317789e-02 2.097440349453500719e-01
-2.036825785624999753e+03 -7.637490539753652441e-02 6.281855463817226370e-02 2.092073332495413274e-01
-2.035783397812499516e+03 -7.306874632694469740e-02 5.523337651655333552e-02 2.086608234624088565e-01
-2.034741009999999733e+03 -7.005330169396160878e-02 4.755442452982142076e-02 2.081070737241635382e-01
-2.033698622187499268e+03 -6.746735750527774189e-02 3.978337737751394543e-02 2.075473557127195112e-01
-2.032656234374999485e+03 -6.533392438625160170e-02 3.198615574971019893e-02 2.069809620451335541e-01
-2.031613846562499702e+03 -6.358025332741781832e-02 2.413615244667556559e-02 2.064075206456962297e-01
-2.030571458749999238e+03 -6.211795133624796461e-02 1.615369944932113638e-02 2.058292697987300357e-01
-2.029529070937499455e+03 -6.089869499877215153e-02 8.030627018431164832e-03 2.052474606962616521e-01
-2.028486683124999900e+03 -5.995190475482148340e-02 -2.051564236262085061e-04 2.046619216655974904e-01
-2.027444295312499662e+03 -5.926484837571682762e-02 -8.558224489396117074e-03 2.040736015032810491e-01
-2.026401907499999879e+03 -5.884082953363967139e-02 -1.697814564480909505e-02 2.034818862424324915e-01
-2.025359519687499869e+03 -5.869545856816409113e-02 -2.541495250519167776e-02 2.028867299210373454e-01
-2.024317131875000086e+03 -5.877563466824752003e-02 -3.383819006701731247e-02 2.022875199382535294e-01
-2.023274744062499849e+03 -5.912659275894287247e-02 -4.206707312570909935e-02 2.016826184118707677e-01
-2.022232356250000066e+03 -5.981280953381565291e-02 -4.994830268350287927e-02 2.010717968670341638e-01
-2.021189968437500056e+03 -6.086447984183895876e-02 -5.741450297843933570e-02 2.004557005005827564e-01
-2.020147580624999819e+03 -6.231676855726303588e-02 -6.442783265023946382e-02 1.998344012275431458e-01
-2.019105192812500036e+03 -6.416615990952972970e-02 -7.103504468861449039e-02 1.992078171217253058e-01
-2.018062805000000253e+03 -6.629533695078025646e-02 -7.722974446074561128e-02 1.985752778005455688e-01
-2.017020417187499788e+03 -6.856071688455880886e-02 -8.294030436566772468e-02 1.979363836433460921e-01
-2.015978029375000006e+03 -7.094324077150834795e-02 -8.811728451159163422e-02 1.972891072978490701e-01
-2.014935641562499768e+03 -7.348358041048724809e-02 -9.271565497863971939e-02 1.966333364146494733e-01
-2.013893253749999985e+03 -7.616703061314419876e-02 -9.674163359318616040e-02 1.959691025893515459e-01
-2.012850865937499975e+03 -7.898035411825300722e-02 -1.002730442269572642e-01 1.952966784249191012e-01
-2.011808478124999738e+03 -8.189360399420260450e-02 -1.033932237684825894e-01 1.946167771022900284e-01
-2.010766090312499955e+03 -8.482407587213286471e-02 -1.061601670864140701e-01 1.939302953431477627e-01
-2.009723702499999490e+03 -8.772841939338370254e-02 -1.085983734193370631e-01 1.932394029332920316e-01
-2.008681314687499707e+03 -9.061078561443630663e-02 -1.106463099700733810e-01 1.925447610892325745e-01
-2.007638926875000152e+03 -9.342675849615500461e-02 -1.122622381141634151e-01 1.918478059401726721e-01
-2.006596539062499915e+03 -9.615568964189094570e-02 -1.135292611477573543e-01 1.911518304175712779e-01
-2.005554151249999904e+03 -9.880259382536499269e-02 -1.144943267189990066e-01 1.904603636857497562e-01
-2.004511763437499667e+03 -1.013402409203020549e-01 -1.151471182266947946e-01 1.897746822032045366e-01
-2.003469375624999884e+03 -1.038261866632484987e-01 -1.154779180060929999e-01 1.890950820736515825e-01
-2.002426987812500101e+03 -1.062956615280570005e-01 -1.154449860371140890e-01 1.884230766094580067e-01
-2.001384599999999637e+03 -1.087073990282502733e-01 -1.149934432021072206e-01 1.877601056370110100e-01
-2.000342212187499854e+03 -1.109390363239113053e-01 -1.140953859754708088e-01 1.871056997016182222e-01
-1.999299824374999844e+03 -1.129490741840223217e-01 -1.127012738786210833e-01 1.864596970398202658e-01
-1.998257436562500061e+03 -1.148465320440737458e-01 -1.107808433965631334e-01 1.858223318437431382e-01
-1.997215048749999823e+03 -1.166267259833806830e-01 -1.084005227883459155e-01 1.851948503401069646e-01
-1.996172660937499813e+03 -1.181373939756854285e-01 -1.055506262433496267e-01 1.845791544444242427e-01
-1.995130273124999803e+03 -1.192256254164377749e-01 -1.021458224048210905e-01 1.839751509906925320e-01
-1.994087885312499566e+03 -1.198083155090558793e-01 -9.817721234429183097e-02 1.833825916206942852e-01
-1.993045497499999556e+03 -1.198286898261006622e-01 -9.376484177863379788e-02 1.828016387130289855e-01
-1.992003109687499773e+03 -1.192867408709085836e-01 -8.899745195758970717e-02 1.822325159816483575e-01
-1.990960721874999763e+03 -1.182368555416142830e-01 -8.383767778204774535e-02 1.816759597526667047e-01
-1.989918334062499525e+03 -1.166687086970432108e-01 -7.829896405380704083e-02 1.811329378097142340e-01
-1.988875946249999515e+03 -1.145982079081292182e-01 -7.238548126819024930e-02 1.806028303121237355e-01
-1.987833558437499732e+03 -1.120392078786771606e-01 -6.605869089078887646e-02 1.800859928390194376e-01
-1.986791170624999950e+03 -1.089182325570718646e-01 -5.929927632493692952e-02 1.795833354021235395e-01
-1.985748782812499485e+03 -1.051440048300656405e-01 -5.211317052443310838e-02 1.790951654408134142e-01
-1.984706394999999702e+03 -1.006017829867990043e-01 -4.458256985572670028e-02 1.786208417241612334e-01
-1.983664007187499465e+03 -9.520461172520430781e-02 -3.683164799074756246e-02 1.781605346935623002e-01
-1.982621619374999909e+03 -8.891739858836684995e-02 -2.894898519184666702e-02 1.777142498256563952e-01
-1.981579231562499672e+03 -8.175324037498041263e-02 -2.094982635162945944e-02 1.772812469841203997e-01
-1.980536843749999662e+03 -7.373615896906580980e-02 -1.282683780352260328e-02 1.768622505219986374e-01
-1.979494455937499879e+03 -6.491651650395101336e-02 -4.561005972122410268e-03 1.764571573498865953e-01
-1.978452068125000096e+03 -5.533643502465414310e-02 3.797621303590674458e-03 1.760655563867268847e-01
-1.977409680312499631e+03 -4.501463796228441505e-02 1.215426452374785901e-02 1.756856337481234598e-01
-1.976367292499999849e+03 -3.397509137344462138e-02 2.050801560719087493e-02 1.753170003874900129e-01
-1.975324904687500066e+03 -2.225487101535904289e-02 2.888923898079934563e-02 1.749605730761724376e-01
-1.974282516875000056e+03 -9.958565252388418276e-03 3.727111313189935410e-02 1.746162668382701955e-01
-1.973240129062499818e+03 2.914220449664259305e-03 4.568357938331142620e-02 1.742827552458931506e-01
-1.972197741249999808e+03 1.637540063799769463e-02 5.418419423623494630e-02 1.739614766030248838e-01
-1.971155353437500025e+03 3.028011581035801314e-02 6.268750118077537348e-02 1.736525497378910154e-01
-1.970112965625000015e+03 4.448186355010583237e-02 7.112381100557685354e-02 1.733573843107880652e-01
-1.969070577812499778e+03 5.891346915880951718e-02 7.958702063389205827e-02 1.730767750202720223e-01
-1.968028189999999768e+03 7.342422649383177624e-02 8.810041739749667478e-02 1.728108584374833945e-01
-1.966985802187499985e+03 8.784832521190272248e-02 9.662163166641775380e-02 1.725600051875648133e-01
-1.965943414374999975e+03 1.021550505970641315e-01 1.051705551605825184e-01 1.723266749609305981e-01
-1.964901026562499737e+03 1.163584293338466857e-01 1.138235948913542406e-01 1.721115008051035122e-01
-1.963858638749999955e+03 1.304783057655735101e-01 1.227494497805002721e-01 1.719130166225508738e-01
-1.962816250937499717e+03 1.444563177578922775e-01 1.319872541976218061e-01 1.717324748616609886e-01
-1.961773863124999707e+03 1.581735336114786783e-01 1.414758230206251965e-01 1.715712842114658632e-01
-1.960731475312499924e+03 1.715750318664744367e-01 1.511942317804197966e-01 1.714281611242880754e-01
-1.959689087499999914e+03 1.846731742883936656e-01 1.611381210014478371e-01 1.713021822192824506e-01
-1.958646699687500131e+03 1.974204222710631285e-01 1.713353396191199529e-01 1.711929217962916694e-01
-1.957604311875000349e+03 2.097570364001165033e-01 1.818117669137572778e-01 1.710994819879783357e-01
-1.956561924062499884e+03 2.216575973101386210e-01 1.926101947623503063e-01 1.710219956948955955e-01
-1.955519536250000101e+03 2.331589362583371960e-01 2.037089774299412348e-01 1.709601796206040025e-01
-1.954477148437499864e+03 2.442742814109461480e-01 2.150624038722386278e-01 1.709133933455143639e-01
-1.953434760624999853e+03 2.549655679948126807e-01 2.266369034838777163e-01 1.708815720820110462e-01
-1.952392372812500071e+03 2.651698930868373605e-01 2.384705300501970826e-01 1.708641861142085050e-01
-1.951349984999999833e+03 2.747547487330024296e-01 2.506294500558524652e-01 1.708597052393093785e-01
-1.950307597187500050e+03 2.836381794295351755e-01 2.630575080451123537e-01 1.708675197470536922e-01
-1.949265209374999586e+03 2.917673852204825113e-01 2.757201616544538991e-01 1.708865292269903802e-01
-1.948222821562499803e+03 2.990986949686735841e-01 2.885737958855997265e-01 1.709153984075645893e-01
-1.947180433750000020e+03 3.056154572754833376e-01 3.014998941848860969e-01 1.709530896160234570e-01
-1.946138045937499555e+03 3.112365198865155724e-01 3.143606465255036619e-01 1.709978822287641920e-01
-1.945095658124999773e+03 3.159321332683819317e-01 3.270758046100132876e-01 1.710472427084966940e-01
-1.944053270312499535e+03 3.197635849669888120e-01 3.396350142875943501e-01 1.710996716873725287e-01
-1.943010882499999752e+03 3.227008955693455583e-01 3.520093643459445976e-01 1.711547283318660961e-01
-1.941968494687499970e+03 3.247123195195608103e-01 3.641528383076557129e-01 1.712134220114260308e-01
-1.940926106874999505e+03 3.258392376535568791e-01 3.760187724735591375e-01 1.712754152550686193e-01
-1.939883719062499722e+03 3.261041864102569576e-01 3.875730420439016388e-01 1.713411267766883350e-01
-1.938841331249999712e+03 3.255300215598246338e-01 3.987835885800835589e-01 1.714104896661361455e-01
-1.937798943437499474e+03 3.241195611396299192e-01 4.095958200620049006e-01 1.714843055256453086e-01
-1.936756555624999919e+03 3.218663588701887179e-01 4.198711999290226093e-01 1.715636997314983758e-01
-1.935714167812499909e+03 3.187919515069085330e-01 4.295051027007056321e-01 1.716494975743236562e-01
-1.934671779999999899e+03 3.148912057191556313e-01 4.385136915401616209e-01 1.717404969640355383e-01
-1.933629392187499661e+03 3.101981203822283817e-01 4.469956104788162521e-01 1.718359989683785893e-01
-1.932587004374999651e+03 3.048046288189872888e-01 4.549831562271626773e-01 1.719358842869842530e-01
-1.931544616562499868e+03 2.987162351791346482e-01 4.624150565379162581e-01 1.720411861579247970e-01
-1.930502228749999404e+03 2.918840308536521100e-01 4.692813625607915595e-01 1.721509740955837198e-01
-1.929459840937499621e+03 2.843170026341881873e-01 4.755334451983168620e-01 1.722643198516317642e-01
-1.928417453124999838e+03 2.760159014570183200e-01 4.811039808177592914e-01 1.723808557029752608e-01
-1.927375065312499828e+03 2.670408634146833049e-01 4.859648465799643047e-01 1.724985887068355983e-01
-1.926332677499999818e+03 2.574965968857366727e-01 4.901561112526592323e-01 1.726166167206835966e-01
-1.925290289687499808e+03 2.474160838814050412e-01 4.937864493637564300e-01 1.727355534470018383e-01
-1.924247901874999798e+03 2.368109969587121333e-01 4.968809692420576019e-01 1.728541072765293340e-01
-1.923205514062499788e+03 2.258011821844823075e-01 4.994516225588929714e-01 1.729701311661033525e-01
-1.922163126250000005e+03 2.145255410005330876e-01 5.014946042321196673e-01 1.730822899697165296e-01
-1.921120738437499995e+03 2.030091834058735945e-01 5.029936611195076068e-01 1.731900553508433360e-01
-1.920078350624999757e+03 1.913044858476724008e-01 5.039442803656102310e-01 1.732927758783753269e-01
-1.919035962812499974e+03 1.794622723797656971e-01 5.042460307035532274e-01 1.733929212841724687e-01
-1.917993574999999510e+03 1.675637246882694109e-01 5.038171029505591481e-01 1.734935067886902993e-01
-1.916951187187499727e+03 1.557407729241042926e-01 5.026729528259645807e-01 1.735958362354662610e-01
-1.915908799374999944e+03 1.440913806389475527e-01 5.008728496489215365e-01 1.736999857996088248e-01
-1.914866411562499707e+03 1.326794288814746037e-01 4.984532000365735072e-01 1.738051892268736298e-01
-1.913824023750000151e+03 1.215051235538808783e-01 4.954570980664998459e-01 1.739131355897722275e-01
-1.912781635937499914e+03 1.105902775925932668e-01 4.919484950980616556e-01 1.740223388551646044e-01
-1.911739248124999904e+03 1.000092024177904326e-01 4.879057867264098292e-01 1.741303371137417622e-01
-1.910696860312500121e+03 8.986856894464054224e-02 4.832846341286242131e-01 1.742381320661292310e-01
-1.909654472499999656e+03 8.022185923257391105e-02 4.781161463076764040e-01 1.743469718108661692e-01
-1.908612084687499873e+03 7.104791097206475392e-02 4.724403678776902815e-01 1.744582019542415541e-01
-1.907569696874999863e+03 6.237032707890860506e-02 4.662638724860164174e-01 1.745742364427519400e-01
-1.906527309062500080e+03 5.427553495778186798e-02 4.595845321091796554e-01 1.746954918101017995e-01
-1.905484921249999843e+03 4.685084091048172250e-02 4.524767835335791188e-01 1.748247040520501394e-01
-1.904442533437499833e+03 4.013759374047443096e-02 4.450018473761285231e-01 1.749635881843936702e-01
-1.903400145624999823e+03 3.412519499093114028e-02 4.371371760077256141e-01 1.751144387367848110e-01
-1.902357757812499585e+03 2.883381289114422819e-02 4.289173121770927244e-01 1.752797609847010218e-01
-1.901315369999999803e+03 2.433241406405092788e-02 4.203687014242398212e-01 1.754602631922668188e-01
-1.900272982187499792e+03 2.068905086764072365e-02 4.114517093130479752e-01 1.756557944423642881e-01
-1.899230594374999782e+03 1.796048990871007556e-02 4.022592729389758981e-01 1.758652068001030910e-01
-1.898188206562500000e+03 1.620014220673851590e-02 3.928701970476412009e-01 1.760896740549568462e-01
-1.897145818749999535e+03 1.541034648111511141e-02 3.832419332763666864e-01 1.763287199068228339e-01
-1.896103430937499752e+03 1.552731825005507216e-02 3.734276800518925299e-01 1.765829665312302899e-01
-1.895061043124999969e+03 1.655668891170997137e-02 3.634422741909562049e-01 1.768530388915917073e-01
-1.894018655312499504e+03 1.854365191381976419e-02 3.532372684188524459e-01 1.771401020831089579e-01
-1.892976267499999722e+03 2.149784554469535980e-02 3.429097079134062476e-01 1.774437360687634024e-01
-1.891933879687499712e+03 2.543699158513521019e-02 3.324746086340159557e-01 1.777633067766288821e-01
-1.890891491874999929e+03 3.031984765597942055e-02 3.218003254368912436e-01 1.780983916728592076e-01
-1.889849104062499919e+03 3.619869450177584658e-02 3.109636054130387461e-01 1.784496232697491969e-01
-1.888806716249999681e+03 4.313134480479274835e-02 3.001662546807050691e-01 1.788156930237068953e-01
-1.887764328437499898e+03 5.112590015285188583e-02 2.895237783666596565e-01 1.791949942001669627e-01
-1.886721940625000116e+03 6.015432341377963121e-02 2.790633640769967228e-01 1.795870575136357117e-01
-1.885679552812499651e+03 7.007210559429855046e-02 2.687219018564936945e-01 1.799932479182049239e-01
-1.884637164999999868e+03 8.083132992978658837e-02 2.584293650309438806e-01 1.804158178671649293e-01
-1.883594777187499631e+03 9.244724690496342046e-02 2.481518456077462242e-01 1.808561051942814413e-01
-1.882552389374999848e+03 1.048734482992685901e-01 2.378741510097645562e-01 1.813147889474233942e-01
-1.881510001562499838e+03 1.180203501343853184e-01 2.275777958423466363e-01 1.817930351380299681e-01
-1.880467613749999600e+03 1.318158546938388298e-01 2.172528015474397833e-01 1.822906699088456817e-01
-1.879425225937499818e+03 1.461956990198116091e-01 2.069751203286583630e-01 1.828082980727492313e-01
-1.878382838125000035e+03 1.610863403691765172e-01 1.968472955572003191e-01 1.833459545286503789e-01
-1.877340450312499570e+03 1.764844577197846598e-01 1.868075344082479605e-01 1.839034792261052542e-01
-1.876298062499999787e+03 1.923721782113852752e-01 1.767560431517242459e-01 1.844818751401980372e-01
-1.875255674687500004e+03 2.087136071193973486e-01 1.666868197005260122e-01 1.850810348388963744e-01
-1.874213286874999540e+03 2.254197159415325669e-01 1.565969842047817973e-01 1.857008109248500516e-01
-1.873170899062499757e+03 2.424080513514983160e-01 1.465448366279901160e-01 1.863422278617911931e-01
-1.872128511249999974e+03 2.596502496613118938e-01 1.365502995546601928e-01 1.870054791228497049e-01
-1.871086123437499964e+03 2.770911775817056499e-01 1.266581487924470784e-01 1.876904418516360251e-01
-1.870043735624999954e+03 2.947633329191082785e-01 1.169701416024757634e-01 1.883995245389327722e-01
-1.869001347812499716e+03 3.126846345782630654e-01 1.075458415580472227e-01 1.891356731015325643e-01
-1.867958959999999934e+03 3.308646287189658808e-01 9.839135020531315778e-02 1.898990722143515386e-01
-1.866916572187500151e+03 3.492581207474294014e-01 8.947751903655197514e-02 1.906890930578643562e-01
-1.865874184375000368e+03 3.677898083784371663e-01 8.083070146006687828e-02 1.915063246979421263e-01
-1.864831796562499903e+03 3.864115994144691202e-01 7.238514279878444091e-02 1.923504302472529293e-01
-1.863789408750000121e+03 4.050943226449368884e-01 6.411041987256108077e-02 1.932209435499272765e-01
-1.862747020937499883e+03 4.238559973756139687e-01 5.613375021698514822e-02 1.941168693804505019e-01
-1.861704633124999873e+03 4.427352585343372615e-01 4.860794792332580327e-02 1.950385880725416243e-01
-1.860662245312500090e+03 4.616208375487295679e-01 4.153820007672795467e-02 1.959863191200878485e-01
-1.859619857499999853e+03 4.803634067895447002e-01 3.482382537210060303e-02 1.969578972827372987e-01
-1.858577469687500070e+03 4.989036145659239141e-01 2.846436063447525464e-02 1.979535444957579715e-01
-1.857535081874999605e+03 5.171353667057416725e-01 2.253085523679211263e-02 1.989718855139658293e-01
-1.856492694062499822e+03 5.348483393446592515e-01 1.701219307915833104e-02 2.000131122291958496e-01
-1.855450306250000040e+03 5.518671883984735960e-01 1.174316880244801603e-02 2.010786932020752205e-01
-1.854407918437499802e+03 5.681783831763203008e-01 6.663072300086052280e-03 2.021721849125252268e-01
-1.853365530624999792e+03 5.837337640906918868e-01 1.783249624312093981e-03 2.032966634842144349e-01
-1.852323142812499555e+03 5.984914731526448373e-01 -2.905812904421477619e-03 2.044547657266647389e-01
-1.851280754999999772e+03 6.124235313052186491e-01 -7.372868735926317585e-03 2.056481780045579799e-01
-1.850238367187499989e+03 6.255420469708581344e-01 -1.161569742904473151e-02 2.068794235104859935e-01
-1.849195979374999524e+03 6.378936991995516337e-01 -1.562382878044149895e-02 2.081528269290877087e-01
-1.848153591562499741e+03 6.494505778156116627e-01 -1.946023895668299794e-02 2.094707151211310237e-01
-1.847111203749999731e+03 6.602529187896344354e-01 -2.312735455710069471e-02 2.108371239679829590e-01
-1.846068815937499494e+03 6.704294248046014371e-01 -2.652742860220138471e-02 2.122555414100354143e-01
-1.845026428124999711e+03 6.800456909847207854e-01 -2.969172592912718012e-02 2.137285232168933957e-01
-1.843984040312499928e+03 6.890831906366619020e-01 -3.263595587532940739e-02 2.152600848458389171e-01
-1.842941652499999918e+03 6.974906730124628140e-01 -3.521280424986993757e-02 2.168498546062375965e-01
-1.841899264687499681e+03 7.053006605366249904e-01 -3.723169846204518740e-02 2.184989217674678241e-01
-1.840856876874999671e+03 7.125909765054692091e-01 -3.855960511649499795e-02 2.202069004429009214e-01
-1.839814489062499888e+03 7.194424338473565106e-01 -3.915293730576763220e-02 2.219742034922923546e-01
-1.838772101249999878e+03 7.259120218376040601e-01 -3.900703135808853556e-02 2.238035233353583564e-01
-1.837729713437499640e+03 7.319187513451582694e-01 -3.813794783314970044e-02 2.256985639785221431e-01
-1.836687325624999630e+03 7.372990123023415165e-01 -3.653322838041734438e-02 2.276620739489291223e-01
-1.835644937812499847e+03 7.419998753378271861e-01 -3.413971134091401544e-02 2.296940897635811052e-01
-1.834602549999999837e+03 7.459786901743774568e-01 -3.095955860212747796e-02 2.317942701784957982e-01
-1.833560162187499600e+03 7.491331636136531191e-01 -2.698904164440689424e-02 2.339630529300283923e-01
-1.832517774374999817e+03 7.514300858785412096e-01 -2.212457200911928379e-02 2.362028958555428271e-01
-1.831475386562499580e+03 7.528540273646706638e-01 -1.629600151012972759e-02 2.385171524540299903e-01
-1.830432998749999570e+03 7.533932422946649776e-01 -9.522270180657516070e-03 2.409095700643755777e-01
-1.829390610937499559e+03 7.529702842257822715e-01 -1.907801937596438624e-03 2.433821139786839227e-01
-1.828348223124999777e+03 7.515168981418749450e-01 6.426536838239904625e-03 2.459364824144409656e-01
-1.827305835312499767e+03 7.490483168624326726e-01 1.546642736875236679e-02 2.485712044295579071e-01
-1.826263447499999984e+03 7.456586529243443007e-01 2.517391385000634918e-02 2.512861958526135253e-01
-1.825221059687499746e+03 7.415169590823045276e-01 3.554593071553116546e-02 2.540847598648559025e-01
-1.824178671874999736e+03 7.367545615299913031e-01 4.652103456644601787e-02 2.569713497422410065e-01
-1.823136284062499726e+03 7.314084618059550902e-01 5.800464559614543214e-02 2.599491938395857016e-01
-1.822093896250000171e+03 7.254688442853279851e-01 6.998198496881377628e-02 2.630214135714782908e-01
-1.821051508437499933e+03 7.190475280550232551e-01 8.231160613439370000e-02 2.661918204595981607e-01
-1.820009120624999923e+03 7.122772540062356494e-01 9.496981304120366563e-02 2.694704735813476804e-01
-1.818966732812500140e+03 7.050874226722467775e-01 1.079989921406075692e-01 2.728641423232271435e-01
-1.817924344999999676e+03 6.973787356717344732e-01 1.213642903574015108e-01 2.763792560406758692e-01
-1.816881957187499893e+03 6.892221296209872783e-01 1.350212733321862202e-01 2.800228732389105635e-01
-1.815839569375000110e+03 6.807660035492649753e-01 1.489006962069852058e-01 2.838049881936113850e-01
-1.814797181562500100e+03 6.721545750495864224e-01 1.630637081767713770e-01 2.877360043630129427e-01
-1.813754793750000090e+03 6.634774001530099330e-01 1.775506421773582755e-01 2.918263927265145607e-01
-1.812712405937499852e+03 6.548385327821654167e-01 1.922971069565544977e-01 2.960822804430062738e-01
-1.811670018124999842e+03 6.462662755632915257e-01 2.071596088587445705e-01 3.005074446692411749e-01
-1.810627630312500060e+03 6.377117485989016732e-01 2.220572927976775801e-01 3.051032776358112986e-01
-1.809585242499999822e+03 6.292153568171746647e-01 2.370756138619809494e-01 3.098718251808171287e-01
-1.808542854687499812e+03 6.207911834161812248e-01 2.522091700646767465e-01 3.148156810056293442e-01
-1.807500466874999802e+03 6.124055196125525180e-01 2.674202780693909487e-01 3.199440214682550687e-01
-1.806458079062500019e+03 6.039122422627150044e-01 2.827652800665974575e-01 3.252667142329020433e-01
-1.805415691249999782e+03 5.952578864996379560e-01 2.982800169127303169e-01 3.307954059029983296e-01
-1.804373303437499771e+03 5.865658474929428268e-01 3.139852034955741278e-01 3.365428603037040611e-01
-1.803330915624999989e+03 5.779711341466414742e-01 3.297848536793964169e-01 3.425248941995516772e-01
-1.802288527812499524e+03 5.696711003733840872e-01 3.455413736132134650e-01 3.487581510774138138e-01
-1.801246139999999741e+03 5.617767136232443281e-01 3.610852911828823508e-01 3.552543942351779616e-01
-1.800203752187499731e+03 5.542808345592051822e-01 3.763096845400237256e-01 3.620253226370214183e-01
-1.799161364374999721e+03 5.471128255165402798e-01 3.913612500752872703e-01 3.690841186995936218e-01
-1.798118976562500166e+03 5.402621958345629194e-01 4.063101455386771144e-01 3.764478784816928103e-01
-1.797076588749999701e+03 5.336022418567226699e-01 4.212318467336373939e-01 3.841324060894261150e-01
-1.796034200937499918e+03 5.269849224739373561e-01 4.363070104942889937e-01 3.921447994371534684e-01
-1.794991813125000135e+03 5.204195737035350877e-01 4.514350073491303350e-01 4.004879138312081310e-01
-1.793949425312499670e+03 5.138759937433818870e-01 4.664674786724882782e-01 4.091660297147404757e-01
-1.792907037499999888e+03 5.074035487057685367e-01 4.814532750965095920e-01 4.181834129157898094e-01
-1.791864649687499650e+03 5.010150080415647356e-01 4.962653101543227363e-01 4.275411106608146272e-01
-1.790822261874999867e+03 4.946960271859166536e-01 5.107760456216915435e-01 4.372533934451354187e-01
-1.789779874062499857e+03 4.884826621089453091e-01 5.249091693821389404e-01 4.473275934363373785e-01
-1.788737486249999620e+03 4.823574255379085574e-01 5.385132949692676974e-01 4.577721129738553385e-01
-1.787695098437499837e+03 4.761102570776171716e-01 5.516732503008803246e-01 4.686050354097056059e-01
-1.786652710624999372e+03 4.695251006743217381e-01 5.645511932146058953e-01 4.798465791656976176e-01
-1.785610322812499589e+03 4.623336710320644638e-01 5.769958786833170317e-01 4.915133774336855055e-01
-1.784567934999999807e+03 4.542975072762232003e-01 5.886773620253160644e-01 5.036385847956552642e-01
-1.783525547187499569e+03 4.455318510921308373e-01 5.994733469263174852e-01 5.162539661762314269e-01
-1.782483159374999786e+03 4.361949378702505431e-01 6.094315162843066958e-01 5.293725622575746748e-01
-1.781440771562499549e+03 4.263292346522739029e-01 6.187094771636131307e-01 5.430168208041388223e-01
-1.780398383749999539e+03 4.159003206352798743e-01 6.275052753432511787e-01 5.572221653198397018e-01
-1.779355995937499756e+03 4.050297603577361905e-01 6.360429291233609117e-01 5.720297665266032006e-01
-1.778313608124999973e+03 3.939173282593212422e-01 6.444565640991207767e-01 5.874801154047435414e-01
-1.777271220312499509e+03 3.827078865278060182e-01 6.527149796145617078e-01 6.036161348042823338e-01
-1.776228832499999726e+03 3.715574664009879680e-01 6.608816131226070700e-01 6.204657167242170202e-01
-1.775186444687500170e+03 3.605450143282389330e-01 6.689725876313408204e-01 6.380571665274816784e-01
-1.774144056874999706e+03 3.496440992991090568e-01 6.767477115071155458e-01 6.563956191374221705e-01
-1.773101669062499923e+03 3.389159895818059653e-01 6.843490360019299779e-01 6.754956834832548385e-01
-1.772059281250000140e+03 3.284797241157744740e-01 6.921697550604432037e-01 6.954062217966285875e-01
-1.771016893437499903e+03 3.185036509779897163e-01 7.004284595376222278e-01 7.161730096378016164e-01
-1.769974505625000120e+03 3.091297254357135982e-01 7.092017806003497737e-01 7.378339582032802380e-01
-1.768932117812500110e+03 3.003752241261332112e-01 7.185786883613268783e-01 7.604524684913793742e-01
-1.767889729999999872e+03 2.924254158769364897e-01 7.289360273220112374e-01 7.841059179887654995e-01
-1.766847342187500089e+03 2.855456907123874455e-01 7.405044160985435608e-01 8.088615970897450325e-01
-1.765804954374999625e+03 2.800297106251884438e-01 7.533511712167875185e-01 8.347560576059958048e-01
-1.764762566562499842e+03 2.760169250507231720e-01 7.676511053551062780e-01 8.618223346116055117e-01
-1.763720178750000059e+03 2.736856387115915723e-01 7.835272088231608478e-01 8.901123977273932564e-01
-1.762677790937499822e+03 2.733205598056670516e-01 8.010907237052888874e-01 9.196795481647225268e-01
-1.761635403124999812e+03 2.749362524176151013e-01 8.208077625222283125e-01 9.505972025092521704e-01
-1.760593015312499574e+03 2.785655258417532032e-01 8.432247112033437464e-01 9.829451482192227418e-01
-1.759550627499999791e+03 2.843389291069322034e-01 8.685056435861809865e-01 1.016810548254801994e+00
-1.758508239687500009e+03 2.921675602946983141e-01 8.965285609539952461e-01 1.052295221350338039e+00
-1.757465851874999544e+03 3.019557271350263861e-01 9.270554580105835329e-01 1.089475669860853202e+00
-1.756423464062499761e+03 3.138360063349993068e-01 9.599411521932192937e-01 1.128384849240502419e+00
-1.755381076249999978e+03 3.280282138873557018e-01 9.953681761781274506e-01 1.169067823838403797e+00
-1.754338688437499968e+03 3.448617618397822326e-01 1.033450636190905048e+00 1.211593679410169377e+00
-1.753296300624999731e+03 3.648131360115697275e-01 1.074187922799492378e+00 1.256050644890033041e+00
-1.752253912812499721e+03 3.880871166224597602e-01 1.117863356276453501e+00 1.302522721660170912e+00
-1.751211524999999938e+03 4.148292537902522614e-01 1.164967020953250776e+00 1.351124775495958552e+00
-1.750169137187500155e+03 4.452345854766229793e-01 1.215850035941016261e+00 1.401968658588812033e+00
-1.749126749374999690e+03 4.796999885539974251e-01 1.270757448033788872e+00 1.455123366744765390e+00
-1.748084361562499907e+03 5.187561488515208818e-01 1.329864842742012110e+00 1.510678382124762464e+00
-1.747041973749999897e+03 5.624638133945404350e-01 1.393306964544135607e+00 1.568749061640605680e+00
-1.745999585937499660e+03 6.107043365657031098e-01 1.461272693016239632e+00 1.629460586392160959e+00
-1.744957198124999877e+03 6.635849130230581094e-01 1.533831670865882568e+00 1.692863683610202452e+00
-1.743914810312499867e+03 7.210524990419568958e-01 1.610870343959630357e+00 1.758964834053700299e+00
-1.742872422500000084e+03 7.830503352094629888e-01 1.692611979302589997e+00 1.827811811291581323e+00
-1.741830034687499619e+03 8.493825884579221386e-01 1.779250848362134318e+00 1.899425281450482172e+00
-1.740787646874999837e+03 9.195633375518650343e-01 1.870639686893707854e+00 1.973883812011296701e+00
-1.739745259062499827e+03 9.931678873642675320e-01 1.966729954986917939e+00 2.051292444289364969e+00
-1.738702871249999816e+03 1.070127756058455670e+00 2.067194280803206663e+00 2.131775700829869891e+00
-1.737660483437499579e+03 1.150670780707535590e+00 2.172168752939491743e+00 2.215327985728774429e+00
-1.736618095624999569e+03 1.234865870420234657e+00 2.282174077599948614e+00 2.301977942435160962e+00
-1.735575707812499786e+03 1.322287741855311394e+00 2.397202036482795506e+00 2.391776735532744169e+00
-1.734533320000000003e+03 1.412585654145211533e+00 2.517033954907900384e+00 2.484771314083367155e+00
-1.733490932187499538e+03 1.505860191583741736e+00 2.641288013499668796e+00 2.581049300625980258e+00
-1.732448544374999756e+03 1.602254689029621426e+00 2.769562160707428777e+00 2.680673008586217598e+00
-1.731406156562499518e+03 1.701930383934186386e+00 2.901787411761349134e+00 2.783688891822009737e+00
-1.730363768749999508e+03 1.805047825020849261e+00 3.037858838223542080e+00 2.890144103132811448e+00
-1.729321380937499725e+03 1.911724204581467745e+00 3.177830645333375337e+00 3.000046865758697834e+00
-1.728278993124999488e+03 2.022235328662249643e+00 3.321855726987458901e+00 3.113420247053701573e+00
-1.727236605312499933e+03 2.136580840598260700e+00 3.469714950761660255e+00 3.230222826288990046e+00
-1.726194217500000150e+03 2.254953308586582050e+00 3.621251408312463838e+00 3.350488669059767943e+00
-1.725151829687499912e+03 2.377990108792146007e+00 3.776094265293179930e+00 3.474157871531472264e+00
-1.724109441874999902e+03 2.505971298596369135e+00 3.934013767942580841e+00 3.601174166752631578e+00
-1.723067054062500119e+03 2.638616547865950679e+00 4.095083473391716744e+00 3.731515958650303499e+00
-1.722024666250000109e+03 2.776043374682375386e+00 4.259392231891623304e+00 3.865284458518190913e+00
-1.720982278437499872e+03 2.917993961211052145e+00 4.426483584003983118e+00 4.002373040065496212e+00
-1.719939890625000089e+03 3.063809381317697422e+00 4.595888209216548503e+00 4.142598464337972075e+00
-1.718897502812500079e+03 3.213102675662771190e+00 4.766975910435166774e+00 4.285723062907944581e+00
-1.717855114999999842e+03 3.365221531809959199e+00 4.939162086445067601e+00 4.431434639738720094e+00
-1.716812727187499831e+03 3.519461440969117394e+00 5.111966409022107527e+00 4.579316691714877763e+00
-1.715770339374999821e+03 3.675905204062233089e+00 5.284364773348109168e+00 4.728992417587910779e+00
-1.714727951562500039e+03 3.834507336213083040e+00 5.455611908123469078e+00 4.880064480059507659e+00
-1.713685563750000256e+03 3.994662434954499020e+00 5.625227031333042582e+00 5.032026407341223084e+00
-1.712643175937499791e+03 4.156085994785625459e+00 5.792711074834507201e+00 5.184381135055011747e+00
-1.711600788125000008e+03 4.318450174949793663e+00 5.957562709530847656e+00 5.336714960015372711e+00
-1.710558400312499771e+03 4.481239397090229559e+00 6.119155312563821170e+00 5.488814633847268531e+00
-1.709516012499999761e+03 4.644162129329576061e+00 6.276985611707925017e+00 5.640513961487443773e+00
-1.708473624687499978e+03 4.807021620527661909e+00 6.430748916780263613e+00 5.791490247337492292e+00
-1.707431236874999740e+03 4.969626191739717314e+00 6.580201896083289981e+00 5.941395726300287450e+00
-1.706388849062500185e+03 5.131712531642424580e+00 6.725283494857571931e+00 6.089889799558291017e+00
-1.705346461249999493e+03 5.292792504647237273e+00 6.865793563358589147e+00 6.236461197078897456e+00
-1.704304073437499937e+03 5.452217003459090883e+00 7.001639976680932520e+00 6.380704997825005442e+00
-1.703261685625000155e+03 5.609320428302235761e+00 7.132958031587817160e+00 6.522265035929729393e+00
-1.702219297812499690e+03 5.763877158278760682e+00 7.259808995203996140e+00 6.660897168950205227e+00
-1.701176909999999907e+03 5.915676784597149407e+00 7.381847065346085479e+00 6.796138704665076524e+00
-1.700134522187499670e+03 6.064674629344816381e+00 7.498280327363083586e+00 6.927599924204347559e+00
-1.699092134374999887e+03 6.210777867016775033e+00 7.608711906311632411e+00 7.054965738197765290e+00
-1.698049746562500104e+03 6.353579120295998806e+00 7.713686642128279480e+00 7.178077397906593937e+00
-1.697007358749999639e+03 6.492666324700715030e+00 7.813441599349708611e+00 7.296643646616419510e+00
-1.695964970937499857e+03 6.627868816268296825e+00 7.907502958925222813e+00 7.410429530027146328e+00
-1.694922583124999846e+03 6.759263713025241316e+00 7.995126034247919122e+00 7.519389223656109067e+00
-1.693880195312499609e+03 6.886944609807240880e+00 8.076386348994599729e+00 7.623361211860791187e+00
-1.692837807499999826e+03 7.010605677034801531e+00 8.151514108210086818e+00 7.721810759075953712e+00
-1.691795419687499589e+03 7.129790796073555370e+00 8.220320668248835005e+00 7.814251912742324002e+00
-1.690753031874999806e+03 7.244009441009067629e+00 8.282415652226204017e+00 7.900223768074560837e+00
-1.689710644062499568e+03 7.352921474197629870e+00 8.337422335896803816e+00 7.979427574825765923e+00
-1.688668256249999558e+03 7.455670339402034053e+00 8.384669031745163537e+00 8.051316060592451862e+00
-1.687625868437499776e+03 7.551343630745291691e+00 8.423681593097860798e+00 8.115257154461939848e+00
-1.686583480624999311e+03 7.639633296500131010e+00 8.454562116555615958e+00 8.170964570592559539e+00
-1.685541092812499528e+03 7.720274872196941196e+00 8.477365694112446448e+00 8.218159004453017502e+00
-1.684498704999999745e+03 7.793003222154115228e+00 8.491833086015788012e+00 8.256507331592224830e+00
-1.683456317187499735e+03 7.857638536231386084e+00 8.497371128688184783e+00 8.285566391542380060e+00
-1.682413929374999725e+03 7.914195620192495895e+00 8.493941437175212883e+00 8.305060464134351506e+00
-1.681371541562499488e+03 7.962722451299447890e+00 8.481968472644462409e+00 8.314751853056597142e+00
-1.680329153749999932e+03 8.003097007805861196e+00 8.462077326401374222e+00 8.314448693179858907e+00
-1.679286765937499922e+03 8.035052539469710098e+00 8.434632448948599759e+00 8.304064626235218682e+00
-1.678244378124999685e+03 8.058748650744567144e+00 8.399886099381109972e+00 8.283816491124639469e+00
-1.677201990312499674e+03 8.074471521248863581e+00 8.358329052086395095e+00 8.254276565112943942e+00
-1.676159602499999892e+03 8.082435203304445537e+00 8.310800307909371298e+00 8.216262346374236358e+00
-1.675117214687500109e+03 8.082439057196108223e+00 8.257711892359537842e+00 8.170252937686198536e+00
-1.674074826874999644e+03 8.074671767062138628e+00 8.199392187280853506e+00 8.117025318395247879e+00
-1.673032439062499861e+03 8.059615030885469267e+00 8.136456853495745989e+00 8.057401512582643477e+00
-1.671990051250000079e+03 8.037826004344104547e+00 8.069602798859660808e+00 7.992014345992098256e+00
-1.670947663437499841e+03 8.009717749492470062e+00 7.999029232048403770e+00 7.921163401923210223e+00
-1.669905275625000058e+03 7.975868462414787530e+00 7.925167261076103919e+00 7.845240598103563556e+00
-1.668862887812500048e+03 7.936449215712045202e+00 7.848318103575508076e+00 7.764620535310184479e+00
-1.667820499999999811e+03 7.891660069723843485e+00 7.768587293287626316e+00 7.679726486356650561e+00
-1.666778112187500028e+03 7.841842171938907313e+00 7.686193859739752554e+00 7.591069872056817047e+00
-1.665735724374999563e+03 7.787599371925250757e+00 7.601546816759710445e+00 7.499257667769557045e+00
-1.664693336562499780e+03 7.729798285052922324e+00 7.515254942552659578e+00 7.404872544179587734e+00
-1.663650948749999998e+03 7.668594932310467627e+00 7.427546613284658150e+00 7.308345309107505017e+00
-1.662608560937499988e+03 7.603888024109169308e+00 7.338363752387115468e+00 7.209950918124143904e+00
-1.661566173124999750e+03 7.535643050250994790e+00 7.247878808074267987e+00 7.110037974265094540e+00
-1.660523785312499740e+03 7.464079843943547843e+00 7.156253941211006442e+00 7.008857501601809759e+00
-1.659481397499999730e+03 7.389744419902646300e+00 7.063836695969168744e+00 6.906688737494082631e+00
-1.658439009687500175e+03 7.312589082540584151e+00 6.970837615359536166e+00 6.803563937833959407e+00
-1.657396621874999937e+03 7.232768125151874727e+00 6.877043904239466876e+00 6.699534070873115255e+00
-1.656354234062499927e+03 7.150406823591794137e+00 6.782008845147887932e+00 6.594527045911298124e+00
-1.655311846249999917e+03 7.065371344680037247e+00 6.685583183199680590e+00 6.488479003722654070e+00
-1.654269458437500134e+03 6.977543667840721220e+00 6.587867494311657524e+00 6.381384739612172119e+00
-1.653227070624999897e+03 6.886941880990431919e+00 6.489062592163680421e+00 6.273304518799124097e+00
-1.652184682812499886e+03 6.793487974617291592e+00 6.389243766951445025e+00 6.164227146215758957e+00
-1.651142295000000104e+03 6.697299449381237224e+00 6.288481172496249272e+00 6.054313495876745499e+00
-1.650099907187499639e+03 6.598594464844137697e+00 6.186967953534308506e+00 5.943745114581608036e+00
-1.649057519374999856e+03 6.497152233369824614e+00 6.084838239706579444e+00 5.832579196157875678e+00
-1.648015131562499846e+03 6.393030260307661194e+00 5.982165020022334190e+00 5.721020979320172728e+00
-1.646972743749999836e+03 6.286366452732865540e+00 5.878984676467104542e+00 5.609181193955716793e+00
-1.645930355937499826e+03 6.177475589735914596e+00 5.775375505729419601e+00 5.497310879848017251e+00
-1.644887968124999588e+03 6.066364787798319114e+00 5.671226402865111815e+00 5.385488359668282321e+00
-1.643845580312499806e+03 5.952807535302307329e+00 5.566638028970590568e+00 5.273763899699456914e+00
-1.642803192500000023e+03 5.836885627690628908e+00 5.461529056401000837e+00 5.162208056057947303e+00
-1.641760804687499558e+03 5.718887410371323199e+00 5.355769018861732178e+00 5.050966483315343147e+00
-1.640718416874999775e+03 5.599000486777068630e+00 5.249491367365567207e+00 4.940255314592102209e+00
-1.639676029062499538e+03 5.477565935155279675e+00 5.142938270495047703e+00 4.830236906183190015e+00
-1.638633641249999755e+03 5.354955809083485008e+00 5.036088471541582123e+00 4.721078578405861315e+00
-1.637591253437499745e+03 5.231502982837486826e+00 4.928790400266595206e+00 4.612994340430727647e+00
-1.636548865624999735e+03 5.107868630477896410e+00 4.821288168153385456e+00 4.506120222446099000e+00
-1.635506477812499952e+03 4.984631903532473984e+00 4.713723947440113804e+00 4.400512014181221510e+00
-1.634464089999999942e+03 4.861891449166879653e+00 4.606196971444788346e+00 4.296044799289687965e+00
-1.633421702187499932e+03 4.739710858411925187e+00 4.498638944987586541e+00 4.192768999791679718e+00
-1.632379314375000149e+03 4.618042921132391676e+00 4.390672331970943532e+00 4.090672672770141460e+00
-1.631336926562499684e+03 4.497129561505460948e+00 4.282299878897246614e+00 3.989687100123008534e+00
-1.630294538749999901e+03 4.377407914033588199e+00 4.173827092506217973e+00 3.889900726794232710e+00
-1.629252150937499891e+03 4.259131678701836066e+00 4.065779407751817232e+00 3.791520988512070645e+00
-1.628209763125000109e+03 4.142342652314928486e+00 3.958510239011971077e+00 3.694679591689422615e+00
-1.627167375312499871e+03 4.027051777196565041e+00 3.851826301604184266e+00 3.599397904408720095e+00
-1.626124987499999861e+03 3.913405443266753103e+00 3.745812489534306788e+00 3.505730039455345004e+00
-1.625082599687499851e+03 3.801449473125378287e+00 3.640330645028380996e+00 3.413675094183019620e+00
-1.624040211874999613e+03 3.691084745137386047e+00 3.535001008632431052e+00 3.323271409869675619e+00
-1.622997824062499831e+03 3.582253705818273737e+00 3.429878878958759980e+00 3.234459551405197253e+00
-1.621955436249999821e+03 3.474969083647944768e+00 3.325174535886103122e+00 3.147274562954041066e+00
-1.620913048437499810e+03 3.368981607593141359e+00 3.221238722401027488e+00 3.061842829154789669e+00
-1.619870660624999573e+03 3.264264999441958359e+00 3.118347568787258606e+00 2.978211681697463753e+00
-1.618828272812499563e+03 3.161284774091494665e+00 3.016547848933762488e+00 2.896460210166742044e+00
-1.617785884999999780e+03 3.060122635300464466e+00 2.915883288375122895e+00 2.816607579881066137e+00
-1.616743497187499997e+03 2.960947283414991027e+00 2.816653771522354521e+00 2.738732453962994029e+00
-1.615701109374999760e+03 2.864306981185360979e+00 2.719006089278091842e+00 2.662846174454104542e+00
-1.614658721562499750e+03 2.770559189511071718e+00 2.623184253615708617e+00 2.588944053994463257e+00
-1.613616333749999740e+03 2.680255394998499963e+00 2.529446007331032753e+00 2.517052859265466846e+00
-1.612573945937499957e+03 2.593752397938547727e+00 2.437810940673367011e+00 2.447202958322267641e+00
-1.611531558124999947e+03 2.510629421761877200e+00 2.348709780268245062e+00 2.379373955586094880e+00
-1.610489170312499937e+03 2.430541270682189836e+00 2.262462284362163789e+00 2.313498860033176729e+00
-1.609446782499999927e+03 2.353543883533103731e+00 2.179071561739271523e+00 2.249563114376350814e+00
-1.608404394687500144e+03 2.279473542029152533e+00 2.098500407164793025e+00 2.187554076309425888e+00
-1.607362006874999906e+03 2.208301101697950131e+00 2.020816461905748707e+00 2.127450260666462700e+00
-1.606319619062500124e+03 2.140409040932332196e+00 1.946378498645883859e+00 2.069253355277691497e+00
-1.605277231249999659e+03 2.076168069650442760e+00 1.875396413577707921e+00 2.012957634105954519e+00
-1.604234843437499876e+03 2.015660998174634511e+00 1.808003104974032826e+00 1.958581520103870988e+00
-1.603192455625000093e+03 1.958664177509485516e+00 1.744358350956307424e+00 1.906133897858230286e+00
-1.602150067812499628e+03 1.905061070797286149e+00 1.684364294073866786e+00 1.855609893400353982e+00
-1.601107679999999846e+03 1.854825478091905566e+00 1.627909610307665567e+00 1.806990043275558122e+00
-1.600065292187499836e+03 1.808162442683246107e+00 1.574949197435233650e+00 1.760283387459644411e+00
-1.599022904374999825e+03 1.765379826315703005e+00 1.525274135672380460e+00 1.715458468904246470e+00
-1.597980516562500043e+03 1.726474141595934597e+00 1.478659618801007269e+00 1.672433855903231015e+00
-1.596938128749999578e+03 1.691078995911846850e+00 1.434961272316690017e+00 1.631126621669551913e+00
-1.595895740937499795e+03 1.658688058092925743e+00 1.394491441721995351e+00 1.591477002154672471e+00
-1.594853353124999785e+03 1.628961555179629483e+00 1.357359328601081438e+00 1.553425064042046833e+00
-1.593810965312499548e+03 1.601899431194408141e+00 1.323110591966413008e+00 1.516918751716661573e+00
-1.592768577499999765e+03 1.577499444016588370e+00 1.291529572157245287e+00 1.481899839218987269e+00
-1.591726189687499755e+03 1.555702471741449600e+00 1.262964274193806524e+00 1.448294222669254561e+00
-1.590683801874999745e+03 1.536385360835073932e+00 1.237902266244950145e+00 1.416048384967202090e+00
-1.589641414062499734e+03 1.519266939660931515e+00 1.216120765805692505e+00 1.385105420611896232e+00
-1.588599026249999952e+03 1.504150300076189994e+00 1.196931254144540935e+00 1.355388892706644643e+00
-1.587556638437499942e+03 1.490801638015283981e+00 1.179828710322516683e+00 1.326824110433567627e+00
-1.586514250624999931e+03 1.478773286709126555e+00 1.164681055533395515e+00 1.299331922389679761e+00
-1.585471862812500149e+03 1.467889437696750399e+00 1.151483537737904683e+00 1.272859357830403937e+00
-1.584429474999999911e+03 1.458180360438966261e+00 1.140013924028712600e+00 1.247361546019099210e+00
-1.583387087187499901e+03 1.449622307267901533e+00 1.130020572944063106e+00 1.222789312960663510e+00
-1.582344699375000118e+03 1.442045891845511907e+00 1.121348415009244981e+00 1.199117951564003581e+00
-1.581302311562499881e+03 1.435225308943145484e+00 1.113914431761682033e+00 1.176327170488378648e+00
-1.580259923750000098e+03 1.428950841636892566e+00 1.107771427795889441e+00 1.154385486781650760e+00
-1.579217535937499633e+03 1.422936928634185083e+00 1.102920972897803997e+00 1.133280448995708012e+00
-1.578175148124999851e+03 1.416888862606009214e+00 1.099104717649682872e+00 1.113008522061619265e+00
-1.577132760312500068e+03 1.410408457166921536e+00 1.095880467189564778e+00 1.093542262225421169e+00
-1.576090372499999603e+03 1.403282599906675365e+00 1.092745586066312891e+00 1.074853471234869851e+00
-1.575047984687499820e+03 1.395284404195567207e+00 1.089380498093718952e+00 1.056936774699759773e+00
-1.574005596874999583e+03 1.385963257052277520e+00 1.085635487253021614e+00 1.039770185861628393e+00
-1.572963209062499800e+03 1.375231321821424046e+00 1.081476629046582261e+00 1.023318304748087382e+00
-1.571920821250000017e+03 1.363241702686658563e+00 1.076620039160158360e+00 1.007546235952060165e+00
-1.570878433437499552e+03 1.350110712627059284e+00 1.070810586263971631e+00 9.924249417626453962e-01
-1.569836045624999770e+03 1.335901264194141680e+00 1.064244181144603729e+00 9.779141678822935724e-01
-1.568793657812499760e+03 1.320701991023538246e+00 1.057127781159655999e+00 9.639843847670073185e-01
-1.567751269999999522e+03 1.304535774256076808e+00 1.049576839093643965e+00 9.506017098984905767e-01
-1.566708882187499739e+03 1.287340621712739441e+00 1.041724568876251755e+00 9.377552703108903431e-01
-1.565666494374999957e+03 1.268906609961235166e+00 1.033533902679453664e+00 9.254270186193844783e-01
-1.564624106562499946e+03 1.249246304772322347e+00 1.024932681737008355e+00 9.135852081960720295e-01
-1.563581718749999936e+03 1.228561306058110647e+00 1.015913665494541318e+00 9.022131284397112427e-01
-1.562539330937500154e+03 1.206916643359795760e+00 1.006528760743351958e+00 8.912797462787760416e-01
-1.561496943124999916e+03 1.184117649270291617e+00 9.968975118403893276e-01 8.807541057444451260e-01
-1.560454555312499906e+03 1.159912193771694966e+00 9.869230801721318169e-01 8.706267494820365549e-01
-1.559412167500000123e+03 1.134366867590671957e+00 9.764257433865929370e-01 8.608787762959612122e-01
-1.558369779687499886e+03 1.107594335281905318e+00 9.653968399013836965e-01 8.514964982425681228e-01
-1.557327391874999876e+03 1.079762801473709954e+00 9.539174025241743404e-01 8.424654578018140327e-01
-1.556285004062499866e+03 1.050860122267746055e+00 9.420296484703571949e-01 8.337598921600065660e-01
-1.555242616249999855e+03 1.020665667042479408e+00 9.296740307288413607e-01 8.253620427205308197e-01
-1.554200228437500073e+03 9.891992320387048565e-01 9.166786537745692520e-01 8.172629465726772846e-01
-1.553157840624999608e+03 9.565391854613696232e-01 9.029773800270795014e-01 8.094475012450377260e-01
-1.552115452812499825e+03 9.227369183170408551e-01 8.886452267218432066e-01 8.019075362719397804e-01
-1.551073065000000042e+03 8.879223977188603900e-01 8.738172700959303540e-01 7.946462580684513499e-01
-1.550030677187499577e+03 8.521602570289610323e-01 8.586584926131622941e-01 7.876568694467602771e-01
-1.548988289374999795e+03 8.156573590034416066e-01 8.432825074596719261e-01 7.809344066133996343e-01
-1.547945901562500012e+03 7.786422507392058989e-01 8.277552531754934773e-01 7.744633224477813771e-01
-1.546903513749999775e+03 7.413157838496853280e-01 8.121110026439294360e-01 7.682291171757497095e-01
-1.545861125937499764e+03 7.036838400326321796e-01 7.964037392300671314e-01 7.622136484853975213e-01
-1.544818738124999527e+03 6.658747318318493091e-01 7.807381328379712215e-01 7.564124244379540896e-01
-1.543776350312499744e+03 6.282270246705078387e-01 7.650095570205355244e-01 7.508129205968760989e-01
-1.542733962500000189e+03 5.910285280065579183e-01 7.489263111882804580e-01 7.454079875391276255e-01
-1.541691574687499724e+03 5.543980322978803166e-01 7.325857999046829772e-01 7.401891859139352325e-01
-1.540649186874999941e+03 5.183259664276316236e-01 7.162132911852217010e-01 7.351510092350214132e-01
-1.539606799062499704e+03 4.830091606238927637e-01 6.997592259361447020e-01 7.302796765114111244e-01
-1.538564411249999921e+03 4.488410946304865479e-01 6.834940424757816047e-01 7.255624777155689209e-01
-1.537522023437499911e+03 4.159531800501590215e-01 6.676900320136648359e-01 7.209909932432001511e-01
-1.536479635625000128e+03 3.843660593116557389e-01 6.524222764827083410e-01 7.165540232384837172e-01
-1.535437247812499891e+03 3.540771240356432870e-01 6.378677955922588128e-01 7.122363640493400982e-01
-1.534394859999999881e+03 3.251090464013475234e-01 6.240657648585963280e-01 7.080280247159495000e-01
-1.533352472187499870e+03 2.976361936912363393e-01 6.110491779426381331e-01 7.039225224203927711e-01
-1.532310084375000088e+03 2.715963214385061497e-01 5.987979224610469053e-01 6.999163608437661832e-01
-1.531267696562499850e+03 2.470209641486258989e-01 5.875039456778690106e-01 6.960062728617837369e-01
-1.530225308749999840e+03 2.240546573765569427e-01 5.773207660602994729e-01 6.921944652631233375e-01
-1.529182920937499830e+03 2.025158461274140786e-01 5.681791835333294127e-01 6.884827857232083126e-01
-1.528140533125000047e+03 1.823673101600504221e-01 5.599783978092411907e-01 6.848737046075937807e-01
-1.527098145312499810e+03 1.636483712414816272e-01 5.526342058187125872e-01 6.813776480632763866e-01
-1.526055757499999800e+03 1.463314158431380796e-01 5.461367727193382482e-01 6.779980319368278385e-01
-1.525013369687500017e+03 1.305794358088591678e-01 5.403882465435941862e-01 6.747323734684411711e-01
-1.523970981874999552e+03 1.166270522494458062e-01 5.353934437416489889e-01 6.715703222095368297e-01
-1.522928594062499769e+03 1.045358237919096767e-01 5.313665857028618822e-01 6.685026608948679838e-01
-1.521886206249999759e+03 9.418831452692322248e-02 5.284128830969752055e-01 6.655305592902533984e-01
-1.520843818437499749e+03 8.546798748061074091e-02 5.265397285515498460e-01 6.626570538710210290e-01
-1.519801430624999966e+03 7.842421693392997994e-02 5.258565109993482700e-01 6.598857508920604742e-01
-1.518759042812499729e+03 7.312115678017094833e-02 5.263079635687466507e-01 6.572178955306089421e-01
-1.517716654999999946e+03 6.957784594318205951e-02 5.277190439816625833e-01 6.546565152340801941e-01
-1.516674267187500163e+03 6.772333311891132190e-02 5.300360831098882564e-01 6.522053493869538476e-01
-1.515631879374999698e+03 6.737155830315477711e-02 5.332249410634692932e-01 6.498616762484216158e-01
-1.514589491562499916e+03 6.832391929706443934e-02 5.370548488623774208e-01 6.476253677970751355e-01
-1.513547103749999678e+03 7.045315413668407079e-02 5.412700553528722036e-01 6.454993291334208960e-01
-1.512504715937499896e+03 7.376225814123738012e-02 5.458463444982626367e-01 6.434851343491321263e-01
-1.511462328124999885e+03 7.811291915160595289e-02 5.509217137809298004e-01 6.415791224604451282e-01
-1.510419940312500103e+03 8.333481439559403681e-02 5.566946914171753136e-01 6.397781352393521193e-01
-1.509377552499999865e+03 8.929925787053172304e-02 5.632629743492391095e-01 6.380816970277723987e-01
-1.508335164687499855e+03 9.587529466120964239e-02 5.707255635095040969e-01 6.364871376811699344e-01
-1.507292776874999845e+03 1.029737776671806881e-01 5.789507073729805997e-01 6.349857246499893693e-01
-1.506250389062500062e+03 1.106467735748268844e-01 5.875073521586280378e-01 6.335722433677057897e-01
-1.505208001249999597e+03 1.189922799194970682e-01 5.961390840777303080e-01 6.322462599360246793e-01
-1.504165613437499815e+03 1.278773561745947251e-01 6.049187714845247754e-01 6.310068825384294033e-01
-1.503123225624999804e+03 1.369809501002779428e-01 6.140840319566107652e-01 6.298497806189902182e-01
-1.502080837812499567e+03 1.460769432458468575e-01 6.238670146764497826e-01 6.287702841922376829e-01
-1.501038449999999784e+03 1.550008266984123639e-01 6.343900004982280239e-01 6.277658686650980924e-01
-1.499996062187499774e+03 1.635661360924706709e-01 6.454218200747376954e-01 6.268345954006095955e-01
-1.498953674374999991e+03 1.718048554796988703e-01 6.568082674372195395e-01 6.259704845121728534e-01
-1.497911286562499527e+03 1.797774529804778698e-01 6.685399496938770891e-01 6.251693109324139019e-01
-1.496868898749999744e+03 1.873372576742131645e-01 6.804663117617587575e-01 6.244313223694216708e-01
-1.495826510937499961e+03 1.942319645921931626e-01 6.923556149222849232e-01 6.237509100099259962e-01
-1.494784123124999951e+03 2.003019234675676996e-01 7.040855233441865035e-01 6.231230362712869564e-01
-1.493741735312499713e+03 2.055387480665480382e-01 7.157711531307100472e-01 6.225427673651949823e-01
-1.492699347499999931e+03 2.099377961127320558e-01 7.274070617259811300e-01 6.220043182872933007e-01
-1.491656959687499921e+03 2.136032438116834409e-01 7.388816082451098444e-01 6.215064528798324162e-01
-1.490614571875000138e+03 2.166065125373791145e-01 7.502020373600151171e-01 6.210566284770745460e-01
-1.489572184062499900e+03 2.187705435911465046e-01 7.612976829442310578e-01 6.206565368711661757e-01
-1.488529796249999890e+03 2.197971816216964802e-01 7.720135030691066547e-01 6.203065029239741568e-01
-1.487487408437499653e+03 2.195087372917013391e-01 7.821983382788144645e-01 6.200056635082646928e-01
-1.486445020624999870e+03 2.177677567597684494e-01 7.916341113543768904e-01 6.197523404848199746e-01
-1.485402632812499860e+03 2.144877850862958457e-01 8.000870619935380734e-01 6.195464031088778745e-01
-1.484360244999999850e+03 2.096730169380447983e-01 8.074517503717733025e-01 6.193868565656185377e-01
-1.483317857187499840e+03 2.033398429437098254e-01 8.136272859255478940e-01 6.192784868607957849e-01
-1.482275469374999602e+03 1.955765724907888581e-01 8.185980310184325370e-01 6.192203407175577157e-01
-1.481233081562499819e+03 1.865821805037946590e-01 8.225848579669832183e-01 6.192113103423394493e-01
-1.480190693750000037e+03 1.765613245006483201e-01 8.259250625337469787e-01 6.192528189436281583e-01
-1.479148305937499572e+03 1.655878870413927118e-01 8.288819931659952012e-01 6.193415208813193296e-01
-1.478105918124999789e+03 1.539126633140571188e-01 8.313644816135992155e-01 6.194763106518614837e-01
-1.477063530312500006e+03 1.418074894660113494e-01 8.332088555647287897e-01 6.196569562347129523e-01
-1.476021142499999542e+03 1.294568185940337957e-01 8.344095148586450073e-01 6.198824623567744663e-01
-1.474978754687499759e+03 1.170270014433169026e-01 8.350315927683616968e-01 6.201474901191394995e-01
-1.473936366874999749e+03 1.045460521062048231e-01 8.351466667050362336e-01 6.204484463786893444e-01
-1.472893979062499966e+03 9.207971417352722732e-02 8.348363091741284325e-01 6.207796157496505707e-01
-1.471851591250000183e+03 7.973493265211473169e-02 8.341279894388977656e-01 6.211444890854131984e-01
-1.470809203437499718e+03 6.764741404034363415e-02 8.330751490354249000e-01 6.215521807670270071e-01
-1.469766815624999936e+03 5.588754492090813875e-02 8.318968378031978972e-01 6.220052994155462756e-01
-1.468724427812499925e+03 4.444307511682266121e-02 8.306789447365983126e-01 6.225040675227709874e-01
-1.467682039999999688e+03 3.360289358843554508e-02 8.293637640133593170e-01 6.230492312656148446e-01
-1.466639652187499905e+03 2.354862854366701619e-02 8.279959898564174248e-01 6.236400654096067031e-01
-1.465597264374999895e+03 1.435155116385089524e-02 8.266391412602157596e-01 6.242734986176747825e-01
-1.464554876562500112e+03 6.114093538423182039e-03 8.252209364206636311e-01 6.249507723900441514e-01
-1.463512488749999875e+03 -1.283694016276926142e-03 8.235671870310765641e-01 6.256748178521633896e-01
-1.462470100937500092e+03 -7.886942777917904657e-03 8.216887866726096945e-01 6.264430573512060896e-01
-1.461427713124999855e+03 -1.362816455809262584e-02 8.198573392616225197e-01 6.272479993894030104e-01
-1.460385325312499845e+03 -1.850641872416469713e-02 8.183028288489286872e-01 6.280793949946351651e-01
-1.459342937500000062e+03 -2.244506363667841953e-02 8.170860627433913503e-01 6.289353312462675483e-01
-1.458300549687499824e+03 -2.537766198148044827e-02 8.163828474985268535e-01 6.298126970991194673e-01
-1.457258161874999814e+03 -2.721210087549802425e-02 8.163476292244447041e-01 6.307088651975499838e-01
-1.456215774062500032e+03 -2.784285117180135272e-02 8.169678055442707310e-01 6.316171337970108990e-01
-1.455173386249999794e+03 -2.713546651797521525e-02 8.183526338649180776e-01 6.325385060740157384e-01
-1.454130998437500011e+03 -2.484473920609026054e-02 8.207676117914379788e-01 6.334747707436890751e-01
-1.453088610624999546e+03 -2.097579620574263615e-02 8.241834004567363259e-01 6.344262285744111107e-01
-1.452046222812499764e+03 -1.572128465718131141e-02 8.283022646186661841e-01 6.353868564920414075e-01
-1.451003835000000208e+03 -9.240536200467497352e-03 8.329091399821793029e-01 6.363574009478226712e-01
-1.449961447187499516e+03 -1.578864281817082826e-03 8.379775960468074381e-01 6.373354073410042453e-01
-1.448919059374999961e+03 7.310544614769043381e-03 8.433844804573240594e-01 6.383121465981538289e-01
-1.447876671562499723e+03 1.728491569864498700e-02 8.487651747464457497e-01 6.392818321571520634e-01
-1.446834283749999940e+03 2.826634817688294943e-02 8.538612047423077556e-01 6.402417843509315976e-01
-1.445791895937499930e+03 4.039628127961736315e-02 8.586251846183626801e-01 6.411918276769081881e-01
-1.444749508124999693e+03 5.362306940880134931e-02 8.630114794933104738e-01 6.421311613544475883e-01
-1.443707120312499910e+03 6.768440631074540415e-02 8.669420049037530607e-01 6.430575456653839783e-01
-1.442664732499999900e+03 8.232485144623541418e-02 8.702467773571174181e-01 6.439669767477573803e-01
-1.441622344687499663e+03 9.745442649409785663e-02 8.726247329412053499e-01 6.448576757999971987e-01
-1.440579956874999880e+03 1.130429823437881232e-01 8.738328544712525847e-01 6.457279945433467283e-01
-1.439537569062499870e+03 1.288059696696534084e-01 8.739525230981139980e-01 6.465758029542435503e-01
-1.438495181249999860e+03 1.444157318053566064e-01 8.731678612200193257e-01 6.473989806751051512e-01
-1.437452793437499849e+03 1.598065372694513764e-01 8.713641704723726900e-01 6.481953588829171276e-01
-1.436410405625000067e+03 1.749322305087599450e-01 8.683089986527081638e-01 6.489622965491865791e-01
-1.435368017812499829e+03 1.893328680794587604e-01 8.639286297744749321e-01 6.496964308776687069e-01
-1.434325629999999819e+03 2.026103539419055743e-01 8.580642063292707178e-01 6.503995352696424481e-01
-1.433283242187500036e+03 2.147601008521572430e-01 8.506649147231040153e-01 6.510756863864239907e-01
-1.432240854374999572e+03 2.256723205428732282e-01 8.417980381898562126e-01 6.517232849895290281e-01
-1.431198466562499789e+03 2.354666810193567494e-01 8.313890950748431541e-01 6.523466908248819474e-01
-1.430156078750000006e+03 2.443172673839052456e-01 8.194658797711795728e-01 6.529485012960195567e-01
-1.429113690937499769e+03 2.522805767910968333e-01 8.062748647930457757e-01 6.535268963213065607e-01
-1.428071303124999986e+03 2.597129239038683535e-01 7.920901122744206102e-01 6.540819001815901812e-01
-1.427028915312499521e+03 2.667094999003125633e-01 7.769434146309088796e-01 6.546067533829449392e-01
-1.425986527499999966e+03 2.730851968653484896e-01 7.607607837658831862e-01 6.551016554280826298e-01
-1.424944139687500183e+03 2.787255110313130446e-01 7.435322486712930834e-01 6.555678347628399738e-01
-1.423901751874999718e+03 2.834870732529162218e-01 7.252272177429581745e-01 6.560064542866768100e-01
-1.422859364062499935e+03 2.873047057350852640e-01 7.058114401506476732e-01 6.564211312560659373e-01
-1.421816976249999698e+03 2.901022632380603206e-01 6.853789225942817920e-01 6.568111888675999266e-01
-1.420774588437499915e+03 2.916732169132395525e-01 6.641797839491270228e-01 6.571769392184740877e-01
-1.419732200624999905e+03 2.917854393767744803e-01 6.423466237389378053e-01 6.575233672760096848e-01
-1.418689812812499667e+03 2.902301662106463453e-01 6.198628780443202757e-01 6.578599083529188540e-01
-1.417647424999999885e+03 2.869619455631254867e-01 5.967773516216828833e-01 6.581920073381558600e-01
-1.416605037187499875e+03 2.820761138541439950e-01 5.732965212206164729e-01 6.585222574116108563e-01
-1.415562649374999637e+03 2.756047468392013311e-01 5.495204393666487386e-01 6.588533691891330646e-01
-1.414520261562499854e+03 2.675027296302738833e-01 5.254465201609301861e-01 6.591906718375433183e-01
-1.413477873749999844e+03 2.577610401202349300e-01 5.013790830281708022e-01 6.595319401727949282e-01
-1.412435485937499834e+03 2.465936087346445316e-01 4.774828661552684705e-01 6.598785167830000242e-01
-1.411393098124999824e+03 2.343248856244323219e-01 4.537579695038492789e-01 6.602321137919643368e-01
-1.410350710312500041e+03 2.212477856093088557e-01 4.303568384577070027e-01 6.605954775561405645e-01
-1.409308322499999804e+03 2.075606510647369229e-01 4.073908580528353696e-01 6.609679679200276547e-01
-1.408265934687499794e+03 1.933306140301704334e-01 3.848273135825390767e-01 6.613464825470644071e-01
-1.407223546875000011e+03 1.784696141108200740e-01 3.627636480178330625e-01 6.617269790264068696e-01
-1.406181159062500001e+03 1.628933497890376336e-01 3.413044818717065887e-01 6.621079534063905037e-01
-1.405138771249999763e+03 1.466382115896404659e-01 3.203361092752513573e-01 6.624938106565576579e-01
-1.404096383437499753e+03 1.299137184770529085e-01 2.998098855345820990e-01 6.628864446167235247e-01
-1.403053995624999970e+03 1.129450879556378462e-01 2.797979827030518951e-01 6.632848168465729222e-01
-1.402011607812500188e+03 9.579171828453747484e-02 2.604922973251016516e-01 6.636844721154370186e-01
-1.400969219999999950e+03 7.853195751386493617e-02 2.420854129171860492e-01 6.640819712654207896e-01
-1.399926832187499940e+03 6.120956609515298963e-02 2.246132141930019532e-01 6.644695965423079720e-01
-1.398884444375000157e+03 4.408715354986564305e-02 2.080321407800234668e-01 6.648445523806538748e-01
-1.397842056562499693e+03 2.732597486786553231e-02 1.922018059316560890e-01 6.652036306709768754e-01
-1.396799668749999910e+03 1.093610708183845315e-02 1.771349818609898596e-01 6.655487999252838183e-01
-1.395757280937500127e+03 -5.078798630540226622e-03 1.631142279248006255e-01 6.658843331105905872e-01
-1.394714893124999890e+03 -2.075066788195845113e-02 1.503880241669243167e-01 6.662097656777916654e-01
-1.393672505312499879e+03 -3.612974001121233014e-02 1.390383444028465698e-01 6.665262412413577309e-01
-1.392630117499999642e+03 -5.113438905384193323e-02 1.290798618028060618e-01 6.668418425987142628e-01
-1.391587729687499859e+03 -6.540079961181166635e-02 1.207262006767331752e-01 6.671608031745505096e-01
-1.390545341875000076e+03 -7.877563176176355375e-02 1.140988869320187504e-01 6.674858483960554034e-01
-1.389502954062499839e+03 -9.122914484738675611e-02 1.088848026377015610e-01 6.678187699611426442e-01
-1.388460566249999829e+03 -1.027077119162270735e-01 1.049090455127756893e-01 6.681650650373414102e-01
-1.387418178437499591e+03 -1.132722921583056985e-01 1.023300905341724132e-01 6.685303922594666437e-01
-1.386375790624999809e+03 -1.228248092776840772e-01 1.012823198694139948e-01 6.689245461679924620e-01
-1.385333402812499799e+03 -1.311313482862421775e-01 1.018755500626508659e-01 6.693495445883751449e-01
-1.384291015000000016e+03 -1.380684822956370073e-01 1.040392773885981947e-01 6.698071482932502763e-01
-1.383248627187499778e+03 -1.435615023310711780e-01 1.076299767087045278e-01 6.702965578695874171e-01
-1.382206239374999768e+03 -1.474752507400870494e-01 1.126903031300967584e-01 6.708153870140474151e-01
-1.381163851562499758e+03 -1.499151658795325748e-01 1.192846745715624712e-01 6.713613454975061456e-01
-1.380121463750000203e+03 -1.509623087557452337e-01 1.272151293239671965e-01 6.719385928995991186e-01
-1.379079075937499965e+03 -1.504009876387649713e-01 1.363497123753695806e-01 6.725543957963084907e-01
-1.378036688124999955e+03 -1.480376543884620588e-01 1.466837491515065595e-01 6.732137659496222337e-01
-1.376994300312499945e+03 -1.440565349970955866e-01 1.580198120399057826e-01 6.739168311957672852e-01
-1.375951912499999708e+03 -1.386849324978814413e-01 1.700084573771781238e-01 6.746647332987115719e-01
-1.374909524687499925e+03 -1.319000578433304205e-01 1.824406724462872553e-01 6.754598032356866621e-01
-1.373867136874999915e+03 -1.237599021514021458e-01 1.953911240299953112e-01 6.763095738354300002e-01
-1.372824749062500132e+03 -1.144192828100251691e-01 2.088612712849575725e-01 6.772176508987768351e-01
-1.371782361249999667e+03 -1.041963229266932855e-01 2.227246667265309621e-01 6.781812044916502025e-01
-1.370739973437499884e+03 -9.339238394633414542e-02 2.369188488927919112e-01 6.791974744645377093e-01
-1.369697585624999874e+03 -8.200599476814729449e-02 2.514460761990766069e-01 6.802629355602222150e-01
-1.368655197812499864e+03 -6.998667648144485387e-02 2.664105938394449313e-01 6.813761566996622276e-01
-1.367612809999999854e+03 -5.732199014218808397e-02 2.819667144028424333e-01 6.825389308092275620e-01
-1.366570422187499844e+03 -4.407512744979363850e-02 2.980065883272296490e-01 6.837517208930000701e-01
-1.365528034374999834e+03 -3.018654631079098483e-02 3.141216961490151949e-01 6.850132215022504134e-01
-1.364485646562500051e+03 -1.537642653097881507e-02 3.300936865275987397e-01 6.863206826473108313e-01
-1.363443258749999814e+03 2.982851017561127804e-04 3.459819539702748137e-01 6.876744709269694278e-01
-1.362400870937499803e+03 1.656404058803451207e-02 3.617517599038975185e-01 6.890732234430059222e-01
-1.361358483124999566e+03 3.324100418789621703e-02 3.772751170477149363e-01 6.905152714445298434e-01
-1.360316095312499783e+03 5.031085373670413086e-02 3.926995867708066301e-01 6.920013196492232899e-01
-1.359273707500000000e+03 6.780394263322975235e-02 4.081319793351168013e-01 6.935277980965900424e-01
-1.358231319687499763e+03 8.562812784279355549e-02 4.232465822418977619e-01 6.950909977568884290e-01
-1.357188931875000208e+03 1.036915537674651389e-01 4.378036721519624197e-01 6.966885535086807524e-01
-1.356146544062499970e+03 1.221316925476756410e-01 4.518384956674142972e-01 6.983239322579861685e-01
-1.355104156249999960e+03 1.407787163482177584e-01 4.652880236628413879e-01 6.999947724118844583e-01
-1.354061768437500177e+03 1.594089352937285708e-01 4.778543930403317819e-01 7.017027060069971345e-01
-1.353019380624999712e+03 1.781408584221518265e-01 4.894310174149760773e-01 7.034412244109726764e-01
-1.351976992812499930e+03 1.969439988328465785e-01 5.000662968449838264e-01 7.052041491932301565e-01
-1.350934604999999692e+03 2.157152092788712783e-01 5.098553594822714530e-01 7.069844089158086042e-01
-1.349892217187499909e+03 2.345079184731387323e-01 5.188688753038699364e-01 7.087743633922463093e-01
-1.348849829375000127e+03 2.535367269015213476e-01 5.272778065394045921e-01 7.105640422913470644e-01
-1.347807441562499889e+03 2.730437131801920492e-01 5.353536858817694588e-01 7.123516617691325603e-01
-1.346765053749999879e+03 2.931432455192629072e-01 5.432548491733619755e-01 7.141332791872377905e-01
-1.345722665937499642e+03 3.138065672286118324e-01 5.510574026725263419e-01 7.159033785626478519e-01
-1.344680278124999859e+03 3.349737614109291606e-01 5.587988133884134179e-01 7.176606707144892461e-01
-1.343637890312499849e+03 3.566904319235198462e-01 5.664164919560941147e-01 7.194096643269615177e-01
-1.342595502499999611e+03 3.790799568256743024e-01 5.738986218507249326e-01 7.211575360624714603e-01
-1.341553114687499829e+03 4.023128191895825601e-01 5.810950939327171882e-01 7.229111606307232485e-01
-1.340510726874999818e+03 4.264085946457624177e-01 5.879288336846064666e-01 7.246663600540836914e-01
-1.339468339062499808e+03 4.514008205329241852e-01 5.945917708171717386e-01 7.264207394439013976e-01
-1.338425951249999798e+03 4.772071000443953714e-01 6.011863046294079194e-01 7.281677391533668553e-01
-1.337383563437499788e+03 5.036251122193700080e-01 6.077978576855521675e-01 7.299069264236399679e-01
-1.336341175624999778e+03 5.305937214173679362e-01 6.145585365684920198e-01 7.316419811103307413e-01
-1.335298787812499768e+03 5.582665071910100085e-01 6.216124209985196547e-01 7.333738328948834484e-01
-1.334256399999999758e+03 5.867460969122973991e-01 6.291612257623635518e-01 7.351017550397015432e-01
-1.333214012187500202e+03 6.159600012704207206e-01 6.373475342812326971e-01 7.368275986278413070e-01
-1.332171624374999965e+03 6.459109391404349587e-01 6.462907834070352742e-01 7.385466594693643749e-01
-1.331129236562500182e+03 6.766306266283083071e-01 6.560798574801572913e-01 7.402569165995962486e-01
-1.330086848750000172e+03 7.079564606575310393e-01 6.668483201515047476e-01 7.419700188276650010e-01
-1.329044460937499935e+03 7.394851552379100301e-01 6.786049226748729346e-01 7.436965288912925631e-01
-1.328002073124999924e+03 7.709320680088876943e-01 6.912887694220004597e-01 7.454367133224777398e-01
-1.326959685312499687e+03 8.020213073801076842e-01 7.049359356234280449e-01 7.471927887579842276e-01
-1.325917297499999904e+03 8.325209580997550152e-01 7.195003926730996202e-01 7.489706544977756675e-01
-1.324874909687500121e+03 8.622545979839434382e-01 7.349676006259651118e-01 7.507777904070425112e-01
-1.323832521874999884e+03 8.907273522997837256e-01 7.513978892705295287e-01 7.526127457091482675e-01
-1.322790134062499874e+03 9.177004275072300210e-01 7.687071586122282696e-01 7.544717726674985414e-01
-1.321747746249999864e+03 9.432310537413413076e-01 7.868700587574550820e-01 7.563505588553895986e-01
-1.320705358437499854e+03 9.673830780705380272e-01 8.058618870434293147e-01 7.582421030822501518e-01
-1.319662970625000071e+03 9.900952370534263913e-01 8.256538278792142638e-01 7.601477802984991650e-01
-1.318620582812499606e+03 1.011388477024103505e+00 8.464071024637189744e-01 7.620700760014880171e-01
-1.317578194999999823e+03 1.031534249590274843e+00 8.681868534231478307e-01 7.640174359675632187e-01
-1.316535807187499813e+03 1.050671154932749873e+00 8.908487621838347970e-01 7.659980445327574383e-01
-1.315493419374999803e+03 1.068906957691177828e+00 9.141641072281847524e-01 7.680195677599912507e-01
-1.314451031562499793e+03 1.086526347314328511e+00 9.380770347971285616e-01 7.700874893824530831e-01
-1.313408643749999783e+03 1.103662792541550530e+00 9.626987093416916608e-01 7.722057685061487486e-01
-1.312366255937499773e+03 1.120224712175225568e+00 9.880162638864746771e-01 7.743714156276807481e-01
-1.311323868124999763e+03 1.136228456904646578e+00 1.014082322622825050e+00 7.765783395958462121e-01
-1.310281480312499980e+03 1.151701633289562432e+00 1.040829945061672701e+00 7.788176617237717592e-01
-1.309239092499999970e+03 1.166627902796439464e+00 1.068125367757953192e+00 7.810844298264710828e-01
-1.308196704687499960e+03 1.180942949008575882e+00 1.095871259040923640e+00 7.833640959903008794e-01
-1.307154316875000177e+03 1.194441353929780458e+00 1.123878027921369371e+00 7.856454121082209197e-01
-1.306111929062499939e+03 1.206920194437675953e+00 1.152121970587221877e+00 7.879143900215722640e-01
-1.305069541249999929e+03 1.218376969248144537e+00 1.180612073349779356e+00 7.901511512506316226e-01
-1.304027153437500147e+03 1.228898877373527210e+00 1.209362084534471249e+00 7.923518998009465575e-01
-1.302984765624999682e+03 1.238594265766921776e+00 1.238193212593018622e+00 7.945142362945226688e-01
-1.301942377812499899e+03 1.247738174474445128e+00 1.266778154654048638e+00 7.966331935628607752e-01
-1.300899989999999889e+03 1.256460865010661676e+00 1.295107091437904812e+00 7.986993932140582508e-01
-1.299857602187499879e+03 1.264567979712991619e+00 1.323315724081302935e+00 8.007039302004161918e-01
-1.298815214374999869e+03 1.271918653422610124e+00 1.351454071548703562e+00 8.026303135386111398e-01
-1.297772826562499858e+03 1.278438170124534645e+00 1.379486192665887678e+00 8.044677889526259396e-01
-1.296730438749999848e+03 1.284129958300743723e+00 1.407303499057935614e+00 8.062218098325614202e-01
-1.295688050937499838e+03 1.289178035881231033e+00 1.434801432924156295e+00 8.079097744411247728e-01
-1.294645663124999828e+03 1.293522407050194500e+00 1.461780288567629205e+00 8.095418636085777164e-01
-1.293603275312499818e+03 1.297053285985273252e+00 1.488207596487289397e+00 8.111255825214354065e-01
-1.292560887499999581e+03 1.299788856289970873e+00 1.514034972594906048e+00 8.126748396145317965e-01
-1.291518499687499798e+03 1.301944496937004869e+00 1.539161834664494410e+00 8.142062955458836404e-01
-1.290476111874999788e+03 1.303558341691215539e+00 1.563524132452517534e+00 8.157360966515049272e-01
-1.289433724062499778e+03 1.304572362310323808e+00 1.586819235351442536e+00 8.172708485746488227e-01
-1.288391336249999767e+03 1.305110917948340221e+00 1.608798176435990213e+00 8.188279252929711038e-01
-1.287348948437499985e+03 1.305143974728834255e+00 1.629156132794185030e+00 8.204140089297381477e-01
-1.286306560624999975e+03 1.304641792398149036e+00 1.647567423565421407e+00 8.220408888113572843e-01
-1.285264172812500192e+03 1.303441675827051061e+00 1.664147868109441930e+00 8.237170752035009036e-01
-1.284221784999999954e+03 1.301386307618068727e+00 1.679093124432731177e+00 8.254502817743561982e-01
-1.283179397187499944e+03 1.298527624898454302e+00 1.692123882298049997e+00 8.272500737181556207e-01
-1.282137009374999934e+03 1.294922724607213471e+00 1.702844480976154484e+00 8.291097716870250434e-01
-1.281094621562500151e+03 1.290654764943772737e+00 1.710983716442911806e+00 8.310351803006654769e-01
-1.280052233749999914e+03 1.285821683601861665e+00 1.716353681415484278e+00 8.330310378434639951e-01
-1.279009845937499904e+03 1.280394305299729751e+00 1.718776915573057007e+00 8.351058931575305877e-01
-1.277967458124999894e+03 1.274323555981735190e+00 1.718242630865071119e+00 8.372684153986353905e-01
-1.276925070312500111e+03 1.267954742964223946e+00 1.714901293303142449e+00 8.395112868798257910e-01
-1.275882682499999873e+03 1.261666743882049246e+00 1.708893318789933113e+00 8.418242786083017792e-01
-1.274840294687499863e+03 1.255429081426260751e+00 1.700308620567703599e+00 8.441944606550145780e-01
-1.273797906874999853e+03 1.249116536001924960e+00 1.689367098984019933e+00 8.466072933204933371e-01
-1.272755519062499616e+03 1.242843694867919346e+00 1.676317106136453461e+00 8.490357697132190351e-01
-1.271713131249999833e+03 1.236798676045553602e+00 1.661446533883775833e+00 8.514465852206422047e-01
-1.270670743437499823e+03 1.231179460193732922e+00 1.644969262327719672e+00 8.538166966775777578e-01
-1.269628355624999813e+03 1.225980873734011212e+00 1.626835492367503244e+00 8.561375810808675713e-01
-1.268585967812499803e+03 1.221043556735122770e+00 1.607108680511285748e+00 8.584040711098970267e-01
-1.267543579999999793e+03 1.216425410848433586e+00 1.586082009927384240e+00 8.606085044571791798e-01
-1.266501192187499782e+03 1.212352910560057673e+00 1.563953653374918762e+00 8.627507388772948094e-01
-1.265458804374999772e+03 1.208778521078925694e+00 1.540819984728274861e+00 8.648309630121908675e-01
-1.264416416562499990e+03 1.205511793060917380e+00 1.516661057468623675e+00 8.668495715827214676e-01
-1.263374028749999979e+03 1.202679407516939580e+00 1.491490353689996162e+00 8.688090452582848400e-01
-1.262331640937499969e+03 1.200395969916240313e+00 1.465563851919139626e+00 8.707099537904209319e-01
-1.261289253125000187e+03 1.198582373325451034e+00 1.439099895504229121e+00 8.725562808713599461e-01
-1.260246865312499949e+03 1.196954367587010459e+00 1.412150814753902583e+00 8.743575038972394298e-01
-1.259204477499999939e+03 1.195122356030767108e+00 1.384697719768365864e+00 8.761248117635910271e-01
-1.258162089687499929e+03 1.193274297554209884e+00 1.356706437620976757e+00 8.778712081818682567e-01
-1.257119701874999919e+03 1.191567844130865250e+00 1.328249288713298615e+00 8.796048875082962404e-01
-1.256077314062499909e+03 1.189658574173866334e+00 1.299196369973111054e+00 8.813461610407765656e-01
-1.255034926249999899e+03 1.187415007252784038e+00 1.269385629177158581e+00 8.831195029407128416e-01
-1.253992538437499888e+03 1.185030492290641835e+00 1.239041933443537413e+00 8.849281032215851051e-01
-1.252950150624999878e+03 1.182664309105691203e+00 1.208371446682173556e+00 8.867611008504220349e-01
-1.251907762812499868e+03 1.180136201524756512e+00 1.177223784142699792e+00 8.886093268511225940e-01
-1.250865374999999858e+03 1.177390066973417859e+00 1.145682356025458759e+00 8.904703050618161253e-01
-1.249822987187499848e+03 1.174521058776281990e+00 1.114213382194051416e+00 8.923519156332891944e-01
-1.248780599374999838e+03 1.171222524254402098e+00 1.082920528272865113e+00 8.942567005146700998e-01
-1.247738211562499828e+03 1.167397941824305008e+00 1.051802261756268786e+00 8.961760628588603117e-01
-1.246695823749999818e+03 1.163326938439363412e+00 1.020814394821861981e+00 8.980953588888294092e-01
-1.245653435937499808e+03 1.158870827254861346e+00 9.900381297763475308e-01 8.999919980551247534e-01
-1.244611048124999797e+03 1.153755762695279241e+00 9.595848861252527229e-01 9.018437518625834759e-01
-1.243568660312499787e+03 1.147912889374393508e+00 9.293743148560940082e-01 9.036408206482710037e-01
-1.242526272499999550e+03 1.141260756608953209e+00 8.992642042991004780e-01 9.053725023158478713e-01
-1.241483884687499767e+03 1.133850166829421191e+00 8.691602789560518572e-01 9.070271545195253138e-01
-1.240441496874999984e+03 1.125811819491538968e+00 8.393603180813851150e-01 9.086051919916331432e-01
-1.239399109062499974e+03 1.117150835548015975e+00 8.104314391977243126e-01 9.101126323861140621e-01
-1.238356721249999964e+03 1.107815225547269522e+00 7.827402161484062759e-01 9.115450796662614152e-01
-1.237314333437499954e+03 1.097806467933132524e+00 7.566413025142830762e-01 9.128976918802897966e-01
-1.236271945624999944e+03 1.087271727748946759e+00 7.325698429251126242e-01 9.141712015131018276e-01
-1.235229557812500161e+03 1.076231334964369957e+00 7.105997624335483875e-01 9.153669359320319998e-01
-1.234187169999999924e+03 1.064737988520514822e+00 6.908691918956161304e-01 9.165007987361941666e-01
-1.233144782187499914e+03 1.052766273882006276e+00 6.736092863737592751e-01 9.175794835294607266e-01
-1.232102394374999903e+03 1.040146345299968633e+00 6.588969982218817467e-01 9.186150255255052244e-01
-1.231060006562500121e+03 1.026761727071360042e+00 6.466327095284906123e-01 9.196333187897629546e-01
-1.230017618749999883e+03 1.012437695575489904e+00 6.366344497020165472e-01 9.206531979097514196e-01
-1.228975230937499873e+03 9.969734250939499276e-01 6.289268980374529416e-01 9.216792019261407232e-01
-1.227932843124999863e+03 9.803133766125552429e-01 6.235118484327579758e-01 9.227232852475393265e-01
-1.226890455312499626e+03 9.628100111930022464e-01 6.203278458014511720e-01 9.238071834469505639e-01
-1.225848067499999843e+03 9.447341805236840750e-01 6.193190601841107590e-01 9.249507309560203172e-01
-1.224805679687499833e+03 9.264229822868851327e-01 6.204781376400387849e-01 9.261518752557167389e-01
-1.223763291874999823e+03 9.082618456902672444e-01 6.237896684984638451e-01 9.274016758484667777e-01
-1.222720904062499812e+03 8.903735419447688093e-01 6.291575197452412560e-01 9.286985395287558065e-01
-1.221678516249999802e+03 8.730039051761501190e-01 6.366482423668698987e-01 9.300417778181883088e-01
-1.220636128437499792e+03 8.563131559392124226e-01 6.464065813934514182e-01 9.314317697770196913e-01
-1.219593740624999782e+03 8.405523724381822603e-01 6.583416411597936557e-01 9.328719277981039060e-01
-1.218551352812499772e+03 8.258091637644299210e-01 6.722488646342913432e-01 9.343471481796743472e-01
-1.217508964999999989e+03 8.119769402052620100e-01 6.881309887192811336e-01 9.358646914644918047e-01
-1.216466577187499979e+03 7.990796287553669774e-01 7.061987390684485444e-01 9.374484312814935771e-01
-1.215424189374999969e+03 7.872507739599423626e-01 7.265206984421244130e-01 9.391039281689791407e-01
-1.214381801562499959e+03 7.763651697635178817e-01 7.489233359745786078e-01 9.408214834022932127e-01
-1.213339413749999949e+03 7.662699018297507436e-01 7.730434653169119263e-01 9.425969513429139912e-01
-1.212297025937499939e+03 7.569735425008288221e-01 7.986272136351331152e-01 9.444533496109007720e-01
-1.211254638124999929e+03 7.485465154230136475e-01 8.259467486550035042e-01 9.463963706609354043e-01
-1.210212250312499918e+03 7.408874213662648422e-01 8.553128380617517346e-01 9.484146635478587495e-01
-1.209169862500000136e+03 7.339148598339708673e-01 8.865288703291901440e-01 9.505140476626602331e-01
-1.208127474687499898e+03 7.276119012507213935e-01 9.193459149654376050e-01 9.526947698321643898e-01
-1.207085086874999888e+03 7.219158013116893091e-01 9.535352006722173090e-01 9.549390005317280883e-01
-1.206042699062499878e+03 7.170859016339650172e-01 9.892021993560426996e-01 9.572346360715745517e-01
-1.205000311250000095e+03 7.134521034316123611e-01 1.026214952991538087e+00 9.595860134196212421e-01
-1.203957923437499858e+03 7.112657230147972909e-01 1.064057793300389854e+00 9.620008433805662396e-01
-1.202915535624999848e+03 7.106783946905113059e-01 1.102673081842509895e+00 9.644773642946961045e-01
-1.201873147812499838e+03 7.116119517112901027e-01 1.142051490252990575e+00 9.670006792884299207e-01
-1.200830759999999827e+03 7.139981381710492903e-01 1.182245090470804172e+00 9.695562665057002594e-01
-1.199788372187499817e+03 7.177719225350525090e-01 1.223427960510730106e+00 9.721329761518892054e-01
-1.198745984374999807e+03 7.228986722835852863e-01 1.265380723683054764e+00 9.747140652239741909e-01
-1.197703596562499797e+03 7.293023040740654883e-01 1.307888086576268982e+00 9.772857547858397886e-01
-1.196661208749999560e+03 7.367698698347240338e-01 1.350779368333967501e+00 9.798377624881157155e-01
-1.195618820937499777e+03 7.450127449409458258e-01 1.393782471159275893e+00 9.823581349643528693e-01
-1.194576433124999994e+03 7.536717614085056693e-01 1.436954395495641190e+00 9.848280548871960471e-01
-1.193534045312499984e+03 7.625195010930573281e-01 1.480536212733073453e+00 9.872407043581289399e-01
-1.192491657499999747e+03 7.713285836256300598e-01 1.524334314311003524e+00 9.895922346395007452e-01
-1.191449269687499964e+03 7.797732522810293387e-01 1.568056285443354403e+00 9.918797215938809364e-01
-1.190406881874999954e+03 7.877629005012517505e-01 1.611465736237264190e+00 9.940926870173988350e-01
-1.189364494062499944e+03 7.953043660718185359e-01 1.654154000565310367e+00 9.962307108296627467e-01
-1.188322106249999933e+03 8.022384054997280245e-01 1.695879927934315301e+00 9.982844966060652192e-01
-1.187279718437499923e+03 8.082486510083142228e-01 1.736522054332989784e+00 1.000248932435325200e+00
-1.186237330624999913e+03 8.130948271349223155e-01 1.775980942929488604e+00 1.002121588529893970e+00
-1.185194942812500130e+03 8.166012388776239250e-01 1.814460695697196257e+00 1.003898474279939723e+00
-1.184152554999999893e+03 8.185751194537173037e-01 1.852065141119627611e+00 1.005596306656364458e+00
-1.183110167187499883e+03 8.190451323526674043e-01 1.888839270156432493e+00 1.007242927681554212e+00
-1.182067779374999873e+03 8.180881348293339572e-01 1.924976658025387977e+00 1.008879249556686508e+00
-1.181025391562500090e+03 8.158120602293715828e-01 1.960277789679834459e+00 1.010541003567245522e+00
-1.179983003749999853e+03 8.124812079178371782e-01 1.994519751118063011e+00 1.012250557890486569e+00
-1.178940615937499842e+03 8.082066157894997049e-01 2.027738616329731069e+00 1.014020074935409133e+00
-1.177898228124999832e+03 8.027375377822214553e-01 2.060012638959078934e+00 1.015856683562216922e+00
-1.176855840312499822e+03 7.956958931363562471e-01 2.091663559372526127e+00 1.017765970409953979e+00
-1.175813452499999812e+03 7.870290432837647732e-01 2.122976266478774576e+00 1.019747677801635888e+00
-1.174771064687499802e+03 7.770225113983391108e-01 2.154132644646352013e+00 1.021778710046426619e+00
-1.173728676874999792e+03 7.656334008181805428e-01 2.185389113110661086e+00 1.023846837575869584e+00
-1.172686289062499782e+03 7.526699531541340971e-01 2.216842889286227081e+00 1.025961381759894930e+00
-1.171643901249999999e+03 7.380735642138752661e-01 2.248577598847480541e+00 1.028113708242115454e+00
-1.170601513437499989e+03 7.219739879682786077e-01 2.280802977752755645e+00 1.030272252127082400e+00
-1.169559125624999979e+03 7.045208502278579310e-01 2.313350322673728865e+00 1.032404644930618787e+00
-1.168516737812499969e+03 6.855087157052699443e-01 2.345935385669055240e+00 1.034517569884497945e+00
-1.167474349999999959e+03 6.648717144307042526e-01 2.378589748443908469e+00 1.036618015383363955e+00
-1.166431962187499721e+03 6.426130231060491749e-01 2.411249591903446898e+00 1.038696817050642096e+00
-1.165389574374999938e+03 6.185307382893485695e-01 2.443879297778499549e+00 1.040750726391031611e+00
-1.164347186562499928e+03 5.926472331127106141e-01 2.476417778135660441e+00 1.042778127550938683e+00
-1.163304798750000145e+03 5.652268400451082586e-01 2.508590479453878697e+00 1.044756501798183246e+00
-1.162262410937499908e+03 5.365757476841416240e-01 2.540111429003551358e+00 1.046674760377696467e+00
-1.161220023124999898e+03 5.069147221765060163e-01 2.570650897533979240e+00 1.048523035384560265e+00
-1.160177635312499888e+03 4.765356874615613858e-01 2.599974826769136715e+00 1.050303095761065508e+00
-1.159135247500000105e+03 4.457008989239760188e-01 2.627923307055624935e+00 1.052025241781789466e+00
-1.158092859687499868e+03 4.146239549567160010e-01 2.654164280298088485e+00 1.053701911027755456e+00
-1.157050471874999857e+03 3.836487103313118707e-01 2.678634261452682797e+00 1.055360086036210898e+00
-1.156008084062499847e+03 3.530805423883851546e-01 2.701489270158954348e+00 1.057007291452193520e+00
-1.154965696250000065e+03 3.234687760801709944e-01 2.722823823292376488e+00 1.058657534751513474e+00
-1.153923308437499827e+03 2.951061914084891491e-01 2.742606571356967393e+00 1.060335265878064259e+00
-1.152880920624999817e+03 2.681230218020763667e-01 2.760862568711595966e+00 1.062058318411806423e+00
-1.151838532812499807e+03 2.427905864810326886e-01 2.777797438458736945e+00 1.063823534150534877e+00
-1.150796144999999797e+03 2.192793817930794864e-01 2.793674576363592621e+00 1.065656728251580754e+00
-1.149753757187499787e+03 1.976293690235848555e-01 2.808577973258855831e+00 1.067583121677981417e+00
-1.148711369374999776e+03 1.777600312556300022e-01 2.822323890915862776e+00 1.069624248910020059e+00
-1.147668981562499994e+03 1.595494743117399361e-01 2.835044720662663664e+00 1.071829405099769650e+00
-1.146626593749999984e+03 1.430206757628061931e-01 2.846759846478561062e+00 1.074215510559977105e+00
-1.145584205937499974e+03 1.283866393413700679e-01 2.857341136642783219e+00 1.076808742476173419e+00
-1.144541818124999963e+03 1.161111788236384168e-01 2.866651147109118281e+00 1.079631832404275071e+00
-1.143499430312499953e+03 1.062456743542842252e-01 2.874560751912435208e+00 1.082698648973798194e+00
-1.142457042499999943e+03 9.823283126776072294e-02 2.881079161032280567e+00 1.086021229243299135e+00
-1.141414654687499933e+03 9.178823123682444685e-02 2.886301043158049140e+00 1.089589189438261885e+00
-1.140372266874999923e+03 8.671392381231823876e-02 2.890228899483684000e+00 1.093370476443968009e+00
-1.139329879062499913e+03 8.278086860277478198e-02 2.892841173951228306e+00 1.097335936403899259e+00
-1.138287491249999903e+03 8.027856275924816210e-02 2.894265769887621076e+00 1.101473024120113831e+00
-1.137245103437499893e+03 7.934523043547347942e-02 2.894570378188211279e+00 1.105748193964461112e+00
-1.136202715624999882e+03 7.997566880218331953e-02 2.893745534862123936e+00 1.110144349122886398e+00
-1.135160327812500100e+03 8.240031687835347451e-02 2.891905571160572119e+00 1.114660676890547375e+00
-1.134117939999999862e+03 8.664548892533108226e-02 2.889159371131495124e+00 1.119301422290922110e+00
-1.133075552187499852e+03 9.259628603055303220e-02 2.885444012167185157e+00 1.124058964161372298e+00
-1.132033164374999842e+03 1.000828514829305016e-01 2.880526016406754319e+00 1.128917098349552672e+00
-1.130990776562499832e+03 1.092450631413207640e-01 2.874455629987289207e+00 1.133862315033272061e+00
-1.129948388749999822e+03 1.203165650064852432e-01 2.867167188506236641e+00 1.138844632076207564e+00
-1.128906000937499812e+03 1.333593254790352844e-01 2.858348570761880758e+00 1.143831127374924428e+00
-1.127863613124999802e+03 1.483809470134325181e-01 2.847994079001018086e+00 1.148804453272628034e+00
-1.126821225312499791e+03 1.652867422888464333e-01 2.836176523815892025e+00 1.153740067679158487e+00
-1.125778837499999781e+03 1.842598728707076638e-01 2.823042015207885225e+00 1.158618972972734973e+00
-1.124736449687499999e+03 2.054139085947643828e-01 2.808568354793189670e+00 1.163424971654541729e+00
-1.123694061874999989e+03 2.285894601882278998e-01 2.792635856074293876e+00 1.168127162706781075e+00
-1.122651674062499978e+03 2.535456784673864039e-01 2.775382901906693789e+00 1.172695969614026446e+00
-1.121609286249999968e+03 2.801966751397024780e-01 2.756719224115884437e+00 1.177119862597435063e+00
-1.120566898437499731e+03 3.084787864806930457e-01 2.736762706290898794e+00 1.181379559039428262e+00
-1.119524510624999948e+03 3.380848819551467432e-01 2.716114224123061582e+00 1.185461947904460578e+00
-1.118482122812499938e+03 3.686860185422990988e-01 2.695224532147840968e+00 1.189336452723992243e+00
-1.117439734999999928e+03 3.999909993748680392e-01 2.674092921153389923e+00 1.192991856807910978e+00
-1.116397347187499690e+03 4.316900829075214219e-01 2.652467481069194832e+00 1.196443471537872227e+00
-1.115354959374999908e+03 4.634631236657038578e-01 2.630205767908621706e+00 1.199723913030797284e+00
-1.114312571562499897e+03 4.950551656520267851e-01 2.607450438210464405e+00 1.202879832015413708e+00
-1.113270183749999887e+03 5.264896898645505807e-01 2.584404569172470190e+00 1.205962677274609263e+00
-1.112227795937499877e+03 5.578641398530068685e-01 2.560837195184778814e+00 1.209004323204712739e+00
-1.111185408124999867e+03 5.891909684977316708e-01 2.536657070612578391e+00 1.212020705974617307e+00
-1.110143020312500084e+03 6.204432241619175503e-01 2.512093262300166607e+00 1.215034140434850807e+00
-1.109100632500000074e+03 6.516773284180208403e-01 2.487492640355287943e+00 1.218079184852402852e+00
-1.108058244687499837e+03 6.827849909588092903e-01 2.463392445997681257e+00 1.221167658871979977e+00
-1.107015856874999827e+03 7.133300066624046476e-01 2.439957887874196096e+00 1.224311443087551909e+00
-1.105973469062499817e+03 7.428562438840875526e-01 2.416944157615616096e+00 1.227511183003901163e+00
-1.104931081250000034e+03 7.711814662466420778e-01 2.394140776729710041e+00 1.230755881480415592e+00
-1.103888693437499796e+03 7.983987484443988425e-01 2.371702380596290460e+00 1.234052089589162016e+00
[truncated: 619,993 more chars]
