# Supplementary material for: Multipolar electric and magnetic contributions to sum-frequency generation spectra reveal biaxial interfacial water structure
Source: Nat Commun. 2026 May 13;17:4333. doi: 10.1038/s41467-026-72345-4 (PMC13172427; doi:10.1038/s41467-026-72345-4)
Supplement: Supplementary file 3 — Source data [file 41467_2026_72345_MOESM3_ESM.zip › SourceData/SuppFig7(d).txt]

# z, f, szzz_this_work
0.000000000000000000e+00 3.003119287812499806e+03 1.504815544183786720e-02
5.000000000000000000e-01 3.003119287812499806e+03 -2.311696508613892906e-02
1.000000000000000000e+00 3.003119287812499806e+03 9.940594159180492217e-03
1.500000000000000000e+00 3.003119287812499806e+03 1.046063594770483152e-03
2.000000000000000000e+00 3.003119287812499806e+03 8.214027242591180047e-04
2.500000000000000000e+00 3.003119287812499806e+03 9.220242789989089791e-03
3.000000000000000000e+00 3.003119287812499806e+03 -3.422333336245744848e-03
3.500000000000000000e+00 3.003119287812499806e+03 1.749967655536047379e-03
4.000000000000000000e+00 3.003119287812499806e+03 2.192606043141030053e-02
4.500000000000000000e+00 3.003119287812499806e+03 -1.843340652816959774e-02
5.000000000000000000e+00 3.003119287812499806e+03 -2.790714174664690392e-03
5.500000000000000000e+00 3.003119287812499806e+03 7.022583783022622213e-03
6.000000000000000000e+00 3.003119287812499806e+03 -1.569622826363959583e-02
6.500000000000000000e+00 3.003119287812499806e+03 1.468061264386540284e-02
7.000000000000000000e+00 3.003119287812499806e+03 -8.264902235063563418e-03
7.500000000000000000e+00 3.003119287812499806e+03 -3.304839215233935229e-03
8.000000000000000000e+00 3.003119287812499806e+03 -9.151875581783763813e-03
8.500000000000000000e+00 3.003119287812499806e+03 1.734266769565185815e-02
9.000000000000000000e+00 3.003119287812499806e+03 -6.152332253635784190e-03
9.500000000000000000e+00 3.003119287812499806e+03 -1.255189141908657005e-02
1.000000000000000000e+01 3.003119287812499806e+03 -2.287316798971908080e-02
1.050000000000000000e+01 3.003119287812499806e+03 -1.864531812066621413e-02
1.100000000000000000e+01 3.003119287812499806e+03 -4.519222655297901181e-02
1.150000000000000000e+01 3.003119287812499806e+03 -5.003794721875921836e-02
1.200000000000000000e+01 3.003119287812499806e+03 -5.532962917723175528e-02
1.250000000000000000e+01 3.003119287812499806e+03 -6.514404314614788416e-02
1.300000000000000000e+01 3.003119287812499806e+03 -3.345728237935514937e-02
1.350000000000000000e+01 3.003119287812499806e+03 -3.884868215571033595e-02
1.400000000000000000e+01 3.003119287812499806e+03 -2.248692425372578532e-02
1.450000000000000000e+01 3.003119287812499806e+03 -1.404492540936124433e-02
1.500000000000000000e+01 3.003119287812499806e+03 -2.270010088092702660e-03
1.550000000000000000e+01 3.003119287812499806e+03 -3.476383466609768609e-03
1.600000000000000000e+01 3.003119287812499806e+03 -1.210855703721126775e-03
1.650000000000000000e+01 3.003119287812499806e+03 -4.490374875094672608e-04
1.700000000000000000e+01 3.003119287812499806e+03 -4.905785843545910468e-05
1.750000000000000000e+01 3.003119287812499806e+03 -6.150536697333309761e-05
1.800000000000000000e+01 3.003119287812499806e+03 2.183391111434680298e-04
1.850000000000000000e+01 3.003119287812499806e+03 -6.407086966032769391e-05
1.900000000000000000e+01 3.003119287812499806e+03 -2.848567463478641584e-05
1.950000000000000000e+01 3.003119287812499806e+03 -1.871112871784862979e-05
0.000000000000000000e+00 3.004161675624999134e+03 1.458466234202145800e-02
5.000000000000000000e-01 3.004161675624999134e+03 -2.145339071781776977e-02
1.000000000000000000e+00 3.004161675624999134e+03 8.616666529404983649e-03
1.500000000000000000e+00 3.004161675624999134e+03 -1.966481876745456684e-04
2.000000000000000000e+00 3.004161675624999134e+03 1.868549483524373483e-03
2.500000000000000000e+00 3.004161675624999134e+03 9.064204333459217888e-03
3.000000000000000000e+00 3.004161675624999134e+03 -2.436678235003506086e-03
3.500000000000000000e+00 3.004161675624999134e+03 5.115133618533545786e-04
4.000000000000000000e+00 3.004161675624999134e+03 2.225064441724725756e-02
4.500000000000000000e+00 3.004161675624999134e+03 -1.903356335042702407e-02
5.000000000000000000e+00 3.004161675624999134e+03 -2.381369784117598910e-03
5.500000000000000000e+00 3.004161675624999134e+03 7.152473594537172435e-03
6.000000000000000000e+00 3.004161675624999134e+03 -1.523036156284726314e-02
6.500000000000000000e+00 3.004161675624999134e+03 1.442241409594670343e-02
7.000000000000000000e+00 3.004161675624999134e+03 -6.967171022217347187e-03
7.500000000000000000e+00 3.004161675624999134e+03 -4.328488500139381426e-03
8.000000000000000000e+00 3.004161675624999134e+03 -7.936029603857121251e-03
8.500000000000000000e+00 3.004161675624999134e+03 1.748325811761910348e-02
9.000000000000000000e+00 3.004161675624999134e+03 -5.842759143959434971e-03
9.500000000000000000e+00 3.004161675624999134e+03 -1.337416388152617985e-02
1.000000000000000000e+01 3.004161675624999134e+03 -2.243620970800682193e-02
1.050000000000000000e+01 3.004161675624999134e+03 -1.947460947646810145e-02
1.100000000000000000e+01 3.004161675624999134e+03 -4.488745395392677862e-02
1.150000000000000000e+01 3.004161675624999134e+03 -5.068637816861720768e-02
1.200000000000000000e+01 3.004161675624999134e+03 -5.446128151923029792e-02
1.250000000000000000e+01 3.004161675624999134e+03 -6.608584608313744502e-02
1.300000000000000000e+01 3.004161675624999134e+03 -3.321696607338883722e-02
1.350000000000000000e+01 3.004161675624999134e+03 -3.849474812847868133e-02
1.400000000000000000e+01 3.004161675624999134e+03 -2.291616631575077098e-02
1.450000000000000000e+01 3.004161675624999134e+03 -1.415142305471755665e-02
1.500000000000000000e+01 3.004161675624999134e+03 -2.485855778995607092e-03
1.550000000000000000e+01 3.004161675624999134e+03 -3.516854524955380628e-03
1.600000000000000000e+01 3.004161675624999134e+03 -1.291204385477592561e-03
1.650000000000000000e+01 3.004161675624999134e+03 -4.719359939410099959e-04
1.700000000000000000e+01 3.004161675624999134e+03 -6.826992312779036113e-05
1.750000000000000000e+01 3.004161675624999134e+03 -6.066726176899786961e-05
1.800000000000000000e+01 3.004161675624999134e+03 2.227921541966425463e-04
1.850000000000000000e+01 3.004161675624999134e+03 -6.051850257420786215e-05
1.900000000000000000e+01 3.004161675624999134e+03 -3.030705547008635538e-05
1.950000000000000000e+01 3.004161675624999134e+03 -2.037332768601878135e-05
0.000000000000000000e+00 3.005204063437499826e+03 1.399928648142883050e-02
5.000000000000000000e-01 3.005204063437499826e+03 -1.989558735186146982e-02
1.000000000000000000e+00 3.005204063437499826e+03 7.266504126872721549e-03
1.500000000000000000e+00 3.005204063437499826e+03 -1.256789450299649041e-03
2.000000000000000000e+00 3.005204063437499826e+03 2.901984483006191280e-03
2.500000000000000000e+00 3.005204063437499826e+03 8.747311784631072590e-03
3.000000000000000000e+00 3.005204063437499826e+03 -1.381229812429287133e-03
3.500000000000000000e+00 3.005204063437499826e+03 -6.997292873975158962e-04
4.000000000000000000e+00 3.005204063437499826e+03 2.235203653716345135e-02
4.500000000000000000e+00 3.005204063437499826e+03 -1.963509999507300624e-02
5.000000000000000000e+00 3.005204063437499826e+03 -1.790579840995902951e-03
5.500000000000000000e+00 3.005204063437499826e+03 7.302268422090313002e-03
6.000000000000000000e+00 3.005204063437499826e+03 -1.468393400890334946e-02
6.500000000000000000e+00 3.005204063437499826e+03 1.401967741422575908e-02
7.000000000000000000e+00 3.005204063437499826e+03 -5.531061246874836856e-03
7.500000000000000000e+00 3.005204063437499826e+03 -5.508853983794130549e-03
8.000000000000000000e+00 3.005204063437499826e+03 -6.672596874270294437e-03
8.500000000000000000e+00 3.005204063437499826e+03 1.725535177786923294e-02
9.000000000000000000e+00 3.005204063437499826e+03 -5.423579351794440354e-03
9.500000000000000000e+00 3.005204063437499826e+03 -1.417091524050496411e-02
1.000000000000000000e+01 3.005204063437499826e+03 -2.185128270235456305e-02
1.050000000000000000e+01 3.005204063437499826e+03 -2.044524538634765257e-02
1.100000000000000000e+01 3.005204063437499826e+03 -4.448371324073402411e-02
1.150000000000000000e+01 3.005204063437499826e+03 -5.124735220200364594e-02
1.200000000000000000e+01 3.005204063437499826e+03 -5.367079037601846930e-02
1.250000000000000000e+01 3.005204063437499826e+03 -6.686627083592727727e-02
1.300000000000000000e+01 3.005204063437499826e+03 -3.315074407124242450e-02
1.350000000000000000e+01 3.005204063437499826e+03 -3.814762869182694582e-02
1.400000000000000000e+01 3.005204063437499826e+03 -2.331201782120414373e-02
1.450000000000000000e+01 3.005204063437499826e+03 -1.424573056441943639e-02
1.500000000000000000e+01 3.005204063437499826e+03 -2.759125478725558619e-03
1.550000000000000000e+01 3.005204063437499826e+03 -3.557800713861741272e-03
1.600000000000000000e+01 3.005204063437499826e+03 -1.358202240016082507e-03
1.650000000000000000e+01 3.005204063437499826e+03 -4.887362621727425315e-04
1.700000000000000000e+01 3.005204063437499826e+03 -8.717652883062613372e-05
1.750000000000000000e+01 3.005204063437499826e+03 -5.879282673503018897e-05
1.800000000000000000e+01 3.005204063437499826e+03 2.241512925514386838e-04
1.850000000000000000e+01 3.005204063437499826e+03 -5.600568850672305298e-05
1.900000000000000000e+01 3.005204063437499826e+03 -3.209545611609564109e-05
1.950000000000000000e+01 3.005204063437499826e+03 -2.150742688895310373e-05
0.000000000000000000e+00 3.006246451249999609e+03 1.327259314552032762e-02
5.000000000000000000e-01 3.006246451249999609e+03 -1.844825878285009241e-02
1.000000000000000000e+00 3.006246451249999609e+03 5.936715831760730130e-03
1.500000000000000000e+00 3.006246451249999609e+03 -2.082157583880636393e-03
2.000000000000000000e+00 3.006246451249999609e+03 3.829564195322529997e-03
2.500000000000000000e+00 3.006246451249999609e+03 8.276756175323559186e-03
3.000000000000000000e+00 3.006246451249999609e+03 -2.467837290025635412e-04
3.500000000000000000e+00 3.006246451249999609e+03 -1.889295610544076704e-03
4.000000000000000000e+00 3.006246451249999609e+03 2.219985527272527390e-02
4.500000000000000000e+00 3.006246451249999609e+03 -2.016860567697607159e-02
5.000000000000000000e+00 3.006246451249999609e+03 -1.094666800853579198e-03
5.500000000000000000e+00 3.006246451249999609e+03 7.511480566331910254e-03
6.000000000000000000e+00 3.006246451249999609e+03 -1.405485610921634182e-02
6.500000000000000000e+00 3.006246451249999609e+03 1.344938424243002396e-02
7.000000000000000000e+00 3.006246451249999609e+03 -4.005069683710433745e-03
7.500000000000000000e+00 3.006246451249999609e+03 -6.768489726407928529e-03
8.000000000000000000e+00 3.006246451249999609e+03 -5.403586569650575995e-03
8.500000000000000000e+00 3.006246451249999609e+03 1.662119348522752421e-02
9.000000000000000000e+00 3.006246451249999609e+03 -4.877359803416508183e-03
9.500000000000000000e+00 3.006246451249999609e+03 -1.489693230755318593e-02
1.000000000000000000e+01 3.006246451249999609e+03 -2.115082095622686925e-02
1.050000000000000000e+01 3.006246451249999609e+03 -2.154837443538427239e-02
1.100000000000000000e+01 3.006246451249999609e+03 -4.400258573903507303e-02
1.150000000000000000e+01 3.006246451249999609e+03 -5.171123543876660761e-02
1.200000000000000000e+01 3.006246451249999609e+03 -5.296461677890764580e-02
1.250000000000000000e+01 3.006246451249999609e+03 -6.748104366244205010e-02
1.300000000000000000e+01 3.006246451249999609e+03 -3.327453173834078737e-02
1.350000000000000000e+01 3.006246451249999609e+03 -3.781584149578146731e-02
1.400000000000000000e+01 3.006246451249999609e+03 -2.366276690113119571e-02
1.450000000000000000e+01 3.006246451249999609e+03 -1.434240474381996006e-02
1.500000000000000000e+01 3.006246451249999609e+03 -3.088124051678243099e-03
1.550000000000000000e+01 3.006246451249999609e+03 -3.597321992543116385e-03
1.600000000000000000e+01 3.006246451249999609e+03 -1.409287168819565485e-03
1.650000000000000000e+01 3.006246451249999609e+03 -4.994591273596333137e-04
1.700000000000000000e+01 3.006246451249999609e+03 -1.045124651327401495e-04
1.750000000000000000e+01 3.006246451249999609e+03 -5.593201290124565658e-05
1.800000000000000000e+01 3.006246451249999609e+03 2.220382199755873646e-04
1.850000000000000000e+01 3.006246451249999609e+03 -5.056367535063381846e-05
1.900000000000000000e+01 3.006246451249999609e+03 -3.390374995810274390e-05
1.950000000000000000e+01 3.006246451249999609e+03 -2.203128960180796117e-05
0.000000000000000000e+00 3.007288839062499846e+03 1.238723908204412624e-02
5.000000000000000000e-01 3.007288839062499846e+03 -1.709695491275679130e-02
1.000000000000000000e+00 3.007288839062499846e+03 4.657802704408240888e-03
1.500000000000000000e+00 3.007288839062499846e+03 -2.643255210821652407e-03
2.000000000000000000e+00 3.007288839062499846e+03 4.580496617744215897e-03
2.500000000000000000e+00 3.007288839062499846e+03 7.669757735327730266e-03
3.000000000000000000e+00 3.007288839062499846e+03 9.866220027121357875e-04
3.500000000000000000e+00 3.007288839062499846e+03 -3.058299067109447773e-03
4.000000000000000000e+00 3.007288839062499846e+03 2.182777361730308535e-02
4.500000000000000000e+00 3.007288839062499846e+03 -2.062891643678582340e-02
5.000000000000000000e+00 3.007288839062499846e+03 -3.463912770744078892e-04
5.500000000000000000e+00 3.007288839062499846e+03 7.801996118041418064e-03
6.000000000000000000e+00 3.007288839062499846e+03 -1.335991980342947361e-02
6.500000000000000000e+00 3.007288839062499846e+03 1.273599554652126049e-02
7.000000000000000000e+00 3.007288839062499846e+03 -2.427198542795000556e-03
7.500000000000000000e+00 3.007288839062499846e+03 -8.069541294248798458e-03
8.000000000000000000e+00 3.007288839062499846e+03 -4.123169546372708674e-03
8.500000000000000000e+00 3.007288839062499846e+03 1.556096926794577583e-02
9.000000000000000000e+00 3.007288839062499846e+03 -4.180622101737833593e-03
9.500000000000000000e+00 3.007288839062499846e+03 -1.555089832955196955e-02
1.000000000000000000e+01 3.007288839062499846e+03 -2.034912162284365292e-02
1.050000000000000000e+01 3.007288839062499846e+03 -2.279578464395575627e-02
1.100000000000000000e+01 3.007288839062499846e+03 -4.344602842924133457e-02
1.150000000000000000e+01 3.007288839062499846e+03 -5.206721859664688312e-02
1.200000000000000000e+01 3.007288839062499846e+03 -5.232636212052887287e-02
1.250000000000000000e+01 3.007288839062499846e+03 -6.794003677925132545e-02
1.300000000000000000e+01 3.007288839062499846e+03 -3.359821481015115574e-02
1.350000000000000000e+01 3.007288839062499846e+03 -3.754103568612476155e-02
1.400000000000000000e+01 3.007288839062499846e+03 -2.395984591890993123e-02
1.450000000000000000e+01 3.007288839062499846e+03 -1.443976313056088458e-02
1.500000000000000000e+01 3.007288839062499846e+03 -3.460296205800154554e-03
1.550000000000000000e+01 3.007288839062499846e+03 -3.637828803986615633e-03
1.600000000000000000e+01 3.007288839062499846e+03 -1.445455821524882630e-03
1.650000000000000000e+01 3.007288839062499846e+03 -5.036693092730789266e-04
1.700000000000000000e+01 3.007288839062499846e+03 -1.182972910224957842e-04
1.750000000000000000e+01 3.007288839062499846e+03 -5.265313632074340901e-05
1.800000000000000000e+01 3.007288839062499846e+03 2.163568161223858039e-04
1.850000000000000000e+01 3.007288839062499846e+03 -4.436469873898506551e-05
1.900000000000000000e+01 3.007288839062499846e+03 -3.576088194079026503e-05
1.950000000000000000e+01 3.007288839062499846e+03 -2.190455599606293998e-05
0.000000000000000000e+00 3.008331226874999629e+03 1.135713126697340640e-02
5.000000000000000000e-01 3.008331226874999629e+03 -1.586591345730358621e-02
1.000000000000000000e+00 3.008331226874999629e+03 3.490773126177908799e-03
1.500000000000000000e+00 3.008331226874999629e+03 -2.984877971764647846e-03
2.000000000000000000e+00 3.008331226874999629e+03 5.139885136132863949e-03
2.500000000000000000e+00 3.008331226874999629e+03 6.935529846979954227e-03
3.000000000000000000e+00 3.008331226874999629e+03 2.361987092888267678e-03
3.500000000000000000e+00 3.008331226874999629e+03 -4.217597267728309153e-03
4.000000000000000000e+00 3.008331226874999629e+03 2.125443264615997641e-02
4.500000000000000000e+00 3.008331226874999629e+03 -2.101748903914169367e-02
5.000000000000000000e+00 3.008331226874999629e+03 3.772704370107619128e-04
5.500000000000000000e+00 3.008331226874999629e+03 8.229823256529458092e-03
6.000000000000000000e+00 3.008331226874999629e+03 -1.268132890500663947e-02
6.500000000000000000e+00 3.008331226874999629e+03 1.193032096391990343e-02
7.000000000000000000e+00 3.008331226874999629e+03 -8.151516897986594515e-04
7.500000000000000000e+00 3.008331226874999629e+03 -9.398651464527596130e-03
8.000000000000000000e+00 3.008331226874999629e+03 -2.872219485467527797e-03
8.500000000000000000e+00 3.008331226874999629e+03 1.411494483263757080e-02
9.000000000000000000e+00 3.008331226874999629e+03 -3.321210069322751320e-03
9.500000000000000000e+00 3.008331226874999629e+03 -1.612994227663672869e-02
1.000000000000000000e+01 3.008331226874999629e+03 -1.946839500730401101e-02
1.050000000000000000e+01 3.008331226874999629e+03 -2.418540285340970222e-02
1.100000000000000000e+01 3.008331226874999629e+03 -4.283140075403552710e-02
1.150000000000000000e+01 3.008331226874999629e+03 -5.233995731669918022e-02
1.200000000000000000e+01 3.008331226874999629e+03 -5.173816660401314715e-02
1.250000000000000000e+01 3.008331226874999629e+03 -6.823730906805994256e-02
1.300000000000000000e+01 3.008331226874999629e+03 -3.412684544717779073e-02
1.350000000000000000e+01 3.008331226874999629e+03 -3.735220805374571407e-02
1.400000000000000000e+01 3.008331226874999629e+03 -2.419608342138144033e-02
1.450000000000000000e+01 3.008331226874999629e+03 -1.453981532669195061e-02
1.500000000000000000e+01 3.008331226874999629e+03 -3.852071979289180444e-03
1.550000000000000000e+01 3.008331226874999629e+03 -3.676376224111800595e-03
1.600000000000000000e+01 3.008331226874999629e+03 -1.467117703803686758e-03
1.650000000000000000e+01 3.008331226874999629e+03 -5.010934933049716140e-04
1.700000000000000000e+01 3.008331226874999629e+03 -1.270240349911403517e-04
1.750000000000000000e+01 3.008331226874999629e+03 -4.985480554185369448e-05
1.800000000000000000e+01 3.008331226874999629e+03 2.075078367181146114e-04
1.850000000000000000e+01 3.008331226874999629e+03 -3.768514041843121188e-05
1.900000000000000000e+01 3.008331226874999629e+03 -3.778309563714483770e-05
1.950000000000000000e+01 3.008331226874999629e+03 -2.112852829727436738e-05
0.000000000000000000e+00 3.009373614687500321e+03 1.020508265548282327e-02
5.000000000000000000e-01 3.009373614687500321e+03 -1.481544799837228310e-02
1.000000000000000000e+00 3.009373614687500321e+03 2.524246687217232728e-03
1.500000000000000000e+00 3.009373614687500321e+03 -3.189280361234291244e-03
2.000000000000000000e+00 3.009373614687500321e+03 5.575636567414370831e-03
2.500000000000000000e+00 3.009373614687500321e+03 6.056430581223030442e-03
3.000000000000000000e+00 3.009373614687500321e+03 3.868585568161760600e-03
3.500000000000000000e+00 3.009373614687500321e+03 -5.331537999643029720e-03
4.000000000000000000e+00 3.009373614687500321e+03 2.048212078106214848e-02
4.500000000000000000e+00 3.009373614687500321e+03 -2.130137231320837488e-02
5.000000000000000000e+00 3.009373614687500321e+03 1.030808154649198206e-03
5.500000000000000000e+00 3.009373614687500321e+03 8.791744801220472555e-03
6.000000000000000000e+00 3.009373614687500321e+03 -1.207460590235815388e-02
6.500000000000000000e+00 3.009373614687500321e+03 1.106297511438851522e-02
7.000000000000000000e+00 3.009373614687500321e+03 8.250297111244066662e-04
7.500000000000000000e+00 3.009373614687500321e+03 -1.074584896848167041e-02
8.000000000000000000e+00 3.009373614687500321e+03 -1.675756159827874927e-03
8.500000000000000000e+00 3.009373614687500321e+03 1.233045811096750849e-02
9.000000000000000000e+00 3.009373614687500321e+03 -2.313813952084737072e-03
9.500000000000000000e+00 3.009373614687500321e+03 -1.661346476014676637e-02
1.000000000000000000e+01 3.009373614687500321e+03 -1.854162287975934589e-02
1.050000000000000000e+01 3.009373614687500321e+03 -2.567391191995488722e-02
1.100000000000000000e+01 3.009373614687500321e+03 -4.224283600835020136e-02
1.150000000000000000e+01 3.009373614687500321e+03 -5.252729336791002457e-02
1.200000000000000000e+01 3.009373614687500321e+03 -5.120075463081732309e-02
1.250000000000000000e+01 3.009373614687500321e+03 -6.836817956274889030e-02
1.300000000000000000e+01 3.009373614687500321e+03 -3.484948204781170011e-02
1.350000000000000000e+01 3.009373614687500321e+03 -3.726904862402150020e-02
1.400000000000000000e+01 3.009373614687500321e+03 -2.434239137144626752e-02
1.450000000000000000e+01 3.009373614687500321e+03 -1.464782748843181798e-02
1.500000000000000000e+01 3.009373614687500321e+03 -4.247197375036453580e-03
1.550000000000000000e+01 3.009373614687500321e+03 -3.706941089872131060e-03
1.600000000000000000e+01 3.009373614687500321e+03 -1.473910565696595620e-03
1.650000000000000000e+01 3.009373614687500321e+03 -4.942965214785712338e-04
1.700000000000000000e+01 3.009373614687500321e+03 -1.296539317608358052e-04
1.750000000000000000e+01 3.009373614687500321e+03 -4.799224387578529294e-05
1.800000000000000000e+01 3.009373614687500321e+03 1.957555633835061188e-04
1.850000000000000000e+01 3.009373614687500321e+03 -3.053836515149550498e-05
1.900000000000000000e+01 3.009373614687500321e+03 -4.004660445164990185e-05
1.950000000000000000e+01 3.009373614687500321e+03 -1.968723028464799577e-05
0.000000000000000000e+00 3.010416002499999195e+03 9.003671687696215495e-03
5.000000000000000000e-01 3.010416002499999195e+03 -1.397323574771899141e-02
1.000000000000000000e+00 3.010416002499999195e+03 1.810282732516307240e-03
1.500000000000000000e+00 3.010416002499999195e+03 -3.272628458442138934e-03
2.000000000000000000e+00 3.010416002499999195e+03 5.937156954427920234e-03
2.500000000000000000e+00 3.010416002499999195e+03 5.022976096365462662e-03
3.000000000000000000e+00 3.010416002499999195e+03 5.441383914725200256e-03
3.500000000000000000e+00 3.010416002499999195e+03 -6.351265820429666947e-03
4.000000000000000000e+00 3.010416002499999195e+03 1.954298895518245122e-02
4.500000000000000000e+00 3.010416002499999195e+03 -2.144057984863051436e-02
5.000000000000000000e+00 3.010416002499999195e+03 1.582966611692549798e-03
5.500000000000000000e+00 3.010416002499999195e+03 9.433162086456149675e-03
6.000000000000000000e+00 3.010416002499999195e+03 -1.150019411802792255e-02
6.500000000000000000e+00 3.010416002499999195e+03 1.011402496547523719e-02
7.000000000000000000e+00 3.010416002499999195e+03 2.503233084010192573e-03
7.500000000000000000e+00 3.010416002499999195e+03 -1.210799371451047775e-02
8.000000000000000000e+00 3.010416002499999195e+03 -5.628382411197802504e-04
8.500000000000000000e+00 3.010416002499999195e+03 1.024752626341099253e-02
9.000000000000000000e+00 3.010416002499999195e+03 -1.187691974704237511e-03
9.500000000000000000e+00 3.010416002499999195e+03 -1.701085368702097422e-02
1.000000000000000000e+01 3.010416002499999195e+03 -1.757511871744433032e-02
1.050000000000000000e+01 3.010416002499999195e+03 -2.725636320634972770e-02
1.100000000000000000e+01 3.010416002499999195e+03 -4.171611697990158796e-02
1.150000000000000000e+01 3.010416002499999195e+03 -5.262098555586584153e-02
1.200000000000000000e+01 3.010416002499999195e+03 -5.073324679519944369e-02
1.250000000000000000e+01 3.010416002499999195e+03 -6.833789736625943412e-02
1.300000000000000000e+01 3.010416002499999195e+03 -3.572321622604193725e-02
1.350000000000000000e+01 3.010416002499999195e+03 -3.730895871328190200e-02
1.400000000000000000e+01 3.010416002499999195e+03 -2.438160150300658358e-02
1.450000000000000000e+01 3.010416002499999195e+03 -1.476888752347279600e-02
1.500000000000000000e+01 3.010416002499999195e+03 -4.630586778885063988e-03
1.550000000000000000e+01 3.010416002499999195e+03 -3.732035337888086734e-03
1.600000000000000000e+01 3.010416002499999195e+03 -1.464383652896139153e-03
1.650000000000000000e+01 3.010416002499999195e+03 -4.857972204712152292e-04
1.700000000000000000e+01 3.010416002499999195e+03 -1.252531445355122225e-04
1.750000000000000000e+01 3.010416002499999195e+03 -4.737323671320153238e-05
1.800000000000000000e+01 3.010416002499999195e+03 1.814599276272899487e-04
1.850000000000000000e+01 3.010416002499999195e+03 -2.301497186294276004e-05
1.900000000000000000e+01 3.010416002499999195e+03 -4.245781679576971613e-05
1.950000000000000000e+01 3.010416002499999195e+03 -1.765198468862335873e-05
0.000000000000000000e+00 3.011458390312499887e+03 7.839664238408240726e-03
5.000000000000000000e-01 3.011458390312499887e+03 -1.333712790063094206e-02
1.000000000000000000e+00 3.011458390312499887e+03 1.330778666564099181e-03
1.500000000000000000e+00 3.011458390312499887e+03 -3.178858681881035694e-03
2.000000000000000000e+00 3.011458390312499887e+03 6.227395157018983905e-03
2.500000000000000000e+00 3.011458390312499887e+03 3.823062059699006057e-03
3.000000000000000000e+00 3.011458390312499887e+03 7.027327742607083344e-03
3.500000000000000000e+00 3.011458390312499887e+03 -7.278778395430946305e-03
4.000000000000000000e+00 3.011458390312499887e+03 1.847819979249182287e-02
4.500000000000000000e+00 3.011458390312499887e+03 -2.141813297417823059e-02
5.000000000000000000e+00 3.011458390312499887e+03 1.992181723247431115e-03
5.500000000000000000e+00 3.011458390312499887e+03 1.013270783155979272e-02
6.000000000000000000e+00 3.011458390312499887e+03 -1.093781066869000361e-02
6.500000000000000000e+00 3.011458390312499887e+03 9.047230566368495361e-03
7.000000000000000000e+00 3.011458390312499887e+03 4.238879202826510879e-03
7.500000000000000000e+00 3.011458390312499887e+03 -1.346079131742432787e-02
8.000000000000000000e+00 3.011458390312499887e+03 4.186425381283368071e-04
8.500000000000000000e+00 3.011458390312499887e+03 7.917722106228024942e-03
9.000000000000000000e+00 3.011458390312499887e+03 4.257542133937732633e-05
9.500000000000000000e+00 3.011458390312499887e+03 -1.733541122989819272e-02
1.000000000000000000e+01 3.011458390312499887e+03 -1.658110063008287616e-02
1.050000000000000000e+01 3.011458390312499887e+03 -2.891221199390197130e-02
1.100000000000000000e+01 3.011458390312499887e+03 -4.127175789328243333e-02
1.150000000000000000e+01 3.011458390312499887e+03 -5.263719139214440013e-02
1.200000000000000000e+01 3.011458390312499887e+03 -5.038562434256353695e-02
1.250000000000000000e+01 3.011458390312499887e+03 -6.814183882355043242e-02
1.300000000000000000e+01 3.011458390312499887e+03 -3.672009259740863230e-02
1.350000000000000000e+01 3.011458390312499887e+03 -3.747185586382361516e-02
1.400000000000000000e+01 3.011458390312499887e+03 -2.431063572467597605e-02
1.450000000000000000e+01 3.011458390312499887e+03 -1.491368588234017779e-02
1.500000000000000000e+01 3.011458390312499887e+03 -4.989044511615627238e-03
1.550000000000000000e+01 3.011458390312499887e+03 -3.755335065042304712e-03
1.600000000000000000e+01 3.011458390312499887e+03 -1.435848604350164516e-03
1.650000000000000000e+01 3.011458390312499887e+03 -4.756553293805499197e-04
1.700000000000000000e+01 3.011458390312499887e+03 -1.140451420876960570e-04
1.750000000000000000e+01 3.011458390312499887e+03 -4.827581691562448263e-05
1.800000000000000000e+01 3.011458390312499887e+03 1.654052058911663998e-04
1.850000000000000000e+01 3.011458390312499887e+03 -1.515822985865783001e-05
1.900000000000000000e+01 3.011458390312499887e+03 -4.507841301291277416e-05
1.950000000000000000e+01 3.011458390312499887e+03 -1.513892532254844215e-05
0.000000000000000000e+00 3.012500778125000124e+03 6.715303162995347845e-03
5.000000000000000000e-01 3.012500778125000124e+03 -1.283971970546030419e-02
1.000000000000000000e+00 3.012500778125000124e+03 1.044392139727939612e-03
1.500000000000000000e+00 3.012500778125000124e+03 -2.867894745809218809e-03
2.000000000000000000e+00 3.012500778125000124e+03 6.404751131773985147e-03
2.500000000000000000e+00 3.012500778125000124e+03 2.486152715418196626e-03
3.000000000000000000e+00 3.012500778125000124e+03 8.568463153817065109e-03
3.500000000000000000e+00 3.012500778125000124e+03 -8.095256466401828943e-03
4.000000000000000000e+00 3.012500778125000124e+03 1.732092656700318783e-02
4.500000000000000000e+00 3.012500778125000124e+03 -2.126397761477891168e-02
5.000000000000000000e+00 3.012500778125000124e+03 2.259117827349559245e-03
5.500000000000000000e+00 3.012500778125000124e+03 1.084576396921107036e-02
6.000000000000000000e+00 3.012500778125000124e+03 -1.040505406144016758e-02
6.500000000000000000e+00 3.012500778125000124e+03 7.894002417322014409e-03
7.000000000000000000e+00 3.012500778125000124e+03 6.005901155439288298e-03
7.500000000000000000e+00 3.012500778125000124e+03 -1.474109082968940755e-02
8.000000000000000000e+00 3.012500778125000124e+03 1.244610015596854481e-03
8.500000000000000000e+00 3.012500778125000124e+03 5.379261838026014667e-03
9.000000000000000000e+00 3.012500778125000124e+03 1.338965748694782073e-03
9.500000000000000000e+00 3.012500778125000124e+03 -1.755525207450206460e-02
1.000000000000000000e+01 3.012500778125000124e+03 -1.563141421764114788e-02
1.050000000000000000e+01 3.012500778125000124e+03 -3.055413310998944532e-02
1.100000000000000000e+01 3.012500778125000124e+03 -4.099421219422915569e-02
1.150000000000000000e+01 3.012500778125000124e+03 -5.257089303257057866e-02
1.200000000000000000e+01 3.012500778125000124e+03 -5.018358166856624891e-02
1.250000000000000000e+01 3.012500778125000124e+03 -6.779982683034513347e-02
1.300000000000000000e+01 3.012500778125000124e+03 -3.784247863942107742e-02
1.350000000000000000e+01 3.012500778125000124e+03 -3.774025639844415941e-02
1.400000000000000000e+01 3.012500778125000124e+03 -2.413536036103657023e-02
1.450000000000000000e+01 3.012500778125000124e+03 -1.507981755365251329e-02
1.500000000000000000e+01 3.012500778125000124e+03 -5.317481023793211962e-03
1.550000000000000000e+01 3.012500778125000124e+03 -3.777198019841674585e-03
1.600000000000000000e+01 3.012500778125000124e+03 -1.388453884374655101e-03
1.650000000000000000e+01 3.012500778125000124e+03 -4.654463639808489352e-04
1.700000000000000000e+01 3.012500778125000124e+03 -9.610259662039285600e-05
1.750000000000000000e+01 3.012500778125000124e+03 -5.080196404143408096e-05
1.800000000000000000e+01 3.012500778125000124e+03 1.481990040009560964e-04
1.850000000000000000e+01 3.012500778125000124e+03 -6.925930356846097447e-06
1.900000000000000000e+01 3.012500778125000124e+03 -4.794819213305648314e-05
1.950000000000000000e+01 3.012500778125000124e+03 -1.229946037443071475e-05
0.000000000000000000e+00 3.013543165937499907e+03 5.613556956850768338e-03
5.000000000000000000e-01 3.013543165937499907e+03 -1.244037260737288798e-02
1.000000000000000000e+00 3.013543165937499907e+03 9.405335021503336999e-04
1.500000000000000000e+00 3.013543165937499907e+03 -2.331025183002431809e-03
2.000000000000000000e+00 3.013543165937499907e+03 6.452527601168705530e-03
2.500000000000000000e+00 3.013543165937499907e+03 1.055411536725622736e-03
3.000000000000000000e+00 3.013543165937499907e+03 1.002712826682820857e-02
3.500000000000000000e+00 3.013543165937499907e+03 -8.797730096832599364e-03
4.000000000000000000e+00 3.013543165937499907e+03 1.611091263095148704e-02
4.500000000000000000e+00 3.013543165937499907e+03 -2.094723439066976944e-02
5.000000000000000000e+00 3.013543165937499907e+03 2.388575738365518019e-03
5.500000000000000000e+00 3.013543165937499907e+03 1.150828269415231885e-02
6.000000000000000000e+00 3.013543165937499907e+03 -9.895420280371077307e-03
6.500000000000000000e+00 3.013543165937499907e+03 6.679130386508922226e-03
7.000000000000000000e+00 3.013543165937499907e+03 7.742151287776819803e-03
7.500000000000000000e+00 3.013543165937499907e+03 -1.586958393049847649e-02
8.000000000000000000e+00 3.013543165937499907e+03 1.882551244150409628e-03
8.500000000000000000e+00 3.013543165937499907e+03 2.698542235344038049e-03
9.000000000000000000e+00 3.013543165937499907e+03 2.664429096491955327e-03
9.500000000000000000e+00 3.013543165937499907e+03 -1.763479416392469551e-02
1.000000000000000000e+01 3.013543165937499907e+03 -1.477936072246392035e-02
1.050000000000000000e+01 3.013543165937499907e+03 -3.210207659229175753e-02
1.100000000000000000e+01 3.013543165937499907e+03 -4.096342097373190799e-02
1.150000000000000000e+01 3.013543165937499907e+03 -5.243099079884360608e-02
1.200000000000000000e+01 3.013543165937499907e+03 -5.010305283117019032e-02
1.250000000000000000e+01 3.013543165937499907e+03 -6.733018182144119568e-02
1.300000000000000000e+01 3.013543165937499907e+03 -3.909628871580601156e-02
1.350000000000000000e+01 3.013543165937499907e+03 -3.808939674847931778e-02
1.400000000000000000e+01 3.013543165937499907e+03 -2.387126123866397873e-02
1.450000000000000000e+01 3.013543165937499907e+03 -1.525653309371216744e-02
1.500000000000000000e+01 3.013543165937499907e+03 -5.612394719301103639e-03
1.550000000000000000e+01 3.013543165937499907e+03 -3.799483215948318889e-03
1.600000000000000000e+01 3.013543165937499907e+03 -1.320505286645196324e-03
1.650000000000000000e+01 3.013543165937499907e+03 -4.575424994180757061e-04
1.700000000000000000e+01 3.013543165937499907e+03 -7.119554681741999656e-05
1.750000000000000000e+01 3.013543165937499907e+03 -5.506967310671260401e-05
1.800000000000000000e+01 3.013543165937499907e+03 1.303598459859148966e-04
1.850000000000000000e+01 3.013543165937499907e+03 1.472334210676069168e-06
1.900000000000000000e+01 3.013543165937499907e+03 -5.089115717951262825e-05
1.950000000000000000e+01 3.013543165937499907e+03 -9.285477895454723963e-06
0.000000000000000000e+00 3.014585553749999690e+03 4.594796359484705842e-03
5.000000000000000000e-01 3.014585553749999690e+03 -1.215855467473764967e-02
1.000000000000000000e+00 3.014585553749999690e+03 9.832108925862121773e-04
1.500000000000000000e+00 3.014585553749999690e+03 -1.590222210341031128e-03
2.000000000000000000e+00 3.014585553749999690e+03 6.442893254519144360e-03
2.500000000000000000e+00 3.014585553749999690e+03 -4.782255146090525107e-04
3.000000000000000000e+00 3.014585553749999690e+03 1.138510299781944277e-02
3.500000000000000000e+00 3.014585553749999690e+03 -9.396173981567378444e-03
4.000000000000000000e+00 3.014585553749999690e+03 1.485428624978215456e-02
4.500000000000000000e+00 3.014585553749999690e+03 -2.039699312667542924e-02
5.000000000000000000e+00 3.014585553749999690e+03 2.399267603660564744e-03
5.500000000000000000e+00 3.014585553749999690e+03 1.203307454657905930e-02
6.000000000000000000e+00 3.014585553749999690e+03 -9.386327571369115080e-03
6.500000000000000000e+00 3.014585553749999690e+03 5.423159840104068222e-03
7.000000000000000000e+00 3.014585553749999690e+03 9.402955407914047326e-03
7.500000000000000000e+00 3.014585553749999690e+03 -1.681833190834931130e-02
8.000000000000000000e+00 3.014585553749999690e+03 2.280630777030395826e-03
8.500000000000000000e+00 3.014585553749999690e+03 -3.827673560187641957e-05
9.000000000000000000e+00 3.014585553749999690e+03 4.032568914060541930e-03
9.500000000000000000e+00 3.014585553749999690e+03 -1.759581708388783042e-02
1.000000000000000000e+01 3.014585553749999690e+03 -1.403535946306688938e-02
1.050000000000000000e+01 3.014585553749999690e+03 -3.348616727962237111e-02
1.100000000000000000e+01 3.014585553749999690e+03 -4.120006620494674060e-02
1.150000000000000000e+01 3.014585553749999690e+03 -5.225954894416617869e-02
1.200000000000000000e+01 3.014585553749999690e+03 -5.012373662992204021e-02
1.250000000000000000e+01 3.014585553749999690e+03 -6.673323342838349825e-02
1.300000000000000000e+01 3.014585553749999690e+03 -4.048107326568831099e-02
1.350000000000000000e+01 3.014585553749999690e+03 -3.849495909761631307e-02
1.400000000000000000e+01 3.014585553749999690e+03 -2.354111636901558627e-02
1.450000000000000000e+01 3.014585553749999690e+03 -1.543830246046938755e-02
1.500000000000000000e+01 3.014585553749999690e+03 -5.865262620409982496e-03
1.550000000000000000e+01 3.014585553749999690e+03 -3.826575815964018603e-03
1.600000000000000000e+01 3.014585553749999690e+03 -1.233078683844501290e-03
1.650000000000000000e+01 3.014585553749999690e+03 -4.522618174444226701e-04
1.700000000000000000e+01 3.014585553749999690e+03 -3.867443806419561828e-05
1.750000000000000000e+01 3.014585553749999690e+03 -6.110345656784466214e-05
1.800000000000000000e+01 3.014585553749999690e+03 1.121166621412422081e-04
1.850000000000000000e+01 3.014585553749999690e+03 9.764716859300220808e-06
1.900000000000000000e+01 3.014585553749999690e+03 -5.386354505884205068e-05
1.950000000000000000e+01 3.014585553749999690e+03 -6.161672251734509753e-06
0.000000000000000000e+00 3.015627941562499018e+03 3.737787018484271199e-03
5.000000000000000000e-01 3.015627941562499018e+03 -1.200899310951829453e-02
1.000000000000000000e+00 3.015627941562499018e+03 1.126154705567173134e-03
1.500000000000000000e+00 3.015627941562499018e+03 -6.934500323761210675e-04
2.000000000000000000e+00 3.015627941562499018e+03 6.394444924564314861e-03
2.500000000000000000e+00 3.015627941562499018e+03 -2.091535693445244638e-03
3.000000000000000000e+00 3.015627941562499018e+03 1.263441996191454544e-02
3.500000000000000000e+00 3.015627941562499018e+03 -9.860498376453199001e-03
4.000000000000000000e+00 3.015627941562499018e+03 1.353068817015489096e-02
4.500000000000000000e+00 3.015627941562499018e+03 -1.957935383700004639e-02
5.000000000000000000e+00 3.015627941562499018e+03 2.331936978460942209e-03
5.500000000000000000e+00 3.015627941562499018e+03 1.234424051617162045e-02
6.000000000000000000e+00 3.015627941562499018e+03 -8.874799411391050621e-03
6.500000000000000000e+00 3.015627941562499018e+03 4.136448040574284418e-03
7.000000000000000000e+00 3.015627941562499018e+03 1.095941221915525295e-02
7.500000000000000000e+00 3.015627941562499018e+03 -1.757359355784912300e-02
8.000000000000000000e+00 3.015627941562499018e+03 2.389290173338034541e-03
8.500000000000000000e+00 3.015627941562499018e+03 -2.739286045515226201e-03
9.000000000000000000e+00 3.015627941562499018e+03 5.490283974208640290e-03
9.500000000000000000e+00 3.015627941562499018e+03 -1.751734654894076745e-02
1.000000000000000000e+01 3.015627941562499018e+03 -1.336219938575291047e-02
1.050000000000000000e+01 3.015627941562499018e+03 -3.467643838484628371e-02
1.100000000000000000e+01 3.015627941562499018e+03 -4.172224180798467241e-02
1.150000000000000000e+01 3.015627941562499018e+03 -5.206707958477538312e-02
1.200000000000000000e+01 3.015627941562499018e+03 -5.023342016121535442e-02
1.250000000000000000e+01 3.015627941562499018e+03 -6.604148455688088615e-02
1.300000000000000000e+01 3.015627941562499018e+03 -4.196276118361971785e-02
1.350000000000000000e+01 3.015627941562499018e+03 -3.894154754132365254e-02
1.400000000000000000e+01 3.015627941562499018e+03 -2.316737095574957980e-02
1.450000000000000000e+01 3.015627941562499018e+03 -1.563311328817585180e-02
1.500000000000000000e+01 3.015627941562499018e+03 -6.070385531588540738e-03
1.550000000000000000e+01 3.015627941562499018e+03 -3.857980140735259821e-03
1.600000000000000000e+01 3.015627941562499018e+03 -1.130568862304482140e-03
1.650000000000000000e+01 3.015627941562499018e+03 -4.498516757102603955e-04
1.700000000000000000e+01 3.015627941562499018e+03 1.186162989566326511e-06
1.750000000000000000e+01 3.015627941562499018e+03 -6.868360318497660920e-05
1.800000000000000000e+01 3.015627941562499018e+03 9.370689318248385299e-05
1.850000000000000000e+01 3.015627941562499018e+03 1.754160236573007708e-05
1.900000000000000000e+01 3.015627941562499018e+03 -5.662661098096343019e-05
1.950000000000000000e+01 3.015627941562499018e+03 -3.006895078639806441e-06
0.000000000000000000e+00 3.016670329374999710e+03 3.080242620642872128e-03
5.000000000000000000e-01 3.016670329374999710e+03 -1.195332070593141741e-02
1.000000000000000000e+00 3.016670329374999710e+03 1.318395915412528098e-03
1.500000000000000000e+00 3.016670329374999710e+03 3.274707048218382702e-04
2.000000000000000000e+00 3.016670329374999710e+03 6.310491949730303619e-03
2.500000000000000000e+00 3.016670329374999710e+03 -3.720692724014546503e-03
3.000000000000000000e+00 3.016670329374999710e+03 1.376023934887552619e-02
3.500000000000000000e+00 3.016670329374999710e+03 -1.021453852043560651e-02
4.000000000000000000e+00 3.016670329374999710e+03 1.218542833618086775e-02
4.500000000000000000e+00 3.016670329374999710e+03 -1.850763233480107531e-02
5.000000000000000000e+00 3.016670329374999710e+03 2.187035015961356302e-03
5.500000000000000000e+00 3.016670329374999710e+03 1.240181639015233532e-02
6.000000000000000000e+00 3.016670329374999710e+03 -8.310242658136752364e-03
6.500000000000000000e+00 3.016670329374999710e+03 2.793726535936021972e-03
7.000000000000000000e+00 3.016670329374999710e+03 1.235421717506391369e-02
7.500000000000000000e+00 3.016670329374999710e+03 -1.812242675859071506e-02
8.000000000000000000e+00 3.016670329374999710e+03 2.215569606200781545e-03
8.500000000000000000e+00 3.016670329374999710e+03 -5.347717072309037326e-03
9.000000000000000000e+00 3.016670329374999710e+03 7.063108031390481593e-03
9.500000000000000000e+00 3.016670329374999710e+03 -1.743009985228335945e-02
1.000000000000000000e+01 3.016670329374999710e+03 -1.275011767642759801e-02
1.050000000000000000e+01 3.016670329374999710e+03 -3.566641129498757806e-02
1.100000000000000000e+01 3.016670329374999710e+03 -4.255922214212707472e-02
1.150000000000000000e+01 3.016670329374999710e+03 -5.183024374483777980e-02
1.200000000000000000e+01 3.016670329374999710e+03 -5.039979262257165971e-02
1.250000000000000000e+01 3.016670329374999710e+03 -6.531078624787579889e-02
1.300000000000000000e+01 3.016670329374999710e+03 -4.348906805294389805e-02
1.350000000000000000e+01 3.016670329374999710e+03 -3.941492735513554141e-02
1.400000000000000000e+01 3.016670329374999710e+03 -2.275769681180358703e-02
1.450000000000000000e+01 3.016670329374999710e+03 -1.585126169740935786e-02
1.500000000000000000e+01 3.016670329374999710e+03 -6.226331376810231334e-03
1.550000000000000000e+01 3.016670329374999710e+03 -3.891807479462004553e-03
1.600000000000000000e+01 3.016670329374999710e+03 -1.015826829068484059e-03
1.650000000000000000e+01 3.016670329374999710e+03 -4.505657790253390221e-04
1.700000000000000000e+01 3.016670329374999710e+03 4.723265890914314012e-05
1.750000000000000000e+01 3.016670329374999710e+03 -7.753822530135386928e-05
1.800000000000000000e+01 3.016670329374999710e+03 7.550822823045739692e-05
1.850000000000000000e+01 3.016670329374999710e+03 2.455102619248828846e-05
1.900000000000000000e+01 3.016670329374999710e+03 -5.885847436469217797e-05
1.950000000000000000e+01 3.016670329374999710e+03 4.142033208846337616e-08
0.000000000000000000e+00 3.017712717187500402e+03 2.694902856738720220e-03
5.000000000000000000e-01 3.017712717187500402e+03 -1.194312243608899177e-02
1.000000000000000000e+00 3.017712717187500402e+03 1.525126737912065782e-03
1.500000000000000000e+00 3.017712717187500402e+03 1.452677509562338596e-03
2.000000000000000000e+00 3.017712717187500402e+03 6.225057607724229433e-03
2.500000000000000000e+00 3.017712717187500402e+03 -5.292440174285723692e-03
3.000000000000000000e+00 3.017712717187500402e+03 1.472982010592928728e-02
3.500000000000000000e+00 3.017712717187500402e+03 -1.050403454232671195e-02
4.000000000000000000e+00 3.017712717187500402e+03 1.085712413176156965e-02
4.500000000000000000e+00 3.017712717187500402e+03 -1.721901700017125503e-02
5.000000000000000000e+00 3.017712717187500402e+03 2.001866399560916620e-03
5.500000000000000000e+00 3.017712717187500402e+03 1.214135796332975296e-02
6.000000000000000000e+00 3.017712717187500402e+03 -7.642018567415733744e-03
6.500000000000000000e+00 3.017712717187500402e+03 1.385940935297356709e-03
7.000000000000000000e+00 3.017712717187500402e+03 1.354029882910679113e-02
7.500000000000000000e+00 3.017712717187500402e+03 -1.845708855190186792e-02
8.000000000000000000e+00 3.017712717187500402e+03 1.787656335824011492e-03
8.500000000000000000e+00 3.017712717187500402e+03 -7.843894489072265885e-03
9.000000000000000000e+00 3.017712717187500402e+03 8.696351132201931428e-03
9.500000000000000000e+00 3.017712717187500402e+03 -1.728540535502823966e-02
1.000000000000000000e+01 3.017712717187500402e+03 -1.223824299297344986e-02
1.050000000000000000e+01 3.017712717187500402e+03 -3.644478824095018915e-02
1.100000000000000000e+01 3.017712717187500402e+03 -4.370620212646876557e-02
1.150000000000000000e+01 3.017712717187500402e+03 -5.152252581040853152e-02
1.200000000000000000e+01 3.017712717187500402e+03 -5.058226551263175080e-02
1.250000000000000000e+01 3.017712717187500402e+03 -6.459581341129658205e-02
1.300000000000000000e+01 3.017712717187500402e+03 -4.502326526069352214e-02
1.350000000000000000e+01 3.017712717187500402e+03 -3.989639016832854240e-02
1.400000000000000000e+01 3.017712717187500402e+03 -2.233068743389154259e-02
1.450000000000000000e+01 3.017712717187500402e+03 -1.607978260536854428e-02
1.500000000000000000e+01 3.017712717187500402e+03 -6.337266431477138993e-03
1.550000000000000000e+01 3.017712717187500402e+03 -3.929375074817675201e-03
1.600000000000000000e+01 3.017712717187500402e+03 -8.933589693349550977e-04
1.650000000000000000e+01 3.017712717187500402e+03 -4.525313962396496472e-04
1.700000000000000000e+01 3.017712717187500402e+03 9.802611700544535767e-05
1.750000000000000000e+01 3.017712717187500402e+03 -8.735353133972527200e-05
1.800000000000000000e+01 3.017712717187500402e+03 5.790604139250598388e-05
1.850000000000000000e+01 3.017712717187500402e+03 3.093672712888190267e-05
1.900000000000000000e+01 3.017712717187500402e+03 -6.063949054836013155e-05
1.950000000000000000e+01 3.017712717187500402e+03 2.886976161716960746e-06
0.000000000000000000e+00 3.018755104999999730e+03 2.664205204909014021e-03
5.000000000000000000e-01 3.018755104999999730e+03 -1.197421149222882043e-02
1.000000000000000000e+00 3.018755104999999730e+03 1.730090094327685303e-03
1.500000000000000000e+00 3.018755104999999730e+03 2.646708232379937561e-03
2.000000000000000000e+00 3.018755104999999730e+03 6.168565539798610310e-03
2.500000000000000000e+00 3.018755104999999730e+03 -6.743744318155258516e-03
3.000000000000000000e+00 3.018755104999999730e+03 1.553670575534469613e-02
3.500000000000000000e+00 3.018755104999999730e+03 -1.076079911494875162e-02
4.000000000000000000e+00 3.018755104999999730e+03 9.552422120980985296e-03
4.500000000000000000e+00 3.018755104999999730e+03 -1.572706200662761858e-02
5.000000000000000000e+00 3.018755104999999730e+03 1.803714412914748499e-03
5.500000000000000000e+00 3.018755104999999730e+03 1.152683875152314685e-02
6.000000000000000000e+00 3.018755104999999730e+03 -6.860992617567661725e-03
6.500000000000000000e+00 3.018755104999999730e+03 -5.435437677485720567e-05
7.000000000000000000e+00 3.018755104999999730e+03 1.448327319627814788e-02
7.500000000000000000e+00 3.018755104999999730e+03 -1.855208536199949576e-02
8.000000000000000000e+00 3.018755104999999730e+03 1.156042040520295590e-03
8.500000000000000000e+00 3.018755104999999730e+03 -1.015866998837736991e-02
9.000000000000000000e+00 3.018755104999999730e+03 1.030841060342284690e-02
9.500000000000000000e+00 3.018755104999999730e+03 -1.701577222103103915e-02
1.000000000000000000e+01 3.018755104999999730e+03 -1.191717700699780960e-02
1.050000000000000000e+01 3.018755104999999730e+03 -3.698622940262773218e-02
1.100000000000000000e+01 3.018755104999999730e+03 -4.516060222054206486e-02
1.150000000000000000e+01 3.018755104999999730e+03 -5.112941101624809970e-02
1.200000000000000000e+01 3.018755104999999730e+03 -5.075436425336293106e-02
1.250000000000000000e+01 3.018755104999999730e+03 -6.394236475485910731e-02
1.300000000000000000e+01 3.018755104999999730e+03 -4.652799407585704594e-02
1.350000000000000000e+01 3.018755104999999730e+03 -4.037871202918340979e-02
1.400000000000000000e+01 3.018755104999999730e+03 -2.191933289290276879e-02
1.450000000000000000e+01 3.018755104999999730e+03 -1.629403311738815766e-02
1.500000000000000000e+01 3.018755104999999730e+03 -6.413723433237350155e-03
1.550000000000000000e+01 3.018755104999999730e+03 -3.970624485941537732e-03
1.600000000000000000e+01 3.018755104999999730e+03 -7.678751407627889061e-04
1.650000000000000000e+01 3.018755104999999730e+03 -4.530532982755017648e-04
1.700000000000000000e+01 3.018755104999999730e+03 1.510843953998923311e-04
1.750000000000000000e+01 3.018755104999999730e+03 -9.795775511796057575e-05
1.800000000000000000e+01 3.018755104999999730e+03 4.187103005614863652e-05
1.850000000000000000e+01 3.018755104999999730e+03 3.647141584557241734e-05
1.900000000000000000e+01 3.018755104999999730e+03 -6.201652976196283737e-05
1.950000000000000000e+01 3.018755104999999730e+03 5.557998586117786428e-06
0.000000000000000000e+00 3.019797492812499513e+03 3.012576897927491358e-03
5.000000000000000000e-01 3.019797492812499513e+03 -1.200407354857168339e-02
1.000000000000000000e+00 3.019797492812499513e+03 1.860172577176930596e-03
1.500000000000000000e+00 3.019797492812499513e+03 3.902612278320212111e-03
2.000000000000000000e+00 3.019797492812499513e+03 6.139428487216890690e-03
2.500000000000000000e+00 3.019797492812499513e+03 -8.031022120885359522e-03
3.000000000000000000e+00 3.019797492812499513e+03 1.618819810330853967e-02
3.500000000000000000e+00 3.019797492812499513e+03 -1.101188717915445835e-02
4.000000000000000000e+00 3.019797492812499513e+03 8.290544363034056327e-03
4.500000000000000000e+00 3.019797492812499513e+03 -1.405098739283564685e-02
5.000000000000000000e+00 3.019797492812499513e+03 1.552533335548448223e-03
5.500000000000000000e+00 3.019797492812499513e+03 1.056536736221611213e-02
6.000000000000000000e+00 3.019797492812499513e+03 -5.944606353109237011e-03
6.500000000000000000e+00 3.019797492812499513e+03 -1.431371361224850671e-03
7.000000000000000000e+00 3.019797492812499513e+03 1.509192658853342889e-02
7.500000000000000000e+00 3.019797492812499513e+03 -1.841935141550388871e-02
8.000000000000000000e+00 3.019797492812499513e+03 3.831857145125244215e-04
8.500000000000000000e+00 3.019797492812499513e+03 -1.221161033827842558e-02
9.000000000000000000e+00 3.019797492812499513e+03 1.186068845330772760e-02
9.500000000000000000e+00 3.019797492812499513e+03 -1.661873708248355619e-02
1.000000000000000000e+01 3.019797492812499513e+03 -1.187136373494247082e-02
1.050000000000000000e+01 3.019797492812499513e+03 -3.729520217335829946e-02
1.100000000000000000e+01 3.019797492812499513e+03 -4.687262278949578392e-02
1.150000000000000000e+01 3.019797492812499513e+03 -5.065015739337189876e-02
1.200000000000000000e+01 3.019797492812499513e+03 -5.093365791021890743e-02
1.250000000000000000e+01 3.019797492812499513e+03 -6.336657537907337823e-02
1.300000000000000000e+01 3.019797492812499513e+03 -4.799036719002194862e-02
1.350000000000000000e+01 3.019797492812499513e+03 -4.084877678975243342e-02
1.400000000000000000e+01 3.019797492812499513e+03 -2.154373691199593446e-02
1.450000000000000000e+01 3.019797492812499513e+03 -1.647733711116786126e-02
1.500000000000000000e+01 3.019797492812499513e+03 -6.461826126374587385e-03
1.550000000000000000e+01 3.019797492812499513e+03 -4.015894924244497663e-03
1.600000000000000000e+01 3.019797492812499513e+03 -6.428425435324648272e-04
1.650000000000000000e+01 3.019797492812499513e+03 -4.532555563976083893e-04
1.700000000000000000e+01 3.019797492812499513e+03 2.044324864797773030e-04
1.750000000000000000e+01 3.019797492812499513e+03 -1.092189841858878671e-04
1.800000000000000000e+01 3.019797492812499513e+03 2.814162271339914285e-05
1.850000000000000000e+01 3.019797492812499513e+03 4.078684783999825979e-05
1.900000000000000000e+01 3.019797492812499513e+03 -6.277266440534256631e-05
1.950000000000000000e+01 3.019797492812499513e+03 7.928853251063898840e-06
0.000000000000000000e+00 3.020839880625000205e+03 3.651415069740040435e-03
5.000000000000000000e-01 3.020839880625000205e+03 -1.194694498902176480e-02
1.000000000000000000e+00 3.020839880625000205e+03 1.845544777086377194e-03
1.500000000000000000e+00 3.020839880625000205e+03 5.199154823106915194e-03
2.000000000000000000e+00 3.020839880625000205e+03 6.114182542043286248e-03
2.500000000000000000e+00 3.020839880625000205e+03 -9.108029925207957248e-03
3.000000000000000000e+00 3.020839880625000205e+03 1.670277923658463129e-02
3.500000000000000000e+00 3.020839880625000205e+03 -1.125768386931666476e-02
4.000000000000000000e+00 3.020839880625000205e+03 7.060306528006172339e-03
4.500000000000000000e+00 3.020839880625000205e+03 -1.222499427373721463e-02
5.000000000000000000e+00 3.020839880625000205e+03 1.246413341398555294e-03
5.500000000000000000e+00 3.020839880625000205e+03 9.291691201689617624e-03
6.000000000000000000e+00 3.020839880625000205e+03 -4.911661220797351214e-03
6.500000000000000000e+00 3.020839880625000205e+03 -2.646425872774363624e-03
7.000000000000000000e+00 3.020839880625000205e+03 1.527288261737744408e-02
7.500000000000000000e+00 3.020839880625000205e+03 -1.808028995030867836e-02
8.000000000000000000e+00 3.020839880625000205e+03 -4.992830409047721877e-04
8.500000000000000000e+00 3.020839880625000205e+03 -1.396917490157862859e-02
9.000000000000000000e+00 3.020839880625000205e+03 1.336372469710741737e-02
9.500000000000000000e+00 3.020839880625000205e+03 -1.616705936740491650e-02
1.000000000000000000e+01 3.020839880625000205e+03 -1.210152435146487696e-02
1.050000000000000000e+01 3.020839880625000205e+03 -3.740150035002871159e-02
1.100000000000000000e+01 3.020839880625000205e+03 -4.877300212716986771e-02
1.150000000000000000e+01 3.020839880625000205e+03 -5.009275849030372235e-02
1.200000000000000000e+01 3.020839880625000205e+03 -5.116549707430626676e-02
1.250000000000000000e+01 3.020839880625000205e+03 -6.285599579227876821e-02
1.300000000000000000e+01 3.020839880625000205e+03 -4.939974577020808666e-02
1.350000000000000000e+01 3.020839880625000205e+03 -4.129806605100790756e-02
1.400000000000000000e+01 3.020839880625000205e+03 -2.120694726865459540e-02
1.450000000000000000e+01 3.020839880625000205e+03 -1.662049758545678171e-02
1.500000000000000000e+01 3.020839880625000205e+03 -6.476285831280595602e-03
1.550000000000000000e+01 3.020839880625000205e+03 -4.069450745257431785e-03
1.600000000000000000e+01 3.020839880625000205e+03 -5.201804652572118498e-04
1.650000000000000000e+01 3.020839880625000205e+03 -4.552871337805903585e-04
1.700000000000000000e+01 3.020839880625000205e+03 2.558906999730015358e-04
1.750000000000000000e+01 3.020839880625000205e+03 -1.207216355758307738e-04
1.800000000000000000e+01 3.020839880625000205e+03 1.683252267783777253e-05
1.850000000000000000e+01 3.020839880625000205e+03 4.376361291801980554e-05
1.900000000000000000e+01 3.020839880625000205e+03 -6.283770383429371198e-05
1.950000000000000000e+01 3.020839880625000205e+03 9.931397540418012747e-06
0.000000000000000000e+00 3.021882268437499079e+03 4.488248210308916353e-03
5.000000000000000000e-01 3.021882268437499079e+03 -1.176207410940914577e-02
1.000000000000000000e+00 3.021882268437499079e+03 1.621662042298990976e-03
1.500000000000000000e+00 3.021882268437499079e+03 6.467638820599217429e-03
2.000000000000000000e+00 3.021882268437499079e+03 6.089881937454555937e-03
2.500000000000000000e+00 3.021882268437499079e+03 -9.913168997722307529e-03
3.000000000000000000e+00 3.021882268437499079e+03 1.708122966264706208e-02
3.500000000000000000e+00 3.021882268437499079e+03 -1.150528620566581423e-02
4.000000000000000000e+00 3.021882268437499079e+03 5.869847569417824609e-03
4.500000000000000000e+00 3.021882268437499079e+03 -1.026613322838708722e-02
5.000000000000000000e+00 3.021882268437499079e+03 8.772741023314473965e-04
5.500000000000000000e+00 3.021882268437499079e+03 7.802762752863151574e-03
6.000000000000000000e+00 3.021882268437499079e+03 -3.844100378374538333e-03
6.500000000000000000e+00 3.021882268437499079e+03 -3.614586795529174147e-03
7.000000000000000000e+00 3.021882268437499079e+03 1.501821491506083461e-02
7.500000000000000000e+00 3.021882268437499079e+03 -1.757072259936700784e-02
8.000000000000000000e+00 3.021882268437499079e+03 -1.445233190333136816e-03
8.500000000000000000e+00 3.021882268437499079e+03 -1.542841008894720034e-02
9.000000000000000000e+00 3.021882268437499079e+03 1.484108579390465248e-02
9.500000000000000000e+00 3.021882268437499079e+03 -1.567355317521075889e-02
1.000000000000000000e+01 3.021882268437499079e+03 -1.261229505515350409e-02
1.050000000000000000e+01 3.021882268437499079e+03 -3.731465302137191437e-02
1.100000000000000000e+01 3.021882268437499079e+03 -5.077978989486307826e-02
1.150000000000000000e+01 3.021882268437499079e+03 -4.949346792136864043e-02
1.200000000000000000e+01 3.021882268437499079e+03 -5.144770837594069002e-02
1.250000000000000000e+01 3.021882268437499079e+03 -6.241340566880321239e-02
1.300000000000000000e+01 3.021882268437499079e+03 -5.074020682962064599e-02
1.350000000000000000e+01 3.021882268437499079e+03 -4.171981640983100231e-02
1.400000000000000000e+01 3.021882268437499079e+03 -2.090814502633463190e-02
1.450000000000000000e+01 3.021882268437499079e+03 -1.671427051360778113e-02
1.500000000000000000e+01 3.021882268437499079e+03 -6.458006165350090901e-03
1.550000000000000000e+01 3.021882268437499079e+03 -4.131695837222525147e-03
1.600000000000000000e+01 3.021882268437499079e+03 -4.030300119264417901e-04
1.650000000000000000e+01 3.021882268437499079e+03 -4.584609312500109138e-04
1.700000000000000000e+01 3.021882268437499079e+03 3.026711978155145820e-04
1.750000000000000000e+01 3.021882268437499079e+03 -1.318775527569652790e-04
1.800000000000000000e+01 3.021882268437499079e+03 8.075089224598985138e-06
1.850000000000000000e+01 3.021882268437499079e+03 4.510921282399906992e-05
1.900000000000000000e+01 3.021882268437499079e+03 -6.214845614718430330e-05
1.950000000000000000e+01 3.021882268437499079e+03 1.183668576300360478e-05
0.000000000000000000e+00 3.022924656249999771e+03 5.517416701025176090e-03
5.000000000000000000e-01 3.022924656249999771e+03 -1.142315167284168979e-02
1.000000000000000000e+00 3.022924656249999771e+03 1.096520909923915646e-03
1.500000000000000000e+00 3.022924656249999771e+03 7.665505527321985965e-03
2.000000000000000000e+00 3.022924656249999771e+03 6.052537395319574146e-03
2.500000000000000000e+00 3.022924656249999771e+03 -1.040035153378431575e-02
3.000000000000000000e+00 3.022924656249999771e+03 1.731312464388284206e-02
3.500000000000000000e+00 3.022924656249999771e+03 -1.176539444819910477e-02
4.000000000000000000e+00 3.022924656249999771e+03 4.787443439235151456e-03
4.500000000000000000e+00 3.022924656249999771e+03 -8.181102138285151551e-03
5.000000000000000000e+00 3.022924656249999771e+03 3.703760969572299027e-04
5.500000000000000000e+00 3.022924656249999771e+03 6.202451872431821549e-03
6.000000000000000000e+00 3.022924656249999771e+03 -2.783694509230219809e-03
6.500000000000000000e+00 3.022924656249999771e+03 -4.331585938688414100e-03
7.000000000000000000e+00 3.022924656249999771e+03 1.436073107103354868e-02
7.500000000000000000e+00 3.022924656249999771e+03 -1.692118470052536919e-02
8.000000000000000000e+00 3.022924656249999771e+03 -2.404102869713218519e-03
8.500000000000000000e+00 3.022924656249999771e+03 -1.660198060862750138e-02
9.000000000000000000e+00 3.022924656249999771e+03 1.629973018902029086e-02
9.500000000000000000e+00 3.022924656249999771e+03 -1.513154308012654853e-02
1.000000000000000000e+01 3.022924656249999771e+03 -1.339040027566163436e-02
1.050000000000000000e+01 3.022924656249999771e+03 -3.706481840853216581e-02
1.100000000000000000e+01 3.022924656249999771e+03 -5.280779176136368713e-02
1.150000000000000000e+01 3.022924656249999771e+03 -4.888004016958973769e-02
1.200000000000000000e+01 3.022924656249999771e+03 -5.178004606365416845e-02
1.250000000000000000e+01 3.022924656249999771e+03 -6.203793549790424106e-02
1.300000000000000000e+01 3.022924656249999771e+03 -5.202181095666897487e-02
1.350000000000000000e+01 3.022924656249999771e+03 -4.209479801632422941e-02
1.400000000000000000e+01 3.022924656249999771e+03 -2.065766705896019892e-02
1.450000000000000000e+01 3.022924656249999771e+03 -1.675592553004311494e-02
1.500000000000000000e+01 3.022924656249999771e+03 -6.409556029194596674e-03
1.550000000000000000e+01 3.022924656249999771e+03 -4.199532717456516684e-03
1.600000000000000000e+01 3.022924656249999771e+03 -2.941514243181781786e-04
1.650000000000000000e+01 3.022924656249999771e+03 -4.614316721076482304e-04
1.700000000000000000e+01 3.022924656249999771e+03 3.422730309824379498e-04
1.750000000000000000e+01 3.022924656249999771e+03 -1.422503989186640677e-04
1.800000000000000000e+01 3.022924656249999771e+03 2.274904325945890944e-06
1.850000000000000000e+01 3.022924656249999771e+03 4.468152383477233368e-05
1.900000000000000000e+01 3.022924656249999771e+03 -6.067310428010706461e-05
1.950000000000000000e+01 3.022924656249999771e+03 1.378841144854026473e-05
0.000000000000000000e+00 3.023967044062499554e+03 6.777209360880311929e-03
5.000000000000000000e-01 3.023967044062499554e+03 -1.090510793272207041e-02
1.000000000000000000e+00 3.023967044062499554e+03 2.350730717696818085e-04
1.500000000000000000e+00 3.023967044062499554e+03 8.779549494944681801e-03
2.000000000000000000e+00 3.023967044062499554e+03 5.956373538626390067e-03
2.500000000000000000e+00 3.023967044062499554e+03 -1.056471343316399587e-02
3.000000000000000000e+00 3.023967044062499554e+03 1.742636481150085237e-02
3.500000000000000000e+00 3.023967044062499554e+03 -1.204034516020367936e-02
4.000000000000000000e+00 3.023967044062499554e+03 3.896443226985050415e-03
4.500000000000000000e+00 3.023967044062499554e+03 -6.013814553106203338e-03
5.000000000000000000e+00 3.023967044062499554e+03 -3.039581838210440585e-04
5.500000000000000000e+00 3.023967044062499554e+03 4.531102345019106560e-03
6.000000000000000000e+00 3.023967044062499554e+03 -1.739706003088278266e-03
6.500000000000000000e+00 3.023967044062499554e+03 -4.839646912138177021e-03
7.000000000000000000e+00 3.023967044062499554e+03 1.333402352316149543e-02
7.500000000000000000e+00 3.023967044062499554e+03 -1.612301272394674884e-02
8.000000000000000000e+00 3.023967044062499554e+03 -3.382483688084620028e-03
8.500000000000000000e+00 3.023967044062499554e+03 -1.751540448113038037e-02
9.000000000000000000e+00 3.023967044062499554e+03 1.775513018761242998e-02
9.500000000000000000e+00 3.023967044062499554e+03 -1.456990014659488401e-02
1.000000000000000000e+01 3.023967044062499554e+03 -1.437964869471612325e-02
1.050000000000000000e+01 3.023967044062499554e+03 -3.668289304615558050e-02
1.100000000000000000e+01 3.023967044062499554e+03 -5.480563022556936281e-02
1.150000000000000000e+01 3.023967044062499554e+03 -4.826836027388707595e-02
1.200000000000000000e+01 3.023967044062499554e+03 -5.218373260017655779e-02
1.250000000000000000e+01 3.023967044062499554e+03 -6.171366894158836908e-02
1.300000000000000000e+01 3.023967044062499554e+03 -5.322030148364181867e-02
1.350000000000000000e+01 3.023967044062499554e+03 -4.243274564414569600e-02
1.400000000000000000e+01 3.023967044062499554e+03 -2.046597903375867167e-02
1.450000000000000000e+01 3.023967044062499554e+03 -1.675367521234385343e-02
1.500000000000000000e+01 3.023967044062499554e+03 -6.328542667980391855e-03
1.550000000000000000e+01 3.023967044062499554e+03 -4.274362450317864895e-03
1.600000000000000000e+01 3.023967044062499554e+03 -1.940347618962415645e-04
1.650000000000000000e+01 3.023967044062499554e+03 -4.627231260569876102e-04
1.700000000000000000e+01 3.023967044062499554e+03 3.725240594425041412e-04
1.750000000000000000e+01 3.023967044062499554e+03 -1.515910233806120277e-04
1.800000000000000000e+01 3.023967044062499554e+03 -3.544404537766643533e-07
1.850000000000000000e+01 3.023967044062499554e+03 4.254442002846590439e-05
1.900000000000000000e+01 3.023967044062499554e+03 -5.834685310009305001e-05
1.950000000000000000e+01 3.023967044062499554e+03 1.573648721365311927e-05
0.000000000000000000e+00 3.025009431874999791e+03 8.253447549496481864e-03
5.000000000000000000e-01 3.025009431874999791e+03 -1.016964203100014646e-02
1.000000000000000000e+00 3.025009431874999791e+03 -9.859152975003023563e-04
1.500000000000000000e+00 3.025009431874999791e+03 9.814992605774376655e-03
2.000000000000000000e+00 3.025009431874999791e+03 5.749248753238354707e-03
2.500000000000000000e+00 3.025009431874999791e+03 -1.036543124709686341e-02
3.000000000000000000e+00 3.025009431874999791e+03 1.742399583927412357e-02
3.500000000000000000e+00 3.025009431874999791e+03 -1.229457761731904408e-02
4.000000000000000000e+00 3.025009431874999791e+03 3.208559240584316075e-03
4.500000000000000000e+00 3.025009431874999791e+03 -3.844681820218889736e-03
5.000000000000000000e+00 3.025009431874999791e+03 -1.120101183368355522e-03
5.500000000000000000e+00 3.025009431874999791e+03 2.798115507273354723e-03
6.000000000000000000e+00 3.025009431874999791e+03 -7.262779574120862419e-04
6.500000000000000000e+00 3.025009431874999791e+03 -5.143429074041999671e-03
7.000000000000000000e+00 3.025009431874999791e+03 1.196338104468632271e-02
7.500000000000000000e+00 3.025009431874999791e+03 -1.515321838708683609e-02
8.000000000000000000e+00 3.025009431874999791e+03 -4.375398436660985109e-03
8.500000000000000000e+00 3.025009431874999791e+03 -1.822795789367702424e-02
9.000000000000000000e+00 3.025009431874999791e+03 1.918277695404068880e-02
9.500000000000000000e+00 3.025009431874999791e+03 -1.400405644842076143e-02
1.000000000000000000e+01 3.025009431874999791e+03 -1.551220258546416077e-02
1.050000000000000000e+01 3.025009431874999791e+03 -3.620645371734890205e-02
1.100000000000000000e+01 3.025009431874999791e+03 -5.673423460047535838e-02
1.150000000000000000e+01 3.025009431874999791e+03 -4.767649624632291222e-02
1.200000000000000000e+01 3.025009431874999791e+03 -5.266259069703423806e-02
1.250000000000000000e+01 3.025009431874999791e+03 -6.144170627775002308e-02
1.300000000000000000e+01 3.025009431874999791e+03 -5.431980697342751740e-02
1.350000000000000000e+01 3.025009431874999791e+03 -4.276250062667533852e-02
1.400000000000000000e+01 3.025009431874999791e+03 -2.033142727256622567e-02
1.450000000000000000e+01 3.025009431874999791e+03 -1.672922669949341093e-02
1.500000000000000000e+01 3.025009431874999791e+03 -6.213224727075945288e-03
1.550000000000000000e+01 3.025009431874999791e+03 -4.360944405082005544e-03
1.600000000000000000e+01 3.025009431874999791e+03 -1.013191939251261575e-04
1.650000000000000000e+01 3.025009431874999791e+03 -4.631876463882014772e-04
1.700000000000000000e+01 3.025009431874999791e+03 3.928987288343142219e-04
1.750000000000000000e+01 3.025009431874999791e+03 -1.598336885121285625e-04
1.800000000000000000e+01 3.025009431874999791e+03 2.098187155622669086e-07
1.850000000000000000e+01 3.025009431874999791e+03 3.880733226185020454e-05
1.900000000000000000e+01 3.025009431874999791e+03 -5.520762018742558688e-05
1.950000000000000000e+01 3.025009431874999791e+03 1.763968515039144737e-05
0.000000000000000000e+00 3.026051819687499574e+03 9.863415117692533179e-03
5.000000000000000000e-01 3.026051819687499574e+03 -9.167290751559510620e-03
1.000000000000000000e+00 3.026051819687499574e+03 -2.584132060031953202e-03
1.500000000000000000e+00 3.026051819687499574e+03 1.077694140760862042e-02
2.000000000000000000e+00 3.026051819687499574e+03 5.437436557057940927e-03
2.500000000000000000e+00 3.026051819687499574e+03 -9.801197393164581828e-03
3.000000000000000000e+00 3.026051819687499574e+03 1.730016856426350516e-02
3.500000000000000000e+00 3.026051819687499574e+03 -1.248354749250718022e-02
4.000000000000000000e+00 3.026051819687499574e+03 2.687799491668402003e-03
4.500000000000000000e+00 3.026051819687499574e+03 -1.789446801710548951e-03
5.000000000000000000e+00 3.026051819687499574e+03 -2.041243139931122122e-03
5.500000000000000000e+00 3.026051819687499574e+03 1.023255821858232769e-03
6.000000000000000000e+00 3.026051819687499574e+03 2.517414027146213490e-04
6.500000000000000000e+00 3.026051819687499574e+03 -5.266109986562086086e-03
7.000000000000000000e+00 3.026051819687499574e+03 1.026903576564857853e-02
7.500000000000000000e+00 3.026051819687499574e+03 -1.399541165287312289e-02
8.000000000000000000e+00 3.026051819687499574e+03 -5.331403657844047649e-03
8.500000000000000000e+00 3.026051819687499574e+03 -1.878654872804501330e-02
9.000000000000000000e+00 3.026051819687499574e+03 2.048564270335269735e-02
9.500000000000000000e+00 3.026051819687499574e+03 -1.345164102031171961e-02
1.000000000000000000e+01 3.026051819687499574e+03 -1.672016974661711536e-02
1.050000000000000000e+01 3.026051819687499574e+03 -3.565776373325003218e-02
1.100000000000000000e+01 3.026051819687499574e+03 -5.856117921857321301e-02
1.150000000000000000e+01 3.026051819687499574e+03 -4.711454803481460868e-02
1.200000000000000000e+01 3.026051819687499574e+03 -5.326653606223376303e-02
1.250000000000000000e+01 3.026051819687499574e+03 -6.119335987418617756e-02
1.300000000000000000e+01 3.026051819687499574e+03 -5.534263306703202795e-02
1.350000000000000000e+01 3.026051819687499574e+03 -4.308865391347061619e-02
1.400000000000000000e+01 3.026051819687499574e+03 -2.025400293559138226e-02
1.450000000000000000e+01 3.026051819687499574e+03 -1.671376086855564519e-02
1.500000000000000000e+01 3.026051819687499574e+03 -6.059641196223110836e-03
1.550000000000000000e+01 3.026051819687499574e+03 -4.461928113335110815e-03
1.600000000000000000e+01 3.026051819687499574e+03 -1.186193908226440301e-05
1.650000000000000000e+01 3.026051819687499574e+03 -4.660824074180111532e-04
1.700000000000000000e+01 3.026051819687499574e+03 4.039117115116801562e-04
1.750000000000000000e+01 3.026051819687499574e+03 -1.670823583932051250e-04
1.800000000000000000e+01 3.026051819687499574e+03 3.958409289826799238e-06
1.850000000000000000e+01 3.026051819687499574e+03 3.369948553685365999e-05
1.900000000000000000e+01 3.026051819687499574e+03 -5.141750367152361599e-05
1.950000000000000000e+01 3.026051819687499574e+03 1.935360972885593887e-05
0.000000000000000000e+00 3.027094207499999357e+03 1.156983624269852275e-02
5.000000000000000000e-01 3.027094207499999357e+03 -7.915497473305922738e-03
1.000000000000000000e+00 3.027094207499999357e+03 -4.506754077615853817e-03
1.500000000000000000e+00 3.027094207499999357e+03 1.160404440430229910e-02
2.000000000000000000e+00 3.027094207499999357e+03 5.078266568465573776e-03
2.500000000000000000e+00 3.027094207499999357e+03 -8.920512645602689597e-03
3.000000000000000000e+00 3.027094207499999357e+03 1.710092510926958936e-02
3.500000000000000000e+00 3.027094207499999357e+03 -1.262176032834733987e-02
4.000000000000000000e+00 3.027094207499999357e+03 2.329236422481288822e-03
4.500000000000000000e+00 3.027094207499999357e+03 5.917565970899907356e-05
5.000000000000000000e+00 3.027094207499999357e+03 -3.055456120582552854e-03
5.500000000000000000e+00 3.027094207499999357e+03 -7.734689493846155480e-04
6.000000000000000000e+00 3.027094207499999357e+03 1.162267331713349961e-03
6.500000000000000000e+00 3.027094207499999357e+03 -5.173835807988135492e-03
7.000000000000000000e+00 3.027094207499999357e+03 8.290139309160787437e-03
7.500000000000000000e+00 3.027094207499999357e+03 -1.267666504562327268e-02
8.000000000000000000e+00 3.027094207499999357e+03 -6.218402299987720039e-03
8.500000000000000000e+00 3.027094207499999357e+03 -1.920059507472186497e-02
9.000000000000000000e+00 3.027094207499999357e+03 2.161955052382817655e-02
9.500000000000000000e+00 3.027094207499999357e+03 -1.297810493409284720e-02
1.000000000000000000e+01 3.027094207499999357e+03 -1.793083483804202780e-02
1.050000000000000000e+01 3.027094207499999357e+03 -3.509049207330820069e-02
1.100000000000000000e+01 3.027094207499999357e+03 -6.020572192545580598e-02
1.150000000000000000e+01 3.027094207499999357e+03 -4.662357948215087311e-02
1.200000000000000000e+01 3.027094207499999357e+03 -5.407398068027100685e-02
1.250000000000000000e+01 3.027094207499999357e+03 -6.091212593858703894e-02
1.300000000000000000e+01 3.027094207499999357e+03 -5.629849889667296048e-02
1.350000000000000000e+01 3.027094207499999357e+03 -4.339084092900125783e-02
1.400000000000000000e+01 3.027094207499999357e+03 -2.024741681970410045e-02
1.450000000000000000e+01 3.027094207499999357e+03 -1.672381291427667629e-02
1.500000000000000000e+01 3.027094207499999357e+03 -5.871464557645171209e-03
1.550000000000000000e+01 3.027094207499999357e+03 -4.570667387600433132e-03
1.600000000000000000e+01 3.027094207499999357e+03 7.403124961179221035e-05
1.650000000000000000e+01 3.027094207499999357e+03 -4.724197971683333696e-04
1.700000000000000000e+01 3.027094207499999357e+03 4.055701126572390145e-04
1.750000000000000000e+01 3.027094207499999357e+03 -1.730714992604872921e-04
1.800000000000000000e+01 3.027094207499999357e+03 1.081387263576697210e-05
1.850000000000000000e+01 3.027094207499999357e+03 2.757124599595041380e-05
1.900000000000000000e+01 3.027094207499999357e+03 -4.716736864921657209e-05
1.950000000000000000e+01 3.027094207499999357e+03 2.078796492662168734e-05
0.000000000000000000e+00 3.028136595312500049e+03 1.332239856081977175e-02
5.000000000000000000e-01 3.028136595312500049e+03 -6.441746627538943483e-03
1.000000000000000000e+00 3.028136595312500049e+03 -6.690407171428517860e-03
1.500000000000000000e+00 3.028136595312500049e+03 1.224225861444231192e-02
2.000000000000000000e+00 3.028136595312500049e+03 4.716219787744287996e-03
2.500000000000000000e+00 3.028136595312500049e+03 -7.781103415881301770e-03
3.000000000000000000e+00 3.028136595312500049e+03 1.689177033377979240e-02
3.500000000000000000e+00 3.028136595312500049e+03 -1.274486704606750051e-02
4.000000000000000000e+00 3.028136595312500049e+03 2.167665958884991851e-03
4.500000000000000000e+00 3.028136595312500049e+03 1.644388258633628719e-03
5.000000000000000000e+00 3.028136595312500049e+03 -4.170916504978348406e-03
5.500000000000000000e+00 3.028136595312500049e+03 -2.555910073713713298e-03
6.000000000000000000e+00 3.028136595312500049e+03 1.963781767063943560e-03
6.500000000000000000e+00 3.028136595312500049e+03 -4.814949073158531108e-03
7.000000000000000000e+00 3.028136595312500049e+03 6.092727134382174697e-03
7.500000000000000000e+00 3.028136595312500049e+03 -1.126928321798821402e-02
8.000000000000000000e+00 3.028136595312500049e+03 -6.993363261422688021e-03
8.500000000000000000e+00 3.028136595312500049e+03 -1.947705823228912739e-02
9.000000000000000000e+00 3.028136595312500049e+03 2.256867221576392551e-02
9.500000000000000000e+00 3.028136595312500049e+03 -1.263051678230203527e-02
1.000000000000000000e+01 3.028136595312500049e+03 -1.910573403697864506e-02
1.050000000000000000e+01 3.028136595312500049e+03 -3.461615565014470458e-02
1.100000000000000000e+01 3.028136595312500049e+03 -6.157870493008592294e-02
1.150000000000000000e+01 3.028136595312500049e+03 -4.621350021432175936e-02
1.200000000000000000e+01 3.028136595312500049e+03 -5.511134509399623349e-02
1.250000000000000000e+01 3.028136595312500049e+03 -6.058229894703091173e-02
1.300000000000000000e+01 3.028136595312500049e+03 -5.720516181939806766e-02
1.350000000000000000e+01 3.028136595312500049e+03 -4.364135498455043449e-02
1.400000000000000000e+01 3.028136595312500049e+03 -2.032351766111524169e-02
1.450000000000000000e+01 3.028136595312500049e+03 -1.676607202216741713e-02
1.500000000000000000e+01 3.028136595312500049e+03 -5.662597811911916287e-03
1.550000000000000000e+01 3.028136595312500049e+03 -4.679455770120229639e-03
1.600000000000000000e+01 3.028136595312500049e+03 1.534792097986723166e-04
1.650000000000000000e+01 3.028136595312500049e+03 -4.807784454770397614e-04
1.700000000000000000e+01 3.028136595312500049e+03 3.976164176553457965e-04
1.750000000000000000e+01 3.028136595312500049e+03 -1.772859622890538955e-04
1.800000000000000000e+01 3.028136595312500049e+03 2.067790988701257910e-05
1.850000000000000000e+01 3.028136595312500049e+03 2.085950066803913316e-05
1.900000000000000000e+01 3.028136595312500049e+03 -4.284611040656724642e-05
1.950000000000000000e+01 3.028136595312500049e+03 2.204897163674239067e-05
0.000000000000000000e+00 3.029178983124999831e+03 1.503622889012329322e-02
5.000000000000000000e-01 3.029178983124999831e+03 -4.774842934254367940e-03
1.000000000000000000e+00 3.029178983124999831e+03 -9.094679656149459029e-03
1.500000000000000000e+00 3.029178983124999831e+03 1.270626513359305633e-02
2.000000000000000000e+00 3.029178983124999831e+03 4.380874674587443944e-03
2.500000000000000000e+00 3.029178983124999831e+03 -6.437167019310431441e-03
3.000000000000000000e+00 3.029178983124999831e+03 1.670456326491375279e-02
3.500000000000000000e+00 3.029178983124999831e+03 -1.284601708531041796e-02
4.000000000000000000e+00 3.029178983124999831e+03 2.213030534761124216e-03
4.500000000000000000e+00 3.029178983124999831e+03 2.903460207316475254e-03
5.000000000000000000e+00 3.029178983124999831e+03 -5.343591059053779194e-03
5.500000000000000000e+00 3.029178983124999831e+03 -4.239105504507914568e-03
6.000000000000000000e+00 3.029178983124999831e+03 2.612162875365967116e-03
6.500000000000000000e+00 3.029178983124999831e+03 -4.189865303198805555e-03
7.000000000000000000e+00 3.029178983124999831e+03 3.757207205647064303e-03
7.500000000000000000e+00 3.029178983124999831e+03 -9.879059110032105753e-03
8.000000000000000000e+00 3.029178983124999831e+03 -7.629617857247644394e-03
8.500000000000000000e+00 3.029178983124999831e+03 -1.957667929068962823e-02
9.000000000000000000e+00 3.029178983124999831e+03 2.327148910200374510e-02
9.500000000000000000e+00 3.029178983124999831e+03 -1.238847805494467692e-02
1.000000000000000000e+01 3.029178983124999831e+03 -2.026020558174543990e-02
1.050000000000000000e+01 3.029178983124999831e+03 -3.427494143230722101e-02
1.100000000000000000e+01 3.029178983124999831e+03 -6.265250088964779973e-02
1.150000000000000000e+01 3.029178983124999831e+03 -4.588829608064839971e-02
1.200000000000000000e+01 3.029178983124999831e+03 -5.635452740889003442e-02
1.250000000000000000e+01 3.029178983124999831e+03 -6.022836092971724231e-02
1.300000000000000000e+01 3.029178983124999831e+03 -5.806241955127998400e-02
1.350000000000000000e+01 3.029178983124999831e+03 -4.382615073293039815e-02
1.400000000000000000e+01 3.029178983124999831e+03 -2.046977103900831166e-02
1.450000000000000000e+01 3.029178983124999831e+03 -1.685258660466678465e-02
1.500000000000000000e+01 3.029178983124999831e+03 -5.446378262655514509e-03
1.550000000000000000e+01 3.029178983124999831e+03 -4.788819030887961174e-03
1.600000000000000000e+01 3.029178983124999831e+03 2.253633189932823541e-04
1.650000000000000000e+01 3.029178983124999831e+03 -4.921298922960539975e-04
1.700000000000000000e+01 3.029178983124999831e+03 3.809412089554010342e-04
1.750000000000000000e+01 3.029178983124999831e+03 -1.794328865856000866e-04
1.800000000000000000e+01 3.029178983124999831e+03 3.302657457114772515e-05
1.850000000000000000e+01 3.029178983124999831e+03 1.394323751895453722e-05
1.900000000000000000e+01 3.029178983124999831e+03 -3.878557081786843200e-05
1.950000000000000000e+01 3.029178983124999831e+03 2.331209353402521745e-05
0.000000000000000000e+00 3.030221370937499614e+03 1.665250380713643660e-02
5.000000000000000000e-01 3.030221370937499614e+03 -2.972924709533154939e-03
1.000000000000000000e+00 3.030221370937499614e+03 -1.167719604544149685e-02
1.500000000000000000e+00 3.030221370937499614e+03 1.303396101627299873e-02
2.000000000000000000e+00 3.030221370937499614e+03 4.105676010636022388e-03
2.500000000000000000e+00 3.030221370937499614e+03 -4.929482847291691457e-03
3.000000000000000000e+00 3.030221370937499614e+03 1.653742341114474573e-02
3.500000000000000000e+00 3.030221370937499614e+03 -1.294186659659337692e-02
4.000000000000000000e+00 3.030221370937499614e+03 2.466797526727451759e-03
4.500000000000000000e+00 3.030221370937499614e+03 3.836129131472699235e-03
5.000000000000000000e+00 3.030221370937499614e+03 -6.571528300948912583e-03
5.500000000000000000e+00 3.030221370937499614e+03 -5.788186423540164598e-03
6.000000000000000000e+00 3.030221370937499614e+03 3.102421288533750883e-03
6.500000000000000000e+00 3.030221370937499614e+03 -3.294845433140140313e-03
7.000000000000000000e+00 3.030221370937499614e+03 1.350427488295921023e-03
7.500000000000000000e+00 3.030221370937499614e+03 -8.602812002570507655e-03
8.000000000000000000e+00 3.030221370937499614e+03 -8.129368999496696876e-03
8.500000000000000000e+00 3.030221370937499614e+03 -1.944827363930646050e-02
9.000000000000000000e+00 3.030221370937499614e+03 2.369770455449823551e-02
9.500000000000000000e+00 3.030221370937499614e+03 -1.225883352602923256e-02
1.000000000000000000e+01 3.030221370937499614e+03 -2.138660184789198393e-02
1.050000000000000000e+01 3.030221370937499614e+03 -3.407575472997061150e-02
1.100000000000000000e+01 3.030221370937499614e+03 -6.343673646827091561e-02
1.150000000000000000e+01 3.030221370937499614e+03 -4.568701548001151413e-02
1.200000000000000000e+01 3.030221370937499614e+03 -5.775383067772626305e-02
1.250000000000000000e+01 3.030221370937499614e+03 -5.989042858341642184e-02
1.300000000000000000e+01 3.030221370937499614e+03 -5.885075701608907112e-02
1.350000000000000000e+01 3.030221370937499614e+03 -4.395032020326921501e-02
1.400000000000000000e+01 3.030221370937499614e+03 -2.065979215429758833e-02
1.450000000000000000e+01 3.030221370937499614e+03 -1.698687314073613411e-02
1.500000000000000000e+01 3.030221370937499614e+03 -5.229735211817652073e-03
1.550000000000000000e+01 3.030221370937499614e+03 -4.898685396822384693e-03
1.600000000000000000e+01 3.030221370937499614e+03 2.904436391209844182e-04
1.650000000000000000e+01 3.030221370937499614e+03 -5.084289635976744224e-04
1.700000000000000000e+01 3.030221370937499614e+03 3.560927402034168624e-04
1.750000000000000000e+01 3.030221370937499614e+03 -1.792317368866334101e-04
1.800000000000000000e+01 3.030221370937499614e+03 4.699363424518270899e-05
1.850000000000000000e+01 3.030221370937499614e+03 7.252641612070907235e-06
1.900000000000000000e+01 3.030221370937499614e+03 -3.516249938794810138e-05
1.950000000000000000e+01 3.030221370937499614e+03 2.450723685749544052e-05
0.000000000000000000e+00 3.031263758749999397e+03 1.814738178221719442e-02
5.000000000000000000e-01 3.031263758749999397e+03 -1.126368402912438643e-03
1.000000000000000000e+00 3.031263758749999397e+03 -1.433525903796336112e-02
1.500000000000000000e+00 3.031263758749999397e+03 1.322672584629747475e-02
2.000000000000000000e+00 3.031263758749999397e+03 3.948047961975367087e-03
2.500000000000000000e+00 3.031263758749999397e+03 -3.338773990507105330e-03
3.000000000000000000e+00 3.031263758749999397e+03 1.640047217027789522e-02
3.500000000000000000e+00 3.031263758749999397e+03 -1.306360106846998770e-02
4.000000000000000000e+00 3.031263758749999397e+03 2.883674648861072644e-03
4.500000000000000000e+00 3.031263758749999397e+03 4.506569012607380617e-03
5.000000000000000000e+00 3.031263758749999397e+03 -7.838124858265431080e-03
5.500000000000000000e+00 3.031263758749999397e+03 -7.237324743026234998e-03
6.000000000000000000e+00 3.031263758749999397e+03 3.448527302862345722e-03
6.500000000000000000e+00 3.031263758749999397e+03 -2.167593352514196863e-03
7.000000000000000000e+00 3.031263758749999397e+03 -1.066606597063042778e-03
7.500000000000000000e+00 3.031263758749999397e+03 -7.467124031604785092e-03
8.000000000000000000e+00 3.031263758749999397e+03 -8.481416092015810204e-03
8.500000000000000000e+00 3.031263758749999397e+03 -1.909271928253588463e-02
9.000000000000000000e+00 3.031263758749999397e+03 2.386380013107447171e-02
9.500000000000000000e+00 3.031263758749999397e+03 -1.228180087431160993e-02
1.000000000000000000e+01 3.031263758749999397e+03 -2.244673787533891726e-02
1.050000000000000000e+01 3.031263758749999397e+03 -3.404529678215070104e-02
1.100000000000000000e+01 3.031263758749999397e+03 -6.392211132563263565e-02
1.150000000000000000e+01 3.031263758749999397e+03 -4.564175798045028154e-02
1.200000000000000000e+01 3.031263758749999397e+03 -5.928426127370456378e-02
1.250000000000000000e+01 3.031263758749999397e+03 -5.959357667814197540e-02
1.300000000000000000e+01 3.031263758749999397e+03 -5.955471836053783524e-02
1.350000000000000000e+01 3.031263758749999397e+03 -4.403483830805215993e-02
1.400000000000000000e+01 3.031263758749999397e+03 -2.087052503965916919e-02
1.450000000000000000e+01 3.031263758749999397e+03 -1.716466020825057129e-02
1.500000000000000000e+01 3.031263758749999397e+03 -5.016245358433361889e-03
1.550000000000000000e+01 3.031263758749999397e+03 -5.001017507828945524e-03
1.600000000000000000e+01 3.031263758749999397e+03 3.478970671587179922e-04
1.650000000000000000e+01 3.031263758749999397e+03 -5.293057209071986170e-04
1.700000000000000000e+01 3.031263758749999397e+03 3.234784717850871074e-04
1.750000000000000000e+01 3.031263758749999397e+03 -1.762696625295521915e-04
1.800000000000000000e+01 3.031263758749999397e+03 6.152740382648637894e-05
1.850000000000000000e+01 3.031263758749999397e+03 1.224843522977861228e-06
1.900000000000000000e+01 3.031263758749999397e+03 -3.204993589432966983e-05
1.950000000000000000e+01 3.031263758749999397e+03 2.547429214292762714e-05
0.000000000000000000e+00 3.032306146562499180e+03 1.957581265213758151e-02
5.000000000000000000e-01 3.032306146562499180e+03 6.396798835593065424e-04
1.000000000000000000e+00 3.032306146562499180e+03 -1.692489828857848475e-02
1.500000000000000000e+00 3.032306146562499180e+03 1.326942527069326430e-02
2.000000000000000000e+00 3.032306146562499180e+03 3.937878047795206719e-03
2.500000000000000000e+00 3.032306146562499180e+03 -1.765693148820069152e-03
3.000000000000000000e+00 3.032306146562499180e+03 1.629916281443600026e-02
3.500000000000000000e+00 3.032306146562499180e+03 -1.321302879234168871e-02
4.000000000000000000e+00 3.032306146562499180e+03 3.403045589391726772e-03
4.500000000000000000e+00 3.032306146562499180e+03 4.927994707067616907e-03
5.000000000000000000e+00 3.032306146562499180e+03 -9.055525371060611090e-03
5.500000000000000000e+00 3.032306146562499180e+03 -8.625195880207436883e-03
6.000000000000000000e+00 3.032306146562499180e+03 3.649439497451555624e-03
6.500000000000000000e+00 3.032306146562499180e+03 -8.677705042647973661e-04
7.000000000000000000e+00 3.032306146562499180e+03 -3.452989823172415706e-03
7.500000000000000000e+00 3.032306146562499180e+03 -6.482595912357647615e-03
8.000000000000000000e+00 3.032306146562499180e+03 -8.666694918515228246e-03
8.500000000000000000e+00 3.032306146562499180e+03 -1.850930921123346284e-02
9.000000000000000000e+00 3.032306146562499180e+03 2.375351990915358646e-02
9.500000000000000000e+00 3.032306146562499180e+03 -1.245706898678339454e-02
1.000000000000000000e+01 3.032306146562499180e+03 -2.343833264548677089e-02
1.050000000000000000e+01 3.032306146562499180e+03 -3.420918920185921086e-02
1.100000000000000000e+01 3.032306146562499180e+03 -6.407126056255611768e-02
1.150000000000000000e+01 3.032306146562499180e+03 -4.577366898906383430e-02
1.200000000000000000e+01 3.032306146562499180e+03 -6.096201790886410232e-02
1.250000000000000000e+01 3.032306146562499180e+03 -5.933004241278432705e-02
1.300000000000000000e+01 3.032306146562499180e+03 -6.016715446674147927e-02
1.350000000000000000e+01 3.032306146562499180e+03 -4.411471829191934008e-02
1.400000000000000000e+01 3.032306146562499180e+03 -2.108407756783210740e-02
1.450000000000000000e+01 3.032306146562499180e+03 -1.738226672735468034e-02
1.500000000000000000e+01 3.032306146562499180e+03 -4.806932159226526800e-03
1.550000000000000000e+01 3.032306146562499180e+03 -5.089450154312509522e-03
1.600000000000000000e+01 3.032306146562499180e+03 3.945162139660665190e-04
1.650000000000000000e+01 3.032306146562499180e+03 -5.554856784226690474e-04
1.700000000000000000e+01 3.032306146562499180e+03 2.858129045209274852e-04
1.750000000000000000e+01 3.032306146562499180e+03 -1.707475505681934768e-04
1.800000000000000000e+01 3.032306146562499180e+03 7.555870931521238467e-05
1.850000000000000000e+01 3.032306146562499180e+03 -3.822532548405777217e-06
1.900000000000000000e+01 3.032306146562499180e+03 -2.949752958466202128e-05
1.950000000000000000e+01 3.032306146562499180e+03 2.630727109636706921e-05
0.000000000000000000e+00 3.033348534375000327e+03 2.096844518855402184e-02
5.000000000000000000e-01 3.033348534375000327e+03 2.233232605942950255e-03
1.000000000000000000e+00 3.033348534375000327e+03 -1.932258906549163407e-02
1.500000000000000000e+00 3.033348534375000327e+03 1.318640544430202399e-02
2.000000000000000000e+00 3.033348534375000327e+03 4.042337612978719012e-03
2.500000000000000000e+00 3.033348534375000327e+03 -3.115903247956024039e-04
3.000000000000000000e+00 3.033348534375000327e+03 1.629012843022273338e-02
3.500000000000000000e+00 3.033348534375000327e+03 -1.339105396616640901e-02
4.000000000000000000e+00 3.033348534375000327e+03 4.009473448039273594e-03
4.500000000000000000e+00 3.033348534375000327e+03 5.069004478590635222e-03
5.000000000000000000e+00 3.033348534375000327e+03 -1.014281332400656342e-02
5.500000000000000000e+00 3.033348534375000327e+03 -9.982109176520639546e-03
6.000000000000000000e+00 3.033348534375000327e+03 3.725755779214325308e-03
6.500000000000000000e+00 3.033348534375000327e+03 5.691710371549733687e-04
7.000000000000000000e+00 3.033348534375000327e+03 -5.809840677120340843e-03
7.500000000000000000e+00 3.033348534375000327e+03 -5.656760620018139521e-03
8.000000000000000000e+00 3.033348534375000327e+03 -8.670634576122269663e-03
8.500000000000000000e+00 3.033348534375000327e+03 -1.766282925485079466e-02
9.000000000000000000e+00 3.033348534375000327e+03 2.335906905430113964e-02
9.500000000000000000e+00 3.033348534375000327e+03 -1.279313800105271771e-02
1.000000000000000000e+01 3.033348534375000327e+03 -2.435545537240503544e-02
1.050000000000000000e+01 3.033348534375000327e+03 -3.458954357343899111e-02
1.100000000000000000e+01 3.033348534375000327e+03 -6.385437059710369345e-02
1.150000000000000000e+01 3.033348534375000327e+03 -4.607320265886923755e-02
1.200000000000000000e+01 3.033348534375000327e+03 -6.275709703999626798e-02
1.250000000000000000e+01 3.033348534375000327e+03 -5.909408105480014328e-02
1.300000000000000000e+01 3.033348534375000327e+03 -6.069800981321563788e-02
1.350000000000000000e+01 3.033348534375000327e+03 -4.422630673245354915e-02
1.400000000000000000e+01 3.033348534375000327e+03 -2.128086295288657628e-02
1.450000000000000000e+01 3.033348534375000327e+03 -1.763137309510488804e-02
1.500000000000000000e+01 3.033348534375000327e+03 -4.609296222260651429e-03
1.550000000000000000e+01 3.033348534375000327e+03 -5.165818119112478533e-03
1.600000000000000000e+01 3.033348534375000327e+03 4.302279429463513037e-04
1.650000000000000000e+01 3.033348534375000327e+03 -5.869291657610867458e-04
1.700000000000000000e+01 3.033348534375000327e+03 2.453628043883547528e-04
1.750000000000000000e+01 3.033348534375000327e+03 -1.633569498379049969e-04
1.800000000000000000e+01 3.033348534375000327e+03 8.824489556341181759e-05
1.850000000000000000e+01 3.033348534375000327e+03 -7.846496304342613290e-06
1.900000000000000000e+01 3.033348534375000327e+03 -2.758141113095798519e-05
1.950000000000000000e+01 3.033348534375000327e+03 2.723471426571595362e-05
0.000000000000000000e+00 3.034390922187499655e+03 2.231493133320118505e-02
5.000000000000000000e-01 3.034390922187499655e+03 3.607036841735019889e-03
1.000000000000000000e+00 3.034390922187499655e+03 -2.143982063592415888e-02
1.500000000000000000e+00 3.034390922187499655e+03 1.303204295398892321e-02
2.000000000000000000e+00 3.034390922187499655e+03 4.229490333068761619e-03
2.500000000000000000e+00 3.034390922187499655e+03 9.428476417349854850e-04
3.000000000000000000e+00 3.034390922187499655e+03 1.642175297202105866e-02
3.500000000000000000e+00 3.034390922187499655e+03 -1.357863702549035566e-02
4.000000000000000000e+00 3.034390922187499655e+03 4.669356041114825460e-03
4.500000000000000000e+00 3.034390922187499655e+03 4.956370314887927238e-03
5.000000000000000000e+00 3.034390922187499655e+03 -1.106233217773127872e-02
5.500000000000000000e+00 3.034390922187499655e+03 -1.130754183914417337e-02
6.000000000000000000e+00 3.034390922187499655e+03 3.695284654678617376e-03
6.500000000000000000e+00 3.034390922187499655e+03 2.070151056800092083e-03
7.000000000000000000e+00 3.034390922187499655e+03 -8.150499988647901678e-03
7.500000000000000000e+00 3.034390922187499655e+03 -4.982277032713392992e-03
8.000000000000000000e+00 3.034390922187499655e+03 -8.479712269841951228e-03
8.500000000000000000e+00 3.034390922187499655e+03 -1.654121106364176905e-02
9.000000000000000000e+00 3.034390922187499655e+03 2.273236388447180331e-02
9.500000000000000000e+00 3.034390922187499655e+03 -1.327962198002453562e-02
1.000000000000000000e+01 3.034390922187499655e+03 -2.516910385077230153e-02
1.050000000000000000e+01 3.034390922187499655e+03 -3.518657900131830218e-02
1.100000000000000000e+01 3.034390922187499655e+03 -6.327045364386695014e-02
1.150000000000000000e+01 3.034390922187499655e+03 -4.651735979752564393e-02
1.200000000000000000e+01 3.034390922187499655e+03 -6.457925822288500262e-02
1.250000000000000000e+01 3.034390922187499655e+03 -5.891458786899954336e-02
1.300000000000000000e+01 3.034390922187499655e+03 -6.114044974708076480e-02
1.350000000000000000e+01 3.034390922187499655e+03 -4.439834243533804375e-02
1.400000000000000000e+01 3.034390922187499655e+03 -2.144292592519799964e-02
1.450000000000000000e+01 3.034390922187499655e+03 -1.788930375013913707e-02
1.500000000000000000e+01 3.034390922187499655e+03 -4.439257996911501539e-03
1.550000000000000000e+01 3.034390922187499655e+03 -5.232436269232271057e-03
1.600000000000000000e+01 3.034390922187499655e+03 4.571355872176685944e-04
1.650000000000000000e+01 3.034390922187499655e+03 -6.233973780284673971e-04
1.700000000000000000e+01 3.034390922187499655e+03 2.046371570402245735e-04
1.750000000000000000e+01 3.034390922187499655e+03 -1.545858240106148395e-04
1.800000000000000000e+01 3.034390922187499655e+03 9.879725168027550704e-05
1.850000000000000000e+01 3.034390922187499655e+03 -1.100303815392990682e-05
1.900000000000000000e+01 3.034390922187499655e+03 -2.622205312426588518e-05
1.950000000000000000e+01 3.034390922187499655e+03 2.839454252265771820e-05
0.000000000000000000e+00 3.035433309999999892e+03 2.366591341232958390e-02
5.000000000000000000e-01 3.035433309999999892e+03 4.722373991910678789e-03
1.000000000000000000e+00 3.035433309999999892e+03 -2.322141665417468484e-02
1.500000000000000000e+00 3.035433309999999892e+03 1.284145520922610681e-02
2.000000000000000000e+00 3.035433309999999892e+03 4.472482532778684731e-03
2.500000000000000000e+00 3.035433309999999892e+03 1.947808483422880810e-03
3.000000000000000000e+00 3.035433309999999892e+03 1.667656805482685758e-02
3.500000000000000000e+00 3.035433309999999892e+03 -1.372609511430544597e-02
4.000000000000000000e+00 3.035433309999999892e+03 5.346738910699572363e-03
4.500000000000000000e+00 3.035433309999999892e+03 4.622307101884055858e-03
5.000000000000000000e+00 3.035433309999999892e+03 -1.182097846303392825e-02
5.500000000000000000e+00 3.035433309999999892e+03 -1.257816460225113370e-02
6.000000000000000000e+00 3.035433309999999892e+03 3.594341689151485473e-03
6.500000000000000000e+00 3.035433309999999892e+03 3.544887845468693791e-03
7.000000000000000000e+00 3.035433309999999892e+03 -1.046596576252477491e-02
7.500000000000000000e+00 3.035433309999999892e+03 -4.493053594411865539e-03
8.000000000000000000e+00 3.035433309999999892e+03 -8.067906063433289560e-03
8.500000000000000000e+00 3.035433309999999892e+03 -1.520267980143535230e-02
9.000000000000000000e+00 3.035433309999999892e+03 2.191152991146293541e-02
9.500000000000000000e+00 3.035433309999999892e+03 -1.386814549956296751e-02
1.000000000000000000e+01 3.035433309999999892e+03 -2.586527171498362310e-02
1.050000000000000000e+01 3.035433309999999892e+03 -3.596705964707747061e-02
1.100000000000000000e+01 3.035433309999999892e+03 -6.234919865867027955e-02
1.150000000000000000e+01 3.035433309999999892e+03 -4.705994224955353800e-02
1.200000000000000000e+01 3.035433309999999892e+03 -6.640936510575815022e-02
1.250000000000000000e+01 3.035433309999999892e+03 -5.878718559588074627e-02
1.300000000000000000e+01 3.035433309999999892e+03 -6.151297101711411530e-02
1.350000000000000000e+01 3.035433309999999892e+03 -4.463236435731358920e-02
1.400000000000000000e+01 3.035433309999999892e+03 -2.156728126296017164e-02
1.450000000000000000e+01 3.035433309999999892e+03 -1.813807545449965322e-02
1.500000000000000000e+01 3.035433309999999892e+03 -4.314465877173253271e-03
1.550000000000000000e+01 3.035433309999999892e+03 -5.281903097992158777e-03
1.600000000000000000e+01 3.035433309999999892e+03 4.764786790796811736e-04
1.650000000000000000e+01 3.035433309999999892e+03 -6.647836993652431886e-04
1.700000000000000000e+01 3.035433309999999892e+03 1.660986075978313089e-04
1.750000000000000000e+01 3.035433309999999892e+03 -1.449004237504063176e-04
1.800000000000000000e+01 3.035433309999999892e+03 1.066997658165139660e-04
1.850000000000000000e+01 3.035433309999999892e+03 -1.325565014493172563e-05
1.900000000000000000e+01 3.035433309999999892e+03 -2.525753484839153356e-05
1.950000000000000000e+01 3.035433309999999892e+03 2.967202191572209540e-05
0.000000000000000000e+00 3.036475697812499220e+03 2.504399160348100978e-02
5.000000000000000000e-01 3.036475697812499220e+03 5.537789198827554674e-03
1.000000000000000000e+00 3.036475697812499220e+03 -2.459883702852190546e-02
1.500000000000000000e+00 3.036475697812499220e+03 1.259754257089061233e-02
2.000000000000000000e+00 3.036475697812499220e+03 4.762139260614455666e-03
2.500000000000000000e+00 3.036475697812499220e+03 2.609818324261490782e-03
3.000000000000000000e+00 3.036475697812499220e+03 1.707099290553291265e-02
3.500000000000000000e+00 3.036475697812499220e+03 -1.380562099463803101e-02
4.000000000000000000e+00 3.036475697812499220e+03 6.019845734910489465e-03
4.500000000000000000e+00 3.036475697812499220e+03 4.041355059444708651e-03
5.000000000000000000e+00 3.036475697812499220e+03 -1.242548580554506468e-02
5.500000000000000000e+00 3.036475697812499220e+03 -1.373588753081382736e-02
6.000000000000000000e+00 3.036475697812499220e+03 3.437678957021577004e-03
6.500000000000000000e+00 3.036475697812499220e+03 4.954824532490783272e-03
7.000000000000000000e+00 3.036475697812499220e+03 -1.275133233668760725e-02
7.500000000000000000e+00 3.036475697812499220e+03 -4.175928828783800895e-03
8.000000000000000000e+00 3.036475697812499220e+03 -7.448787876835527046e-03
8.500000000000000000e+00 3.036475697812499220e+03 -1.370741024434918125e-02
9.000000000000000000e+00 3.036475697812499220e+03 2.091811315733122650e-02
9.500000000000000000e+00 3.036475697812499220e+03 -1.452944272514427974e-02
1.000000000000000000e+01 3.036475697812499220e+03 -2.642294055290136945e-02
1.050000000000000000e+01 3.036475697812499220e+03 -3.691667699334779534e-02
1.100000000000000000e+01 3.036475697812499220e+03 -6.115689222322591434e-02
1.150000000000000000e+01 3.036475697812499220e+03 -4.762273238003401910e-02
1.200000000000000000e+01 3.036475697812499220e+03 -6.831683084499463876e-02
1.250000000000000000e+01 3.036475697812499220e+03 -5.867304921950071417e-02
1.300000000000000000e+01 3.036475697812499220e+03 -6.182338514389524448e-02
1.350000000000000000e+01 3.036475697812499220e+03 -4.492355521909668914e-02
1.400000000000000000e+01 3.036475697812499220e+03 -2.165812614479360743e-02
1.450000000000000000e+01 3.036475697812499220e+03 -1.837227510791025059e-02
1.500000000000000000e+01 3.036475697812499220e+03 -4.247401669348293413e-03
1.550000000000000000e+01 3.036475697812499220e+03 -5.307239957017144405e-03
1.600000000000000000e+01 3.036475697812499220e+03 4.862444327606955398e-04
1.650000000000000000e+01 3.036475697812499220e+03 -7.066369229198687452e-04
1.700000000000000000e+01 3.036475697812499220e+03 1.306577076332689636e-04
1.750000000000000000e+01 3.036475697812499220e+03 -1.351292923812275190e-04
1.800000000000000000e+01 3.036475697812499220e+03 1.118834821580012818e-04
1.850000000000000000e+01 3.036475697812499220e+03 -1.436319107480335696e-05
1.900000000000000000e+01 3.036475697812499220e+03 -2.466057276539910926e-05
1.950000000000000000e+01 3.036475697812499220e+03 3.090179962295695412e-05
0.000000000000000000e+00 3.037518085624999458e+03 2.640101780221346117e-02
5.000000000000000000e-01 3.037518085624999458e+03 6.030815667950962904e-03
1.000000000000000000e+00 3.037518085624999458e+03 -2.552006210417981022e-02
1.500000000000000000e+00 3.037518085624999458e+03 1.232769776831689652e-02
2.000000000000000000e+00 3.037518085624999458e+03 5.056041415160071953e-03
2.500000000000000000e+00 3.037518085624999458e+03 2.872365215842053419e-03
3.000000000000000000e+00 3.037518085624999458e+03 1.761031776875463667e-02
3.500000000000000000e+00 3.037518085624999458e+03 -1.382520771858944918e-02
4.000000000000000000e+00 3.037518085624999458e+03 6.693935699493649451e-03
4.500000000000000000e+00 3.037518085624999458e+03 3.209082218751654631e-03
5.000000000000000000e+00 3.037518085624999458e+03 -1.288020066197678552e-02
5.500000000000000000e+00 3.037518085624999458e+03 -1.473379556474846072e-02
6.000000000000000000e+00 3.037518085624999458e+03 3.218991112994508321e-03
6.500000000000000000e+00 3.037518085624999458e+03 6.262445302113117673e-03
7.000000000000000000e+00 3.037518085624999458e+03 -1.497783888353288254e-02
7.500000000000000000e+00 3.037518085624999458e+03 -3.976444544547303069e-03
8.000000000000000000e+00 3.037518085624999458e+03 -6.681536759772448153e-03
8.500000000000000000e+00 3.037518085624999458e+03 -1.204561615634991423e-02
9.000000000000000000e+00 3.037518085624999458e+03 1.977023519314615937e-02
9.500000000000000000e+00 3.037518085624999458e+03 -1.521143521040926525e-02
1.000000000000000000e+01 3.037518085624999458e+03 -2.686391065902725764e-02
1.050000000000000000e+01 3.037518085624999458e+03 -3.797643656202499135e-02
1.100000000000000000e+01 3.037518085624999458e+03 -5.975581159763693195e-02
1.150000000000000000e+01 3.037518085624999458e+03 -4.813068135157452798e-02
1.200000000000000000e+01 3.037518085624999458e+03 -7.036545590619965040e-02
1.250000000000000000e+01 3.037518085624999458e+03 -5.855386271936980497e-02
1.300000000000000000e+01 3.037518085624999458e+03 -6.207150505645789990e-02
1.350000000000000000e+01 3.037518085624999458e+03 -4.525154964658216483e-02
1.400000000000000000e+01 3.037518085624999458e+03 -2.173799148584798502e-02
1.450000000000000000e+01 3.037518085624999458e+03 -1.859972425172504162e-02
1.500000000000000000e+01 3.037518085624999458e+03 -4.232524322419036443e-03
1.550000000000000000e+01 3.037518085624999458e+03 -5.310213690643013525e-03
1.600000000000000000e+01 3.037518085624999458e+03 4.835295841472863265e-04
1.650000000000000000e+01 3.037518085624999458e+03 -7.437581012382257729e-04
1.700000000000000000e+01 3.037518085624999458e+03 9.999939440971517663e-05
1.750000000000000000e+01 3.037518085624999458e+03 -1.260619850084227390e-04
1.800000000000000000e+01 3.037518085624999458e+03 1.142221927831287671e-04
1.850000000000000000e+01 3.037518085624999458e+03 -1.409449523277393906e-05
1.900000000000000000e+01 3.037518085624999458e+03 -2.450773073862821502e-05
1.950000000000000000e+01 3.037518085624999458e+03 3.207928414741839261e-05
0.000000000000000000e+00 3.038560473437500150e+03 2.768640093598507407e-02
5.000000000000000000e-01 3.038560473437500150e+03 6.172571287884660515e-03
1.000000000000000000e+00 3.038560473437500150e+03 -2.589619531133759145e-02
1.500000000000000000e+00 3.038560473437500150e+03 1.206632619536827933e-02
2.000000000000000000e+00 3.038560473437500150e+03 5.296378744210853556e-03
2.500000000000000000e+00 3.038560473437500150e+03 2.738574886976570880e-03
3.000000000000000000e+00 3.038560473437500150e+03 1.826319515039506736e-02
3.500000000000000000e+00 3.038560473437500150e+03 -1.374677904750684979e-02
4.000000000000000000e+00 3.038560473437500150e+03 7.328660754821782197e-03
4.500000000000000000e+00 3.038560473437500150e+03 2.199270163555997436e-03
5.000000000000000000e+00 3.038560473437500150e+03 -1.322585101096849722e-02
5.500000000000000000e+00 3.038560473437500150e+03 -1.552719727771847101e-02
6.000000000000000000e+00 3.038560473437500150e+03 2.941872707046812915e-03
6.500000000000000000e+00 3.038560473437500150e+03 7.422395926813577308e-03
7.000000000000000000e+00 3.038560473437500150e+03 -1.710631805933339467e-02
7.500000000000000000e+00 3.038560473437500150e+03 -3.842171253360167175e-03
8.000000000000000000e+00 3.038560473437500150e+03 -5.852631574492385587e-03
8.500000000000000000e+00 3.038560473437500150e+03 -1.019356172120541686e-02
9.000000000000000000e+00 3.038560473437500150e+03 1.845809184455758298e-02
9.500000000000000000e+00 3.038560473437500150e+03 -1.583561356591001515e-02
1.000000000000000000e+01 3.038560473437500150e+03 -2.721648664945066146e-02
1.050000000000000000e+01 3.038560473437500150e+03 -3.908889822964397437e-02
1.100000000000000000e+01 3.038560473437500150e+03 -5.816398088134062949e-02
1.150000000000000000e+01 3.038560473437500150e+03 -4.855953100521823163e-02
1.200000000000000000e+01 3.038560473437500150e+03 -7.254450996856673384e-02
1.250000000000000000e+01 3.038560473437500150e+03 -5.845839734349127237e-02
1.300000000000000000e+01 3.038560473437500150e+03 -6.226936090412504149e-02
1.350000000000000000e+01 3.038560473437500150e+03 -4.557998162636719280e-02
1.400000000000000000e+01 3.038560473437500150e+03 -2.180727452643610106e-02
1.450000000000000000e+01 3.038560473437500150e+03 -1.883916753249139514e-02
1.500000000000000000e+01 3.038560473437500150e+03 -4.263128755777473300e-03
1.550000000000000000e+01 3.038560473437500150e+03 -5.292448055585464127e-03
1.600000000000000000e+01 3.038560473437500150e+03 4.662043846851445894e-04
1.650000000000000000e+01 3.038560473437500150e+03 -7.734014434812362757e-04
1.700000000000000000e+01 3.038560473437500150e+03 7.551666417387605337e-05
1.750000000000000000e+01 3.038560473437500150e+03 -1.184015465509021724e-04
1.800000000000000000e+01 3.038560473437500150e+03 1.136987509805042449e-04
1.850000000000000000e+01 3.038560473437500150e+03 -1.243880723340394970e-05
1.900000000000000000e+01 3.038560473437500150e+03 -2.471649763721166275e-05
1.950000000000000000e+01 3.038560473437500150e+03 3.313568708684576597e-05
0.000000000000000000e+00 3.039602861249999933e+03 2.886171140677018521e-02
5.000000000000000000e-01 3.039602861249999933e+03 5.937606404295089381e-03
1.000000000000000000e+00 3.039602861249999933e+03 -2.562861238896435231e-02
1.500000000000000000e+00 3.039602861249999933e+03 1.177664161662824067e-02
2.000000000000000000e+00 3.039602861249999933e+03 5.470300763212228648e-03
2.500000000000000000e+00 3.039602861249999933e+03 2.241393716204375698e-03
3.000000000000000000e+00 3.039602861249999933e+03 1.901875651994777011e-02
3.500000000000000000e+00 3.039602861249999933e+03 -1.354884595032193953e-02
4.000000000000000000e+00 3.039602861249999933e+03 7.843501673662177376e-03
4.500000000000000000e+00 3.039602861249999933e+03 1.121340869622196052e-03
5.000000000000000000e+00 3.039602861249999933e+03 -1.350306851976118029e-02
5.500000000000000000e+00 3.039602861249999933e+03 -1.606373155991866128e-02
6.000000000000000000e+00 3.039602861249999933e+03 2.587934738148625190e-03
6.500000000000000000e+00 3.039602861249999933e+03 8.421653016599096528e-03
7.000000000000000000e+00 3.039602861249999933e+03 -1.912954314396302785e-02
7.500000000000000000e+00 3.039602861249999933e+03 -3.717165292616697071e-03
8.000000000000000000e+00 3.039602861249999933e+03 -5.044336610032050874e-03
8.500000000000000000e+00 3.039602861249999933e+03 -8.137588024629409042e-03
9.000000000000000000e+00 3.039602861249999933e+03 1.700381795845856345e-02
9.500000000000000000e+00 3.039602861249999933e+03 -1.639327057091323828e-02
1.000000000000000000e+01 3.039602861249999933e+03 -2.748469678730525168e-02
1.050000000000000000e+01 3.039602861249999933e+03 -4.023272763214801734e-02
1.100000000000000000e+01 3.039602861249999933e+03 -5.639796488929315482e-02
1.150000000000000000e+01 3.039602861249999933e+03 -4.894304275416132971e-02
1.200000000000000000e+01 3.039602861249999933e+03 -7.479986960989558342e-02
1.250000000000000000e+01 3.039602861249999933e+03 -5.842345187383246596e-02
1.300000000000000000e+01 3.039602861249999933e+03 -6.239153903214106345e-02
1.350000000000000000e+01 3.039602861249999933e+03 -4.592234693243259225e-02
1.400000000000000000e+01 3.039602861249999933e+03 -2.183459790305603346e-02
1.450000000000000000e+01 3.039602861249999933e+03 -1.910637809957765887e-02
1.500000000000000000e+01 3.039602861249999933e+03 -4.335350259981287334e-03
1.550000000000000000e+01 3.039602861249999933e+03 -5.250015698054023676e-03
1.600000000000000000e+01 3.039602861249999933e+03 4.323246882346313299e-04
1.650000000000000000e+01 3.039602861249999933e+03 -7.925544621229030969e-04
1.700000000000000000e+01 3.039602861249999933e+03 5.754343526735335043e-05
1.750000000000000000e+01 3.039602861249999933e+03 -1.129119777820591534e-04
1.800000000000000000e+01 3.039602861249999933e+03 1.107064154818013685e-04
1.850000000000000000e+01 3.039602861249999933e+03 -9.431291224726254680e-06
1.900000000000000000e+01 3.039602861249999933e+03 -2.511259902158814375e-05
1.950000000000000000e+01 3.039602861249999933e+03 3.392653374863237569e-05
0.000000000000000000e+00 3.040645249062499715e+03 2.990066403365271644e-02
5.000000000000000000e-01 3.040645249062499715e+03 5.310304101421801579e-03
1.000000000000000000e+00 3.040645249062499715e+03 -2.473269720594913415e-02
1.500000000000000000e+00 3.040645249062499715e+03 1.142413459561927684e-02
2.000000000000000000e+00 3.040645249062499715e+03 5.611869162219943440e-03
2.500000000000000000e+00 3.040645249062499715e+03 1.457200939938785734e-03
3.000000000000000000e+00 3.040645249062499715e+03 1.982613312985937598e-02
3.500000000000000000e+00 3.040645249062499715e+03 -1.325417129265973881e-02
4.000000000000000000e+00 3.040645249062499715e+03 8.184114464219785154e-03
4.500000000000000000e+00 3.040645249062499715e+03 8.096999855142758323e-05
5.000000000000000000e+00 3.040645249062499715e+03 -1.374541370639899979e-02
5.500000000000000000e+00 3.040645249062499715e+03 -1.635650303799973670e-02
6.000000000000000000e+00 3.040645249062499715e+03 2.162315131844585753e-03
6.500000000000000000e+00 3.040645249062499715e+03 9.292091702620018309e-03
7.000000000000000000e+00 3.040645249062499715e+03 -2.105149347673789320e-02
7.500000000000000000e+00 3.040645249062499715e+03 -3.605039081434832388e-03
8.000000000000000000e+00 3.040645249062499715e+03 -4.303719293366233337e-03
8.500000000000000000e+00 3.040645249062499715e+03 -5.898826118491778264e-03
9.000000000000000000e+00 3.040645249062499715e+03 1.545454191173995830e-02
9.500000000000000000e+00 3.040645249062499715e+03 -1.688653718115349853e-02
1.000000000000000000e+01 3.040645249062499715e+03 -2.768681614744580161e-02
1.050000000000000000e+01 3.040645249062499715e+03 -4.137913945919857728e-02
1.100000000000000000e+01 3.040645249062499715e+03 -5.453661061098883517e-02
1.150000000000000000e+01 3.040645249062499715e+03 -4.931389056929783715e-02
1.200000000000000000e+01 3.040645249062499715e+03 -7.710301748166928371e-02
1.250000000000000000e+01 3.040645249062499715e+03 -5.845527348985058574e-02
1.300000000000000000e+01 3.040645249062499715e+03 -6.239704472421037096e-02
1.350000000000000000e+01 3.040645249062499715e+03 -4.632079278293881747e-02
1.400000000000000000e+01 3.040645249062499715e+03 -2.179422433931059444e-02
1.450000000000000000e+01 3.040645249062499715e+03 -1.941606719552803340e-02
1.500000000000000000e+01 3.040645249062499715e+03 -4.442672300257416093e-03
1.550000000000000000e+01 3.040645249062499715e+03 -5.172758960422688818e-03
1.600000000000000000e+01 3.040645249062499715e+03 3.839263996795090898e-04
1.650000000000000000e+01 3.040645249062499715e+03 -8.012211695931525284e-04
1.700000000000000000e+01 3.040645249062499715e+03 4.614536111335508576e-05
1.750000000000000000e+01 3.040645249062499715e+03 -1.093865280651873205e-04
1.800000000000000000e+01 3.040645249062499715e+03 1.055911947936099388e-04
1.850000000000000000e+01 3.040645249062499715e+03 -5.236911823516278442e-06
1.900000000000000000e+01 3.040645249062499715e+03 -2.569230036394947925e-05
1.950000000000000000e+01 3.040645249062499715e+03 3.442866871715175812e-05
0.000000000000000000e+00 3.041687636874999498e+03 3.078910441117678129e-02
5.000000000000000000e-01 3.041687636874999498e+03 4.292940456619776142e-03
1.000000000000000000e+00 3.041687636874999498e+03 -2.327701642760860584e-02
1.500000000000000000e+00 3.041687636874999498e+03 1.099373008035143748e-02
2.000000000000000000e+00 3.041687636874999498e+03 5.722920131740354133e-03
2.500000000000000000e+00 3.041687636874999498e+03 4.646915628398893194e-04
3.000000000000000000e+00 3.041687636874999498e+03 2.061350101157719342e-02
3.500000000000000000e+00 3.041687636874999498e+03 -1.285937038791238468e-02
4.000000000000000000e+00 3.041687636874999498e+03 8.302606547085280425e-03
4.500000000000000000e+00 3.041687636874999498e+03 -8.069317773505495879e-04
5.000000000000000000e+00 3.041687636874999498e+03 -1.399130737432807345e-02
5.500000000000000000e+00 3.041687636874999498e+03 -1.644423631387867402e-02
6.000000000000000000e+00 3.041687636874999498e+03 1.686217090585063593e-03
6.500000000000000000e+00 3.041687636874999498e+03 1.005340704056054309e-02
7.000000000000000000e+00 3.041687636874999498e+03 -2.285376334468489437e-02
7.500000000000000000e+00 3.041687636874999498e+03 -3.525367203325908364e-03
8.000000000000000000e+00 3.041687636874999498e+03 -3.659515033969577922e-03
8.500000000000000000e+00 3.041687636874999498e+03 -3.528165675831245775e-03
9.000000000000000000e+00 3.041687636874999498e+03 1.384052740188768810e-02
9.500000000000000000e+00 3.041687636874999498e+03 -1.728430360520794712e-02
1.000000000000000000e+01 3.041687636874999498e+03 -2.785482500401907646e-02
1.050000000000000000e+01 3.041687636874999498e+03 -4.249359276435590860e-02
1.100000000000000000e+01 3.041687636874999498e+03 -5.267914136497368199e-02
1.150000000000000000e+01 3.041687636874999498e+03 -4.965922827757780766e-02
1.200000000000000000e+01 3.041687636874999498e+03 -7.940855319436505855e-02
1.250000000000000000e+01 3.041687636874999498e+03 -5.856986733552516783e-02
1.300000000000000000e+01 3.041687636874999498e+03 -6.227008267243785283e-02
1.350000000000000000e+01 3.041687636874999498e+03 -4.677793996685433026e-02
1.400000000000000000e+01 3.041687636874999498e+03 -2.168797276648836564e-02
1.450000000000000000e+01 3.041687636874999498e+03 -1.976438677141519398e-02
1.500000000000000000e+01 3.041687636874999498e+03 -4.576167559276984875e-03
1.550000000000000000e+01 3.041687636874999498e+03 -5.061132459475409413e-03
1.600000000000000000e+01 3.041687636874999498e+03 3.279628037099466872e-04
1.650000000000000000e+01 3.041687636874999498e+03 -8.025045932795060342e-04
1.700000000000000000e+01 3.041687636874999498e+03 4.091784379979242979e-05
1.750000000000000000e+01 3.041687636874999498e+03 -1.069743379740995356e-04
1.800000000000000000e+01 3.041687636874999498e+03 9.856695932267369917e-05
1.850000000000000000e+01 3.041687636874999498e+03 -1.755664759538180744e-07
1.900000000000000000e+01 3.041687636874999498e+03 -2.642758067108917722e-05
1.950000000000000000e+01 3.041687636874999498e+03 3.454177762899995706e-05
0.000000000000000000e+00 3.042730024687499281e+03 3.150453703949668283e-02
5.000000000000000000e-01 3.042730024687499281e+03 2.919529865649084666e-03
1.000000000000000000e+00 3.042730024687499281e+03 -2.133652287595638741e-02
1.500000000000000000e+00 3.042730024687499281e+03 1.044952677641462942e-02
2.000000000000000000e+00 3.042730024687499281e+03 5.795595877204563068e-03
2.500000000000000000e+00 3.042730024687499281e+03 -7.012747677067186118e-04
3.000000000000000000e+00 3.042730024687499281e+03 2.138559049493536299e-02
3.500000000000000000e+00 3.042730024687499281e+03 -1.235794096272735051e-02
4.000000000000000000e+00 3.042730024687499281e+03 8.150352216535514810e-03
4.500000000000000000e+00 3.042730024687499281e+03 -1.481159254739257587e-03
5.000000000000000000e+00 3.042730024687499281e+03 -1.420632170861606779e-02
5.500000000000000000e+00 3.042730024687499281e+03 -1.637380803628273387e-02
6.000000000000000000e+00 3.042730024687499281e+03 1.197279200711676974e-03
6.500000000000000000e+00 3.042730024687499281e+03 1.071905294065042188e-02
7.000000000000000000e+00 3.042730024687499281e+03 -2.450478999208027114e-02
7.500000000000000000e+00 3.042730024687499281e+03 -3.439425669981975575e-03
8.000000000000000000e+00 3.042730024687499281e+03 -3.105476356197403847e-03
8.500000000000000000e+00 3.042730024687499281e+03 -1.078511453687527964e-03
9.000000000000000000e+00 3.042730024687499281e+03 1.219562549627675394e-02
9.500000000000000000e+00 3.042730024687499281e+03 -1.759390391987378927e-02
1.000000000000000000e+01 3.042730024687499281e+03 -2.799150914005610336e-02
1.050000000000000000e+01 3.042730024687499281e+03 -4.352968230244256415e-02
1.100000000000000000e+01 3.042730024687499281e+03 -5.086473411967076114e-02
1.150000000000000000e+01 3.042730024687499281e+03 -4.994583598445651723e-02
1.200000000000000000e+01 3.042730024687499281e+03 -8.167806731761097228e-02
1.250000000000000000e+01 3.042730024687499281e+03 -5.880300386041659166e-02
1.300000000000000000e+01 3.042730024687499281e+03 -6.201497042848783114e-02
1.350000000000000000e+01 3.042730024687499281e+03 -4.727120534813546854e-02
1.400000000000000000e+01 3.042730024687499281e+03 -2.154731174110052772e-02
1.450000000000000000e+01 3.042730024687499281e+03 -2.013707089528014166e-02
1.500000000000000000e+01 3.042730024687499281e+03 -4.722440384134216247e-03
1.550000000000000000e+01 3.042730024687499281e+03 -4.926845395717766724e-03
1.600000000000000000e+01 3.042730024687499281e+03 2.741175954026644460e-04
1.650000000000000000e+01 3.042730024687499281e+03 -7.991020998476554196e-04
1.700000000000000000e+01 3.042730024687499281e+03 4.165488727975543061e-05
1.750000000000000000e+01 3.042730024687499281e+03 -1.052108401854331661e-04
1.800000000000000000e+01 3.042730024687499281e+03 8.984335788226596384e-05
1.850000000000000000e+01 3.042730024687499281e+03 5.492978023979714066e-06
1.900000000000000000e+01 3.042730024687499281e+03 -2.727240196929274371e-05
1.950000000000000000e+01 3.042730024687499281e+03 3.403072843880836182e-05
0.000000000000000000e+00 3.043772412499999518e+03 3.201725397299312603e-02
5.000000000000000000e-01 3.043772412499999518e+03 1.239294302849461597e-03
1.000000000000000000e+00 3.043772412499999518e+03 -1.898747971483551872e-02
1.500000000000000000e+00 3.043772412499999518e+03 9.772626844555947281e-03
2.000000000000000000e+00 3.043772412499999518e+03 5.854560421554994010e-03
2.500000000000000000e+00 3.043772412499999518e+03 -2.061533332898909335e-03
3.000000000000000000e+00 3.043772412499999518e+03 2.217090194148374840e-02
3.500000000000000000e+00 3.043772412499999518e+03 -1.175847544393395123e-02
4.000000000000000000e+00 3.043772412499999518e+03 7.708258726292883424e-03
4.500000000000000000e+00 3.043772412499999518e+03 -1.947146585785136186e-03
5.000000000000000000e+00 3.043772412499999518e+03 -1.438222539992591031e-02
5.500000000000000000e+00 3.043772412499999518e+03 -1.614983353639808106e-02
6.000000000000000000e+00 3.043772412499999518e+03 7.643739958979401186e-04
6.500000000000000000e+00 3.043772412499999518e+03 1.131580580842931304e-02
7.000000000000000000e+00 3.043772412499999518e+03 -2.597121118587795638e-02
7.500000000000000000e+00 3.043772412499999518e+03 -3.300618021907552116e-03
8.000000000000000000e+00 3.043772412499999518e+03 -2.632482095809538913e-03
8.500000000000000000e+00 3.043772412499999518e+03 1.375453294016387197e-03
9.000000000000000000e+00 3.043772412499999518e+03 1.056099530907578417e-02
9.500000000000000000e+00 3.043772412499999518e+03 -1.782102900023636860e-02
1.000000000000000000e+01 3.043772412499999518e+03 -2.808302938462299905e-02
1.050000000000000000e+01 3.043772412499999518e+03 -4.445910735563463057e-02
1.100000000000000000e+01 3.043772412499999518e+03 -4.910801271721355193e-02
1.150000000000000000e+01 3.043772412499999518e+03 -5.016976058191994353e-02
1.200000000000000000e+01 3.043772412499999518e+03 -8.388461266066728206e-02
1.250000000000000000e+01 3.043772412499999518e+03 -5.918127541276932413e-02
1.300000000000000000e+01 3.043772412499999518e+03 -6.164491492910382370e-02
1.350000000000000000e+01 3.043772412499999518e+03 -4.778123459759121838e-02
1.400000000000000000e+01 3.043772412499999518e+03 -2.139753821063682462e-02
1.450000000000000000e+01 3.043772412499999518e+03 -2.052024658947443347e-02
1.500000000000000000e+01 3.043772412499999518e+03 -4.872183632964722719e-03
1.550000000000000000e+01 3.043772412499999518e+03 -4.779047411616789073e-03
1.600000000000000000e+01 3.043772412499999518e+03 2.298044478258895549e-04
1.650000000000000000e+01 3.043772412499999518e+03 -7.927361638560894439e-04
1.700000000000000000e+01 3.043772412499999518e+03 4.840868987254999718e-05
1.750000000000000000e+01 3.043772412499999518e+03 -1.039543467079281967e-04
1.800000000000000000e+01 3.043772412499999518e+03 7.958737434305372931e-05
1.850000000000000000e+01 3.043772412499999518e+03 1.155809427232028169e-05
1.900000000000000000e+01 3.043772412499999518e+03 -2.826361762679789074e-05
1.950000000000000000e+01 3.043772412499999518e+03 3.281584343540216471e-05
0.000000000000000000e+00 3.044814800312500211e+03 3.233669109849295065e-02
5.000000000000000000e-01 3.044814800312500211e+03 -7.025328136452667913e-04
1.000000000000000000e+00 3.044814800312500211e+03 -1.629794391877615461e-02
1.500000000000000000e+00 3.044814800312500211e+03 8.982016761501589869e-03
2.000000000000000000e+00 3.044814800312500211e+03 5.908465839742243521e-03
2.500000000000000000e+00 3.044814800312500211e+03 -3.640161775230007189e-03
3.000000000000000000e+00 3.044814800312500211e+03 2.294930162776540744e-02
3.500000000000000000e+00 3.044814800312500211e+03 -1.111371102407855867e-02
4.000000000000000000e+00 3.044814800312500211e+03 7.014417285146995647e-03
4.500000000000000000e+00 3.044814800312500211e+03 -2.187361936504140375e-03
5.000000000000000000e+00 3.044814800312500211e+03 -1.458319539019509170e-02
5.500000000000000000e+00 3.044814800312500211e+03 -1.576796490715310153e-02
6.000000000000000000e+00 3.044814800312500211e+03 4.349495375373021175e-04
6.500000000000000000e+00 3.044814800312500211e+03 1.182665802153090411e-02
7.000000000000000000e+00 3.044814800312500211e+03 -2.723452760092966163e-02
7.500000000000000000e+00 3.044814800312500211e+03 -3.110217928816490056e-03
8.000000000000000000e+00 3.044814800312500211e+03 -2.235449827521602054e-03
8.500000000000000000e+00 3.044814800312500211e+03 3.790080547160663057e-03
9.000000000000000000e+00 3.044814800312500211e+03 8.994178681493682909e-03
9.500000000000000000e+00 3.044814800312500211e+03 -1.795170974637443073e-02
1.000000000000000000e+01 3.044814800312500211e+03 -2.811322918541674099e-02
1.050000000000000000e+01 3.044814800312500211e+03 -4.527123299796017436e-02
1.100000000000000000e+01 3.044814800312500211e+03 -4.741435909250596437e-02
1.150000000000000000e+01 3.044814800312500211e+03 -5.038989704359624761e-02
1.200000000000000000e+01 3.044814800312500211e+03 -8.594889233595912059e-02
1.250000000000000000e+01 3.044814800312500211e+03 -5.975018986816753308e-02
1.300000000000000000e+01 3.044814800312500211e+03 -6.116429857152932970e-02
1.350000000000000000e+01 3.044814800312500211e+03 -4.830167232658959947e-02
1.400000000000000000e+01 3.044814800312500211e+03 -2.126933566027870356e-02
1.450000000000000000e+01 3.044814800312500211e+03 -2.088966849118664357e-02
1.500000000000000000e+01 3.044814800312500211e+03 -5.021105300068876530e-03
1.550000000000000000e+01 3.044814800312500211e+03 -4.622810838217369413e-03
1.600000000000000000e+01 3.044814800312500211e+03 1.957468365182450328e-04
1.650000000000000000e+01 3.044814800312500211e+03 -7.839178956213656681e-04
1.700000000000000000e+01 3.044814800312500211e+03 6.051671042717820062e-05
1.750000000000000000e+01 3.044814800312500211e+03 -1.028538421343717577e-04
1.800000000000000000e+01 3.044814800312500211e+03 6.770298439083379037e-05
1.850000000000000000e+01 3.044814800312500211e+03 1.779502258821016335e-05
1.900000000000000000e+01 3.044814800312500211e+03 -2.936161776994034866e-05
1.950000000000000000e+01 3.044814800312500211e+03 3.105526440787894656e-05
0.000000000000000000e+00 3.045857188124999539e+03 3.246646092831351194e-02
5.000000000000000000e-01 3.045857188124999539e+03 -2.840127176033219267e-03
1.000000000000000000e+00 3.045857188124999539e+03 -1.338461980385641931e-02
1.500000000000000000e+00 3.045857188124999539e+03 8.095186458518687303e-03
2.000000000000000000e+00 3.045857188124999539e+03 5.975989383553092192e-03
2.500000000000000000e+00 3.045857188124999539e+03 -5.458386309298809622e-03
3.000000000000000000e+00 3.045857188124999539e+03 2.369339696739977338e-02
3.500000000000000000e+00 3.045857188124999539e+03 -1.049048855453179295e-02
4.000000000000000000e+00 3.045857188124999539e+03 6.142950954753574264e-03
4.500000000000000000e+00 3.045857188124999539e+03 -2.188647042255179552e-03
5.000000000000000000e+00 3.045857188124999539e+03 -1.483147733816693632e-02
5.500000000000000000e+00 3.045857188124999539e+03 -1.528562776718505288e-02
6.000000000000000000e+00 3.045857188124999539e+03 2.129049070799751307e-04
6.500000000000000000e+00 3.045857188124999539e+03 1.225589258047283733e-02
7.000000000000000000e+00 3.045857188124999539e+03 -2.828451801306218483e-02
7.500000000000000000e+00 3.045857188124999539e+03 -2.897847353870366873e-03
8.000000000000000000e+00 3.045857188124999539e+03 -1.898174344913834124e-03
8.500000000000000000e+00 3.045857188124999539e+03 6.151187310279135519e-03
9.000000000000000000e+00 3.045857188124999539e+03 7.545415220147877987e-03
9.500000000000000000e+00 3.045857188124999539e+03 -1.799283467756342125e-02
1.000000000000000000e+01 3.045857188124999539e+03 -2.808120333913292216e-02
1.050000000000000000e+01 3.045857188124999539e+03 -4.591877924572685538e-02
1.100000000000000000e+01 3.045857188124999539e+03 -4.580080282175962025e-02
1.150000000000000000e+01 3.045857188124999539e+03 -5.065199652453371976e-02
1.200000000000000000e+01 3.045857188124999539e+03 -8.779354242309578282e-02
1.250000000000000000e+01 3.045857188124999539e+03 -6.056497264376501516e-02
1.300000000000000000e+01 3.045857188124999539e+03 -6.057322483209233444e-02
1.350000000000000000e+01 3.045857188124999539e+03 -4.884962585586465067e-02
1.400000000000000000e+01 3.045857188124999539e+03 -2.118839212695919350e-02
1.450000000000000000e+01 3.045857188124999539e+03 -2.121832188293670818e-02
1.500000000000000000e+01 3.045857188124999539e+03 -5.172389727588623358e-03
1.550000000000000000e+01 3.045857188124999539e+03 -4.464758749602926700e-03
1.600000000000000000e+01 3.045857188124999539e+03 1.739917129427203714e-04
1.650000000000000000e+01 3.045857188124999539e+03 -7.752585636435452721e-04
1.700000000000000000e+01 3.045857188124999539e+03 7.638516786598505007e-05
1.750000000000000000e+01 3.045857188124999539e+03 -1.011456254361229576e-04
1.800000000000000000e+01 3.045857188124999539e+03 5.439486199806799167e-05
1.850000000000000000e+01 3.045857188124999539e+03 2.406724260572623759e-05
1.900000000000000000e+01 3.045857188124999539e+03 -3.046142929945151932e-05
1.950000000000000000e+01 3.045857188124999539e+03 2.892586269103912083e-05
0.000000000000000000e+00 3.046899575937499776e+03 3.241327134331672966e-02
5.000000000000000000e-01 3.046899575937499776e+03 -5.082601898515377511e-03
1.000000000000000000e+00 3.046899575937499776e+03 -1.039382370246182304e-02
1.500000000000000000e+00 3.046899575937499776e+03 7.154124087869707591e-03
2.000000000000000000e+00 3.046899575937499776e+03 6.094238739376213985e-03
2.500000000000000000e+00 3.046899575937499776e+03 -7.506782444806475545e-03
3.000000000000000000e+00 3.046899575937499776e+03 2.436699733947249660e-02
3.500000000000000000e+00 3.046899575937499776e+03 -9.933245064919231718e-03
4.000000000000000000e+00 3.046899575937499776e+03 5.139285139059247137e-03
4.500000000000000000e+00 3.046899575937499776e+03 -1.971907836563749870e-03
5.000000000000000000e+00 3.046899575937499776e+03 -1.514461968574077992e-02
5.500000000000000000e+00 3.046899575937499776e+03 -1.471617916712059278e-02
6.000000000000000000e+00 3.046899575937499776e+03 1.060918284144923162e-04
6.500000000000000000e+00 3.046899575937499776e+03 1.262779999222373405e-02
7.000000000000000000e+00 3.046899575937499776e+03 -2.911131639715642747e-02
7.500000000000000000e+00 3.046899575937499776e+03 -2.695636398425848689e-03
8.000000000000000000e+00 3.046899575937499776e+03 -1.609044001961066738e-03
8.500000000000000000e+00 3.046899575937499776e+03 8.440257348126433551e-03
9.000000000000000000e+00 3.046899575937499776e+03 6.199635788290985654e-03
9.500000000000000000e+00 3.046899575937499776e+03 -1.794735778956553854e-02
1.000000000000000000e+01 3.046899575937499776e+03 -2.799888588813264495e-02
1.050000000000000000e+01 3.046899575937499776e+03 -4.633886964110527085e-02
1.100000000000000000e+01 3.046899575937499776e+03 -4.431348651978127967e-02
1.150000000000000000e+01 3.046899575937499776e+03 -5.097896079828648230e-02
1.200000000000000000e+01 3.046899575937499776e+03 -8.937852543284104112e-02
1.250000000000000000e+01 3.046899575937499776e+03 -6.160584303288804686e-02
1.300000000000000000e+01 3.046899575937499776e+03 -5.990004203970700214e-02
1.350000000000000000e+01 3.046899575937499776e+03 -4.941725257693925510e-02
1.400000000000000000e+01 3.046899575937499776e+03 -2.118366123992498559e-02
1.450000000000000000e+01 3.046899575937499776e+03 -2.148833603981646634e-02
1.500000000000000000e+01 3.046899575937499776e+03 -5.324500133241123236e-03
1.550000000000000000e+01 3.046899575937499776e+03 -4.309537507969530591e-03
1.600000000000000000e+01 3.046899575937499776e+03 1.655178155108916259e-04
1.650000000000000000e+01 3.046899575937499776e+03 -7.697464289921120964e-04
1.700000000000000000e+01 3.046899575937499776e+03 9.518139507715128733e-05
1.750000000000000000e+01 3.046899575937499776e+03 -9.864078635052876362e-05
1.800000000000000000e+01 3.046899575937499776e+03 4.048231738657838679e-05
1.850000000000000000e+01 3.046899575937499776e+03 3.010663266545165670e-05
1.900000000000000000e+01 3.046899575937499776e+03 -3.127319888111748382e-05
1.950000000000000000e+01 3.046899575937499776e+03 2.644501266658982807e-05
0.000000000000000000e+00 3.047941963749999104e+03 3.224521199904855501e-02
5.000000000000000000e-01 3.047941963749999104e+03 -7.372411134992971384e-03
1.000000000000000000e+00 3.047941963749999104e+03 -7.459743971819450883e-03
1.500000000000000000e+00 3.047941963749999104e+03 6.220495701228088981e-03
2.000000000000000000e+00 3.047941963749999104e+03 6.305349149180529932e-03
2.500000000000000000e+00 3.047941963749999104e+03 -9.759947130540442758e-03
3.000000000000000000e+00 3.047941963749999104e+03 2.489327150024754631e-02
3.500000000000000000e+00 3.047941963749999104e+03 -9.489797691487670411e-03
4.000000000000000000e+00 3.047941963749999104e+03 4.094317682946802504e-03
4.500000000000000000e+00 3.047941963749999104e+03 -1.568900721233138342e-03
5.000000000000000000e+00 3.047941963749999104e+03 -1.554399565787257555e-02
5.500000000000000000e+00 3.047941963749999104e+03 -1.409160339419535633e-02
6.000000000000000000e+00 3.047941963749999104e+03 1.747532568693990274e-04
6.500000000000000000e+00 3.047941963749999104e+03 1.292775306411635822e-02
7.000000000000000000e+00 3.047941963749999104e+03 -2.974039923936318275e-02
7.500000000000000000e+00 3.047941963749999104e+03 -2.482037140005340960e-03
8.000000000000000000e+00 3.047941963749999104e+03 -1.368541667256342655e-03
8.500000000000000000e+00 3.047941963749999104e+03 1.063370161278137833e-02
9.000000000000000000e+00 3.047941963749999104e+03 4.920207135701535305e-03
9.500000000000000000e+00 3.047941963749999104e+03 -1.777923247957615555e-02
1.000000000000000000e+01 3.047941963749999104e+03 -2.787596914028440953e-02
1.050000000000000000e+01 3.047941963749999104e+03 -4.647304245636495190e-02
1.100000000000000000e+01 3.047941963749999104e+03 -4.303595924219006524e-02
1.150000000000000000e+01 3.047941963749999104e+03 -5.142749083836994223e-02
1.200000000000000000e+01 3.047941963749999104e+03 -9.067007956918105016e-02
1.250000000000000000e+01 3.047941963749999104e+03 -6.284049914051269281e-02
1.300000000000000000e+01 3.047941963749999104e+03 -5.918689355971230165e-02
1.350000000000000000e+01 3.047941963749999104e+03 -4.994732327163328017e-02
1.400000000000000000e+01 3.047941963749999104e+03 -2.129269030255677431e-02
1.450000000000000000e+01 3.047941963749999104e+03 -2.168826244666197806e-02
1.500000000000000000e+01 3.047941963749999104e+03 -5.479127917020919572e-03
1.550000000000000000e+01 3.047941963749999104e+03 -4.162497511971164493e-03
1.600000000000000000e+01 3.047941963749999104e+03 1.686637521973840452e-04
1.650000000000000000e+01 3.047941963749999104e+03 -7.682750650674552342e-04
1.700000000000000000e+01 3.047941963749999104e+03 1.161856982532299075e-04
1.750000000000000000e+01 3.047941963749999104e+03 -9.524499082893438714e-05
1.800000000000000000e+01 3.047941963749999104e+03 2.650751711795172627e-05
1.850000000000000000e+01 3.047941963749999104e+03 3.557954020559036976e-05
1.900000000000000000e+01 3.047941963749999104e+03 -3.143581145445632210e-05
1.950000000000000000e+01 3.047941963749999104e+03 2.360095449211004265e-05
0.000000000000000000e+00 3.048984351562499796e+03 3.198129898240750085e-02
5.000000000000000000e-01 3.048984351562499796e+03 -9.670896002960576235e-03
1.000000000000000000e+00 3.048984351562499796e+03 -4.692700904136973793e-03
1.500000000000000000e+00 3.048984351562499796e+03 5.357239284954234439e-03
2.000000000000000000e+00 3.048984351562499796e+03 6.595374180318083583e-03
2.500000000000000000e+00 3.048984351562499796e+03 -1.214396863806334673e-02
3.000000000000000000e+00 3.048984351562499796e+03 2.520151925283212191e-02
3.500000000000000000e+00 3.048984351562499796e+03 -9.163967352366559835e-03
4.000000000000000000e+00 3.048984351562499796e+03 3.095747522347331877e-03
4.500000000000000000e+00 3.048984351562499796e+03 -1.016940946173462094e-03
5.000000000000000000e+00 3.048984351562499796e+03 -1.602358442372901412e-02
5.500000000000000000e+00 3.048984351562499796e+03 -1.347100445448666008e-02
6.000000000000000000e+00 3.048984351562499796e+03 4.939651895764354600e-04
6.500000000000000000e+00 3.048984351562499796e+03 1.314779585142994943e-02
7.000000000000000000e+00 3.048984351562499796e+03 -3.018160243032694257e-02
7.500000000000000000e+00 3.048984351562499796e+03 -2.228371087959964223e-03
8.000000000000000000e+00 3.048984351562499796e+03 -1.159503441302519146e-03
8.500000000000000000e+00 3.048984351562499796e+03 1.267646749107199759e-02
9.000000000000000000e+00 3.048984351562499796e+03 3.705141368150899426e-03
9.500000000000000000e+00 3.048984351562499796e+03 -1.746890763923119108e-02
1.000000000000000000e+01 3.048984351562499796e+03 -2.773549004959328934e-02
1.050000000000000000e+01 3.048984351562499796e+03 -4.629839505288961543e-02
1.100000000000000000e+01 3.048984351562499796e+03 -4.202592006449395318e-02
1.150000000000000000e+01 3.048984351562499796e+03 -5.200080429127074133e-02
1.200000000000000000e+01 3.048984351562499796e+03 -9.166967229349139157e-02
1.250000000000000000e+01 3.048984351562499796e+03 -6.424232353386888361e-02
1.300000000000000000e+01 3.048984351562499796e+03 -5.848636526749951409e-02
1.350000000000000000e+01 3.048984351562499796e+03 -5.037740052754260955e-02
1.400000000000000000e+01 3.048984351562499796e+03 -2.155365230004670576e-02
1.450000000000000000e+01 3.048984351562499796e+03 -2.178741294014711893e-02
1.500000000000000000e+01 3.048984351562499796e+03 -5.650364956567767438e-03
1.550000000000000000e+01 3.048984351562499796e+03 -4.035249878270971008e-03
1.600000000000000000e+01 3.048984351562499796e+03 1.829929572242542464e-04
1.650000000000000000e+01 3.048984351562499796e+03 -7.708577978713411624e-04
1.700000000000000000e+01 3.048984351562499796e+03 1.386558801639162035e-04
1.750000000000000000e+01 3.048984351562499796e+03 -9.077115821019437786e-05
1.800000000000000000e+01 3.048984351562499796e+03 1.256822467033665168e-05
1.850000000000000000e+01 3.048984351562499796e+03 4.044474556646650293e-05
1.900000000000000000e+01 3.048984351562499796e+03 -3.085549000497157747e-05
1.950000000000000000e+01 3.048984351562499796e+03 2.055517486787911743e-05
0.000000000000000000e+00 3.050026739375000034e+03 3.159877019191934672e-02
5.000000000000000000e-01 3.050026739375000034e+03 -1.193687433454068171e-02
1.000000000000000000e+00 3.050026739375000034e+03 -2.151115220159898877e-03
1.500000000000000000e+00 3.050026739375000034e+03 4.625646228507759340e-03
2.000000000000000000e+00 3.050026739375000034e+03 6.900177537842367391e-03
2.500000000000000000e+00 3.050026739375000034e+03 -1.453528100963839657e-02
3.000000000000000000e+00 3.050026739375000034e+03 2.526666050227024604e-02
3.500000000000000000e+00 3.050026739375000034e+03 -8.924170412056418866e-03
4.000000000000000000e+00 3.050026739375000034e+03 2.149006684474664627e-03
4.500000000000000000e+00 3.050026739375000034e+03 -3.607024840794450572e-04
5.000000000000000000e+00 3.050026739375000034e+03 -1.657801123923024339e-02
5.500000000000000000e+00 3.050026739375000034e+03 -1.284425364641809952e-02
6.000000000000000000e+00 3.050026739375000034e+03 1.046847966168565130e-03
6.500000000000000000e+00 3.050026739375000034e+03 1.330272193347184495e-02
7.000000000000000000e+00 3.050026739375000034e+03 -3.043802304234063949e-02
7.500000000000000000e+00 3.050026739375000034e+03 -1.927153444667510955e-03
8.000000000000000000e+00 3.050026739375000034e+03 -9.743475756444024529e-04
8.500000000000000000e+00 3.050026739375000034e+03 1.451070354414343323e-02
9.000000000000000000e+00 3.050026739375000034e+03 2.604982141468244281e-03
9.500000000000000000e+00 3.050026739375000034e+03 -1.703271435510684759e-02
1.000000000000000000e+01 3.050026739375000034e+03 -2.750191904926821418e-02
1.050000000000000000e+01 3.050026739375000034e+03 -4.589715976462325348e-02
1.100000000000000000e+01 3.050026739375000034e+03 -4.123015928622857790e-02
1.150000000000000000e+01 3.050026739375000034e+03 -5.266634631541645267e-02
1.200000000000000000e+01 3.050026739375000034e+03 -9.242592698360886649e-02
1.250000000000000000e+01 3.050026739375000034e+03 -6.576364373083583292e-02
1.300000000000000000e+01 3.050026739375000034e+03 -5.785130591403555428e-02
1.350000000000000000e+01 3.050026739375000034e+03 -5.066236472904588756e-02
1.400000000000000000e+01 3.050026739375000034e+03 -2.200073947441197678e-02
1.450000000000000000e+01 3.050026739375000034e+03 -2.176605197400528074e-02
1.500000000000000000e+01 3.050026739375000034e+03 -5.847480283184123238e-03
1.550000000000000000e+01 3.050026739375000034e+03 -3.933153409228366468e-03
1.600000000000000000e+01 3.050026739375000034e+03 2.061174311761774093e-04
1.650000000000000000e+01 3.050026739375000034e+03 -7.763990491496955892e-04
1.700000000000000000e+01 3.050026739375000034e+03 1.619506270138594865e-04
1.750000000000000000e+01 3.050026739375000034e+03 -8.568350618554034133e-05
1.800000000000000000e+01 3.050026739375000034e+03 -9.325691337675867860e-07
1.850000000000000000e+01 3.050026739375000034e+03 4.453667563589232107e-05
1.900000000000000000e+01 3.050026739375000034e+03 -2.959481181897708835e-05
1.950000000000000000e+01 3.050026739375000034e+03 1.756277420862781600e-05
0.000000000000000000e+00 3.051069127187499817e+03 3.107609357766269106e-02
5.000000000000000000e-01 3.051069127187499817e+03 -1.408036320377099686e-02
1.000000000000000000e+00 3.051069127187499817e+03 1.033537914377265373e-04
1.500000000000000000e+00 3.051069127187499817e+03 4.046379223876069714e-03
2.000000000000000000e+00 3.051069127187499817e+03 7.163116662137736755e-03
2.500000000000000000e+00 3.051069127187499817e+03 -1.685113926926232186e-02
3.000000000000000000e+00 3.051069127187499817e+03 2.510210684326233746e-02
3.500000000000000000e+00 3.051069127187499817e+03 -8.747133157214620480e-03
4.000000000000000000e+00 3.051069127187499817e+03 1.286475962234910272e-03
4.500000000000000000e+00 3.051069127187499817e+03 3.300138246547314235e-04
5.000000000000000000e+00 3.051069127187499817e+03 -1.713112299781693534e-02
5.500000000000000000e+00 3.051069127187499817e+03 -1.221781448282371549e-02
6.000000000000000000e+00 3.051069127187499817e+03 1.764140926225902812e-03
6.500000000000000000e+00 3.051069127187499817e+03 1.342257152266796046e-02
7.000000000000000000e+00 3.051069127187499817e+03 -3.054728773638006392e-02
7.500000000000000000e+00 3.051069127187499817e+03 -1.554605466940140335e-03
8.000000000000000000e+00 3.051069127187499817e+03 -7.946764327789907238e-04
8.500000000000000000e+00 3.051069127187499817e+03 1.608784727904586861e-02
9.000000000000000000e+00 3.051069127187499817e+03 1.686909587833315769e-03
9.500000000000000000e+00 3.051069127187499817e+03 -1.650447413710884673e-02
1.000000000000000000e+01 3.051069127187499817e+03 -2.708683113665035988e-02
1.050000000000000000e+01 3.051069127187499817e+03 -4.535148232258204293e-02
1.100000000000000000e+01 3.051069127187499817e+03 -4.062753978367647512e-02
1.150000000000000000e+01 3.051069127187499817e+03 -5.340770793461466215e-02
1.200000000000000000e+01 3.051069127187499817e+03 -9.294536911680081892e-02
1.250000000000000000e+01 3.051069127187499817e+03 -6.734765615999722954e-02
1.300000000000000000e+01 3.051069127187499817e+03 -5.736524182902153629e-02
1.350000000000000000e+01 3.051069127187499817e+03 -5.076506682062219278e-02
1.400000000000000000e+01 3.051069127187499817e+03 -2.264316661772533892e-02
1.450000000000000000e+01 3.051069127187499817e+03 -2.163173064118900299e-02
1.500000000000000000e+01 3.051069127187499817e+03 -6.074119048747922585e-03
1.550000000000000000e+01 3.051069127187499817e+03 -3.857194843072867581e-03
1.600000000000000000e+01 3.051069127187499817e+03 2.336492674276490346e-04
1.650000000000000000e+01 3.051069127187499817e+03 -7.823435921270601801e-04
1.700000000000000000e+01 3.051069127187499817e+03 1.839196456220324512e-04
1.750000000000000000e+01 3.051069127187499817e+03 -7.993300864934376891e-05
1.800000000000000000e+01 3.051069127187499817e+03 -1.339654327378346327e-05
1.850000000000000000e+01 3.051069127187499817e+03 4.762473480124475636e-05
1.900000000000000000e+01 3.051069127187499817e+03 -2.758711093101047997e-05
1.950000000000000000e+01 3.051069127187499817e+03 1.479191745290217562e-05
0.000000000000000000e+00 3.052111514999999599e+03 3.036620360486443418e-02
5.000000000000000000e-01 3.052111514999999599e+03 -1.602801541895055790e-02
1.000000000000000000e+00 3.052111514999999599e+03 2.039007270941908898e-03
1.500000000000000000e+00 3.052111514999999599e+03 3.608653976176609459e-03
2.000000000000000000e+00 3.052111514999999599e+03 7.326394042207693899e-03
2.500000000000000000e+00 3.052111514999999599e+03 -1.898799456980126282e-02
3.000000000000000000e+00 3.052111514999999599e+03 2.468081781656491017e-02
3.500000000000000000e+00 3.052111514999999599e+03 -8.591565070371611976e-03
4.000000000000000000e+00 3.052111514999999599e+03 5.457326922968349292e-04
4.500000000000000000e+00 3.052111514999999599e+03 1.003272483968053064e-03
5.000000000000000000e+00 3.052111514999999599e+03 -1.759581179189824776e-02
5.500000000000000000e+00 3.052111514999999599e+03 -1.160939779539685995e-02
6.000000000000000000e+00 3.052111514999999599e+03 2.597648748167767901e-03
6.500000000000000000e+00 3.052111514999999599e+03 1.350731292306742853e-02
7.000000000000000000e+00 3.052111514999999599e+03 -3.051137929406424337e-02
7.500000000000000000e+00 3.052111514999999599e+03 -1.132793450760701979e-03
8.000000000000000000e+00 3.052111514999999599e+03 -6.171498423775335007e-04
8.500000000000000000e+00 3.052111514999999599e+03 1.739002072126627843e-02
9.000000000000000000e+00 3.052111514999999599e+03 9.452633758264779090e-04
9.500000000000000000e+00 3.052111514999999599e+03 -1.587325506089859450e-02
1.000000000000000000e+01 3.052111514999999599e+03 -2.645510283253632230e-02
1.050000000000000000e+01 3.052111514999999599e+03 -4.477505961976079030e-02
1.100000000000000000e+01 3.052111514999999599e+03 -4.025340930164231223e-02
1.150000000000000000e+01 3.052111514999999599e+03 -5.419385851426054834e-02
1.200000000000000000e+01 3.052111514999999599e+03 -9.315821927620390741e-02
1.250000000000000000e+01 3.052111514999999599e+03 -6.893375834538520430e-02
1.300000000000000000e+01 3.052111514999999599e+03 -5.707961348389266332e-02
1.350000000000000000e+01 3.052111514999999599e+03 -5.067865239625859997e-02
1.400000000000000000e+01 3.052111514999999599e+03 -2.347538580128363112e-02
1.450000000000000000e+01 3.052111514999999599e+03 -2.137853243347384233e-02
1.500000000000000000e+01 3.052111514999999599e+03 -6.334069010782968599e-03
1.550000000000000000e+01 3.052111514999999599e+03 -3.811231004400012900e-03
1.600000000000000000e+01 3.052111514999999599e+03 2.613197719173800419e-04
1.650000000000000000e+01 3.052111514999999599e+03 -7.873187733807918750e-04
1.700000000000000000e+01 3.052111514999999599e+03 2.028074072345204090e-04
1.750000000000000000e+01 3.052111514999999599e+03 -7.329902187655321251e-05
1.800000000000000000e+01 3.052111514999999599e+03 -2.468500907638111430e-05
1.850000000000000000e+01 3.052111514999999599e+03 4.956987153292295083e-05
1.900000000000000000e+01 3.052111514999999599e+03 -2.452136384528062668e-05
1.950000000000000000e+01 3.052111514999999599e+03 1.215149206604673192e-05
0.000000000000000000e+00 3.053153902812499837e+03 2.944198808036939050e-02
5.000000000000000000e-01 3.053153902812499837e+03 -1.777336580732825563e-02
1.000000000000000000e+00 3.053153902812499837e+03 3.639505007585778270e-03
1.500000000000000000e+00 3.053153902812499837e+03 3.295077552000174291e-03
2.000000000000000000e+00 3.053153902812499837e+03 7.395262780513505059e-03
2.500000000000000000e+00 3.053153902812499837e+03 -2.087519502110840239e-02
3.000000000000000000e+00 3.053153902812499837e+03 2.399097026409469785e-02
3.500000000000000000e+00 3.053153902812499837e+03 -8.443398320738430135e-03
4.000000000000000000e+00 3.053153902812499837e+03 -6.134526738315685128e-05
4.500000000000000000e+00 3.053153902812499837e+03 1.644645072321842226e-03
5.000000000000000000e+00 3.053153902812499837e+03 -1.793293951616205945e-02
5.500000000000000000e+00 3.053153902812499837e+03 -1.099833067461098920e-02
6.000000000000000000e+00 3.053153902812499837e+03 3.508481426901066506e-03
6.500000000000000000e+00 3.053153902812499837e+03 1.348360667548023986e-02
7.000000000000000000e+00 3.053153902812499837e+03 -3.029121050479871569e-02
7.500000000000000000e+00 3.053153902812499837e+03 -7.111175964916188362e-04
8.000000000000000000e+00 3.053153902812499837e+03 -4.739353023308448022e-04
8.500000000000000000e+00 3.053153902812499837e+03 1.842823098908058857e-02
9.000000000000000000e+00 3.053153902812499837e+03 4.053672752834657379e-04
9.500000000000000000e+00 3.053153902812499837e+03 -1.515305617951732443e-02
1.000000000000000000e+01 3.053153902812499837e+03 -2.559142483507829968e-02
1.050000000000000000e+01 3.053153902812499837e+03 -4.427347112743865165e-02
1.100000000000000000e+01 3.053153902812499837e+03 -4.009376042466199913e-02
1.150000000000000000e+01 3.053153902812499837e+03 -5.498565182848328542e-02
1.200000000000000000e+01 3.053153902812499837e+03 -9.306199847179620621e-02
1.250000000000000000e+01 3.053153902812499837e+03 -7.044606859946049571e-02
1.300000000000000000e+01 3.053153902812499837e+03 -5.699528740977821695e-02
1.350000000000000000e+01 3.053153902812499837e+03 -5.043468121937718512e-02
1.400000000000000000e+01 3.053153902812499837e+03 -2.446332866517941795e-02
1.450000000000000000e+01 3.053153902812499837e+03 -2.102245950860038778e-02
1.500000000000000000e+01 3.053153902812499837e+03 -6.620598759831368071e-03
1.550000000000000000e+01 3.053153902812499837e+03 -3.797673955925133429e-03
1.600000000000000000e+01 3.053153902812499837e+03 2.861133628398802148e-04
1.650000000000000000e+01 3.053153902812499837e+03 -7.896939991837198698e-04
1.700000000000000000e+01 3.053153902812499837e+03 2.177189531620054783e-04
1.750000000000000000e+01 3.053153902812499837e+03 -6.596653703363227047e-05
1.800000000000000000e+01 3.053153902812499837e+03 -3.464551601461425518e-05
1.850000000000000000e+01 3.053153902812499837e+03 5.030400605882673760e-05
1.900000000000000000e+01 3.053153902812499837e+03 -2.029019663228915651e-05
1.950000000000000000e+01 3.053153902812499837e+03 9.652738527642615548e-06
0.000000000000000000e+00 3.054196290624999619e+03 2.832857758209252411e-02
5.000000000000000000e-01 3.054196290624999619e+03 -1.924615426508803281e-02
1.000000000000000000e+00 3.054196290624999619e+03 4.879525227048524087e-03
1.500000000000000000e+00 3.054196290624999619e+03 3.061203929210670402e-03
2.000000000000000000e+00 3.054196290624999619e+03 7.377306307486139123e-03
2.500000000000000000e+00 3.054196290624999619e+03 -2.248706416283817455e-02
3.000000000000000000e+00 3.054196290624999619e+03 2.307985971190337077e-02
3.500000000000000000e+00 3.054196290624999619e+03 -8.286161833354564396e-03
4.000000000000000000e+00 3.054196290624999619e+03 -5.666736513083178934e-04
4.500000000000000000e+00 3.054196290624999619e+03 2.226878695938811197e-03
5.000000000000000000e+00 3.054196290624999619e+03 -1.809248823608415255e-02
5.500000000000000000e+00 3.054196290624999619e+03 -1.039958607291234863e-02
6.000000000000000000e+00 3.054196290624999619e+03 4.443105767719631068e-03
6.500000000000000000e+00 3.054196290624999619e+03 1.330252803588189044e-02
7.000000000000000000e+00 3.054196290624999619e+03 -2.986269545264152309e-02
7.500000000000000000e+00 3.054196290624999619e+03 -3.130062302442998675e-04
8.000000000000000000e+00 3.054196290624999619e+03 -3.587935593934531001e-04
8.500000000000000000e+00 3.054196290624999619e+03 1.916226158429317275e-02
9.000000000000000000e+00 3.054196290624999619e+03 1.026432584458185652e-04
9.500000000000000000e+00 3.054196290624999619e+03 -1.438455170749520368e-02
1.000000000000000000e+01 3.054196290624999619e+03 -2.452334124827569919e-02
1.050000000000000000e+01 3.054196290624999619e+03 -4.389086773999421182e-02
1.100000000000000000e+01 3.054196290624999619e+03 -4.007174257913938276e-02
1.150000000000000000e+01 3.054196290624999619e+03 -5.579854400806990439e-02
1.200000000000000000e+01 3.054196290624999619e+03 -9.273158105764291170e-02
1.250000000000000000e+01 3.054196290624999619e+03 -7.182310785131042208e-02
1.300000000000000000e+01 3.054196290624999619e+03 -5.710718247543283832e-02
1.350000000000000000e+01 3.054196290624999619e+03 -5.007794194428466517e-02
1.400000000000000000e+01 3.054196290624999619e+03 -2.555811672806448595e-02
1.450000000000000000e+01 3.054196290624999619e+03 -2.060183734251959733e-02
1.500000000000000000e+01 3.054196290624999619e+03 -6.926104620316867952e-03
1.550000000000000000e+01 3.054196290624999619e+03 -3.812511319025131597e-03
1.600000000000000000e+01 3.054196290624999619e+03 3.033221706652056756e-04
1.650000000000000000e+01 3.054196290624999619e+03 -7.854122424756880549e-04
1.700000000000000000e+01 3.054196290624999619e+03 2.265785192377662118e-04
1.750000000000000000e+01 3.054196290624999619e+03 -5.767579834721124849e-05
1.800000000000000000e+01 3.054196290624999619e+03 -4.310511626581529552e-05
1.850000000000000000e+01 3.054196290624999619e+03 4.984781216232013582e-05
1.900000000000000000e+01 3.054196290624999619e+03 -1.489787624066605283e-05
1.950000000000000000e+01 3.054196290624999619e+03 7.468340708423757030e-06
0.000000000000000000e+00 3.055238678437499857e+03 2.699210352265341353e-02
5.000000000000000000e-01 3.055238678437499857e+03 -2.035547588423015572e-02
1.000000000000000000e+00 3.055238678437499857e+03 5.785517440642734543e-03
1.500000000000000000e+00 3.055238678437499857e+03 2.858617564776082601e-03
2.000000000000000000e+00 3.055238678437499857e+03 7.209697048141250689e-03
2.500000000000000000e+00 3.055238678437499857e+03 -2.374075150947657295e-02
3.000000000000000000e+00 3.055238678437499857e+03 2.202270655373205974e-02
3.500000000000000000e+00 3.055238678437499857e+03 -8.066858881673868997e-03
4.000000000000000000e+00 3.055238678437499857e+03 -9.922908999898576513e-04
4.500000000000000000e+00 3.055238678437499857e+03 2.736702024743005966e-03
5.000000000000000000e+00 3.055238678437499857e+03 -1.809257221604214372e-02
5.500000000000000000e+00 3.055238678437499857e+03 -9.793360963725844873e-03
6.000000000000000000e+00 3.055238678437499857e+03 5.307851946350453445e-03
6.500000000000000000e+00 3.055238678437499857e+03 1.295679081165408177e-02
7.000000000000000000e+00 3.055238678437499857e+03 -2.918495729101492492e-02
7.500000000000000000e+00 3.055238678437499857e+03 6.717629859792718168e-05
8.000000000000000000e+00 3.055238678437499857e+03 -2.302390017185877583e-04
8.500000000000000000e+00 3.055238678437499857e+03 1.951170459818341724e-02
9.000000000000000000e+00 3.055238678437499857e+03 -1.366305868174023229e-05
9.500000000000000000e+00 3.055238678437499857e+03 -1.357848190187465644e-02
1.000000000000000000e+01 3.055238678437499857e+03 -2.327355498396630959e-02
1.050000000000000000e+01 3.055238678437499857e+03 -4.367639774506015121e-02
1.100000000000000000e+01 3.055238678437499857e+03 -4.014318855259110114e-02
1.150000000000000000e+01 3.055238678437499857e+03 -5.665195849524468780e-02
1.200000000000000000e+01 3.055238678437499857e+03 -9.221170962432949370e-02
1.250000000000000000e+01 3.055238678437499857e+03 -7.303241065674288823e-02
1.300000000000000000e+01 3.055238678437499857e+03 -5.742008928123117084e-02
1.350000000000000000e+01 3.055238678437499857e+03 -4.965315610832494314e-02
1.400000000000000000e+01 3.055238678437499857e+03 -2.671261097864202280e-02
1.450000000000000000e+01 3.055238678437499857e+03 -2.014905178684252285e-02
1.500000000000000000e+01 3.055238678437499857e+03 -7.252807024819792926e-03
1.550000000000000000e+01 3.055238678437499857e+03 -3.851718715985547829e-03
1.600000000000000000e+01 3.055238678437499857e+03 3.110074135176508657e-04
1.650000000000000000e+01 3.055238678437499857e+03 -7.713609524352902638e-04
1.700000000000000000e+01 3.055238678437499857e+03 2.269401308098851328e-04
1.750000000000000000e+01 3.055238678437499857e+03 -4.836310443629818261e-05
1.800000000000000000e+01 3.055238678437499857e+03 -4.970003813497315427e-05
1.850000000000000000e+01 3.055238678437499857e+03 4.815532428673613831e-05
1.900000000000000000e+01 3.055238678437499857e+03 -8.342399304624940876e-06
1.950000000000000000e+01 3.055238678437499857e+03 5.662785717938005114e-06
0.000000000000000000e+00 3.056281066250000094e+03 2.539329459696971353e-02
5.000000000000000000e-01 3.056281066250000094e+03 -2.106672226481905164e-02
1.000000000000000000e+00 3.056281066250000094e+03 6.401556839908545578e-03
1.500000000000000000e+00 3.056281066250000094e+03 2.671142878808168645e-03
2.000000000000000000e+00 3.056281066250000094e+03 6.842521803744473601e-03
2.500000000000000000e+00 3.056281066250000094e+03 -2.461379980754169888e-02
3.000000000000000000e+00 3.056281066250000094e+03 2.088904216595934352e-02
3.500000000000000000e+00 3.056281066250000094e+03 -7.769695356477775323e-03
4.000000000000000000e+00 3.056281066250000094e+03 -1.299860951752136859e-03
4.500000000000000000e+00 3.056281066250000094e+03 3.162935715093327833e-03
5.000000000000000000e+00 3.056281066250000094e+03 -1.800093201127516904e-02
5.500000000000000000e+00 3.056281066250000094e+03 -9.126524423789608015e-03
6.000000000000000000e+00 3.056281066250000094e+03 6.052182250451423190e-03
6.500000000000000000e+00 3.056281066250000094e+03 1.242104338251208591e-02
7.000000000000000000e+00 3.056281066250000094e+03 -2.819468373387275587e-02
7.500000000000000000e+00 3.056281066250000094e+03 4.020110680816506386e-04
8.000000000000000000e+00 3.056281066250000094e+03 -2.580097254519711622e-05
8.500000000000000000e+00 3.056281066250000094e+03 1.946453006891728579e-02
9.000000000000000000e+00 3.056281066250000094e+03 -4.492103359217355680e-05
9.500000000000000000e+00 3.056281066250000094e+03 -1.273910392956413562e-02
1.000000000000000000e+01 3.056281066250000094e+03 -2.187730610805081397e-02
1.050000000000000000e+01 3.056281066250000094e+03 -4.364358452424026841e-02
1.100000000000000000e+01 3.056281066250000094e+03 -4.031250921441393437e-02
1.150000000000000000e+01 3.056281066250000094e+03 -5.753985322216322029e-02
1.200000000000000000e+01 3.056281066250000094e+03 -9.156142592356818211e-02
1.250000000000000000e+01 3.056281066250000094e+03 -7.403205261355726152e-02
1.300000000000000000e+01 3.056281066250000094e+03 -5.793258845745717645e-02
1.350000000000000000e+01 3.056281066250000094e+03 -4.919569072293146494e-02
1.400000000000000000e+01 3.056281066250000094e+03 -2.790126893147448078e-02
1.450000000000000000e+01 3.056281066250000094e+03 -1.967932453651359548e-02
1.500000000000000000e+01 3.056281066250000094e+03 -7.596242370699448146e-03
1.550000000000000000e+01 3.056281066250000094e+03 -3.913584831911394273e-03
1.600000000000000000e+01 3.056281066250000094e+03 3.062299431263129797e-04
1.650000000000000000e+01 3.056281066250000094e+03 -7.451638887988792969e-04
1.700000000000000000e+01 3.056281066250000094e+03 2.177168478613157566e-04
1.750000000000000000e+01 3.056281066250000094e+03 -3.814386600134737817e-05
1.800000000000000000e+01 3.056281066250000094e+03 -5.445134485751802788e-05
1.850000000000000000e+01 3.056281066250000094e+03 4.542107116600781745e-05
1.900000000000000000e+01 3.056281066250000094e+03 -9.844247392457652416e-07
1.950000000000000000e+01 3.056281066250000094e+03 4.240348810612294396e-06
0.000000000000000000e+00 3.057323454062499877e+03 2.359383430472448626e-02
5.000000000000000000e-01 3.057323454062499877e+03 -2.136359025453907906e-02
1.000000000000000000e+00 3.057323454062499877e+03 6.753917979482526243e-03
1.500000000000000000e+00 3.057323454062499877e+03 2.486376884299968098e-03
2.000000000000000000e+00 3.057323454062499877e+03 6.223309053677399116e-03
2.500000000000000000e+00 3.057323454062499877e+03 -2.510284811411526637e-02
3.000000000000000000e+00 3.057323454062499877e+03 1.973109061970291372e-02
3.500000000000000000e+00 3.057323454062499877e+03 -7.338352493916278779e-03
4.000000000000000000e+00 3.057323454062499877e+03 -1.497095469736476865e-03
4.500000000000000000e+00 3.057323454062499877e+03 3.444720015415830144e-03
5.000000000000000000e+00 3.057323454062499877e+03 -1.780451444524146221e-02
5.500000000000000000e+00 3.057323454062499877e+03 -8.372929152307674594e-03
6.000000000000000000e+00 3.057323454062499877e+03 6.631025280607146487e-03
6.500000000000000000e+00 3.057323454062499877e+03 1.172053265596629743e-02
7.000000000000000000e+00 3.057323454062499877e+03 -2.683751918870240505e-02
7.500000000000000000e+00 3.057323454062499877e+03 6.414209516479075796e-04
8.000000000000000000e+00 3.057323454062499877e+03 2.678510299930202685e-04
8.500000000000000000e+00 3.057323454062499877e+03 1.907350504764933688e-02
9.000000000000000000e+00 3.057323454062499877e+03 -4.827528897969774342e-05
9.500000000000000000e+00 3.057323454062499877e+03 -1.185375460206639087e-02
1.000000000000000000e+01 3.057323454062499877e+03 -2.040141401811696245e-02
1.050000000000000000e+01 3.057323454062499877e+03 -4.378768670573335992e-02
1.100000000000000000e+01 3.057323454062499877e+03 -4.057036989665594590e-02
1.150000000000000000e+01 3.057323454062499877e+03 -5.846941683900635373e-02
1.200000000000000000e+01 3.057323454062499877e+03 -9.083633794571768783e-02
1.250000000000000000e+01 3.057323454062499877e+03 -7.479129684604596262e-02
1.300000000000000000e+01 3.057323454062499877e+03 -5.861324095772961484e-02
1.350000000000000000e+01 3.057323454062499877e+03 -4.871288208153789351e-02
1.400000000000000000e+01 3.057323454062499877e+03 -2.913564156465728305e-02
1.450000000000000000e+01 3.057323454062499877e+03 -1.919200062168724408e-02
1.500000000000000000e+01 3.057323454062499877e+03 -7.943920763181145164e-03
1.550000000000000000e+01 3.057323454062499877e+03 -3.993786074137885972e-03
1.600000000000000000e+01 3.057323454062499877e+03 2.856251941433251315e-04
1.650000000000000000e+01 3.057323454062499877e+03 -7.069118228108072898e-04
1.700000000000000000e+01 3.057323454062499877e+03 1.984593260400576960e-04
1.750000000000000000e+01 3.057323454062499877e+03 -2.676308861467776784e-05
1.800000000000000000e+01 3.057323454062499877e+03 -5.754232448052549619e-05
1.850000000000000000e+01 3.057323454062499877e+03 4.175068066796821560e-05
1.900000000000000000e+01 3.057323454062499877e+03 6.777904428555160970e-06
1.950000000000000000e+01 3.057323454062499877e+03 3.175499104245859842e-06
0.000000000000000000e+00 3.058365841874999660e+03 2.159709073388310641e-02
5.000000000000000000e-01 3.058365841874999660e+03 -2.121356010587393745e-02
1.000000000000000000e+00 3.058365841874999660e+03 6.853575442961790283e-03
1.500000000000000000e+00 3.058365841874999660e+03 2.280710556358561680e-03
2.000000000000000000e+00 3.058365841874999660e+03 5.347348188938065745e-03
2.500000000000000000e+00 3.058365841874999660e+03 -2.518712845718399512e-02
3.000000000000000000e+00 3.058365841874999660e+03 1.857093492027236253e-02
3.500000000000000000e+00 3.058365841874999660e+03 -6.663121722669331642e-03
4.000000000000000000e+00 3.058365841874999660e+03 -1.628193404135516069e-03
4.500000000000000000e+00 3.058365841874999660e+03 3.561570604154163343e-03
5.000000000000000000e+00 3.058365841874999660e+03 -1.752050649907316987e-02
5.500000000000000000e+00 3.058365841874999660e+03 -7.463011474527737714e-03
6.000000000000000000e+00 3.058365841874999660e+03 7.018585143767280994e-03
6.500000000000000000e+00 3.058365841874999660e+03 1.086916014280306202e-02
7.000000000000000000e+00 3.058365841874999660e+03 -2.514168667991263997e-02
7.500000000000000000e+00 3.058365841874999660e+03 7.294874910697859809e-04
8.000000000000000000e+00 3.058365841874999660e+03 6.607164795180870158e-04
8.500000000000000000e+00 3.058365841874999660e+03 1.839038403471879302e-02
9.000000000000000000e+00 3.058365841874999660e+03 1.433713462997086796e-05
9.500000000000000000e+00 3.058365841874999660e+03 -1.096401074243708029e-02
1.000000000000000000e+01 3.058365841874999660e+03 -1.889566873142061246e-02
1.050000000000000000e+01 3.058365841874999660e+03 -4.413722224490720242e-02
1.100000000000000000e+01 3.058365841874999660e+03 -4.089578646105915954e-02
1.150000000000000000e+01 3.058365841874999660e+03 -5.942226497519182554e-02
1.200000000000000000e+01 3.058365841874999660e+03 -9.008901549091545558e-02
1.250000000000000000e+01 3.058365841874999660e+03 -7.530462848151819877e-02
1.300000000000000000e+01 3.058365841874999660e+03 -5.943515075951187610e-02
1.350000000000000000e+01 3.058365841874999660e+03 -4.820738738019488684e-02
1.400000000000000000e+01 3.058365841874999660e+03 -3.041006936817405859e-02
1.450000000000000000e+01 3.058365841874999660e+03 -1.870904837824837255e-02
1.500000000000000000e+01 3.058365841874999660e+03 -8.286776240803555085e-03
1.550000000000000000e+01 3.058365841874999660e+03 -4.084094265114233437e-03
1.600000000000000000e+01 3.058365841874999660e+03 2.496974456053028244e-04
1.650000000000000000e+01 3.058365841874999660e+03 -6.593193695782314156e-04
1.700000000000000000e+01 3.058365841874999660e+03 1.697477784556634690e-04
1.750000000000000000e+01 3.058365841874999660e+03 -1.446724912966043071e-05
1.800000000000000000e+01 3.058365841874999660e+03 -5.888445916824252522e-05
1.850000000000000000e+01 3.058365841874999660e+03 3.694279173991475192e-05
1.900000000000000000e+01 3.058365841874999660e+03 1.480871673419115852e-05
1.950000000000000000e+01 3.058365841874999660e+03 2.493178057816201406e-06
0.000000000000000000e+00 3.059408229687500352e+03 1.932632200930127150e-02
5.000000000000000000e-01 3.059408229687500352e+03 -2.054700900786414833e-02
1.000000000000000000e+00 3.059408229687500352e+03 6.719330887277140570e-03
1.500000000000000000e+00 3.059408229687500352e+03 2.052388581682380690e-03
2.000000000000000000e+00 3.059408229687500352e+03 4.209598575363486181e-03
2.500000000000000000e+00 3.059408229687500352e+03 -2.487145537483603092e-02
3.000000000000000000e+00 3.059408229687500352e+03 1.741142768752856201e-02
3.500000000000000000e+00 3.059408229687500352e+03 -5.684953542876475079e-03
4.000000000000000000e+00 3.059408229687500352e+03 -1.713069292415771942e-03
4.500000000000000000e+00 3.059408229687500352e+03 3.525338480810769927e-03
5.000000000000000000e+00 3.059408229687500352e+03 -1.719225849866340763e-02
5.500000000000000000e+00 3.059408229687500352e+03 -6.369269225387467689e-03
6.000000000000000000e+00 3.059408229687500352e+03 7.272514431651644004e-03
6.500000000000000000e+00 3.059408229687500352e+03 9.828655043666872579e-03
7.000000000000000000e+00 3.059408229687500352e+03 -2.319626601839293312e-02
7.500000000000000000e+00 3.059408229687500352e+03 6.037317194837999411e-04
8.000000000000000000e+00 3.059408229687500352e+03 1.210859477676153083e-03
8.500000000000000000e+00 3.059408229687500352e+03 1.744985430490368639e-02
9.000000000000000000e+00 3.059408229687500352e+03 1.593371557278644240e-04
9.500000000000000000e+00 3.059408229687500352e+03 -1.014675436003566363e-02
1.000000000000000000e+01 3.059408229687500352e+03 -1.732942788979983939e-02
1.050000000000000000e+01 3.059408229687500352e+03 -4.469087208768056374e-02
1.100000000000000000e+01 3.059408229687500352e+03 -4.130744373648826545e-02
1.150000000000000000e+01 3.059408229687500352e+03 -6.037077825444329970e-02
1.200000000000000000e+01 3.059408229687500352e+03 -8.936924767459127061e-02
1.250000000000000000e+01 3.059408229687500352e+03 -7.555984808984968215e-02
1.300000000000000000e+01 3.059408229687500352e+03 -6.038090930220599284e-02
1.350000000000000000e+01 3.059408229687500352e+03 -4.768857799907877393e-02
1.400000000000000000e+01 3.059408229687500352e+03 -3.169276687190934749e-02
1.450000000000000000e+01 3.059408229687500352e+03 -1.826620326106773509e-02
1.500000000000000000e+01 3.059408229687500352e+03 -8.613976505089201985e-03
1.550000000000000000e+01 3.059408229687500352e+03 -4.173280669982818922e-03
1.600000000000000000e+01 3.059408229687500352e+03 1.990826132616074870e-04
1.650000000000000000e+01 3.059408229687500352e+03 -6.055203451811736999e-04
1.700000000000000000e+01 3.059408229687500352e+03 1.336634301919261195e-04
1.750000000000000000e+01 3.059408229687500352e+03 -1.667661755582537810e-06
1.800000000000000000e+01 3.059408229687500352e+03 -5.880449118887221081e-05
1.850000000000000000e+01 3.059408229687500352e+03 3.118561876303393429e-05
1.900000000000000000e+01 3.059408229687500352e+03 2.308580591055408465e-05
1.950000000000000000e+01 3.059408229687500352e+03 2.068594855371209706e-06
0.000000000000000000e+00 3.060450617499999680e+03 1.675304912248246417e-02
5.000000000000000000e-01 3.060450617499999680e+03 -1.935273223179317589e-02
1.000000000000000000e+00 3.060450617499999680e+03 6.424962735643288680e-03
1.500000000000000000e+00 3.060450617499999680e+03 1.758275648758290694e-03
2.000000000000000000e+00 3.060450617499999680e+03 2.823087905312694334e-03
2.500000000000000000e+00 3.060450617499999680e+03 -2.420705254135441936e-02
3.000000000000000000e+00 3.060450617499999680e+03 1.630244592582680285e-02
3.500000000000000000e+00 3.060450617499999680e+03 -4.410250314511139462e-03
4.000000000000000000e+00 3.060450617499999680e+03 -1.821090500387794169e-03
4.500000000000000000e+00 3.060450617499999680e+03 3.335928835298794699e-03
5.000000000000000000e+00 3.060450617499999680e+03 -1.676269315085080966e-02
5.500000000000000000e+00 3.060450617499999680e+03 -5.156106644402466861e-03
6.000000000000000000e+00 3.060450617499999680e+03 7.420352556895066370e-03
6.500000000000000000e+00 3.060450617499999680e+03 8.557611770537137258e-03
7.000000000000000000e+00 3.060450617499999680e+03 -2.101623797519386674e-02
7.500000000000000000e+00 3.060450617499999680e+03 2.369621250127562086e-04
8.000000000000000000e+00 3.060450617499999680e+03 1.966283359590516745e-03
8.500000000000000000e+00 3.060450617499999680e+03 1.630072279523377826e-02
9.000000000000000000e+00 3.060450617499999680e+03 3.426429724428479160e-04
9.500000000000000000e+00 3.060450617499999680e+03 -9.423377441880211383e-03
1.000000000000000000e+01 3.060450617499999680e+03 -1.568054270759440885e-02
1.050000000000000000e+01 3.060450617499999680e+03 -4.538812706999480195e-02
1.100000000000000000e+01 3.060450617499999680e+03 -4.186759628235267594e-02
1.150000000000000000e+01 3.060450617499999680e+03 -6.129390459948992620e-02
1.200000000000000000e+01 3.060450617499999680e+03 -8.866516027328906480e-02
1.250000000000000000e+01 3.060450617499999680e+03 -7.555582828767970494e-02
1.300000000000000000e+01 3.060450617499999680e+03 -6.143952713774960411e-02
1.350000000000000000e+01 3.060450617499999680e+03 -4.715215960761521413e-02
1.400000000000000000e+01 3.060450617499999680e+03 -3.295452664696665868e-02
1.450000000000000000e+01 3.060450617499999680e+03 -1.788889531683954953e-02
1.500000000000000000e+01 3.060450617499999680e+03 -8.920231610030587496e-03
1.550000000000000000e+01 3.060450617499999680e+03 -4.253344493215609028e-03
1.600000000000000000e+01 3.060450617499999680e+03 1.384132767297877574e-04
1.650000000000000000e+01 3.060450617499999680e+03 -5.485715370935500580e-04
1.700000000000000000e+01 3.060450617499999680e+03 9.198276075211272778e-05
1.750000000000000000e+01 3.060450617499999680e+03 1.124464485881068229e-05
1.800000000000000000e+01 3.060450617499999680e+03 -5.772023197116080254e-05
1.850000000000000000e+01 3.060450617499999680e+03 2.469267312250818551e-05
1.900000000000000000e+01 3.060450617499999680e+03 3.151964879425143783e-05
1.950000000000000000e+01 3.060450617499999680e+03 1.795199139092874338e-06
0.000000000000000000e+00 3.061493005312500372e+03 1.394250017571008540e-02
5.000000000000000000e-01 3.061493005312500372e+03 -1.768048027178875312e-02
1.000000000000000000e+00 3.061493005312500372e+03 6.025513607912354706e-03
1.500000000000000000e+00 3.061493005312500372e+03 1.370424984303921000e-03
2.000000000000000000e+00 3.061493005312500372e+03 1.220792037268729393e-03
2.500000000000000000e+00 3.061493005312500372e+03 -2.323272299524839490e-02
3.000000000000000000e+00 3.061493005312500372e+03 1.529465641702150956e-02
3.500000000000000000e+00 3.061493005312500372e+03 -2.852099004229508537e-03
4.000000000000000000e+00 3.061493005312500372e+03 -2.019484642528982486e-03
4.500000000000000000e+00 3.061493005312500372e+03 3.024270974993525929e-03
5.000000000000000000e+00 3.061493005312500372e+03 -1.621185990358033763e-02
5.500000000000000000e+00 3.061493005312500372e+03 -3.887981498718431992e-03
6.000000000000000000e+00 3.061493005312500372e+03 7.447079555685662093e-03
6.500000000000000000e+00 3.061493005312500372e+03 7.006524460421320079e-03
7.000000000000000000e+00 3.061493005312500372e+03 -1.855348581361231791e-02
7.500000000000000000e+00 3.061493005312500372e+03 -3.971741601231504456e-04
8.000000000000000000e+00 3.061493005312500372e+03 2.932763203315706408e-03
8.500000000000000000e+00 3.061493005312500372e+03 1.502855428150111534e-02
9.000000000000000000e+00 3.061493005312500372e+03 5.195232666948578545e-04
9.500000000000000000e+00 3.061493005312500372e+03 -8.751593808465726876e-03
1.000000000000000000e+01 3.061493005312500372e+03 -1.401795672902917018e-02
1.050000000000000000e+01 3.061493005312500372e+03 -4.615505875918283346e-02
1.100000000000000000e+01 3.061493005312500372e+03 -4.257247330418646725e-02
1.150000000000000000e+01 3.061493005312500372e+03 -6.217747928114968764e-02
1.200000000000000000e+01 3.061493005312500372e+03 -8.794971164934645147e-02
1.250000000000000000e+01 3.061493005312500372e+03 -7.532451449640445440e-02
1.300000000000000000e+01 3.061493005312500372e+03 -6.258726082773970190e-02
1.350000000000000000e+01 3.061493005312500372e+03 -4.659820957425015592e-02
1.400000000000000000e+01 3.061493005312500372e+03 -3.417276650521735432e-02
1.450000000000000000e+01 3.061493005312500372e+03 -1.759081303571824809e-02
1.500000000000000000e+01 3.061493005312500372e+03 -9.218885864526701543e-03
1.550000000000000000e+01 3.061493005312500372e+03 -4.320854399761524939e-03
1.600000000000000000e+01 3.061493005312500372e+03 7.128502391666115170e-05
1.650000000000000000e+01 3.061493005312500372e+03 -4.895133112328946138e-04
1.700000000000000000e+01 3.061493005312500372e+03 4.595931685180079678e-05
1.750000000000000000e+01 3.061493005312500372e+03 2.431629882994977413e-05
1.800000000000000000e+01 3.061493005312500372e+03 -5.595491216341047172e-05
1.850000000000000000e+01 3.061493005312500372e+03 1.770453590173205009e-05
1.900000000000000000e+01 3.061493005312500372e+03 3.999334947499593384e-05
1.950000000000000000e+01 3.061493005312500372e+03 1.568802610555101623e-06
0.000000000000000000e+00 3.062535393124999700e+03 1.097819718243217557e-02
5.000000000000000000e-01 3.062535393124999700e+03 -1.557159304426171398e-02
1.000000000000000000e+00 3.062535393124999700e+03 5.552641879378355377e-03
1.500000000000000000e+00 3.062535393124999700e+03 9.223926392451651168e-04
2.000000000000000000e+00 3.062535393124999700e+03 -5.657288102806939294e-04
2.500000000000000000e+00 3.062535393124999700e+03 -2.192958580887636316e-02
3.000000000000000000e+00 3.062535393124999700e+03 1.440035161472521565e-02
3.500000000000000000e+00 3.062535393124999700e+03 -9.867011021542284200e-04
4.000000000000000000e+00 3.062535393124999700e+03 -2.354035979168834537e-03
4.500000000000000000e+00 3.062535393124999700e+03 2.613138590194996266e-03
5.000000000000000000e+00 3.062535393124999700e+03 -1.551933494991907664e-02
5.500000000000000000e+00 3.062535393124999700e+03 -2.644742491951678019e-03
6.000000000000000000e+00 3.062535393124999700e+03 7.375504098236814257e-03
6.500000000000000000e+00 3.062535393124999700e+03 5.154555615526482983e-03
7.000000000000000000e+00 3.062535393124999700e+03 -1.580788007605067602e-02
7.500000000000000000e+00 3.062535393124999700e+03 -1.255489290190434223e-03
8.000000000000000000e+00 3.062535393124999700e+03 4.048049542359569326e-03
8.500000000000000000e+00 3.062535393124999700e+03 1.369939049979481543e-02
9.000000000000000000e+00 3.062535393124999700e+03 6.595913327427028105e-04
9.500000000000000000e+00 3.062535393124999700e+03 -8.126574477881023939e-03
1.000000000000000000e+01 3.062535393124999700e+03 -1.236680956446458736e-02
1.050000000000000000e+01 3.062535393124999700e+03 -4.695676770648729570e-02
1.100000000000000000e+01 3.062535393124999700e+03 -4.338076312024825854e-02
1.150000000000000000e+01 3.062535393124999700e+03 -6.301593991482228041e-02
1.200000000000000000e+01 3.062535393124999700e+03 -8.724470385406309092e-02
1.250000000000000000e+01 3.062535393124999700e+03 -7.488771204452171482e-02
1.300000000000000000e+01 3.062535393124999700e+03 -6.381117338420287666e-02
1.350000000000000000e+01 3.062535393124999700e+03 -4.602220121920350820e-02
1.400000000000000000e+01 3.062535393124999700e+03 -3.532936412247168756e-02
1.450000000000000000e+01 3.062535393124999700e+03 -1.738009655670716413e-02
1.500000000000000000e+01 3.062535393124999700e+03 -9.514466820594176880e-03
1.550000000000000000e+01 3.062535393124999700e+03 -4.375367825715180924e-03
1.600000000000000000e+01 3.062535393124999700e+03 7.290482439217034668e-07
1.650000000000000000e+01 3.062535393124999700e+03 -4.294869329077397480e-04
1.700000000000000000e+01 3.062535393124999700e+03 -3.297376011748899825e-06
1.750000000000000000e+01 3.062535393124999700e+03 3.748861027521159539e-05
1.800000000000000000e+01 3.062535393124999700e+03 -5.367246386640180941e-05
1.850000000000000000e+01 3.062535393124999700e+03 1.074980923489200723e-05
1.900000000000000000e+01 3.062535393124999700e+03 4.819850775417568162e-05
1.950000000000000000e+01 3.062535393124999700e+03 1.052855693500924710e-06
0.000000000000000000e+00 3.063577780937499483e+03 7.955572656848959937e-03
5.000000000000000000e-01 3.063577780937499483e+03 -1.309388668255894068e-02
1.000000000000000000e+00 3.063577780937499483e+03 5.086705972135820153e-03
1.500000000000000000e+00 3.063577780937499483e+03 4.231043578610704141e-04
2.000000000000000000e+00 3.063577780937499483e+03 -2.459101148084518167e-03
2.500000000000000000e+00 3.063577780937499483e+03 -2.029546490724886548e-02
3.000000000000000000e+00 3.063577780937499483e+03 1.363208167286025785e-02
3.500000000000000000e+00 3.063577780937499483e+03 1.208996878124244268e-03
4.000000000000000000e+00 3.063577780937499483e+03 -2.912110717292163472e-03
4.500000000000000000e+00 3.063577780937499483e+03 2.105034737566507420e-03
5.000000000000000000e+00 3.063577780937499483e+03 -1.463238770353431605e-02
5.500000000000000000e+00 3.063577780937499483e+03 -1.448228291456070621e-03
6.000000000000000000e+00 3.063577780937499483e+03 7.243062829807078717e-03
6.500000000000000000e+00 3.063577780937499483e+03 3.018018228775681908e-03
7.000000000000000000e+00 3.063577780937499483e+03 -1.282086838502784036e-02
7.500000000000000000e+00 3.063577780937499483e+03 -2.279018087282376915e-03
8.000000000000000000e+00 3.063577780937499483e+03 5.255931300175816639e-03
8.500000000000000000e+00 3.063577780937499483e+03 1.236433829478172410e-02
9.000000000000000000e+00 3.063577780937499483e+03 7.199409211345309239e-04
9.500000000000000000e+00 3.063577780937499483e+03 -7.594439027394041600e-03
1.000000000000000000e+01 3.063577780937499483e+03 -1.070668332600281311e-02
1.050000000000000000e+01 3.063577780937499483e+03 -4.777066695105008226e-02
1.100000000000000000e+01 3.063577780937499483e+03 -4.426384154363979112e-02
1.150000000000000000e+01 3.063577780937499483e+03 -6.379953739025705228e-02
1.200000000000000000e+01 3.063577780937499483e+03 -8.658941496368172119e-02
1.250000000000000000e+01 3.063577780937499483e+03 -7.425334163151846301e-02
1.300000000000000000e+01 3.063577780937499483e+03 -6.508773404801003470e-02
1.350000000000000000e+01 3.063577780937499483e+03 -4.543515080762913078e-02
1.400000000000000000e+01 3.063577780937499483e+03 -3.639681417562225241e-02
1.450000000000000000e+01 3.063577780937499483e+03 -1.726779193793904696e-02
1.500000000000000000e+01 3.063577780937499483e+03 -9.805711446196350642e-03
1.550000000000000000e+01 3.063577780937499483e+03 -4.417151637561405816e-03
1.600000000000000000e+01 3.063577780937499483e+03 -7.350641854410239543e-05
1.650000000000000000e+01 3.063577780937499483e+03 -3.705582395784139636e-04
1.700000000000000000e+01 3.063577780937499483e+03 -5.421702333359115544e-05
1.750000000000000000e+01 3.063577780937499483e+03 4.970969688794277361e-05
1.800000000000000000e+01 3.063577780937499483e+03 -5.103665292858978645e-05
1.850000000000000000e+01 3.063577780937499483e+03 4.372895255002054407e-06
1.900000000000000000e+01 3.063577780937499483e+03 5.578769398375614232e-05
1.950000000000000000e+01 3.063577780937499483e+03 1.593098676213515360e-07
0.000000000000000000e+00 3.064620168750000175e+03 4.938429172801048032e-03
5.000000000000000000e-01 3.064620168750000175e+03 -1.034913076102654365e-02
1.000000000000000000e+00 3.064620168750000175e+03 4.739621267433873075e-03
1.500000000000000000e+00 3.064620168750000175e+03 -1.456407879696742049e-04
2.000000000000000000e+00 3.064620168750000175e+03 -4.378056299631679672e-03
2.500000000000000000e+00 3.064620168750000175e+03 -1.835087873302413894e-02
3.000000000000000000e+00 3.064620168750000175e+03 1.300480007416745902e-02
3.500000000000000000e+00 3.064620168750000175e+03 3.698461230242738613e-03
4.000000000000000000e+00 3.064620168750000175e+03 -3.727402185580347849e-03
4.500000000000000000e+00 3.064620168750000175e+03 1.539561641291360130e-03
5.000000000000000000e+00 3.064620168750000175e+03 -1.359918170308987984e-02
5.500000000000000000e+00 3.064620168750000175e+03 -2.655844860805017197e-04
6.000000000000000000e+00 3.064620168750000175e+03 7.057206800728248360e-03
6.500000000000000000e+00 3.064620168750000175e+03 6.512323769910020703e-04
7.000000000000000000e+00 3.064620168750000175e+03 -9.650769289775776305e-03
7.500000000000000000e+00 3.064620168750000175e+03 -3.488401576360239831e-03
8.000000000000000000e+00 3.064620168750000175e+03 6.562837781300937326e-03
8.500000000000000000e+00 3.064620168750000175e+03 1.106453834011884331e-02
9.000000000000000000e+00 3.064620168750000175e+03 6.861301815110702447e-04
9.500000000000000000e+00 3.064620168750000175e+03 -7.182654803042714045e-03
1.000000000000000000e+01 3.064620168750000175e+03 -9.089961883587729594e-03
1.050000000000000000e+01 3.064620168750000175e+03 -4.854887101097499214e-02
1.100000000000000000e+01 3.064620168750000175e+03 -4.517591603230520364e-02
1.150000000000000000e+01 3.064620168750000175e+03 -6.455036555442375534e-02
1.200000000000000000e+01 3.064620168750000175e+03 -8.603387026707441654e-02
1.250000000000000000e+01 3.064620168750000175e+03 -7.342187132454795762e-02
1.300000000000000000e+01 3.064620168750000175e+03 -6.638471440094655118e-02
1.350000000000000000e+01 3.064620168750000175e+03 -4.487085060151604909e-02
1.400000000000000000e+01 3.064620168750000175e+03 -3.735022032106492806e-02
1.450000000000000000e+01 3.064620168750000175e+03 -1.726944573299564120e-02
1.500000000000000000e+01 3.064620168750000175e+03 -1.008945877149062913e-02
1.550000000000000000e+01 3.064620168750000175e+03 -4.444196174043455079e-03
1.600000000000000000e+01 3.064620168750000175e+03 -1.531590430204381658e-04
1.650000000000000000e+01 3.064620168750000175e+03 -3.158194743719022258e-04
1.700000000000000000e+01 3.064620168750000175e+03 -1.050774198800123071e-04
1.750000000000000000e+01 3.064620168750000175e+03 6.045336152974086256e-05
1.800000000000000000e+01 3.064620168750000175e+03 -4.791052866971094135e-05
1.850000000000000000e+01 3.064620168750000175e+03 -1.174905764420270130e-06
1.900000000000000000e+01 3.064620168750000175e+03 6.267035585815734853e-05
1.950000000000000000e+01 3.064620168750000175e+03 -1.102486685615761731e-06
0.000000000000000000e+00 3.065662556562499503e+03 1.982304055143133386e-03
5.000000000000000000e-01 3.065662556562499503e+03 -7.471353517269193646e-03
1.000000000000000000e+00 3.065662556562499503e+03 4.607482600368852273e-03
1.500000000000000000e+00 3.065662556562499503e+03 -8.104514744651544582e-04
2.000000000000000000e+00 3.065662556562499503e+03 -6.224183528489282170e-03
2.500000000000000000e+00 3.065662556562499503e+03 -1.617458020912141553e-02
3.000000000000000000e+00 3.065662556562499503e+03 1.253510115845395990e-02
3.500000000000000000e+00 3.065662556562499503e+03 6.434548747595878436e-03
4.000000000000000000e+00 3.065662556562499503e+03 -4.776615652776739461e-03
4.500000000000000000e+00 3.065662556562499503e+03 9.579916946561119803e-04
5.000000000000000000e+00 3.065662556562499503e+03 -1.248181466502291774e-02
5.500000000000000000e+00 3.065662556562499503e+03 8.791156639490354825e-04
6.000000000000000000e+00 3.065662556562499503e+03 6.832434866780832082e-03
6.500000000000000000e+00 3.065662556562499503e+03 -1.885723059027556020e-03
7.000000000000000000e+00 3.065662556562499503e+03 -6.375762606604043134e-03
7.500000000000000000e+00 3.065662556562499503e+03 -4.926252993709407182e-03
8.000000000000000000e+00 3.065662556562499503e+03 7.955467074400188188e-03
8.500000000000000000e+00 3.065662556562499503e+03 9.863293628826068013e-03
9.000000000000000000e+00 3.065662556562499503e+03 6.104343586221859606e-04
9.500000000000000000e+00 3.065662556562499503e+03 -6.931145032005550655e-03
1.000000000000000000e+01 3.065662556562499503e+03 -7.576901540859905942e-03
1.050000000000000000e+01 3.065662556562499503e+03 -4.925748386747692137e-02
1.100000000000000000e+01 3.065662556562499503e+03 -4.608088552690137868e-02
1.150000000000000000e+01 3.065662556562499503e+03 -6.534618287831421568e-02
1.200000000000000000e+01 3.065662556562499503e+03 -8.560078750299669748e-02
1.250000000000000000e+01 3.065662556562499503e+03 -7.244131183158648846e-02
1.300000000000000000e+01 3.065662556562499503e+03 -6.766118679747802622e-02
1.350000000000000000e+01 3.065662556562499503e+03 -4.436539159158393864e-02
1.400000000000000000e+01 3.065662556562499503e+03 -3.818205053313891012e-02
1.450000000000000000e+01 3.065662556562499503e+03 -1.738969328956394694e-02
1.500000000000000000e+01 3.065662556562499503e+03 -1.035991879716706768e-02
1.550000000000000000e+01 3.065662556562499503e+03 -4.453485382822315597e-03
1.600000000000000000e+01 3.065662556562499503e+03 -2.385240245008111515e-04
1.650000000000000000e+01 3.065662556562499503e+03 -2.658187508926787871e-04
1.700000000000000000e+01 3.065662556562499503e+03 -1.554394946309724116e-04
1.750000000000000000e+01 3.065662556562499503e+03 6.963724613944699733e-05
1.800000000000000000e+01 3.065662556562499503e+03 -4.422374464060332202e-05
1.850000000000000000e+01 3.065662556562499503e+03 -5.991552832292145419e-06
1.900000000000000000e+01 3.065662556562499503e+03 6.899928143025623676e-05
1.950000000000000000e+01 3.065662556562499503e+03 -2.926919084908750381e-06
0.000000000000000000e+00 3.066704944374999741e+03 -7.762689845351492500e-04
5.000000000000000000e-01 3.066704944374999741e+03 -4.614111668437070185e-03
1.000000000000000000e+00 3.066704944374999741e+03 4.730791844312164270e-03
1.500000000000000000e+00 3.066704944374999741e+03 -1.564314690192251901e-03
2.000000000000000000e+00 3.066704944374999741e+03 -7.917371796053614824e-03
2.500000000000000000e+00 3.066704944374999741e+03 -1.384261373826243050e-02
3.000000000000000000e+00 3.066704944374999741e+03 1.220881978839052744e-02
3.500000000000000000e+00 3.066704944374999741e+03 9.328264115991970543e-03
4.000000000000000000e+00 3.066704944374999741e+03 -6.006609789664686498e-03
4.500000000000000000e+00 3.066704944374999741e+03 4.040705334021763495e-04
5.000000000000000000e+00 3.066704944374999741e+03 -1.129404874486794608e-02
5.500000000000000000e+00 3.066704944374999741e+03 1.929244345539194360e-03
6.000000000000000000e+00 3.066704944374999741e+03 6.604721346454603750e-03
6.500000000000000000e+00 3.066704944374999741e+03 -4.537162740646872791e-03
7.000000000000000000e+00 3.066704944374999741e+03 -3.070570848252591328e-03
7.500000000000000000e+00 3.066704944374999741e+03 -6.623910150783850030e-03
8.000000000000000000e+00 3.066704944374999741e+03 9.378560199620496543e-03
8.500000000000000000e+00 3.066704944374999741e+03 8.820595101319836720e-03
9.000000000000000000e+00 3.066704944374999741e+03 5.862997380633417580e-04
9.500000000000000000e+00 3.066704944374999741e+03 -6.905556356510029158e-03
1.000000000000000000e+01 3.066704944374999741e+03 -6.173500492152771829e-03
1.050000000000000000e+01 3.066704944374999741e+03 -4.990411313609131871e-02
1.100000000000000000e+01 3.066704944374999741e+03 -4.695313269778907117e-02
1.150000000000000000e+01 3.066704944374999741e+03 -6.618914375510971670e-02
1.200000000000000000e+01 3.066704944374999741e+03 -8.530500959987659393e-02
1.250000000000000000e+01 3.066704944374999741e+03 -7.141256817742104579e-02
1.300000000000000000e+01 3.066704944374999741e+03 -6.884567344808523170e-02
1.350000000000000000e+01 3.066704944374999741e+03 -4.395406468111698328e-02
1.400000000000000000e+01 3.066704944374999741e+03 -3.887745803498530300e-02
1.450000000000000000e+01 3.066704944374999741e+03 -1.763272474580532961e-02
1.500000000000000000e+01 3.066704944374999741e+03 -1.061220410392140455e-02
1.550000000000000000e+01 3.066704944374999741e+03 -4.447887890942423331e-03
1.600000000000000000e+01 3.066704944374999741e+03 -3.322847927239468884e-04
1.650000000000000000e+01 3.066704944374999741e+03 -2.183158159094056435e-04
1.700000000000000000e+01 3.066704944374999741e+03 -2.040599687282849864e-04
1.750000000000000000e+01 3.066704944374999741e+03 7.715794240819497259e-05
1.800000000000000000e+01 3.066704944374999741e+03 -4.015141320806298313e-05
1.850000000000000000e+01 3.066704944374999741e+03 -1.021745037208537158e-05
1.900000000000000000e+01 3.066704944374999741e+03 7.485432528312184778e-05
1.950000000000000000e+01 3.066704944374999741e+03 -5.317822562109332933e-06
0.000000000000000000e+00 3.067747332187499069e+03 -3.208914862328176524e-03
5.000000000000000000e-01 3.067747332187499069e+03 -1.917786206690625002e-03
1.000000000000000000e+00 3.067747332187499069e+03 5.110312056263157862e-03
1.500000000000000000e+00 3.067747332187499069e+03 -2.391808119806660728e-03
2.000000000000000000e+00 3.067747332187499069e+03 -9.410814309320083421e-03
2.500000000000000000e+00 3.067747332187499069e+03 -1.137841844965976033e-02
3.000000000000000000e+00 3.067747332187499069e+03 1.197238160395294564e-02
3.500000000000000000e+00 3.067747332187499069e+03 1.224250789664214044e-02
4.000000000000000000e+00 3.067747332187499069e+03 -7.285874424578445661e-03
4.500000000000000000e+00 3.067747332187499069e+03 -1.113223264495819144e-04
5.000000000000000000e+00 3.067747332187499069e+03 -1.002785161462746606e-02
5.500000000000000000e+00 3.067747332187499069e+03 2.870523999429823447e-03
6.000000000000000000e+00 3.067747332187499069e+03 6.406302994588875671e-03
6.500000000000000000e+00 3.067747332187499069e+03 -7.291359545799198233e-03
7.000000000000000000e+00 3.067747332187499069e+03 2.272471717072370803e-04
7.500000000000000000e+00 3.067747332187499069e+03 -8.552905447247132961e-03
8.000000000000000000e+00 3.067747332187499069e+03 1.077504522089624446e-02
8.500000000000000000e+00 3.067747332187499069e+03 7.899480339944232876e-03
9.000000000000000000e+00 3.067747332187499069e+03 6.753154291422905050e-04
9.500000000000000000e+00 3.067747332187499069e+03 -7.113481805382265710e-03
1.000000000000000000e+01 3.067747332187499069e+03 -4.898144382112358357e-03
1.050000000000000000e+01 3.067747332187499069e+03 -5.045062674886612725e-02
1.100000000000000000e+01 3.067747332187499069e+03 -4.777328195140519845e-02
1.150000000000000000e+01 3.067747332187499069e+03 -6.703417193934457785e-02
1.200000000000000000e+01 3.067747332187499069e+03 -8.518995404255277903e-02
1.250000000000000000e+01 3.067747332187499069e+03 -7.040751122522437289e-02
1.300000000000000000e+01 3.067747332187499069e+03 -6.988719836991917622e-02
1.350000000000000000e+01 3.067747332187499069e+03 -4.366761370916170254e-02
1.400000000000000000e+01 3.067747332187499069e+03 -3.940806837180965694e-02
1.450000000000000000e+01 3.067747332187499069e+03 -1.799456120444854756e-02
1.500000000000000000e+01 3.067747332187499069e+03 -1.084137386273571410e-02
1.550000000000000000e+01 3.067747332187499069e+03 -4.431307549750050818e-03
1.600000000000000000e+01 3.067747332187499069e+03 -4.356087073193442433e-04
1.650000000000000000e+01 3.067747332187499069e+03 -1.741711886125933272e-04
1.700000000000000000e+01 3.067747332187499069e+03 -2.480671908507773834e-04
1.750000000000000000e+01 3.067747332187499069e+03 8.272284910118553357e-05
1.800000000000000000e+01 3.067747332187499069e+03 -3.587567282981519621e-05
1.850000000000000000e+01 3.067747332187499069e+03 -1.371863230695610910e-05
1.900000000000000000e+01 3.067747332187499069e+03 8.013194830660103323e-05
1.950000000000000000e+01 3.067747332187499069e+03 -8.287177804454785957e-06
0.000000000000000000e+00 3.068789719999999761e+03 -5.258010840504780820e-03
5.000000000000000000e-01 3.068789719999999761e+03 4.955107223015707725e-04
1.000000000000000000e+00 3.068789719999999761e+03 5.687985647248108845e-03
1.500000000000000000e+00 3.068789719999999761e+03 -3.231960841593616279e-03
2.000000000000000000e+00 3.068789719999999761e+03 -1.066422518779104947e-02
2.500000000000000000e+00 3.068789719999999761e+03 -8.827865666705306258e-03
3.000000000000000000e+00 3.068789719999999761e+03 1.178956423092081263e-02
3.500000000000000000e+00 3.068789719999999761e+03 1.508097037437819421e-02
4.000000000000000000e+00 3.068789719999999761e+03 -8.520103243319544425e-03
4.500000000000000000e+00 3.068789719999999761e+03 -6.059582155230500101e-04
5.000000000000000000e+00 3.068789719999999761e+03 -8.679873011253239068e-03
5.500000000000000000e+00 3.068789719999999761e+03 3.737181322328286901e-03
6.000000000000000000e+00 3.068789719999999761e+03 6.253528418458138317e-03
6.500000000000000000e+00 3.068789719999999761e+03 -1.014053053594819384e-02
7.000000000000000000e+00 3.068789719999999761e+03 3.485025096915666566e-03
7.500000000000000000e+00 3.068789719999999761e+03 -1.063347066637449455e-02
8.000000000000000000e+00 3.068789719999999761e+03 1.209812367944583002e-02
8.500000000000000000e+00 3.068789719999999761e+03 7.059946423980568639e-03
9.000000000000000000e+00 3.068789719999999761e+03 8.739409589967593074e-04
9.500000000000000000e+00 3.068789719999999761e+03 -7.501015564747987724e-03
1.000000000000000000e+01 3.068789719999999761e+03 -3.743227600761056366e-03
1.050000000000000000e+01 3.068789719999999761e+03 -5.081817418121813840e-02
1.100000000000000000e+01 3.068789719999999761e+03 -4.853403258057260861e-02
1.150000000000000000e+01 3.068789719999999761e+03 -6.794001514434806765e-02
1.200000000000000000e+01 3.068789719999999761e+03 -8.527909851468695734e-02
1.250000000000000000e+01 3.068789719999999761e+03 -6.948751378810624768e-02
1.300000000000000000e+01 3.068789719999999761e+03 -7.072759915710367939e-02
1.350000000000000000e+01 3.068789719999999761e+03 -4.353716037494342189e-02
1.400000000000000000e+01 3.068789719999999761e+03 -3.976231453326372484e-02
1.450000000000000000e+01 3.068789719999999761e+03 -1.845015924788544204e-02
1.500000000000000000e+01 3.068789719999999761e+03 -1.104329882248955216e-02
1.550000000000000000e+01 3.068789719999999761e+03 -4.400788435205461174e-03
1.600000000000000000e+01 3.068789719999999761e+03 -5.486261525205964962e-04
1.650000000000000000e+01 3.068789719999999761e+03 -1.365737170730910589e-04
1.700000000000000000e+01 3.068789719999999761e+03 -2.855404910577463663e-04
1.750000000000000000e+01 3.068789719999999761e+03 8.596041436702883177e-05
1.800000000000000000e+01 3.068789719999999761e+03 -3.178552677144383577e-05
1.850000000000000000e+01 3.068789719999999761e+03 -1.620806075393832290e-05
1.900000000000000000e+01 3.068789719999999761e+03 8.486742530272849963e-05
1.950000000000000000e+01 3.068789719999999761e+03 -1.206365132752045976e-05
0.000000000000000000e+00 3.069832107812499544e+03 -6.868342791085954059e-03
5.000000000000000000e-01 3.069832107812499544e+03 2.526458117807476537e-03
1.000000000000000000e+00 3.069832107812499544e+03 6.413121113131188371e-03
1.500000000000000000e+00 3.069832107812499544e+03 -4.014652056782640720e-03
2.000000000000000000e+00 3.069832107812499544e+03 -1.161354307621190012e-02
2.500000000000000000e+00 3.069832107812499544e+03 -6.276088264733309906e-03
3.000000000000000000e+00 3.069832107812499544e+03 1.166779638538348145e-02
3.500000000000000000e+00 3.069832107812499544e+03 1.769719711101034113e-02
4.000000000000000000e+00 3.069832107812499544e+03 -9.646074067903522356e-03
4.500000000000000000e+00 3.069832107812499544e+03 -1.043979862503956278e-03
5.000000000000000000e+00 3.069832107812499544e+03 -7.288082691568756669e-03
5.500000000000000000e+00 3.069832107812499544e+03 4.524483703437908767e-03
6.000000000000000000e+00 3.069832107812499544e+03 6.156646628420594201e-03
6.500000000000000000e+00 3.069832107812499544e+03 -1.299820589851126765e-02
7.000000000000000000e+00 3.069832107812499544e+03 6.625376274884327635e-03
7.500000000000000000e+00 3.069832107812499544e+03 -1.273601683640134853e-02
8.000000000000000000e+00 3.069832107812499544e+03 1.333006541859600713e-02
8.500000000000000000e+00 3.069832107812499544e+03 6.312414912688694285e-03
9.000000000000000000e+00 3.069832107812499544e+03 1.192744688571854405e-03
9.500000000000000000e+00 3.069832107812499544e+03 -8.064915568745995370e-03
1.000000000000000000e+01 3.069832107812499544e+03 -2.708315522918872467e-03
1.050000000000000000e+01 3.069832107812499544e+03 -5.098348211215017467e-02
1.100000000000000000e+01 3.069832107812499544e+03 -4.921063199676621591e-02
1.150000000000000000e+01 3.069832107812499544e+03 -6.894857107033844357e-02
1.200000000000000000e+01 3.069832107812499544e+03 -8.560288137954612242e-02
1.250000000000000000e+01 3.069832107812499544e+03 -6.870174881670919331e-02
1.300000000000000000e+01 3.069832107812499544e+03 -7.132819012054626706e-02
1.350000000000000000e+01 3.069832107812499544e+03 -4.357032867986736224e-02
1.400000000000000000e+01 3.069832107812499544e+03 -3.996671849116709141e-02
1.450000000000000000e+01 3.069832107812499544e+03 -1.897427146447168422e-02
1.500000000000000000e+01 3.069832107812499544e+03 -1.121583999344447601e-02
1.550000000000000000e+01 3.069832107812499544e+03 -4.352547786708235028e-03
1.600000000000000000e+01 3.069832107812499544e+03 -6.677758900060534568e-04
1.650000000000000000e+01 3.069832107812499544e+03 -1.077706730697537197e-04
1.700000000000000000e+01 3.069832107812499544e+03 -3.153191122447983026e-04
1.750000000000000000e+01 3.069832107812499544e+03 8.648502699675484403e-05
1.800000000000000000e+01 3.069832107812499544e+03 -2.786658979666323016e-05
1.850000000000000000e+01 3.069832107812499544e+03 -1.776541964144376625e-05
1.900000000000000000e+01 3.069832107812499544e+03 8.924399425864066844e-05
1.950000000000000000e+01 3.069832107812499544e+03 -1.673510267450919580e-05
0.000000000000000000e+00 3.070874495624999781e+03 -7.991072159072007408e-03
5.000000000000000000e-01 3.070874495624999781e+03 4.077027821845073327e-03
1.000000000000000000e+00 3.070874495624999781e+03 7.305821760288802938e-03
1.500000000000000000e+00 3.070874495624999781e+03 -4.737731111207868669e-03
2.000000000000000000e+00 3.070874495624999781e+03 -1.218707906812259954e-02
2.500000000000000000e+00 3.070874495624999781e+03 -3.772502150275893352e-03
3.000000000000000000e+00 3.070874495624999781e+03 1.162352783829926316e-02
3.500000000000000000e+00 3.070874495624999781e+03 1.994622585361038869e-02
4.000000000000000000e+00 3.070874495624999781e+03 -1.056674394813843752e-02
4.500000000000000000e+00 3.070874495624999781e+03 -1.414914744815818802e-03
5.000000000000000000e+00 3.070874495624999781e+03 -5.911973843912596976e-03
5.500000000000000000e+00 3.070874495624999781e+03 5.240065917653950571e-03
6.000000000000000000e+00 3.070874495624999781e+03 6.097736377504697942e-03
6.500000000000000000e+00 3.070874495624999781e+03 -1.580410052007454047e-02
7.000000000000000000e+00 3.070874495624999781e+03 9.592908910105012871e-03
7.500000000000000000e+00 3.070874495624999781e+03 -1.476753671150920350e-02
8.000000000000000000e+00 3.070874495624999781e+03 1.445483234378407839e-02
8.500000000000000000e+00 3.070874495624999781e+03 5.664914632602261434e-03
9.000000000000000000e+00 3.070874495624999781e+03 1.659228864503684139e-03
9.500000000000000000e+00 3.070874495624999781e+03 -8.831220575975556181e-03
1.000000000000000000e+01 3.070874495624999781e+03 -1.814682366032069208e-03
1.050000000000000000e+01 3.070874495624999781e+03 -5.093248857067918939e-02
1.100000000000000000e+01 3.070874495624999781e+03 -4.974233460415111718e-02
1.150000000000000000e+01 3.070874495624999781e+03 -7.005050929673804772e-02
1.200000000000000000e+01 3.070874495624999781e+03 -8.622526010233787230e-02
1.250000000000000000e+01 3.070874495624999781e+03 -6.808563095093994599e-02
1.300000000000000000e+01 3.070874495624999781e+03 -7.169266236548532678e-02
1.350000000000000000e+01 3.070874495624999781e+03 -4.376838668986220149e-02
1.400000000000000000e+01 3.070874495624999781e+03 -4.005816338437460933e-02
1.450000000000000000e+01 3.070874495624999781e+03 -1.953997138281465470e-02
1.500000000000000000e+01 3.070874495624999781e+03 -1.136823946040989818e-02
1.550000000000000000e+01 3.070874495624999781e+03 -4.286451334089184419e-03
1.600000000000000000e+01 3.070874495624999781e+03 -7.913726489761391432e-04
1.650000000000000000e+01 3.070874495624999781e+03 -8.665039632895552674e-05
1.700000000000000000e+01 3.070874495624999781e+03 -3.361927453064343760e-04
1.750000000000000000e+01 3.070874495624999781e+03 8.374085632938337400e-05
1.800000000000000000e+01 3.070874495624999781e+03 -2.356555534505866832e-05
1.850000000000000000e+01 3.070874495624999781e+03 -1.861735091434872798e-05
1.900000000000000000e+01 3.070874495624999781e+03 9.340561517980166238e-05
1.950000000000000000e+01 3.070874495624999781e+03 -2.229258317756884031e-05
0.000000000000000000e+00 3.071916883437499564e+03 -8.607750182209529533e-03
5.000000000000000000e-01 3.071916883437499564e+03 5.084278871439039220e-03
1.000000000000000000e+00 3.071916883437499564e+03 8.370086739945397161e-03
1.500000000000000000e+00 3.071916883437499564e+03 -5.378567881838229939e-03
2.000000000000000000e+00 3.071916883437499564e+03 -1.240967549090367383e-02
2.500000000000000000e+00 3.071916883437499564e+03 -1.326571704360245390e-03
3.000000000000000000e+00 3.071916883437499564e+03 1.168506196454030532e-02
3.500000000000000000e+00 3.071916883437499564e+03 2.176198847370732284e-02
4.000000000000000000e+00 3.071916883437499564e+03 -1.121596075282358176e-02
4.500000000000000000e+00 3.071916883437499564e+03 -1.711661883153929066e-03
5.000000000000000000e+00 3.071916883437499564e+03 -4.631109727209719099e-03
5.500000000000000000e+00 3.071916883437499564e+03 5.863906035813914661e-03
6.000000000000000000e+00 3.071916883437499564e+03 6.056500304333578555e-03
6.500000000000000000e+00 3.071916883437499564e+03 -1.848634400401179614e-02
7.000000000000000000e+00 3.071916883437499564e+03 1.233980760121147942e-02
7.500000000000000000e+00 3.071916883437499564e+03 -1.672211710678253235e-02
8.000000000000000000e+00 3.071916883437499564e+03 1.542662710849436632e-02
8.500000000000000000e+00 3.071916883437499564e+03 5.153569570109130249e-03
9.000000000000000000e+00 3.071916883437499564e+03 2.256796508851437264e-03
9.500000000000000000e+00 3.071916883437499564e+03 -9.759407984311796458e-03
1.000000000000000000e+01 3.071916883437499564e+03 -1.087424841711264302e-03
1.050000000000000000e+01 3.071916883437499564e+03 -5.065554083930123852e-02
1.100000000000000000e+01 3.071916883437499564e+03 -5.006986868096041654e-02
1.150000000000000000e+01 3.071916883437499564e+03 -7.126040379569689720e-02
1.200000000000000000e+01 3.071916883437499564e+03 -8.715862021006932914e-02
1.250000000000000000e+01 3.071916883437499564e+03 -6.764455368801410018e-02
1.300000000000000000e+01 3.071916883437499564e+03 -7.185564662535366687e-02
1.350000000000000000e+01 3.071916883437499564e+03 -4.410331398546685211e-02
1.400000000000000000e+01 3.071916883437499564e+03 -4.005932072345168987e-02
1.450000000000000000e+01 3.071916883437499564e+03 -2.012232482912763507e-02
1.500000000000000000e+01 3.071916883437499564e+03 -1.151394568802347959e-02
1.550000000000000000e+01 3.071916883437499564e+03 -4.206163395866225826e-03
1.600000000000000000e+01 3.071916883437499564e+03 -9.188113479632494234e-04
1.650000000000000000e+01 3.071916883437499564e+03 -7.001889359481198950e-05
1.700000000000000000e+01 3.071916883437499564e+03 -3.482975499369883794e-04
1.750000000000000000e+01 3.071916883437499564e+03 7.758169747773377325e-05
1.800000000000000000e+01 3.071916883437499564e+03 -1.855105081650359542e-05
1.850000000000000000e+01 3.071916883437499564e+03 -1.879309123134535541e-05
1.900000000000000000e+01 3.071916883437499564e+03 9.718540314504387661e-05
1.950000000000000000e+01 3.071916883437499564e+03 -2.852493924073678768e-05
0.000000000000000000e+00 3.072959271250000256e+03 -8.740003137507503309e-03
5.000000000000000000e-01 3.072959271250000256e+03 5.547404338101119721e-03
1.000000000000000000e+00 3.072959271250000256e+03 9.551436647336918398e-03
1.500000000000000000e+00 3.072959271250000256e+03 -5.847960751621368580e-03
2.000000000000000000e+00 3.072959271250000256e+03 -1.233612007441537047e-02
2.500000000000000000e+00 3.072959271250000256e+03 1.066291760996310048e-03
3.000000000000000000e+00 3.072959271250000256e+03 1.188758285230404575e-02
3.500000000000000000e+00 3.072959271250000256e+03 2.308136919655831912e-02
4.000000000000000000e+00 3.072959271250000256e+03 -1.160572445202789037e-02
4.500000000000000000e+00 3.072959271250000256e+03 -1.874493789748555477e-03
5.000000000000000000e+00 3.072959271250000256e+03 -3.550904558934471749e-03
5.500000000000000000e+00 3.072959271250000256e+03 6.340957723503508336e-03
6.000000000000000000e+00 3.072959271250000256e+03 6.022671327435033355e-03
6.500000000000000000e+00 3.072959271250000256e+03 -2.088743773980740459e-02
7.000000000000000000e+00 3.072959271250000256e+03 1.479161011615958907e-02
7.500000000000000000e+00 3.072959271250000256e+03 -1.857332749999534086e-02
8.000000000000000000e+00 3.072959271250000256e+03 1.616560023557157832e-02
8.500000000000000000e+00 3.072959271250000256e+03 4.843532829489658603e-03
9.000000000000000000e+00 3.072959271250000256e+03 2.951907218456814412e-03
9.500000000000000000e+00 3.072959271250000256e+03 -1.075241802666448455e-02
1.000000000000000000e+01 3.072959271250000256e+03 -6.056383156877744554e-04
1.050000000000000000e+01 3.072959271250000256e+03 -5.016304693198112008e-02
1.100000000000000000e+01 3.072959271250000256e+03 -5.020783629764739853e-02
1.150000000000000000e+01 3.072959271250000256e+03 -7.254539265528127390e-02
1.200000000000000000e+01 3.072959271250000256e+03 -8.836881695924467262e-02
1.250000000000000000e+01 3.072959271250000256e+03 -6.739446826892572795e-02
1.300000000000000000e+01 3.072959271250000256e+03 -7.185729827012769799e-02
1.350000000000000000e+01 3.072959271250000256e+03 -4.452956706751017013e-02
1.400000000000000000e+01 3.072959271250000256e+03 -3.997789361299965843e-02
1.450000000000000000e+01 3.072959271250000256e+03 -2.070599210276995866e-02
1.500000000000000000e+01 3.072959271250000256e+03 -1.166678645034785293e-02
1.550000000000000000e+01 3.072959271250000256e+03 -4.113921373059254913e-03
1.600000000000000000e+01 3.072959271250000256e+03 -1.047055540429551448e-03
1.650000000000000000e+01 3.072959271250000256e+03 -5.594390182443566766e-05
1.700000000000000000e+01 3.072959271250000256e+03 -3.524754646414516050e-04
1.750000000000000000e+01 3.072959271250000256e+03 6.825886479191866773e-05
1.800000000000000000e+01 3.072959271250000256e+03 -1.279397994445642277e-05
1.850000000000000000e+01 3.072959271250000256e+03 -1.833895525346724908e-05
1.900000000000000000e+01 3.072959271250000256e+03 1.004039485430230653e-04
1.950000000000000000e+01 3.072959271250000256e+03 -3.511044706698748921e-05
0.000000000000000000e+00 3.074001659062499584e+03 -8.410178765119388777e-03
5.000000000000000000e-01 3.074001659062499584e+03 5.456777473288010674e-03
1.000000000000000000e+00 3.074001659062499584e+03 1.080312345459105705e-02
1.500000000000000000e+00 3.074001659062499584e+03 -6.122101811205636970e-03
2.000000000000000000e+00 3.074001659062499584e+03 -1.197292395048424676e-02
2.500000000000000000e+00 3.074001659062499584e+03 3.429600866725726876e-03
3.000000000000000000e+00 3.074001659062499584e+03 1.214751232516263386e-02
3.500000000000000000e+00 3.074001659062499584e+03 2.385624950832253288e-02
4.000000000000000000e+00 3.074001659062499584e+03 -1.176137856129616695e-02
4.500000000000000000e+00 3.074001659062499584e+03 -1.877159096333443165e-03
5.000000000000000000e+00 3.074001659062499584e+03 -2.764665093590096528e-03
5.500000000000000000e+00 3.074001659062499584e+03 6.684811803992148603e-03
6.000000000000000000e+00 3.074001659062499584e+03 5.959042998082613417e-03
6.500000000000000000e+00 3.074001659062499584e+03 -2.286904614417004794e-02
7.000000000000000000e+00 3.074001659062499584e+03 1.689003911820029930e-02
7.500000000000000000e+00 3.074001659062499584e+03 -2.028538463190921251e-02
8.000000000000000000e+00 3.074001659062499584e+03 1.664167462366342165e-02
8.500000000000000000e+00 3.074001659062499584e+03 4.749031063197715202e-03
9.000000000000000000e+00 3.074001659062499584e+03 3.678589134456402513e-03
9.500000000000000000e+00 3.074001659062499584e+03 -1.172445811315287953e-02
1.000000000000000000e+01 3.074001659062499584e+03 -4.260425516176377550e-04
1.050000000000000000e+01 3.074001659062499584e+03 -4.946363460888669045e-02
1.100000000000000000e+01 3.074001659062499584e+03 -5.021920732369027779e-02
1.150000000000000000e+01 3.074001659062499584e+03 -7.383902917731800797e-02
1.200000000000000000e+01 3.074001659062499584e+03 -8.987416453006413786e-02
1.250000000000000000e+01 3.074001659062499584e+03 -6.737401607865398101e-02
1.300000000000000000e+01 3.074001659062499584e+03 -7.170683093361385207e-02
1.350000000000000000e+01 3.074001659062499584e+03 -4.503350571064281688e-02
1.400000000000000000e+01 3.074001659062499584e+03 -3.982039756879046655e-02
1.450000000000000000e+01 3.074001659062499584e+03 -2.126705558310129987e-02
1.500000000000000000e+01 3.074001659062499584e+03 -1.182633211650862236e-02
1.550000000000000000e+01 3.074001659062499584e+03 -4.006033715673961923e-03
1.600000000000000000e+01 3.074001659062499584e+03 -1.177764517053452769e-03
1.650000000000000000e+01 3.074001659062499584e+03 -4.346264873196750331e-05
1.700000000000000000e+01 3.074001659062499584e+03 -3.492081767406482072e-04
1.750000000000000000e+01 3.074001659062499584e+03 5.652046892148883855e-05
1.800000000000000000e+01 3.074001659062499584e+03 -6.344999283395273290e-06
1.850000000000000000e+01 3.074001659062499584e+03 -1.730569581562443939e-05
1.900000000000000000e+01 3.074001659062499584e+03 1.031434705498170861e-04
1.950000000000000000e+01 3.074001659062499584e+03 -4.196642716947750212e-05
0.000000000000000000e+00 3.075044046874999822e+03 -7.654054342013391111e-03
5.000000000000000000e-01 3.075044046874999822e+03 4.819101665430280436e-03
1.000000000000000000e+00 3.075044046874999822e+03 1.207804496448655791e-02
1.500000000000000000e+00 3.075044046874999822e+03 -6.263922607562491529e-03
2.000000000000000000e+00 3.075044046874999822e+03 -1.131244106089796669e-02
2.500000000000000000e+00 3.075044046874999822e+03 5.773191435948000355e-03
3.000000000000000000e+00 3.075044046874999822e+03 1.234532387148657914e-02
3.500000000000000000e+00 3.075044046874999822e+03 2.406759542053297715e-02
4.000000000000000000e+00 3.075044046874999822e+03 -1.169085292174874662e-02
4.500000000000000000e+00 3.075044046874999822e+03 -1.739751291721254242e-03
5.000000000000000000e+00 3.075044046874999822e+03 -2.285084110077554437e-03
5.500000000000000000e+00 3.075044046874999822e+03 6.921393400393769865e-03
6.000000000000000000e+00 3.075044046874999822e+03 5.812113659893206746e-03
6.500000000000000000e+00 3.075044046874999822e+03 -2.429658571179175997e-02
7.000000000000000000e+00 3.075044046874999822e+03 1.859012817570447965e-02
7.500000000000000000e+00 3.075044046874999822e+03 -2.182425786187764533e-02
8.000000000000000000e+00 3.075044046874999822e+03 1.683920091288741705e-02
8.500000000000000000e+00 3.075044046874999822e+03 4.848402967522751073e-03
9.000000000000000000e+00 3.075044046874999822e+03 4.356722385668244241e-03
9.500000000000000000e+00 3.075044046874999822e+03 -1.267049661414440358e-02
1.000000000000000000e+01 3.075044046874999822e+03 -5.466871867050749224e-04
1.050000000000000000e+01 3.075044046874999822e+03 -4.858794704000329173e-02
1.100000000000000000e+01 3.075044046874999822e+03 -5.013133039241424865e-02
1.150000000000000000e+01 3.075044046874999822e+03 -7.512001105606344598e-02
1.200000000000000000e+01 3.075044046874999822e+03 -9.168281001432450339e-02
1.250000000000000000e+01 3.075044046874999822e+03 -6.760013370065984240e-02
1.300000000000000000e+01 3.075044046874999822e+03 -7.141333569933495939e-02
1.350000000000000000e+01 3.075044046874999822e+03 -4.560789057175695937e-02
1.400000000000000000e+01 3.075044046874999822e+03 -3.959847488259071735e-02
1.450000000000000000e+01 3.075044046874999822e+03 -2.178948082347965248e-02
1.500000000000000000e+01 3.075044046874999822e+03 -1.197403440876563391e-02
1.550000000000000000e+01 3.075044046874999822e+03 -3.883220821100027108e-03
1.600000000000000000e+01 3.075044046874999822e+03 -1.315600639753404652e-03
1.650000000000000000e+01 3.075044046874999822e+03 -3.189691700272499579e-05
1.700000000000000000e+01 3.075044046874999822e+03 -3.392330412586870960e-04
1.750000000000000000e+01 3.075044046874999822e+03 4.345591188170267854e-05
1.800000000000000000e+01 3.075044046874999822e+03 7.236961308398192895e-07
1.850000000000000000e+01 3.075044046874999822e+03 -1.577774678274398569e-05
1.900000000000000000e+01 3.075044046874999822e+03 1.055411608179810274e-04
1.950000000000000000e+01 3.075044046874999822e+03 -4.899592848384098736e-05
0.000000000000000000e+00 3.076086434687499604e+03 -6.561958857409389695e-03
5.000000000000000000e-01 3.076086434687499604e+03 3.647632681264471530e-03
1.000000000000000000e+00 3.076086434687499604e+03 1.336545104283616732e-02
1.500000000000000000e+00 3.076086434687499604e+03 -6.328155271744413668e-03
2.000000000000000000e+00 3.076086434687499604e+03 -1.038231023511178470e-02
2.500000000000000000e+00 3.076086434687499604e+03 8.101474256093981960e-03
3.000000000000000000e+00 3.076086434687499604e+03 1.244147885985056809e-02
3.500000000000000000e+00 3.076086434687499604e+03 2.370703501760043977e-02
4.000000000000000000e+00 3.076086434687499604e+03 -1.141136943143201271e-02
4.500000000000000000e+00 3.076086434687499604e+03 -1.466437300639891793e-03
5.000000000000000000e+00 3.076086434687499604e+03 -2.076483993086548820e-03
5.500000000000000000e+00 3.076086434687499604e+03 7.046268719254892253e-03
6.000000000000000000e+00 3.076086434687499604e+03 5.512790971111464731e-03
6.500000000000000000e+00 3.076086434687499604e+03 -2.504420884743763231e-02
7.000000000000000000e+00 3.076086434687499604e+03 1.990246945170129692e-02
7.500000000000000000e+00 3.076086434687499604e+03 -2.315000177569084480e-02
8.000000000000000000e+00 3.076086434687499604e+03 1.672063050697757472e-02
8.500000000000000000e+00 3.076086434687499604e+03 5.140277232757961730e-03
9.000000000000000000e+00 3.076086434687499604e+03 4.977824515002080528e-03
9.500000000000000000e+00 3.076086434687499604e+03 -1.358871624696521459e-02
1.000000000000000000e+01 3.076086434687499604e+03 -9.711734533505606308e-04
1.050000000000000000e+01 3.076086434687499604e+03 -4.758083419424601751e-02
1.100000000000000000e+01 3.076086434687499604e+03 -4.996076662779433408e-02
1.150000000000000000e+01 3.076086434687499604e+03 -7.639354673970170928e-02
1.200000000000000000e+01 3.076086434687499604e+03 -9.374649334747388318e-02
1.250000000000000000e+01 3.076086434687499604e+03 -6.812373599648838263e-02
1.300000000000000000e+01 3.076086434687499604e+03 -7.097902292035672411e-02
1.350000000000000000e+01 3.076086434687499604e+03 -4.627982789771753480e-02
1.400000000000000000e+01 3.076086434687499604e+03 -3.931626408630033154e-02
1.450000000000000000e+01 3.076086434687499604e+03 -2.225800517314914517e-02
1.500000000000000000e+01 3.076086434687499604e+03 -1.209128560774891913e-02
1.550000000000000000e+01 3.076086434687499604e+03 -3.756415055793489981e-03
1.600000000000000000e+01 3.076086434687499604e+03 -1.459794859865325145e-03
1.650000000000000000e+01 3.076086434687499604e+03 -2.283776016609206892e-05
1.700000000000000000e+01 3.076086434687499604e+03 -3.230451425476850761e-04
1.750000000000000000e+01 3.076086434687499604e+03 3.008803446323892760e-05
1.800000000000000000e+01 3.076086434687499604e+03 8.205120278587765993e-06
1.850000000000000000e+01 3.076086434687499604e+03 -1.401734226899812673e-05
1.900000000000000000e+01 3.076086434687499604e+03 1.076687749743783035e-04
1.950000000000000000e+01 3.076086434687499604e+03 -5.601859799811257393e-05
0.000000000000000000e+00 3.077128822499999842e+03 -5.171942963854819428e-03
5.000000000000000000e-01 3.077128822499999842e+03 1.976133276549859111e-03
1.000000000000000000e+00 3.077128822499999842e+03 1.468138177663390331e-02
1.500000000000000000e+00 3.077128822499999842e+03 -6.343979896363324301e-03
2.000000000000000000e+00 3.077128822499999842e+03 -9.209127967393579417e-03
2.500000000000000000e+00 3.077128822499999842e+03 1.042628105137264304e-02
3.000000000000000000e+00 3.077128822499999842e+03 1.241152605554610676e-02
3.500000000000000000e+00 3.077128822499999842e+03 2.280406116061440072e-02
4.000000000000000000e+00 3.077128822499999842e+03 -1.095758884917068937e-02
4.500000000000000000e+00 3.077128822499999842e+03 -1.033927136700033911e-03
5.000000000000000000e+00 3.077128822499999842e+03 -2.099801496626360359e-03
5.500000000000000000e+00 3.077128822499999842e+03 7.060996068014011029e-03
6.000000000000000000e+00 3.077128822499999842e+03 5.044140995670624850e-03
6.500000000000000000e+00 3.077128822499999842e+03 -2.509758384337731560e-02
7.000000000000000000e+00 3.077128822499999842e+03 2.086331107441737748e-02
7.500000000000000000e+00 3.077128822499999842e+03 -2.425434142370267929e-02
8.000000000000000000e+00 3.077128822499999842e+03 1.632385281287748388e-02
8.500000000000000000e+00 3.077128822499999842e+03 5.600902463886543378e-03
9.000000000000000000e+00 3.077128822499999842e+03 5.545838984595357485e-03
9.500000000000000000e+00 3.077128822499999842e+03 -1.444545742133753786e-02
1.000000000000000000e+01 3.077128822499999842e+03 -1.732496754549732194e-03
1.050000000000000000e+01 3.077128822499999842e+03 -4.645526362501798540e-02
1.100000000000000000e+01 3.077128822499999842e+03 -4.971660197872454501e-02
1.150000000000000000e+01 3.077128822499999842e+03 -7.766177807977428516e-02
1.200000000000000000e+01 3.077128822499999842e+03 -9.596541801394389837e-02
1.250000000000000000e+01 3.077128822499999842e+03 -6.899514880369371495e-02
1.300000000000000000e+01 3.077128822499999842e+03 -7.044678322206229804e-02
1.350000000000000000e+01 3.077128822499999842e+03 -4.707586983451248624e-02
1.400000000000000000e+01 3.077128822499999842e+03 -3.897440840701459075e-02
1.450000000000000000e+01 3.077128822499999842e+03 -2.264210451302114957e-02
1.500000000000000000e+01 3.077128822499999842e+03 -1.216770149648002501e-02
1.550000000000000000e+01 3.077128822499999842e+03 -3.637289363332188268e-03
1.600000000000000000e+01 3.077128822499999842e+03 -1.603354825726970283e-03
1.650000000000000000e+01 3.077128822499999842e+03 -1.999643215593339680e-05
1.700000000000000000e+01 3.077128822499999842e+03 -3.010240601017299044e-04
1.750000000000000000e+01 3.077128822499999842e+03 1.753691254385240234e-05
1.800000000000000000e+01 3.077128822499999842e+03 1.568287310234533900e-05
1.850000000000000000e+01 3.077128822499999842e+03 -1.233982701084585423e-05
1.900000000000000000e+01 3.077128822499999842e+03 1.095767468528609099e-04
1.950000000000000000e+01 3.077128822499999842e+03 -6.288929742311341424e-05
0.000000000000000000e+00 3.078171210312499625e+03 -3.503051380412929103e-03
5.000000000000000000e-01 3.078171210312499625e+03 -1.050619103620249295e-04
1.000000000000000000e+00 3.078171210312499625e+03 1.598102680251618432e-02
1.500000000000000000e+00 3.078171210312499625e+03 -6.361907606926823014e-03
2.000000000000000000e+00 3.078171210312499625e+03 -7.770131750934834713e-03
2.500000000000000000e+00 3.078171210312499625e+03 1.268031237900863611e-02
3.000000000000000000e+00 3.078171210312499625e+03 1.224429096190493386e-02
3.500000000000000000e+00 3.078171210312499625e+03 2.142099761447914877e-02
4.000000000000000000e+00 3.078171210312499625e+03 -1.041109643798375159e-02
4.500000000000000000e+00 3.078171210312499625e+03 -4.305895129885261630e-04
5.000000000000000000e+00 3.078171210312499625e+03 -2.339062804485795080e-03
5.500000000000000000e+00 3.078171210312499625e+03 6.966430470979378779e-03
6.000000000000000000e+00 3.078171210312499625e+03 4.439593870678353559e-03
6.500000000000000000e+00 3.078171210312499625e+03 -2.447733541993202602e-02
7.000000000000000000e+00 3.078171210312499625e+03 2.144716435076517852e-02
7.500000000000000000e+00 3.078171210312499625e+03 -2.516172483539963825e-02
8.000000000000000000e+00 3.078171210312499625e+03 1.575363414916131771e-02
8.500000000000000000e+00 3.078171210312499625e+03 6.140586394747143788e-03
9.000000000000000000e+00 3.078171210312499625e+03 6.072984713334977046e-03
9.500000000000000000e+00 3.078171210312499625e+03 -1.528785970271654901e-02
1.000000000000000000e+01 3.078171210312499625e+03 -2.800486132136886536e-03
1.050000000000000000e+01 3.078171210312499625e+03 -4.523923474961393659e-02
1.100000000000000000e+01 3.078171210312499625e+03 -4.939858704107438075e-02
1.150000000000000000e+01 3.078171210312499625e+03 -7.892963416344028760e-02
1.200000000000000000e+01 3.078171210312499625e+03 -9.822343824898092934e-02
1.250000000000000000e+01 3.078171210312499625e+03 -7.022731073874440011e-02
1.300000000000000000e+01 3.078171210312499625e+03 -6.986914268655572413e-02
1.350000000000000000e+01 3.078171210312499625e+03 -4.800166673574536580e-02
1.400000000000000000e+01 3.078171210312499625e+03 -3.858672769660149993e-02
1.450000000000000000e+01 3.078171210312499625e+03 -2.292226100657215881e-02
1.500000000000000000e+01 3.078171210312499625e+03 -1.220372630004087737e-02
1.550000000000000000e+01 3.078171210312499625e+03 -3.531240598576831057e-03
1.600000000000000000e+01 3.078171210312499625e+03 -1.739370746662751441e-03
1.650000000000000000e+01 3.078171210312499625e+03 -2.540056424646222721e-05
1.700000000000000000e+01 3.078171210312499625e+03 -2.751425825103465746e-04
1.750000000000000000e+01 3.078171210312499625e+03 6.409413854321775596e-06
1.800000000000000000e+01 3.078171210312499625e+03 2.307663914270440632e-05
1.850000000000000000e+01 3.078171210312499625e+03 -1.104994228503993998e-05
1.900000000000000000e+01 3.078171210312499625e+03 1.112772182188184750e-04
1.950000000000000000e+01 3.078171210312499625e+03 -6.947607579255107868e-05
0.000000000000000000e+00 3.079213598124999407e+03 -1.538048284270415993e-03
5.000000000000000000e-01 3.079213598124999407e+03 -2.508947646849846343e-03
1.000000000000000000e+00 3.079213598124999407e+03 1.713516775581708229e-02
1.500000000000000000e+00 3.079213598124999407e+03 -6.411680680092088011e-03
2.000000000000000000e+00 3.079213598124999407e+03 -6.057034288516408016e-03
2.500000000000000000e+00 3.079213598124999407e+03 1.474312805988444927e-02
3.000000000000000000e+00 3.079213598124999407e+03 1.193874877901971929e-02
3.500000000000000000e+00 3.079213598124999407e+03 1.954419956717207835e-02
4.000000000000000000e+00 3.079213598124999407e+03 -9.781652936833638498e-03
4.500000000000000000e+00 3.079213598124999407e+03 3.162581411333948269e-04
5.000000000000000000e+00 3.079213598124999407e+03 -2.801730358539839417e-03
5.500000000000000000e+00 3.079213598124999407e+03 6.788777572155196664e-03
6.000000000000000000e+00 3.079213598124999407e+03 3.707128018319101517e-03
6.500000000000000000e+00 3.079213598124999407e+03 -2.320874174134492096e-02
7.000000000000000000e+00 3.079213598124999407e+03 2.163900492965146333e-02
7.500000000000000000e+00 3.079213598124999407e+03 -2.591514935718822882e-02
8.000000000000000000e+00 3.079213598124999407e+03 1.510004853090216384e-02
8.500000000000000000e+00 3.079213598124999407e+03 6.668861349169786720e-03
9.000000000000000000e+00 3.079213598124999407e+03 6.580076577149832073e-03
9.500000000000000000e+00 3.079213598124999407e+03 -1.613264843450998645e-02
1.000000000000000000e+01 3.079213598124999407e+03 -4.150954631990290064e-03
1.050000000000000000e+01 3.079213598124999407e+03 -4.392569355633036549e-02
1.100000000000000000e+01 3.079213598124999407e+03 -4.903448358797707352e-02
1.150000000000000000e+01 3.079213598124999407e+03 -8.021272475546542546e-02
1.200000000000000000e+01 3.079213598124999407e+03 -1.004636911140366767e-01
1.250000000000000000e+01 3.079213598124999407e+03 -7.174568095442677984e-02
1.300000000000000000e+01 3.079213598124999407e+03 -6.929759352901625202e-02
1.350000000000000000e+01 3.079213598124999407e+03 -4.904753749186002709e-02
1.400000000000000000e+01 3.079213598124999407e+03 -3.818619163496848185e-02
1.450000000000000000e+01 3.079213598124999407e+03 -2.309911849012542817e-02
1.500000000000000000e+01 3.079213598124999407e+03 -1.220374528106164640e-02
1.550000000000000000e+01 3.079213598124999407e+03 -3.448594793444062327e-03
1.600000000000000000e+01 3.079213598124999407e+03 -1.859866949626179508e-03
1.650000000000000000e+01 3.079213598124999407e+03 -4.089092875585515803e-05
1.700000000000000000e+01 3.079213598124999407e+03 -2.470781276226854993e-04
1.750000000000000000e+01 3.079213598124999407e+03 -3.187477762289460791e-06
1.800000000000000000e+01 3.079213598124999407e+03 3.017822957669491927e-05
1.850000000000000000e+01 3.079213598124999407e+03 -1.014660454976851623e-05
1.900000000000000000e+01 3.079213598124999407e+03 1.126432689407439684e-04
1.950000000000000000e+01 3.079213598124999407e+03 -7.557062822751655403e-05
0.000000000000000000e+00 3.080255985937500100e+03 7.328114795069816346e-04
5.000000000000000000e-01 3.080255985937500100e+03 -5.107953678854863094e-03
1.000000000000000000e+00 3.080255985937500100e+03 1.804728261700221451e-02
1.500000000000000000e+00 3.080255985937500100e+03 -6.454825173389061761e-03
2.000000000000000000e+00 3.080255985937500100e+03 -4.095555804071325870e-03
2.500000000000000000e+00 3.080255985937500100e+03 1.647146583116362167e-02
3.000000000000000000e+00 3.080255985937500100e+03 1.149759938244145248e-02
3.500000000000000000e+00 3.080255985937500100e+03 1.717590752877426463e-02
4.000000000000000000e+00 3.080255985937500100e+03 -9.065745300929720432e-03
4.500000000000000000e+00 3.080255985937500100e+03 1.194890917601093084e-03
5.000000000000000000e+00 3.080255985937500100e+03 -3.509865870613080793e-03
5.500000000000000000e+00 3.080255985937500100e+03 6.507252881421596129e-03
6.000000000000000000e+00 3.080255985937500100e+03 2.906553265350984763e-03
6.500000000000000000e+00 3.080255985937500100e+03 -2.138898416157632154e-02
7.000000000000000000e+00 3.080255985937500100e+03 2.144058367839466947e-02
7.500000000000000000e+00 3.080255985937500100e+03 -2.654513937731823800e-02
8.000000000000000000e+00 3.080255985937500100e+03 1.442145635243539427e-02
8.500000000000000000e+00 3.080255985937500100e+03 7.151805496125830316e-03
9.000000000000000000e+00 3.080255985937500100e+03 7.046230775683609907e-03
9.500000000000000000e+00 3.080255985937500100e+03 -1.695607853984286775e-02
1.000000000000000000e+01 3.080255985937500100e+03 -5.805851346346090590e-03
1.050000000000000000e+01 3.080255985937500100e+03 -4.249672831870913298e-02
1.100000000000000000e+01 3.080255985937500100e+03 -4.864758399413299239e-02
1.150000000000000000e+01 3.080255985937500100e+03 -8.148255408470506111e-02
1.200000000000000000e+01 3.080255985937500100e+03 -1.026847346612479311e-01
1.250000000000000000e+01 3.080255985937500100e+03 -7.343415131743090407e-02
1.300000000000000000e+01 3.080255985937500100e+03 -6.878119410749734819e-02
1.350000000000000000e+01 3.080255985937500100e+03 -5.017566654811737858e-02
1.400000000000000000e+01 3.080255985937500100e+03 -3.781563979665227698e-02
1.450000000000000000e+01 3.080255985937500100e+03 -2.317844132088750508e-02
1.500000000000000000e+01 3.080255985937500100e+03 -1.217413528195190886e-02
1.550000000000000000e+01 3.080255985937500100e+03 -3.400979970459632948e-03
1.600000000000000000e+01 3.080255985937500100e+03 -1.958939467785716232e-03
1.650000000000000000e+01 3.080255985937500100e+03 -6.818411142292326601e-05
1.700000000000000000e+01 3.080255985937500100e+03 -2.168243104027839710e-04
1.750000000000000000e+01 3.080255985937500100e+03 -1.050569312658204113e-05
1.800000000000000000e+01 3.080255985937500100e+03 3.623007851371134428e-05
1.850000000000000000e+01 3.080255985937500100e+03 -9.552341536452686499e-06
1.900000000000000000e+01 3.080255985937500100e+03 1.136143401608175231e-04
1.950000000000000000e+01 3.080255985937500100e+03 -8.098896265734941498e-05
0.000000000000000000e+00 3.081298373749999882e+03 3.241279823865447773e-03
5.000000000000000000e-01 3.081298373749999882e+03 -7.766812148108238022e-03
1.000000000000000000e+00 3.081298373749999882e+03 1.873017599025956700e-02
1.500000000000000000e+00 3.081298373749999882e+03 -6.483674077046144672e-03
2.000000000000000000e+00 3.081298373749999882e+03 -1.951913730077735028e-03
2.500000000000000000e+00 3.081298373749999882e+03 1.774815242874550059e-02
3.000000000000000000e+00 3.081298373749999882e+03 1.097105500948446916e-02
3.500000000000000000e+00 3.081298373749999882e+03 1.444283356953365849e-02
4.000000000000000000e+00 3.081298373749999882e+03 -8.331999775939905734e-03
4.500000000000000000e+00 3.081298373749999882e+03 2.171524543368909526e-03
5.000000000000000000e+00 3.081298373749999882e+03 -4.420774854393036066e-03
5.500000000000000000e+00 3.081298373749999882e+03 6.111516683253210083e-03
6.000000000000000000e+00 3.081298373749999882e+03 2.083890531074745513e-03
6.500000000000000000e+00 3.081298373749999882e+03 -1.913390609681460755e-02
7.000000000000000000e+00 3.081298373749999882e+03 2.086890661478266878e-02
7.500000000000000000e+00 3.081298373749999882e+03 -2.706307426662228274e-02
8.000000000000000000e+00 3.081298373749999882e+03 1.381645890946564190e-02
8.500000000000000000e+00 3.081298373749999882e+03 7.556227170127727440e-03
9.000000000000000000e+00 3.081298373749999882e+03 7.465255348331105781e-03
9.500000000000000000e+00 3.081298373749999882e+03 -1.779165444055808357e-02
1.000000000000000000e+01 3.081298373749999882e+03 -7.765206960829267903e-03
1.050000000000000000e+01 3.081298373749999882e+03 -4.095619213428788180e-02
1.100000000000000000e+01 3.081298373749999882e+03 -4.824749795314696443e-02
1.150000000000000000e+01 3.081298373749999882e+03 -8.272030684667207312e-02
1.200000000000000000e+01 3.081298373749999882e+03 -1.048284602127603632e-01
1.250000000000000000e+01 3.081298373749999882e+03 -7.525580924969074714e-02
1.300000000000000000e+01 3.081298373749999882e+03 -6.834010471049767332e-02
1.350000000000000000e+01 3.081298373749999882e+03 -5.133055048198385817e-02
1.400000000000000000e+01 3.081298373749999882e+03 -3.751557680189213789e-02
1.450000000000000000e+01 3.081298373749999882e+03 -2.315448133136682740e-02
1.500000000000000000e+01 3.081298373749999882e+03 -1.212424717712356180e-02
1.550000000000000000e+01 3.081298373749999882e+03 -3.393881032475220931e-03
1.600000000000000000e+01 3.081298373749999882e+03 -2.033365575624839112e-03
1.650000000000000000e+01 3.081298373749999882e+03 -1.063296708333900221e-04
1.700000000000000000e+01 3.081298373749999882e+03 -1.844427065178119946e-04
1.750000000000000000e+01 3.081298373749999882e+03 -1.545061482732922522e-05
1.800000000000000000e+01 3.081298373749999882e+03 4.057591658588702061e-05
1.850000000000000000e+01 3.081298373749999882e+03 -9.226744385899923027e-06
1.900000000000000000e+01 3.081298373749999882e+03 1.141924147776677450e-04
1.950000000000000000e+01 3.081298373749999882e+03 -8.558029119934171627e-05
0.000000000000000000e+00 3.082340761562499665e+03 5.956370381991094899e-03
5.000000000000000000e-01 3.082340761562499665e+03 -1.041341977640846371e-02
1.000000000000000000e+00 3.082340761562499665e+03 1.914509771249200965e-02
1.500000000000000000e+00 3.082340761562499665e+03 -6.484983901084867032e-03
2.000000000000000000e+00 3.082340761562499665e+03 3.549836838272479324e-04
2.500000000000000000e+00 3.082340761562499665e+03 1.853901388506311657e-02
3.000000000000000000e+00 3.082340761562499665e+03 1.034444898330100053e-02
3.500000000000000000e+00 3.082340761562499665e+03 1.150941355233382236e-02
4.000000000000000000e+00 3.082340761562499665e+03 -7.657227960097576919e-03
4.500000000000000000e+00 3.082340761562499665e+03 3.155772633792707383e-03
5.000000000000000000e+00 3.082340761562499665e+03 -5.408764357324495446e-03
5.500000000000000000e+00 3.082340761562499665e+03 5.657907184741177431e-03
6.000000000000000000e+00 3.082340761562499665e+03 1.166795834897601993e-03
6.500000000000000000e+00 3.082340761562499665e+03 -1.650852010257197050e-02
7.000000000000000000e+00 3.082340761562499665e+03 1.992129966475040398e-02
7.500000000000000000e+00 3.082340761562499665e+03 -2.743174721716272468e-02
8.000000000000000000e+00 3.082340761562499665e+03 1.336476184779443986e-02
8.500000000000000000e+00 3.082340761562499665e+03 7.821578862100232385e-03
9.000000000000000000e+00 3.082340761562499665e+03 7.837957823550130432e-03
9.500000000000000000e+00 3.082340761562499665e+03 -1.861803356617900210e-02
1.000000000000000000e+01 3.082340761562499665e+03 -1.004166378465585346e-02
1.050000000000000000e+01 3.082340761562499665e+03 -3.928566138114727990e-02
1.100000000000000000e+01 3.082340761562499665e+03 -4.786700933808807346e-02
1.150000000000000000e+01 3.082340761562499665e+03 -8.398010605503929138e-02
1.200000000000000000e+01 3.082340761562499665e+03 -1.068117551576164004e-01
1.250000000000000000e+01 3.082340761562499665e+03 -7.719169672321378461e-02
1.300000000000000000e+01 3.082340761562499665e+03 -6.799183085837968987e-02
1.350000000000000000e+01 3.082340761562499665e+03 -5.245646822052284913e-02
1.400000000000000000e+01 3.082340761562499665e+03 -3.731186968963603329e-02
1.450000000000000000e+01 3.082340761562499665e+03 -2.300362989982035825e-02
1.500000000000000000e+01 3.082340761562499665e+03 -1.206933314284564830e-02
1.550000000000000000e+01 3.082340761562499665e+03 -3.427807777800518166e-03
1.600000000000000000e+01 3.082340761562499665e+03 -2.081056477898906611e-03
1.650000000000000000e+01 3.082340761562499665e+03 -1.534760847552571938e-04
1.700000000000000000e+01 3.082340761562499665e+03 -1.509469027598646124e-04
1.750000000000000000e+01 3.082340761562499665e+03 -1.887067160391109577e-05
1.800000000000000000e+01 3.082340761562499665e+03 4.314093551334695500e-05
1.850000000000000000e+01 3.082340761562499665e+03 -9.237234978877121975e-06
1.900000000000000000e+01 3.082340761562499665e+03 1.144784408779856870e-04
1.950000000000000000e+01 3.082340761562499665e+03 -8.914761270252919377e-05
0.000000000000000000e+00 3.083383149374999448e+03 8.841188763434823863e-03
5.000000000000000000e-01 3.083383149374999448e+03 -1.303531409885171077e-02
1.000000000000000000e+00 3.083383149374999448e+03 1.924027584863373039e-02
1.500000000000000000e+00 3.083383149374999448e+03 -6.363709958097170556e-03
2.000000000000000000e+00 3.083383149374999448e+03 2.775270309288115772e-03
2.500000000000000000e+00 3.083383149374999448e+03 1.885459754325046269e-02
3.000000000000000000e+00 3.083383149374999448e+03 9.552565162546598418e-03
3.500000000000000000e+00 3.083383149374999448e+03 8.504575022748548166e-03
4.000000000000000000e+00 3.083383149374999448e+03 -7.045829959881077381e-03
4.500000000000000000e+00 3.083383149374999448e+03 4.098512117135215925e-03
5.000000000000000000e+00 3.083383149374999448e+03 -6.456664396183586785e-03
5.500000000000000000e+00 3.083383149374999448e+03 5.205244665174683927e-03
6.000000000000000000e+00 3.083383149374999448e+03 1.163623414500437848e-04
6.500000000000000000e+00 3.083383149374999448e+03 -1.357336941393259139e-02
7.000000000000000000e+00 3.083383149374999448e+03 1.860536671017187088e-02
7.500000000000000000e+00 3.083383149374999448e+03 -2.765763627630856217e-02
8.000000000000000000e+00 3.083383149374999448e+03 1.308487177525243135e-02
8.500000000000000000e+00 3.083383149374999448e+03 7.946800398276108665e-03
9.000000000000000000e+00 3.083383149374999448e+03 8.153281258990294558e-03
9.500000000000000000e+00 3.083383149374999448e+03 -1.939014993696772451e-02
1.000000000000000000e+01 3.083383149374999448e+03 -1.263577877518451409e-02
1.050000000000000000e+01 3.083383149374999448e+03 -3.753259169797167755e-02
1.100000000000000000e+01 3.083383149374999448e+03 -4.755084526998478583e-02
1.150000000000000000e+01 3.083383149374999448e+03 -8.533225397953013436e-02
1.200000000000000000e+01 3.083383149374999448e+03 -1.085393178207180453e-01
1.250000000000000000e+01 3.083383149374999448e+03 -7.916725769369936661e-02
1.300000000000000000e+01 3.083383149374999448e+03 -6.776255613938708677e-02
1.350000000000000000e+01 3.083383149374999448e+03 -5.352690380970356876e-02
1.400000000000000000e+01 3.083383149374999448e+03 -3.721898808890970051e-02
1.450000000000000000e+01 3.083383149374999448e+03 -2.271087468055429937e-02
1.500000000000000000e+01 3.083383149374999448e+03 -1.202642648392845438e-02
1.550000000000000000e+01 3.083383149374999448e+03 -3.492039982843605280e-03
1.600000000000000000e+01 3.083383149374999448e+03 -2.106811550187948252e-03
1.650000000000000000e+01 3.083383149374999448e+03 -2.060695832822947190e-04
1.700000000000000000e+01 3.083383149374999448e+03 -1.178184719776720899e-04
1.750000000000000000e+01 3.083383149374999448e+03 -2.160524212943000822e-05
1.800000000000000000e+01 3.083383149374999448e+03 4.430332846874727721e-05
1.850000000000000000e+01 3.083383149374999448e+03 -9.638292051700892419e-06
1.900000000000000000e+01 3.083383149374999448e+03 1.147095572904165481e-04
1.950000000000000000e+01 3.083383149374999448e+03 -9.147152901882866756e-05
0.000000000000000000e+00 3.084425537187499231e+03 1.182720828901103263e-02
5.000000000000000000e-01 3.084425537187499231e+03 -1.561632745923487511e-02
1.000000000000000000e+00 3.084425537187499231e+03 1.899273646706564275e-02
1.500000000000000000e+00 3.084425537187499231e+03 -5.994039340715844044e-03
2.000000000000000000e+00 3.084425537187499231e+03 5.172638120487180365e-03
2.500000000000000000e+00 3.084425537187499231e+03 1.873019759176181367e-02
3.000000000000000000e+00 3.084425537187499231e+03 8.597590901609468081e-03
3.500000000000000000e+00 3.084425537187499231e+03 5.565026471382608121e-03
4.000000000000000000e+00 3.084425537187499231e+03 -6.481591110420565141e-03
4.500000000000000000e+00 3.084425537187499231e+03 4.971995838900469811e-03
5.000000000000000000e+00 3.084425537187499231e+03 -7.559951682318545932e-03
5.500000000000000000e+00 3.084425537187499231e+03 4.801583813800715077e-03
6.000000000000000000e+00 3.084425537187499231e+03 -1.106385655612080778e-03
6.500000000000000000e+00 3.084425537187499231e+03 -1.039787457674157777e-02
7.000000000000000000e+00 3.084425537187499231e+03 1.698221528877326414e-02
7.500000000000000000e+00 3.084425537187499231e+03 -2.777727209022817778e-02
8.000000000000000000e+00 3.084425537187499231e+03 1.300874196810192750e-02
8.500000000000000000e+00 3.084425537187499231e+03 7.958269859458629719e-03
9.000000000000000000e+00 3.084425537187499231e+03 8.405328892028206614e-03
9.500000000000000000e+00 3.084425537187499231e+03 -2.011777026543899727e-02
1.000000000000000000e+01 3.084425537187499231e+03 -1.547905495681491626e-02
1.050000000000000000e+01 3.084425537187499231e+03 -3.579851482114820849e-02
1.100000000000000000e+01 3.084425537187499231e+03 -4.736397777683754029e-02
1.150000000000000000e+01 3.084425537187499231e+03 -8.680567522319435070e-02
1.200000000000000000e+01 3.084425537187499231e+03 -1.098907968849911210e-01
1.250000000000000000e+01 3.084425537187499231e+03 -8.110413436402398590e-02
1.300000000000000000e+01 3.084425537187499231e+03 -6.767166188947354444e-02
1.350000000000000000e+01 3.084425537187499231e+03 -5.452405717880579733e-02
1.400000000000000000e+01 3.084425537187499231e+03 -3.724961118466321719e-02
1.450000000000000000e+01 3.084425537187499231e+03 -2.229386597961519403e-02
1.500000000000000000e+01 3.084425537187499231e+03 -1.199872400096148664e-02
1.550000000000000000e+01 3.084425537187499231e+03 -3.572249321664479338e-03
1.600000000000000000e+01 3.084425537187499231e+03 -2.118755581964980057e-03
1.650000000000000000e+01 3.084425537187499231e+03 -2.609121094983190745e-04
1.700000000000000000e+01 3.084425537187499231e+03 -8.673324746500313113e-05
1.750000000000000000e+01 3.084425537187499231e+03 -2.417704053118124101e-05
1.800000000000000000e+01 3.084425537187499231e+03 4.441462851624739422e-05
1.850000000000000000e+01 3.084425537187499231e+03 -1.013667825499437514e-05
1.900000000000000000e+01 3.084425537187499231e+03 1.148991692532492457e-04
1.950000000000000000e+01 3.084425537187499231e+03 -9.244368090280596299e-05
0.000000000000000000e+00 3.085467925000000378e+03 1.485804056872546026e-02
5.000000000000000000e-01 3.085467925000000378e+03 -1.806405471854112196e-02
1.000000000000000000e+00 3.085467925000000378e+03 1.835374535503618912e-02
1.500000000000000000e+00 3.085467925000000378e+03 -5.367255725389495462e-03
2.000000000000000000e+00 3.085467925000000378e+03 7.494607696108958154e-03
2.500000000000000000e+00 3.085467925000000378e+03 1.820353468850012882e-02
3.000000000000000000e+00 3.085467925000000378e+03 7.560467945772825042e-03
3.500000000000000000e+00 3.085467925000000378e+03 2.803083344892236348e-03
4.000000000000000000e+00 3.085467925000000378e+03 -5.987920426374197108e-03
4.500000000000000000e+00 3.085467925000000378e+03 5.768327247327088673e-03
5.000000000000000000e+00 3.085467925000000378e+03 -8.643280837601543393e-03
5.500000000000000000e+00 3.085467925000000378e+03 4.447594510153445556e-03
6.000000000000000000e+00 3.085467925000000378e+03 -2.525924239721763411e-03
6.500000000000000000e+00 3.085467925000000378e+03 -7.064614019866083915e-03
7.000000000000000000e+00 3.085467925000000378e+03 1.511746219487950654e-02
7.500000000000000000e+00 3.085467925000000378e+03 -2.776317653661095064e-02
8.000000000000000000e+00 3.085467925000000378e+03 1.311547623962197595e-02
8.500000000000000000e+00 3.085467925000000378e+03 7.893412343996668648e-03
9.000000000000000000e+00 3.085467925000000378e+03 8.577847223597690265e-03
9.500000000000000000e+00 3.085467925000000378e+03 -2.077931195048834945e-02
1.000000000000000000e+01 3.085467925000000378e+03 -1.850771141374852463e-02
1.050000000000000000e+01 3.085467925000000378e+03 -3.413232516698860852e-02
1.100000000000000000e+01 3.085467925000000378e+03 -4.736933169933845583e-02
1.150000000000000000e+01 3.085467925000000378e+03 -8.835575572571663372e-02
1.200000000000000000e+01 3.085467925000000378e+03 -1.108264225399092917e-01
1.250000000000000000e+01 3.085467925000000378e+03 -8.293837640528824162e-02
1.300000000000000000e+01 3.085467925000000378e+03 -6.774784110689144323e-02
1.350000000000000000e+01 3.085467925000000378e+03 -5.540660459184571646e-02
1.400000000000000000e+01 3.085467925000000378e+03 -3.741532063065688973e-02
1.450000000000000000e+01 3.085467925000000378e+03 -2.177127326187750997e-02
1.500000000000000000e+01 3.085467925000000378e+03 -1.199125878888970126e-02
1.550000000000000000e+01 3.085467925000000378e+03 -3.659254738513527481e-03
1.600000000000000000e+01 3.085467925000000378e+03 -2.124643177596659879e-03
1.650000000000000000e+01 3.085467925000000378e+03 -3.164176480066469206e-04
1.700000000000000000e+01 3.085467925000000378e+03 -5.847028111749209893e-05
1.750000000000000000e+01 3.085467925000000378e+03 -2.686764598202419485e-05
1.800000000000000000e+01 3.085467925000000378e+03 4.347336646860944812e-05
1.850000000000000000e+01 3.085467925000000378e+03 -1.048024702582750360e-05
1.900000000000000000e+01 3.085467925000000378e+03 1.151220609988991826e-04
1.950000000000000000e+01 3.085467925000000378e+03 -9.219340346564076937e-05
0.000000000000000000e+00 3.086510312812499706e+03 1.789447926778161418e-02
5.000000000000000000e-01 3.086510312812499706e+03 -2.029177960568538316e-02
1.000000000000000000e+00 3.086510312812499706e+03 1.732517633690989003e-02
1.500000000000000000e+00 3.086510312812499706e+03 -4.557575788262417486e-03
2.000000000000000000e+00 3.086510312812499706e+03 9.738029035764390190e-03
2.500000000000000000e+00 3.086510312812499706e+03 1.728924399392655492e-02
3.000000000000000000e+00 3.086510312812499706e+03 6.521364303757368197e-03
3.500000000000000000e+00 3.086510312812499706e+03 2.618357994322806034e-04
4.000000000000000000e+00 3.086510312812499706e+03 -5.566095776725444449e-03
4.500000000000000000e+00 3.086510312812499706e+03 6.504120157166399206e-03
5.000000000000000000e+00 3.086510312812499706e+03 -9.634518035362483676e-03
5.500000000000000000e+00 3.086510312812499706e+03 4.122300964270874703e-03
6.000000000000000000e+00 3.086510312812499706e+03 -4.075229972951582673e-03
6.500000000000000000e+00 3.086510312812499706e+03 -3.693551612873837830e-03
7.000000000000000000e+00 3.086510312812499706e+03 1.304957539180478035e-02
7.500000000000000000e+00 3.086510312812499706e+03 -2.756804526674381042e-02
8.000000000000000000e+00 3.086510312812499706e+03 1.333019729709873473e-02
8.500000000000000000e+00 3.086510312812499706e+03 7.862790297331345019e-03
9.000000000000000000e+00 3.086510312812499706e+03 8.622002118410446517e-03
9.500000000000000000e+00 3.086510312812499706e+03 -2.132228458823675482e-02
1.000000000000000000e+01 3.086510312812499706e+03 -2.163363053028663149e-02
1.050000000000000000e+01 3.086510312812499706e+03 -3.260648424438617604e-02
1.100000000000000000e+01 3.086510312812499706e+03 -4.759313266305606471e-02
1.150000000000000000e+01 3.086510312812499706e+03 -8.995880394877356356e-02
1.200000000000000000e+01 3.086510312812499706e+03 -1.113583585141959958e-01
1.250000000000000000e+01 3.086510312812499706e+03 -8.462954150561606548e-02
1.300000000000000000e+01 3.086510312812499706e+03 -6.801064082697361179e-02
1.350000000000000000e+01 3.086510312812499706e+03 -5.614416318524774463e-02
1.400000000000000000e+01 3.086510312812499706e+03 -3.774180154386511804e-02
1.450000000000000000e+01 3.086510312812499706e+03 -2.114512202824866613e-02
1.500000000000000000e+01 3.086510312812499706e+03 -1.202052753066900660e-02
1.550000000000000000e+01 3.086510312812499706e+03 -3.749971250868827828e-03
1.600000000000000000e+01 3.086510312812499706e+03 -2.129563634813909020e-03
1.650000000000000000e+01 3.086510312812499706e+03 -3.690806904192099050e-04
1.700000000000000000e+01 3.086510312812499706e+03 -3.275990581791143094e-05
1.750000000000000000e+01 3.086510312812499706e+03 -3.027340188229014813e-05
1.800000000000000000e+01 3.086510312812499706e+03 4.130109122168635613e-05
1.850000000000000000e+01 3.086510312812499706e+03 -1.062160134717704259e-05
1.900000000000000000e+01 3.086510312812499706e+03 1.156034145694904150e-04
1.950000000000000000e+01 3.086510312812499706e+03 -9.097320062960243404e-05
0.000000000000000000e+00 3.087552700624999488e+03 2.088366396674743233e-02
5.000000000000000000e-01 3.087552700624999488e+03 -2.220335475337222725e-02
1.000000000000000000e+00 3.087552700624999488e+03 1.591169450699065485e-02
1.500000000000000000e+00 3.087552700624999488e+03 -3.581388375155215072e-03
2.000000000000000000e+00 3.087552700624999488e+03 1.185962260111511971e-02
2.500000000000000000e+00 3.087552700624999488e+03 1.600810460039518018e-02
3.000000000000000000e+00 3.087552700624999488e+03 5.519919786618761315e-03
3.500000000000000000e+00 3.087552700624999488e+03 -1.996181213173476351e-03
4.000000000000000000e+00 3.087552700624999488e+03 -5.206112005881763545e-03
4.500000000000000000e+00 3.087552700624999488e+03 7.184224549966135472e-03
5.000000000000000000e+00 3.087552700624999488e+03 -1.048200761021813622e-02
5.500000000000000000e+00 3.087552700624999488e+03 3.787283247142322895e-03
6.000000000000000000e+00 3.087552700624999488e+03 -5.722317602360563540e-03
6.500000000000000000e+00 3.087552700624999488e+03 -3.965339178710669326e-04
7.000000000000000000e+00 3.087552700624999488e+03 1.081180574647796003e-02
7.500000000000000000e+00 3.087552700624999488e+03 -2.715471403859969282e-02
8.000000000000000000e+00 3.087552700624999488e+03 1.361859224968049210e-02
8.500000000000000000e+00 3.087552700624999488e+03 7.937792457347749020e-03
9.000000000000000000e+00 3.087552700624999488e+03 8.503709406174826332e-03
9.500000000000000000e+00 3.087552700624999488e+03 -2.169967883149047719e-02
1.000000000000000000e+01 3.087552700624999488e+03 -2.478923898814276716e-02
1.050000000000000000e+01 3.087552700624999488e+03 -3.126084813449239719e-02
1.100000000000000000e+01 3.087552700624999488e+03 -4.808413188186421577e-02
1.150000000000000000e+01 3.087552700624999488e+03 -9.158588452741144026e-02
1.200000000000000000e+01 3.087552700624999488e+03 -1.114721404890380851e-01
1.250000000000000000e+01 3.087552700624999488e+03 -8.619206761639809644e-02
1.300000000000000000e+01 3.087552700624999488e+03 -6.845833693707772949e-02
1.350000000000000000e+01 3.087552700624999488e+03 -5.675852733231728092e-02
1.400000000000000000e+01 3.087552700624999488e+03 -3.822368839072029512e-02
1.450000000000000000e+01 3.087552700624999488e+03 -2.042492762474000870e-02
1.500000000000000000e+01 3.087552700624999488e+03 -1.209554029720309211e-02
1.550000000000000000e+01 3.087552700624999488e+03 -3.841342674128367038e-03
1.600000000000000000e+01 3.087552700624999488e+03 -2.135520558201406231e-03
1.650000000000000000e+01 3.087552700624999488e+03 -4.149045875985810767e-04
1.700000000000000000e+01 3.087552700624999488e+03 -1.041227084112961365e-05
1.750000000000000000e+01 3.087552700624999488e+03 -3.464897318312655056e-05
1.800000000000000000e+01 3.087552700624999488e+03 3.799332839283331247e-05
1.850000000000000000e+01 3.087552700624999488e+03 -1.036220192929981428e-05
1.900000000000000000e+01 3.087552700624999488e+03 1.161801595054172723e-04
1.950000000000000000e+01 3.087552700624999488e+03 -8.894787126546591593e-05
0.000000000000000000e+00 3.088595088437499271e+03 2.369104979131687189e-02
5.000000000000000000e-01 3.088595088437499271e+03 -2.373078021155853798e-02
1.000000000000000000e+00 3.088595088437499271e+03 1.415686603376817287e-02
1.500000000000000000e+00 3.088595088437499271e+03 -2.447266143000298693e-03
2.000000000000000000e+00 3.088595088437499271e+03 1.383050767289433630e-02
2.500000000000000000e+00 3.088595088437499271e+03 1.437214147087587275e-02
3.000000000000000000e+00 3.088595088437499271e+03 4.595489796239361248e-03
3.500000000000000000e+00 3.088595088437499271e+03 -3.860380459930379000e-03
4.000000000000000000e+00 3.088595088437499271e+03 -4.941077885265559959e-03
4.500000000000000000e+00 3.088595088437499271e+03 7.799595319523964024e-03
5.000000000000000000e+00 3.088595088437499271e+03 -1.114546750928988722e-02
5.500000000000000000e+00 3.088595088437499271e+03 3.451862888995702993e-03
6.000000000000000000e+00 3.088595088437499271e+03 -7.469014612049476587e-03
6.500000000000000000e+00 3.088595088437499271e+03 2.688368865803575543e-03
7.000000000000000000e+00 3.088595088437499271e+03 8.493777807149525266e-03
7.500000000000000000e+00 3.088595088437499271e+03 -2.651566247867382514e-02
8.000000000000000000e+00 3.088595088437499271e+03 1.394664354381635468e-02
8.500000000000000000e+00 3.088595088437499271e+03 8.111430913845278298e-03
9.000000000000000000e+00 3.088595088437499271e+03 8.242693296797077088e-03
9.500000000000000000e+00 3.088595088437499271e+03 -2.185481076469342199e-02
1.000000000000000000e+01 3.088595088437499271e+03 -2.793530044640463172e-02
1.050000000000000000e+01 3.088595088437499271e+03 -3.016274691383764514e-02
1.100000000000000000e+01 3.088595088437499271e+03 -4.884723683433519342e-02
1.150000000000000000e+01 3.088595088437499271e+03 -9.316480108861611986e-02
1.200000000000000000e+01 3.088595088437499271e+03 -1.111690671486796622e-01
1.250000000000000000e+01 3.088595088437499271e+03 -8.765252533860926065e-02
1.300000000000000000e+01 3.088595088437499271e+03 -6.909477835853777838e-02
1.350000000000000000e+01 3.088595088437499271e+03 -5.727809889645156527e-02
1.400000000000000000e+01 3.088595088437499271e+03 -3.881879317227159010e-02
1.450000000000000000e+01 3.088595088437499271e+03 -1.965032144558293351e-02
1.500000000000000000e+01 3.088595088437499271e+03 -1.220878483403110143e-02
1.550000000000000000e+01 3.088595088437499271e+03 -3.930197546492208982e-03
1.600000000000000000e+01 3.088595088437499271e+03 -2.143305979438174958e-03
1.650000000000000000e+01 3.088595088437499271e+03 -4.515182946823604725e-04
1.700000000000000000e+01 3.088595088437499271e+03 7.400636019293809715e-06
1.750000000000000000e+01 3.088595088437499271e+03 -4.024641741850114540e-05
1.800000000000000000e+01 3.088595088437499271e+03 3.380119553548389938e-05
1.850000000000000000e+01 3.088595088437499271e+03 -9.364997451253930611e-06
1.900000000000000000e+01 3.088595088437499271e+03 1.165363896769028572e-04
1.950000000000000000e+01 3.088595088437499271e+03 -8.618894774760672167e-05
0.000000000000000000e+00 3.089637476249999054e+03 2.621996563490557736e-02
5.000000000000000000e-01 3.089637476249999054e+03 -2.483728369313513429e-02
1.000000000000000000e+00 3.089637476249999054e+03 1.214347391517084027e-02
1.500000000000000000e+00 3.089637476249999054e+03 -1.186501752739239825e-03
2.000000000000000000e+00 3.089637476249999054e+03 1.564864987641905250e-02
2.500000000000000000e+00 3.089637476249999054e+03 1.234134359019157211e-02
3.000000000000000000e+00 3.089637476249999054e+03 3.807854551359664361e-03
3.500000000000000000e+00 3.089637476249999054e+03 -5.279360389860420291e-03
4.000000000000000000e+00 3.089637476249999054e+03 -4.800828830603245945e-03
4.500000000000000000e+00 3.089637476249999054e+03 8.349299641888430559e-03
5.000000000000000000e+00 3.089637476249999054e+03 -1.155752900966616238e-02
5.500000000000000000e+00 3.089637476249999054e+03 3.137250119669721029e-03
6.000000000000000000e+00 3.089637476249999054e+03 -9.276947068760912560e-03
6.500000000000000000e+00 3.089637476249999054e+03 5.392092992790532315e-03
7.000000000000000000e+00 3.089637476249999054e+03 6.194418066328605949e-03
7.500000000000000000e+00 3.089637476249999054e+03 -2.566039877507723596e-02
8.000000000000000000e+00 3.089637476249999054e+03 1.428878871150305804e-02
8.500000000000000000e+00 3.089637476249999054e+03 8.395838321074372904e-03
9.000000000000000000e+00 3.089637476249999054e+03 7.849690023993579138e-03
9.500000000000000000e+00 3.089637476249999054e+03 -2.175712553088814463e-02
1.000000000000000000e+01 3.089637476249999054e+03 -3.101835990798561607e-02
1.050000000000000000e+01 3.089637476249999054e+03 -2.937160225856586676e-02
1.100000000000000000e+01 3.089637476249999054e+03 -4.986476606518842197e-02
1.150000000000000000e+01 3.089637476249999054e+03 -9.467389739746268074e-02
1.200000000000000000e+01 3.089637476249999054e+03 -1.104247768680088893e-01
1.250000000000000000e+01 3.089637476249999054e+03 -8.903485419242049281e-02
1.300000000000000000e+01 3.089637476249999054e+03 -6.990760732532032284e-02
1.350000000000000000e+01 3.089637476249999054e+03 -5.770364267879629638e-02
1.400000000000000000e+01 3.089637476249999054e+03 -3.951332625659082637e-02
1.450000000000000000e+01 3.089637476249999054e+03 -1.886736723931528581e-02
1.500000000000000000e+01 3.089637476249999054e+03 -1.234882031180702805e-02
1.550000000000000000e+01 3.089637476249999054e+03 -4.012956355630998423e-03
1.600000000000000000e+01 3.089637476249999054e+03 -2.152791237065798235e-03
1.650000000000000000e+01 3.089637476249999054e+03 -4.774047787056992726e-04
1.700000000000000000e+01 3.089637476249999054e+03 1.996770873402856108e-05
1.750000000000000000e+01 3.089637476249999054e+03 -4.713463549428809237e-05
1.800000000000000000e+01 3.089637476249999054e+03 2.892037132149326514e-05
1.850000000000000000e+01 3.089637476249999054e+03 -7.690566697805033142e-06
1.900000000000000000e+01 3.089637476249999054e+03 1.167309281754142560e-04
1.950000000000000000e+01 3.089637476249999054e+03 -8.289660069734170876e-05
0.000000000000000000e+00 3.090679864062500201e+03 2.842370373226301913e-02
5.000000000000000000e-01 3.090679864062500201e+03 -2.546559618533719357e-02
1.000000000000000000e+00 3.090679864062500201e+03 9.939130094351667985e-03
1.500000000000000000e+00 3.090679864062500201e+03 1.521187394219730281e-04
2.000000000000000000e+00 3.090679864062500201e+03 1.729331984819752407e-02
2.500000000000000000e+00 3.090679864062500201e+03 9.914040887519964471e-03
3.000000000000000000e+00 3.090679864062500201e+03 3.244840740357709738e-03
3.500000000000000000e+00 3.090679864062500201e+03 -6.317793063760273470e-03
4.000000000000000000e+00 3.090679864062500201e+03 -4.771163199152028342e-03
4.500000000000000000e+00 3.090679864062500201e+03 8.828372477220965131e-03
5.000000000000000000e+00 3.090679864062500201e+03 -1.165748152152154202e-02
5.500000000000000000e+00 3.090679864062500201e+03 2.838994273096728891e-03
6.000000000000000000e+00 3.090679864062500201e+03 -1.106132931774217801e-02
6.500000000000000000e+00 3.090679864062500201e+03 7.574730303231108630e-03
7.000000000000000000e+00 3.090679864062500201e+03 4.003719634231154775e-03
7.500000000000000000e+00 3.090679864062500201e+03 -2.461141818054038075e-02
8.000000000000000000e+00 3.090679864062500201e+03 1.458579841662024749e-02
8.500000000000000000e+00 3.090679864062500201e+03 8.883810265243145821e-03
9.000000000000000000e+00 3.090679864062500201e+03 7.281360550677967378e-03
9.500000000000000000e+00 3.090679864062500201e+03 -2.142599043230420178e-02
1.000000000000000000e+01 3.090679864062500201e+03 -3.407844183665958288e-02
1.050000000000000000e+01 3.090679864062500201e+03 -2.881337380546057994e-02
1.100000000000000000e+01 3.090679864062500201e+03 -5.118323000731431205e-02
1.150000000000000000e+01 3.090679864062500201e+03 -9.606745080292690420e-02
1.200000000000000000e+01 3.090679864062500201e+03 -1.092038616879008606e-01
1.250000000000000000e+01 3.090679864062500201e+03 -9.033403406664286539e-02
1.300000000000000000e+01 3.090679864062500201e+03 -7.089708441934758354e-02
1.350000000000000000e+01 3.090679864062500201e+03 -5.805011092195985073e-02
1.400000000000000000e+01 3.090679864062500201e+03 -4.030033233745285853e-02
1.450000000000000000e+01 3.090679864062500201e+03 -1.810897748232311380e-02
1.500000000000000000e+01 3.090679864062500201e+03 -1.250907218010282110e-02
1.550000000000000000e+01 3.090679864062500201e+03 -4.083901467888195226e-03
1.600000000000000000e+01 3.090679864062500201e+03 -2.164607410185030289e-03
1.650000000000000000e+01 3.090679864062500201e+03 -4.913529994805935792e-04
1.700000000000000000e+01 3.090679864062500201e+03 2.628391624100718366e-05
1.750000000000000000e+01 3.090679864062500201e+03 -5.468942719307142867e-05
1.800000000000000000e+01 3.090679864062500201e+03 2.326684078472342318e-05
1.850000000000000000e+01 3.090679864062500201e+03 -5.439851236477151374e-06
1.900000000000000000e+01 3.090679864062500201e+03 1.170271081420826262e-04
1.950000000000000000e+01 3.090679864062500201e+03 -7.949370326143688427e-05
0.000000000000000000e+00 3.091722251874999529e+03 3.023554334093256357e-02
5.000000000000000000e-01 3.091722251874999529e+03 -2.560364243675008686e-02
1.000000000000000000e+00 3.091722251874999529e+03 7.623598271819066914e-03
1.500000000000000000e+00 3.091722251874999529e+03 1.455230612899867642e-03
2.000000000000000000e+00 3.091722251874999529e+03 1.875013452565231845e-02
2.500000000000000000e+00 3.091722251874999529e+03 7.166840336292929978e-03
3.000000000000000000e+00 3.091722251874999529e+03 2.970720025399147673e-03
3.500000000000000000e+00 3.091722251874999529e+03 -7.066161548308424328e-03
4.000000000000000000e+00 3.091722251874999529e+03 -4.842598593645998720e-03
4.500000000000000000e+00 3.091722251874999529e+03 9.243370523126556715e-03
5.000000000000000000e+00 3.091722251874999529e+03 -1.146475202048710326e-02
5.500000000000000000e+00 3.091722251874999529e+03 2.561444472910251284e-03
6.000000000000000000e+00 3.091722251874999529e+03 -1.272557888098680041e-02
6.500000000000000000e+00 3.091722251874999529e+03 9.125147007323882939e-03
7.000000000000000000e+00 3.091722251874999529e+03 1.984852636815025249e-03
7.500000000000000000e+00 3.091722251874999529e+03 -2.337579901733976076e-02
8.000000000000000000e+00 3.091722251874999529e+03 1.475431823205919195e-02
8.500000000000000000e+00 3.091722251874999529e+03 9.639093896804255476e-03
9.000000000000000000e+00 3.091722251874999529e+03 6.490343302042610521e-03
9.500000000000000000e+00 3.091722251874999529e+03 -2.085425507255994973e-02
1.000000000000000000e+01 3.091722251874999529e+03 -3.714292718308778718e-02
1.050000000000000000e+01 3.091722251874999529e+03 -2.847807504971881093e-02
1.100000000000000000e+01 3.091722251874999529e+03 -5.282629547656818997e-02
1.150000000000000000e+01 3.091722251874999529e+03 -9.731849556172601778e-02
1.200000000000000000e+01 3.091722251874999529e+03 -1.075556261928187068e-01
1.250000000000000000e+01 3.091722251874999529e+03 -9.153752919544563826e-02
1.300000000000000000e+01 3.091722251874999529e+03 -7.200765346021313629e-02
1.350000000000000000e+01 3.091722251874999529e+03 -5.834596277595547470e-02
1.400000000000000000e+01 3.091722251874999529e+03 -4.118174019036050654e-02
1.450000000000000000e+01 3.091722251874999529e+03 -1.740076973398175728e-02
1.500000000000000000e+01 3.091722251874999529e+03 -1.267307691757156053e-02
1.550000000000000000e+01 3.091722251874999529e+03 -4.142059076403703695e-03
1.600000000000000000e+01 3.091722251874999529e+03 -2.176450120287537655e-03
1.650000000000000000e+01 3.091722251874999529e+03 -4.942162426576651333e-04
1.700000000000000000e+01 3.091722251874999529e+03 2.597603994311770511e-05
1.750000000000000000e+01 3.091722251874999529e+03 -6.342352873974116433e-05
1.800000000000000000e+01 3.091722251874999529e+03 1.680916400615049914e-05
1.850000000000000000e+01 3.091722251874999529e+03 -2.421217325767772113e-06
1.900000000000000000e+01 3.091722251874999529e+03 1.173857685246498046e-04
1.950000000000000000e+01 3.091722251874999529e+03 -7.649948007956047010e-05
0.000000000000000000e+00 3.092764639687499766e+03 3.157238950001757527e-02
5.000000000000000000e-01 3.092764639687499766e+03 -2.524908221862767060e-02
1.000000000000000000e+00 3.092764639687499766e+03 5.232442503059115541e-03
1.500000000000000000e+00 3.092764639687499766e+03 2.664211304194473960e-03
2.000000000000000000e+00 3.092764639687499766e+03 1.998228834517882038e-02
2.500000000000000000e+00 3.092764639687499766e+03 4.190726320418611435e-03
3.000000000000000000e+00 3.092764639687499766e+03 3.022956668778168082e-03
3.500000000000000000e+00 3.092764639687499766e+03 -7.564653195714631309e-03
4.000000000000000000e+00 3.092764639687499766e+03 -5.006721992360045267e-03
4.500000000000000000e+00 3.092764639687499766e+03 9.626209203574596571e-03
5.000000000000000000e+00 3.092764639687499766e+03 -1.101026558474319308e-02
5.500000000000000000e+00 3.092764639687499766e+03 2.287756119341748020e-03
6.000000000000000000e+00 3.092764639687499766e+03 -1.420324246171030154e-02
6.500000000000000000e+00 3.092764639687499766e+03 1.003858072285427304e-02
7.000000000000000000e+00 3.092764639687499766e+03 1.278143317867623096e-04
7.500000000000000000e+00 3.092764639687499766e+03 -2.193949854238392422e-02
8.000000000000000000e+00 3.092764639687499766e+03 1.478227930586990813e-02
8.500000000000000000e+00 3.092764639687499766e+03 1.061513096351796893e-02
9.000000000000000000e+00 3.092764639687499766e+03 5.514001672142779947e-03
9.500000000000000000e+00 3.092764639687499766e+03 -2.004179410139069958e-02
1.000000000000000000e+01 3.092764639687499766e+03 -4.015951028710523785e-02
1.050000000000000000e+01 3.092764639687499766e+03 -2.834736811031933826e-02
1.100000000000000000e+01 3.092764639687499766e+03 -5.477901738773107571e-02
1.150000000000000000e+01 3.092764639687499766e+03 -9.846705227472182798e-02
1.200000000000000000e+01 3.092764639687499766e+03 -1.055629299880835870e-01
1.250000000000000000e+01 3.092764639687499766e+03 -9.263274911465561867e-02
1.300000000000000000e+01 3.092764639687499766e+03 -7.320236286815619275e-02
1.350000000000000000e+01 3.092764639687499766e+03 -5.855030919238370102e-02
1.400000000000000000e+01 3.092764639687499766e+03 -4.215872343277293072e-02
1.450000000000000000e+01 3.092764639687499766e+03 -1.677662458287748973e-02
1.500000000000000000e+01 3.092764639687499766e+03 -1.281071779960331163e-02
1.550000000000000000e+01 3.092764639687499766e+03 -4.185641870586493014e-03
1.600000000000000000e+01 3.092764639687499766e+03 -2.184116981037197494e-03
1.650000000000000000e+01 3.092764639687499766e+03 -4.880156822342566732e-04
1.700000000000000000e+01 3.092764639687499766e+03 2.006305215008148170e-05
1.750000000000000000e+01 3.092764639687499766e+03 -7.397544028584822156e-05
1.800000000000000000e+01 3.092764639687499766e+03 9.561754806020631437e-06
1.850000000000000000e+01 3.092764639687499766e+03 1.526438389411859747e-06
1.900000000000000000e+01 3.092764639687499766e+03 1.174923699222977288e-04
1.950000000000000000e+01 3.092764639687499766e+03 -7.400444539261762198e-05
0.000000000000000000e+00 3.093807027499999549e+03 3.241139074805193115e-02
5.000000000000000000e-01 3.093807027499999549e+03 -2.442681846729312378e-02
1.000000000000000000e+00 3.093807027499999549e+03 2.813522549208078479e-03
1.500000000000000000e+00 3.093807027499999549e+03 3.777773266284822212e-03
2.000000000000000000e+00 3.093807027499999549e+03 2.090335902974512286e-02
2.500000000000000000e+00 3.093807027499999549e+03 1.076010372155598296e-03
3.000000000000000000e+00 3.093807027499999549e+03 3.391759972419694080e-03
3.500000000000000000e+00 3.093807027499999549e+03 -7.785247619390325835e-03
4.000000000000000000e+00 3.093807027499999549e+03 -5.284567898295528671e-03
4.500000000000000000e+00 3.093807027499999549e+03 1.000620979284082453e-02
5.000000000000000000e+00 3.093807027499999549e+03 -1.035077501694378968e-02
5.500000000000000000e+00 3.093807027499999549e+03 2.055592055003936051e-03
6.000000000000000000e+00 3.093807027499999549e+03 -1.546537340886188806e-02
6.500000000000000000e+00 3.093807027499999549e+03 1.040472675498030526e-02
7.000000000000000000e+00 3.093807027499999549e+03 -1.579757719112006914e-03
7.500000000000000000e+00 3.093807027499999549e+03 -2.034150776031493427e-02
8.000000000000000000e+00 3.093807027499999549e+03 1.472966623487521019e-02
8.500000000000000000e+00 3.093807027499999549e+03 1.176264347097310051e-02
9.000000000000000000e+00 3.093807027499999549e+03 4.369418330358898137e-03
9.500000000000000000e+00 3.093807027499999549e+03 -1.904540457752131044e-02
1.000000000000000000e+01 3.093807027499999549e+03 -4.299767690237590867e-02
1.050000000000000000e+01 3.093807027499999549e+03 -2.842504581578854730e-02
1.100000000000000000e+01 3.093807027499999549e+03 -5.702499465099549608e-02
1.150000000000000000e+01 3.093807027499999549e+03 -9.954937879610339935e-02
1.200000000000000000e+01 3.093807027499999549e+03 -1.032668710358018438e-01
1.250000000000000000e+01 3.093807027499999549e+03 -9.361653662372096396e-02
1.300000000000000000e+01 3.093807027499999549e+03 -7.445669734458736089e-02
1.350000000000000000e+01 3.093807027499999549e+03 -5.859812752261815694e-02
1.400000000000000000e+01 3.093807027499999549e+03 -4.322759198882845239e-02
1.450000000000000000e+01 3.093807027499999549e+03 -1.626439954964120638e-02
1.500000000000000000e+01 3.093807027499999549e+03 -1.290605664755976878e-02
1.550000000000000000e+01 3.093807027499999549e+03 -4.207528002373839282e-03
1.600000000000000000e+01 3.093807027499999549e+03 -2.187946144458335559e-03
1.650000000000000000e+01 3.093807027499999549e+03 -4.744481529365706697e-04
1.700000000000000000e+01 3.093807027499999549e+03 1.007253082854154134e-05
1.750000000000000000e+01 3.093807027499999549e+03 -8.592607764604241782e-05
1.800000000000000000e+01 3.093807027499999549e+03 1.089639459115145452e-06
1.850000000000000000e+01 3.093807027499999549e+03 6.619976251585643314e-06
1.900000000000000000e+01 3.093807027499999549e+03 1.170265212785281424e-04
1.950000000000000000e+01 3.093807027499999549e+03 -7.184248109761872780e-05
0.000000000000000000e+00 3.094849415312499332e+03 3.278345723046843796e-02
5.000000000000000000e-01 3.094849415312499332e+03 -2.316347399504135179e-02
1.000000000000000000e+00 3.094849415312499332e+03 4.154898269145755564e-04
1.500000000000000000e+00 3.094849415312499332e+03 4.747910916750162046e-03
2.000000000000000000e+00 3.094849415312499332e+03 2.148835620338063884e-02
2.500000000000000000e+00 3.094849415312499332e+03 -2.058477563272999820e-03
3.000000000000000000e+00 3.094849415312499332e+03 4.011423537514008202e-03
3.500000000000000000e+00 3.094849415312499332e+03 -7.707923677770042552e-03
4.000000000000000000e+00 3.094849415312499332e+03 -5.680547683257256529e-03
4.500000000000000000e+00 3.094849415312499332e+03 1.037766921331939943e-02
5.000000000000000000e+00 3.094849415312499332e+03 -9.636477890012705091e-03
5.500000000000000000e+00 3.094849415312499332e+03 2.008849209313674083e-03
6.000000000000000000e+00 3.094849415312499332e+03 -1.645895422869457156e-02
6.500000000000000000e+00 3.094849415312499332e+03 1.024840244598425841e-02
7.000000000000000000e+00 3.094849415312499332e+03 -3.090947265184823024e-03
7.500000000000000000e+00 3.094849415312499332e+03 -1.867993441057651943e-02
8.000000000000000000e+00 3.094849415312499332e+03 1.467709957597525088e-02
8.500000000000000000e+00 3.094849415312499332e+03 1.305268234807164390e-02
9.000000000000000000e+00 3.094849415312499332e+03 3.043465048209199192e-03
9.500000000000000000e+00 3.094849415312499332e+03 -1.792380779359190046e-02
1.000000000000000000e+01 3.094849415312499332e+03 -4.550464383747807734e-02
1.050000000000000000e+01 3.094849415312499332e+03 -2.879241487599283264e-02
1.100000000000000000e+01 3.094849415312499332e+03 -5.953715120793320187e-02
1.150000000000000000e+01 3.094849415312499332e+03 -1.005381798761687817e-01
1.200000000000000000e+01 3.094849415312499332e+03 -1.006795732502860780e-01
1.250000000000000000e+01 3.094849415312499332e+03 -9.450262654494809289e-02
1.300000000000000000e+01 3.094849415312499332e+03 -7.573041938499745773e-02
1.350000000000000000e+01 3.094849415312499332e+03 -5.848368745427155041e-02
1.400000000000000000e+01 3.094849415312499332e+03 -4.439306043315727202e-02
1.450000000000000000e+01 3.094849415312499332e+03 -1.586533089418748835e-02
1.500000000000000000e+01 3.094849415312499332e+03 -1.295900493759968332e-02
1.550000000000000000e+01 3.094849415312499332e+03 -4.206906250300515397e-03
1.600000000000000000e+01 3.094849415312499332e+03 -2.185694032104391372e-03
1.650000000000000000e+01 3.094849415312499332e+03 -4.579314572421308940e-04
1.700000000000000000e+01 3.094849415312499332e+03 -1.380727820888519016e-06
1.750000000000000000e+01 3.094849415312499332e+03 -9.915330174735776335e-05
1.800000000000000000e+01 3.094849415312499332e+03 -8.696134335741071016e-06
1.850000000000000000e+01 3.094849415312499332e+03 1.301209137481582375e-05
1.900000000000000000e+01 3.094849415312499332e+03 1.158023636406564730e-04
1.950000000000000000e+01 3.094849415312499332e+03 -7.009487411726847341e-05
0.000000000000000000e+00 3.095891803125000024e+03 3.269533676819314644e-02
5.000000000000000000e-01 3.095891803125000024e+03 -2.148161435797194332e-02
1.000000000000000000e+00 3.095891803125000024e+03 -1.923158397923190391e-03
1.500000000000000000e+00 3.095891803125000024e+03 5.527738586634738972e-03
2.000000000000000000e+00 3.095891803125000024e+03 2.175158983463708687e-02
2.500000000000000000e+00 3.095891803125000024e+03 -5.129764816339667070e-03
3.000000000000000000e+00 3.095891803125000024e+03 4.804597712239893660e-03
3.500000000000000000e+00 3.095891803125000024e+03 -7.370610665190084967e-03
4.000000000000000000e+00 3.095891803125000024e+03 -6.178586279618727278e-03
4.500000000000000000e+00 3.095891803125000024e+03 1.072830901514594884e-02
5.000000000000000000e+00 3.095891803125000024e+03 -8.944657682016698280e-03
5.500000000000000000e+00 3.095891803125000024e+03 2.226758522254163215e-03
6.000000000000000000e+00 3.095891803125000024e+03 -1.707093127264372456e-02
6.500000000000000000e+00 3.095891803125000024e+03 9.547716347045265284e-03
7.000000000000000000e+00 3.095891803125000024e+03 -4.395096392576420402e-03
7.500000000000000000e+00 3.095891803125000024e+03 -1.696964442387550315e-02
8.000000000000000000e+00 3.095891803125000024e+03 1.460361626486511230e-02
8.500000000000000000e+00 3.095891803125000024e+03 1.447471946128961809e-02
9.000000000000000000e+00 3.095891803125000024e+03 1.609608363844598116e-03
9.500000000000000000e+00 3.095891803125000024e+03 -1.670090755252178968e-02
1.000000000000000000e+01 3.095891803125000024e+03 -4.762866189457376498e-02
1.050000000000000000e+01 3.095891803125000024e+03 -2.942319455702169587e-02
1.100000000000000000e+01 3.095891803125000024e+03 -6.229776494914398416e-02
1.150000000000000000e+01 3.095891803125000024e+03 -1.014103283969916558e-01
1.200000000000000000e+01 3.095891803125000024e+03 -9.783278353507432468e-02
1.250000000000000000e+01 3.095891803125000024e+03 -9.529970944515921139e-02
1.300000000000000000e+01 3.095891803125000024e+03 -7.699177446402989677e-02
1.350000000000000000e+01 3.095891803125000024e+03 -5.821633829464160220e-02
1.400000000000000000e+01 3.095891803125000024e+03 -4.563657303175255864e-02
1.450000000000000000e+01 3.095891803125000024e+03 -1.558483813782960380e-02
1.500000000000000000e+01 3.095891803125000024e+03 -1.295815858387616530e-02
1.550000000000000000e+01 3.095891803125000024e+03 -4.185838005704311041e-03
1.600000000000000000e+01 3.095891803125000024e+03 -2.173946539371679650e-03
1.650000000000000000e+01 3.095891803125000024e+03 -4.412486628072962856e-04
1.700000000000000000e+01 3.095891803125000024e+03 -1.274754358594309363e-05
1.750000000000000000e+01 3.095891803125000024e+03 -1.129363495965972537e-04
1.800000000000000000e+01 3.095891803125000024e+03 -1.982413286977481256e-05
1.850000000000000000e+01 3.095891803125000024e+03 2.076492120146574208e-05
1.900000000000000000e+01 3.095891803125000024e+03 1.138602942436121797e-04
1.950000000000000000e+01 3.095891803125000024e+03 -6.880356129224790823e-05
0.000000000000000000e+00 3.096934190937500261e+03 3.215672786275533546e-02
5.000000000000000000e-01 3.096934190937500261e+03 -1.942617806140987252e-02
1.000000000000000000e+00 3.096934190937500261e+03 -4.154378803806185912e-03
1.500000000000000000e+00 3.096934190937500261e+03 6.134926316293006290e-03
2.000000000000000000e+00 3.096934190937500261e+03 2.169600253494447656e-02
2.500000000000000000e+00 3.096934190937500261e+03 -8.072442767276871364e-03
3.000000000000000000e+00 3.096934190937500261e+03 5.686930567466628138e-03
3.500000000000000000e+00 3.096934190937500261e+03 -6.807369968592497621e-03
4.000000000000000000e+00 3.096934190937500261e+03 -6.786113559504731475e-03
4.500000000000000000e+00 3.096934190937500261e+03 1.108453515641925902e-02
5.000000000000000000e+00 3.096934190937500261e+03 -8.285594045657545745e-03
5.500000000000000000e+00 3.096934190937500261e+03 2.750066683499636459e-03
6.000000000000000000e+00 3.096934190937500261e+03 -1.720998239293098503e-02
6.500000000000000000e+00 3.096934190937500261e+03 8.327138580601358211e-03
7.000000000000000000e+00 3.096934190937500261e+03 -5.525037465908413416e-03
7.500000000000000000e+00 3.096934190937500261e+03 -1.517177866472472179e-02
8.000000000000000000e+00 3.096934190937500261e+03 1.445143071871867087e-02
8.500000000000000000e+00 3.096934190937500261e+03 1.603640005283933634e-02
9.000000000000000000e+00 3.096934190937500261e+03 1.392373982060109529e-04
9.500000000000000000e+00 3.096934190937500261e+03 -1.534932386335662383e-02
1.000000000000000000e+01 3.096934190937500261e+03 -4.936233193365237304e-02
1.050000000000000000e+01 3.096934190937500261e+03 -3.022762776599433737e-02
1.100000000000000000e+01 3.096934190937500261e+03 -6.529153113736418934e-02
1.150000000000000000e+01 3.096934190937500261e+03 -1.021806661393908078e-01
1.200000000000000000e+01 3.096934190937500261e+03 -9.478184168501677109e-02
1.250000000000000000e+01 3.096934190937500261e+03 -9.602695766082328110e-02
1.300000000000000000e+01 3.096934190937500261e+03 -7.820168034187269246e-02
1.350000000000000000e+01 3.096934190937500261e+03 -5.778957428726072543e-02
1.400000000000000000e+01 3.096934190937500261e+03 -4.693281617063585487e-02
1.450000000000000000e+01 3.096934190937500261e+03 -1.543178290599937774e-02
1.500000000000000000e+01 3.096934190937500261e+03 -1.289113881706355040e-02
1.550000000000000000e+01 3.096934190937500261e+03 -4.148072710346248880e-03
1.600000000000000000e+01 3.096934190937500261e+03 -2.150147326603971988e-03
1.650000000000000000e+01 3.096934190937500261e+03 -4.231192757635834217e-04
1.700000000000000000e+01 3.096934190937500261e+03 -2.419083833043348821e-05
1.750000000000000000e+01 3.096934190937500261e+03 -1.262221420961228172e-04
1.800000000000000000e+01 3.096934190937500261e+03 -3.233821444097691243e-05
1.850000000000000000e+01 3.096934190937500261e+03 2.989460104717332086e-05
1.900000000000000000e+01 3.096934190937500261e+03 1.113643544512020315e-04
1.950000000000000000e+01 3.096934190937500261e+03 -6.797174251321515530e-05
0.000000000000000000e+00 3.097976578749999589e+03 3.115929571411647434e-02
5.000000000000000000e-01 3.097976578749999589e+03 -1.704565212499243448e-02
1.000000000000000000e+00 3.097976578749999589e+03 -6.221030211590867880e-03
1.500000000000000000e+00 3.097976578749999589e+03 6.545172334605816288e-03
2.000000000000000000e+00 3.097976578749999589e+03 2.139810584212977970e-02
2.500000000000000000e+00 3.097976578749999589e+03 -1.085252024094708612e-02
3.000000000000000000e+00 3.097976578749999589e+03 6.593220305612824440e-03
3.500000000000000000e+00 3.097976578749999589e+03 -6.061359847067006486e-03
4.000000000000000000e+00 3.097976578749999589e+03 -7.496387423566333238e-03
4.500000000000000000e+00 3.097976578749999589e+03 1.149336214195663917e-02
5.000000000000000000e+00 3.097976578749999589e+03 -7.716844034249563736e-03
5.500000000000000000e+00 3.097976578749999589e+03 3.621548632942007875e-03
6.000000000000000000e+00 3.097976578749999589e+03 -1.687223037465642242e-02
6.500000000000000000e+00 3.097976578749999589e+03 6.652346328759398131e-03
7.000000000000000000e+00 3.097976578749999589e+03 -6.523694475061292408e-03
7.500000000000000000e+00 3.097976578749999589e+03 -1.327585727928391052e-02
8.000000000000000000e+00 3.097976578749999589e+03 1.420604695278129305e-02
8.500000000000000000e+00 3.097976578749999589e+03 1.769920572290605010e-02
9.000000000000000000e+00 3.097976578749999589e+03 -1.330906695009877747e-03
9.500000000000000000e+00 3.097976578749999589e+03 -1.384570787350634241e-02
1.000000000000000000e+01 3.097976578749999589e+03 -5.066992314711250139e-02
1.050000000000000000e+01 3.097976578749999589e+03 -3.119760251505082974e-02
1.100000000000000000e+01 3.097976578749999589e+03 -6.844341336427664513e-02
1.150000000000000000e+01 3.097976578749999589e+03 -1.028043129734862032e-01
1.200000000000000000e+01 3.097976578749999589e+03 -9.164154340133531806e-02
1.250000000000000000e+01 3.097976578749999589e+03 -9.666930969016558628e-02
1.300000000000000000e+01 3.097976578749999589e+03 -7.938684156559923377e-02
1.350000000000000000e+01 3.097976578749999589e+03 -5.721989490912703785e-02
1.400000000000000000e+01 3.097976578749999589e+03 -4.823731162684385260e-02
1.450000000000000000e+01 3.097976578749999589e+03 -1.540477164390327385e-02
1.500000000000000000e+01 3.097976578749999589e+03 -1.276578991526950389e-02
1.550000000000000000e+01 3.097976578749999589e+03 -4.102062720648522696e-03
1.600000000000000000e+01 3.097976578749999589e+03 -2.113673673065076270e-03
1.650000000000000000e+01 3.097976578749999589e+03 -4.027524637876465073e-04
1.700000000000000000e+01 3.097976578749999589e+03 -3.522146004926554911e-05
1.750000000000000000e+01 3.097976578749999589e+03 -1.385947602497083965e-04
1.800000000000000000e+01 3.097976578749999589e+03 -4.589044637457632899e-05
1.850000000000000000e+01 3.097976578749999589e+03 4.039241293663805134e-05
1.900000000000000000e+01 3.097976578749999589e+03 1.082907322005731708e-04
1.950000000000000000e+01 3.097976578749999589e+03 -6.757772111377270577e-05
0.000000000000000000e+00 3.099018966562499827e+03 2.975064621032323317e-02
5.000000000000000000e-01 3.099018966562499827e+03 -1.440903656167758645e-02
1.000000000000000000e+00 3.099018966562499827e+03 -8.071203685507812725e-03
1.500000000000000000e+00 3.099018966562499827e+03 6.680868263618992484e-03
2.000000000000000000e+00 3.099018966562499827e+03 2.097650876526908903e-02
2.500000000000000000e+00 3.099018966562499827e+03 -1.347613379898840447e-02
3.000000000000000000e+00 3.099018966562499827e+03 7.517904876612883577e-03
3.500000000000000000e+00 3.099018966562499827e+03 -5.235163423769689621e-03
4.000000000000000000e+00 3.099018966562499827e+03 -8.253446977231562384e-03
4.500000000000000000e+00 3.099018966562499827e+03 1.198525815124555638e-02
5.000000000000000000e+00 3.099018966562499827e+03 -7.250569897831772581e-03
5.500000000000000000e+00 3.099018966562499827e+03 4.755455987279867680e-03
6.000000000000000000e+00 3.099018966562499827e+03 -1.612261330612840132e-02
6.500000000000000000e+00 3.099018966562499827e+03 4.626938362064704317e-03
7.000000000000000000e+00 3.099018966562499827e+03 -7.389348419030976160e-03
7.500000000000000000e+00 3.099018966562499827e+03 -1.126792512529401977e-02
8.000000000000000000e+00 3.099018966562499827e+03 1.387499621167216299e-02
8.500000000000000000e+00 3.099018966562499827e+03 1.938482122683602218e-02
9.000000000000000000e+00 3.099018966562499827e+03 -2.811663651656406623e-03
9.500000000000000000e+00 3.099018966562499827e+03 -1.218777371358241435e-02
1.000000000000000000e+01 3.099018966562499827e+03 -5.150861062816870090e-02
1.050000000000000000e+01 3.099018966562499827e+03 -3.231035426237002794e-02
1.100000000000000000e+01 3.099018966562499827e+03 -7.165716121007860429e-02
1.150000000000000000e+01 3.099018966562499827e+03 -1.032767509031285585e-01
1.200000000000000000e+01 3.099018966562499827e+03 -8.852997441232209053e-02
1.250000000000000000e+01 3.099018966562499827e+03 -9.721012532784806259e-02
1.300000000000000000e+01 3.099018966562499827e+03 -8.058146604154098336e-02
1.350000000000000000e+01 3.099018966562499827e+03 -5.654205178686097510e-02
1.400000000000000000e+01 3.099018966562499827e+03 -4.948978910341896020e-02
1.450000000000000000e+01 3.099018966562499827e+03 -1.550122622941559752e-02
1.500000000000000000e+01 3.099018966562499827e+03 -1.258896631925063118e-02
1.550000000000000000e+01 3.099018966562499827e+03 -4.054701772099102500e-03
1.600000000000000000e+01 3.099018966562499827e+03 -2.065331379305555392e-03
1.650000000000000000e+01 3.099018966562499827e+03 -3.808736911278152396e-04
1.700000000000000000e+01 3.099018966562499827e+03 -4.510312590167691997e-05
1.750000000000000000e+01 3.099018966562499827e+03 -1.501479568480308462e-04
1.800000000000000000e+01 3.099018966562499827e+03 -6.002880354414439923e-05
1.850000000000000000e+01 3.099018966562499827e+03 5.223095828343198992e-05
1.900000000000000000e+01 3.099018966562499827e+03 1.045927777589674768e-04
1.950000000000000000e+01 3.099018966562499827e+03 -6.758598888280663861e-05
0.000000000000000000e+00 3.100061354374999155e+03 2.801686123709420939e-02
5.000000000000000000e-01 3.100061354374999155e+03 -1.158332613438053070e-02
1.000000000000000000e+00 3.100061354374999155e+03 -9.688022910435455451e-03
1.500000000000000000e+00 3.100061354374999155e+03 6.531332470048145308e-03
2.000000000000000000e+00 3.100061354374999155e+03 2.050197613179811917e-02
2.500000000000000000e+00 3.100061354374999155e+03 -1.594180184875944664e-02
3.000000000000000000e+00 3.100061354374999155e+03 8.495895640522532419e-03
3.500000000000000000e+00 3.100061354374999155e+03 -4.422132198140369189e-03
4.000000000000000000e+00 3.100061354374999155e+03 -9.017812563942965293e-03
4.500000000000000000e+00 3.100061354374999155e+03 1.253106180655777328e-02
5.000000000000000000e+00 3.100061354374999155e+03 -6.855725792867702062e-03
5.500000000000000000e+00 3.100061354374999155e+03 6.091309786068217075e-03
6.000000000000000000e+00 3.100061354374999155e+03 -1.507086196419311561e-02
6.500000000000000000e+00 3.100061354374999155e+03 2.308442672380338866e-03
7.000000000000000000e+00 3.100061354374999155e+03 -8.075737643627699247e-03
7.500000000000000000e+00 3.100061354374999155e+03 -9.112552745996607695e-03
8.000000000000000000e+00 3.100061354374999155e+03 1.343245084096760140e-02
8.500000000000000000e+00 3.100061354374999155e+03 2.101908599175359924e-02
9.000000000000000000e+00 3.100061354374999155e+03 -4.322139197255597289e-03
9.500000000000000000e+00 3.100061354374999155e+03 -1.038985554940344974e-02
1.000000000000000000e+01 3.100061354374999155e+03 -5.186448392968846799e-02
1.050000000000000000e+01 3.100061354374999155e+03 -3.356102530054585337e-02
1.100000000000000000e+01 3.100061354374999155e+03 -7.486212828847343959e-02
1.150000000000000000e+01 3.100061354374999155e+03 -1.035841374013356520e-01
1.200000000000000000e+01 3.100061354374999155e+03 -8.557603577780227566e-02
1.250000000000000000e+01 3.100061354374999155e+03 -9.765446303718734733e-02
1.300000000000000000e+01 3.100061354374999155e+03 -8.178485247931061020e-02
1.350000000000000000e+01 3.100061354374999155e+03 -5.581293877921846003e-02
1.400000000000000000e+01 3.100061354374999155e+03 -5.066081600812816915e-02
1.450000000000000000e+01 3.100061354374999155e+03 -1.571859306602019918e-02
1.500000000000000000e+01 3.100061354374999155e+03 -1.235714757652147874e-02
1.550000000000000000e+01 3.100061354374999155e+03 -4.015467229135307944e-03
1.600000000000000000e+01 3.100061354374999155e+03 -2.005574761844780823e-03
1.650000000000000000e+01 3.100061354374999155e+03 -3.566647605071677379e-04
1.700000000000000000e+01 3.100061354374999155e+03 -5.338318823554991636e-05
1.750000000000000000e+01 3.100061354374999155e+03 -1.609910107710114198e-04
1.800000000000000000e+01 3.100061354374999155e+03 -7.422052808656654551e-05
1.850000000000000000e+01 3.100061354374999155e+03 6.488476402230056899e-05
1.900000000000000000e+01 3.100061354374999155e+03 1.003741467080876117e-04
1.950000000000000000e+01 3.100061354374999155e+03 -6.797580924583818585e-05
0.000000000000000000e+00 3.101103742187499392e+03 2.604950645676958401e-02
5.000000000000000000e-01 3.101103742187499392e+03 -8.657128743147007519e-03
1.000000000000000000e+00 3.101103742187499392e+03 -1.105385763049588493e-02
1.500000000000000000e+00 3.101103742187499392e+03 6.148638963668290672e-03
2.000000000000000000e+00 3.101103742187499392e+03 1.994444530494477938e-02
2.500000000000000000e+00 3.101103742187499392e+03 -1.820091150555686738e-02
3.000000000000000000e+00 3.101103742187499392e+03 9.532020682983123605e-03
3.500000000000000000e+00 3.101103742187499392e+03 -3.638309579126440107e-03
4.000000000000000000e+00 3.101103742187499392e+03 -9.736824942120258369e-03
4.500000000000000000e+00 3.101103742187499392e+03 1.307105042936001181e-02
5.000000000000000000e+00 3.101103742187499392e+03 -6.562683616650670342e-03
5.500000000000000000e+00 3.101103742187499392e+03 7.651615256325912384e-03
6.000000000000000000e+00 3.101103742187499392e+03 -1.381649903879957411e-02
6.500000000000000000e+00 3.101103742187499392e+03 -2.590779365689535488e-04
7.000000000000000000e+00 3.101103742187499392e+03 -8.591296260971752891e-03
7.500000000000000000e+00 3.101103742187499392e+03 -6.837690744574292413e-03
8.000000000000000000e+00 3.101103742187499392e+03 1.288373205996678865e-02
8.500000000000000000e+00 3.101103742187499392e+03 2.252458195437840802e-02
9.000000000000000000e+00 3.101103742187499392e+03 -5.852121009420378599e-03
9.500000000000000000e+00 3.101103742187499392e+03 -8.450581974277945191e-03
1.000000000000000000e+01 3.101103742187499392e+03 -5.172446716051079529e-02
1.050000000000000000e+01 3.101103742187499392e+03 -3.500707081956582617e-02
1.100000000000000000e+01 3.101103742187499392e+03 -7.798940596464573605e-02
1.150000000000000000e+01 3.101103742187499392e+03 -1.036949612856885444e-01
1.200000000000000000e+01 3.101103742187499392e+03 -8.290674048540658259e-02
1.250000000000000000e+01 3.101103742187499392e+03 -9.802755999733625547e-02
1.300000000000000000e+01 3.101103742187499392e+03 -8.295408000078452471e-02
1.350000000000000000e+01 3.101103742187499392e+03 -5.509913302966662485e-02
1.400000000000000000e+01 3.101103742187499392e+03 -5.173839905358757624e-02
1.450000000000000000e+01 3.101103742187499392e+03 -1.605061440346916557e-02
1.500000000000000000e+01 3.101103742187499392e+03 -1.206280097802716472e-02
1.550000000000000000e+01 3.101103742187499392e+03 -3.997433710526162969e-03
1.600000000000000000e+01 3.101103742187499392e+03 -1.934091020689531447e-03
1.650000000000000000e+01 3.101103742187499392e+03 -3.282672722746734898e-04
1.700000000000000000e+01 3.101103742187499392e+03 -5.928624913186335401e-05
1.750000000000000000e+01 3.101103742187499392e+03 -1.706982117806309530e-04
1.800000000000000000e+01 3.101103742187499392e+03 -8.785271047805637691e-05
1.850000000000000000e+01 3.101103742187499392e+03 7.769027029642285444e-05
1.900000000000000000e+01 3.101103742187499392e+03 9.577763197483912024e-05
1.950000000000000000e+01 3.101103742187499392e+03 -6.859445828848652023e-05
0.000000000000000000e+00 3.102146130000000085e+03 2.395773550555626435e-02
5.000000000000000000e-01 3.102146130000000085e+03 -5.746517781130031782e-03
1.000000000000000000e+00 3.102146130000000085e+03 -1.211281274034271827e-02
1.500000000000000000e+00 3.102146130000000085e+03 5.568773833713419434e-03
2.000000000000000000e+00 3.102146130000000085e+03 1.929355472885566081e-02
2.500000000000000000e+00 3.102146130000000085e+03 -2.021248634404679279e-02
3.000000000000000000e+00 3.102146130000000085e+03 1.055666912894931073e-02
3.500000000000000000e+00 3.102146130000000085e+03 -2.879024153951071502e-03
4.000000000000000000e+00 3.102146130000000085e+03 -1.036116874874128992e-02
4.500000000000000000e+00 3.102146130000000085e+03 1.356205351018820865e-02
5.000000000000000000e+00 3.102146130000000085e+03 -6.385537945689344699e-03
5.500000000000000000e+00 3.102146130000000085e+03 9.424485628638172574e-03
6.000000000000000000e+00 3.102146130000000085e+03 -1.242883030612044505e-02
6.500000000000000000e+00 3.102146130000000085e+03 -2.958309715277821893e-03
7.000000000000000000e+00 3.102146130000000085e+03 -8.992580021892937134e-03
7.500000000000000000e+00 3.102146130000000085e+03 -4.505684926634071809e-03
8.000000000000000000e+00 3.102146130000000085e+03 1.230209924222084271e-02
8.500000000000000000e+00 3.102146130000000085e+03 2.379303952415654649e-02
9.000000000000000000e+00 3.102146130000000085e+03 -7.362443823807332879e-03
9.500000000000000000e+00 3.102146130000000085e+03 -6.388586265713340137e-03
1.000000000000000000e+01 3.102146130000000085e+03 -5.105052179666531159e-02
1.050000000000000000e+01 3.102146130000000085e+03 -3.670848341104374774e-02
1.100000000000000000e+01 3.102146130000000085e+03 -8.096705387076673366e-02
1.150000000000000000e+01 3.102146130000000085e+03 -1.036607100060657344e-01
1.200000000000000000e+01 3.102146130000000085e+03 -8.060505471055358362e-02
1.250000000000000000e+01 3.102146130000000085e+03 -9.836770680805584366e-02
1.300000000000000000e+01 3.102146130000000085e+03 -8.404863536134930813e-02
1.350000000000000000e+01 3.102146130000000085e+03 -5.444921047518733875e-02
1.400000000000000000e+01 3.102146130000000085e+03 -5.271207745817075435e-02
1.450000000000000000e+01 3.102146130000000085e+03 -1.649865419042298789e-02
1.500000000000000000e+01 3.102146130000000085e+03 -1.168772038497512336e-02
1.550000000000000000e+01 3.102146130000000085e+03 -4.008692425116885602e-03
1.600000000000000000e+01 3.102146130000000085e+03 -1.850187239383621531e-03
1.650000000000000000e+01 3.102146130000000085e+03 -2.951073551729662520e-04
1.700000000000000000e+01 3.102146130000000085e+03 -6.163482145294226161e-05
1.750000000000000000e+01 3.102146130000000085e+03 -1.796198278084712419e-04
1.800000000000000000e+01 3.102146130000000085e+03 -1.001190082914365018e-04
1.850000000000000000e+01 3.102146130000000085e+03 9.016889721709591494e-05
1.900000000000000000e+01 3.102146130000000085e+03 9.095398203595854187e-05
1.950000000000000000e+01 3.102146130000000085e+03 -6.936743946512808115e-05
0.000000000000000000e+00 3.103188517812499867e+03 2.184458512692534840e-02
5.000000000000000000e-01 3.103188517812499867e+03 -2.970939250747997584e-03
1.000000000000000000e+00 3.103188517812499867e+03 -1.280393774250909548e-02
1.500000000000000000e+00 3.103188517812499867e+03 4.806966856279292453e-03
2.000000000000000000e+00 3.103188517812499867e+03 1.859770810248442124e-02
2.500000000000000000e+00 3.103188517812499867e+03 -2.201133059259591587e-02
3.000000000000000000e+00 3.103188517812499867e+03 1.150572006285020994e-02
3.500000000000000000e+00 3.103188517812499867e+03 -2.228078404204936538e-03
4.000000000000000000e+00 3.103188517812499867e+03 -1.083778119947050728e-02
4.500000000000000000e+00 3.103188517812499867e+03 1.400779614195470264e-02
5.000000000000000000e+00 3.103188517812499867e+03 -6.321188368198085022e-03
5.500000000000000000e+00 3.103188517812499867e+03 1.135920408639505032e-02
6.000000000000000000e+00 3.103188517812499867e+03 -1.096484099422481706e-02
6.500000000000000000e+00 3.103188517812499867e+03 -5.692707187358382256e-03
7.000000000000000000e+00 3.103188517812499867e+03 -9.356501035403919087e-03
7.500000000000000000e+00 3.103188517812499867e+03 -2.206798248790000586e-03
8.000000000000000000e+00 3.103188517812499867e+03 1.178236145094422802e-02
8.500000000000000000e+00 3.103188517812499867e+03 2.472441224278663224e-02
9.000000000000000000e+00 3.103188517812499867e+03 -8.813001335072583389e-03
9.500000000000000000e+00 3.103188517812499867e+03 -4.267426488427207912e-03
1.000000000000000000e+01 3.103188517812499867e+03 -4.984446647893558263e-02
1.050000000000000000e+01 3.103188517812499867e+03 -3.868177597379430371e-02
1.100000000000000000e+01 3.103188517812499867e+03 -8.376194912232155787e-02
1.150000000000000000e+01 3.103188517812499867e+03 -1.035471115797124281e-01
1.200000000000000000e+01 3.103188517812499867e+03 -7.876128204622794005e-02
1.250000000000000000e+01 3.103188517812499867e+03 -9.868781327311106077e-02
1.300000000000000000e+01 3.103188517812499867e+03 -8.506730443106490236e-02
1.350000000000000000e+01 3.103188517812499867e+03 -5.390165831924199208e-02
1.400000000000000000e+01 3.103188517812499867e+03 -5.356974648812332790e-02
1.450000000000000000e+01 3.103188517812499867e+03 -1.706197073496157346e-02
1.500000000000000000e+01 3.103188517812499867e+03 -1.122620230666605476e-02
1.550000000000000000e+01 3.103188517812499867e+03 -4.047830428763381228e-03
1.600000000000000000e+01 3.103188517812499867e+03 -1.761888080095926935e-03
1.650000000000000000e+01 3.103188517812499867e+03 -2.566471654027145666e-04
1.700000000000000000e+01 3.103188517812499867e+03 -5.961992962653262656e-05
1.750000000000000000e+01 3.103188517812499867e+03 -1.881231416134344946e-04
1.800000000000000000e+01 3.103188517812499867e+03 -1.103108550163057279e-04
1.850000000000000000e+01 3.103188517812499867e+03 1.019473734295989751e-04
1.900000000000000000e+01 3.103188517812499867e+03 8.587596676854660611e-05
1.950000000000000000e+01 3.103188517812499867e+03 -7.017109593602824879e-05
0.000000000000000000e+00 3.104230905624999650e+03 1.976708675146324895e-02
5.000000000000000000e-01 3.104230905624999650e+03 -4.500469316419377025e-04
1.000000000000000000e+00 3.104230905624999650e+03 -1.310738400536783435e-02
1.500000000000000000e+00 3.104230905624999650e+03 3.938020075591156140e-03
2.000000000000000000e+00 3.104230905624999650e+03 1.781388226872718597e-02
2.500000000000000000e+00 3.104230905624999650e+03 -2.356853896639647325e-02
3.000000000000000000e+00 3.104230905624999650e+03 1.234369811524450161e-02
3.500000000000000000e+00 3.104230905624999650e+03 -1.781333632705398235e-03
4.000000000000000000e+00 3.104230905624999650e+03 -1.106258750914652401e-02
4.500000000000000000e+00 3.104230905624999650e+03 1.438762965399328908e-02
5.000000000000000000e+00 3.104230905624999650e+03 -6.376012337325216717e-03
5.500000000000000000e+00 3.104230905624999650e+03 1.335428003774487803e-02
6.000000000000000000e+00 3.104230905624999650e+03 -9.507245200666314400e-03
6.500000000000000000e+00 3.104230905624999650e+03 -8.365556191075766007e-03
7.000000000000000000e+00 3.104230905624999650e+03 -9.733959005128122247e-03
7.500000000000000000e+00 3.104230905624999650e+03 -2.192550614154720331e-05
8.000000000000000000e+00 3.104230905624999650e+03 1.137581431687061106e-02
8.500000000000000000e+00 3.104230905624999650e+03 2.526936267519313412e-02
9.000000000000000000e+00 3.104230905624999650e+03 -1.021698478229053804e-02
9.500000000000000000e+00 3.104230905624999650e+03 -2.167835074400027706e-03
1.000000000000000000e+01 3.104230905624999650e+03 -4.810676691608202493e-02
1.050000000000000000e+01 3.104230905624999650e+03 -4.093405859435345767e-02
1.100000000000000000e+01 3.104230905624999650e+03 -8.635370070611721183e-02
1.150000000000000000e+01 3.104230905624999650e+03 -1.033990149819583176e-01
1.200000000000000000e+01 3.104230905624999650e+03 -7.743789425932232073e-02
1.250000000000000000e+01 3.104230905624999650e+03 -9.900996825629589104e-02
1.300000000000000000e+01 3.104230905624999650e+03 -8.601952278555842490e-02
1.350000000000000000e+01 3.104230905624999650e+03 -5.347437575458662690e-02
1.400000000000000000e+01 3.104230905624999650e+03 -5.431326118291911892e-02
1.450000000000000000e+01 3.104230905624999650e+03 -1.772436386656459778e-02
1.500000000000000000e+01 3.104230905624999650e+03 -1.069094625681820884e-02
1.550000000000000000e+01 3.104230905624999650e+03 -4.105059467383321593e-03
1.600000000000000000e+01 3.104230905624999650e+03 -1.676423592017528335e-03
1.650000000000000000e+01 3.104230905624999650e+03 -2.141839853964919486e-04
1.700000000000000000e+01 3.104230905624999650e+03 -5.248734982821776589e-05
1.750000000000000000e+01 3.104230905624999650e+03 -1.956123609947927982e-04
1.800000000000000000e+01 3.104230905624999650e+03 -1.182682166198900756e-04
1.850000000000000000e+01 3.104230905624999650e+03 1.128422210138212459e-04
1.900000000000000000e+01 3.104230905624999650e+03 8.049498045363041214e-05
1.950000000000000000e+01 3.104230905624999650e+03 -7.106616725558047949e-05
0.000000000000000000e+00 3.105273293437499888e+03 1.775373355138522638e-02
5.000000000000000000e-01 3.105273293437499888e+03 1.713403519864049656e-03
1.000000000000000000e+00 3.105273293437499888e+03 -1.307042171401186746e-02
1.500000000000000000e+00 3.105273293437499888e+03 3.040043933299344577e-03
2.000000000000000000e+00 3.105273293437499888e+03 1.692583485599752011e-02
2.500000000000000000e+00 3.105273293437499888e+03 -2.477909844267675576e-02
3.000000000000000000e+00 3.105273293437499888e+03 1.296896179235344261e-02
3.500000000000000000e+00 3.105273293437499888e+03 -1.555371631971499925e-03
4.000000000000000000e+00 3.105273293437499888e+03 -1.093636454889762750e-02
4.500000000000000000e+00 3.105273293437499888e+03 1.462916660878399965e-02
5.000000000000000000e+00 3.105273293437499888e+03 -6.535326375070895505e-03
5.500000000000000000e+00 3.105273293437499888e+03 1.535192545626001999e-02
6.000000000000000000e+00 3.105273293437499888e+03 -8.142858706904582827e-03
6.500000000000000000e+00 3.105273293437499888e+03 -1.091087490388558713e-02
7.000000000000000000e+00 3.105273293437499888e+03 -1.011950281960257575e-02
7.500000000000000000e+00 3.105273293437499888e+03 2.037256354030141884e-03
8.000000000000000000e+00 3.105273293437499888e+03 1.107693887910873171e-02
8.500000000000000000e+00 3.105273293437499888e+03 2.544454457359568086e-02
9.000000000000000000e+00 3.105273293437499888e+03 -1.163710990827022083e-02
9.500000000000000000e+00 3.105273293437499888e+03 -2.025061824513663274e-04
1.000000000000000000e+01 3.105273293437499888e+03 -4.579945350153546979e-02
1.050000000000000000e+01 3.105273293437499888e+03 -4.344799752572559709e-02
1.100000000000000000e+01 3.105273293437499888e+03 -8.872207603890974736e-02
1.150000000000000000e+01 3.105273293437499888e+03 -1.032268325190696390e-01
1.200000000000000000e+01 3.105273293437499888e+03 -7.664907338249339619e-02
1.250000000000000000e+01 3.105273293437499888e+03 -9.936813772191932514e-02
1.300000000000000000e+01 3.105273293437499888e+03 -8.689004095027288987e-02
1.350000000000000000e+01 3.105273293437499888e+03 -5.320039706523855411e-02
1.400000000000000000e+01 3.105273293437499888e+03 -5.494584942549123052e-02
1.450000000000000000e+01 3.105273293437499888e+03 -1.846483642754363080e-02
1.500000000000000000e+01 3.105273293437499888e+03 -1.010284914596111180e-02
1.550000000000000000e+01 3.105273293437499888e+03 -4.172119755824258390e-03
1.600000000000000000e+01 3.105273293437499888e+03 -1.599112917267835879e-03
1.650000000000000000e+01 3.105273293437499888e+03 -1.697242237418179365e-04
1.700000000000000000e+01 3.105273293437499888e+03 -3.900539009404437095e-05
1.750000000000000000e+01 3.105273293437499888e+03 -2.017429705558934194e-04
1.800000000000000000e+01 3.105273293437499888e+03 -1.243868769720359903e-04
1.850000000000000000e+01 3.105273293437499888e+03 1.228414863961333836e-04
1.900000000000000000e+01 3.105273293437499888e+03 7.471630112040921401e-05
1.950000000000000000e+01 3.105273293437499888e+03 -7.206717950469954277e-05
0.000000000000000000e+00 3.106315681249999216e+03 1.585272205612715118e-02
5.000000000000000000e-01 3.106315681249999216e+03 3.445949133837767492e-03
1.000000000000000000e+00 3.106315681249999216e+03 -1.274784733283837457e-02
1.500000000000000000e+00 3.106315681249999216e+03 2.152195645003056584e-03
2.000000000000000000e+00 3.106315681249999216e+03 1.593919496488600124e-02
2.500000000000000000e+00 3.106315681249999216e+03 -2.553320974487536393e-02
3.000000000000000000e+00 3.106315681249999216e+03 1.328697371481338610e-02
3.500000000000000000e+00 3.106315681249999216e+03 -1.599984189439493214e-03
4.000000000000000000e+00 3.106315681249999216e+03 -1.042365904160132660e-02
4.500000000000000000e+00 3.106315681249999216e+03 1.478009637650213280e-02
5.000000000000000000e+00 3.106315681249999216e+03 -6.785354205045137505e-03
5.500000000000000000e+00 3.106315681249999216e+03 1.737264761465032170e-02
6.000000000000000000e+00 3.106315681249999216e+03 -6.891679145111274073e-03
6.500000000000000000e+00 3.106315681249999216e+03 -1.333688936392936515e-02
7.000000000000000000e+00 3.106315681249999216e+03 -1.045914772471936635e-02
7.500000000000000000e+00 3.106315681249999216e+03 3.893771317686197091e-03
8.000000000000000000e+00 3.106315681249999216e+03 1.088603662602808005e-02
8.500000000000000000e+00 3.106315681249999216e+03 2.531147908866260982e-02
9.000000000000000000e+00 3.106315681249999216e+03 -1.313822073633581951e-02
9.500000000000000000e+00 3.106315681249999216e+03 1.572016363256842223e-03
1.000000000000000000e+01 3.106315681249999216e+03 -4.294831168270092647e-02
1.050000000000000000e+01 3.106315681249999216e+03 -4.615995023030505101e-02
1.100000000000000000e+01 3.106315681249999216e+03 -9.085660807597426003e-02
1.150000000000000000e+01 3.106315681249999216e+03 -1.029753094691607807e-01
1.200000000000000000e+01 3.106315681249999216e+03 -7.644858137564632117e-02
1.250000000000000000e+01 3.106315681249999216e+03 -9.971733203999859352e-02
1.300000000000000000e+01 3.106315681249999216e+03 -8.768423764280804111e-02
1.350000000000000000e+01 3.106315681249999216e+03 -5.307407813288715637e-02
1.400000000000000000e+01 3.106315681249999216e+03 -5.546609636112433822e-02
1.450000000000000000e+01 3.106315681249999216e+03 -1.925699417537721919e-02
1.500000000000000000e+01 3.106315681249999216e+03 -9.476332678802266637e-03
1.550000000000000000e+01 3.106315681249999216e+03 -4.253348692632498776e-03
1.600000000000000000e+01 3.106315681249999216e+03 -1.532450242047427979e-03
1.650000000000000000e+01 3.106315681249999216e+03 -1.244250883056010877e-04
1.700000000000000000e+01 3.106315681249999216e+03 -1.910948586876748357e-05
1.750000000000000000e+01 3.106315681249999216e+03 -2.065578698039531006e-04
1.800000000000000000e+01 3.106315681249999216e+03 -1.291927466478015075e-04
1.850000000000000000e+01 3.106315681249999216e+03 1.322369069008258794e-04
1.900000000000000000e+01 3.106315681249999216e+03 6.822915335596735657e-05
1.950000000000000000e+01 3.106315681249999216e+03 -7.286115649350392539e-05
0.000000000000000000e+00 3.107358069062500363e+03 1.406078908950921490e-02
5.000000000000000000e-01 3.107358069062500363e+03 4.762797293934733361e-03
1.000000000000000000e+00 3.107358069062500363e+03 -1.214636488219132324e-02
1.500000000000000000e+00 3.107358069062500363e+03 1.275793373477865063e-03
2.000000000000000000e+00 3.107358069062500363e+03 1.486309185436577272e-02
2.500000000000000000e+00 3.107358069062500363e+03 -2.584391655238427177e-02
3.000000000000000000e+00 3.107358069062500363e+03 1.333502807503071305e-02
3.500000000000000000e+00 3.107358069062500363e+03 -1.923838488625397502e-03
4.000000000000000000e+00 3.107358069062500363e+03 -9.592240933851471987e-03
4.500000000000000000e+00 3.107358069062500363e+03 1.494925667598114016e-02
5.000000000000000000e+00 3.107358069062500363e+03 -7.192991618634257678e-03
5.500000000000000000e+00 3.107358069062500363e+03 1.941581240682735410e-02
6.000000000000000000e+00 3.107358069062500363e+03 -5.746423788306347785e-03
6.500000000000000000e+00 3.107358069062500363e+03 -1.562103618697371216e-02
7.000000000000000000e+00 3.107358069062500363e+03 -1.069898910511288097e-02
7.500000000000000000e+00 3.107358069062500363e+03 5.459207333763257258e-03
8.000000000000000000e+00 3.107358069062500363e+03 1.078812616418880869e-02
8.500000000000000000e+00 3.107358069062500363e+03 2.493311789091201200e-02
9.000000000000000000e+00 3.107358069062500363e+03 -1.471491637195250675e-02
9.500000000000000000e+00 3.107358069062500363e+03 3.110512755837294401e-03
1.000000000000000000e+01 3.107358069062500363e+03 -3.968779820961790272e-02
1.050000000000000000e+01 3.107358069062500363e+03 -4.901473154448364455e-02
1.100000000000000000e+01 3.107358069062500363e+03 -9.271934111221241670e-02
1.150000000000000000e+01 3.107358069062500363e+03 -1.026567238668363025e-01
1.200000000000000000e+01 3.107358069062500363e+03 -7.683864025183979873e-02
1.250000000000000000e+01 3.107358069062500363e+03 -1.000010345820983165e-01
1.300000000000000000e+01 3.107358069062500363e+03 -8.842882268861330941e-02
1.350000000000000000e+01 3.107358069062500363e+03 -5.307274293524652520e-02
1.400000000000000000e+01 3.107358069062500363e+03 -5.587960204415048926e-02
1.450000000000000000e+01 3.107358069062500363e+03 -2.007503434282404201e-02
1.500000000000000000e+01 3.107358069062500363e+03 -8.817144484509495742e-03
1.550000000000000000e+01 3.107358069062500363e+03 -4.356091266264829065e-03
1.600000000000000000e+01 3.107358069062500363e+03 -1.474829178259323085e-03
1.650000000000000000e+01 3.107358069062500363e+03 -7.980831237014008163e-05
1.700000000000000000e+01 3.107358069062500363e+03 5.784494834079664246e-06
1.750000000000000000e+01 3.107358069062500363e+03 -2.102678379421053085e-04
1.800000000000000000e+01 3.107358069062500363e+03 -1.328141089928233719e-04
1.850000000000000000e+01 3.107358069062500363e+03 1.413763292754455019e-04
1.900000000000000000e+01 3.107358069062500363e+03 6.090829661117571844e-05
1.950000000000000000e+01 3.107358069062500363e+03 -7.334998859130588194e-05
0.000000000000000000e+00 3.108400456875000145e+03 1.239799505711311998e-02
5.000000000000000000e-01 3.108400456875000145e+03 5.713342681775339035e-03
1.000000000000000000e+00 3.108400456875000145e+03 -1.130122690083983084e-02
1.500000000000000000e+00 3.108400456875000145e+03 4.113614056699365609e-04
2.000000000000000000e+00 3.108400456875000145e+03 1.374793580216041380e-02
2.500000000000000000e+00 3.108400456875000145e+03 -2.575128130699210968e-02
3.000000000000000000e+00 3.108400456875000145e+03 1.313708026937504547e-02
3.500000000000000000e+00 3.108400456875000145e+03 -2.425720013335580603e-03
4.000000000000000000e+00 3.108400456875000145e+03 -8.546645896764791181e-03
4.500000000000000000e+00 3.108400456875000145e+03 1.516057569125920865e-02
5.000000000000000000e+00 3.108400456875000145e+03 -7.863403590131917004e-03
5.500000000000000000e+00 3.108400456875000145e+03 2.144701661873688742e-02
6.000000000000000000e+00 3.108400456875000145e+03 -4.699222285348455229e-03
6.500000000000000000e+00 3.108400456875000145e+03 -1.767025794161914895e-02
7.000000000000000000e+00 3.108400456875000145e+03 -1.087162212906966907e-02
7.500000000000000000e+00 3.108400456875000145e+03 6.713225636247321070e-03
8.000000000000000000e+00 3.108400456875000145e+03 1.078871483052011235e-02
8.500000000000000000e+00 3.108400456875000145e+03 2.441756411602347479e-02
9.000000000000000000e+00 3.108400456875000145e+03 -1.635168480084155801e-02
9.500000000000000000e+00 3.108400456875000145e+03 4.337163074087662870e-03
1.000000000000000000e+01 3.108400456875000145e+03 -3.616750006516045862e-02
1.050000000000000000e+01 3.108400456875000145e+03 -5.191253218249175516e-02
1.100000000000000000e+01 3.108400456875000145e+03 -9.434855314471231325e-02
1.150000000000000000e+01 3.108400456875000145e+03 -1.023071875924195795e-01
1.200000000000000000e+01 3.108400456875000145e+03 -7.772926318816356095e-02
1.250000000000000000e+01 3.108400456875000145e+03 -1.002505194178262560e-01
1.300000000000000000e+01 3.108400456875000145e+03 -8.912447655936819868e-02
1.350000000000000000e+01 3.108400456875000145e+03 -5.320169229665921290e-02
1.400000000000000000e+01 3.108400456875000145e+03 -5.620366993588767762e-02
1.450000000000000000e+01 3.108400456875000145e+03 -2.089307257103500959e-02
1.500000000000000000e+01 3.108400456875000145e+03 -8.142359410971472186e-03
1.550000000000000000e+01 3.108400456875000145e+03 -4.479947501743759136e-03
1.600000000000000000e+01 3.108400456875000145e+03 -1.423969149689759475e-03
1.650000000000000000e+01 3.108400456875000145e+03 -3.621735407868060321e-05
1.700000000000000000e+01 3.108400456875000145e+03 3.441374335917462087e-05
1.750000000000000000e+01 3.108400456875000145e+03 -2.129647518222474998e-04
1.800000000000000000e+01 3.108400456875000145e+03 -1.354511156632404883e-04
1.850000000000000000e+01 3.108400456875000145e+03 1.500821280667592142e-04
1.900000000000000000e+01 3.108400456875000145e+03 5.300529786612033056e-05
1.950000000000000000e+01 3.108400456875000145e+03 -7.339633273160396079e-05
0.000000000000000000e+00 3.109442844687499473e+03 1.090897622708746073e-02
5.000000000000000000e-01 3.109442844687499473e+03 6.381251969459211804e-03
1.000000000000000000e+00 3.109442844687499473e+03 -1.022184893386479318e-02
1.500000000000000000e+00 3.109442844687499473e+03 -4.723208377710508060e-04
2.000000000000000000e+00 3.109442844687499473e+03 1.257858515140948888e-02
2.500000000000000000e+00 3.109442844687499473e+03 -2.522709278923003506e-02
3.000000000000000000e+00 3.109442844687499473e+03 1.268674206581783641e-02
3.500000000000000000e+00 3.109442844687499473e+03 -2.998296179089897980e-03
4.000000000000000000e+00 3.109442844687499473e+03 -7.380524146869722399e-03
4.500000000000000000e+00 3.109442844687499473e+03 1.542373151651921584e-02
5.000000000000000000e+00 3.109442844687499473e+03 -8.844592277022075497e-03
5.500000000000000000e+00 3.109442844687499473e+03 2.340386828232498412e-02
6.000000000000000000e+00 3.109442844687499473e+03 -3.764266925580552793e-03
6.500000000000000000e+00 3.109442844687499473e+03 -1.934926387254905233e-02
7.000000000000000000e+00 3.109442844687499473e+03 -1.107928869331287550e-02
7.500000000000000000e+00 3.109442844687499473e+03 7.630702597209415225e-03
8.000000000000000000e+00 3.109442844687499473e+03 1.090346883470819962e-02
8.500000000000000000e+00 3.109442844687499473e+03 2.383233409665235641e-02
9.000000000000000000e+00 3.109442844687499473e+03 -1.801480502182170942e-02
9.500000000000000000e+00 3.109442844687499473e+03 5.215922063654735569e-03
1.000000000000000000e+01 3.109442844687499473e+03 -3.252259381592576687e-02
1.050000000000000000e+01 3.109442844687499473e+03 -5.475381605052317274e-02
1.100000000000000000e+01 3.109442844687499473e+03 -9.578117679166765763e-02
1.150000000000000000e+01 3.109442844687499473e+03 -1.019222908965298213e-01
1.200000000000000000e+01 3.109442844687499473e+03 -7.910528883205454609e-02
1.250000000000000000e+01 3.109442844687499473e+03 -1.004850268501797789e-01
1.300000000000000000e+01 3.109442844687499473e+03 -8.977221164834855993e-02
1.350000000000000000e+01 3.109442844687499473e+03 -5.345052392051303364e-02
1.400000000000000000e+01 3.109442844687499473e+03 -5.645975933086715137e-02
1.450000000000000000e+01 3.109442844687499473e+03 -2.169388464142580839e-02
1.500000000000000000e+01 3.109442844687499473e+03 -7.466187200678603940e-03
1.550000000000000000e+01 3.109442844687499473e+03 -4.628584285285175515e-03
1.600000000000000000e+01 3.109442844687499473e+03 -1.376292278502059619e-03
1.650000000000000000e+01 3.109442844687499473e+03 9.852095683695368932e-06
1.700000000000000000e+01 3.109442844687499473e+03 6.642851335747706023e-05
1.750000000000000000e+01 3.109442844687499473e+03 -2.149844916447966653e-04
1.800000000000000000e+01 3.109442844687499473e+03 -1.371354760282358801e-04
1.850000000000000000e+01 3.109442844687499473e+03 1.576071517603806944e-04
1.900000000000000000e+01 3.109442844687499473e+03 4.505718783302388691e-05
1.950000000000000000e+01 3.109442844687499473e+03 -7.285673478792758747e-05
0.000000000000000000e+00 3.110485232499999711e+03 9.635428140473484976e-03
5.000000000000000000e-01 3.110485232499999711e+03 6.864144693396446138e-03
1.000000000000000000e+00 3.110485232499999711e+03 -8.913985252450165944e-03
1.500000000000000000e+00 3.110485232499999711e+03 -1.421724877696575436e-03
2.000000000000000000e+00 3.110485232499999711e+03 1.130640021775852939e-02
2.500000000000000000e+00 3.110485232499999711e+03 -2.431309563651888953e-02
3.000000000000000000e+00 3.110485232499999711e+03 1.205309882905821785e-02
3.500000000000000000e+00 3.110485232499999711e+03 -3.570863940798213714e-03
4.000000000000000000e+00 3.110485232499999711e+03 -6.175709879467154197e-03
4.500000000000000000e+00 3.110485232499999711e+03 1.574612218985313797e-02
5.000000000000000000e+00 3.110485232499999711e+03 -1.014126687915182026e-02
5.500000000000000000e+00 3.110485232499999711e+03 2.524965195712283034e-02
6.000000000000000000e+00 3.110485232499999711e+03 -3.005279251016824971e-03
6.500000000000000000e+00 3.110485232499999711e+03 -2.053491906450319662e-02
7.000000000000000000e+00 3.110485232499999711e+03 -1.139153164879138161e-02
7.500000000000000000e+00 3.110485232499999711e+03 8.168105209397771849e-03
8.000000000000000000e+00 3.110485232499999711e+03 1.112244294667713053e-02
8.500000000000000000e+00 3.110485232499999711e+03 2.314504409215457914e-02
9.000000000000000000e+00 3.110485232499999711e+03 -1.963393695624683286e-02
9.500000000000000000e+00 3.110485232499999711e+03 5.754699288382889889e-03
1.000000000000000000e+01 3.110485232499999711e+03 -2.886761116868215987e-02
1.050000000000000000e+01 3.110485232499999711e+03 -5.747366156196170167e-02
1.100000000000000000e+01 3.110485232499999711e+03 -9.702973033712414264e-02
1.150000000000000000e+01 3.110485232499999711e+03 -1.014900533127841703e-01
1.200000000000000000e+01 3.110485232499999711e+03 -8.096160659483105093e-02
1.250000000000000000e+01 3.110485232499999711e+03 -1.007283017944657771e-01
1.300000000000000000e+01 3.110485232499999711e+03 -9.036875461332444237e-02
1.350000000000000000e+01 3.110485232499999711e+03 -5.381224659231644697e-02
1.400000000000000000e+01 3.110485232499999711e+03 -5.663745136740589575e-02
1.450000000000000000e+01 3.110485232499999711e+03 -2.246838040727637195e-02
1.500000000000000000e+01 3.110485232499999711e+03 -6.798202336014148514e-03
1.550000000000000000e+01 3.110485232499999711e+03 -4.804799967339715497e-03
1.600000000000000000e+01 3.110485232499999711e+03 -1.331966901566937174e-03
1.650000000000000000e+01 3.110485232499999711e+03 6.178543580712039102e-05
1.700000000000000000e+01 3.110485232499999711e+03 1.018821524498660970e-04
1.750000000000000000e+01 3.110485232499999711e+03 -2.168065707291966747e-04
1.800000000000000000e+01 3.110485232499999711e+03 -1.377224464051996779e-04
1.850000000000000000e+01 3.110485232499999711e+03 1.636515888798440940e-04
1.900000000000000000e+01 3.110485232499999711e+03 3.744991522466085564e-05
1.950000000000000000e+01 3.110485232499999711e+03 -7.184828426048691481e-05
0.000000000000000000e+00 3.111527620312499039e+03 8.627595457663811418e-03
5.000000000000000000e-01 3.111527620312499039e+03 7.177784588711853993e-03
1.000000000000000000e+00 3.111527620312499039e+03 -7.431745618106697787e-03
1.500000000000000000e+00 3.111527620312499039e+03 -2.406993022740276308e-03
2.000000000000000000e+00 3.111527620312499039e+03 9.891503455982655554e-03
2.500000000000000000e+00 3.111527620312499039e+03 -2.309018501203139936e-02
3.000000000000000000e+00 3.111527620312499039e+03 1.129001677816227935e-02
3.500000000000000000e+00 3.111527620312499039e+03 -4.074092932492029417e-03
4.000000000000000000e+00 3.111527620312499039e+03 -5.028434448274683895e-03
4.500000000000000000e+00 3.111527620312499039e+03 1.611738615959441498e-02
5.000000000000000000e+00 3.111527620312499039e+03 -1.166657218259864459e-02
5.500000000000000000e+00 3.111527620312499039e+03 2.692933840681656019e-02
6.000000000000000000e+00 3.111527620312499039e+03 -2.494532195625824393e-03
6.500000000000000000e+00 3.111527620312499039e+03 -2.111316246696497839e-02
7.000000000000000000e+00 3.111527620312499039e+03 -1.182476064999814398e-02
7.500000000000000000e+00 3.111527620312499039e+03 8.282263415619739791e-03
8.000000000000000000e+00 3.111527620312499039e+03 1.143733763557569158e-02
8.500000000000000000e+00 3.111527620312499039e+03 2.241446565057409954e-02
9.000000000000000000e+00 3.111527620312499039e+03 -2.117331959305869538e-02
9.500000000000000000e+00 3.111527620312499039e+03 5.998733800399305011e-03
1.000000000000000000e+01 3.111527620312499039e+03 -2.535920141898524369e-02
1.050000000000000000e+01 3.111527620312499039e+03 -5.997921952193390610e-02
1.100000000000000000e+01 3.111527620312499039e+03 -9.814518062407337484e-02
1.150000000000000000e+01 3.111527620312499039e+03 -1.009855103372525181e-01
1.200000000000000000e+01 3.111527620312499039e+03 -8.324818283491029758e-02
1.250000000000000000e+01 3.111527620312499039e+03 -1.010023420058081406e-01
1.300000000000000000e+01 3.111527620312499039e+03 -9.090548847765408946e-02
1.350000000000000000e+01 3.111527620312499039e+03 -5.430665432636926776e-02
1.400000000000000000e+01 3.111527620312499039e+03 -5.672245954089460279e-02
1.450000000000000000e+01 3.111527620312499039e+03 -2.320437177552802169e-02
1.500000000000000000e+01 3.111527620312499039e+03 -6.151622985531226759e-03
1.550000000000000000e+01 3.111527620312499039e+03 -5.005098122140255734e-03
1.600000000000000000e+01 3.111527620312499039e+03 -1.289254358446162169e-03
1.650000000000000000e+01 3.111527620312499039e+03 1.168639297882136482e-04
1.700000000000000000e+01 3.111527620312499039e+03 1.402130430466693453e-04
1.750000000000000000e+01 3.111527620312499039e+03 -2.182932988523299462e-04
1.800000000000000000e+01 3.111527620312499039e+03 -1.376362258488779649e-04
1.850000000000000000e+01 3.111527620312499039e+03 1.682620354240796270e-04
1.900000000000000000e+01 3.111527620312499039e+03 3.038222703552262289e-05
1.950000000000000000e+01 3.111527620312499039e+03 -7.046638571093172623e-05
0.000000000000000000e+00 3.112570008124999731e+03 7.896457113499169220e-03
5.000000000000000000e-01 3.112570008124999731e+03 7.306990763773362450e-03
1.000000000000000000e+00 3.112570008124999731e+03 -5.801190505921077940e-03
1.500000000000000000e+00 3.112570008124999731e+03 -3.376527513141173043e-03
2.000000000000000000e+00 3.112570008124999731e+03 8.356072542078632828e-03
2.500000000000000000e+00 3.112570008124999731e+03 -2.159643270965561426e-02
3.000000000000000000e+00 3.112570008124999731e+03 1.037383758401237699e-02
3.500000000000000000e+00 3.112570008124999731e+03 -4.457713584875260503e-03
4.000000000000000000e+00 3.112570008124999731e+03 -3.985684929823269350e-03
4.500000000000000000e+00 3.112570008124999731e+03 1.649419594197161498e-02
5.000000000000000000e+00 3.112570008124999731e+03 -1.328853624003208111e-02
5.500000000000000000e+00 3.112570008124999731e+03 2.840791437039577247e-02
6.000000000000000000e+00 3.112570008124999731e+03 -2.306632612628751414e-03
6.500000000000000000e+00 3.112570008124999731e+03 -2.103473326343516595e-02
7.000000000000000000e+00 3.112570008124999731e+03 -1.235798951424673005e-02
7.500000000000000000e+00 3.112570008124999731e+03 7.932357104961779842e-03
8.000000000000000000e+00 3.112570008124999731e+03 1.184212527397397394e-02
8.500000000000000000e+00 3.112570008124999731e+03 2.170539135209615875e-02
9.000000000000000000e+00 3.112570008124999731e+03 -2.257191012082832363e-02
9.500000000000000000e+00 3.112570008124999731e+03 5.936698192791150033e-03
1.000000000000000000e+01 3.112570008124999731e+03 -2.213952215830219949e-02
1.050000000000000000e+01 3.112570008124999731e+03 -6.216449205439017467e-02
1.100000000000000000e+01 3.112570008124999731e+03 -9.919048629269176798e-02
1.150000000000000000e+01 3.112570008124999731e+03 -1.004184321429885118e-01
1.200000000000000000e+01 3.112570008124999731e+03 -8.591900256971546357e-02
1.250000000000000000e+01 3.112570008124999731e+03 -1.013314742193040796e-01
1.300000000000000000e+01 3.112570008124999731e+03 -9.136242672762671935e-02
1.350000000000000000e+01 3.112570008124999731e+03 -5.499009673763378958e-02
1.400000000000000000e+01 3.112570008124999731e+03 -5.672165793687655722e-02
1.450000000000000000e+01 3.112570008124999731e+03 -2.389574146220442910e-02
1.500000000000000000e+01 3.112570008124999731e+03 -5.536423265363260397e-03
1.550000000000000000e+01 3.112570008124999731e+03 -5.225032087697142197e-03
1.600000000000000000e+01 3.112570008124999731e+03 -1.249341130926391857e-03
1.650000000000000000e+01 3.112570008124999731e+03 1.713148503559111405e-04
1.700000000000000000e+01 3.112570008124999731e+03 1.811024823357659883e-04
1.750000000000000000e+01 3.112570008124999731e+03 -2.195498265572045520e-04
1.800000000000000000e+01 3.112570008124999731e+03 -1.370064484398175698e-04
1.850000000000000000e+01 3.112570008124999731e+03 1.713480788567208358e-04
1.900000000000000000e+01 3.112570008124999731e+03 2.416718706767749107e-05
1.950000000000000000e+01 3.112570008124999731e+03 -6.883718743129912411e-05
0.000000000000000000e+00 3.113612395937499969e+03 7.426288128315764771e-03
5.000000000000000000e-01 3.113612395937499969e+03 7.257501060211678061e-03
1.000000000000000000e+00 3.113612395937499969e+03 -4.009918831039445061e-03
1.500000000000000000e+00 3.113612395937499969e+03 -4.343397963215395174e-03
2.000000000000000000e+00 3.113612395937499969e+03 6.742146228610921936e-03
2.500000000000000000e+00 3.113612395937499969e+03 -1.989586722540818975e-02
3.000000000000000000e+00 3.113612395937499969e+03 9.293240913084874558e-03
3.500000000000000000e+00 3.113612395937499969e+03 -4.687447448987265737e-03
4.000000000000000000e+00 3.113612395937499969e+03 -3.045418327410913742e-03
4.500000000000000000e+00 3.113612395937499969e+03 1.680893404024905516e-02
5.000000000000000000e+00 3.113612395937499969e+03 -1.493258296271634915e-02
5.500000000000000000e+00 3.113612395937499969e+03 2.975131681711550014e-02
6.000000000000000000e+00 3.113612395937499969e+03 -2.466049232907328078e-03
6.500000000000000000e+00 3.113612395937499969e+03 -2.037558589665051587e-02
7.000000000000000000e+00 3.113612395937499969e+03 -1.299110350441037148e-02
7.500000000000000000e+00 3.113612395937499969e+03 7.138876614146404467e-03
8.000000000000000000e+00 3.113612395937499969e+03 1.232657101903386100e-02
8.500000000000000000e+00 3.113612395937499969e+03 2.098104824295103296e-02
9.000000000000000000e+00 3.113612395937499969e+03 -2.373437517578015632e-02
9.500000000000000000e+00 3.113612395937499969e+03 5.550429328749269080e-03
1.000000000000000000e+01 3.113612395937499969e+03 -1.928787236314129586e-02
1.050000000000000000e+01 3.113612395937499969e+03 -6.396610863867766006e-02
1.100000000000000000e+01 3.113612395937499969e+03 -1.001788792412470069e-01
1.150000000000000000e+01 3.113612395937499969e+03 -9.982162317019679931e-02
1.200000000000000000e+01 3.113612395937499969e+03 -8.890853428892928068e-02
1.250000000000000000e+01 3.113612395937499969e+03 -1.017571888250452250e-01
1.300000000000000000e+01 3.113612395937499969e+03 -9.172435637802216213e-02
1.350000000000000000e+01 3.113612395937499969e+03 -5.591367450866532168e-02
1.400000000000000000e+01 3.113612395937499969e+03 -5.665551218854857074e-02
1.450000000000000000e+01 3.113612395937499969e+03 -2.453777223082703740e-02
1.500000000000000000e+01 3.113612395937499969e+03 -4.956058822195524502e-03
1.550000000000000000e+01 3.113612395937499969e+03 -5.457317428514549956e-03
1.600000000000000000e+01 3.113612395937499969e+03 -1.218572176113275670e-03
1.650000000000000000e+01 3.113612395937499969e+03 2.246995797286896392e-04
1.700000000000000000e+01 3.113612395937499969e+03 2.231134911382341029e-04
1.750000000000000000e+01 3.113612395937499969e+03 -2.208524816113621519e-04
1.800000000000000000e+01 3.113612395937499969e+03 -1.356400393817788937e-04
1.850000000000000000e+01 3.113612395937499969e+03 1.728446997617110467e-04
1.900000000000000000e+01 3.113612395937499969e+03 1.912915163512674975e-05
1.950000000000000000e+01 3.113612395937499969e+03 -6.719947716075897566e-05
0.000000000000000000e+00 3.114654783749999751e+03 7.165655424693444416e-03
5.000000000000000000e-01 3.114654783749999751e+03 7.022493417243729462e-03
1.000000000000000000e+00 3.114654783749999751e+03 -2.052568766356522353e-03
1.500000000000000000e+00 3.114654783749999751e+03 -5.319798577312366897e-03
2.000000000000000000e+00 3.114654783749999751e+03 5.098379569938642393e-03
2.500000000000000000e+00 3.114654783749999751e+03 -1.811026467079199925e-02
3.000000000000000000e+00 3.114654783749999751e+03 8.077980498796896378e-03
3.500000000000000000e+00 3.114654783749999751e+03 -4.678205235066395552e-03
4.000000000000000000e+00 3.114654783749999751e+03 -2.304387116616764177e-03
4.500000000000000000e+00 3.114654783749999751e+03 1.704385800260848488e-02
5.000000000000000000e+00 3.114654783749999751e+03 -1.658790517806036854e-02
5.500000000000000000e+00 3.114654783749999751e+03 3.097185275103495755e-02
6.000000000000000000e+00 3.114654783749999751e+03 -2.943820284712708041e-03
6.500000000000000000e+00 3.114654783749999751e+03 -1.923877099573332444e-02
7.000000000000000000e+00 3.114654783749999751e+03 -1.373033972757508117e-02
7.500000000000000000e+00 3.114654783749999751e+03 5.981630101164862011e-03
8.000000000000000000e+00 3.114654783749999751e+03 1.286645785068397593e-02
8.500000000000000000e+00 3.114654783749999751e+03 2.027192918506953712e-02
9.000000000000000000e+00 3.114654783749999751e+03 -2.462884921719488487e-02
9.500000000000000000e+00 3.114654783749999751e+03 4.877140224684679143e-03
1.000000000000000000e+01 3.114654783749999751e+03 -1.690571850923699646e-02
1.050000000000000000e+01 3.114654783749999751e+03 -6.535774492288407012e-02
1.100000000000000000e+01 3.114654783749999751e+03 -1.010622084155666095e-01
1.150000000000000000e+01 3.114654783749999751e+03 -9.926664114821212581e-02
1.200000000000000000e+01 3.114654783749999751e+03 -9.213897376828815433e-02
1.250000000000000000e+01 3.114654783749999751e+03 -1.022613618879835984e-01
1.300000000000000000e+01 3.114654783749999751e+03 -9.199785069740695764e-02
1.350000000000000000e+01 3.114654783749999751e+03 -5.710008419465946450e-02
1.400000000000000000e+01 3.114654783749999751e+03 -5.653528457449496364e-02
1.450000000000000000e+01 3.114654783749999751e+03 -2.513325951669164587e-02
1.500000000000000000e+01 3.114654783749999751e+03 -4.425871509098036789e-03
1.550000000000000000e+01 3.114654783749999751e+03 -5.698364780547623097e-03
1.600000000000000000e+01 3.114654783749999751e+03 -1.199363385189541886e-03
1.650000000000000000e+01 3.114654783749999751e+03 2.749718542952252123e-04
1.700000000000000000e+01 3.114654783749999751e+03 2.655233561974896205e-04
1.750000000000000000e+01 3.114654783749999751e+03 -2.229395909426071189e-04
1.800000000000000000e+01 3.114654783749999751e+03 -1.331880652979547191e-04
1.850000000000000000e+01 3.114654783749999751e+03 1.725528361889254990e-04
1.900000000000000000e+01 3.114654783749999751e+03 1.557953764699024002e-05
1.950000000000000000e+01 3.114654783749999751e+03 -6.576431117128199487e-05
0.000000000000000000e+00 3.115697171562499534e+03 7.098984695970356890e-03
5.000000000000000000e-01 3.115697171562499534e+03 6.620135813449066868e-03
1.000000000000000000e+00 3.115697171562499534e+03 5.112304173573919150e-05
1.500000000000000000e+00 3.115697171562499534e+03 -6.296165658964772774e-03
2.000000000000000000e+00 3.115697171562499534e+03 3.417447239431626975e-03
2.500000000000000000e+00 3.115697171562499534e+03 -1.631014280630005767e-02
3.000000000000000000e+00 3.115697171562499534e+03 6.795921883617985979e-03
3.500000000000000000e+00 3.115697171562499534e+03 -4.407549010410982161e-03
4.000000000000000000e+00 3.115697171562499534e+03 -1.868312518085380814e-03
4.500000000000000000e+00 3.115697171562499534e+03 1.723036780041000207e-02
5.000000000000000000e+00 3.115697171562499534e+03 -1.829213276884893852e-02
5.500000000000000000e+00 3.115697171562499534e+03 3.202954346407840824e-02
6.000000000000000000e+00 3.115697171562499534e+03 -3.729680306397979012e-03
6.500000000000000000e+00 3.115697171562499534e+03 -1.768480490648514578e-02
7.000000000000000000e+00 3.115697171562499534e+03 -1.457978752141510063e-02
7.500000000000000000e+00 3.115697171562499534e+03 4.538645819404655245e-03
8.000000000000000000e+00 3.115697171562499534e+03 1.342845587315339741e-02
8.500000000000000000e+00 3.115697171562499534e+03 1.967263049467263616e-02
9.000000000000000000e+00 3.115697171562499534e+03 -2.530043934115776966e-02
9.500000000000000000e+00 3.115697171562499534e+03 4.003496700525613697e-03
1.000000000000000000e+01 3.115697171562499534e+03 -1.506492268800997333e-02
1.050000000000000000e+01 3.115697171562499534e+03 -6.636036144348850252e-02
1.100000000000000000e+01 3.115697171562499534e+03 -1.017983640925380212e-01
1.150000000000000000e+01 3.115697171562499534e+03 -9.882407635974259363e-02
1.200000000000000000e+01 3.115697171562499534e+03 -9.553146772674847576e-02
1.250000000000000000e+01 3.115697171562499534e+03 -1.027986704834451120e-01
1.300000000000000000e+01 3.115697171562499534e+03 -9.221164018454787448e-02
1.350000000000000000e+01 3.115697171562499534e+03 -5.854516124204639516e-02
1.400000000000000000e+01 3.115697171562499534e+03 -5.637188725770403419e-02
1.450000000000000000e+01 3.115697171562499534e+03 -2.567890073401091558e-02
1.500000000000000000e+01 3.115697171562499534e+03 -3.974311679252217309e-03
1.550000000000000000e+01 3.115697171562499534e+03 -5.934598512560737907e-03
1.600000000000000000e+01 3.115697171562499534e+03 -1.189602382776064208e-03
1.650000000000000000e+01 3.115697171562499534e+03 3.191900693290810622e-04
1.700000000000000000e+01 3.115697171562499534e+03 3.084652946182422461e-04
1.750000000000000000e+01 3.115697171562499534e+03 -2.272897382377385032e-04
1.800000000000000000e+01 3.115697171562499534e+03 -1.296565151513528026e-04
1.850000000000000000e+01 3.115697171562499534e+03 1.705617193615946339e-04
1.900000000000000000e+01 3.115697171562499534e+03 1.371349447437496300e-05
1.950000000000000000e+01 3.115697171562499534e+03 -6.458856996136431820e-05
0.000000000000000000e+00 3.116739559374999772e+03 7.220225764123016851e-03
5.000000000000000000e-01 3.116739559374999772e+03 6.118175815354762875e-03
1.000000000000000000e+00 3.116739559374999772e+03 2.209641969985018124e-03
1.500000000000000000e+00 3.116739559374999772e+03 -7.221102158545594264e-03
2.000000000000000000e+00 3.116739559374999772e+03 1.654347573133430494e-03
2.500000000000000000e+00 3.116739559374999772e+03 -1.456104253323712433e-02
3.000000000000000000e+00 3.116739559374999772e+03 5.502772138860261356e-03
3.500000000000000000e+00 3.116739559374999772e+03 -3.866873484140703494e-03
4.000000000000000000e+00 3.116739559374999772e+03 -1.786712907363972565e-03
4.500000000000000000e+00 3.116739559374999772e+03 1.737705566290254425e-02
5.000000000000000000e+00 3.116739559374999772e+03 -2.004657616536660233e-02
5.500000000000000000e+00 3.116739559374999772e+03 3.292621706631688322e-02
6.000000000000000000e+00 3.116739559374999772e+03 -4.781206999437685040e-03
6.500000000000000000e+00 3.116739559374999772e+03 -1.578628598713078049e-02
7.000000000000000000e+00 3.116739559374999772e+03 -1.560375351652288842e-02
7.500000000000000000e+00 3.116739559374999772e+03 2.926861765916071237e-03
8.000000000000000000e+00 3.116739559374999772e+03 1.398843891700096535e-02
8.500000000000000000e+00 3.116739559374999772e+03 1.924532374605642318e-02
9.000000000000000000e+00 3.116739559374999772e+03 -2.586126000686328127e-02
9.500000000000000000e+00 3.116739559374999772e+03 3.043479653321563925e-03
1.000000000000000000e+01 3.116739559374999772e+03 -1.378207075647628656e-02
1.050000000000000000e+01 3.116739559374999772e+03 -6.703307308261666209e-02
1.100000000000000000e+01 3.116739559374999772e+03 -1.023178336149804385e-01
1.150000000000000000e+01 3.116739559374999772e+03 -9.854492076248781707e-02
1.200000000000000000e+01 3.116739559374999772e+03 -9.902052482571428726e-02
1.250000000000000000e+01 3.116739559374999772e+03 -1.033046832898202455e-01
1.300000000000000000e+01 3.116739559374999772e+03 -9.241119657246629759e-02
1.350000000000000000e+01 3.116739559374999772e+03 -6.020183256835372199e-02
1.400000000000000000e+01 3.116739559374999772e+03 -5.618466654219090445e-02
1.450000000000000000e+01 3.116739559374999772e+03 -2.615391605100107764e-02
1.500000000000000000e+01 3.116739559374999772e+03 -3.632143736810631175e-03
1.550000000000000000e+01 3.116739559374999772e+03 -6.150563566082585705e-03
1.600000000000000000e+01 3.116739559374999772e+03 -1.190130198972732352e-03
1.650000000000000000e+01 3.116739559374999772e+03 3.587678903001635775e-04
1.700000000000000000e+01 3.116739559374999772e+03 3.502350129659654427e-04
1.750000000000000000e+01 3.116739559374999772e+03 -2.346384788429105935e-04
1.800000000000000000e+01 3.116739559374999772e+03 -1.253060011935521161e-04
1.850000000000000000e+01 3.116739559374999772e+03 1.672682307686986771e-04
1.900000000000000000e+01 3.116739559374999772e+03 1.357027147200953523e-05
1.950000000000000000e+01 3.116739559374999772e+03 -6.349653696080053377e-05
0.000000000000000000e+00 3.117781947187499554e+03 7.462757313926225711e-03
5.000000000000000000e-01 3.117781947187499554e+03 5.522971565934882941e-03
1.000000000000000000e+00 3.117781947187499554e+03 4.294982563427536537e-03
1.500000000000000000e+00 3.117781947187499554e+03 -7.992599299613954711e-03
2.000000000000000000e+00 3.117781947187499554e+03 -1.463340894959050701e-04
2.500000000000000000e+00 3.117781947187499554e+03 -1.294047932205044139e-02
3.000000000000000000e+00 3.117781947187499554e+03 4.202706106073548012e-03
3.500000000000000000e+00 3.117781947187499554e+03 -3.039993369098274896e-03
4.000000000000000000e+00 3.117781947187499554e+03 -2.095893630821793387e-03
4.500000000000000000e+00 3.117781947187499554e+03 1.753201163288342287e-02
5.000000000000000000e+00 3.117781947187499554e+03 -2.189791253745605390e-02
5.500000000000000000e+00 3.117781947187499554e+03 3.364614410347942230e-02
6.000000000000000000e+00 3.117781947187499554e+03 -6.012594945203943338e-03
6.500000000000000000e+00 3.117781947187499554e+03 -1.364574369883503856e-02
7.000000000000000000e+00 3.117781947187499554e+03 -1.682256211854739336e-02
7.500000000000000000e+00 3.117781947187499554e+03 1.240560357015306134e-03
8.000000000000000000e+00 3.117781947187499554e+03 1.451653247461667968e-02
8.500000000000000000e+00 3.117781947187499554e+03 1.901053416637820889e-02
9.000000000000000000e+00 3.117781947187499554e+03 -2.633386860454135434e-02
9.500000000000000000e+00 3.117781947187499554e+03 1.980510532963026572e-03
1.000000000000000000e+01 3.117781947187499554e+03 -1.300775539578814810e-02
1.050000000000000000e+01 3.117781947187499554e+03 -6.737912171534973793e-02
1.100000000000000000e+01 3.117781947187499554e+03 -1.026327535207113562e-01
1.150000000000000000e+01 3.117781947187499554e+03 -9.847912547997009214e-02
1.200000000000000000e+01 3.117781947187499554e+03 -1.025313735422933442e-01
1.250000000000000000e+01 3.117781947187499554e+03 -1.037394929188944770e-01
1.300000000000000000e+01 3.117781947187499554e+03 -9.262109127329236358e-02
1.350000000000000000e+01 3.117781947187499554e+03 -6.200072593017857958e-02
1.400000000000000000e+01 3.117781947187499554e+03 -5.600146805066089084e-02
1.450000000000000000e+01 3.117781947187499554e+03 -2.654492413308832954e-02
1.500000000000000000e+01 3.117781947187499554e+03 -3.424368229498269463e-03
1.550000000000000000e+01 3.117781947187499554e+03 -6.330962744459644846e-03
1.600000000000000000e+01 3.117781947187499554e+03 -1.205342017106359170e-03
1.650000000000000000e+01 3.117781947187499554e+03 3.940585617756572163e-04
1.700000000000000000e+01 3.117781947187499554e+03 3.899472374599412760e-04
1.750000000000000000e+01 3.117781947187499554e+03 -2.452080264250159443e-04
1.800000000000000000e+01 3.117781947187499554e+03 -1.200977883032587417e-04
1.850000000000000000e+01 3.117781947187499554e+03 1.630099994218526605e-04
1.900000000000000000e+01 3.117781947187499554e+03 1.493657068653487084e-05
1.950000000000000000e+01 3.117781947187499554e+03 -6.218067330931795883e-05
0.000000000000000000e+00 3.118824335000000247e+03 7.827116130006269920e-03
5.000000000000000000e-01 3.118824335000000247e+03 4.819504049431790754e-03
1.000000000000000000e+00 3.118824335000000247e+03 6.253766777432690285e-03
1.500000000000000000e+00 3.118824335000000247e+03 -8.551320772844064194e-03
2.000000000000000000e+00 3.118824335000000247e+03 -1.920465878923736415e-03
2.500000000000000000e+00 3.118824335000000247e+03 -1.146185235732987556e-02
3.000000000000000000e+00 3.118824335000000247e+03 2.899207699602559044e-03
3.500000000000000000e+00 3.118824335000000247e+03 -1.925066030446681651e-03
4.000000000000000000e+00 3.118824335000000247e+03 -2.756423541328948713e-03
4.500000000000000000e+00 3.118824335000000247e+03 1.777521154825739691e-02
5.000000000000000000e+00 3.118824335000000247e+03 -2.392607223876492759e-02
5.500000000000000000e+00 3.118824335000000247e+03 3.416297906526579581e-02
6.000000000000000000e+00 3.118824335000000247e+03 -7.332255421578280294e-03
6.500000000000000000e+00 3.118824335000000247e+03 -1.134116275285938086e-02
7.000000000000000000e+00 3.118824335000000247e+03 -1.821182677174927600e-02
7.500000000000000000e+00 3.118824335000000247e+03 -4.560311125876449615e-04
8.000000000000000000e+00 3.118824335000000247e+03 1.492610364204518224e-02
8.500000000000000000e+00 3.118824335000000247e+03 1.893984543477540347e-02
9.000000000000000000e+00 3.118824335000000247e+03 -2.667131145110711310e-02
9.500000000000000000e+00 3.118824335000000247e+03 7.868570297978376643e-04
1.000000000000000000e+01 3.118824335000000247e+03 -1.272981770146204041e-02
1.050000000000000000e+01 3.118824335000000247e+03 -6.736719456364893832e-02
1.100000000000000000e+01 3.118824335000000247e+03 -1.027785383917950990e-01
1.150000000000000000e+01 3.118824335000000247e+03 -9.865931274272067564e-02
1.200000000000000000e+01 3.118824335000000247e+03 -1.059915661997147956e-01
1.250000000000000000e+01 3.118824335000000247e+03 -1.040861914185081671e-01
1.300000000000000000e+01 3.118824335000000247e+03 -9.284418128560176231e-02
1.350000000000000000e+01 3.118824335000000247e+03 -6.391105453902047595e-02
1.400000000000000000e+01 3.118824335000000247e+03 -5.582530746554897894e-02
1.450000000000000000e+01 3.118824335000000247e+03 -2.684840360678835899e-02
1.500000000000000000e+01 3.118824335000000247e+03 -3.363485646220193935e-03
1.550000000000000000e+01 3.118824335000000247e+03 -6.455832238630511075e-03
1.600000000000000000e+01 3.118824335000000247e+03 -1.238465649117113151e-03
1.650000000000000000e+01 3.118824335000000247e+03 4.227985060566975231e-04
1.700000000000000000e+01 3.118824335000000247e+03 4.281940637387790256e-04
1.750000000000000000e+01 3.118824335000000247e+03 -2.590789995981885533e-04
1.800000000000000000e+01 3.118824335000000247e+03 -1.140862850367731066e-04
1.850000000000000000e+01 3.118824335000000247e+03 1.581153964938013462e-04
1.900000000000000000e+01 3.118824335000000247e+03 1.770500058776880735e-05
1.950000000000000000e+01 3.118824335000000247e+03 -6.049025986808843843e-05
0.000000000000000000e+00 3.119866722812499575e+03 8.229610281840658501e-03
5.000000000000000000e-01 3.119866722812499575e+03 4.041570229901458519e-03
1.000000000000000000e+00 3.119866722812499575e+03 8.095187747786784099e-03
1.500000000000000000e+00 3.119866722812499575e+03 -8.871116126496889423e-03
2.000000000000000000e+00 3.119866722812499575e+03 -3.625308517513605149e-03
2.500000000000000000e+00 3.119866722812499575e+03 -1.011483479782103630e-02
3.000000000000000000e+00 3.119866722812499575e+03 1.623629127734879879e-03
3.500000000000000000e+00 3.119866722812499575e+03 -4.764928767086429838e-04
4.000000000000000000e+00 3.119866722812499575e+03 -3.736670414434763946e-03
4.500000000000000000e+00 3.119866722812499575e+03 1.815785306351542713e-02
5.000000000000000000e+00 3.119866722812499575e+03 -2.609361728388695859e-02
5.500000000000000000e+00 3.119866722812499575e+03 3.441884985969460853e-02
6.000000000000000000e+00 3.119866722812499575e+03 -8.671955043171444139e-03
6.500000000000000000e+00 3.119866722812499575e+03 -8.926990667317974415e-03
7.000000000000000000e+00 3.119866722812499575e+03 -1.975837380307009922e-02
7.500000000000000000e+00 3.119866722812499575e+03 -2.119397246868103945e-03
8.000000000000000000e+00 3.119866722812499575e+03 1.517405810401989581e-02
8.500000000000000000e+00 3.119866722812499575e+03 1.902196398168529839e-02
9.000000000000000000e+00 3.119866722812499575e+03 -2.687449282053708602e-02
9.500000000000000000e+00 3.119866722812499575e+03 -5.450648488842188295e-04
1.000000000000000000e+01 3.119866722812499575e+03 -1.298158596866873585e-02
1.050000000000000000e+01 3.119866722812499575e+03 -6.700709307067402587e-02
1.100000000000000000e+01 3.119866722812499575e+03 -1.027692161738865267e-01
1.150000000000000000e+01 3.119866722812499575e+03 -9.902738843244737743e-02
1.200000000000000000e+01 3.119866722812499575e+03 -1.093550216760364180e-01
1.250000000000000000e+01 3.119866722812499575e+03 -1.043912070968062988e-01
1.300000000000000000e+01 3.119866722812499575e+03 -9.304732609032284607e-02
1.350000000000000000e+01 3.119866722812499575e+03 -6.594440933167930452e-02
1.400000000000000000e+01 3.119866722812499575e+03 -5.566170589295491716e-02
1.450000000000000000e+01 3.119866722812499575e+03 -2.704530784874576918e-02
1.500000000000000000e+01 3.119866722812499575e+03 -3.456387967846162590e-03
1.550000000000000000e+01 3.119866722812499575e+03 -6.514283998012694241e-03
1.600000000000000000e+01 3.119866722812499575e+03 -1.291935773426796915e-03
1.650000000000000000e+01 3.119866722812499575e+03 4.467512976346318986e-04
1.700000000000000000e+01 3.119866722812499575e+03 4.647248317426459665e-04
1.750000000000000000e+01 3.119866722812499575e+03 -2.759864730565071982e-04
1.800000000000000000e+01 3.119866722812499575e+03 -1.071267802664239993e-04
1.850000000000000000e+01 3.119866722812499575e+03 1.526186805958808224e-04
1.900000000000000000e+01 3.119866722812499575e+03 2.187349778387827066e-05
1.950000000000000000e+01 3.119866722812499575e+03 -5.836966826485284065e-05
0.000000000000000000e+00 3.120909110624999812e+03 8.537907206491243337e-03
5.000000000000000000e-01 3.120909110624999812e+03 3.243417203322114962e-03
1.000000000000000000e+00 3.120909110624999812e+03 9.773181483949771459e-03
1.500000000000000000e+00 3.120909110624999812e+03 -8.944316219235930523e-03
2.000000000000000000e+00 3.120909110624999812e+03 -5.151027093877352803e-03
2.500000000000000000e+00 3.120909110624999812e+03 -8.883806712990702237e-03
3.000000000000000000e+00 3.120909110624999812e+03 4.082189061289092247e-04
3.500000000000000000e+00 3.120909110624999812e+03 1.278493777184825948e-03
4.000000000000000000e+00 3.120909110624999812e+03 -4.979638527576960190e-03
4.500000000000000000e+00 3.120909110624999812e+03 1.868768339392703690e-02
5.000000000000000000e+00 3.120909110624999812e+03 -2.829914020257252166e-02
5.500000000000000000e+00 3.120909110624999812e+03 3.440879967342519441e-02
6.000000000000000000e+00 3.120909110624999812e+03 -1.002985969113904564e-02
6.500000000000000000e+00 3.120909110624999812e+03 -6.412725409439800836e-03
7.000000000000000000e+00 3.120909110624999812e+03 -2.138326880462050258e-02
7.500000000000000000e+00 3.120909110624999812e+03 -3.717374509030320785e-03
8.000000000000000000e+00 3.120909110624999812e+03 1.527188842386787392e-02
8.500000000000000000e+00 3.120909110624999812e+03 1.923902860645373622e-02
9.000000000000000000e+00 3.120909110624999812e+03 -2.697731595528933199e-02
9.500000000000000000e+00 3.120909110624999812e+03 -1.976207181247792172e-03
1.000000000000000000e+01 3.120909110624999812e+03 -1.376560273087350066e-02
1.050000000000000000e+01 3.120909110624999812e+03 -6.628887227759248935e-02
1.100000000000000000e+01 3.120909110624999812e+03 -1.026753739400445009e-01
1.150000000000000000e+01 3.120909110624999812e+03 -9.954034523500090992e-02
1.200000000000000000e+01 3.120909110624999812e+03 -1.125318335811134052e-01
1.250000000000000000e+01 3.120909110624999812e+03 -1.047492124943525255e-01
1.300000000000000000e+01 3.120909110624999812e+03 -9.323449534278226147e-02
1.350000000000000000e+01 3.120909110624999812e+03 -6.806164485504778705e-02
1.400000000000000000e+01 3.120909110624999812e+03 -5.554403499703379488e-02
1.450000000000000000e+01 3.120909110624999812e+03 -2.710378867616756657e-02
1.500000000000000000e+01 3.120909110624999812e+03 -3.696277595319625610e-03
1.550000000000000000e+01 3.120909110624999812e+03 -6.504633873675268532e-03
1.600000000000000000e+01 3.120909110624999812e+03 -1.363416365673298172e-03
1.650000000000000000e+01 3.120909110624999812e+03 4.684500981096529726e-04
1.700000000000000000e+01 3.120909110624999812e+03 4.983838274816503955e-04
1.750000000000000000e+01 3.120909110624999812e+03 -2.959804759613720356e-04
1.800000000000000000e+01 3.120909110624999812e+03 -9.885115982049840790e-05
1.850000000000000000e+01 3.120909110624999812e+03 1.463899378040073535e-04
1.900000000000000000e+01 3.120909110624999812e+03 2.722692854339307415e-05
1.950000000000000000e+01 3.120909110624999812e+03 -5.579715482063741773e-05
0.000000000000000000e+00 3.121951498437499595e+03 8.741022040334209264e-03
5.000000000000000000e-01 3.121951498437499595e+03 2.460841672219052628e-03
1.000000000000000000e+00 3.121951498437499595e+03 1.121782520028809238e-02
1.500000000000000000e+00 3.121951498437499595e+03 -8.767401274305539408e-03
2.000000000000000000e+00 3.121951498437499595e+03 -6.445781392042077874e-03
2.500000000000000000e+00 3.121951498437499595e+03 -7.773832589646248979e-03
3.000000000000000000e+00 3.121951498437499595e+03 -7.368457437040659653e-04
3.500000000000000000e+00 3.121951498437499595e+03 3.255156422633602529e-03
4.000000000000000000e+00 3.121951498437499595e+03 -6.375933409859332532e-03
4.500000000000000000e+00 3.121951498437499595e+03 1.933824286711519763e-02
5.000000000000000000e+00 3.121951498437499595e+03 -3.049675284739289047e-02
5.500000000000000000e+00 3.121951498437499595e+03 3.414445540262035783e-02
6.000000000000000000e+00 3.121951498437499595e+03 -1.136462475551835126e-02
6.500000000000000000e+00 3.121951498437499595e+03 -3.845945868934786457e-03
7.000000000000000000e+00 3.121951498437499595e+03 -2.298807154938514036e-02
7.500000000000000000e+00 3.121951498437499595e+03 -5.163847145091863058e-03
8.000000000000000000e+00 3.121951498437499595e+03 1.514707137985616542e-02
8.500000000000000000e+00 3.121951498437499595e+03 1.959455555473643348e-02
9.000000000000000000e+00 3.121951498437499595e+03 -2.702375575169443586e-02
9.500000000000000000e+00 3.121951498437499595e+03 -3.398313094559870812e-03
1.000000000000000000e+01 3.121951498437499595e+03 -1.505810907013089596e-02
1.050000000000000000e+01 3.121951498437499595e+03 -6.525455491353990278e-02
1.100000000000000000e+01 3.121951498437499595e+03 -1.025265442256811932e-01
1.150000000000000000e+01 3.121951498437499595e+03 -1.001602794861608803e-01
1.200000000000000000e+01 3.121951498437499595e+03 -1.154257081519331485e-01
1.250000000000000000e+01 3.121951498437499595e+03 -1.052076481739857849e-01
1.300000000000000000e+01 3.121951498437499595e+03 -9.344366514232736731e-02
1.350000000000000000e+01 3.121951498437499595e+03 -7.020644181150959007e-02
1.400000000000000000e+01 3.121951498437499595e+03 -5.546623496701680311e-02
1.450000000000000000e+01 3.121951498437499595e+03 -2.702295201235853372e-02
1.500000000000000000e+01 3.121951498437499595e+03 -4.065254702792916661e-03
1.550000000000000000e+01 3.121951498437499595e+03 -6.429429179211938218e-03
1.600000000000000000e+01 3.121951498437499595e+03 -1.451756834080079319e-03
1.650000000000000000e+01 3.121951498437499595e+03 4.891447453094481144e-04
1.700000000000000000e+01 3.121951498437499595e+03 5.286923438085735019e-04
1.750000000000000000e+01 3.121951498437499595e+03 -3.184254092674853004e-04
1.800000000000000000e+01 3.121951498437499595e+03 -8.920656122563805140e-05
1.850000000000000000e+01 3.121951498437499595e+03 1.395488464741742281e-04
1.900000000000000000e+01 3.121951498437499595e+03 3.357012564331007907e-05
1.950000000000000000e+01 3.121951498437499595e+03 -5.288915205759053286e-05
0.000000000000000000e+00 3.122993886249999832e+03 8.757047452073951632e-03
5.000000000000000000e-01 3.122993886249999832e+03 1.795082949731559166e-03
1.000000000000000000e+00 3.122993886249999832e+03 1.240512118733121463e-02
1.500000000000000000e+00 3.122993886249999832e+03 -8.332394490261170114e-03
2.000000000000000000e+00 3.122993886249999832e+03 -7.589563416884414701e-03
2.500000000000000000e+00 3.122993886249999832e+03 -6.810916846994196326e-03
3.000000000000000000e+00 3.122993886249999832e+03 -1.733445844042191082e-03
3.500000000000000000e+00 3.122993886249999832e+03 5.265195705317303118e-03
4.000000000000000000e+00 3.122993886249999832e+03 -7.782028787227959765e-03
4.500000000000000000e+00 3.122993886249999832e+03 2.012716738738685313e-02
5.000000000000000000e+00 3.122993886249999832e+03 -3.269656591570195558e-02
5.500000000000000000e+00 3.122993886249999832e+03 3.354012171692160454e-02
6.000000000000000000e+00 3.122993886249999832e+03 -1.252438137795234240e-02
6.500000000000000000e+00 3.122993886249999832e+03 -1.342842654308713021e-03
7.000000000000000000e+00 3.122993886249999832e+03 -2.449583114204274478e-02
7.500000000000000000e+00 3.122993886249999832e+03 -6.432492097053594052e-03
8.000000000000000000e+00 3.122993886249999832e+03 1.472737279162714477e-02
8.500000000000000000e+00 3.122993886249999832e+03 2.014080401972370010e-02
9.000000000000000000e+00 3.122993886249999832e+03 -2.701510735238485394e-02
9.500000000000000000e+00 3.122993886249999832e+03 -4.791010797511336544e-03
1.000000000000000000e+01 3.122993886249999832e+03 -1.683760467760117910e-02
1.050000000000000000e+01 3.122993886249999832e+03 -6.398883311403082141e-02
1.100000000000000000e+01 3.122993886249999832e+03 -1.022719902493343935e-01
1.150000000000000000e+01 3.122993886249999832e+03 -1.007800706421349141e-01
1.200000000000000000e+01 3.122993886249999832e+03 -1.179594110913506216e-01
1.250000000000000000e+01 3.122993886249999832e+03 -1.058040650774443314e-01
1.300000000000000000e+01 3.122993886249999832e+03 -9.368008691083908046e-02
1.350000000000000000e+01 3.122993886249999832e+03 -7.239413141270797936e-02
1.400000000000000000e+01 3.122993886249999832e+03 -5.540913875868993393e-02
1.450000000000000000e+01 3.122993886249999832e+03 -2.684985917509585818e-02
1.500000000000000000e+01 3.122993886249999832e+03 -4.547118345838300872e-03
1.550000000000000000e+01 3.122993886249999832e+03 -6.288959139640570156e-03
1.600000000000000000e+01 3.122993886249999832e+03 -1.558652730428783210e-03
1.650000000000000000e+01 3.122993886249999832e+03 5.094113594107382370e-04
1.700000000000000000e+01 3.122993886249999832e+03 5.558451349795033927e-04
1.750000000000000000e+01 3.122993886249999832e+03 -3.414992856117114641e-04
1.800000000000000000e+01 3.122993886249999832e+03 -7.886562738319507593e-05
1.850000000000000000e+01 3.122993886249999832e+03 1.323214722287914123e-04
1.900000000000000000e+01 3.122993886249999832e+03 4.064521206047538220e-05
1.950000000000000000e+01 3.122993886249999832e+03 -4.967256999268160214e-05
0.000000000000000000e+00 3.124036274062499160e+03 8.536809468296107858e-03
5.000000000000000000e-01 3.124036274062499160e+03 1.413517321755476414e-03
1.000000000000000000e+00 3.124036274062499160e+03 1.329733701340034269e-02
1.500000000000000000e+00 3.124036274062499160e+03 -7.673306860163684601e-03
2.000000000000000000e+00 3.124036274062499160e+03 -8.608923960943709250e-03
2.500000000000000000e+00 3.124036274062499160e+03 -5.995934268191133870e-03
3.000000000000000000e+00 3.124036274062499160e+03 -2.541252385600854553e-03
3.500000000000000000e+00 3.124036274062499160e+03 7.106780285169485289e-03
4.000000000000000000e+00 3.124036274062499160e+03 -9.069459840171836817e-03
4.500000000000000000e+00 3.124036274062499160e+03 2.097492918095355402e-02
5.000000000000000000e+00 3.124036274062499160e+03 -3.482962883770783502e-02
5.500000000000000000e+00 3.124036274062499160e+03 3.257082530168029649e-02
6.000000000000000000e+00 3.124036274062499160e+03 -1.346096996072894750e-02
6.500000000000000000e+00 3.124036274062499160e+03 1.015001960559797035e-03
7.000000000000000000e+00 3.124036274062499160e+03 -2.584701610700261901e-02
7.500000000000000000e+00 3.124036274062499160e+03 -7.489156200872752744e-03
8.000000000000000000e+00 3.124036274062499160e+03 1.394931447196210046e-02
8.500000000000000000e+00 3.124036274062499160e+03 2.086544139747486398e-02
9.000000000000000000e+00 3.124036274062499160e+03 -2.690374265927552438e-02
9.500000000000000000e+00 3.124036274062499160e+03 -6.111824732346845569e-03
1.000000000000000000e+01 3.124036274062499160e+03 -1.912636329245668773e-02
1.050000000000000000e+01 3.124036274062499160e+03 -6.247785193838476664e-02
1.100000000000000000e+01 3.124036274062499160e+03 -1.019248448055909417e-01
1.150000000000000000e+01 3.124036274062499160e+03 -1.013269410506101031e-01
1.200000000000000000e+01 3.124036274062499160e+03 -1.200747271526695498e-01
1.250000000000000000e+01 3.124036274062499160e+03 -1.066119084071827233e-01
1.300000000000000000e+01 3.124036274062499160e+03 -9.394296330342379042e-02
1.350000000000000000e+01 3.124036274062499160e+03 -7.463024639628954016e-02
1.400000000000000000e+01 3.124036274062499160e+03 -5.537954913542085522e-02
1.450000000000000000e+01 3.124036274062499160e+03 -2.660179044304529158e-02
1.500000000000000000e+01 3.124036274062499160e+03 -5.136612290181605776e-03
1.550000000000000000e+01 3.124036274062499160e+03 -6.087139673462237457e-03
1.600000000000000000e+01 3.124036274062499160e+03 -1.683461721558536473e-03
1.650000000000000000e+01 3.124036274062499160e+03 5.271676222590295034e-04
1.700000000000000000e+01 3.124036274062499160e+03 5.803425990939939990e-04
1.750000000000000000e+01 3.124036274062499160e+03 -3.638085675173410340e-04
1.800000000000000000e+01 3.124036274062499160e+03 -6.900331597292210591e-05
1.850000000000000000e+01 3.124036274062499160e+03 1.248590732355275921e-04
1.900000000000000000e+01 3.124036274062499160e+03 4.813288745802885715e-05
1.950000000000000000e+01 3.124036274062499160e+03 -4.620623298824517674e-05
0.000000000000000000e+00 3.125078661875000307e+03 8.044886907456402780e-03
5.000000000000000000e-01 3.125078661875000307e+03 1.441560130778875076e-03
1.000000000000000000e+00 3.125078661875000307e+03 1.383289901458761330e-02
1.500000000000000000e+00 3.125078661875000307e+03 -6.859625169634858514e-03
2.000000000000000000e+00 3.125078661875000307e+03 -9.466014492504027170e-03
2.500000000000000000e+00 3.125078661875000307e+03 -5.282443469188152253e-03
3.000000000000000000e+00 3.125078661875000307e+03 -3.171764467929371559e-03
3.500000000000000000e+00 3.125078661875000307e+03 8.639059801709737807e-03
4.000000000000000000e+00 3.125078661875000307e+03 -1.019368627296755349e-02
4.500000000000000000e+00 3.125078661875000307e+03 2.179635239913310304e-02
5.000000000000000000e+00 3.125078661875000307e+03 -3.681120327507439449e-02
5.500000000000000000e+00 3.125078661875000307e+03 3.125745092154286892e-02
6.000000000000000000e+00 3.125078661875000307e+03 -1.420249925422720043e-02
6.500000000000000000e+00 3.125078661875000307e+03 3.191552232760197678e-03
7.000000000000000000e+00 3.125078661875000307e+03 -2.700207553403435184e-02
7.500000000000000000e+00 3.125078661875000307e+03 -8.253362953285306794e-03
8.000000000000000000e+00 3.125078661875000307e+03 1.272104303314151690e-02
8.500000000000000000e+00 3.125078661875000307e+03 2.174145343048070403e-02
9.000000000000000000e+00 3.125078661875000307e+03 -2.664156434535000853e-02
9.500000000000000000e+00 3.125078661875000307e+03 -7.333634181748496794e-03
1.000000000000000000e+01 3.125078661875000307e+03 -2.194632333800252549e-02
1.050000000000000000e+01 3.125078661875000307e+03 -6.067368657383286068e-02
1.100000000000000000e+01 3.125078661875000307e+03 -1.014478827027757296e-01
1.150000000000000000e+01 3.125078661875000307e+03 -1.017835108979898706e-01
1.200000000000000000e+01 3.125078661875000307e+03 -1.217890294418738223e-01
1.250000000000000000e+01 3.125078661875000307e+03 -1.076822152347832878e-01
1.300000000000000000e+01 3.125078661875000307e+03 -9.424410139214572935e-02
1.350000000000000000e+01 3.125078661875000307e+03 -7.685951796413133252e-02
1.400000000000000000e+01 3.125078661875000307e+03 -5.539375103779349552e-02
1.450000000000000000e+01 3.125078661875000307e+03 -2.626413026198691492e-02
1.500000000000000000e+01 3.125078661875000307e+03 -5.831790297232593463e-03
1.550000000000000000e+01 3.125078661875000307e+03 -5.833404184717096153e-03
1.600000000000000000e+01 3.125078661875000307e+03 -1.820188635166417220e-03
1.650000000000000000e+01 3.125078661875000307e+03 5.420973454594353201e-04
1.700000000000000000e+01 3.125078661875000307e+03 6.029378291198711796e-04
1.750000000000000000e+01 3.125078661875000307e+03 -3.846155848599738087e-04
1.800000000000000000e+01 3.125078661875000307e+03 -6.027879054333463277e-05
1.850000000000000000e+01 3.125078661875000307e+03 1.171316268451639246e-04
1.900000000000000000e+01 3.125078661875000307e+03 5.592652895688659214e-05
1.950000000000000000e+01 3.125078661875000307e+03 -4.245397595760213661e-05
0.000000000000000000e+00 3.126121049687499635e+03 7.213227517659690294e-03
5.000000000000000000e-01 3.126121049687499635e+03 1.921446300981437521e-03
1.000000000000000000e+00 3.126121049687499635e+03 1.396679343399603000e-02
1.500000000000000000e+00 3.126121049687499635e+03 -5.884477012095491212e-03
2.000000000000000000e+00 3.126121049687499635e+03 -1.020043968066599270e-02
2.500000000000000000e+00 3.126121049687499635e+03 -4.621878745152669873e-03
3.000000000000000000e+00 3.126121049687499635e+03 -3.664735632532337400e-03
3.500000000000000000e+00 3.126121049687499635e+03 9.750630314352836878e-03
4.000000000000000000e+00 3.126121049687499635e+03 -1.108849879888581733e-02
4.500000000000000000e+00 3.126121049687499635e+03 2.250121240614557511e-02
5.000000000000000000e+00 3.126121049687499635e+03 -3.858773361344195602e-02
5.500000000000000000e+00 3.126121049687499635e+03 2.965126520894343504e-02
6.000000000000000000e+00 3.126121049687499635e+03 -1.472634351354514329e-02
6.500000000000000000e+00 3.126121049687499635e+03 5.149182969225697508e-03
7.000000000000000000e+00 3.126121049687499635e+03 -2.793471895699051535e-02
7.500000000000000000e+00 3.126121049687499635e+03 -8.740499596630636053e-03
8.000000000000000000e+00 3.126121049687499635e+03 1.110412434338844782e-02
8.500000000000000000e+00 3.126121049687499635e+03 2.275162670673114632e-02
9.000000000000000000e+00 3.126121049687499635e+03 -2.626139266930487340e-02
9.500000000000000000e+00 3.126121049687499635e+03 -8.510762366473190177e-03
1.000000000000000000e+01 3.126121049687499635e+03 -2.524858410338128717e-02
1.050000000000000000e+01 3.126121049687499635e+03 -5.854552810894390891e-02
1.100000000000000000e+01 3.126121049687499635e+03 -1.007781466857788771e-01
1.150000000000000000e+01 3.126121049687499635e+03 -1.022315203612696732e-01
1.200000000000000000e+01 3.126121049687499635e+03 -1.231450483347270308e-01
1.250000000000000000e+01 3.126121049687499635e+03 -1.090016283678671011e-01
1.300000000000000000e+01 3.126121049687499635e+03 -9.458615586558961896e-02
1.350000000000000000e+01 3.126121049687499635e+03 -7.904785654126890437e-02
1.400000000000000000e+01 3.126121049687499635e+03 -5.542201973426244543e-02
1.450000000000000000e+01 3.126121049687499635e+03 -2.586167267812307727e-02
1.500000000000000000e+01 3.126121049687499635e+03 -6.606069988243932871e-03
1.550000000000000000e+01 3.126121049687499635e+03 -5.538151554747277466e-03
1.600000000000000000e+01 3.126121049687499635e+03 -1.959007724914036807e-03
1.650000000000000000e+01 3.126121049687499635e+03 5.547947874372952202e-04
1.700000000000000000e+01 3.126121049687499635e+03 6.229143653563929458e-04
1.750000000000000000e+01 3.126121049687499635e+03 -4.029498147427174591e-04
1.800000000000000000e+01 3.126121049687499635e+03 -5.249959746305778060e-05
1.850000000000000000e+01 3.126121049687499635e+03 1.091027947112403778e-04
1.900000000000000000e+01 3.126121049687499635e+03 6.386303297945503143e-05
1.950000000000000000e+01 3.126121049687499635e+03 -3.819392956197102196e-05
0.000000000000000000e+00 3.127163437499999873e+03 6.009324216594847876e-03
5.000000000000000000e-01 3.127163437499999873e+03 2.847251356196414673e-03
1.000000000000000000e+00 3.127163437499999873e+03 1.372680273799277775e-02
1.500000000000000000e+00 3.127163437499999873e+03 -4.713891796872911842e-03
2.000000000000000000e+00 3.127163437499999873e+03 -1.083449356248206499e-02
2.500000000000000000e+00 3.127163437499999873e+03 -3.978680244656964890e-03
3.000000000000000000e+00 3.127163437499999873e+03 -4.048388716687141044e-03
3.500000000000000000e+00 3.127163437499999873e+03 1.033143421160930692e-02
4.000000000000000000e+00 3.127163437499999873e+03 -1.167322186907836928e-02
4.500000000000000000e+00 3.127163437499999873e+03 2.297159922315514247e-02
5.000000000000000000e+00 3.127163437499999873e+03 -4.009415284509477984e-02
5.500000000000000000e+00 3.127163437499999873e+03 2.784115722356568512e-02
6.000000000000000000e+00 3.127163437499999873e+03 -1.506116734635641434e-02
6.500000000000000000e+00 3.127163437499999873e+03 6.816743348344362144e-03
7.000000000000000000e+00 3.127163437499999873e+03 -2.855737712867189096e-02
7.500000000000000000e+00 3.127163437499999873e+03 -9.021538004073972883e-03
8.000000000000000000e+00 3.127163437499999873e+03 9.251078663781917705e-03
8.500000000000000000e+00 3.127163437499999873e+03 2.380469986820145378e-02
9.000000000000000000e+00 3.127163437499999873e+03 -2.574805501830974841e-02
9.500000000000000000e+00 3.127163437499999873e+03 -9.678969102063299593e-03
1.000000000000000000e+01 3.127163437499999873e+03 -2.886400072324285873e-02
1.050000000000000000e+01 3.127163437499999873e+03 -5.614805680887587080e-02
1.100000000000000000e+01 3.127163437499999873e+03 -9.994580770664414360e-02
1.150000000000000000e+01 3.127163437499999873e+03 -1.027190223212181841e-01
1.200000000000000000e+01 3.127163437499999873e+03 -1.241888667756263082e-01
1.250000000000000000e+01 3.127163437499999873e+03 -1.104838872646940473e-01
1.300000000000000000e+01 3.127163437499999873e+03 -9.500017062568806570e-02
1.350000000000000000e+01 3.127163437499999873e+03 -8.116575351223770385e-02
1.400000000000000000e+01 3.127163437499999873e+03 -5.540781706524808281e-02
1.450000000000000000e+01 3.127163437499999873e+03 -2.544238011542905922e-02
1.500000000000000000e+01 3.127163437499999873e+03 -7.409663418827547657e-03
1.550000000000000000e+01 3.127163437499999873e+03 -5.203200269719774999e-03
1.600000000000000000e+01 3.127163437499999873e+03 -2.095038261302944581e-03
1.650000000000000000e+01 3.127163437499999873e+03 5.633147112827113128e-04
1.700000000000000000e+01 3.127163437499999873e+03 6.392289052878789889e-04
1.750000000000000000e+01 3.127163437499999873e+03 -4.184642744331991578e-04
1.800000000000000000e+01 3.127163437499999873e+03 -4.557185604136491106e-05
1.850000000000000000e+01 3.127163437499999873e+03 1.010265629254822746e-04
1.900000000000000000e+01 3.127163437499999873e+03 7.127689378040385441e-05
1.950000000000000000e+01 3.127163437499999873e+03 -3.328542824292741087e-05
0.000000000000000000e+00 3.128205825312499655e+03 4.400485254138789860e-03
5.000000000000000000e-01 3.128205825312499655e+03 4.189252801431125536e-03
1.000000000000000000e+00 3.128205825312499655e+03 1.317329870280195547e-02
1.500000000000000000e+00 3.128205825312499655e+03 -3.403916807187742748e-03
2.000000000000000000e+00 3.128205825312499655e+03 -1.131767449404076122e-02
2.500000000000000000e+00 3.128205825312499655e+03 -3.336788972754818790e-03
3.000000000000000000e+00 3.128205825312499655e+03 -4.329984149303525535e-03
3.500000000000000000e+00 3.128205825312499655e+03 1.029420221042343445e-02
4.000000000000000000e+00 3.128205825312499655e+03 -1.188713767809486746e-02
4.500000000000000000e+00 3.128205825312499655e+03 2.315773579231768936e-02
5.000000000000000000e+00 3.128205825312499655e+03 -4.125497200772654943e-02
5.500000000000000000e+00 3.128205825312499655e+03 2.585465357115624557e-02
6.000000000000000000e+00 3.128205825312499655e+03 -1.523574619098032670e-02
6.500000000000000000e+00 3.128205825312499655e+03 8.157735598933929522e-03
7.000000000000000000e+00 3.128205825312499655e+03 -2.877745988870692578e-02
7.500000000000000000e+00 3.128205825312499655e+03 -9.093250546202040832e-03
8.000000000000000000e+00 3.128205825312499655e+03 7.240768231241739156e-03
8.500000000000000000e+00 3.128205825312499655e+03 2.476350266863690600e-02
9.000000000000000000e+00 3.128205825312499655e+03 -2.501900975540264152e-02
9.500000000000000000e+00 3.128205825312499655e+03 -1.090080938188987998e-02
1.000000000000000000e+01 3.128205825312499655e+03 -3.258079338857887419e-02
1.050000000000000000e+01 3.128205825312499655e+03 -5.364734569572478934e-02
1.100000000000000000e+01 3.128205825312499655e+03 -9.893507009089357040e-02
1.150000000000000000e+01 3.128205825312499655e+03 -1.032475152738841356e-01
1.200000000000000000e+01 3.128205825312499655e+03 -1.250254069082326613e-01
1.250000000000000000e+01 3.128205825312499655e+03 -1.119980194356535314e-01
1.300000000000000000e+01 3.128205825312499655e+03 -9.554215521443898407e-02
1.350000000000000000e+01 3.128205825312499655e+03 -8.313514821984464842e-02
1.400000000000000000e+01 3.128205825312499655e+03 -5.532463629886467948e-02
1.450000000000000000e+01 3.128205825312499655e+03 -2.504443196299466906e-02
1.500000000000000000e+01 3.128205825312499655e+03 -8.210527935728257481e-03
1.550000000000000000e+01 3.128205825312499655e+03 -4.835300579846403372e-03
1.600000000000000000e+01 3.128205825312499655e+03 -2.224454782463635826e-03
1.650000000000000000e+01 3.128205825312499655e+03 5.662279284123619477e-04
1.700000000000000000e+01 3.128205825312499655e+03 6.526843190249496333e-04
1.750000000000000000e+01 3.128205825312499655e+03 -4.314911625760663172e-04
1.800000000000000000e+01 3.128205825312499655e+03 -3.977825626214422675e-05
1.850000000000000000e+01 3.128205825312499655e+03 9.311058572161398650e-05
1.900000000000000000e+01 3.128205825312499655e+03 7.757175776569297362e-05
1.950000000000000000e+01 3.128205825312499655e+03 -2.775226863479941420e-05
0.000000000000000000e+00 3.129248213124999893e+03 2.403892762511449736e-03
5.000000000000000000e-01 3.129248213124999893e+03 5.887990048708252773e-03
1.000000000000000000e+00 3.129248213124999893e+03 1.233613166230470778e-02
1.500000000000000000e+00 3.129248213124999893e+03 -2.050555308778751612e-03
2.000000000000000000e+00 3.129248213124999893e+03 -1.171538313124490839e-02
2.500000000000000000e+00 3.129248213124999893e+03 -2.706576402666184718e-03
3.000000000000000000e+00 3.129248213124999893e+03 -4.521602381424806236e-03
3.500000000000000000e+00 3.129248213124999893e+03 9.633118091582040105e-03
4.000000000000000000e+00 3.129248213124999893e+03 -1.172464806382186864e-02
4.500000000000000000e+00 3.129248213124999893e+03 2.300923820739900899e-02
5.000000000000000000e+00 3.129248213124999893e+03 -4.197175518181044118e-02
5.500000000000000000e+00 3.129248213124999893e+03 2.370176487608065610e-02
6.000000000000000000e+00 3.129248213124999893e+03 -1.529756521159793270e-02
6.500000000000000000e+00 3.129248213124999893e+03 9.217884975245610804e-03
7.000000000000000000e+00 3.129248213124999893e+03 -2.859660172028080302e-02
7.500000000000000000e+00 3.129248213124999893e+03 -8.989965009118236483e-03
8.000000000000000000e+00 3.129248213124999893e+03 5.148882879164935755e-03
8.500000000000000000e+00 3.129248213124999893e+03 2.561190165270923677e-02
9.000000000000000000e+00 3.129248213124999893e+03 -2.408094965647780000e-02
9.500000000000000000e+00 3.129248213124999893e+03 -1.225711467737330106e-02
1.000000000000000000e+01 3.129248213124999893e+03 -3.624915583814545400e-02
1.050000000000000000e+01 3.129248213124999893e+03 -5.110006543174118454e-02
1.100000000000000000e+01 3.129248213124999893e+03 -9.777541733123221168e-02
1.150000000000000000e+01 3.129248213124999893e+03 -1.038243189350783191e-01
1.200000000000000000e+01 3.129248213124999893e+03 -1.256906850671155873e-01
1.250000000000000000e+01 3.129248213124999893e+03 -1.135087222843215726e-01
1.300000000000000000e+01 3.129248213124999893e+03 -9.623496707990775167e-02
1.350000000000000000e+01 3.129248213124999893e+03 -8.489910780635979981e-02
1.400000000000000000e+01 3.129248213124999893e+03 -5.516088090663756605e-02
1.450000000000000000e+01 3.129248213124999893e+03 -2.468165798183476894e-02
1.500000000000000000e+01 3.129248213124999893e+03 -8.993392540983583677e-03
1.550000000000000000e+01 3.129248213124999893e+03 -4.439334021327634612e-03
1.600000000000000000e+01 3.129248213124999893e+03 -2.340823934388701951e-03
1.650000000000000000e+01 3.129248213124999893e+03 5.619825081086355029e-04
1.700000000000000000e+01 3.129248213124999893e+03 6.643701066625313026e-04
1.750000000000000000e+01 3.129248213124999893e+03 -4.426809753095397649e-04
1.800000000000000000e+01 3.129248213124999893e+03 -3.496521489488439331e-05
1.850000000000000000e+01 3.129248213124999893e+03 8.534372396983588935e-05
1.900000000000000000e+01 3.129248213124999893e+03 8.246370788570477897e-05
1.950000000000000000e+01 3.129248213124999893e+03 -2.162984871645440448e-05
0.000000000000000000e+00 3.130290600937499221e+03 1.075403011518827860e-04
5.000000000000000000e-01 3.130290600937499221e+03 7.866389847744511415e-03
1.000000000000000000e+00 3.130290600937499221e+03 1.118719954559927766e-02
1.500000000000000000e+00 3.130290600937499221e+03 -7.361146516703924057e-04
2.000000000000000000e+00 3.130290600937499221e+03 -1.213278898245866329e-02
2.500000000000000000e+00 3.130290600937499221e+03 -2.033608632257468286e-03
3.000000000000000000e+00 3.130290600937499221e+03 -4.636691206213439630e-03
3.500000000000000000e+00 3.130290600937499221e+03 8.355029225418669769e-03
4.000000000000000000e+00 3.130290600937499221e+03 -1.123497182477038031e-02
4.500000000000000000e+00 3.130290600937499221e+03 2.254608216486453376e-02
5.000000000000000000e+00 3.130290600937499221e+03 -4.223477175372066655e-02
5.500000000000000000e+00 3.130290600937499221e+03 2.139920659065756153e-02
6.000000000000000000e+00 3.130290600937499221e+03 -1.530517154601974787e-02
6.500000000000000000e+00 3.130290600937499221e+03 1.004023487028817170e-02
7.000000000000000000e+00 3.130290600937499221e+03 -2.804001215349957027e-02
7.500000000000000000e+00 3.130290600937499221e+03 -8.737000588338520238e-03
8.000000000000000000e+00 3.130290600937499221e+03 3.010472973199662065e-03
8.500000000000000000e+00 3.130290600937499221e+03 2.631429514679898413e-02
9.000000000000000000e+00 3.130290600937499221e+03 -2.293202976330927997e-02
9.500000000000000000e+00 3.130290600937499221e+03 -1.382661047728443726e-02
1.000000000000000000e+01 3.130290600937499221e+03 -3.968440171787412929e-02
1.050000000000000000e+01 3.130290600937499221e+03 -4.861084854028235869e-02
1.100000000000000000e+01 3.130290600937499221e+03 -9.647905427048487914e-02
1.150000000000000000e+01 3.130290600937499221e+03 -1.044503976185946481e-01
1.200000000000000000e+01 3.130290600937499221e+03 -1.261238053677471160e-01
1.250000000000000000e+01 3.130290600937499221e+03 -1.150481010597064757e-01
1.300000000000000000e+01 3.130290600937499221e+03 -9.707991954631041420e-02
1.350000000000000000e+01 3.130290600937499221e+03 -8.644155805918755930e-02
1.400000000000000000e+01 3.130290600937499221e+03 -5.490063303415380208e-02
1.450000000000000000e+01 3.130290600937499221e+03 -2.436409336420378505e-02
1.500000000000000000e+01 3.130290600937499221e+03 -9.750051650729013239e-03
1.550000000000000000e+01 3.130290600937499221e+03 -4.018293459401871617e-03
1.600000000000000000e+01 3.130290600937499221e+03 -2.436504327408070634e-03
1.650000000000000000e+01 3.130290600937499221e+03 5.494899599073637840e-04
1.700000000000000000e+01 3.130290600937499221e+03 6.747736852939975865e-04
1.750000000000000000e+01 3.130290600937499221e+03 -4.527175342686924338e-04
1.800000000000000000e+01 3.130290600937499221e+03 -3.055498298373492930e-05
1.850000000000000000e+01 3.130290600937499221e+03 7.771202945290908270e-05
1.900000000000000000e+01 3.130290600937499221e+03 8.566836529126662986e-05
1.950000000000000000e+01 3.130290600937499221e+03 -1.496641662055538353e-05
0.000000000000000000e+00 3.131332988749999913e+03 -2.426283202478479294e-03
5.000000000000000000e-01 3.131332988749999913e+03 1.006859163633878895e-02
1.000000000000000000e+00 3.131332988749999913e+03 9.700034554219793062e-03
1.500000000000000000e+00 3.131332988749999913e+03 4.994029481505411804e-04
2.000000000000000000e+00 3.131332988749999913e+03 -1.268956400259486916e-02
2.500000000000000000e+00 3.131332988749999913e+03 -1.281710039151605710e-03
3.000000000000000000e+00 3.131332988749999913e+03 -4.756617626129169656e-03
3.500000000000000000e+00 3.131332988749999913e+03 6.566119969265205025e-03
4.000000000000000000e+00 3.131332988749999913e+03 -1.049219489463252934e-02
4.500000000000000000e+00 3.131332988749999913e+03 2.183842736547926544e-02
5.000000000000000000e+00 3.131332988749999913e+03 -4.210478239018821539e-02
5.500000000000000000e+00 3.131332988749999913e+03 1.893537432295584744e-02
6.000000000000000000e+00 3.131332988749999913e+03 -1.527886307692782365e-02
6.500000000000000000e+00 3.131332988749999913e+03 1.060217062769604375e-02
7.000000000000000000e+00 3.131332988749999913e+03 -2.717079509262673720e-02
7.500000000000000000e+00 3.131332988749999913e+03 -8.290575202123798282e-03
8.000000000000000000e+00 3.131332988749999913e+03 8.943412702573731157e-04
8.500000000000000000e+00 3.131332988749999913e+03 2.674902178370311065e-02
9.000000000000000000e+00 3.131332988749999913e+03 -2.149638185505600360e-02
9.500000000000000000e+00 3.131332988749999913e+03 -1.563918577532084908e-02
1.000000000000000000e+01 3.131332988749999913e+03 -4.269272107713315695e-02
1.050000000000000000e+01 3.131332988749999913e+03 -4.635809278910579811e-02
1.100000000000000000e+01 3.131332988749999913e+03 -9.503569357822114205e-02
1.150000000000000000e+01 3.131332988749999913e+03 -1.051852979532150317e-01
1.200000000000000000e+01 3.131332988749999913e+03 -1.262337405308174010e-01
1.250000000000000000e+01 3.131332988749999913e+03 -1.166579281422031045e-01
1.300000000000000000e+01 3.131332988749999913e+03 -9.802905665781533329e-02
1.350000000000000000e+01 3.131332988749999913e+03 -8.775027527320283793e-02
1.400000000000000000e+01 3.131332988749999913e+03 -5.453863813284186984e-02
1.450000000000000000e+01 3.131332988749999913e+03 -2.410232636287202440e-02
1.500000000000000000e+01 3.131332988749999913e+03 -1.047114509691557047e-02
1.550000000000000000e+01 3.131332988749999913e+03 -3.590922929427985827e-03
1.600000000000000000e+01 3.131332988749999913e+03 -2.504172979046503846e-03
1.650000000000000000e+01 3.131332988749999913e+03 5.274484839551298997e-04
1.700000000000000000e+01 3.131332988749999913e+03 6.841229363014634515e-04
1.750000000000000000e+01 3.131332988749999913e+03 -4.617784535515732881e-04
1.800000000000000000e+01 3.131332988749999913e+03 -2.632600687793383210e-05
1.850000000000000000e+01 3.131332988749999913e+03 7.022483546138817863e-05
1.900000000000000000e+01 3.131332988749999913e+03 8.701465397093334584e-05
1.950000000000000000e+01 3.131332988749999913e+03 -7.816605817430456293e-06
0.000000000000000000e+00 3.132375376562499696e+03 -5.168607714305170978e-03
5.000000000000000000e-01 3.132375376562499696e+03 1.247101156561188778e-02
1.000000000000000000e+00 3.132375376562499696e+03 7.843471622192685691e-03
1.500000000000000000e+00 3.132375376562499696e+03 1.735260009726580406e-03
2.000000000000000000e+00 3.132375376562499696e+03 -1.353447684912349909e-02
2.500000000000000000e+00 3.132375376562499696e+03 -4.320513324193131326e-04
3.000000000000000000e+00 3.132375376562499696e+03 -4.962431812523371288e-03
3.500000000000000000e+00 3.132375376562499696e+03 4.411523390285984614e-03
4.000000000000000000e+00 3.132375376562499696e+03 -9.528288265957252090e-03
4.500000000000000000e+00 3.132375376562499696e+03 2.092694749949319116e-02
5.000000000000000000e+00 3.132375376562499696e+03 -4.160595533564337423e-02
5.500000000000000000e+00 3.132375376562499696e+03 1.635049717331707106e-02
6.000000000000000000e+00 3.132375376562499696e+03 -1.528989719902347846e-02
6.500000000000000000e+00 3.132375376562499696e+03 1.085527866495127752e-02
7.000000000000000000e+00 3.132375376562499696e+03 -2.603431173728320766e-02
7.500000000000000000e+00 3.132375376562499696e+03 -7.660081849307589542e-03
8.000000000000000000e+00 3.132375376562499696e+03 -1.137706093011442345e-03
8.500000000000000000e+00 3.132375376562499696e+03 2.691573093108274792e-02
9.000000000000000000e+00 3.132375376562499696e+03 -1.965690564323722966e-02
9.500000000000000000e+00 3.132375376562499696e+03 -1.774213552525041176e-02
1.000000000000000000e+01 3.132375376562499696e+03 -4.521416644308661609e-02
1.050000000000000000e+01 3.132375376562499696e+03 -4.435948469769242231e-02
1.100000000000000000e+01 3.132375376562499696e+03 -9.346125117501723201e-02
1.150000000000000000e+01 3.132375376562499696e+03 -1.059827738851167739e-01
1.200000000000000000e+01 3.132375376562499696e+03 -1.259622855856001034e-01
1.250000000000000000e+01 3.132375376562499696e+03 -1.183727196128841197e-01
1.300000000000000000e+01 3.132375376562499696e+03 -9.907223950652593869e-02
1.350000000000000000e+01 3.132375376562499696e+03 -8.882035458722666033e-02
1.400000000000000000e+01 3.132375376562499696e+03 -5.407780355915375176e-02
1.450000000000000000e+01 3.132375376562499696e+03 -2.390769597708756675e-02
1.500000000000000000e+01 3.132375376562499696e+03 -1.114979008796426752e-02
1.550000000000000000e+01 3.132375376562499696e+03 -3.167453363053864511e-03
1.600000000000000000e+01 3.132375376562499696e+03 -2.542534779710430709e-03
1.650000000000000000e+01 3.132375376562499696e+03 4.967276627790871224e-04
1.700000000000000000e+01 3.132375376562499696e+03 6.925352002786240710e-04
1.750000000000000000e+01 3.132375376562499696e+03 -4.694547305417686887e-04
1.800000000000000000e+01 3.132375376562499696e+03 -2.241347372165915645e-05
1.850000000000000000e+01 3.132375376562499696e+03 6.281453970185366825e-05
1.900000000000000000e+01 3.132375376562499696e+03 8.647206053649998832e-05
1.950000000000000000e+01 3.132375376562499696e+03 -1.243710423435144658e-07
0.000000000000000000e+00 3.133417764374999479e+03 -8.033130221776020596e-03
5.000000000000000000e-01 3.133417764374999479e+03 1.502283593269153686e-02
1.000000000000000000e+00 3.133417764374999479e+03 5.609287291327116204e-03
1.500000000000000000e+00 3.133417764374999479e+03 3.026249336985002789e-03
2.000000000000000000e+00 3.133417764374999479e+03 -1.472136039014221125e-02
2.500000000000000000e+00 3.133417764374999479e+03 5.092875900683079948e-04
3.000000000000000000e+00 3.133417764374999479e+03 -5.280072273926917845e-03
3.500000000000000000e+00 3.133417764374999479e+03 1.993510194761848129e-03
4.000000000000000000e+00 3.133417764374999479e+03 -8.333576369348106444e-03
4.500000000000000000e+00 3.133417764374999479e+03 1.982438163507962287e-02
5.000000000000000000e+00 3.133417764374999479e+03 -4.080046223790954191e-02
5.500000000000000000e+00 3.133417764374999479e+03 1.375901235866638754e-02
6.000000000000000000e+00 3.133417764374999479e+03 -1.538509456494599990e-02
6.500000000000000000e+00 3.133417764374999479e+03 1.070645181705485484e-02
7.000000000000000000e+00 3.133417764374999479e+03 -2.462607594120264781e-02
7.500000000000000000e+00 3.133417764374999479e+03 -6.880661923069427907e-03
8.000000000000000000e+00 3.133417764374999479e+03 -3.048277495091983313e-03
8.500000000000000000e+00 3.133417764374999479e+03 2.686674698258029528e-02
9.000000000000000000e+00 3.133417764374999479e+03 -1.736552646678186235e-02
9.500000000000000000e+00 3.133417764374999479e+03 -2.023612939309598485e-02
1.000000000000000000e+01 3.133417764374999479e+03 -4.723805749075733751e-02
1.050000000000000000e+01 3.133417764374999479e+03 -4.263823046548512186e-02
1.100000000000000000e+01 3.133417764374999479e+03 -9.171628078373172954e-02
1.150000000000000000e+01 3.133417764374999479e+03 -1.067631071514084234e-01
1.200000000000000000e+01 3.133417764374999479e+03 -1.253628638388504801e-01
1.250000000000000000e+01 3.133417764374999479e+03 -1.201997160740820164e-01
1.300000000000000000e+01 3.133417764374999479e+03 -1.002128961756974940e-01
1.350000000000000000e+01 3.133417764374999479e+03 -8.965659686609089851e-02
1.400000000000000000e+01 3.133417764374999479e+03 -5.353572317452440221e-02
1.450000000000000000e+01 3.133417764374999479e+03 -2.378717001690898100e-02
1.500000000000000000e+01 3.133417764374999479e+03 -1.178332477267792812e-02
1.550000000000000000e+01 3.133417764374999479e+03 -2.757575789638440095e-03
1.600000000000000000e+01 3.133417764374999479e+03 -2.556311573367358279e-03
1.650000000000000000e+01 3.133417764374999479e+03 4.621489528386083694e-04
1.700000000000000000e+01 3.133417764374999479e+03 6.996712323008043690e-04
1.750000000000000000e+01 3.133417764374999479e+03 -4.755410687801959004e-04
1.800000000000000000e+01 3.133417764374999479e+03 -1.887331784032865865e-05
1.850000000000000000e+01 3.133417764374999479e+03 5.546717463624336241e-05
1.900000000000000000e+01 3.133417764374999479e+03 8.399067357051558048e-05
1.950000000000000000e+01 3.133417764374999479e+03 8.028340169201316214e-06
0.000000000000000000e+00 3.134460152187499716e+03 -1.092865878658219429e-02
5.000000000000000000e-01 3.134460152187499716e+03 1.768088931976993794e-02
1.000000000000000000e+00 3.134460152187499716e+03 3.024854037322999289e-03
1.500000000000000000e+00 3.134460152187499716e+03 4.327143836519921349e-03
2.000000000000000000e+00 3.134460152187499716e+03 -1.618462557527548806e-02
2.500000000000000000e+00 3.134460152187499716e+03 1.505543943393310114e-03
3.000000000000000000e+00 3.134460152187499716e+03 -5.715499718969377710e-03
3.500000000000000000e+00 3.134460152187499716e+03 -6.050995348145573336e-04
4.000000000000000000e+00 3.134460152187499716e+03 -6.965280851640995481e-03
4.500000000000000000e+00 3.134460152187499716e+03 1.855634026071948869e-02
5.000000000000000000e+00 3.134460152187499716e+03 -3.974373101169190181e-02
5.500000000000000000e+00 3.134460152187499716e+03 1.121119710682227585e-02
6.000000000000000000e+00 3.134460152187499716e+03 -1.549103837121546673e-02
6.500000000000000000e+00 3.134460152187499716e+03 1.005511114569049638e-02
7.000000000000000000e+00 3.134460152187499716e+03 -2.298121675338240730e-02
7.500000000000000000e+00 3.134460152187499716e+03 -6.006521648413039316e-03
8.000000000000000000e+00 3.134460152187499716e+03 -4.793128247970565754e-03
8.500000000000000000e+00 3.134460152187499716e+03 2.660789502551526645e-02
9.000000000000000000e+00 3.134460152187499716e+03 -1.475061541894571136e-02
9.500000000000000000e+00 3.134460152187499716e+03 -2.308222240672387626e-02
1.000000000000000000e+01 3.134460152187499716e+03 -4.871578956372737967e-02
1.050000000000000000e+01 3.134460152187499716e+03 -4.126777433982114357e-02
1.100000000000000000e+01 3.134460152187499716e+03 -8.980508184916410896e-02
1.150000000000000000e+01 3.134460152187499716e+03 -1.075007686722169453e-01
1.200000000000000000e+01 3.134460152187499716e+03 -1.245332518179248088e-01
1.250000000000000000e+01 3.134460152187499716e+03 -1.221267353503108083e-01
1.300000000000000000e+01 3.134460152187499716e+03 -1.014629647133429707e-01
1.350000000000000000e+01 3.134460152187499716e+03 -9.025845238305210683e-02
1.400000000000000000e+01 3.134460152187499716e+03 -5.294848990089526947e-02
1.450000000000000000e+01 3.134460152187499716e+03 -2.373760007912703932e-02
1.500000000000000000e+01 3.134460152187499716e+03 -1.236486569299315164e-02
1.550000000000000000e+01 3.134460152187499716e+03 -2.379469287564015510e-03
1.600000000000000000e+01 3.134460152187499716e+03 -2.548851404198535300e-03
1.650000000000000000e+01 3.134460152187499716e+03 4.283073634657284389e-04
1.700000000000000000e+01 3.134460152187499716e+03 7.049718726373766214e-04
1.750000000000000000e+01 3.134460152187499716e+03 -4.803221000503474420e-04
1.800000000000000000e+01 3.134460152187499716e+03 -1.565916052861370745e-05
1.850000000000000000e+01 3.134460152187499716e+03 4.834390897212487181e-05
1.900000000000000000e+01 3.134460152187499716e+03 7.950985471917820617e-05
1.950000000000000000e+01 3.134460152187499716e+03 1.650185788888667923e-05
0.000000000000000000e+00 3.135502539999999044e+03 -1.371087513590514735e-02
5.000000000000000000e-01 3.135502539999999044e+03 2.034654269635538873e-02
1.000000000000000000e+00 3.135502539999999044e+03 1.314378998512971360e-04
1.500000000000000000e+00 3.135502539999999044e+03 5.675373660635191567e-03
2.000000000000000000e+00 3.135502539999999044e+03 -1.787391458642951375e-02
2.500000000000000000e+00 3.135502539999999044e+03 2.476469847837774619e-03
3.000000000000000000e+00 3.135502539999999044e+03 -6.227011919096778030e-03
3.500000000000000000e+00 3.135502539999999044e+03 -3.294735493771927450e-03
4.000000000000000000e+00 3.135502539999999044e+03 -5.528084864846223231e-03
4.500000000000000000e+00 3.135502539999999044e+03 1.713693818782562397e-02
5.000000000000000000e+00 3.135502539999999044e+03 -3.835103055106665187e-02
5.500000000000000000e+00 3.135502539999999044e+03 8.636312425400832771e-03
6.000000000000000000e+00 3.135502539999999044e+03 -1.551992582171133478e-02
6.500000000000000000e+00 3.135502539999999044e+03 8.888481882731972747e-03
7.000000000000000000e+00 3.135502539999999044e+03 -2.115100948816764359e-02
7.500000000000000000e+00 3.135502539999999044e+03 -5.094300841096418599e-03
8.000000000000000000e+00 3.135502539999999044e+03 -6.324766922147651536e-03
8.500000000000000000e+00 3.135502539999999044e+03 2.609731603296690586e-02
9.000000000000000000e+00 3.135502539999999044e+03 -1.191841050577389927e-02
9.500000000000000000e+00 3.135502539999999044e+03 -2.616661613712571374e-02
1.000000000000000000e+01 3.135502539999999044e+03 -4.961611899804073411e-02
1.050000000000000000e+01 3.135502539999999044e+03 -4.028865897373914984e-02
1.100000000000000000e+01 3.135502539999999044e+03 -8.784295303440453617e-02
1.150000000000000000e+01 3.135502539999999044e+03 -1.081532102259965961e-01
1.200000000000000000e+01 3.135502539999999044e+03 -1.235712549789955844e-01
1.250000000000000000e+01 3.135502539999999044e+03 -1.241191003283544231e-01
1.300000000000000000e+01 3.135502539999999044e+03 -1.028822534585451254e-01
1.350000000000000000e+01 3.135502539999999044e+03 -9.060193530035470788e-02
1.400000000000000000e+01 3.135502539999999044e+03 -5.236042046397762495e-02
1.450000000000000000e+01 3.135502539999999044e+03 -2.374930382485851074e-02
1.500000000000000000e+01 3.135502539999999044e+03 -1.288857395005099486e-02
1.550000000000000000e+01 3.135502539999999044e+03 -2.047015934909216135e-03
1.600000000000000000e+01 3.135502539999999044e+03 -2.523383940469743451e-03
1.650000000000000000e+01 3.135502539999999044e+03 3.987358255903881510e-04
1.700000000000000000e+01 3.135502539999999044e+03 7.075111943471203970e-04
1.750000000000000000e+01 3.135502539999999044e+03 -4.840201534643490751e-04
1.800000000000000000e+01 3.135502539999999044e+03 -1.290099643745216261e-05
1.850000000000000000e+01 3.135502539999999044e+03 4.165492399839748708e-05
1.900000000000000000e+01 3.135502539999999044e+03 7.310818879908391606e-05
1.950000000000000000e+01 3.135502539999999044e+03 2.519853604540487371e-05
0.000000000000000000e+00 3.136544927812499282e+03 -1.623606463453382970e-02
5.000000000000000000e-01 3.136544927812499282e+03 2.291875813969977346e-02
1.000000000000000000e+00 3.136544927812499282e+03 -2.963179153634394949e-03
1.500000000000000000e+00 3.136544927812499282e+03 7.107766074620696511e-03
2.000000000000000000e+00 3.136544927812499282e+03 -1.979519710837845600e-02
2.500000000000000000e+00 3.136544927812499282e+03 3.335562408169955983e-03
3.000000000000000000e+00 3.136544927812499282e+03 -6.715122633209705608e-03
3.500000000000000000e+00 3.136544927812499282e+03 -5.981665917551727031e-03
4.000000000000000000e+00 3.136544927812499282e+03 -4.100506111200363443e-03
4.500000000000000000e+00 3.136544927812499282e+03 1.560016658627079097e-02
5.000000000000000000e+00 3.136544927812499282e+03 -3.661041968529471502e-02
5.500000000000000000e+00 3.136544927812499282e+03 6.035935450086823799e-03
6.000000000000000000e+00 3.136544927812499282e+03 -1.547710833799852310e-02
6.500000000000000000e+00 3.136544927812499282e+03 7.311928196506191184e-03
7.000000000000000000e+00 3.136544927812499282e+03 -1.919174947398143843e-02
7.500000000000000000e+00 3.136544927812499282e+03 -4.241377206578187883e-03
8.000000000000000000e+00 3.136544927812499282e+03 -7.515721585759827308e-03
8.500000000000000000e+00 3.136544927812499282e+03 2.532276628192066739e-02
9.000000000000000000e+00 3.136544927812499282e+03 -8.986405208304298550e-03
9.500000000000000000e+00 3.136544927812499282e+03 -2.940937712351549688e-02
1.000000000000000000e+01 3.136544927812499282e+03 -4.985222236557034642e-02
1.050000000000000000e+01 3.136544927812499282e+03 -3.978494879864884898e-02
1.100000000000000000e+01 3.136544927812499282e+03 -8.592135241699432047e-02
1.150000000000000000e+01 3.136544927812499282e+03 -1.086531554748024209e-01
1.200000000000000000e+01 3.136544927812499282e+03 -1.226212671162914408e-01
1.250000000000000000e+01 3.136544927812499282e+03 -1.261364354911377328e-01
1.300000000000000000e+01 3.136544927812499282e+03 -1.045040136197925573e-01
1.350000000000000000e+01 3.136544927812499282e+03 -9.066113049373700217e-02
1.400000000000000000e+01 3.136544927812499282e+03 -5.183073561346410868e-02
1.450000000000000000e+01 3.136544927812499282e+03 -2.380782481417063889e-02
1.500000000000000000e+01 3.136544927812499282e+03 -1.334546795351822940e-02
1.550000000000000000e+01 3.136544927812499282e+03 -1.764270863552387008e-03
1.600000000000000000e+01 3.136544927812499282e+03 -2.486021114166549195e-03
1.650000000000000000e+01 3.136544927812499282e+03 3.719043625552776789e-04
1.700000000000000000e+01 3.136544927812499282e+03 7.075820749693128783e-04
1.750000000000000000e+01 3.136544927812499282e+03 -4.876726648125228789e-04
1.800000000000000000e+01 3.136544927812499282e+03 -1.023444639575916054e-05
1.850000000000000000e+01 3.136544927812499282e+03 3.556166057971043258e-05
1.900000000000000000e+01 3.136544927812499282e+03 6.489720047365785539e-05
1.950000000000000000e+01 3.136544927812499282e+03 3.399345010686264794e-05
0.000000000000000000e+00 3.137587315624999519e+03 -1.845235317392508040e-02
5.000000000000000000e-01 3.137587315624999519e+03 2.538471814998789766e-02
1.000000000000000000e+00 3.137587315624999519e+03 -6.184678760713154672e-03
1.500000000000000000e+00 3.137587315624999519e+03 8.579225939738548481e-03
2.000000000000000000e+00 3.137587315624999519e+03 -2.188769960185615870e-02
2.500000000000000000e+00 3.137587315624999519e+03 4.047592029910483842e-03
3.000000000000000000e+00 3.137587315624999519e+03 -7.067316227932644683e-03
3.500000000000000000e+00 3.137587315624999519e+03 -8.608177782964136077e-03
4.000000000000000000e+00 3.137587315624999519e+03 -2.719689694147883231e-03
4.500000000000000000e+00 3.137587315624999519e+03 1.401771564420891021e-02
5.000000000000000000e+00 3.137587315624999519e+03 -3.465282839336934761e-02
5.500000000000000000e+00 3.137587315624999519e+03 3.429824650191729603e-03
6.000000000000000000e+00 3.137587315624999519e+03 -1.542275411112766295e-02
6.500000000000000000e+00 3.137587315624999519e+03 5.496505615949907018e-03
7.000000000000000000e+00 3.137587315624999519e+03 -1.719149389454113427e-02
7.500000000000000000e+00 3.137587315624999519e+03 -3.576852644224064008e-03
8.000000000000000000e+00 3.137587315624999519e+03 -8.287559861234781305e-03
8.500000000000000000e+00 3.137587315624999519e+03 2.430878548428546879e-02
9.000000000000000000e+00 3.137587315624999519e+03 -6.115282946833940775e-03
9.500000000000000000e+00 3.137587315624999519e+03 -3.275536392470734803e-02
1.000000000000000000e+01 3.137587315624999519e+03 -4.933458084898649509e-02
1.050000000000000000e+01 3.137587315624999519e+03 -3.987241646562027925e-02
1.100000000000000000e+01 3.137587315624999519e+03 -8.404607881649882317e-02
1.150000000000000000e+01 3.137587315624999519e+03 -1.089158949384384512e-01
1.200000000000000000e+01 3.137587315624999519e+03 -1.218182771796593178e-01
1.250000000000000000e+01 3.137587315624999519e+03 -1.281393061922320165e-01
1.300000000000000000e+01 3.137587315624999519e+03 -1.063181855643819257e-01
1.350000000000000000e+01 3.137587315624999519e+03 -9.045656314492261929e-02
1.400000000000000000e+01 3.137587315624999519e+03 -5.137870578548280748e-02
1.450000000000000000e+01 3.137587315624999519e+03 -2.390260515817405756e-02
1.500000000000000000e+01 3.137587315624999519e+03 -1.373748216606755952e-02
1.550000000000000000e+01 3.137587315624999519e+03 -1.529348681023011457e-03
1.600000000000000000e+01 3.137587315624999519e+03 -2.441246272441195686e-03
1.650000000000000000e+01 3.137587315624999519e+03 3.431579526978069503e-04
1.700000000000000000e+01 3.137587315624999519e+03 7.065386705065393328e-04
1.750000000000000000e+01 3.137587315624999519e+03 -4.924324567285652370e-04
1.800000000000000000e+01 3.137587315624999519e+03 -6.948964691187619292e-06
1.850000000000000000e+01 3.137587315624999519e+03 3.015189591419198880e-05
1.900000000000000000e+01 3.137587315624999519e+03 5.496915471691436457e-05
1.950000000000000000e+01 3.137587315624999519e+03 4.283017834717683150e-05
0.000000000000000000e+00 3.138629703437499757e+03 -2.034839630829077609e-02
5.000000000000000000e-01 3.138629703437499757e+03 2.770155355754614149e-02
1.000000000000000000e+00 3.138629703437499757e+03 -9.485890882494496176e-03
1.500000000000000000e+00 3.138629703437499757e+03 1.011580616351690290e-02
2.000000000000000000e+00 3.138629703437499757e+03 -2.406486866986810857e-02
2.500000000000000000e+00 3.138629703437499757e+03 4.605497455170779603e-03
3.000000000000000000e+00 3.138629703437499757e+03 -7.263406669981150449e-03
3.500000000000000000e+00 3.138629703437499757e+03 -1.111301108783088049e-02
4.000000000000000000e+00 3.138629703437499757e+03 -1.468236869918817687e-03
4.500000000000000000e+00 3.138629703437499757e+03 1.246791174242121644e-02
5.000000000000000000e+00 3.138629703437499757e+03 -3.259302183000455100e-02
5.500000000000000000e+00 3.138629703437499757e+03 7.845509377367106173e-04
6.000000000000000000e+00 3.138629703437499757e+03 -1.539790609773059558e-02
6.500000000000000000e+00 3.138629703437499757e+03 3.567228481577448471e-03
7.000000000000000000e+00 3.138629703437499757e+03 -1.515291689001134305e-02
7.500000000000000000e+00 3.138629703437499757e+03 -3.237474656008688511e-03
8.000000000000000000e+00 3.138629703437499757e+03 -8.590937389337457986e-03
8.500000000000000000e+00 3.138629703437499757e+03 2.303590795977140254e-02
9.000000000000000000e+00 3.138629703437499757e+03 -3.432093315902105032e-03
9.500000000000000000e+00 3.138629703437499757e+03 -3.613272226195931441e-02
1.000000000000000000e+01 3.138629703437499757e+03 -4.806574000573104327e-02
1.050000000000000000e+01 3.138629703437499757e+03 -4.059034906411797261e-02
1.100000000000000000e+01 3.138629703437499757e+03 -8.228578526463650733e-02
1.150000000000000000e+01 3.138629703437499757e+03 -1.088597621814003796e-01
1.200000000000000000e+01 3.138629703437499757e+03 -1.212191962182343069e-01
1.250000000000000000e+01 3.138629703437499757e+03 -1.300978001900074954e-01
1.300000000000000000e+01 3.138629703437499757e+03 -1.082839469009113376e-01
1.350000000000000000e+01 3.138629703437499757e+03 -8.999819325659685898e-02
1.400000000000000000e+01 3.138629703437499757e+03 -5.100724563036185266e-02
1.450000000000000000e+01 3.138629703437499757e+03 -2.402880576138593030e-02
1.500000000000000000e+01 3.138629703437499757e+03 -1.405614354348763174e-02
1.550000000000000000e+01 3.138629703437499757e+03 -1.345516046043447860e-03
1.600000000000000000e+01 3.138629703437499757e+03 -2.389534526503748601e-03
1.650000000000000000e+01 3.138629703437499757e+03 3.110916491511140410e-04
1.700000000000000000e+01 3.138629703437499757e+03 7.028018906190916818e-04
1.750000000000000000e+01 3.138629703437499757e+03 -4.978084788227931301e-04
1.800000000000000000e+01 3.138629703437499757e+03 -3.126773054260523353e-06
1.850000000000000000e+01 3.138629703437499757e+03 2.569114775913085356e-05
1.900000000000000000e+01 3.138629703437499757e+03 4.338317427394978494e-05
1.950000000000000000e+01 3.138629703437499757e+03 5.160428569755888843e-05
0.000000000000000000e+00 3.139672091249999539e+03 -2.192545785289333471e-02
5.000000000000000000e-01 3.139672091249999539e+03 2.982372117832950836e-02
1.000000000000000000e+00 3.139672091249999539e+03 -1.280817749209762352e-02
1.500000000000000000e+00 3.139672091249999539e+03 1.177207735282993425e-02
2.000000000000000000e+00 3.139672091249999539e+03 -2.628935031233107025e-02
2.500000000000000000e+00 3.139672091249999539e+03 5.046101122160104833e-03
3.000000000000000000e+00 3.139672091249999539e+03 -7.332682284230031093e-03
3.500000000000000000e+00 3.139672091249999539e+03 -1.340903059335075975e-02
4.000000000000000000e+00 3.139672091249999539e+03 -4.393922058203839943e-04
4.500000000000000000e+00 3.139672091249999539e+03 1.095813415920289004e-02
5.000000000000000000e+00 3.139672091249999539e+03 -3.049182953389334080e-02
5.500000000000000000e+00 3.139672091249999539e+03 -1.822695368779331986e-03
6.000000000000000000e+00 3.139672091249999539e+03 -1.533831873772566190e-02
6.500000000000000000e+00 3.139672091249999539e+03 1.525847090345614334e-03
7.000000000000000000e+00 3.139672091249999539e+03 -1.306084273645912071e-02
7.500000000000000000e+00 3.139672091249999539e+03 -3.331989143790448776e-03
8.000000000000000000e+00 3.139672091249999539e+03 -8.341607045391876904e-03
8.500000000000000000e+00 3.139672091249999539e+03 2.148308089811758886e-02
9.000000000000000000e+00 3.139672091249999539e+03 -9.935772607894436878e-04
9.500000000000000000e+00 3.139672091249999539e+03 -3.945265071927930856e-02
1.000000000000000000e+01 3.139672091249999539e+03 -4.607251818426773282e-02
1.050000000000000000e+01 3.139672091249999539e+03 -4.192359253410329195e-02
1.100000000000000000e+01 3.139672091249999539e+03 -8.071752873412745000e-02
1.150000000000000000e+01 3.139672091249999539e+03 -1.084306808416471979e-01
1.200000000000000000e+01 3.139672091249999539e+03 -1.209045540910521910e-01
1.250000000000000000e+01 3.139672091249999539e+03 -1.319507696226046300e-01
1.300000000000000000e+01 3.139672091249999539e+03 -1.103196948958211770e-01
1.350000000000000000e+01 3.139672091249999539e+03 -8.928783110473312301e-02
1.400000000000000000e+01 3.139672091249999539e+03 -5.074700788766242643e-02
1.450000000000000000e+01 3.139672091249999539e+03 -2.418866892869108928e-02
1.500000000000000000e+01 3.139672091249999539e+03 -1.429485592098439853e-02
1.550000000000000000e+01 3.139672091249999539e+03 -1.211840592068491509e-03
1.600000000000000000e+01 3.139672091249999539e+03 -2.333106578230422900e-03
1.650000000000000000e+01 3.139672091249999539e+03 2.760363281313817237e-04
1.700000000000000000e+01 3.139672091249999539e+03 6.946605879860369686e-04
1.750000000000000000e+01 3.139672091249999539e+03 -5.024139641023069426e-04
1.800000000000000000e+01 3.139672091249999539e+03 8.769672742744314835e-07
1.850000000000000000e+01 3.139672091249999539e+03 2.229230895421139918e-05
1.900000000000000000e+01 3.139672091249999539e+03 3.032256524784952899e-05
1.950000000000000000e+01 3.139672091249999539e+03 6.008988712228694606e-05
0.000000000000000000e+00 3.140714479062499777e+03 -2.317532417261991551e-02
5.000000000000000000e-01 3.140714479062499777e+03 3.169805847416830996e-02
1.000000000000000000e+00 3.140714479062499777e+03 -1.609347087502104034e-02
1.500000000000000000e+00 3.140714479062499777e+03 1.352582705084520373e-02
2.000000000000000000e+00 3.140714479062499777e+03 -2.847985530855495773e-02
2.500000000000000000e+00 3.140714479062499777e+03 5.389169100510332773e-03
[truncated: 2,503,045 more chars]
