# Supplementary material for: Multipolar electric and magnetic contributions to sum-frequency generation spectra reveal biaxial interfacial water structure
Source: Nat Commun. 2026 May 13;17:4333. doi: 10.1038/s41467-026-72345-4 (PMC13172427; doi:10.1038/s41467-026-72345-4)
Supplement: Supplementary file 3 — Source data [file 41467_2026_72345_MOESM3_ESM.zip › SourceData/Fig5(b).txt]

z_eps eps_x eps_z z_hist hist
-3.174998474121093750e+01 1.000000000000000000e+00 1.000000000000000000e+00 -3.000000000000000000e+01 1.088142920499877484e-05
-3.124998474121093750e+01 1.000000000000000000e+00 1.000000000000000000e+00 -2.993987975951904090e+01 1.055036872722203824e-05
-3.074998474121093750e+01 1.000000000000000000e+00 1.000000000000000000e+00 -2.987975951903808536e+01 1.186013388791617705e-05
-3.024998474121093750e+01 1.000000000000000000e+00 1.000004529953002930e+00 -2.981963927855712981e+01 1.325671146870882528e-05
-2.974998474121093750e+01 1.000009179115295410e+00 1.000015258789062500e+00 -2.975951903807617427e+01 1.515154487333061067e-05
-2.924998474121093750e+01 1.000012278556823730e+00 1.000012993812561035e+00 -2.969939879759521162e+01 1.627246600262932660e-05
-2.874998474121093750e+01 1.000010371208190918e+00 1.000010132789611816e+00 -2.963927855711425607e+01 1.721395095683698060e-05
-2.824998664855957031e+01 1.000011682510375977e+00 1.000011920928955078e+00 -2.957915831663330053e+01 1.601412761114164764e-05
-2.774998664855957031e+01 1.000010609626770020e+00 1.000010371208190918e+00 -2.951903807615234498e+01 1.750743333977326167e-05
-2.724998664855957031e+01 1.000010728836059570e+00 1.000011086463928223e+00 -2.945891783567138589e+01 1.659860500157079986e-05
-2.674998664855957031e+01 1.000011444091796875e+00 1.000011563301086426e+00 -2.939879759519041258e+01 1.810732508221928961e-05
-2.624998664855957031e+01 1.000011324882507324e+00 1.000011086463928223e+00 -2.933867735470945703e+01 1.662128709136996988e-05
-2.574998664855957031e+01 1.000010848045349121e+00 1.000010848045349121e+00 -2.927855711422850149e+01 1.531986192887949000e-05
-2.524998664855957031e+01 1.000010609626770020e+00 1.000011086463928223e+00 -2.921843687374754595e+01 1.869522253998257249e-05
-2.474998664855957031e+01 1.000011205673217773e+00 1.000011086463928223e+00 -2.915831663326657974e+01 1.784499954485261857e-05
-2.424998855590820312e+01 1.000010490417480469e+00 1.000009775161743164e+00 -2.909819639278562420e+01 1.770641337546433448e-05
-2.374998855590820312e+01 1.000010013580322266e+00 1.000010371208190918e+00 -2.903807615230466865e+01 1.846023882116044158e-05
-2.324998855590820312e+01 1.000011324882507324e+00 1.000010967254638672e+00 -2.897795591182371311e+01 1.598529445410520623e-05
-2.274998855590820312e+01 1.000009179115295410e+00 1.000009417533874512e+00 -2.891783567134275756e+01 1.958370371007043197e-05
-2.224998855590820312e+01 1.000011801719665527e+00 1.000012993812561035e+00 -2.885771543086171675e+01 1.786241714415249198e-05
-2.174998855590820312e+01 1.000011920928955078e+00 1.000011324882507324e+00 -2.879759519038076121e+01 1.779223901441505287e-05
-2.124998855590820312e+01 1.000010371208190918e+00 1.000010251998901367e+00 -2.873747494989980567e+01 1.961824408269253846e-05
-2.074998855590820312e+01 1.000011324882507324e+00 1.000011444091796875e+00 -2.867735470941885012e+01 2.028809838511086238e-05
-2.024999046325683594e+01 1.000010490417480469e+00 1.000012993812561035e+00 -2.861723446893788392e+01 1.959422255749459517e-05
-1.974999046325683594e+01 1.000015735626220703e+00 1.000018119812011719e+00 -2.855711422845692837e+01 1.899028185220161832e-05
-1.924999046325683594e+01 1.000014305114746094e+00 1.000017762184143066e+00 -2.849699398797597283e+01 1.806966636080654639e-05
-1.874999046325683594e+01 1.000020384788513184e+00 1.000038623809814453e+00 -2.843687374749501728e+01 1.918011932315659296e-05
-1.824999046325683594e+01 1.000044226646423340e+00 1.000089406967163086e+00 -2.837675350701403687e+01 1.803455396338146728e-05
-1.774999046325683594e+01 1.000092625617980957e+00 1.000222921371459961e+00 -2.831663326653308133e+01 1.724866114560282880e-05
-1.724999046325683594e+01 1.000259876251220703e+00 1.000698208808898926e+00 -2.825651302605212578e+01 1.958330231668068045e-05
-1.674999237060546875e+01 1.000858306884765625e+00 1.002224087715148926e+00 -2.819639278557117024e+01 1.993973166310581733e-05
-1.624999237060546875e+01 1.002751708030700684e+00 1.006625294685363770e+00 -2.813627254509021114e+01 1.881597545857470217e-05
-1.574999237060546875e+01 1.008377671241760254e+00 1.017892360687255859e+00 -2.807615230460924849e+01 1.828514727823914306e-05
-1.524999237060546875e+01 1.022607088088989258e+00 1.042586445808410645e+00 -2.801603206412829294e+01 2.020608263922108469e-05
-1.474999237060546875e+01 1.053315520286560059e+00 1.089528918266296387e+00 -2.795591182364733740e+01 1.921115959060279028e-05
-1.424999237060546875e+01 1.109336972236633301e+00 1.167397379875183105e+00 -2.789579158316638186e+01 1.839873562973098445e-05
-1.374999332427978516e+01 1.196370959281921387e+00 1.282451510429382324e+00 -2.783567134268531973e+01 1.911567136505697482e-05
-1.324999332427978516e+01 1.313464045524597168e+00 1.434310793876647949e+00 -2.777555110220436418e+01 1.925424247698026588e-05
-1.274999332427978516e+01 1.449307322502136230e+00 1.604906320571899414e+00 -2.771543086172340864e+01 2.027843011719030245e-05
-1.224999332427978516e+01 1.581688404083251953e+00 1.746113777160644531e+00 -2.765531062124245665e+01 1.787863728147216861e-05
-1.174999427795410156e+01 1.682354450225830078e+00 1.803187727928161621e+00 -2.759519038076149755e+01 1.773844904033816550e-05
-1.124999427795410156e+01 1.735737800598144531e+00 1.780247807502746582e+00 -2.753507014028053490e+01 1.801589060078879134e-05
-1.074999427795410156e+01 1.747237443923950195e+00 1.734299659729003906e+00 -2.747494989979957936e+01 1.748979005919026506e-05
-1.024999427795410156e+01 1.741939306259155273e+00 1.719227552413940430e+00 -2.741482965931862381e+01 1.983464543710337124e-05
-9.749995231628417969e+00 1.743253946304321289e+00 1.742815375328063965e+00 -2.735470941883766827e+01 1.963273867341151156e-05
-9.249995231628417969e+00 1.754995822906494141e+00 1.777678370475769043e+00 -2.729458917835669496e+01 1.794167421111195090e-05
-8.749995231628417969e+00 1.768319368362426758e+00 1.793963670730590820e+00 -2.723446893787573941e+01 1.932440978140795374e-05
-8.249996185302734375e+00 1.772970438003540039e+00 1.784168720245361328e+00 -2.717434869739478387e+01 1.826474423052334899e-05
-7.749996185302734375e+00 1.770412921905517578e+00 1.768155932426452637e+00 -2.711422845691382122e+01 2.254771390885909149e-05
-7.249996185302734375e+00 1.765492677688598633e+00 1.760064840316772461e+00 -2.705410821643286212e+01 1.901870013354884016e-05
-6.749996662139892578e+00 1.764138460159301758e+00 1.762555122375488281e+00 -2.699398797595190658e+01 1.735043888376426645e-05
-6.249996662139892578e+00 1.764589548110961914e+00 1.767006993293762207e+00 -2.693386773547095103e+01 1.823517598869702177e-05
-5.749997138977050781e+00 1.767396807670593262e+00 1.774096131324768066e+00 -2.687374749498999549e+01 1.805710451024321274e-05
-5.249997138977050781e+00 1.771148920059204102e+00 1.778834104537963867e+00 -2.681362725450903994e+01 1.825817658477715583e-05
-4.749997615814208984e+00 1.773284554481506348e+00 1.777985453605651855e+00 -2.675350701402799203e+01 1.934075689940992329e-05
-4.249997615814208984e+00 1.772329688072204590e+00 1.771590590476989746e+00 -2.669338677354703648e+01 1.855996797280689929e-05
-3.749998092651367188e+00 1.769697427749633789e+00 1.767407298088073730e+00 -2.663326653306608094e+01 1.876427134364075161e-05
-3.249998331069946289e+00 1.769321680068969727e+00 1.770822644233703613e+00 -2.657314629258512184e+01 1.882495452863128135e-05
-2.749998569488525391e+00 1.770660638809204102e+00 1.775124788284301758e+00 -2.651302605210416630e+01 1.773027640383938630e-05
-2.249998807907104492e+00 1.772352933883666992e+00 1.776945471763610840e+00 -2.645290581162320720e+01 1.821081447164957842e-05
-1.749999046325683594e+00 1.772592425346374512e+00 1.774984002113342285e+00 -2.639278557114225165e+01 1.892804624673729742e-05
-1.249999284744262695e+00 1.771766424179077148e+00 1.773155689239501953e+00 -2.633266533066129611e+01 1.761089339226411417e-05
-7.499995231628417969e-01 1.771517038345336914e+00 1.772952556610107422e+00 -2.627254509018034057e+01 1.966091874660103945e-05
-2.499997615814208984e-01 1.771808624267578125e+00 1.773291230201721191e+00 -2.621242484969936015e+01 1.936719713051362660e-05
2.500000000000000000e-01 1.771236896514892578e+00 1.772401094436645508e+00 -2.615230460921840461e+01 1.949085432850546304e-05
7.499997615814208984e-01 1.772206306457519531e+00 1.774219274520874023e+00 -2.609218436873744551e+01 2.051905935634568614e-05
1.249999523162841797e+00 1.771444439888000488e+00 1.772333741188049316e+00 -2.603206412825648997e+01 2.009632741019852365e-05
1.749999284744262695e+00 1.773018836975097656e+00 1.775880932807922363e+00 -2.597194388777552732e+01 1.781219455172342684e-05
2.249999046325683594e+00 1.771862268447875977e+00 1.777358412742614746e+00 -2.591182364729457177e+01 1.701490011729955387e-05
2.749998807907104492e+00 1.769655704498291016e+00 1.771637916564941406e+00 -2.585170340681361623e+01 1.836373576371280392e-05
3.249998569488525391e+00 1.770609855651855469e+00 1.771180391311645508e+00 -2.579158316633266068e+01 1.774472839378994345e-05
3.749998331069946289e+00 1.770373344421386719e+00 1.770645022392272949e+00 -2.573146292585170158e+01 1.946015004853732605e-05
4.249998092651367188e+00 1.771520614624023438e+00 1.772233366966247559e+00 -2.567134268537074249e+01 1.976338705812557498e-05
4.749997615814208984e+00 1.772070407867431641e+00 1.776043415069580078e+00 -2.561122244488978694e+01 1.796331572626075582e-05
5.249997615814208984e+00 1.770780205726623535e+00 1.777034878730773926e+00 -2.555110220440883140e+01 1.745026951022465110e-05
5.749997138977050781e+00 1.767836928367614746e+00 1.774105906486511230e+00 -2.549098196392787585e+01 1.894532678092020035e-05
6.249997138977050781e+00 1.764924526214599609e+00 1.768425226211547852e+00 -2.543086172344692031e+01 1.771645719071450071e-05
6.749996662139892578e+00 1.763384342193603516e+00 1.760844349861145020e+00 -2.537074148296595766e+01 1.795408360238852575e-05
7.249996662139892578e+00 1.766302943229675293e+00 1.760001659393310547e+00 -2.531062124248499856e+01 1.914119322128104181e-05
7.749996185302734375e+00 1.771507024765014648e+00 1.770887970924377441e+00 -2.525050100200404302e+01 1.666250980239324681e-05
8.249996185302734375e+00 1.772464275360107422e+00 1.784026741981506348e+00 -2.519038076152308747e+01 1.840919396583384537e-05
8.749996185302734375e+00 1.767289638519287109e+00 1.791893124580383301e+00 -2.513026052104210706e+01 1.942609541706182157e-05
9.249995231628417969e+00 1.753500580787658691e+00 1.776301145553588867e+00 -2.507014028056115151e+01 1.842729112710473165e-05
9.749995231628417969e+00 1.742086172103881836e+00 1.742083191871643066e+00 -2.501002004008019597e+01 1.891182152404471029e-05
1.024999523162841797e+01 1.742228031158447266e+00 1.720300793647766113e+00 -2.494989979959923687e+01 2.077834727459270531e-05
1.074999427795410156e+01 1.748251199722290039e+00 1.733463764190673828e+00 -2.488977955911827777e+01 1.687817155301937934e-05
1.124999427795410156e+01 1.739396214485168457e+00 1.780384063720703125e+00 -2.482965931863732223e+01 1.759897521070412498e-05
1.174999427795410156e+01 1.687203645706176758e+00 1.808344841003417969e+00 -2.476953907815636668e+01 1.771467354928748771e-05
1.224999427795410156e+01 1.583603620529174805e+00 1.748436450958251953e+00 -2.470941883767541114e+01 1.861434021495793941e-05
1.274999332427978516e+01 1.449377417564392090e+00 1.606232643127441406e+00 -2.464929859719444849e+01 1.794343555678205857e-05
1.324999332427978516e+01 1.310975551605224609e+00 1.433488965034484863e+00 -2.458917835671339347e+01 2.060766192601326308e-05
1.374999332427978516e+01 1.193696737289428711e+00 1.281060457229614258e+00 -2.452905811623243792e+01 1.803879008171614169e-05
1.424999332427978516e+01 1.107527732849121094e+00 1.166644454002380371e+00 -2.446893787575148238e+01 1.799502345977628298e-05
1.474999237060546875e+01 1.052342534065246582e+00 1.089036464691162109e+00 -2.440881763527052684e+01 1.833991639337037195e-05
1.524999237060546875e+01 1.022263765335083008e+00 1.042407393455505371e+00 -2.434869739478956063e+01 1.821117140077026109e-05
1.574999237060546875e+01 1.008243083953857422e+00 1.017767786979675293e+00 -2.428857715430860509e+01 1.837353644301843619e-05
1.624999237060546875e+01 1.002772212028503418e+00 1.006601214408874512e+00 -2.422845691382764954e+01 1.774897240175414304e-05
1.674999237060546875e+01 1.000886440277099609e+00 1.002256512641906738e+00 -2.416833667334669400e+01 1.628441576169337206e-05
1.724999237060546875e+01 1.000273823738098145e+00 1.000720381736755371e+00 -2.410821643286571359e+01 1.709825537418462646e-05
1.774999046325683594e+01 1.000097274780273438e+00 1.000231862068176270e+00 -2.404809619238475449e+01 1.794902834029719115e-05
1.824999046325683594e+01 1.000038504600524902e+00 1.000081658363342285e+00 -2.398797595190379894e+01 1.810628708456862415e-05
1.874999046325683594e+01 1.000023007392883301e+00 1.000034213066101074e+00 -2.392785571142284340e+01 1.947278387773161115e-05
1.924999046325683594e+01 1.000019311904907227e+00 1.000023007392883301e+00 -2.386773547094188430e+01 1.784734671609762208e-05
1.974999046325683594e+01 1.000016927719116211e+00 1.000017285346984863e+00 -2.380761523046092165e+01 1.729335748038947614e-05
2.024999046325683594e+01 1.000018358230590820e+00 1.000017523765563965e+00 -2.374749498997996255e+01 2.123341225162080181e-05
2.074999046325683594e+01 1.000018596649169922e+00 1.000018954277038574e+00 -2.368737474949900701e+01 1.758839926965615049e-05
2.124998855590820312e+01 1.000017285346984863e+00 1.000019788742065430e+00 -2.362725450901805146e+01 1.883393067635961472e-05
2.174998855590820312e+01 1.000014305114746094e+00 1.000014185905456543e+00 -2.356713426853709237e+01 1.738806627299459631e-05
2.224998855590820312e+01 1.000017285346984863e+00 1.000016570091247559e+00 -2.350701402805609774e+01 1.776728810423659511e-05
2.274998855590820312e+01 1.000015020370483398e+00 1.000017881393432617e+00 -2.344689378757514220e+01 1.938990326989127724e-05
2.324998855590820312e+01 1.000011205673217773e+00 1.000013113021850586e+00 -2.338677354709418665e+01 1.914342746057778112e-05
2.374998855590820312e+01 1.000011205673217773e+00 1.000010848045349121e+00 -2.332665330661323111e+01 1.667074426742701733e-05
2.424998855590820312e+01 1.000011920928955078e+00 1.000012278556823730e+00 -2.326653306613227201e+01 1.720077916059196033e-05
2.474998855590820312e+01 1.000010371208190918e+00 1.000010848045349121e+00 -2.320641282565131647e+01 1.740926749104959657e-05
2.524998664855957031e+01 1.000010967254638672e+00 1.000010609626770020e+00 -2.314629258517036092e+01 1.597184301218208824e-05
2.574998664855957031e+01 1.000010848045349121e+00 1.000010132789611816e+00 -2.308617234468939827e+01 1.735618323005480080e-05
2.624998664855957031e+01 1.000012755393981934e+00 1.000012636184692383e+00 -2.302605210420844273e+01 1.902279625482496220e-05
2.674998664855957031e+01 1.000010967254638672e+00 1.000011801719665527e+00 -2.296593186372746587e+01 1.969720999207102868e-05
2.724998664855957031e+01 1.000010609626770020e+00 1.000010728836059570e+00 -2.290581162324651032e+01 1.735356138893112837e-05
2.774998664855957031e+01 1.000011205673217773e+00 1.000011205673217773e+00 -2.284569138276555478e+01 1.784318281848207169e-05
2.824998664855957031e+01 1.000011682510375977e+00 1.000011801719665527e+00 -2.278557114228458857e+01 1.624512977939745860e-05
2.874998664855957031e+01 1.000011086463928223e+00 1.000011086463928223e+00 -2.272545090180363658e+01 1.743037735071606070e-05
2.924998474121093750e+01 1.000011086463928223e+00 1.000012159347534180e+00 -2.266533066132268104e+01 1.725055475698823699e-05
2.974998474121093750e+01 1.000008821487426758e+00 1.000014305114746094e+00 -2.260521042084172194e+01 1.824096035501848205e-05
3.024998474121093750e+01 1.000000119209289551e+00 1.000004410743713379e+00 -2.254509018036076640e+01 1.741244492254869909e-05
3.074998474121093750e+01 1.000000000000000000e+00 1.000000000000000000e+00 -2.248496993987970427e+01 1.821982301301427586e-05
3.124998474121093750e+01 1.000000000000000000e+00 1.000000000000000000e+00 -2.242484969939874517e+01 1.790611221646645662e-05
3.174998474121093750e+01 1.000000000000000000e+00 1.000000000000000000e+00 -2.236472945891778963e+01 1.751334706696581740e-05
nan nan nan -2.230460921843683408e+01 1.823701870802977971e-05
nan nan nan -2.224448897795587854e+01 2.034635031012149849e-05
nan nan nan -2.218436873747491589e+01 1.569178097179924669e-05
nan nan nan -2.212424849699396034e+01 1.908804978101365596e-05
nan nan nan -2.206412825651300125e+01 2.098465086294102128e-05
nan nan nan -2.200400801603204570e+01 2.239189350286983275e-05
nan nan nan -2.194388777555106174e+01 2.125770163586479850e-05
nan nan nan -2.188376753507010619e+01 2.305668632446938139e-05
nan nan nan -2.182364729458915065e+01 2.147616861816279357e-05
nan nan nan -2.176352705410819510e+01 1.884544243214770454e-05
nan nan nan -2.170340681362722890e+01 1.761952321796180366e-05
nan nan nan -2.164328657314627335e+01 1.737945609328039932e-05
nan nan nan -2.158316633266531781e+01 1.853503605539670324e-05
nan nan nan -2.152304609218436227e+01 2.044112987751434181e-05
nan nan nan -2.146292585170340672e+01 1.940530929705220486e-05
nan nan nan -2.140280561122244762e+01 1.950833184992947029e-05
nan nan nan -2.134268537074148853e+01 1.813833253336956535e-05
nan nan nan -2.128256513026053298e+01 1.840674847652075540e-05
nan nan nan -2.122244488977957744e+01 1.884245456463060284e-05
nan nan nan -2.116232464929862189e+01 1.991850612277292512e-05
nan nan nan -2.110220440881765924e+01 1.756716932846230279e-05
nan nan nan -2.104208416833670015e+01 1.863529597619137770e-05
nan nan nan -2.098196392785574460e+01 1.838280458961781230e-05
nan nan nan -2.092184368737478906e+01 1.942769839767525842e-05
nan nan nan -2.086172344689380154e+01 1.728006051187256883e-05
nan nan nan -2.080160320641284599e+01 1.713613457958642410e-05
nan nan nan -2.074148296593189045e+01 1.742623097803253332e-05
nan nan nan -2.068136272545093490e+01 1.718262248298160579e-05
nan nan nan -2.062124248496997225e+01 1.693591442224059795e-05
nan nan nan -2.056112224448901671e+01 1.929234351308389830e-05
nan nan nan -2.050100200400805761e+01 1.890497220289690287e-05
nan nan nan -2.044088176352709851e+01 1.876203150621563325e-05
nan nan nan -2.038076152304614297e+01 1.783442000943606350e-05
nan nan nan -2.032064128256508084e+01 1.759927048016784367e-05
nan nan nan -2.026052104208412530e+01 1.800044554306267641e-05
nan nan nan -2.020040080160316975e+01 1.836165759497914723e-05
nan nan nan -2.014028056112221066e+01 1.859373981250642190e-05
nan nan nan -2.008016032064125511e+01 2.062158551423072227e-05
nan nan nan -2.002004008016029246e+01 2.529618578189183690e-05
nan nan nan -1.995991983967933336e+01 3.033900050059933689e-05
nan nan nan -1.989979959919837782e+01 2.276642089736528564e-05
nan nan nan -1.983967935871739385e+01 2.436949873948799852e-05
nan nan nan -1.977955911823643476e+01 2.272569944335951355e-05
nan nan nan -1.971943887775547921e+01 2.665898514020847507e-05
nan nan nan -1.965931863727452367e+01 3.040272183095207444e-05
nan nan nan -1.959919839679356457e+01 2.449062902242571391e-05
nan nan nan -1.953907815631260192e+01 2.212454107214474735e-05
nan nan nan -1.947895791583164637e+01 2.308126099924418442e-05
nan nan nan -1.941883767535069083e+01 2.137907730209819064e-05
nan nan nan -1.935871743486973529e+01 2.534736004063645090e-05
nan nan nan -1.929859719438877619e+01 2.621891272819316441e-05
nan nan nan -1.923847695390781709e+01 2.690206752636613893e-05
nan nan nan -1.917835671342686155e+01 2.729324746296717214e-05
nan nan nan -1.911823647294590600e+01 3.183853908554873884e-05
nan nan nan -1.905811623246495046e+01 2.809331102967578672e-05
nan nan nan -1.899799599198399491e+01 2.708875212357169792e-05
nan nan nan -1.893787575150302871e+01 2.948554431738138987e-05
nan nan nan -1.887775551102206961e+01 3.074830486908503258e-05
nan nan nan -1.881763527054111407e+01 3.111874598825224584e-05
nan nan nan -1.875751503006015852e+01 3.675761026415604315e-05
nan nan nan -1.869739478957917100e+01 4.743564353708755373e-05
nan nan nan -1.863727454909821546e+01 4.247871607530323562e-05
nan nan nan -1.857715430861725636e+01 4.591041281087825348e-05
nan nan nan -1.851703406813630082e+01 4.955829699355440585e-05
nan nan nan -1.845691382765533461e+01 5.956236944256007755e-05
nan nan nan -1.839679358717437907e+01 6.501058086503864770e-05
nan nan nan -1.833667334669342353e+01 6.667682560991390031e-05
nan nan nan -1.827655310621246443e+01 7.601578870594137365e-05
nan nan nan -1.821643286573141651e+01 8.741326321323827193e-05
nan nan nan -1.815631262525046097e+01 9.802495540120886592e-05
nan nan nan -1.809619238476950542e+01 1.022523200056277596e-04
nan nan nan -1.803607214428854633e+01 1.075509251984739436e-04
nan nan nan -1.797595190380759078e+01 1.147727992048199093e-04
nan nan nan -1.791583166332662458e+01 1.473090009751269974e-04
nan nan nan -1.785571142284566903e+01 1.468603303978011456e-04
nan nan nan -1.779559118236471349e+01 1.553899376436540709e-04
nan nan nan -1.773547094188375794e+01 1.764380429741677157e-04
nan nan nan -1.767535070140276687e+01 2.188038048630559763e-04
nan nan nan -1.761523046092181133e+01 2.371242447811061800e-04
nan nan nan -1.755511022044085578e+01 2.652314012056347908e-04
nan nan nan -1.749498997995989669e+01 2.888309511846587178e-04
nan nan nan -1.743486973947894114e+01 3.238906538429671455e-04
nan nan nan -1.737474949899797494e+01 3.883453273360781745e-04
nan nan nan -1.731462925851701939e+01 4.228135555840785453e-04
nan nan nan -1.725450901803606385e+01 4.991020066043070193e-04
nan nan nan -1.719438877755510831e+01 5.629525771108102308e-04
nan nan nan -1.713426853707414921e+01 6.485360943995533995e-04
nan nan nan -1.707414829659319011e+01 7.563013787132732198e-04
nan nan nan -1.701402805611223457e+01 8.472404119195792562e-04
nan nan nan -1.695390781563127902e+01 9.848134726814609941e-04
nan nan nan -1.689378757515032348e+01 1.162096941671794410e-03
nan nan nan -1.683366733466935727e+01 1.382767724046073338e-03
nan nan nan -1.677354709418840173e+01 1.600161739542564892e-03
nan nan nan -1.671342685370744263e+01 1.781933459445585394e-03
nan nan nan -1.665330661322648709e+01 2.036539589644644713e-03
nan nan nan -1.659318637274553154e+01 2.324079514420286045e-03
nan nan nan -1.653306613226454047e+01 2.716263962563969514e-03
nan nan nan -1.647294589178358137e+01 3.091345883858791395e-03
nan nan nan -1.641282565130262228e+01 3.517422894864731444e-03
nan nan nan -1.635270541082165607e+01 4.067842428334728262e-03
nan nan nan -1.629258517034070053e+01 4.621501078666662675e-03
nan nan nan -1.623246492985974498e+01 5.279639860857802611e-03
nan nan nan -1.617234468937878589e+01 5.930061235284996707e-03
nan nan nan -1.611222444889783034e+01 6.830316181097231300e-03
nan nan nan -1.605210420841687124e+01 7.733958650701136181e-03
nan nan nan -1.599198396793584287e+01 8.777378324678850388e-03
nan nan nan -1.593186372745488733e+01 1.000653704414685048e-02
nan nan nan -1.587174348697392645e+01 1.136159254722147322e-02
nan nan nan -1.581162324649297091e+01 1.284658641505534091e-02
nan nan nan -1.575150300601200826e+01 1.457140565075339296e-02
nan nan nan -1.569138276553105094e+01 1.642340949277475842e-02
nan nan nan -1.563126252505009361e+01 1.843699086202032697e-02
nan nan nan -1.557114228456913807e+01 2.068704196358490260e-02
nan nan nan -1.551102204408814167e+01 2.314411984706813211e-02
nan nan nan -1.545090180360718612e+01 2.592559352868161610e-02
nan nan nan -1.539078156312623058e+01 2.891330628421325682e-02
nan nan nan -1.533066132264527148e+01 3.234461222664189450e-02
nan nan nan -1.527054108216430528e+01 3.617210866549882414e-02
nan nan nan -1.521042084168334974e+01 4.019778761030657482e-02
nan nan nan -1.515030060120239419e+01 4.471229713763489461e-02
nan nan nan -1.509018036072143509e+01 4.946425424265742110e-02
nan nan nan -1.503006012024047955e+01 5.469584235204020400e-02
nan nan nan -1.496993987975952045e+01 6.021035821260669468e-02
nan nan nan -1.490981963927856491e+01 6.648979705233740156e-02
nan nan nan -1.484969939879760581e+01 7.275128924690579812e-02
nan nan nan -1.478957915831665026e+01 8.013198847649599665e-02
nan nan nan -1.472945891783569294e+01 8.769369828156751978e-02
nan nan nan -1.466933867735472852e+01 9.595621950506311171e-02
nan nan nan -1.460921843687377297e+01 1.042841082477780623e-01
nan nan nan -1.454909819639281210e+01 1.133635355333783845e-01
nan nan nan -1.448897795591185655e+01 1.230646657368186792e-01
nan nan nan -1.442885771543085838e+01 1.332499919914848507e-01
nan nan nan -1.436873747494990283e+01 1.443272691039628186e-01
nan nan nan -1.430861723446894196e+01 1.558228616218698959e-01
nan nan nan -1.424849699398798641e+01 1.682379507417729181e-01
nan nan nan -1.418837675350701844e+01 1.811096097586434028e-01
nan nan nan -1.412825651302606289e+01 1.945205872329517915e-01
nan nan nan -1.406813627254510735e+01 2.087168213631430957e-01
nan nan nan -1.400801603206414647e+01 2.229240439299348120e-01
nan nan nan -1.394789579158319093e+01 2.383131979826750013e-01
nan nan nan -1.388777555110218209e+01 2.544317086947880946e-01
nan nan nan -1.382765531062122832e+01 2.706788792826701484e-01
nan nan nan -1.376753507014026745e+01 2.877170352610375348e-01
nan nan nan -1.370741482965931191e+01 3.056215574457569195e-01
nan nan nan -1.364729458917835636e+01 3.235337769979922395e-01
nan nan nan -1.358717434869739193e+01 3.419787553128554314e-01
nan nan nan -1.352705410821643106e+01 3.612465733225160291e-01
nan nan nan -1.346693386773547552e+01 3.810630662266139002e-01
nan nan nan -1.340681362725451997e+01 4.005564299270012452e-01
nan nan nan -1.334669338677351824e+01 4.209229291890170810e-01
nan nan nan -1.328657314629256092e+01 4.417837426649020571e-01
nan nan nan -1.322645290581160360e+01 4.628079981391992059e-01
nan nan nan -1.316633266533064806e+01 4.840584459685553509e-01
nan nan nan -1.310621242484968008e+01 5.054692667843779796e-01
nan nan nan -1.304609218436872453e+01 5.269147089503002368e-01
nan nan nan -1.298597194388776366e+01 5.483547985842966987e-01
nan nan nan -1.292585170340680811e+01 5.705782391182474544e-01
nan nan nan -1.286573146292585079e+01 5.930608919503344012e-01
nan nan nan -1.280561122244489347e+01 6.150213370990749162e-01
nan nan nan -1.274549098196393793e+01 6.363700438670217840e-01
nan nan nan -1.268537074148297883e+01 6.578887125544103931e-01
nan nan nan -1.262525050100202151e+01 6.786739175903313548e-01
nan nan nan -1.256513026052105353e+01 7.001221215563149247e-01
nan nan nan -1.250501002004009798e+01 7.204191585273895804e-01
nan nan nan -1.244488977955913889e+01 7.399293828826613018e-01
nan nan nan -1.238476953907818334e+01 7.600073518833467823e-01
nan nan nan -1.232464929859722425e+01 7.796255729489570685e-01
nan nan nan -1.226452905811621896e+01 7.976173118973728382e-01
nan nan nan -1.220440881763526342e+01 8.161529443934661954e-01
nan nan nan -1.214428857715430254e+01 8.333659472418349923e-01
nan nan nan -1.208416833667334700e+01 8.494564542406284335e-01
nan nan nan -1.202404809619237724e+01 8.640973430488012585e-01
nan nan nan -1.196392785571142170e+01 8.782338359654486837e-01
nan nan nan -1.190380761523046083e+01 8.924511881707395400e-01
nan nan nan -1.184368737474950350e+01 9.037931469932880546e-01
nan nan nan -1.178356713426854618e+01 9.154339258489644360e-01
nan nan nan -1.172344689378757110e+01 9.254150952597427482e-01
nan nan nan -1.166332665330661555e+01 9.355218558095607095e-01
nan nan nan -1.160320641282565823e+01 9.438425920222252019e-01
nan nan nan -1.154308617234469914e+01 9.524714353333617600e-01
nan nan nan -1.148296593186373293e+01 9.590774972378587337e-01
nan nan nan -1.142284569138277739e+01 9.650932014775963630e-01
nan nan nan -1.136272545090181829e+01 9.696487746979494116e-01
nan nan nan -1.130260521042086097e+01 9.737062654450472365e-01
nan nan nan -1.124248496993985214e+01 9.763184524818352417e-01
nan nan nan -1.118236472945889481e+01 9.793921301037966654e-01
nan nan nan -1.112224448897793927e+01 9.808997299845633178e-01
nan nan nan -1.106212424849698017e+01 9.819691017617232509e-01
nan nan nan -1.100200400801602285e+01 9.828517936421418133e-01
nan nan nan -1.094188376753505310e+01 9.824391848345108702e-01
nan nan nan -1.088176352705409755e+01 9.835209416863310850e-01
nan nan nan -1.082164328657313668e+01 9.829260625421205599e-01
nan nan nan -1.076152304609218113e+01 9.808738444323320538e-01
nan nan nan -1.070140280561122381e+01 9.785071970098340177e-01
nan nan nan -1.064128256513026649e+01 9.777091944236723231e-01
nan nan nan -1.058116232464931095e+01 9.758917473702717338e-01
nan nan nan -1.052104208416835007e+01 9.734225651046291006e-01
nan nan nan -1.046092184368739453e+01 9.722685584020168692e-01
nan nan nan -1.040080160320642300e+01 9.712412600577977617e-01
nan nan nan -1.034068136272546745e+01 9.693986668434133591e-01
nan nan nan -1.028056112224450835e+01 9.688643444182475362e-01
nan nan nan -1.022044088176354926e+01 9.683210515088462866e-01
nan nan nan -1.016032064128259194e+01 9.671924409747849616e-01
nan nan nan -1.010020040080158488e+01 9.662503210758965899e-01
nan nan nan -1.004008016032062756e+01 9.648870972281758940e-01
nan nan nan -9.979959919839666682e+00 9.654118766763546411e-01
nan nan nan -9.919839679358696927e+00 9.659718408985104032e-01
nan nan nan -9.859719438877739606e+00 9.669850242272906016e-01
nan nan nan -9.799599198396782285e+00 9.666459876455899547e-01
nan nan nan -9.739478957915823187e+00 9.685991661658146512e-01
nan nan nan -9.679358717434867643e+00 9.706301276750671780e-01
nan nan nan -9.619238476953910322e+00 9.727751778843454211e-01
nan nan nan -9.559118236472953001e+00 9.745415482624839587e-01
nan nan nan -9.498997995991997456e+00 9.756783915759671411e-01
nan nan nan -9.438877755511034806e+00 9.783439847801559397e-01
nan nan nan -9.378757515030079261e+00 9.805249510166169635e-01
nan nan nan -9.318637274549107730e+00 9.826315846774881235e-01
nan nan nan -9.258517034068150409e+00 9.851598633913316583e-01
nan nan nan -9.198396793587189535e+00 9.866494816455156913e-01
nan nan nan -9.138276553106232214e+00 9.885741866993744686e-01
nan nan nan -9.078156312625230484e+00 9.904922294549752815e-01
nan nan nan -9.018036072144274939e+00 9.924103434026479986e-01
nan nan nan -8.957915831663317618e+00 9.943328696049407167e-01
nan nan nan -8.897795591182356745e+00 9.969357517073759167e-01
nan nan nan -8.837675350701383437e+00 9.991636011785297589e-01
nan nan nan -8.777555110220427892e+00 1.000633722731361974e+00
nan nan nan -8.717434869739470571e+00 1.002465353436483575e+00
nan nan nan -8.657314629258509697e+00 1.002876689458304549e+00
nan nan nan -8.597194388777554153e+00 1.003750993437029226e+00
nan nan nan -8.537074148296595055e+00 1.006139081909163790e+00
nan nan nan -8.476953907815639511e+00 1.007500724050780727e+00
nan nan nan -8.416833667334683966e+00 1.007220045759474880e+00
nan nan nan -8.356713426853721316e+00 1.008493288063108118e+00
nan nan nan -8.296593186372765771e+00 1.007970157287754409e+00
nan nan nan -8.236472945891790687e+00 1.007712612304942468e+00
nan nan nan -8.176352705410828037e+00 1.008179019394761067e+00
nan nan nan -8.116232464929872492e+00 1.008399728149867558e+00
nan nan nan -8.056112224448915171e+00 1.007328244229026337e+00
nan nan nan -7.995991983967921435e+00 1.005587440220337303e+00
nan nan nan -7.935871743486963226e+00 1.004906080016269021e+00
nan nan nan -7.875751503006004128e+00 1.005445028383495476e+00
nan nan nan -7.815631262525046807e+00 1.004408395265629084e+00
nan nan nan -7.755511022044071723e+00 1.003844978505085361e+00
nan nan nan -7.695390781563115290e+00 1.004455456344948816e+00
nan nan nan -7.635270541082152640e+00 1.001939775108326769e+00
nan nan nan -7.575150300601195319e+00 1.001598788435053677e+00
nan nan nan -7.515030060120239774e+00 1.000275356282173567e+00
nan nan nan -7.454909819639282453e+00 9.993516462769563846e-01
nan nan nan -7.394789579158325132e+00 9.989141866907528255e-01
nan nan nan -7.334669338677364259e+00 9.975773846729844019e-01
nan nan nan -7.274549098196406050e+00 9.968203896101643924e-01
nan nan nan -7.214428857715450505e+00 9.970440435212177821e-01
nan nan nan -7.154308617234473644e+00 9.959232179680213015e-01
nan nan nan -7.094188376753509218e+00 9.948992840621537770e-01
nan nan nan -7.034068136272552785e+00 9.942556162960224375e-01
nan nan nan -6.973947895791595464e+00 9.937609322993843364e-01
nan nan nan -6.913827655310614162e+00 9.949163940600215250e-01
nan nan nan -6.853707414829655953e+00 9.935248378243999312e-01
nan nan nan -6.793587174348695967e+00 9.943755013876872662e-01
nan nan nan -6.733466933867737758e+00 9.935011221261199621e-01
nan nan nan -6.673346693386759121e+00 9.939127815113947273e-01
nan nan nan -6.613226452905802688e+00 9.933716217541055382e-01
nan nan nan -6.553106212424840038e+00 9.935213457414457938e-01
nan nan nan -6.492985971943881829e+00 9.938526778683342000e-01
nan nan nan -6.432865731462925396e+00 9.940043609020260407e-01
nan nan nan -6.372745490981968963e+00 9.952070949532062505e-01
nan nan nan -6.312625250501010754e+00 9.951524287174399186e-01
nan nan nan -6.252505010020048992e+00 9.947632945530976434e-01
nan nan nan -6.192384769539091671e+00 9.956286079305902703e-01
nan nan nan -6.132264529058109481e+00 9.961961105775252179e-01
nan nan nan -6.072144288577153937e+00 9.962333109954458754e-01
nan nan nan -6.012024048096188622e+00 9.958613538181988467e-01
nan nan nan -5.951903807615230413e+00 9.965840023892537092e-01
nan nan nan -5.891783567134273092e+00 9.971796330168418709e-01
nan nan nan -5.831663326653307777e+00 9.980682531927731471e-01
nan nan nan -5.771543086172351344e+00 9.973649761077417741e-01
nan nan nan -5.711422845691388694e+00 9.977130610894546781e-01
nan nan nan -5.651302605210430485e+00 9.993102422641206850e-01
nan nan nan -5.591182364729447407e+00 9.998992198765074280e-01
nan nan nan -5.531062124248489198e+00 9.994089830351110537e-01
nan nan nan -5.470941883767526548e+00 1.001062266782750898e+00
nan nan nan -5.410821643286568339e+00 1.002088383843922514e+00
nan nan nan -5.350701402805611906e+00 1.002769035879193193e+00
nan nan nan -5.290581162324655473e+00 1.002223997140515355e+00
nan nan nan -5.230460921843697264e+00 1.001891503418958829e+00
nan nan nan -5.170340681362733726e+00 1.002993858857779141e+00
nan nan nan -5.110220440881774628e+00 1.004093614984710614e+00
nan nan nan -5.050100200400792438e+00 1.005148671178321740e+00
nan nan nan -4.989979959919833341e+00 1.005603239217276235e+00
nan nan nan -4.929859719438870691e+00 1.005586438060252608e+00
nan nan nan -4.869739478957911594e+00 1.005823680421505273e+00
nan nan nan -4.809619238476955161e+00 1.006063662879673970e+00
nan nan nan -4.749498997995998728e+00 1.004397395879258914e+00
nan nan nan -4.689378757515039631e+00 1.004615576669684929e+00
nan nan nan -4.629258517034076093e+00 1.005046536934320889e+00
nan nan nan -4.569138276553116107e+00 1.005346339686604029e+00
nan nan nan -4.509018036072137470e+00 1.006064151950588403e+00
nan nan nan -4.448897795591178372e+00 1.004521280384009341e+00
nan nan nan -4.388777555110213946e+00 1.004489359397900072e+00
nan nan nan -4.328657314629254849e+00 1.005520679648903348e+00
nan nan nan -4.268537074148298416e+00 1.004690390838057779e+00
nan nan nan -4.208416833667341983e+00 1.004819103356509924e+00
nan nan nan -4.148296593186382886e+00 1.003128249971275476e+00
nan nan nan -4.088176352705414018e+00 1.002329619205611033e+00
nan nan nan -4.028056112224457586e+00 1.002139009631017430e+00
nan nan nan -3.967935871743482945e+00 9.999895412116067694e-01
nan nan nan -3.907815631262523404e+00 1.000799532765916044e+00
nan nan nan -3.847695390781557645e+00 1.000005736852140226e+00
nan nan nan -3.787575150300597659e+00 1.000038300835784488e+00
nan nan nan -3.727454909819641671e+00 1.000061213836982876e+00
nan nan nan -3.667334669338684350e+00 1.000718643992809964e+00
nan nan nan -3.607214428857725252e+00 1.000820611816226391e+00
nan nan nan -3.547094188376754609e+00 1.000788148857434834e+00
nan nan nan -3.486973947895785297e+00 1.000046632938481395e+00
nan nan nan -3.426853707414828865e+00 9.990337873016974513e-01
nan nan nan -3.366733466933868879e+00 1.000210574858037438e+00
nan nan nan -3.306613226452901344e+00 9.998599486895527466e-01
nan nan nan -3.246492985971940914e+00 9.988118579137629238e-01
nan nan nan -3.186372745490984482e+00 1.000639807703519679e+00
nan nan nan -3.126252505010027605e+00 1.001551136549430510e+00
nan nan nan -3.066132264529067175e+00 1.000714807169494014e+00
nan nan nan -3.006012024048094311e+00 1.000110663270212585e+00
nan nan nan -2.945891783567136546e+00 1.000328941684035522e+00
nan nan nan -2.885771543086174784e+00 1.001416021836574854e+00
nan nan nan -2.825651302605215687e+00 1.001392660272622637e+00
nan nan nan -2.765531062124245931e+00 1.001809875347436485e+00
nan nan nan -2.705410821643284169e+00 1.002410328009118778e+00
nan nan nan -2.645290581162327737e+00 1.001900140883427381e+00
nan nan nan -2.585170340681370860e+00 1.002176874054678812e+00
nan nan nan -2.525050100200409098e+00 1.002831975031915901e+00
nan nan nan -2.464929859719435346e+00 1.002364248898096388e+00
nan nan nan -2.404809619238477580e+00 1.003560694694691113e+00
nan nan nan -2.344689378757519815e+00 1.004890190627849123e+00
nan nan nan -2.284569138276558498e+00 1.005120905092929728e+00
nan nan nan -2.224448897795590518e+00 1.004430273247232108e+00
nan nan nan -2.164328657314627424e+00 1.003366852261217801e+00
nan nan nan -2.104208416833670992e+00 1.003331818701060474e+00
nan nan nan -2.044088176352707009e+00 1.003798980163043142e+00
nan nan nan -1.983967935871750798e+00 1.004742131327263754e+00
nan nan nan -1.923847695390779045e+00 1.005661164693862686e+00
nan nan nan -1.863727454909820835e+00 1.004668559626407998e+00
nan nan nan -1.803607214428862626e+00 1.003837946832442318e+00
nan nan nan -1.743486973947892649e+00 1.003457139044175550e+00
nan nan nan -1.683366733466936660e+00 1.005113280144951826e+00
nan nan nan -1.623246492985971123e+00 1.004769712132192350e+00
nan nan nan -1.563126252505013802e+00 1.003720101908097462e+00
nan nan nan -1.503006012024047156e+00 1.003299520441295778e+00
nan nan nan -1.442885771543087392e+00 1.002107747729832132e+00
nan nan nan -1.382765531062123188e+00 1.002316299859275173e+00
nan nan nan -1.322645290581164090e+00 1.003429808358469622e+00
nan nan nan -1.262525050100204549e+00 1.003812420419895712e+00
nan nan nan -1.202404809619238790e+00 1.003349967227266548e+00
nan nan nan -1.142284569138273254e+00 1.002952666378528201e+00
nan nan nan -1.082164328657314600e+00 1.003568010299639157e+00
nan nan nan -1.022044088176356835e+00 1.003252413431029888e+00
nan nan nan -9.619238476953895223e-01 1.002581327274064238e+00
nan nan nan -9.018036072144313131e-01 1.003147897573775316e+00
nan nan nan -8.416833667334643332e-01 1.002897416534614061e+00
nan nan nan -7.815631262525073453e-01 1.002654610459255968e+00
nan nan nan -7.214428857715452503e-01 1.003732234429112857e+00
nan nan nan -6.613226452905820452e-01 1.003188892623296136e+00
nan nan nan -6.012024048096193951e-01 1.003568434677128307e+00
nan nan nan -5.410821643286567451e-01 1.003031258762702160e+00
nan nan nan -4.809619238476986469e-01 1.002891139062769943e+00
nan nan nan -4.208416833667342760e-01 1.003065089190059656e+00
nan nan nan -3.607214428857726252e-01 1.003285651287928459e+00
nan nan nan -3.006012024048096976e-01 1.002912821380010699e+00
nan nan nan -2.404809619238506002e-01 1.002686356383206912e+00
nan nan nan -1.803607214428879502e-01 1.002387601038409848e+00
nan nan nan -1.202404809619253001e-01 1.003182094685441283e+00
nan nan nan -6.012024048096265005e-02 1.002305958511619854e+00
nan nan nan 0.000000000000000000e+00 1.003106725124782939e+00
nan nan nan 6.012024048095909734e-02 1.001334603893962338e+00
nan nan nan 1.202404809619217474e-01 1.000467308753059559e+00
nan nan nan 1.803607214428843974e-01 1.001486965408845409e+00
nan nan nan 2.404809619238470475e-01 1.002736218885920350e+00
nan nan nan 3.006012024048096976e-01 1.003660280956900852e+00
nan nan nan 3.607214428857687949e-01 1.002436573936783981e+00
nan nan nan 4.208416833667314449e-01 1.002110030431769383e+00
nan nan nan 4.809619238476940950e-01 1.003214344073282804e+00
nan nan nan 5.410821643286567451e-01 1.004040438632602505e+00
nan nan nan 6.012024048096193951e-01 1.003753167930416135e+00
nan nan nan 6.613226452905802688e-01 1.002919949249619247e+00
nan nan nan 7.214428857715392551e-01 1.004319077799338045e+00
nan nan nan 7.815631262525059020e-01 1.004080047370354833e+00
nan nan nan 8.416833667334643332e-01 1.003262493888697593e+00
nan nan nan 9.018036072144313131e-01 1.002953423906205233e+00
nan nan nan 9.619238476953881900e-01 1.003449751255647504e+00
nan nan nan 1.022044088176353061e+00 1.003285312267373941e+00
nan nan nan 1.082164328657313490e+00 1.002391424552016685e+00
nan nan nan 1.142284569138273254e+00 1.003243384752376066e+00
nan nan nan 1.202404809619238790e+00 1.001886969168953145e+00
nan nan nan 1.262525050100195445e+00 1.002854114285355314e+00
nan nan nan 1.322645290581163202e+00 1.003049159000523050e+00
nan nan nan 1.382765531062120523e+00 1.003446189128632815e+00
nan nan nan 1.442885771543087392e+00 1.004317891387320749e+00
nan nan nan 1.503006012024047156e+00 1.004713992898914166e+00
nan nan nan 1.563126252505011804e+00 1.005759503995820259e+00
nan nan nan 1.623246492985970235e+00 1.004957808024290911e+00
nan nan nan 1.683366733466928666e+00 1.005083681905037940e+00
nan nan nan 1.743486973947892649e+00 1.004419699904600227e+00
nan nan nan 1.803607214428862626e+00 1.004517634682762228e+00
nan nan nan 1.863727454909819947e+00 1.003637448665307463e+00
nan nan nan 1.923847695390777046e+00 1.003646435545019644e+00
nan nan nan 1.983967935871740806e+00 1.004123137090326079e+00
nan nan nan 2.044088176352706121e+00 1.003476689016897350e+00
nan nan nan 2.104208416833669215e+00 1.002925629779788830e+00
nan nan nan 2.164328657314626980e+00 1.003599963901144143e+00
nan nan nan 2.224448897795584745e+00 1.003237457363288732e+00
nan nan nan 2.284569138276546507e+00 1.002680005501569438e+00
nan nan nan 2.344689378757519815e+00 1.002862916346495270e+00
nan nan nan 2.404809619238477580e+00 1.003622947976490432e+00
nan nan nan 2.464929859719435346e+00 1.002849244157299147e+00
nan nan nan 2.525050100200409098e+00 1.001644631278850062e+00
nan nan nan 2.585170340681364642e+00 1.001445684702547467e+00
nan nan nan 2.645290581162326404e+00 1.000678609637201788e+00
nan nan nan 2.705410821643283725e+00 1.000222879261866815e+00
nan nan nan 2.765531062124241046e+00 1.001053399532083388e+00
nan nan nan 2.825651302605201920e+00 9.997475205289216849e-01
nan nan nan 2.885771543086174784e+00 1.000624747117246471e+00
nan nan nan 2.945891783567136546e+00 1.000829099136463896e+00
nan nan nan 3.006012024048094311e+00 1.001603433357946660e+00
nan nan nan 3.066132264529067175e+00 1.001889520827783153e+00
nan nan nan 3.126252505010027605e+00 1.001465840939667284e+00
nan nan nan 3.186372745490983149e+00 1.001342785860654505e+00
nan nan nan 3.246492985971940470e+00 1.000667572412084594e+00
nan nan nan 3.306613226452897791e+00 1.001179009668115238e+00
nan nan nan 3.366733466933857333e+00 1.000652120413094703e+00
nan nan nan 3.426853707414827976e+00 1.000419646286353048e+00
nan nan nan 3.486973947895785297e+00 1.001255145044242845e+00
nan nan nan 3.547094188376754609e+00 1.001018358916865303e+00
nan nan nan 3.607214428857725252e+00 1.002011218916772917e+00
nan nan nan 3.667334669338684350e+00 1.002025503441583032e+00
nan nan nan 3.727454909819639894e+00 1.001569217191253580e+00
nan nan nan 3.787575150300597215e+00 1.002085135518303582e+00
nan nan nan 3.847695390781554092e+00 1.001205928812196388e+00
nan nan nan 3.907815631262513190e+00 1.002170821662819344e+00
nan nan nan 3.967935871743481613e+00 1.001747794878959708e+00
nan nan nan 4.028056112224456697e+00 1.001818246155893988e+00
nan nan nan 4.088176352705414018e+00 1.002327136366258253e+00
nan nan nan 4.148296593186382886e+00 1.002662265606436787e+00
nan nan nan 4.208416833667341983e+00 1.003621274436169664e+00
nan nan nan 4.268537074148298416e+00 1.003219219906547055e+00
nan nan nan 4.328657314629253960e+00 1.004532677086916737e+00
nan nan nan 4.388777555110210393e+00 1.004135760441428493e+00
nan nan nan 4.448897795591169491e+00 1.004377587249865034e+00
nan nan nan 4.509018036072136582e+00 1.003482345546046872e+00
nan nan nan 4.569138276553093014e+00 1.002862013687638498e+00
nan nan nan 4.629258517034072540e+00 1.003411391164133581e+00
nan nan nan 4.689378757515039631e+00 1.003961773788539125e+00
nan nan nan 4.749498997995998728e+00 1.005663491508645979e+00
nan nan nan 4.809619238476955161e+00 1.005084957860430395e+00
nan nan nan 4.869739478957911594e+00 1.003146035132485681e+00
nan nan nan 4.929859719438867138e+00 1.002466889546253626e+00
nan nan nan 4.989979959919826236e+00 1.002060849274363896e+00
nan nan nan 5.050100200400791550e+00 1.002697901441812700e+00
nan nan nan 5.110220440881773740e+00 1.002370920602691395e+00
nan nan nan 5.170340681362731949e+00 1.002629775593158801e+00
nan nan nan 5.230460921843697264e+00 1.002288924361082856e+00
nan nan nan 5.290581162324655473e+00 1.002813509164761641e+00
nan nan nan 5.350701402805611906e+00 1.001558337153479084e+00
nan nan nan 5.410821643286568339e+00 1.002116228325150793e+00
nan nan nan 5.470941883767526548e+00 1.002094956979860729e+00
nan nan nan 5.531062124248482093e+00 1.001119092908036023e+00
nan nan nan 5.591182364729447407e+00 9.995404690990122853e-01
nan nan nan 5.651302605210403840e+00 9.995695257486730823e-01
nan nan nan 5.711422845691386030e+00 9.990031777684532655e-01
nan nan nan 5.771543086172349568e+00 9.985131796984251240e-01
nan nan nan 5.831663326653307777e+00 9.982769903330857009e-01
nan nan nan 5.891783567134273092e+00 9.981260549301254059e-01
nan nan nan 5.951903807615230413e+00 9.967488804850247464e-01
nan nan nan 6.012024048096188622e+00 9.965575270663155072e-01
nan nan nan 6.072144288577145055e+00 9.955299805452535455e-01
nan nan nan 6.132264529058109481e+00 9.960198588075872550e-01
nan nan nan 6.192384769539089895e+00 9.962891572308527621e-01
nan nan nan 6.252505010020047216e+00 9.963329963390445965e-01
nan nan nan 6.312625250501010754e+00 9.951870066513907043e-01
nan nan nan 6.372745490981968963e+00 9.945895573665967104e-01
nan nan nan 6.432865731462925396e+00 9.945456264140878355e-01
nan nan nan 6.492985971943881829e+00 9.931344302177510519e-01
nan nan nan 6.553106212424840038e+00 9.928925791933945755e-01
nan nan nan 6.613226452905802688e+00 9.928716605380768501e-01
nan nan nan 6.673346693386758233e+00 9.931762225605603733e-01
nan nan nan 6.733466933867714665e+00 9.934042807689591470e-01
nan nan nan 6.793587174348693303e+00 9.928634466318466689e-01
nan nan nan 6.853707414829655953e+00 9.935996585942644677e-01
nan nan nan 6.913827655310613274e+00 9.945354718388200732e-01
nan nan nan 6.973947895791570595e+00 9.952367875442046374e-01
nan nan nan 7.034068136272552785e+00 9.949065757595716430e-01
nan nan nan 7.094188376753509218e+00 9.960115409427610089e-01
nan nan nan 7.154308617234473644e+00 9.960277956521004228e-01
nan nan nan 7.214428857715450505e+00 9.951440132477715750e-01
nan nan nan 7.274549098196406050e+00 9.965261879793713140e-01
nan nan nan 7.334669338677362482e+00 9.983813657341812364e-01
nan nan nan 7.394789579158324244e+00 9.992312792916047126e-01
nan nan nan 7.454909819639282453e+00 1.000287958922439602e+00
nan nan nan 7.515030060120238886e+00 1.000004303010943785e+00
nan nan nan 7.575150300601195319e+00 1.001590212209245045e+00
nan nan nan 7.635270541082152640e+00 1.002879599937954724e+00
nan nan nan 7.695390781563115290e+00 1.004400889606515079e+00
nan nan nan 7.755511022044071723e+00 1.004741411785933236e+00
nan nan nan 7.815631262525046807e+00 1.005084569848455844e+00
nan nan nan 7.875751503006002352e+00 1.006590734616813698e+00
nan nan nan 7.935871743486963226e+00 1.005882772408583259e+00
nan nan nan 7.995991983967921435e+00 1.006294675275227535e+00
nan nan nan 8.056112224448913395e+00 1.006542211852965218e+00
nan nan nan 8.116232464929870716e+00 1.006927848043152718e+00
nan nan nan 8.176352705410828037e+00 1.006851359875156504e+00
nan nan nan 8.236472945891790687e+00 1.006426383425730320e+00
nan nan nan 8.296593186372765771e+00 1.006508950274293879e+00
nan nan nan 8.356713426853721316e+00 1.006685515648426010e+00
nan nan nan 8.416833667334676861e+00 1.005871126063376808e+00
nan nan nan 8.476953907815639511e+00 1.005984799806736385e+00
nan nan nan 8.537074148296595055e+00 1.006318694266795211e+00
nan nan nan 8.597194388777552376e+00 1.003586709566186785e+00
nan nan nan 8.657314629258509697e+00 1.002502272288318341e+00
nan nan nan 8.717434869739465242e+00 1.001739995098976488e+00
nan nan nan 8.777555110220427892e+00 9.995745866663279244e-01
nan nan nan 8.837675350701383437e+00 9.975727499433453271e-01
nan nan nan 8.897795591182356745e+00 9.965791662825812525e-01
nan nan nan 8.957915831663317618e+00 9.939279665657086982e-01
nan nan nan 9.018036072144273163e+00 9.916465398144623800e-01
nan nan nan 9.078156312625230484e+00 9.900737835253033969e-01
nan nan nan 9.138276553106186029e+00 9.871265913446827245e-01
nan nan nan 9.198396793587189535e+00 9.853988019146653343e-01
nan nan nan 9.258517034068145080e+00 9.846572948371720146e-01
nan nan nan 9.318637274549107730e+00 9.819260714054119932e-01
nan nan nan 9.378757515030079261e+00 9.800030753305405407e-01
nan nan nan 9.438877755511034806e+00 9.765931541783823278e-01
nan nan nan 9.498997995991997456e+00 9.747767004227565479e-01
nan nan nan 9.559118236472953001e+00 9.740000650615842082e-01
nan nan nan 9.619238476953908545e+00 9.725669568628404482e-01
nan nan nan 9.679358717434865866e+00 9.718031606276191781e-01
nan nan nan 9.739478957915823187e+00 9.698378533414349079e-01
nan nan nan 9.799599198396778732e+00 9.677116297310037751e-01
nan nan nan 9.859719438877739606e+00 9.653890689261783731e-01
nan nan nan 9.919839679358696927e+00 9.653411364151645024e-01
nan nan nan 9.979959919839666682e+00 9.663171710774529632e-01
nan nan nan 1.004008016032062756e+01 9.670044260818018156e-01
nan nan nan 1.010020040080158488e+01 9.680189814051431973e-01
nan nan nan 1.016032064128259194e+01 9.678428291933384164e-01
nan nan nan 1.022044088176354748e+01 9.682721305700429104e-01
nan nan nan 1.028056112224450658e+01 9.698128363811763242e-01
nan nan nan 1.034068136272546390e+01 9.711021801502829343e-01
nan nan nan 1.040080160320642300e+01 9.715310589290021559e-01
nan nan nan 1.046092184368739453e+01 9.731873852095592747e-01
nan nan nan 1.052104208416835007e+01 9.741775773062276711e-01
nan nan nan 1.058116232464931095e+01 9.761207284116404370e-01
nan nan nan 1.064128256513026649e+01 9.776709506650433923e-01
nan nan nan 1.070140280561122381e+01 9.798947615276919487e-01
nan nan nan 1.076152304609217936e+01 9.815839277778378724e-01
nan nan nan 1.082164328657313668e+01 9.826955815159558183e-01
nan nan nan 1.088176352705409222e+01 9.834482657649232795e-01
nan nan nan 1.094188376753505310e+01 9.833862439269186462e-01
nan nan nan 1.100200400801600864e+01 9.833846432979321817e-01
nan nan nan 1.106212424849697840e+01 9.831630609820435351e-01
nan nan nan 1.112224448897793927e+01 9.818807437393187731e-01
nan nan nan 1.118236472945889481e+01 9.808035897371865097e-01
nan nan nan 1.124248496993985214e+01 9.785310176487262979e-01
nan nan nan 1.130260521042086097e+01 9.752443802191258504e-01
nan nan nan 1.136272545090181652e+01 9.710778741171329775e-01
nan nan nan 1.142284569138277206e+01 9.670130542678773145e-01
nan nan nan 1.148296593186373293e+01 9.615690212082548260e-01
nan nan nan 1.154308617234469914e+01 9.540411518278053560e-01
nan nan nan 1.160320641282565823e+01 9.475398635025353844e-01
nan nan nan 1.166332665330661555e+01 9.393466375540889812e-01
nan nan nan 1.172344689378757110e+01 9.290975295359089614e-01
nan nan nan 1.178356713426854618e+01 9.184220980478540186e-01
nan nan nan 1.184368737474950350e+01 9.065323343176396875e-01
nan nan nan 1.190380761523046083e+01 8.940648692043768886e-01
nan nan nan 1.196392785571141637e+01 8.798891387838772005e-01
nan nan nan 1.202404809619237724e+01 8.651350651978938489e-01
nan nan nan 1.208416833667333457e+01 8.498291357308718208e-01
nan nan nan 1.214428857715430254e+01 8.335833097324201191e-01
nan nan nan 1.220440881763526342e+01 8.157255012012254447e-01
nan nan nan 1.226452905811621896e+01 7.990500726152272026e-01
nan nan nan 1.232464929859722425e+01 7.797908160044545456e-01
nan nan nan 1.238476953907818334e+01 7.617625147758603221e-01
nan nan nan 1.244488977955913889e+01 7.423701774336629589e-01
nan nan nan 1.250501002004009798e+01 7.211829449859032959e-01
nan nan nan 1.256513026052105353e+01 7.009058304649430360e-01
nan nan nan 1.262525050100202151e+01 6.801803774955451631e-01
nan nan nan 1.268537074148297705e+01 6.582553990120567633e-01
nan nan nan 1.274549098196393793e+01 6.364719322402359047e-01
nan nan nan 1.280561122244489347e+01 6.149304980618757188e-01
nan nan nan 1.286573146292585079e+01 5.924603390997418284e-01
nan nan nan 1.292585170340680811e+01 5.700642188744482475e-01
nan nan nan 1.298597194388776366e+01 5.472587415381203746e-01
nan nan nan 1.304609218436872453e+01 5.260286334039893097e-01
nan nan nan 1.310621242484968008e+01 5.040905873064707166e-01
nan nan nan 1.316633266533063562e+01 4.822446909320806108e-01
nan nan nan 1.322645290581160360e+01 4.609422977681185696e-01
nan nan nan 1.328657314629256092e+01 4.403661902517119198e-01
nan nan nan 1.334669338677351824e+01 4.201795759523943574e-01
nan nan nan 1.340681362725447379e+01 4.000391298016488517e-01
nan nan nan 1.346693386773547552e+01 3.794464362202477625e-01
nan nan nan 1.352705410821643106e+01 3.595159808274514535e-01
nan nan nan 1.358717434869739193e+01 3.401136453899286649e-01
nan nan nan 1.364729458917835636e+01 3.212067088080722277e-01
nan nan nan 1.370741482965931191e+01 3.037220201530839159e-01
nan nan nan 1.376753507014026745e+01 2.865324951113599194e-01
nan nan nan 1.382765531062122655e+01 2.696898845172884251e-01
nan nan nan 1.388777555110218209e+01 2.530975849865692018e-01
nan nan nan 1.394789579158314119e+01 2.376287397639263721e-01
nan nan nan 1.400801603206414647e+01 2.221660899079519191e-01
nan nan nan 1.406813627254510557e+01 2.071394896799841900e-01
nan nan nan 1.412825651302606289e+01 1.937070474120278218e-01
nan nan nan 1.418837675350701844e+01 1.803486293642034277e-01
nan nan nan 1.424849699398798641e+01 1.677665505472748508e-01
nan nan nan 1.430861723446894196e+01 1.556560257974928529e-01
nan nan nan 1.436873747494990283e+01 1.440549146437405947e-01
nan nan nan 1.442885771543085838e+01 1.330073340716875774e-01
nan nan nan 1.448897795591185655e+01 1.227059692231197291e-01
nan nan nan 1.454909819639281210e+01 1.127345617717839810e-01
nan nan nan 1.460921843687376764e+01 1.037895335174903039e-01
nan nan nan 1.466933867735472852e+01 9.504374088563280476e-02
nan nan nan 1.472945891783569294e+01 8.696814114535217355e-02
nan nan nan 1.478957915831665026e+01 7.920209168642119990e-02
nan nan nan 1.484969939879760936e+01 7.250563552624741948e-02
nan nan nan 1.490981963927856491e+01 6.624677286900172712e-02
nan nan nan 1.496993987975952045e+01 6.015332334116964275e-02
nan nan nan 1.503006012024047777e+01 5.439928520723282673e-02
nan nan nan 1.509018036072143509e+01 4.941113962549290028e-02
nan nan nan 1.515030060120239064e+01 4.449901861163029632e-02
nan nan nan 1.521042084168334974e+01 4.002133941167633491e-02
nan nan nan 1.527054108216430528e+01 3.609149984098285885e-02
nan nan nan 1.533066132264527148e+01 3.243810354616961933e-02
nan nan nan 1.539078156312623058e+01 2.902287094281200477e-02
nan nan nan 1.545090180360718612e+01 2.591339989277061454e-02
nan nan nan 1.551102204408814167e+01 2.306460843237800873e-02
nan nan nan 1.557114228456909721e+01 2.056604674896204271e-02
nan nan nan 1.563126252505009361e+01 1.836271412217375248e-02
nan nan nan 1.569138276553104916e+01 1.630754591366746775e-02
nan nan nan 1.575150300601200826e+01 1.449782437803975865e-02
nan nan nan 1.581162324649297091e+01 1.278620980823850367e-02
nan nan nan 1.587174348697392645e+01 1.137806954189286152e-02
nan nan nan 1.593186372745488733e+01 9.959161727121402380e-03
nan nan nan 1.599198396793584287e+01 8.719522127736651501e-03
nan nan nan 1.605210420841679664e+01 7.752533977992494101e-03
nan nan nan 1.611222444889782679e+01 6.782522848114424206e-03
nan nan nan 1.617234468937878589e+01 6.033307427406743584e-03
nan nan nan 1.623246492985974143e+01 5.300219655608964797e-03
nan nan nan 1.629258517034070053e+01 4.601878619102922792e-03
nan nan nan 1.635270541082165607e+01 4.020099870629382892e-03
nan nan nan 1.641282565130262228e+01 3.531450202703620596e-03
nan nan nan 1.647294589178358137e+01 3.107982525866396020e-03
nan nan nan 1.653306613226454047e+01 2.699731981253923087e-03
nan nan nan 1.659318637274553154e+01 2.358617946082334788e-03
nan nan nan 1.665330661322648709e+01 2.095364701226059157e-03
nan nan nan 1.671342685370744263e+01 1.793593787396455990e-03
nan nan nan 1.677354709418839818e+01 1.604722304455817160e-03
nan nan nan 1.683366733466935727e+01 1.358503871465761587e-03
nan nan nan 1.689378757515032348e+01 1.203589591235705277e-03
nan nan nan 1.695390781563127902e+01 1.050899778209951662e-03
nan nan nan 1.701402805611223457e+01 8.878908587720234485e-04
nan nan nan 1.707414829659319011e+01 7.676477122909578692e-04
nan nan nan 1.713426853707414921e+01 6.854003227122741843e-04
nan nan nan 1.719438877755510831e+01 6.024352863506548996e-04
nan nan nan 1.725450901803606385e+01 5.273182315149433199e-04
nan nan nan 1.731462925851701939e+01 4.431526732262904044e-04
nan nan nan 1.737474949899797494e+01 4.103842463431798160e-04
nan nan nan 1.743486973947893048e+01 3.624097796056977667e-04
nan nan nan 1.749498997995989669e+01 3.072234314118508190e-04
nan nan nan 1.755511022044085578e+01 2.683900328706739259e-04
nan nan nan 1.761523046092181133e+01 2.466940701774073355e-04
nan nan nan 1.767535070140276687e+01 2.179422653786132035e-04
nan nan nan 1.773547094188375794e+01 1.916862884366067328e-04
nan nan nan 1.779559118236471349e+01 1.665062065235327804e-04
nan nan nan 1.785571142284566903e+01 1.451284864015354331e-04
nan nan nan 1.791583166332662458e+01 1.242796037802462120e-04
nan nan nan 1.797595190380759078e+01 1.125923731489004461e-04
nan nan nan 1.803607214428854633e+01 1.030219225192481413e-04
nan nan nan 1.809619238476950542e+01 9.386920468824067336e-05
nan nan nan 1.815631262525046097e+01 8.740672587845556524e-05
nan nan nan 1.821643286573141651e+01 7.594293139764946206e-05
nan nan nan 1.827655310621246443e+01 6.863425971153413259e-05
nan nan nan 1.833667334669342353e+01 6.247317704096243935e-05
nan nan nan 1.839679358717437907e+01 5.523709247473549701e-05
nan nan nan 1.845691382765533461e+01 4.538805628595777376e-05
nan nan nan 1.851703406813629016e+01 4.074076540180465315e-05
nan nan nan 1.857715430861725636e+01 4.433779266210817791e-05
nan nan nan 1.863727454909821546e+01 4.322558995270899278e-05
nan nan nan 1.869739478957917100e+01 4.495665698725178662e-05
nan nan nan 1.875751503006015852e+01 4.098793569635078354e-05
nan nan nan 1.881763527054111407e+01 3.966840002435777533e-05
nan nan nan 1.887775551102206961e+01 3.671250783071845276e-05
nan nan nan 1.893787575150302871e+01 3.789130772424088487e-05
nan nan nan 1.899799599198398781e+01 3.149903817257917007e-05
nan nan nan 1.905811623246495046e+01 3.377336955425419243e-05
nan nan nan 1.911823647294590600e+01 3.556919617618462226e-05
nan nan nan 1.917835671342686155e+01 3.436445733198250372e-05
nan nan nan 1.923847695390781709e+01 3.942231412030531120e-05
nan nan nan 1.929859719438877619e+01 3.415062204958063121e-05
nan nan nan 1.935871743486973529e+01 3.310967743379540434e-05
nan nan nan 1.941883767535069083e+01 2.790512483790340644e-05
nan nan nan 1.947895791583164637e+01 2.716089617148566756e-05
nan nan nan 1.953907815631260192e+01 2.866505393905327423e-05
nan nan nan 1.959919839679355746e+01 3.061136208417076078e-05
nan nan nan 1.965931863727452011e+01 2.905626360236149741e-05
nan nan nan 1.971943887775547921e+01 3.004375788142279758e-05
nan nan nan 1.977955911823643476e+01 2.717162273541850375e-05
nan nan nan 1.983967935871739385e+01 2.687698729668753494e-05
nan nan nan 1.989979959919837782e+01 2.775685300044109064e-05
nan nan nan 1.995991983967933336e+01 3.157923892541447062e-05
nan nan nan 2.002004008016029246e+01 2.704923413891176161e-05
nan nan nan 2.008016032064125511e+01 2.544446755281117730e-05
nan nan nan 2.014028056112221066e+01 2.714209261532173162e-05
nan nan nan 2.020040080160316620e+01 2.773081422167998484e-05
nan nan nan 2.026052104208412530e+01 2.979779096306568392e-05
nan nan nan 2.032064128256508084e+01 3.344233327093820647e-05
nan nan nan 2.038076152304613942e+01 3.626320932143347903e-05
nan nan nan 2.044088176352709851e+01 3.823438828571105872e-05
nan nan nan 2.050100200400805761e+01 2.906022387439799963e-05
nan nan nan 2.056112224448901671e+01 2.906641230047356703e-05
nan nan nan 2.062124248496997225e+01 2.750352856609530883e-05
nan nan nan 2.068136272545093490e+01 3.065558339465650786e-05
nan nan nan 2.074148296593189045e+01 3.106024072922850004e-05
nan nan nan 2.080160320641284599e+01 3.107244063272840770e-05
nan nan nan 2.086172344689380154e+01 3.288334875692708196e-05
nan nan nan 2.092184368737478906e+01 4.124761786334002668e-05
nan nan nan 2.098196392785574460e+01 3.891982489355406207e-05
nan nan nan 2.104208416833670015e+01 2.926621492662087725e-05
nan nan nan 2.110220440881765924e+01 2.812745334325455828e-05
nan nan nan 2.116232464929862189e+01 2.609519460861838103e-05
nan nan nan 2.122244488977957744e+01 3.396460605899429279e-05
nan nan nan 2.128256513026053298e+01 3.166892952411053027e-05
nan nan nan 2.134268537074148853e+01 2.583000060421264518e-05
nan nan nan 2.140280561122244407e+01 2.511811299906983400e-05
nan nan nan 2.146292585170340317e+01 2.224732996551112400e-05
nan nan nan 2.152304609218436227e+01 2.733243407065471365e-05
nan nan nan 2.158316633266531781e+01 2.408884989583782646e-05
nan nan nan 2.164328657314627335e+01 2.312230806907361483e-05
nan nan nan 2.170340681362722890e+01 2.626468918282089373e-05
nan nan nan 2.176352705410819510e+01 2.549402315321079072e-05
nan nan nan 2.182364729458915065e+01 2.582913476044232024e-05
nan nan nan 2.188376753507010619e+01 2.707734836601540185e-05
nan nan nan 2.194388777555106174e+01 2.712835704248990859e-05
nan nan nan 2.200400801603201728e+01 2.792592437868623038e-05
nan nan nan 2.206412825651300125e+01 3.473966942110613362e-05
nan nan nan 2.212424849699395679e+01 3.341293157944542517e-05
nan nan nan 2.218436873747491589e+01 3.207904744762088753e-05
nan nan nan 2.224448897795587854e+01 2.800341088719333151e-05
nan nan nan 2.230460921843683408e+01 2.399715476697195760e-05
nan nan nan 2.236472945891778963e+01 2.422299367034691178e-05
nan nan nan 2.242484969939874517e+01 2.355703033951578968e-05
nan nan nan 2.248496993987970072e+01 2.504581103597985564e-05
nan nan nan 2.254509018036065982e+01 2.167782321851974910e-05
nan nan nan 2.260521042084172194e+01 2.155892940440889489e-05
nan nan nan 2.266533066132267749e+01 2.455925134105039597e-05
nan nan nan 2.272545090180363658e+01 2.336960274610069724e-05
nan nan nan 2.278557114228458857e+01 2.811506993746607741e-05
nan nan nan 2.284569138276555478e+01 2.774365847616298497e-05
nan nan nan 2.290581162324651032e+01 3.757559681689341663e-05
nan nan nan 2.296593186372746587e+01 2.697569225088627468e-05
nan nan nan 2.302605210420844273e+01 1.787962322438290067e-05
nan nan nan 2.308617234468939827e+01 1.741525333788308306e-05
nan nan nan 2.314629258517035382e+01 1.853992729777349986e-05
nan nan nan 2.320641282565131647e+01 1.903086891461283414e-05
nan nan nan 2.326653306613227201e+01 1.866127026111549545e-05
nan nan nan 2.332665330661323111e+01 2.056953725224157145e-05
nan nan nan 2.338677354709418665e+01 1.859283145448661456e-05
nan nan nan 2.344689378757514220e+01 1.907048884146154429e-05
nan nan nan 2.350701402805609774e+01 1.933520404563062549e-05
nan nan nan 2.356713426853709237e+01 1.808848846076641973e-05
nan nan nan 2.362725450901805146e+01 1.859061224246450660e-05
nan nan nan 2.368737474949900701e+01 1.927066442475479160e-05
nan nan nan 2.374749498997996255e+01 1.793033450072697565e-05
nan nan nan 2.380761523046092165e+01 1.832210447754853888e-05
nan nan nan 2.386773547094187720e+01 2.134299474199468087e-05
nan nan nan 2.392785571142283985e+01 1.874657242277387421e-05
nan nan nan 2.398797595190379894e+01 1.777320845876578334e-05
nan nan nan 2.404809619238475449e+01 1.708629275223846875e-05
nan nan nan 2.410821643286571359e+01 1.896637524439068271e-05
nan nan nan 2.416833667334669400e+01 1.814681768390197440e-05
nan nan nan 2.422845691382764954e+01 1.778504891285104063e-05
nan nan nan 2.428857715430860509e+01 2.019933976524995267e-05
nan nan nan 2.434869739478956063e+01 2.034084013295841907e-05
nan nan nan 2.440881763527052684e+01 1.895727707848579777e-05
nan nan nan 2.446893787575148238e+01 2.088112537373204176e-05
nan nan nan 2.452905811623243792e+01 2.033647562560433430e-05
nan nan nan 2.458917835671339347e+01 1.846063647874396967e-05
nan nan nan 2.464929859719444849e+01 1.737044830725588586e-05
nan nan nan 2.470941883767541114e+01 1.846979461934811681e-05
nan nan nan 2.476953907815636668e+01 1.737765425590823896e-05
nan nan nan 2.482965931863732223e+01 1.694890880645295555e-05
nan nan nan 2.488977955911827777e+01 1.946327710729863473e-05
nan nan nan 2.494989979959923332e+01 1.964540051248372542e-05
nan nan nan 2.501002004008019597e+01 2.106389341199638599e-05
nan nan nan 2.507014028056115151e+01 2.072116217567198388e-05
nan nan nan 2.513026052104210706e+01 1.888649904049269476e-05
nan nan nan 2.519038076152308747e+01 1.932566954576497013e-05
nan nan nan 2.525050100200404302e+01 1.721104337045228810e-05
nan nan nan 2.531062124248499856e+01 1.809003884354090677e-05
nan nan nan 2.537074148296595766e+01 2.061510657210912062e-05
nan nan nan 2.543086172344691320e+01 1.887517720117780145e-05
nan nan nan 2.549098196392787585e+01 1.982484841890981206e-05
nan nan nan 2.555110220440883140e+01 2.091034514329607560e-05
nan nan nan 2.561122244488978694e+01 1.955410526621079680e-05
nan nan nan 2.567134268537074249e+01 1.822076952623431461e-05
nan nan nan 2.573146292585170158e+01 1.814198455386193510e-05
nan nan nan 2.579158316633266068e+01 1.849465360417449554e-05
nan nan nan 2.585170340681361623e+01 2.132823840674346027e-05
nan nan nan 2.591182364729457177e+01 1.859012312962133302e-05
nan nan nan 2.597194388777552732e+01 1.857040296712989967e-05
nan nan nan 2.603206412825648286e+01 1.869285586449870778e-05
nan nan nan 2.609218436873744551e+01 1.845269017259582403e-05
nan nan nan 2.615230460921840461e+01 2.028416414039171256e-05
nan nan nan 2.621242484969936015e+01 2.056298175923263665e-05
nan nan nan 2.627254509018031570e+01 1.930536060378212077e-05
nan nan nan 2.633266533066129611e+01 2.046097980900921337e-05
nan nan nan 2.639278557114225165e+01 1.829006891911900054e-05
nan nan nan 2.645290581162320720e+01 1.722664147901647877e-05
nan nan nan 2.651302605210416630e+01 1.817283021033680570e-05
nan nan nan 2.657314629258512184e+01 2.013315881785552932e-05
nan nan nan 2.663326653306607739e+01 2.001316639909114738e-05
nan nan nan 2.669338677354703648e+01 2.086951280641762273e-05
nan nan nan 2.675350701402799203e+01 2.198484520581718473e-05
nan nan nan 2.681362725450894757e+01 1.793859223546548227e-05
nan nan nan 2.687374749498999549e+01 1.758915156432874549e-05
nan nan nan 2.693386773547095103e+01 1.916235716003661992e-05
nan nan nan 2.699398797595190658e+01 1.782249800997345591e-05
nan nan nan 2.705410821643286212e+01 2.019637663475946332e-05
nan nan nan 2.711422845691382122e+01 1.986236412656751829e-05
nan nan nan 2.717434869739477676e+01 2.047392381595088031e-05
nan nan nan 2.723446893787573941e+01 1.892711323309320714e-05
nan nan nan 2.729458917835669496e+01 1.858099596367573020e-05
nan nan nan 2.735470941883766827e+01 1.745824920521763375e-05
nan nan nan 2.741482965931862381e+01 1.845499275381194015e-05
nan nan nan 2.747494989979957936e+01 2.158259040787186147e-05
nan nan nan 2.753507014028053490e+01 2.047311943989348383e-05
nan nan nan 2.759519038076149755e+01 1.924005581874601014e-05
nan nan nan 2.765531062124245665e+01 1.942142159756740321e-05
nan nan nan 2.771543086172340864e+01 1.869046823423949665e-05
nan nan nan 2.777555110220436418e+01 1.887736398871625880e-05
nan nan nan 2.783567134268531973e+01 1.934647687786076849e-05
nan nan nan 2.789579158316628238e+01 2.013540399517227267e-05
nan nan nan 2.795591182364733740e+01 2.054606342517905206e-05
nan nan nan 2.801603206412829294e+01 1.874139646899477258e-05
nan nan nan 2.807615230460924849e+01 1.726692299915879995e-05
nan nan nan 2.813627254509021114e+01 1.650958238540249420e-05
nan nan nan 2.819639278557117024e+01 1.845389964234753403e-05
nan nan nan 2.825651302605212578e+01 2.059581112957211088e-05
nan nan nan 2.831663326653308133e+01 1.762309214984120461e-05
nan nan nan 2.837675350701403687e+01 1.790564795174998258e-05
nan nan nan 2.843687374749499241e+01 1.719906747941177711e-05
nan nan nan 2.849699398797597283e+01 1.722455342432243478e-05
nan nan nan 2.855711422845692837e+01 1.745144184880591170e-05
nan nan nan 2.861723446893788392e+01 2.091723411882441433e-05
nan nan nan 2.867735470941885012e+01 2.041730367590793128e-05
nan nan nan 2.873747494989980567e+01 1.876827154393041164e-05
nan nan nan 2.879759519038076121e+01 1.782535435622746610e-05
nan nan nan 2.885771543086171675e+01 1.626176914597649524e-05
nan nan nan 2.891783567134275756e+01 1.783261273529366069e-05
nan nan nan 2.897795591182371311e+01 1.680375628727104407e-05
nan nan nan 2.903807615230466865e+01 1.540981592387960527e-05
nan nan nan 2.909819639278562420e+01 1.684315683345802243e-05
nan nan nan 2.915831663326657974e+01 1.601038169897603644e-05
nan nan nan 2.921843687374753529e+01 1.546028135223612328e-05
nan nan nan 2.927855711422850149e+01 1.730529655649261058e-05
nan nan nan 2.933867735470945703e+01 1.516072492800722113e-05
nan nan nan 2.939879759519041258e+01 1.411859059654182326e-05
nan nan nan 2.945891783567138589e+01 1.472139978942193693e-05
nan nan nan 2.951903807615234143e+01 1.665777623611160906e-05
nan nan nan 2.957915831663330053e+01 1.307056449249902967e-05
nan nan nan 2.963927855711425607e+01 1.198154641230020519e-05
nan nan nan 2.969939879759521162e+01 1.088975131542435420e-05
nan nan nan 2.975951903807617427e+01 1.123126290381703289e-05
nan nan nan 2.981963927855712981e+01 9.773214378046001660e-06
nan nan nan 2.987975951903808536e+01 8.135470876340736041e-06
nan nan nan 2.993987975951904090e+01 6.676383884231922411e-06
nan nan nan 3.000000000000000000e+01 6.834606247873768766e-06
