# Supplementary material for: Multipolar electric and magnetic contributions to sum-frequency generation spectra reveal biaxial interfacial water structure
Source: Nat Commun. 2026 May 13;17:4333. doi: 10.1038/s41467-026-72345-4 (PMC13172427; doi:10.1038/s41467-026-72345-4)
Supplement: Supplementary file 3 — Source data [file 41467_2026_72345_MOESM3_ESM.zip › SourceData/SuppFig12(a).txt]

fast slow
2.190909129969160207e-01 2.192778020044730269e-01
9.403941588425188125e-02 9.420818575791155280e-02
8.514872862247926943e-02 8.498370300744299832e-02
1.995663068840995424e-01 1.999565987281961554e-01
2.093023866240371206e-02 2.091457375309852679e-02
5.364906706659289953e-02 5.365117394366037545e-02
1.715516833676710706e-01 1.714953493721995126e-01
6.795225993851693180e-02 6.805325457857591687e-02
7.148989296796429138e-02 7.145318019571748891e-02
3.603628927664289661e-01 3.603003512150458332e-01
-4.611489762106526363e-02 -4.616670860420776790e-02
4.796906818054162691e-02 4.793195385667180924e-02
8.162424554222741380e-02 8.152396255058508290e-02
4.432252118228178356e-02 4.432834173087999569e-02
-4.576352668881775165e-02 -4.580348061274629873e-02
2.562362440733481628e-01 2.562645771009159912e-01
1.017501281016622849e-01 1.013766364167698608e-01
7.036514999062992715e-02 7.033785900518628453e-02
1.223008359111744103e-01 1.220809799364775544e-01
-4.892822472094561503e-02 -4.886300218538345425e-02
4.615280925264447776e-02 4.611978777988618577e-02
2.703734265902993927e-01 2.704859925069200144e-01
2.707816012399184499e-02 2.722200820125825899e-02
-2.301894159707706250e-02 -2.313336926901367677e-02
3.931328292008461345e-01 3.931681224628365556e-01
-2.176705039157615651e-02 -2.181549180072158214e-02
4.893771017055372624e-03 4.872410355764961523e-03
2.069910780919954618e-01 2.071288648139897326e-01
-4.038676148267686394e-02 -4.023788797541132806e-02
-2.125654936680095586e-01 -2.124965541642655220e-01
1.978942789119053983e-02 1.951457631138988486e-02
4.256897174365663339e-02 4.275630006778709247e-02
4.724048045418285935e-02 4.706072854605812539e-02
2.637132904813171974e-01 2.636458890362869401e-01
1.085880533524799796e-01 1.083339723201750260e-01
-1.084511993821990483e-01 -1.084359937198303980e-01
3.356089754980087214e-01 3.356615267377396905e-01
-1.625322927884255766e-02 -1.647638197168296154e-02
-4.725990988175259033e-02 -4.745288613455791310e-02
2.202121420006463159e-01 2.203949367121869618e-01
1.450713761063622820e-01 1.451352924446552839e-01
1.033064741232949113e-01 1.033737813055100180e-01
2.709578561082285342e-01 2.710468664647905368e-01
5.098853187839354206e-02 5.117996190071757989e-02
8.671621546393962210e-02 8.671427086828178976e-02
6.749019736350339582e-02 6.689722754044410968e-02
-9.517819584970976798e-02 -9.517924466149642326e-02
-1.613609813897793135e-02 -1.622784510036719835e-02
1.954006675965483941e-01 1.953724228944663244e-01
5.745248891178351969e-02 5.753642575016915811e-02
1.229340454129809398e-02 1.227692149588090371e-02
2.009757148188489606e-01 2.014910110912418173e-01
3.860767467993452690e-02 3.874536981178662576e-02
1.526535901616608328e-02 1.549277704751480036e-02
3.578755938424871275e-01 3.581468236133509842e-01
1.228330631099212866e-01 1.227315180953375967e-01
4.585091629599191698e-03 4.964953538258314904e-03
1.609351232272221988e-01 1.607395502877358995e-01
-5.513278302815811938e-02 -5.522107599366830877e-02
8.751727488712038316e-02 8.758659002356593282e-02
1.661084827593916347e-01 1.660647268980234292e-01
1.008535771056447983e-01 1.008503994703167095e-01
9.626135304976007889e-02 9.608046761242917955e-02
1.859912485349242972e-01 1.860088907683772608e-01
1.754645903201300372e-02 1.756083202455244185e-02
5.879177345649250902e-02 5.882337291808391322e-02
2.443201661268021019e-01 2.448160410794287534e-01
-2.949984766095305883e-02 -2.950709445530950645e-02
2.171692615073913396e-02 2.168924927418790921e-02
1.865331236824671057e-01 1.861131981491578880e-01
7.625602934149329493e-03 7.623287422464218414e-03
-4.730594874041536835e-02 -4.729128314337373989e-02
2.870355566767083255e-01 2.871815203265600247e-01
-9.197813757801926240e-03 -9.316282504759000604e-03
3.667572941170275935e-02 3.668025934162692792e-02
2.703287302474332021e-01 2.703960218617010858e-01
-5.031446401478392033e-02 -5.019781653791837578e-02
-2.391300195214166036e-02 -2.391714806883311201e-02
2.412343465283648958e-01 2.407209880442628680e-01
-2.493959962131472863e-02 -2.494367499612245784e-02
-5.175258818734700811e-02 -5.193767268961657635e-02
1.862238290406136865e-01 1.863195385627338108e-01
-2.392053870635030624e-02 -2.377587395540631948e-02
4.629636365747730881e-02 4.597081110748985067e-02
-3.625895473529833213e-02 -3.620868695968700035e-02
-5.001322083722859260e-03 -5.091203311658519179e-03
-5.628525094244812843e-02 -5.637316221699797264e-02
2.306922264050230709e-01 2.305115250472627164e-01
4.927688353869605353e-02 4.963907223058182383e-02
-7.613248097561275962e-02 -7.602410765036743401e-02
2.489353842182212562e-01 2.490210312335996157e-01
7.485969002051447163e-02 7.446887356185642737e-02
-1.276889121881413618e-02 -1.301293419513603264e-02
3.745170979004082412e-02 3.713733751702789215e-02
5.477620412137868640e-04 3.965378310055007148e-04
-1.608271413434187586e-02 -1.592835459048770608e-02
2.636190873167982840e-01 2.634603197720300494e-01
-1.116980687307502218e-01 -1.114513137917625685e-01
-3.674310904943214190e-02 -3.651760720961252926e-02
2.548439497977864621e-01 2.548421792919871587e-01
2.390638398133103359e-02 2.407220109204966790e-02
-1.419383465554511017e-02 -1.412089000893286712e-02
3.410810133850482595e-01 3.409669655542036382e-01
7.637336063183960966e-02 7.619745327792397382e-02
1.116145936042547415e-01 1.118806830879529313e-01
2.533044968135981234e-01 2.532712405006397605e-01
7.978244747588172925e-02 7.933885196026972675e-02
-3.490871637309908571e-02 -3.479418589108791010e-02
2.571116421539290098e-01 2.569754804377450408e-01
-6.535063073815692951e-03 -6.517794596188456607e-03
5.022138527930340712e-02 4.996055583304302716e-02
1.851818580942388714e-01 1.850738782696366991e-01
9.485911329149340765e-02 9.492918470010248966e-02
-2.960257694839483339e-02 -2.963861575744467999e-02
3.041742010170616628e-01 3.040900152663057465e-01
-5.982119035727836293e-02 -5.955840540516660342e-02
-7.896170711045197299e-02 -7.894154845565477807e-02
2.311093529524212709e-01 2.306671994611593501e-01
4.816437686174221411e-02 4.842095093402564582e-02
-3.229678978788538130e-02 -3.226060909087838380e-02
1.123483242441728897e-01 1.121385153439605903e-01
7.432738080144923182e-03 7.581847252443786427e-03
-4.695705477732566718e-02 -4.718127834858980990e-02
2.490010713453920388e-01 2.493261737421637869e-01
7.967200525155029509e-03 8.186759136324762293e-03
-4.484308884362168957e-02 -4.471019403080218196e-02
2.711079484981926413e-01 2.712241697844978150e-01
6.315254004887899120e-02 6.329520692002080229e-02
3.181830562061874201e-02 3.185254562472267237e-02
1.247942684062149088e-01 1.248878380156867030e-01
-6.559732807058983595e-02 -6.572237931533111976e-02
2.683337994588767816e-02 2.677681882730743521e-02
3.053691601328616390e-01 3.060584106422248318e-01
-2.333159119776330101e-02 -2.325881841651246743e-02
7.660007039132024631e-02 7.648917822169294667e-02
3.404731246136986078e-01 3.406777341738940756e-01
4.441659645356194064e-02 4.417646184196560855e-02
5.271032036274096721e-02 5.256130501787911746e-02
1.473479837035694129e-01 1.473756778584172367e-01
-5.835574110596600250e-02 -5.844598946905042725e-02
9.329554554755536966e-03 9.509905612653656026e-03
1.622968180307207131e-01 1.624861597629638776e-01
-3.663959857409317122e-02 -3.699111328131295118e-02
-5.377498350478099320e-02 -5.398042891676681221e-02
3.003145606289898684e-01 3.000888097097344498e-01
-4.936726141741747120e-02 -4.930473789656808492e-02
7.557783073662794823e-03 7.867094961777862036e-03
3.571362406709789328e-01 3.571581018643785188e-01
1.465427988223985678e-02 1.480212843316530170e-02
3.477189048782057534e-02 3.482531057574698996e-02
3.554398740306241034e-01 3.554569708935566008e-01
7.134378571041383177e-02 7.141398279477599587e-02
-1.287374752578443471e-02 -1.293011336007705674e-02
2.431438733641129446e-01 2.435916956461631200e-01
-1.195164376615572843e-01 -1.196021999057206436e-01
-7.272369850494901644e-02 -7.284685909650920332e-02
2.864501080175580472e-01 2.861669512897122569e-01
-9.695867014123765726e-02 -9.723641810392699703e-02
-2.284461684217213573e-02 -2.309850794681135577e-02
2.204660715054236331e-01 2.203798906540683777e-01
2.490658407943019403e-02 2.510348007675450299e-02
1.461399357445848646e-01 1.459337607556361049e-01
3.178951308436224754e-01 3.178065249305643269e-01
-2.903019005909665551e-02 -2.888890229977078561e-02
-4.144265883826175889e-02 -4.170744965797653497e-02
2.387160113350874080e-01 2.384037420830796283e-01
-1.558480792545196073e-02 -1.594741645364783009e-02
9.738882735327991647e-02 9.715827399705097289e-02
2.639737335549782182e-01 2.639716271264131997e-01
5.396669195241021039e-05 -1.726048703917801644e-04
-3.929996923978079648e-02 -3.888623078879729911e-02
6.287878101475206927e-02 6.278035324223622815e-02
-7.225577541741193266e-02 -7.226403792542857030e-02
7.127379201904185391e-02 7.126041670001934114e-02
9.760570947549035425e-02 9.762847497194261648e-02
5.802127806327414539e-02 5.823506411185935816e-02
5.062086399525429076e-02 5.062908957602674925e-02
3.151378460914142643e-01 3.150324916347169157e-01
6.273222164808516833e-03 6.366844729630127125e-03
-1.239804537369456824e-02 -1.263647791699504253e-02
3.659685502341905594e-01 3.656259924647079496e-01
2.010162341215481277e-02 2.010327262485454153e-02
3.276419372591857226e-02 3.237759867982253903e-02
3.406242206521928884e-01 3.407503255425284872e-01
-3.286139590218751464e-03 -3.271944752152289391e-03
4.335159823247487082e-02 4.355163707674307438e-02
2.670208669903861298e-01 2.669036462705062784e-01
1.367022956926387256e-01 1.364731302345985053e-01
-8.431731039770012925e-02 -8.422607278043768575e-02
-3.153175413479374686e-03 -3.221827637756593220e-03
-4.014195252232156952e-02 -4.023013087830027562e-02
2.371094954001570082e-02 2.375172275998268384e-02
2.644946893182257286e-01 2.649223984976233903e-01
3.340301616538551843e-02 3.352018826090279874e-02
7.437913069088503137e-02 7.484894222105119288e-02
2.551250710386716580e-01 2.555680290654950282e-01
1.407094727277801438e-01 1.404877706713741625e-01
-8.807666250213641579e-02 -8.790275103374786680e-02
1.569193692651961736e-01 1.566201199991163751e-01
-1.173091514011228298e-01 -1.170839348166632238e-01
5.623355933191033496e-02 5.614234279258752125e-02
2.549511710107124629e-01 2.549994324163325499e-01
4.657120385271956535e-03 4.507662920296465724e-03
6.122057030065249095e-02 6.107858700125634588e-02
3.514904761309239345e-01 3.516602142704501333e-01
2.614392051994992791e-02 2.603477889602889839e-02
2.378824721369709322e-02 2.397437867090500968e-02
1.323030489804561186e-02 1.300038623436415748e-02
-5.912361339382279923e-02 -5.951749440183697060e-02
1.241874871614980294e-02 1.223130361490571902e-02
3.443354469499809722e-01 3.445870246657088964e-01
-9.932118445357428216e-03 -1.001005224240128846e-02
-3.180680128602512285e-02 -3.162708303255862274e-02
2.981369588901778833e-01 2.975935902575806979e-01
-7.269273818572000168e-02 -7.231677414906391432e-02
-1.725120039608057628e-03 -1.699216258617588854e-03
2.505516121645534611e-01 2.502133968862187419e-01
-1.092393943397541728e-01 -1.096832085668981299e-01
-1.093281520454825358e-02 -1.110029078299683454e-02
2.171079407998339206e-01 2.169830688508723182e-01
-2.540789771590537538e-02 -2.551381481616573840e-02
2.975026122236553924e-02 2.975900233343165349e-02
2.749805354505010513e-01 2.750472134688260462e-01
1.540676364645290550e-02 1.536576903259671834e-02
3.480321362806598068e-02 3.518056419048209288e-02
1.074340791457850663e-01 1.074153366256101749e-01
3.111353564506591854e-02 3.119391777163473337e-02
-2.285780531192506404e-02 -2.285382749792757434e-02
3.490038867504676734e-01 3.491266164364585367e-01
1.104755521110485361e-01 1.102586186921456490e-01
-1.156466245075986055e-01 -1.157130399931154130e-01
3.007852404529772761e-01 3.007666601378014004e-01
-4.792463361482868223e-02 -4.806882294563245839e-02
-2.333424611230624363e-02 -2.307981129622774935e-02
2.182483965634305079e-01 2.184185735341372392e-01
-4.334006255257948081e-02 -4.312547183822275365e-02
-7.140934795403817287e-03 -6.951733458615139659e-03
2.621433247298022851e-01 2.622029289326814894e-01
-1.183988069384860065e-01 -1.180254159211380632e-01
8.717080406367622158e-02 8.713742248994815753e-02
2.414124637578033139e-01 2.412638732027179711e-01
-2.466216473677808330e-02 -2.498725509006330739e-02
-1.381032442008247596e-01 -1.378020196670373398e-01
2.437292397351768780e-01 2.436533902087851811e-01
-1.029678615856445129e-01 -1.027355731684413132e-01
-5.014953463270478695e-02 -5.046339250123477865e-02
3.162177770563477930e-01 3.157291673343123328e-01
6.724179633501711773e-02 6.681773604110627374e-02
-2.046053605010036275e-02 -2.084439471252374360e-02
3.660860041701806677e-01 3.656073361117956888e-01
1.100286677645168770e-02 1.080114857821760227e-02
1.104408271742819414e-01 1.104345327711084707e-01
2.261349927745859301e-01 2.260223003814945120e-01
5.943926528846893431e-02 5.909051638516557570e-02
-3.348223160330716930e-02 -3.343648518323816266e-02
3.223900004583300505e-01 3.224095387423907555e-01
-8.259152246201156844e-02 -8.251994092970085792e-02
-3.375644610420310693e-02 -3.351156322214658007e-02
6.477844248142422545e-02 6.492461288400290520e-02
1.541704776589807591e-01 1.540373127300544431e-01
6.208068164409766276e-02 6.204095180238378138e-02
2.614608084953325973e-01 2.615737798518001922e-01
-9.900069094948046877e-02 -9.857667486723092898e-02
-1.148753886664456159e-01 -1.148755240379978892e-01
2.639084219729697089e-01 2.636370198253683017e-01
1.010260047346754342e-01 1.010601249130426565e-01
5.561978989395996095e-03 5.612493084824066690e-03
1.217950812797588545e-01 1.215340443933017184e-01
7.785437501720577497e-03 7.714252510760534129e-03
-1.132567284123397883e-01 -1.138103385713962884e-01
2.688122733491825622e-01 2.689820263618075136e-01
5.821756468962956815e-02 5.821757218921986415e-02
-4.207471149664889637e-02 -4.195179718874849500e-02
-5.101005190249462487e-03 -5.196903522513621893e-03
-8.910152049637867777e-02 -8.931844068133761028e-02
1.994434450245303504e-03 2.033549162044630265e-03
2.662690250894333421e-01 2.663141371587440243e-01
-5.794735558049576851e-02 -5.776906749409847774e-02
-9.408533272220298560e-02 -9.426008293750884337e-02
2.051939961010885161e-01 2.051132425202578935e-01
1.525451455370698817e-01 1.524658546518053992e-01
-1.219808394249975725e-01 -1.221477331462691163e-01
1.988787435357262656e-01 1.990906034912456601e-01
1.390280834467453874e-01 1.393040903764680705e-01
-4.590109444358738550e-02 -4.605413518689974173e-02
8.811121386942982747e-02 8.822783170763773275e-02
1.068740726163163041e-01 1.070277689254578030e-01
7.310592607072305925e-03 7.108954384272068820e-03
2.130355191427342199e-01 2.134333472501941109e-01
6.086279357273619017e-02 6.065376806249875297e-02
5.336786817798019195e-02 5.331522954491312027e-02
1.782045648915500102e-01 1.781796089024028362e-01
-1.678616887212406317e-01 -1.678680370232199792e-01
6.080178102512107802e-02 6.069045114420504317e-02
3.022253613449850107e-01 3.023202960907709347e-01
3.496450395878587802e-02 3.529755924541218282e-02
-9.985219535485194420e-03 -1.008803525078725422e-02
2.902379261979083358e-01 2.901699923944616732e-01
-6.360248079343515382e-02 -6.372554557139975540e-02
-3.722509071895026538e-03 -3.600181070006393952e-03
1.929010299158591679e-01 1.929976119311391514e-01
2.380672642598090361e-02 2.385163240602571066e-02
-1.849755184662242547e-04 -4.784885450041611080e-04
2.030188034952741805e-01 2.032233975303685269e-01
-2.738763137202612080e-02 -2.751954480725384358e-02
-1.145282001941802796e-01 -1.142899092856195647e-01
2.161445156690353642e-01 2.162518557447162815e-01
-8.757902509748526076e-03 -8.438442654394648704e-03
8.192846171401302335e-02 8.184875069326291719e-02
1.824685584673294003e-01 1.822748995610024569e-01
4.329563483232621267e-03 4.596490388692509553e-03
-6.150054959324893766e-02 -6.146212841479146982e-02
1.731312301679593380e-01 1.736748225690958602e-01
-7.417449224760237769e-02 -7.422258968710078453e-02
-1.273813653633898701e-01 -1.276322373249750286e-01
2.490313139390821773e-01 2.487761847719844044e-01
-1.143364020008465071e-01 -1.140790470293346903e-01
-8.766930822896945585e-02 -8.768810996283789294e-02
2.895321584176412388e-01 2.893393792168064693e-01
-5.573111551795395524e-02 -5.565267754581115778e-02
6.843752209312241319e-02 6.842004618716504560e-02
1.712083100165233684e-01 1.713170899729656860e-01
8.719761961991102928e-02 8.696430818946533636e-02
4.507088902686042647e-02 4.497787810971408395e-02
2.309575735325549717e-01 2.308306388520612873e-01
-1.576780046504280830e-02 -1.570232018432231660e-02
8.474878910053734726e-02 8.488394920680204792e-02
2.548426701211175538e-01 2.544024679391118093e-01
-1.407040456055788993e-02 -1.359828527761782792e-02
-1.110760678690671504e-03 -1.654774129301454875e-03
2.004090987955050307e-01 2.001982058660848607e-01
3.738473877309379800e-02 3.722681620944071068e-02
-6.453341508063037413e-02 -6.415788324644548790e-02
2.276683492225228533e-01 2.273956581833574131e-01
-5.500690003926327065e-02 -5.542015081363972639e-02
1.383191038472340040e-01 1.381849798784458294e-01
2.568451844340363666e-01 2.572964742203049937e-01
-3.992779196173799894e-02 -3.992150561651468949e-02
-7.948424936325237944e-02 -7.972007015479831704e-02
2.298837195923554289e-01 2.298288551612666097e-01
-7.666479642808204931e-02 -7.632230119668442780e-02
-2.593137165778261477e-02 -2.616315458842665212e-02
3.077283251049272028e-01 3.081629575246654928e-01
-5.345480941513974099e-03 -5.419031483970478645e-03
1.728940095010208372e-02 1.739207884700372589e-02
1.123978406717989487e-01 1.122103108034966101e-01
-1.864953555274089653e-02 -1.829797575035150767e-02
-4.952831411490288271e-02 -4.956964252688579597e-02
1.736734915901885778e-01 1.736702174627025863e-01
8.580524524143919030e-02 8.574103402734309376e-02
1.925205768497740763e-02 1.953202295640103781e-02
3.184562311562483816e-01 3.183571395951770855e-01
-1.384938934442034308e-01 -1.382288798657896889e-01
1.419988992322811228e-02 1.396267399315642872e-02
1.629490681083182180e-01 1.631323164654616409e-01
4.613669939059293623e-02 4.610352483607819268e-02
-3.553312439536120138e-02 -3.554084588873566986e-02
1.145129942677521606e-01 1.141158300233875433e-01
-6.831320727437867335e-02 -6.813099641288883346e-02
-1.167623139572531929e-02 -1.132681577896932357e-02
2.249556362203730675e-01 2.251352260866121557e-01
-4.628651148832514661e-02 -4.616517232450476765e-02
-1.033187501240264393e-02 -1.030180542632174595e-02
3.758748812825892793e-01 3.760020444482438107e-01
-2.031074892815335625e-02 -2.004474386098424946e-02
-7.382202020691447375e-02 -7.353224092921520350e-02
1.812885845864967704e-01 1.813791183959017894e-01
7.231293462687556073e-02 7.217212589121813071e-02
-1.211676935758830842e-01 -1.212105560515026464e-01
2.607123080024308370e-01 2.604950923001577157e-01
2.834507756619607244e-02 2.808527377128251096e-02
-6.615451363862730368e-03 -6.624947776352981856e-03
3.268435681046760743e-01 3.274190939096251474e-01
4.968222641554650119e-03 4.824435152670473667e-03
-1.233641435087654697e-02 -1.223269856294801131e-02
1.828528909321489593e-01 1.828164734454203466e-01
2.242570686958454337e-02 2.208146201793232191e-02
-2.545667752103922266e-02 -2.569298505248368558e-02
1.703675386690490234e-01 1.701775685690862516e-01
1.928997032051814609e-01 1.928039600797732400e-01
-2.535655270131446926e-02 -2.556527479316440463e-02
1.307685471079539363e-01 1.311535310405385069e-01
2.419736840099465710e-03 2.439686924809387862e-03
7.569134466969022756e-02 7.582354296896991197e-02
2.567448639360993545e-01 2.568692058828502267e-01
2.429936076437978071e-02 2.388069182766253129e-02
-1.214534266331746340e-02 -1.193706176003834184e-02
2.441743862540754761e-01 2.440187886970627273e-01
-6.581082654221626083e-02 -6.580545726941490481e-02
-5.577135587939195151e-03 -5.855769620058376423e-03
3.245672649214729200e-01 3.241966518445625889e-01
6.974673784803156473e-02 6.974074185249864999e-02
4.515447029041493032e-02 4.500423634505981707e-02
3.368206584554533922e-01 3.369558397240624004e-01
-4.105767331580796597e-02 -4.104040126019958823e-02
6.115402717281317492e-03 6.241507029559723030e-03
3.200999031769424796e-01 3.200886798397858390e-01
7.537036237046632059e-02 7.524086949553855652e-02
5.892030429883506754e-02 5.892926261029924478e-02
3.394417516415513258e-01 3.400453727521209890e-01
4.269132945942136909e-02 4.288356914186335772e-02
-3.806676281078630319e-02 -3.805009044074073032e-02
3.588645770668043022e-01 3.586524008263847763e-01
1.154061228054646809e-01 1.153577656418598718e-01
6.964932950242831711e-02 6.927976379604172674e-02
2.619728557404421565e-01 2.624528369722514132e-01
6.723921993289140586e-02 6.718272754417123349e-02
8.106083925425524445e-03 8.290475339556417980e-03
1.160854247281659646e-01 1.156537710133147823e-01
-3.188740870060244315e-02 -3.191582919085511616e-02
7.974868679306348906e-02 7.941240613802186266e-02
2.975377262769941522e-01 2.976982856903640506e-01
9.175727257129388803e-02 9.162555460075963443e-02
1.095102973171162702e-01 1.095098597886723368e-01
2.610421701375930659e-01 2.615205400561483318e-01
-1.003747701739561848e-01 -1.004712692387979556e-01
-2.182437696049790467e-05 8.912338244159462189e-05
2.785550642107614272e-01 2.786950142461953606e-01
1.497421627638933495e-01 1.495314056074217857e-01
-7.514584243816718051e-03 -7.291922048215164660e-03
2.629122676488809818e-01 2.629738684821960604e-01
-5.284288700094097457e-02 -5.300041362491191704e-02
1.031209703126960558e-01 1.032013145585767289e-01
2.883672269421311274e-01 2.880947304506839002e-01
-2.195007738790998378e-02 -2.155390703001059879e-02
2.266794246354808008e-03 1.945122524350743030e-03
5.117251233700585988e-01 5.115366495691755500e-01
6.567737900470597967e-02 6.553305592114010147e-02
1.055989837017166401e-02 1.041417605219354878e-02
2.389053744679723035e-01 2.388596945063110322e-01
-2.058429611924919231e-02 -2.061780112414868943e-02
-3.205440076877878047e-02 -3.247570904006995274e-02
2.444914046293034660e-01 2.444150756251264878e-01
2.541874816350260524e-02 2.569092497058235100e-02
3.179065880371364367e-02 3.185079541698943029e-02
2.775735529768389442e-01 2.776351269110532982e-01
-8.551526295167857783e-02 -8.563178467905249724e-02
4.458135572578884875e-02 4.440287931302574348e-02
2.685890065501375101e-01 2.686428082208621171e-01
-2.045857175064092273e-02 -2.058929532774331564e-02
1.481801689412107215e-02 1.465911399954730396e-02
2.605482045565061799e-01 2.607719295812379046e-01
-1.516139374164314144e-02 -1.532626821553924323e-02
5.745416860354136956e-02 5.768397899201836709e-02
9.447650212925626234e-02 9.460953162043107822e-02
-3.600103530960049869e-02 -3.594390465996981365e-02
4.677102418418628560e-02 4.688531928996779452e-02
2.746139773844032406e-01 2.748529238570823208e-01
1.636904129610441960e-02 1.633195523353364945e-02
-3.066779740838412177e-02 -3.090015035758024789e-02
3.218260765873863227e-01 3.216304342358902169e-01
-8.917823361429638024e-03 -8.771776558329244175e-03
9.659577025715410104e-02 9.651504617192267765e-02
2.043553575369215780e-01 2.046384228569016750e-01
1.709612387956455093e-02 1.693480797849043762e-02
2.154292113154174584e-02 2.143658482475573404e-02
1.939789194723596233e-01 1.937368938806726670e-01
7.530819512507344604e-02 7.487949471339383489e-02
-1.598335661430781707e-02 -1.614391925579215098e-02
1.169513576853290354e-01 1.172552824180824738e-01
-7.216557414554668551e-03 -7.511234762211242352e-03
-8.692743854468537590e-02 -8.707815744130792401e-02
2.829463470751040211e-01 2.824002350529605798e-01
-1.799463924965288841e-02 -1.816118308353982871e-02
-3.327923460354372670e-03 -3.032553153302202428e-03
3.522731955364938328e-01 3.514882232865614853e-01
4.379698689852647153e-02 4.385063306910003816e-02
-1.578834951497007019e-02 -1.574529339467100469e-02
2.108249528349177004e-01 2.107852055097581556e-01
8.907738175760702981e-03 8.948927904580111087e-03
1.265282559316227746e-02 1.293406329180251182e-02
7.742074073941407342e-02 7.773795299062516428e-02
-2.834425504852466568e-02 -2.826263376909017924e-02
-2.006187047803750789e-01 -2.008897245391681186e-01
2.735043041939564379e-01 2.738848204175785561e-01
-1.232341004425241242e-02 -1.225616333699442936e-02
7.514197511241871297e-02 7.524253617966801533e-02
1.301395701429438612e-01 1.301140869540740597e-01
-6.800286277644150557e-02 -6.848021679639504367e-02
-3.119931961043427571e-02 -3.125108376629378432e-02
2.403799831569677359e-01 2.407148424931888631e-01
-2.624452597615638955e-02 -2.604173395218488396e-02
-2.168228155620270103e-01 -2.169354426815619519e-01
1.705810096592315639e-01 1.707382644480177347e-01
3.918407005013813116e-02 3.914371128616209866e-02
4.982343077809452125e-02 4.962514476308151762e-02
3.896117709423679853e-01 3.896636221076075213e-01
-1.446692131815017213e-01 -1.446785414434557659e-01
2.612242361831730673e-03 2.193713866129685681e-03
1.827894657110812060e-01 1.830030624661128924e-01
1.205653851347672917e-01 1.203121858589442650e-01
-2.650933312868535008e-02 -2.625770769779006697e-02
1.252164150031352674e-01 1.251776442901953446e-01
1.124785203971171571e-02 1.094683386363225902e-02
6.261949958432196095e-02 6.242700996919781087e-02
1.740911597662330723e-01 1.740791930089284345e-01
-8.915741205436771011e-02 -8.905400124171826415e-02
1.185355611945272322e-02 1.177159879065935340e-02
3.856573752035037939e-01 3.857962837985661753e-01
-1.943834379730395578e-02 -1.939922630969108386e-02
4.221578019370160473e-02 4.208605781461166595e-02
1.343118888734280425e-01 1.345178617008643551e-01
5.705386033545483022e-03 5.459884630957869203e-03
-1.574535267683006834e-02 -1.597954259618737313e-02
3.077315081631072369e-01 3.080656172314250041e-01
-8.630859179348745330e-03 -8.656583654945806602e-03
5.921102908252832975e-02 5.912094866426649553e-02
2.762100712915388501e-01 2.764199040408518715e-01
-1.522848965358039423e-03 -1.617441739690368913e-03
-3.432088411294000052e-02 -3.467764523068860710e-02
3.851771318074199701e-01 3.850606690566221735e-01
2.377024110540671559e-02 2.370243943238248621e-02
2.214974820602373662e-02 2.254625951040376691e-02
1.276880871566428433e-01 1.275298128423073551e-01
1.791880507618337157e-02 1.763601811152883808e-02
-1.456952493152534056e-01 -1.462442242204145260e-01
1.988434191147521179e-01 1.988905126943782964e-01
-2.254635697053412879e-02 -2.267192428909511892e-02
6.738912032452033796e-03 6.356308002737525234e-03
3.583071712950381960e-01 3.581418244908043946e-01
9.314595824681284886e-02 9.326264690545982283e-02
5.373169869953446642e-02 5.323772964108165751e-02
1.532247658345307628e-01 1.531897990464771153e-01
-1.100547575443550641e-01 -1.100863416751636653e-01
-8.416506783438935935e-02 -8.414475740852281338e-02
3.392617059164357296e-01 3.396787021284590757e-01
-1.959986337338952000e-01 -1.960418509139884302e-01
-2.546915853303041710e-02 -2.542331636504846851e-02
3.405734664783680588e-01 3.408739183739424305e-01
3.144836365110511428e-02 3.140996857746215093e-02
-1.015346723983485688e-01 -1.010452436882309096e-01
1.985894721758511006e-01 1.984259032793583566e-01
1.055020167713750512e-01 1.056324478325626620e-01
-7.472729123807261842e-02 -7.503918428887200454e-02
1.659424519115842381e-03 1.809694417239052482e-03
1.103650134539004013e-01 1.103530131389118957e-01
-1.177509915257994866e-01 -1.177943279778547875e-01
2.182909057536204234e-01 2.183853132005602882e-01
1.132262908757330488e-01 1.136399580924700448e-01
-9.174341890711926184e-02 -9.187044336653156507e-02
3.309846649545346020e-01 3.311059926952620858e-01
3.693950606860736674e-02 3.695203787792718242e-02
3.054569239158700517e-02 3.067374426355298084e-02
1.444824150071132574e-01 1.441271700503566344e-01
-2.550364836422775588e-02 -2.534901187549408463e-02
5.207823857492115821e-03 5.285794675711195240e-03
2.204421102477120975e-01 2.204963448949732729e-01
-9.138867091374157370e-02 -9.129155894159195206e-02
-1.079321770388625146e-01 -1.076280425425098497e-01
1.375120642175312879e-01 1.375987469899257187e-01
5.228357822600421256e-02 5.232203348425489703e-02
-5.004846639166023355e-03 -4.827176315131320207e-03
2.036011320660202906e-01 2.031005295741048489e-01
-5.667257569805811412e-02 -5.656260423847090518e-02
2.095914439526248233e-03 2.036543804153331198e-03
4.025096144113466945e-01 4.023650453838811258e-01
2.316580886557791097e-02 2.287112977712800824e-02
-4.310311318919630985e-02 -4.347320268423159745e-02
1.957767715290184007e-01 1.960436537683697411e-01
1.088053373349301134e-01 1.087997669072051088e-01
1.227234633591465229e-01 1.229448446610182794e-01
2.653164474924674110e-01 2.652556710108693871e-01
1.261265831273954974e-01 1.255004733404536388e-01
6.611362813988196085e-02 6.600120237912208976e-02
2.163147853261776499e-01 2.162049053523467934e-01
4.038216338907836545e-02 4.051363306498692585e-02
1.199639813202109107e-01 1.201286849037968563e-01
1.023202696803814649e-01 1.025945549526553757e-01
2.289735132978608714e-02 2.281279422668807885e-02
-5.128626240703802221e-04 -5.674874726429492838e-04
2.525186996398070538e-01 2.526930164106372390e-01
9.813294255639717911e-02 9.827328291477442634e-02
7.678150066247196870e-03 7.607722938964019306e-03
3.343941249534073679e-01 3.345688009445643707e-01
-1.371013106537670532e-03 -1.337194124261391424e-03
1.162279161284159035e-01 1.164570819636126520e-01
2.455614519366074444e-01 2.452874309008581388e-01
2.933207851787802273e-02 2.922593855902323387e-02
5.570406312450426611e-02 5.567770017831667057e-02
2.976394542575003244e-01 2.971858249462000501e-01
3.364672032872447621e-02 3.341333737721767505e-02
3.466057404241439099e-02 3.425956159781062826e-02
7.838887860879498182e-02 7.819774269198009886e-02
4.724848252106825242e-03 4.680771461665401457e-03
8.305693559801211046e-02 8.296829307549026533e-02
3.265788562835660880e-01 3.266074866527558518e-01
-4.949258188901003996e-02 -4.936960351818802523e-02
-1.929982432373015741e-02 -1.906805975622825888e-02
2.190167466508890493e-01 2.192245640244484262e-01
2.070939244257386652e-02 2.093024486605018358e-02
-1.866085777940270848e-02 -1.868223923550081308e-02
1.879856518619286432e-01 1.883805058128751320e-01
-1.793613931669534728e-02 -1.773132199276168317e-02
-1.302049679244523736e-02 -1.324634449114995421e-02
2.717031799709281881e-01 2.720339287979663401e-01
1.061567960198527283e-01 1.060706637394851076e-01
-4.131374492555303646e-02 -4.140239741229156945e-02
2.451424419903645846e-01 2.449969330414976110e-01
-1.726014474837086641e-03 -1.865520755912185779e-03
3.262130207795935904e-02 3.249310708563830224e-02
2.446236564787288570e-01 2.446064443137710154e-01
-4.436471260078705958e-02 -4.451476729056770554e-02
7.042673292962809556e-04 5.041337426702519357e-04
1.517192975831102575e-01 1.511551758865104789e-01
-5.307103381709380764e-03 -5.479573572393168189e-03
-4.184608193455780292e-03 -4.142783214537077048e-03
1.516632073130120828e-01 1.518048625783586791e-01
-3.033626051382853558e-02 -3.085016412018690146e-02
-3.607860940923696136e-02 -3.604986800260132074e-02
1.918841624634865517e-01 1.918156616448543905e-01
-1.877301468767526016e-01 -1.873052682132376190e-01
3.121278665280843162e-02 3.125499106528618898e-02
2.700109823566135270e-01 2.695615402934591343e-01
5.588439256303423530e-03 5.579161651390445939e-03
7.619823530167282866e-02 7.584083316314164935e-02
2.469135191414545960e-01 2.471982675170643351e-01
1.688036368454817748e-02 1.708976491174967957e-02
1.252908990813791645e-01 1.254646495636875803e-01
2.811826296303370221e-01 2.811068077861247350e-01
-6.645402020485040306e-02 -6.658701213587486789e-02
-7.152188458306562267e-03 -6.993041082724597325e-03
2.044482412003423843e-01 2.043151621363558101e-01
5.166930776540464010e-02 5.187034907402329753e-02
4.983522460568572121e-02 5.009641757652210509e-02
1.323834491552422221e-01 1.324407935939242997e-01
4.770267165640306936e-03 4.969534777469539547e-03
9.505206511026907668e-02 9.510905366615883538e-02
4.565372982816100489e-01 4.566375574550570748e-01
8.279757395775163079e-04 7.465902086254483979e-04
-1.109147203127736070e-01 -1.113137345818049628e-01
1.914010654298219927e-01 1.913498734860026584e-01
4.145973190135443520e-02 4.147082094214677578e-02
-4.420059981878574074e-02 -4.406848061072392297e-02
3.032571553912495332e-01 3.029141410071247154e-01
4.209413979333638881e-03 4.429327885679495286e-03
-7.381990549125674872e-02 -7.436431970342005648e-02
1.703333062076748394e-01 1.703824542334604897e-01
7.680528060924063372e-02 7.674641420253047741e-02
5.633017038663191284e-02 5.634871888888558916e-02
1.620430263395596371e-01 1.619098652462819810e-01
4.182674481164491698e-02 4.161644893418676994e-02
-9.664426865572381398e-02 -9.663919996505307419e-02
2.117397496070897445e-01 2.119867710027460439e-01
1.813884376424150235e-01 1.815120821625488545e-01
1.262388707549941952e-02 1.295853159956575351e-02
3.001636208332258970e-01 3.002126608259399476e-01
-1.538525363059362570e-02 -1.526466348306389914e-02
4.187390221523879658e-02 4.185376383057898969e-02
2.206512570655604355e-01 2.203705128718924655e-01
5.496119471389458722e-02 5.497187636700417296e-02
-1.374092841915234078e-02 -1.402993011997829761e-02
1.456636726661788561e-01 1.456282962026954897e-01
9.567527868517514134e-02 9.547962666406287213e-02
-2.171426095784739774e-02 -2.176109344815570570e-02
1.935107072140673512e-01 1.936839193724749497e-01
9.681322422235394409e-02 9.699475125704970502e-02
2.448739911934718488e-02 2.436952365927897921e-02
1.329808502752743427e-01 1.325145425830911161e-01
4.988837771079554506e-02 5.005875708273783975e-02
2.492260482879249742e-02 2.473241741228143428e-02
1.872364223820703333e-01 1.871617433833424882e-01
-3.195777037442103924e-02 -3.190715014066610594e-02
4.955830888855094346e-02 4.972745352674925318e-02
3.758297119124870411e-01 3.755163908887316215e-01
-4.960173273708454872e-02 -4.960832819605368732e-02
8.996529214113094947e-03 8.577727350956501975e-03
1.108214782807210447e-01 1.109887747043716705e-01
-1.147578177752817952e-01 -1.147529326170242253e-01
-6.560432311671955674e-02 -6.536677445850887225e-02
2.331619737922978608e-01 2.331210489714996004e-01
-4.622957355443819971e-02 -4.625863671820999723e-02
2.539050055902802860e-02 2.544155504862705489e-02
3.245717582563330539e-01 3.243198688302986743e-01
3.085585582440026134e-02 3.091176047383395117e-02
8.594218093115779666e-02 8.573888528531183051e-02
1.091913004668230713e-01 1.092718715491222126e-01
-3.728471559215824210e-02 -3.714838375892945410e-02
9.197327707331352797e-02 9.225471464056614335e-02
8.088447249930225125e-02 8.109781269285015748e-02
6.652554565247384422e-02 6.633937062683287200e-02
-8.062844842842892268e-02 -8.052163505455467440e-02
2.857808729549466964e-01 2.857589221265256496e-01
7.125254546042406045e-02 7.141557110948894282e-02
-3.963021001496368212e-02 -3.980895920468464910e-02
2.458909630937329560e-01 2.463708762866135271e-01
-3.868263629300880413e-02 -3.835452218546485381e-02
-4.455233960685245354e-02 -4.465111575144036643e-02
4.176797888289523336e-02 4.183664216984751827e-02
2.209831289442561741e-01 2.210578377374561865e-01
-3.672321981863985174e-02 -3.665264112188212214e-02
1.703169859332419045e-01 1.707613449069393941e-01
3.298057797308841937e-02 3.287357965250834596e-02
1.174904310813442848e-01 1.175331245520009615e-01
1.787872529344616546e-01 1.785925094052616957e-01
1.200833270915345197e-01 1.200437776844938409e-01
6.185225772685086498e-02 6.190309918013300189e-02
2.636461289395785057e-01 2.635212173259465218e-01
7.132808927757110229e-02 7.171237609855554695e-02
4.431900891677675869e-02 4.423226198026224826e-02
3.425828681463983783e-01 3.426473797221592510e-01
-1.405560877389235366e-02 -1.396714584843320589e-02
-7.328107373814604641e-02 -7.338584254325992984e-02
2.402358418561436060e-01 2.405645594274438415e-01
-8.486539452447683374e-02 -8.472071999283965760e-02
-6.781982344560072429e-02 -6.752050973111922705e-02
1.191675744053690839e-01 1.192941537811086639e-01
-4.384338666890146008e-02 -4.393546748529440077e-02
-6.095961166624899730e-02 -6.101633413114693899e-02
4.905710400298142482e-02 4.894631737263365617e-02
1.343191547856233403e-01 1.341365622790423040e-01
-8.006342245372366495e-02 -8.030064549162724274e-02
2.076204838972937339e-01 2.070713737435110613e-01
-2.136322936402989398e-02 -2.146050029327849218e-02
2.079228838027253126e-02 2.023869413290392549e-02
2.954742168214056774e-01 2.954523954292613830e-01
1.146332802643456293e-02 1.172127305257578654e-02
3.334989352499503207e-02 3.354728060536511791e-02
2.792752347595537366e-01 2.795633135254790846e-01
2.506757639084972178e-02 2.523536316081450778e-02
-4.384987075871284862e-04 -5.541421379053004413e-04
9.312623340640613367e-02 9.300942916623847201e-02
-4.725608797200740036e-02 -4.722698282545902820e-02
-1.073657632825169086e-02 -1.072798086513524971e-02
2.598745874953707902e-01 2.601038679842903600e-01
-4.648352289065686878e-03 -4.809516456443212011e-03
-8.183266460160720790e-02 -8.162922493141025471e-02
1.944248006729556444e-01 1.946447143825570658e-01
1.381492102170664149e-01 1.383541357705344865e-01
2.970117878024708391e-02 2.970962619848774647e-02
1.200073117845398551e-01 1.200791054064253988e-01
2.711743593556417350e-02 2.730086260673605936e-02
-2.417521150192753626e-02 -2.438168683799952358e-02
2.358651917782690344e-01 2.360684369485841483e-01
-1.049364689722761812e-01 -1.052358369400610977e-01
-1.144895905407001813e-01 -1.144908553554726816e-01
2.636772193978089707e-01 2.636861523744322144e-01
7.201181895420948054e-02 7.189314090161222359e-02
-1.206438633250469794e-01 -1.202590609616566858e-01
2.418170475598482305e-01 2.420550265835633708e-01
8.749403907596093113e-03 8.944952187420650985e-03
-4.814476824701219466e-03 -4.896612693100182989e-03
3.008157038334746125e-01 3.010869132568329554e-01
7.492981849948690543e-02 7.481609047093303044e-02
1.108563396660336084e-02 1.099984280221112838e-02
2.592097132215329669e-01 2.590428879442011056e-01
1.475355119174152629e-01 1.474222456602922449e-01
-2.227444600671616565e-02 -2.232872808915559171e-02
1.745450909486684354e-01 1.743422734873134872e-01
1.612420318403063046e-01 1.608727555848429303e-01
3.410148703503819434e-02 3.409245007454959203e-02
3.491577022871772407e-01 3.495562772759693848e-01
9.883104990310928595e-02 9.857178851172559986e-02
5.071516499488028240e-02 5.104646929606351802e-02
2.724491421927893731e-01 2.727194366819508109e-01
-1.225650101756856200e-03 -1.185161648298506789e-03
1.574690330411015939e-03 1.443140624135431146e-03
2.783078104599933100e-01 2.778978889934629048e-01
3.946928538323517255e-02 3.952669372179044155e-02
-3.509185340132960074e-02 -3.481032731106614708e-02
3.391018624625083411e-01 3.393855496246400150e-01
-2.211301597232807545e-02 -2.198633983120770047e-02
-2.203454518426940234e-01 -2.200431351797566271e-01
1.549318888456369669e-01 1.552608092464748402e-01
-6.357446976171819697e-03 -6.424876796140526272e-03
5.228097423608413230e-02 5.200975867898192245e-02
1.925844960206162804e-01 1.924921389207655542e-01
-5.109399919138578328e-02 -5.126311662850010359e-02
1.555868271572952710e-01 1.555583794965716971e-01
2.148704359403595388e-01 2.151943621435276344e-01
9.053319314892385727e-02 9.054040286014537753e-02
-3.685816884092273094e-03 -3.869471566184827949e-03
3.024215291632099123e-01 3.021922557248771790e-01
-1.596127105084406417e-02 -1.559866574021528084e-02
8.274406730773493923e-02 8.293501633282446273e-02
2.364761972265179146e-01 2.363561441917893524e-01
3.762426815474944654e-03 3.909199666799188268e-03
-1.402635038133107429e-02 -1.441447762528354215e-02
3.037943648879068981e-01 3.038429987032144619e-01
-9.089868482633796376e-02 -9.112612463173756783e-02
3.463454371375111751e-02 3.425243218652251204e-02
2.481018988747414056e-01 2.480613944695526374e-01
-1.002975651200533891e-01 -1.001539880537606758e-01
-7.733436420098313557e-02 -7.732796042378473067e-02
6.248732928003056242e-02 6.239367480672745880e-02
1.825755194742046950e-01 1.828036077777765445e-01
-1.319288466965072848e-01 -1.324130725128287167e-01
2.411109624674569463e-01 2.409642979024545772e-01
-9.492811919570579016e-02 -9.475467286822879254e-02
1.869798235280668158e-02 1.853509204913925817e-02
6.415263853891708945e-02 6.343170201072916015e-02
7.012082233293970290e-02 7.025702767541482097e-02
5.090295834696954846e-02 5.054726347705810335e-02
1.405303646970206821e-01 1.408031850641554839e-01
-1.008624053743344406e-01 -1.007144722321191704e-01
-3.706378617969055544e-02 -3.715729977954353863e-02
2.729966583195447272e-01 2.726730849913981958e-01
-8.462629495193690898e-02 -8.495691604301619515e-02
-2.293019660763136180e-02 -2.298262727253933338e-02
3.133824627697978094e-01 3.133261897075113045e-01
2.591341599890373965e-02 2.599432642481939656e-02
-3.420350548962866610e-02 -3.401186875230612777e-02
1.605936070058748832e-01 1.606366144818393016e-01
5.591039633904660439e-03 5.386848163255652557e-03
6.118870932838022317e-03 6.490655402023744712e-03
1.573347133340042836e-01 1.572568476995371556e-01
-4.605838410935253827e-03 -4.733058734913435719e-03
-6.170425383182100154e-02 -6.175359286116716834e-02
2.436693075165076161e-01 2.436073549322895215e-01
-1.238260991234988451e-01 -1.237561124874482221e-01
4.736959479875532675e-02 4.731798772843896078e-02
2.276156007529484271e-01 2.275125279356187691e-01
2.020632798318460210e-01 2.019818854832433064e-01
1.193106280140571705e-02 1.178137830587559429e-02
5.567088417976871068e-02 5.572171319203987616e-02
-8.145189577841388529e-02 -8.142786200562802945e-02
3.329802273243831490e-02 3.325728353556629824e-02
1.323335140811762178e-01 1.322238792826296583e-01
4.643871426904078864e-02 4.673896013957652695e-02
-6.380264978335348225e-02 -6.377425526654570409e-02
2.292555798628477803e-01 2.291943828071026645e-01
-1.011049157816004337e-02 -1.005745664187172005e-02
1.912541137274184275e-02 1.902666343859042361e-02
3.373687860292802210e-01 3.373874539661207428e-01
-8.519872312313239715e-02 -8.528333008265558124e-02
-6.793468015147244299e-02 -6.798929240254916739e-02
3.957602681966819747e-01 3.959694526134138748e-01
-9.912144956193278539e-03 -9.862461342918590543e-03
2.468650147474175938e-02 2.484522026119223570e-02
2.472438274369390121e-01 2.472112472896126067e-01
-3.435930164762995842e-02 -3.438108418002701339e-02
1.049596705167392396e-02 1.050616117291470163e-02
1.931620966185862431e-01 1.932777015045473723e-01
7.010076455935257411e-02 7.007309750184539943e-02
5.071221940449321952e-02 5.041593034373516996e-02
6.717657885456229661e-02 6.720312593739337370e-02
1.836328556801751222e-01 1.834135404929986279e-01
-3.324652140245339116e-02 -3.335582375239257158e-02
2.869744199153109188e-01 2.869176284085078188e-01
-7.220546620666978832e-02 -7.229844132574539395e-02
4.439820820235509946e-02 4.443952928048702095e-02
2.561899601625965417e-01 2.559032466062310940e-01
6.063262698114860183e-02 6.118833694606585355e-02
-5.488487604260539054e-02 -5.501755831503011424e-02
3.374525661747007077e-01 3.376938902219375760e-01
-1.390385017156514288e-02 -1.381821790156517564e-02
1.382788899098683251e-02 1.414997336155540339e-02
1.959832371381989846e-01 1.959399446190830119e-01
3.398615431489922234e-02 3.405843846558528898e-02
5.557592380099919682e-02 5.562802536514564050e-02
2.270359297427455569e-01 2.271287834602318256e-01
-6.401416255593227189e-02 -6.369520425534772046e-02
-1.303474484431166314e-01 -1.302644331146843859e-01
2.823519608604961317e-01 2.829569584508671576e-01
5.542267570761532508e-02 5.555433954001022523e-02
1.056672205937813323e-02 1.060022491347416447e-02
1.943230762178206339e-01 1.942832932454595929e-01
6.314113991766660827e-02 6.314384495766144079e-02
1.127972554726413001e-01 1.132523156261742575e-01
1.426302505514104313e-01 1.426418809035696067e-01
5.784198263782589639e-02 5.746028963465826117e-02
-1.187252392774355153e-02 -1.201490638200457955e-02
1.394321564847923467e-01 1.395286301022777009e-01
-2.163007022581289046e-02 -2.179036579986644642e-02
-1.120676685749442680e-01 -1.122380299210399418e-01
2.394051567510138701e-01 2.393454862311949760e-01
-6.612074323344194204e-02 -6.588827200098262837e-02
-6.086798232008357873e-02 -6.040050637979370307e-02
2.932459781710493596e-01 2.932356939659297446e-01
8.478398499584657855e-02 8.443677475571123581e-02
4.123285400845402848e-02 4.111353668573262260e-02
7.680048619811580268e-02 7.676647798554636637e-02
5.334614762605585647e-02 5.336388706356341716e-02
1.784465033996013861e-01 1.785338197901736867e-01
2.359212508254436569e-01 2.361094586634529258e-01
1.698875764866865368e-02 1.708451913769500410e-02
-1.351969035621188031e-01 -1.354237762362811293e-01
2.483372004730814986e-01 2.483906710600083390e-01
3.622598585213182565e-02 3.595532987167896627e-02
-4.853760327303141553e-03 -5.267638640853156834e-03
2.023972516497068441e-01 2.024712564220501887e-01
5.175395849583232233e-02 5.184184074126876179e-02
-8.975592442668893500e-02 -8.981198512918117660e-02
2.113592597278255991e-01 2.113768244597633017e-01
3.967660962529448443e-02 3.950266608973632132e-02
3.449163248804133081e-02 3.430896746399535180e-02
1.589281075085446915e-01 1.591267131865753415e-01
3.113119393539252183e-02 3.134469069113592771e-02
-1.034023796701147857e-01 -1.037780850162587781e-01
2.270516827863981457e-01 2.266818210390890154e-01
5.692352961607574646e-02 5.711907655968453956e-02
-1.341388200330934921e-01 -1.337547645370107119e-01
2.248209310756679180e-01 2.250866216468941639e-01
2.887529350047842933e-02 2.920447698223985200e-02
-9.817128565905924170e-03 -9.985013242195245678e-03
4.967298331015822244e-02 4.958472367814274750e-02
-7.678801768768575564e-02 -7.685446389158430425e-02
-4.276547491979661164e-02 -4.284638490135640743e-02
2.669753975188567385e-01 2.668118637700292450e-01
4.617513205664443982e-02 4.654371982305401806e-02
3.129665539658616630e-02 3.096480817767240448e-02
2.355496849200781062e-01 2.352012070215587503e-01
1.360827239073636730e-01 1.359481335543634983e-01
-5.057116829964240952e-03 -4.776739565241323697e-03
2.818796182391811178e-01 2.818586035243087484e-01
-3.813588645487482609e-02 -3.802090655792835644e-02
5.094989632478271607e-02 5.102011393467336536e-02
2.131507968331653458e-01 2.134165518595177169e-01
4.309626218988853175e-02 4.353582520319818766e-02
-5.054216086858756563e-02 -5.057378528449721355e-02
1.667104495522596652e-01 1.665797831055783884e-01
2.213471247159596797e-02 2.231218851582893875e-02
2.050817551103083919e-02 2.046347689596310013e-02
3.128488493828738282e-01 3.125860424142765104e-01
-5.090796386916349170e-02 -5.074451189014088370e-02
1.239075080213185853e-01 1.236475267885209922e-01
2.994377488153801559e-01 2.994974928788841084e-01
-3.472197256188873371e-02 -3.515121964160383000e-02
-1.226465046079919519e-01 -1.228405790329920866e-01
2.956907098540255685e-01 2.956332372696791611e-01
5.586813142445369584e-02 5.561953910386173427e-02
-6.496074233375427609e-02 -6.467894651095744407e-02
2.766196169853014641e-01 2.767099478202421081e-01
6.745985551904033761e-02 6.753235731261203467e-02
4.534038842912156697e-02 4.545398273744812034e-02
2.173283831265877819e-01 2.174515201928676755e-01
-1.205548016298755611e-03 -1.037431110012672483e-03
1.115473579155405459e-01 1.118079579665168383e-01
2.739837131999836028e-01 2.737182486316738772e-01
3.902010791597666783e-02 3.923577771970174211e-02
-1.036344729346775489e-02 -1.043232837402926529e-02
1.995476242244523801e-01 1.996252783119563667e-01
2.895728792389665879e-02 2.911457980324057282e-02
-3.826947801834870710e-02 -3.826340677636405618e-02
2.195233841091806526e-01 2.194719285824499877e-01
-2.337468621673449362e-03 -2.425369161831399112e-03
7.431567852927166429e-02 7.432251926279202781e-02
1.985219429274023284e-01 1.983587776094975219e-01
7.792819765275365088e-03 8.039131609866105241e-03
-1.337688204244277257e-01 -1.338075981815972648e-01
2.233101730822506514e-01 2.234975180235377612e-01
5.213313902757981885e-03 5.009671107263421498e-03
-6.794631913043390481e-02 -6.775627709663686882e-02
1.623326364547973133e-01 1.623963529908044878e-01
-5.303916341470442386e-02 -5.295353856819383365e-02
-1.120905202488266528e-01 -1.119340650839735912e-01
1.836975346184914204e-01 1.839560484333132018e-01
-8.685021375318940917e-02 -8.708582388092449278e-02
-1.707796825474004188e-01 -1.708163089200822882e-01
1.109417269495650005e-01 1.106935090755824386e-01
1.867210869928762756e-02 1.858467275618320286e-02
-1.830314618820621728e-02 -1.852027674740535160e-02
2.038617062753516618e-01 2.036150518080980520e-01
1.759951712353026443e-02 1.731693046893436477e-02
-3.017010865339462503e-03 -2.986175602781222273e-03
2.712902051749692678e-01 2.709423046423020121e-01
1.012769340585800357e-02 9.973322118545464854e-03
1.255652176965297573e-01 1.255958183926849658e-01
1.998571966971065539e-01 2.000893792046798125e-01
1.110626796049760459e-02 1.106560040410896339e-02
-2.346293274951059132e-02 -2.353765290734319629e-02
1.874232931909014521e-01 1.876941656540460357e-01
1.084064899660824033e-01 1.083421416083898414e-01
2.963708370804817721e-02 2.970294216705862342e-02
1.607174393515366506e-01 1.608435500684640418e-01
5.058186695880444173e-02 5.065939757685396921e-02
-1.450613738888374693e-02 -1.455331801493090806e-02
3.481318992426251091e-01 3.480703132197002225e-01
-4.279482338000985264e-02 -4.270558738050507508e-02
-6.783368378750710692e-02 -6.798112067391658131e-02
3.664636174745073971e-01 3.663538901024345207e-01
3.917104256280488916e-02 3.881593451553034396e-02
-9.537933676325532906e-02 -9.517500239632163683e-02
2.776862114567730799e-01 2.778775690886177152e-01
-8.970442491806017438e-02 -8.929183804617261966e-02
-1.782697474062459875e-01 -1.786512994220836870e-01
1.520402937687798106e-01 1.521790813464718450e-01
-1.144810251701741388e-01 -1.146384412075209386e-01
-1.543631692361059626e-02 -1.559857957080025385e-02
2.191651268085368087e-01 2.192386905054664326e-01
2.325267357841266647e-02 2.319501975266014329e-02
4.328906327141553156e-02 4.308304822885111046e-02
3.021812409337951699e-01 3.019990543442074293e-01
-5.979308851842643491e-02 -5.982591036321799338e-02
7.427963479210462905e-02 7.420636024689414301e-02
1.637776231795034509e-01 1.640605909874775226e-01
7.304062864489846429e-02 7.323075082276510328e-02
-7.013830421881882271e-02 -7.044794201623351404e-02
3.295731657100493539e-01 3.299438696729259934e-01
-6.039159154097508558e-02 -6.032921697892847795e-02
8.621022969053541984e-02 8.657237715384960564e-02
2.884654603258181016e-01 2.886271730659216717e-01
-5.387790010282253461e-02 -5.422415974688486046e-02
-1.200262849922312594e-02 -1.176715413160600403e-02
2.913464047642668198e-01 2.911490864620696617e-01
1.246261555298198639e-02 1.247320167291999550e-02
-3.535668556406775312e-03 -4.185471653858930177e-03
3.013812410259203434e-01 3.015847689630383743e-01
-1.008473085596685581e-01 -1.008545451052117875e-01
4.335804925261995887e-03 4.552588007683804755e-03
1.970458617918553201e-01 1.971821243406159663e-01
-2.719875388210864220e-02 -2.704937084938947162e-02
-2.988875305442278280e-02 -3.005059211192556007e-02
2.448493584356175035e-01 2.448201617479581482e-01
-2.897184048008493579e-03 -2.997637092590827411e-03
-9.415141561839179829e-02 -9.381458270811643407e-02
2.775316034989586678e-01 2.776385167091794948e-01
-9.330563864394611495e-02 -9.317511634375101603e-02
-1.311892958421980501e-03 -1.397179817475214603e-03
1.887856982813315709e-01 1.886827426625113102e-01
-5.801361427282558658e-02 -5.823756341613499365e-02
1.852325379559190410e-01 1.853253559379200166e-01
3.360556415167215150e-01 3.362032005846320448e-01
-1.318653213539449642e-01 -1.317999418913604892e-01
6.410819191536366868e-02 6.366166317376462103e-02
3.004010935126869564e-01 3.006288312150459108e-01
-7.863403250121006605e-02 -7.866805635335426261e-02
2.090792747063286161e-01 2.090756588364178770e-01
2.604330908444554282e-01 2.604272983552276544e-01
-3.085664455078258872e-02 -3.086607964594013237e-02
1.158927070339712748e-02 1.161464833877199308e-02
2.924751637379640612e-01 2.926738492335742015e-01
-1.356233815499952901e-02 -1.334591268561225764e-02
9.395517258744577604e-02 9.390619023178903291e-02
3.599729422492031761e-01 3.602922292227466183e-01
-1.265988023357453654e-02 -1.227926755681378081e-02
-1.386853004140160134e-02 -1.386247418945250540e-02
1.666790695207676365e-01 1.665039157089518718e-01
-8.628419074576079706e-02 -8.635032926240954199e-02
-1.208343696885766372e-01 -1.207840705847390839e-01
3.348785405038786633e-01 3.350227478514530288e-01
4.624798071332404670e-05 -2.276550557849948704e-04
8.424204870245268015e-04 7.328575889153648862e-04
3.723376252878358716e-01 3.725564577456176862e-01
7.280247553545227124e-03 7.249720630380322023e-03
-1.033077234303750036e-01 -1.035012753833050581e-01
2.358880004343728021e-01 2.358826745722165386e-01
-5.258351136325909586e-02 -5.195782572819207523e-02
1.412387462163978979e-02 1.402098018093695352e-02
8.733524295745975774e-02 8.727449435935934197e-02
-1.195815370480144413e-01 -1.198608341375800440e-01
1.334478063539573656e-01 1.335478718027953149e-01
2.290898524682957182e-01 2.288704252735168643e-01
-2.797588321091815447e-02 -2.755216226067573257e-02
-2.114825945912890415e-02 -2.145453120024020874e-02
2.914947086432349010e-01 2.916339054509791140e-01
1.357797315526892631e-02 1.337175501099569820e-02
-1.030582839824852395e-02 -1.013347570838052034e-02
2.534188425467462924e-01 2.538304355515176303e-01
7.881982876092413076e-03 7.849779126166425702e-03
-1.382582749978356236e-02 -1.406971735106482199e-02
2.879403783878446976e-01 2.882312700090955415e-01
1.663700340557303647e-01 1.665472176903375623e-01
4.185554503403157711e-02 4.216003209696392307e-02
1.805982886462847437e-01 1.807342173866952340e-01
4.243107586134031717e-02 4.241179377133191819e-02
-1.054859555257387366e-01 -1.057630894589075693e-01
