# Supplementary material for: Multipolar electric and magnetic contributions to sum-frequency generation spectra reveal biaxial interfacial water structure
Source: Nat Commun. 2026 May 13;17:4333. doi: 10.1038/s41467-026-72345-4 (PMC13172427; doi:10.1038/s41467-026-72345-4)
Supplement: Supplementary file 3 — Source data [file 41467_2026_72345_MOESM3_ESM.zip › SourceData/SuppFig9(e).txt]

# f 1.7A -1.7A 0.0A
-5.211939062499998727e+03 nan nan nan
-5.210896674687498489e+03 -1.081289368640079573e-01 7.789842975348092169e-02 3.153104016737058677e-04
-5.209854286874999161e+03 -1.115158696214242906e-01 8.175979746780687174e-02 3.220748725962730092e-04
-5.208811899062499833e+03 -1.147216896905224048e-01 8.572908481419587445e-02 3.277565774997576609e-04
-5.207769511249999596e+03 -1.177502784925592294e-01 8.977077584005316302e-02 3.323890082941869436e-04
-5.206727123437499358e+03 -1.206320448422104619e-01 9.385661942387685253e-02 3.360286630856419926e-04
-5.205684735624999121e+03 -1.233890683781971032e-01 9.796963927487280233e-02 3.386759327151720031e-04
-5.204642347812498883e+03 -1.260112567823451490e-01 1.020804723528146440e-01 3.401628944319105082e-04
-5.203599959999999555e+03 -1.284714178735924250e-01 1.061779920271475608e-01 3.402809374848514011e-04
-5.202557572187499318e+03 -1.307551215526425170e-01 1.102772700942217798e-01 3.390458090225818410e-04
-5.201515184374999080e+03 -1.328520721418511297e-01 1.143889552881944549e-01 3.364996933594262751e-04
-5.200472796562499752e+03 -1.347467424675526937e-01 1.185108272418280706e-01 3.325189427921027593e-04
-5.199430408749999515e+03 -1.364418221135277332e-01 1.226318624456257944e-01 3.270645854747524037e-04
-5.198388020937500187e+03 -1.379372152245018079e-01 1.267507957207806568e-01 3.202635306479528722e-04
-5.197345633124999949e+03 -1.392177764766337478e-01 1.308692030192102895e-01 3.122358999117644186e-04
-5.196303245312499712e+03 -1.402745710498289888e-01 1.350006044882477996e-01 3.029563676585222834e-04
-5.195260857499999474e+03 -1.411072780730710519e-01 1.391455192314506872e-01 2.925098431924774158e-04
-5.194218469687499237e+03 -1.417329491771122663e-01 1.433012616620397695e-01 2.811147238739779091e-04
-5.193176081874999909e+03 -1.421902458665670610e-01 1.474751965591186154e-01 2.688699487652013620e-04
-5.192133694062499671e+03 -1.424864998007670802e-01 1.516621529049341222e-01 2.556838055470821484e-04
-5.191091306249999434e+03 -1.426161131384289238e-01 1.558510072832312854e-01 2.414199203033269678e-04
-5.190048918437499196e+03 -1.425928254204404944e-01 1.600363852144456311e-01 2.261801130387939077e-04
-5.189006530624999868e+03 -1.424227247078250769e-01 1.642076933647185766e-01 2.101737905789094344e-04
-5.187964142812500540e+03 -1.421071699533479615e-01 1.683553405382292034e-01 1.934779542557382888e-04
-5.186921754999999393e+03 -1.416643686398074420e-01 1.724624933902239865e-01 1.761741252606894323e-04
-5.185879367187499156e+03 -1.411196273180046479e-01 1.764965701112655438e-01 1.584313538365518027e-04
-5.184836979374999828e+03 -1.404679276775165353e-01 1.804422955704976794e-01 1.402539028387690917e-04
-5.183794591562499591e+03 -1.397070730575704911e-01 1.842687364856376298e-01 1.215538304734853836e-04
-5.182752203749999353e+03 -1.388582644667807342e-01 1.879379595967299033e-01 1.024859664685335453e-04
-5.181709815937500025e+03 -1.379582576102436897e-01 1.914321433887321011e-01 8.326755470404190998e-05
-5.180667428124998878e+03 -1.370539692144450150e-01 1.947329537353835460e-01 6.400279039463013190e-05
-5.179625040312499550e+03 -1.361886790450093920e-01 1.978256697726041291e-01 4.485398219562618119e-05
-5.178582652499999313e+03 -1.354046122806798202e-01 2.006925157647898861e-01 2.606518276057997368e-05
-5.177540264687499075e+03 -1.347496520662246622e-01 2.033002861016254548e-01 7.763888849074353400e-06
-5.176497876874999747e+03 -1.342470391001674701e-01 2.056317195908786977e-01 -9.999150700462590326e-06
-5.175455489062499510e+03 -1.338874645212942971e-01 2.076926084308028386e-01 -2.730942883578322796e-05
-5.174413101249999272e+03 -1.336761116606595134e-01 2.094822020478285252e-01 -4.423791326976626598e-05
-5.173370713437499944e+03 -1.336379666563295987e-01 2.109693148928034889e-01 -6.075380186686683056e-05
-5.172328325624999707e+03 -1.337895117482537366e-01 2.121378769455081192e-01 -7.678368333370729978e-05
-5.171285937812499469e+03 -1.340963436570284384e-01 2.130160947197997645e-01 -9.223023087771468160e-05
-5.170243549999998322e+03 -1.345096862079704081e-01 2.136307245236380437e-01 -1.069519350612019022e-04
-5.169201162187499904e+03 -1.349956804256032816e-01 2.140080462520049243e-01 -1.207565885441027698e-04
-5.168158774374999666e+03 -1.355435741733068133e-01 2.141700896958187716e-01 -1.334999159134973661e-04
-5.167116386562499429e+03 -1.361784903745897057e-01 2.141025916200599843e-01 -1.450285114998421101e-04
-5.166073998749999191e+03 -1.369187617573051075e-01 2.137956350517563053e-01 -1.552154380640001648e-04
-5.165031610937499863e+03 -1.377704404223160095e-01 2.132499315608109847e-01 -1.639723022821103346e-04
-5.163989223124998716e+03 -1.387476909482673326e-01 2.124633379598899752e-01 -1.712186359819434863e-04
-5.162946835312499388e+03 -1.398644142654884015e-01 2.114332954243159923e-01 -1.768922415914678866e-04
-5.161904447499999151e+03 -1.411220500703294078e-01 2.101638518195272920e-01 -1.811383810820400148e-04
-5.160862059687499823e+03 -1.425258533769216407e-01 2.086702179874637686e-01 -1.840310696206980687e-04
-5.159819671874999585e+03 -1.440790380635358914e-01 2.069531348406382920e-01 -1.853729978941215557e-04
-5.158777284062499348e+03 -1.457405190006069717e-01 2.050203118295477189e-01 -1.853045116840240224e-04
-5.157734896249999110e+03 -1.474870152446724481e-01 2.028392917606153256e-01 -1.842355699246191495e-04
-5.156692508437499782e+03 -1.493370168031346035e-01 2.003794921380061544e-01 -1.823017133302072957e-04
-5.155650120624999545e+03 -1.512926284630400908e-01 1.976776969699963749e-01 -1.794465095425379808e-04
-5.154607732812499307e+03 -1.533720498098280205e-01 1.947307824621154759e-01 -1.757298486031531990e-04
-5.153565344999999070e+03 -1.555686080487523881e-01 1.914818183127918183e-01 -1.712776847395471611e-04
-5.152522957187499742e+03 -1.578384210189485160e-01 1.879331454030955806e-01 -1.661918862698928646e-04
-5.151480569374999504e+03 -1.601506236318706033e-01 1.841069711154847410e-01 -1.605934612100406436e-04
-5.150438181562499267e+03 -1.625026543934989520e-01 1.800239970227179853e-01 -1.543769225886361439e-04
-5.149395793749999939e+03 -1.648912205954852495e-01 1.757257877164918880e-01 -1.474125904559364002e-04
-5.148353405937498792e+03 -1.672868546801349887e-01 1.712593730422590499e-01 -1.397910686919503521e-04
-5.147311018124999464e+03 -1.696708907457423754e-01 1.666629910800079550e-01 -1.316163839352361780e-04
-5.146268630312499226e+03 -1.720291560105258466e-01 1.619505452591489814e-01 -1.230349251379506234e-04
-5.145226242499999898e+03 -1.743363039858811248e-01 1.571532560195890160e-01 -1.139748436705759633e-04
-5.144183854687499661e+03 -1.766316667880967473e-01 1.523235561591297638e-01 -1.041593155618652703e-04
-5.143141466874999423e+03 -1.789439740609482798e-01 1.474964531473440532e-01 -9.347278127629832418e-05
-5.142099079062499186e+03 -1.812571011221744410e-01 1.427245888800536544e-01 -8.196505645992647484e-05
-5.141056691250000767e+03 -1.835888019372112212e-01 1.380485519068881672e-01 -6.986029602270458431e-05
-5.140014303437499620e+03 -1.859670794901567004e-01 1.334612681344390372e-01 -5.721828735014616646e-05
-5.138971915625000292e+03 -1.883868828815307706e-01 1.289310188377147948e-01 -4.410953968553471322e-05
-5.137929527812499146e+03 -1.908489401624263448e-01 1.244509040359785684e-01 -3.063276409543731369e-05
-5.136887139999999818e+03 -1.933924850918989358e-01 1.200650601081132141e-01 -1.671065452776322735e-05
-5.135844752187499580e+03 -1.960078149229309563e-01 1.157854993514567665e-01 -2.504604228558681973e-06
-5.134802364374999343e+03 -1.986603456675588020e-01 1.116341613800325983e-01 1.167799728596618765e-05
-5.133759976562499105e+03 -2.013164864724437675e-01 1.076508337633461238e-01 2.578415909489297647e-05
-5.132717588749999777e+03 -2.039306603321719147e-01 1.038159574732164664e-01 3.982735068103589659e-05
-5.131675200937499540e+03 -2.064742174393139340e-01 1.001091986856552235e-01 5.355652428283063716e-05
-5.130632813124999302e+03 -2.088980195514579252e-01 9.652850192548617647e-02 6.695512684236278348e-05
-5.129590425312499065e+03 -2.111343513951849660e-01 9.306403982049664403e-02 8.035947204411680173e-05
-5.128548037499999737e+03 -2.131539170504381242e-01 8.971074452424035450e-02 9.362369587852633268e-05
-5.127505649687499499e+03 -2.149540153989971114e-01 8.651635901961318709e-02 1.063990838084740180e-04
-5.126463261874999262e+03 -2.165178455969039018e-01 8.353747609537945373e-02 1.188449531008682776e-04
-5.125420874062499934e+03 -2.178574836233896361e-01 8.080120529171494481e-02 1.312147017519999827e-04
-5.124378486250000606e+03 -2.190362348818027383e-01 7.833128636216003804e-02 1.433147283884665028e-04
-5.123336098437499459e+03 -2.201162475381425176e-01 7.613623182356656083e-02 1.548880614970490964e-04
-5.122293710624999221e+03 -2.211357448258663150e-01 7.421381002585182574e-02 1.659377454872938652e-04
-5.121251322812499893e+03 -2.221433892067693205e-01 7.255220482082654077e-02 1.764833356108272801e-04
-5.120208934999999656e+03 -2.232063134568406659e-01 7.114173784645209941e-02 1.864479557209029292e-04
-5.119166547187499418e+03 -2.243612872449957940e-01 6.999712697568047370e-02 1.955466037331196779e-04
-5.118124159375000090e+03 -2.256182650201483952e-01 6.912821209580349846e-02 2.037689835102060609e-04
-5.117081771562498943e+03 -2.269903188692334040e-01 6.852755405569689595e-02 2.115172906019134244e-04
-5.116039383749999615e+03 -2.284668571884820865e-01 6.819038850466227486e-02 2.191424854768174620e-04
-5.114996995937499378e+03 -2.300277877419128758e-01 6.812831492724975846e-02 2.266931227670413308e-04
-5.113954608124999140e+03 -2.317060307285533360e-01 6.836352245768895219e-02 2.343148434564815857e-04
-5.112912220312499812e+03 -2.335233320303672921e-01 6.889830978404704043e-02 2.421590667606311590e-04
-5.111869832499999575e+03 -2.354620693386766384e-01 6.971208796907045480e-02 2.500650885439848056e-04
-5.110827444687499337e+03 -2.375297596893257424e-01 7.077905533217294931e-02 2.579826175906333352e-04
-5.109785056874999100e+03 -2.397292717350244240e-01 7.208615594464790055e-02 2.660577376242736092e-04
-5.108742669062499772e+03 -2.420606333656952214e-01 7.359772415713070060e-02 2.743537344383489168e-04
-5.107700281250000444e+03 -2.445012826431142983e-01 7.526128500829779022e-02 2.829555983359970041e-04
-5.106657893437499297e+03 -2.470183215983072222e-01 7.701778935234634971e-02 2.918763807989789875e-04
-5.105615505624999059e+03 -2.496247442791685311e-01 7.881078902387042562e-02 3.009067677430421364e-04
-5.104573117812499731e+03 -2.523110196092440694e-01 8.067060763573810633e-02 3.097038480152702953e-04
-5.103530729999999494e+03 -2.550093518661965541e-01 8.263934987385819497e-02 3.180167953458495770e-04
-5.102488342187499256e+03 -2.576462709670567230e-01 8.470340441131771203e-02 3.257454036503254643e-04
-5.101445954374999928e+03 -2.601868020713182794e-01 8.685534203104329498e-02 3.326919779406104665e-04
-5.100403566562499691e+03 -2.626331467241559414e-01 8.910296396672780228e-02 3.387728584575950370e-04
-5.099361178749999453e+03 -2.650142630199682214e-01 9.143119370863053708e-02 3.440846800269826760e-04
-5.098318790937499216e+03 -2.673339951081531995e-01 9.378760201174030087e-02 3.485107830100369719e-04
-5.097276403124999888e+03 -2.695982971279681784e-01 9.611629324345785652e-02 3.520711345151683429e-04
-5.096234015312499650e+03 -2.718362641777365973e-01 9.838779660073584954e-02 3.551170207825693590e-04
-5.095191627499999413e+03 -2.740458030544543067e-01 1.006138816618580428e-01 3.577700282648450390e-04
-5.094149239687499175e+03 -2.762152294171912881e-01 1.028096816861133189e-01 3.600700722070942399e-04
-5.093106851874999847e+03 -2.783605989939903491e-01 1.049819645497577225e-01 3.619612812293585393e-04
-5.092064464062500520e+03 -2.804931168533942309e-01 1.071053503039395283e-01 3.633784134615180368e-04
-5.091022076249998463e+03 -2.826052724703218555e-01 1.091448820447547818e-01 3.642989168281700113e-04
-5.089979688437499135e+03 -2.846753749928856991e-01 1.110739678105274464e-01 3.646770434292209316e-04
-5.088937300624999807e+03 -2.866532713696645640e-01 1.128991471904705196e-01 3.644895449541907272e-04
-5.087894912812499570e+03 -2.885061508492491877e-01 1.146717030590968106e-01 3.639125450125925464e-04
-5.086852524999999332e+03 -2.902351206936130135e-01 1.163999989746488245e-01 3.631778679569925292e-04
-5.085810137187499095e+03 -2.918547354318441478e-01 1.180872176802614804e-01 3.620016034655783766e-04
-5.084767749374998857e+03 -2.933741606928186307e-01 1.197376532079769684e-01 3.600717373948968819e-04
-5.083725361562499529e+03 -2.947917302701575371e-01 1.213180967928085274e-01 3.575652066345123533e-04
-5.082682973749999292e+03 -2.961052979092090309e-01 1.228140865865243458e-01 3.546289041312295810e-04
-5.081640585937499964e+03 -2.973067424967486549e-01 1.242396927040397420e-01 3.511245662831661597e-04
-5.080598198124999726e+03 -2.983880495387575271e-01 1.255855625027760269e-01 3.470807228636252307e-04
-5.079555810312499489e+03 -2.993209185760717372e-01 1.268657500937296900e-01 3.425322641833538424e-04
-5.078513422499999251e+03 -3.000794303732595703e-01 1.281103517035771522e-01 3.372822606843436867e-04
-5.077471034687499923e+03 -3.006404272922971188e-01 1.293131823738792041e-01 3.312051044212225345e-04
-5.076428646874999686e+03 -3.009649476871829044e-01 1.304570863513891399e-01 3.243169874330840323e-04
-5.075386259062499448e+03 -3.010050578747916483e-01 1.315294321984508685e-01 3.166135933943407029e-04
-5.074343871249999211e+03 -3.006916861414521414e-01 1.325418590546333930e-01 3.080724991473793003e-04
-5.073301483437499883e+03 -2.999625262203611253e-01 1.335420973796503930e-01 2.986218747231683007e-04
-5.072259095624999645e+03 -2.987956687522340116e-01 1.345623621212289900e-01 2.881681541871860186e-04
-5.071216707812499408e+03 -2.972182470689123668e-01 1.355957466240347853e-01 2.769268631513721927e-04
-5.070174319999999170e+03 -2.952512317709015122e-01 1.366175919965448571e-01 2.651522867537667262e-04
-5.069131932187499842e+03 -2.928950688402802149e-01 1.376534330365639658e-01 2.530727454432964109e-04
-5.068089544374998695e+03 -2.901429024335951956e-01 1.387257131240384744e-01 2.408990020101420379e-04
-5.067047156562499367e+03 -2.870317824651887340e-01 1.397937820612532855e-01 2.287489126064876934e-04
-5.066004768749999130e+03 -2.836306150004991311e-01 1.408293201933724925e-01 2.166855345231901309e-04
-5.064962380937499802e+03 -2.799769080595870818e-01 1.417965772278395042e-01 2.045962722908575360e-04
-5.063919993124999564e+03 -2.760750739171349277e-01 1.426733254577988164e-01 1.923837067093202595e-04
-5.062877605312499327e+03 -2.719072225986768343e-01 1.434687929540096885e-01 1.798979462730409249e-04
-5.061835217499999089e+03 -2.674578257802133208e-01 1.441830578582648514e-01 1.669452825999029192e-04
-5.060792829687500671e+03 -2.627291915306848580e-01 1.448356845741156640e-01 1.536708400551122075e-04
-5.059750441874999524e+03 -2.577423326214747790e-01 1.454543034756831110e-01 1.402396074465226176e-04
-5.058708054062499286e+03 -2.525206082970535282e-01 1.460715685251842699e-01 1.266143426489838844e-04
-5.057665666249999958e+03 -2.470860356229612198e-01 1.466903429011724436e-01 1.130939005791701125e-04
-5.056623278437499721e+03 -2.414568440385039261e-01 1.472714931850548636e-01 9.987464825418558741e-05
-5.055580890624999483e+03 -2.356369844386356771e-01 1.478096589391086346e-01 8.672363281933510382e-05
-5.054538502812499246e+03 -2.296436357964720953e-01 1.483337249924658874e-01 7.377486790090769225e-05
-5.053496114999999918e+03 -2.235069975254590502e-01 1.488928416334688587e-01 6.138938899267679236e-05
-5.052453727187499680e+03 -2.172331361596963606e-01 1.495133244916714843e-01 4.960420059574953259e-05
-5.051411339374999443e+03 -2.108221499652546127e-01 1.501654493381714972e-01 3.824911865215271131e-05
-5.050368951562499205e+03 -2.042867086044979907e-01 1.508394726433420763e-01 2.740037056142490359e-05
-5.049326563749999877e+03 -1.976655917880282831e-01 1.515358429058780154e-01 1.728274018459208684e-05
-5.048284175937499640e+03 -1.910073001248804858e-01 1.522396488711874329e-01 7.780799151538709667e-06
-5.047241788124999402e+03 -1.843563595691983803e-01 1.529474378841790272e-01 -1.257234706566090661e-06
-5.046199400312499165e+03 -1.777466328291206765e-01 1.536573394215676180e-01 -9.864056684698004410e-06
-5.045157012500000747e+03 -1.712131638646567922e-01 1.543835915176043072e-01 -1.809296600154838104e-05
-5.044114624687498690e+03 -1.648264599862682422e-01 1.551150342757801615e-01 -2.596954957913668368e-05
-5.043072236874999362e+03 -1.586222967058851241e-01 1.558574967481764773e-01 -3.369847060312258042e-05
-5.042029849062499125e+03 -1.526162818863268655e-01 1.566096774827172855e-01 -4.146447845586830310e-05
-5.040987461249999797e+03 -1.468260173242787181e-01 1.573427161585959633e-01 -4.939590602816615848e-05
-5.039945073437499559e+03 -1.412516406277382897e-01 1.580317097558975314e-01 -5.748808335580621450e-05
-5.038902685624999322e+03 -1.358948099685759470e-01 1.586598526884441251e-01 -6.551280366741407679e-05
-5.037860297812499084e+03 -1.307586496086201033e-01 1.592097091286544253e-01 -7.352849999427705152e-05
-5.036817909999999756e+03 -1.258427528535991935e-01 1.596325200253756182e-01 -8.168088014087640340e-05
-5.035775522187499519e+03 -1.211243291656153576e-01 1.599131664185287627e-01 -9.003675151492119243e-05
-5.034733134374999281e+03 -1.166108638143505405e-01 1.600928882523437458e-01 -9.862568946248468846e-05
-5.033690746562498134e+03 -1.123371818648519205e-01 1.602044115619015996e-01 -1.075694619371408956e-04
-5.032648358749999716e+03 -1.082969412653456698e-01 1.602472730107623033e-01 -1.169380943566306064e-04
-5.031605970937499478e+03 -1.044998102353273672e-01 1.602394331491232005e-01 -1.264584724855047967e-04
-5.030563583124999241e+03 -1.009689048227160324e-01 1.601896688576462946e-01 -1.356596324585888067e-04
-5.029521195312499913e+03 -9.774321558895836259e-02 1.600931795957450943e-01 -1.444239757590645538e-04
-5.028478807499999675e+03 -9.487520583220900028e-02 1.599655782831710116e-01 -1.529517763056711878e-04
-5.027436419687498528e+03 -9.237787536168617919e-02 1.598461691813567453e-01 -1.612594071024260655e-04
-5.026394031874999200e+03 -9.026180420349037836e-02 1.597570024681217726e-01 -1.695106453612357463e-04
-5.025351644062499872e+03 -8.854769720064242788e-02 1.597070231523014250e-01 -1.781006993675872179e-04
-5.024309256249999635e+03 -8.719623890065353322e-02 1.596860727339802777e-01 -1.870127961746251614e-04
-5.023266868437499397e+03 -8.615878183375955124e-02 1.596691475215261669e-01 -1.961679294942851094e-04
-5.022224480624999160e+03 -8.546017819692065809e-02 1.596542938723604921e-01 -2.058788439123592612e-04
-5.021182092812499832e+03 -8.508489533107890801e-02 1.596311454147937015e-01 -2.162040016571558634e-04
-5.020139704999999594e+03 -8.497697023277163419e-02 1.595895301275995770e-01 -2.269127078845817476e-04
-5.019097317187499357e+03 -8.512973304548554498e-02 1.595123838043524256e-01 -2.378588186410192026e-04
-5.018054929374999119e+03 -8.552786774294968142e-02 1.593859052721837977e-01 -2.490898489786101504e-04
-5.017012541562499791e+03 -8.613779363062745720e-02 1.592009840254779707e-01 -2.608074257339763912e-04
-5.015970153749999554e+03 -8.691601990692827961e-02 1.589394660924061398e-01 -2.729096532864058733e-04
-5.014927765937499316e+03 -8.782331498843665152e-02 1.585963044943763112e-01 -2.851022247649715228e-04
-5.013885378124999079e+03 -8.884412798487906215e-02 1.582014925380180181e-01 -2.974130518484360873e-04
-5.012842990312499751e+03 -8.995643298582328695e-02 1.577654800417367942e-01 -3.100385306522995561e-04
-5.011800602499999513e+03 -9.112421364139991486e-02 1.572856773254916740e-01 -3.231596013703450150e-04
-5.010758214687498366e+03 -9.233071919957280826e-02 1.567598675746894321e-01 -3.367167234582731940e-04
-5.009715826874999948e+03 -9.356832195548545061e-02 1.561846679026298312e-01 -3.508356921721948567e-04
-5.008673439062499710e+03 -9.483193339191328675e-02 1.555808888159250780e-01 -3.657495324928830777e-04
-5.007631051249999473e+03 -9.613095074863343970e-02 1.549706970477722767e-01 -3.812324464954462591e-04
-5.006588663437499235e+03 -9.745516866184027183e-02 1.543727249938755819e-01 -3.971543324989047514e-04
-5.005546275624999907e+03 -9.879507540842610847e-02 1.537966925770261062e-01 -4.135673445944357154e-04
-5.004503887812498760e+03 -1.001415501083131598e-01 1.532757187034307911e-01 -4.302181280883433240e-04
-5.003461499999999432e+03 -1.014938493713184037e-01 1.528567348001997617e-01 -4.470010710573405518e-04
-5.002419112187499195e+03 -1.028860644728266244e-01 1.525531899838039329e-01 -4.638384909580289513e-04
-5.001376724374999867e+03 -1.043361580037353575e-01 1.523718449582489309e-01 -4.804318233077323956e-04
-5.000334336562499630e+03 -1.058591321255920037e-01 1.522822900103667498e-01 -4.964074074311460374e-04
-4.999291948749999392e+03 -1.075105921300180400e-01 1.522602291378271633e-01 -5.115745340104171490e-04
-4.998249560937499155e+03 -1.093197628481569761e-01 1.523230073524873274e-01 -5.259399352266471090e-04
-4.997207173124999827e+03 -1.112888307656235976e-01 1.524638678058587160e-01 -5.391158323082136192e-04
-4.996164785312499589e+03 -1.134177948401500768e-01 1.526934922462104549e-01 -5.507435129581556834e-04
-4.995122397499999352e+03 -1.156665694637912523e-01 1.530355404815783305e-01 -5.607433092455363453e-04
-4.994080009687499114e+03 -1.179741656818913964e-01 1.535060776460069887e-01 -5.689485441143293321e-04
-4.993037621874999786e+03 -1.202930971442656150e-01 1.541294160383270551e-01 -5.753496151062540819e-04
-4.991995234062500458e+03 -1.225851695966310440e-01 1.549308457871167444e-01 -5.800448603961344844e-04
-4.990952846249999311e+03 -1.248326016548238493e-01 1.558895455112253303e-01 -5.829063241019078606e-04
-4.989910458437499074e+03 -1.270438680506766060e-01 1.569734164540502741e-01 -5.840324915455060752e-04
-4.988868070624999746e+03 -1.291913447623030953e-01 1.581745248779408697e-01 -5.835853003157277612e-04
-4.987825682812500418e+03 -1.312383049187766104e-01 1.595021463779317805e-01 -5.815911680793068835e-04
-4.986783294999999271e+03 -1.331868149997059714e-01 1.609700870791034855e-01 -5.779730125737230590e-04
-4.985740907187499943e+03 -1.350341266819321540e-01 1.625824973402049123e-01 -5.726913819677448237e-04
-4.984698519374999705e+03 -1.367921222645073209e-01 1.643106177582661365e-01 -5.656690592983459453e-04
-4.983656131562499468e+03 -1.385230448219931798e-01 1.660871097367195848e-01 -5.568406988866398191e-04
-4.982613743749999230e+03 -1.402697595521854856e-01 1.678826092226207434e-01 -5.461615701323348747e-04
-4.981571355937500812e+03 -1.419965735877741497e-01 1.696863658930183871e-01 -5.332275542681179977e-04
-4.980528968124998755e+03 -1.436754276619444659e-01 1.714902885262081234e-01 -5.178646364722226236e-04
-4.979486580312499427e+03 -1.452981882452491491e-01 1.733116900428968155e-01 -5.004327592289400072e-04
-4.978444192499999190e+03 -1.468347708113022509e-01 1.751545489655708665e-01 -4.811030337797791902e-04
-4.977401804687499862e+03 -1.482668799778238677e-01 1.770028797429049616e-01 -4.597878239765721613e-04
-4.976359416874999624e+03 -1.496312674983459323e-01 1.788464176227619329e-01 -4.365963536169176814e-04
-4.975317029062499387e+03 -1.509777109200698408e-01 1.806559664242595731e-01 -4.116061836790263235e-04
-4.974274641249999149e+03 -1.522858672209611575e-01 1.824098230001781340e-01 -3.848465565820684059e-04
-4.973232253437499821e+03 -1.535443352814541695e-01 1.841298910907531172e-01 -3.563977865695465257e-04
-4.972189865624999584e+03 -1.547689687636403244e-01 1.858574301780383797e-01 -3.263583435979972307e-04
-4.971147477812499346e+03 -1.559628871767903269e-01 1.876115318414086908e-01 -2.949514025680459580e-04
-4.970105089999998199e+03 -1.571507096951425542e-01 1.893909051524517717e-01 -2.624602397193342312e-04
-4.969062702187499781e+03 -1.583354444467263422e-01 1.911709989628756490e-01 -2.289799571759194754e-04
-4.968020314374999543e+03 -1.595135732554870123e-01 1.929008476921004467e-01 -1.945136061054159645e-04
-4.966977926562499306e+03 -1.606994605873039994e-01 1.945694942052439147e-01 -1.593223248895589308e-04
-4.965935538749999068e+03 -1.618764100861476707e-01 1.961975308246915461e-01 -1.237526439976250876e-04
-4.964893150937499740e+03 -1.630248612571374711e-01 1.977669897077884709e-01 -8.798589421963196803e-05
-4.963850763124998593e+03 -1.641732968945129600e-01 1.992549587893125418e-01 -5.208782330905942801e-05
-4.962808375312499265e+03 -1.653591394865091269e-01 2.006732356698504027e-01 -1.614174251867109429e-05
-4.961765987499999937e+03 -1.665895157607664157e-01 2.020346489043998717e-01 1.965208509094764201e-05
-4.960723599687499700e+03 -1.678740056441981876e-01 2.033573068767619840e-01 5.514879311401889880e-05
-4.959681211874999462e+03 -1.692193581936235758e-01 2.046552161473235709e-01 9.022654471968090113e-05
-4.958638824062499225e+03 -1.706195199180616517e-01 2.059415035650021542e-01 1.246926977869607317e-04
-4.957596436249999897e+03 -1.720762951419734232e-01 2.072322513495619967e-01 1.584520452116842839e-04
-4.956554048437499659e+03 -1.735862727658732396e-01 2.085200745518374643e-01 1.912643215300424899e-04
-4.955511660624999422e+03 -1.751241249632071173e-01 2.097800835280135834e-01 2.228369045079937514e-04
-4.954469272812499185e+03 -1.766662222323087117e-01 2.109682726159747557e-01 2.531344847043121883e-04
-4.953426884999999857e+03 -1.782076045146132603e-01 2.120665415730439984e-01 2.818795226283036604e-04
-4.952384497187499619e+03 -1.797540727366694069e-01 2.130940771110063081e-01 3.088266900226855835e-04
-4.951342109374999382e+03 -1.813232623721172665e-01 2.140473357760064310e-01 3.340136726834618051e-04
-4.950299721562499144e+03 -1.829356847998875324e-01 2.148808677081233687e-01 3.571932029644076575e-04
-4.949257333749999816e+03 -1.845869946636001235e-01 2.155771973621659066e-01 3.782271002390551434e-04
-4.948214945937499579e+03 -1.862674405445396419e-01 2.161591020966134313e-01 3.973078269928016684e-04
-4.947172558124999341e+03 -1.879740314988882499e-01 2.166329602163876156e-01 4.147491575131138355e-04
-4.946130170312499104e+03 -1.896908378536823481e-01 2.170088489104431140e-01 4.306056156143262545e-04
-4.945087782499999776e+03 -1.914191548688211897e-01 2.173179708096959761e-01 4.446720953850716003e-04
-4.944045394687499538e+03 -1.931665018191835170e-01 2.175681734280669744e-01 4.570943001519392306e-04
-4.943003006874999301e+03 -1.949236773159971903e-01 2.177538849988797376e-01 4.679565643968684372e-04
-4.941960619062499973e+03 -1.966705393820293857e-01 2.178702195346594594e-01 4.770707246605345527e-04
-4.940918231250000645e+03 -1.983798370672796851e-01 2.178854373012701351e-01 4.842789499098011955e-04
-4.939875843437500407e+03 -2.000477908407626293e-01 2.177666121764722795e-01 4.895539547066680985e-04
-4.938833455624999260e+03 -2.016805393531622970e-01 2.174928558797629974e-01 4.932350134519151085e-04
-4.937791067812499932e+03 -2.032571196640635680e-01 2.170851262423406092e-01 4.956165105071547172e-04
-4.936748679999999695e+03 -2.047719969742394508e-01 2.165693741241512538e-01 4.967073563618301137e-04
-4.935706292187499457e+03 -2.062159853822839173e-01 2.159574637457832846e-01 4.964222012600060007e-04
-4.934663904375000129e+03 -2.075679129844203996e-01 2.152531006204104758e-01 4.946859339313642353e-04
-4.933621516562499892e+03 -2.088206105124817413e-01 2.144567574102320684e-01 4.916237185679972650e-04
-4.932579128749999654e+03 -2.099766762051620550e-01 2.135877576361096819e-01 4.871375882986879848e-04
-4.931536740937499417e+03 -2.110570345342939191e-01 2.126527155043324291e-01 4.810351821426204219e-04
-4.930494353124999179e+03 -2.120627799158992521e-01 2.116293553097985947e-01 4.734656103378760044e-04
-4.929451965312499851e+03 -2.129704280871863031e-01 2.105072687733475501e-01 4.647001311796213844e-04
-4.928409577499999614e+03 -2.137921626785072027e-01 2.092926378581747293e-01 4.548807720812715919e-04
-4.927367189687499376e+03 -2.145492373724514623e-01 2.079801513247271916e-01 4.439250709860742940e-04
-4.926324801874999139e+03 -2.152617407450469478e-01 2.065603979647108179e-01 4.316423366029657543e-04
-4.925282414062499811e+03 -2.159192123294869925e-01 2.050420567890328116e-01 4.180828349756089582e-04
-4.924240026250000483e+03 -2.164773345987014430e-01 2.034280930831464662e-01 4.032762431389174665e-04
-4.923197638437498426e+03 -2.169202291736816446e-01 2.016905659176666532e-01 3.871698540149173026e-04
-4.922155250624999098e+03 -2.172363756843141980e-01 1.998405514569905894e-01 3.699093977119054808e-04
-4.921112862812499770e+03 -2.174161873753906460e-01 1.979149933211892254e-01 3.518060093406731722e-04
-4.920070474999999533e+03 -2.174748217345861545e-01 1.959377132955883727e-01 3.331142497342883934e-04
-4.919028087187499295e+03 -2.174368062614814301e-01 1.939148624038487811e-01 3.140458761338105675e-04
-4.917985699374999967e+03 -2.173041341786123848e-01 1.918430141666229993e-01 2.950045942221585357e-04
-4.916943311562498820e+03 -2.170874414291768806e-01 1.897240059836383663e-01 2.761165819015850469e-04
-4.915900923749999492e+03 -2.168033924008341828e-01 1.875512597770171708e-01 2.572829667310297082e-04
-4.914858535937499255e+03 -2.164228485988977102e-01 1.853334853371727819e-01 2.385152652818712745e-04
-4.913816148124999927e+03 -2.159376413247224846e-01 1.830890327318517863e-01 2.198435285677865472e-04
-4.912773760312498780e+03 -2.153529314439865117e-01 1.808436717884665534e-01 2.014426823099511334e-04
-4.911731372499999452e+03 -2.146552746218749474e-01 1.786227304616177791e-01 1.834004517874446803e-04
-4.910688984687499214e+03 -2.138595726852185186e-01 1.764306477700798292e-01 1.655646066708469028e-04
-4.909646596874999886e+03 -2.129847272424609805e-01 1.742607552923295944e-01 1.481240051149302825e-04
-4.908604209062499649e+03 -2.120452151213124692e-01 1.721182419249273066e-01 1.312671917525399688e-04
-4.907561821249998502e+03 -2.110882593648444328e-01 1.700256824496903518e-01 1.149982436762787391e-04
-4.906519433437499174e+03 -2.101553944628403725e-01 1.679851264109123998e-01 9.928815543299776005e-05
-4.905477045624999846e+03 -2.092657085863496302e-01 1.659610028842749552e-01 8.418267310017501798e-05
-4.904434657812499609e+03 -2.084012022938139808e-01 1.639316717566856041e-01 6.983496828313785624e-05
-4.903392269999999371e+03 -2.075310920067277576e-01 1.619138570904326835e-01 5.599204486656462131e-05
-4.902349882187499134e+03 -2.066579460671930657e-01 1.599289300944728431e-01 4.249560733612906633e-05
-4.901307494374999806e+03 -2.057674314311568609e-01 1.579864920491824976e-01 2.952947384800441467e-05
-4.900265106562500478e+03 -2.048450980983033964e-01 1.560965034537392104e-01 1.721581078573229136e-05
-4.899222718749999331e+03 -2.039049494968842025e-01 1.542575434130571965e-01 5.789930998960753300e-06
-4.898180330937499093e+03 -2.029630600567735588e-01 1.524646555338223797e-01 -4.583857862939559537e-06
-4.897137943124999765e+03 -2.020349073018469777e-01 1.507325526370993929e-01 -1.390534685992141718e-05
-4.896095555312499528e+03 -2.011266817141014740e-01 1.490839859861610162e-01 -2.220358391319819289e-05
-4.895053167499999290e+03 -2.002059668217581745e-01 1.475465259216649505e-01 -2.955665627696310490e-05
-4.894010779687500872e+03 -1.992420685256881263e-01 1.461420348167017658e-01 -3.605686034963365979e-05
-4.892968391874999725e+03 -1.982204360803894172e-01 1.448897483138569253e-01 -4.196015928697454538e-05
-4.891926004062499487e+03 -1.971278709750015345e-01 1.438011793051426068e-01 -4.726346315721850820e-05
-4.890883616249999250e+03 -1.959790150034787237e-01 1.428775126449750021e-01 -5.178382923328414577e-05
-4.889841228437499922e+03 -1.948163742909249652e-01 1.421343746672477371e-01 -5.566433995358705097e-05
-4.888798840624999684e+03 -1.936684568015268337e-01 1.415863956908172128e-01 -5.903278644076406009e-05
-4.887756452812499447e+03 -1.925468134393933939e-01 1.412150128644127922e-01 -6.195225164498102265e-05
-4.886714064999999209e+03 -1.914479884864574433e-01 1.409992564437686502e-01 -6.461607985809124236e-05
-4.885671677187499881e+03 -1.903601269461982493e-01 1.409209290987856744e-01 -6.705500211299211452e-05
-4.884629289374998734e+03 -1.893065579671568688e-01 1.409461612041497391e-01 -6.914932778526991291e-05
-4.883586901562500316e+03 -1.883219424842758061e-01 1.410392024918314391e-01 -7.074874737677667145e-05
-4.882544513749999169e+03 -1.874233263132552563e-01 1.411872654131144378e-01 -7.195579397467594769e-05
-4.881502125937499841e+03 -1.866315370546682562e-01 1.413870486252099268e-01 -7.302338865829540240e-05
-4.880459738124999603e+03 -1.859458236067665360e-01 1.416313626342829979e-01 -7.395227595917536439e-05
-4.879417350312499366e+03 -1.853152844364150953e-01 1.419181160491139460e-01 -7.470788683929552331e-05
-4.878374962499999128e+03 -1.846946296617079653e-01 1.422482435530726397e-01 -7.540187850016130732e-05
-4.877332574687500710e+03 -1.840809365936865172e-01 1.426337985187239865e-01 -7.622692906433041721e-05
-4.876290186874999563e+03 -1.834657583697129057e-01 1.430738651650762805e-01 -7.726110345318941961e-05
-4.875247799062499325e+03 -1.828565072406332925e-01 1.435527171485608822e-01 -7.845736492996070526e-05
-4.874205411249999088e+03 -1.822823991950505984e-01 1.440603558404648377e-01 -7.993903992178536823e-05
-4.873163023437499760e+03 -1.817567006202199797e-01 1.445996102587264187e-01 -8.182198758917564165e-05
-4.872120635624999522e+03 -1.812542203020598985e-01 1.451773070228211671e-01 -8.390767222196362151e-05
-4.871078247812500194e+03 -1.807644627690656036e-01 1.458088008748371078e-01 -8.595251814770603566e-05
-4.870035859999999957e+03 -1.803291113206032525e-01 1.465007703805212835e-01 -8.785133455151228972e-05
-4.868993472187499719e+03 -1.799561324673628060e-01 1.472271198652360669e-01 -8.974150303809560103e-05
-4.867951084374999482e+03 -1.796302202632384382e-01 1.479614439868627007e-01 -9.178281078059375526e-05
-4.866908696562499244e+03 -1.793508749293320215e-01 1.486983009705285519e-01 -9.389511321253372986e-05
-4.865866308749999916e+03 -1.791117311795520917e-01 1.494222680850144092e-01 -9.601612294943699167e-05
-4.864823920937499679e+03 -1.789348472523193956e-01 1.501219109082364001e-01 -9.820249890902176763e-05
-4.863781533124999441e+03 -1.788285596518048304e-01 1.508200840379425867e-01 -1.004643791700775843e-04
-4.862739145312499204e+03 -1.787675958215055871e-01 1.515214602096891516e-01 -1.025675184563024350e-04
-4.861696757499999876e+03 -1.787641187649615104e-01 1.522223381736983738e-01 -1.042391863639665386e-04
-4.860654369687500548e+03 -1.788119263688727201e-01 1.529487226175274550e-01 -1.056683648860821972e-04
-4.859611981874999401e+03 -1.788648764113865974e-01 1.537209805248598848e-01 -1.071626648217723966e-04
-4.858569594062499164e+03 -1.788874145681727812e-01 1.545312884801225972e-01 -1.088187508080722224e-04
-4.857527206249999836e+03 -1.788769415339218072e-01 1.553478658656718137e-01 -1.107242054156428075e-04
-4.856484818437499598e+03 -1.788417783267481631e-01 1.561425436775512043e-01 -1.128656321199568126e-04
-4.855442430624999361e+03 -1.787880381143479303e-01 1.568881774623223091e-01 -1.152714773240075643e-04
-4.854400042812499123e+03 -1.787154783855295082e-01 1.575603441546068462e-01 -1.177878885092044321e-04
-4.853357654999999795e+03 -1.786343850987852366e-01 1.581396012607083346e-01 -1.201931972240333891e-04
-4.852315267187499558e+03 -1.785665945243495034e-01 1.585993657582067673e-01 -1.224641061610702217e-04
-4.851272879374999320e+03 -1.785090478884625298e-01 1.589441068298436677e-01 -1.244203729403862058e-04
-4.850230491562499083e+03 -1.784661115005936327e-01 1.592017802140620608e-01 -1.260183208271410432e-04
-4.849188103749999755e+03 -1.784342281516831941e-01 1.593907016527151832e-01 -1.271755481846909876e-04
-4.848145715937499517e+03 -1.783897109320191632e-01 1.595300847090415086e-01 -1.278205772046924144e-04
-4.847103328124999280e+03 -1.783353735908042859e-01 1.596319442733856175e-01 -1.281352742884668636e-04
-4.846060940312499952e+03 -1.782706823755867975e-01 1.597068385910499211e-01 -1.280335290097281658e-04
-4.845018552499999714e+03 -1.781837650038605170e-01 1.597556284111257274e-01 -1.273954665611153265e-04
-4.843976164687498567e+03 -1.780854321908651172e-01 1.597626225170292735e-01 -1.262666316034248212e-04
-4.842933776874999239e+03 -1.779839006203010887e-01 1.597346149386432435e-01 -1.246357410717761579e-04
-4.841891389062499911e+03 -1.778823303024654190e-01 1.596758227936017349e-01 -1.224673111285983808e-04
-4.840849001249999674e+03 -1.777721941628834235e-01 1.595827114170264016e-01 -1.197275539614279589e-04
-4.839806613437499436e+03 -1.776550516135061153e-01 1.594662491715101993e-01 -1.166732947605472547e-04
-4.838764225624999199e+03 -1.775321759183523529e-01 1.593366627811493852e-01 -1.135520542582164633e-04
-4.837721837812499871e+03 -1.774083830565517661e-01 1.591883315506805729e-01 -1.103115165769435015e-04
-4.836679450000000543e+03 -1.773247803053801808e-01 1.590103719227964341e-01 -1.067976524500468443e-04
-4.835637062187499396e+03 -1.772688762699188569e-01 1.588339529129432770e-01 -1.028187671707699621e-04
-4.834594674374999158e+03 -1.772142094075646324e-01 1.586992417767190688e-01 -9.848184276498921856e-05
-4.833552286562499830e+03 -1.771603960302048919e-01 1.586112629130738139e-01 -9.393705725323415502e-05
-4.832509898749999593e+03 -1.770977925947088694e-01 1.585621868317825256e-01 -8.902854402072341001e-05
-4.831467510937499355e+03 -1.770326555477136632e-01 1.585377739112493745e-01 -8.379268325024323474e-05
-4.830425123124999118e+03 -1.769807473945503029e-01 1.585422293116562908e-01 -7.852446730805592162e-05
-4.829382735312499790e+03 -1.769562689518887066e-01 1.585696057317395602e-01 -7.337944014495787815e-05
-4.828340347499999552e+03 -1.769540245413664392e-01 1.586090834050336573e-01 -6.814790380208052257e-05
-4.827297959687498405e+03 -1.769694797096766359e-01 1.586785086149546942e-01 -6.254710545977079487e-05
-4.826255571874999987e+03 -1.770169203206198305e-01 1.587764930482915005e-01 -5.670435942341434170e-05
-4.825213184062499749e+03 -1.771186832933956956e-01 1.588803188954176493e-01 -5.084332589547269131e-05
-4.824170796249999512e+03 -1.772469822893205094e-01 1.589707457416407177e-01 -4.498890030980332250e-05
-4.823128408437499274e+03 -1.773433425206327740e-01 1.590464823731754795e-01 -3.913311681655989025e-05
-4.822086020624999946e+03 -1.773819247045299308e-01 1.591151018885293145e-01 -3.329553361749300561e-05
-4.821043632812499709e+03 -1.773668640042175282e-01 1.591540394855211482e-01 -2.761681743652079710e-05
-4.820001245000000381e+03 -1.773216884609169208e-01 1.591526930678985874e-01 -2.211323463596638058e-05
-4.818958857187499234e+03 -1.772444172448552901e-01 1.591208317300471797e-01 -1.677336670654313227e-05
-4.817916469374999906e+03 -1.771301133151731433e-01 1.590406284257871172e-01 -1.181044018007057742e-05
-4.816874081562499669e+03 -1.769775641033258795e-01 1.588880714306628583e-01 -7.125593397863990219e-06
-4.815831693749999431e+03 -1.768004453005659338e-01 1.586568666887095691e-01 -2.572936555827622452e-06
-4.814789305937499194e+03 -1.766184376136852308e-01 1.583443934077742865e-01 1.791530111132146650e-06
-4.813746918125000775e+03 -1.764108863460254750e-01 1.579565531688980062e-01 5.847053913172052188e-06
-4.812704530312498719e+03 -1.761572549177815028e-01 1.575068674374892619e-01 9.528416828188775441e-06
-4.811662142499999391e+03 -1.758429019589952402e-01 1.570001832422251442e-01 1.286288497121018098e-05
-4.810619754687499153e+03 -1.754733529962060334e-01 1.564357770498049915e-01 1.565004796315354050e-05
-4.809577366874999825e+03 -1.750628610289687581e-01 1.558184314725341302e-01 1.784435742910625799e-05
-4.808534979062499588e+03 -1.746075098571865936e-01 1.551532910759622352e-01 1.962793260390686094e-05
-4.807492591249999350e+03 -1.741140983508695506e-01 1.544348377743974821e-01 2.110201182801913009e-05
-4.806450203437499113e+03 -1.735734323219430553e-01 1.536696092970284977e-01 2.248132980632509646e-05
-4.805407815624999785e+03 -1.729765902326227955e-01 1.528644236785577093e-01 2.369474875308431497e-05
-4.804365427812498638e+03 -1.723341988036863337e-01 1.520135913529097049e-01 2.458784448329255669e-05
-4.803323039999999310e+03 -1.716363714582078703e-01 1.511066596236623205e-01 2.528425913861376951e-05
-4.802280652187499982e+03 -1.708845215203122214e-01 1.501448032392901089e-01 2.574808991298705411e-05
-4.801238264374999744e+03 -1.700782205105648703e-01 1.491342402648921928e-01 2.587702853330957171e-05
-4.800195876562499507e+03 -1.692257935751027564e-01 1.480722560935889276e-01 2.565167879832343692e-05
-4.799153488749999269e+03 -1.683517963857129041e-01 1.469432670764341253e-01 2.521846712361749834e-05
-4.798111100937499941e+03 -1.674531222990630064e-01 1.457432914411845859e-01 2.475400806529624766e-05
-4.797068713124998794e+03 -1.665295318430461968e-01 1.444944981753468194e-01 2.416948642964538173e-05
-4.796026325312499466e+03 -1.656002711384562121e-01 1.431809450122801530e-01 2.338834977650012923e-05
-4.794983937499999229e+03 -1.646938892855697167e-01 1.417960541622000636e-01 2.238958902621061104e-05
-4.793941549687499901e+03 -1.638213887529101909e-01 1.403794775713637366e-01 2.115101383427183703e-05
-4.792899161874999663e+03 -1.629941938302978954e-01 1.389332534001902208e-01 1.971091007102038749e-05
-4.791856774062499426e+03 -1.622407120339962594e-01 1.374315775602991119e-01 1.791881416749341332e-05
-4.790814386249999188e+03 -1.615838275150921488e-01 1.358672621675077463e-01 1.573898186340321517e-05
-4.789771998437499860e+03 -1.610220490269628768e-01 1.342371566665306881e-01 1.336967484102840925e-05
-4.788729610624999623e+03 -1.605415398996389853e-01 1.325414599075195599e-01 1.097262798291241865e-05
-4.787687222812500295e+03 -1.601401843276476500e-01 1.307832747672365570e-01 8.504371399209277658e-06
-4.786644834999998238e+03 -1.598196884568696685e-01 1.289409683623770619e-01 5.970481732076008568e-06
-4.785602447187499820e+03 -1.595896653729471648e-01 1.269977311004628351e-01 3.611835238661453970e-06
-4.784560059374999582e+03 -1.594550871077483056e-01 1.249594092514784427e-01 1.489191954840042706e-06
-4.783517671562499345e+03 -1.593969795108700072e-01 1.228324345070130053e-01 -6.163319071183348931e-07
-4.782475283749999107e+03 -1.594157947851859713e-01 1.206277032467160115e-01 -2.743746809274168002e-06
-4.781432895937499779e+03 -1.595322274787789874e-01 1.183662372385832773e-01 -4.796294719012852178e-06
-4.780390508124998632e+03 -1.597562370175119040e-01 1.160713946677320307e-01 -6.713195157030619879e-06
-4.779348120312499304e+03 -1.600801399059184893e-01 1.137691602154068810e-01 -8.485677402535416196e-06
-4.778305732499999976e+03 -1.604762185404307318e-01 1.114764744729650342e-01 -1.006839212841144653e-05
-4.777263344687499739e+03 -1.609131385397276626e-01 1.091996084956177865e-01 -1.127404236847564492e-05
-4.776220956874999501e+03 -1.613823607544792038e-01 1.069413253789855967e-01 -1.215445155771054098e-05
-4.775178569062499264e+03 -1.619057927385309514e-01 1.046948509725694199e-01 -1.279355430261021125e-05
-4.774136181249999936e+03 -1.625026154075614182e-01 1.024570294473992754e-01 -1.309239263662483521e-05
-4.773093793437499698e+03 -1.632001729000311374e-01 1.002084027445752923e-01 -1.302435850265500105e-05
-4.772051405624999461e+03 -1.640258122005816832e-01 9.794872027177745077e-02 -1.261210940287078961e-05
-4.771009017812499224e+03 -1.649751627385047104e-01 9.571331919013914558e-02 -1.182153401872251971e-05
-4.769966629999998986e+03 -1.660238640888886674e-01 9.353375317131075450e-02 -1.056080787986357302e-05
-4.768924242187499658e+03 -1.671857585954780734e-01 9.142204162092122666e-02 -8.782609732049164049e-06
-4.767881854374999421e+03 -1.684949159554661735e-01 8.937798397838073172e-02 -6.560151045046063844e-06
-4.766839466562499183e+03 -1.699226733988865590e-01 8.740155002355870506e-02 -3.851430746933511224e-06
-4.765797078749999855e+03 -1.714125152080605841e-01 8.550487501859732609e-02 -6.054260536523446657e-07
-4.764754690937499618e+03 -1.729312138718159531e-01 8.370137987642539690e-02 3.293233308059256934e-06
-4.763712303124998471e+03 -1.744782804356658223e-01 8.198265460700994434e-02 7.941738176340146530e-06
-4.762669915312499143e+03 -1.760743129606825164e-01 8.033256369023002164e-02 1.313358325692875485e-05
-4.761627527499999815e+03 -1.777204862863238921e-01 7.873800232945225852e-02 1.878310737210845056e-05
-4.760585139687499577e+03 -1.793847871535814709e-01 7.720191682448643289e-02 2.509454421594496014e-05
-4.759542751874999340e+03 -1.810712010894421353e-01 7.572829561289744216e-02 3.216117950840574515e-05
-4.758500364062499102e+03 -1.827864843564362685e-01 7.430022747483835954e-02 3.972569149149045450e-05
-4.757457976249999774e+03 -1.845139608883545335e-01 7.289481890664623043e-02 4.746010689754116233e-05
-4.756415588437500446e+03 -1.862584201696760866e-01 7.150155446744169141e-02 5.540850496380092570e-05
-4.755373200624999299e+03 -1.880166911465753210e-01 7.013562161627316660e-02 6.360817449751521074e-05
-4.754330812812499971e+03 -1.897828741761797833e-01 6.883411729073254937e-02 7.180346336637950366e-05
-4.753288424999999734e+03 -1.915507059925446731e-01 6.763505287879693906e-02 8.000236820486455829e-05
-4.752246037187499496e+03 -1.933001503758672024e-01 6.655871467746343750e-02 8.832645588591017964e-05
-4.751203649374999259e+03 -1.950169938720688612e-01 6.561423222716794568e-02 9.688339989264451140e-05
-4.750161261562499931e+03 -1.966943936146342553e-01 6.480764169702732391e-02 1.056343595236785405e-04
-4.749118873749999693e+03 -1.983174560858319280e-01 6.414048679459855018e-02 1.143847738725066254e-04
-4.748076485937499456e+03 -1.998600600557934870e-01 6.362358865376595285e-02 1.231009762670314737e-04
-4.747034098124999218e+03 -2.013045265291337205e-01 6.326430627213520952e-02 1.316723750393015849e-04
-4.745991710312499890e+03 -2.026502372032827903e-01 6.306205058420931431e-02 1.399818154754014121e-04
-4.744949322499999653e+03 -2.039051312514505443e-01 6.301014026020469727e-02 1.480227733052928880e-04
-4.743906934687499415e+03 -2.050785292819954087e-01 6.309715659749480510e-02 1.558118404879935506e-04
-4.742864546874999178e+03 -2.061677298471816522e-01 6.331586638701197645e-02 1.634245798878848480e-04
-4.741822159062499850e+03 -2.071723308458833235e-01 6.364619965961326731e-02 1.707821536358812445e-04
-4.740779771250000522e+03 -2.081006522639174405e-01 6.407131660358900138e-02 1.777700940482764913e-04
-4.739737383437500284e+03 -2.089508254570693890e-01 6.459299938416279696e-02 1.844325716827035350e-04
-4.738694995624999137e+03 -2.097102907646148928e-01 6.519563670149447487e-02 1.906348953967203826e-04
-4.737652607812499809e+03 -2.103618240760011249e-01 6.586779569573696091e-02 1.961781673627156775e-04
-4.736610219999999572e+03 -2.108796110708734961e-01 6.662198665176417844e-02 2.010276768593205975e-04
-4.735567832187499334e+03 -2.112420553247139621e-01 6.748048749653862144e-02 2.052218034658333137e-04
-4.734525444375000916e+03 -2.114564315546789142e-01 6.845383131860151293e-02 2.087431944087725854e-04
-4.733483056562499769e+03 -2.115329381733844216e-01 6.953637945840605850e-02 2.115560740092654911e-04
-4.732440668749999531e+03 -2.114341839693666680e-01 7.073231889514877690e-02 2.137894959380128338e-04
-4.731398280937499294e+03 -2.111408310332622829e-01 7.201030615440107141e-02 2.155737323908892727e-04
-4.730355893124999966e+03 -2.106760183189959612e-01 7.330853417484993473e-02 2.169853996694969846e-04
-4.729313505312499728e+03 -2.100593582521504410e-01 7.459407226951333958e-02 2.180550612676634265e-04
-4.728271117499999491e+03 -2.092984101556460974e-01 7.586439559079610762e-02 2.185952530262113148e-04
-4.727228729687499253e+03 -2.083793561728991550e-01 7.713512413207306018e-02 2.185129585721017921e-04
-4.726186341874999925e+03 -2.072972834122049635e-01 7.840015755859430779e-02 2.178637731501202037e-04
-4.725143954062499688e+03 -2.060506631206392436e-01 7.966159503851956425e-02 2.165890351545273970e-04
-4.724101566250000360e+03 -2.046325545123791612e-01 8.093945284945749941e-02 2.146619695785217149e-04
-4.723059178437498304e+03 -2.030308995152447227e-01 8.222428693875308281e-02 2.121272913635188393e-04
-4.722016790624999885e+03 -2.012379468710918939e-01 8.351673770758026583e-02 2.091797045851212966e-04
-4.720974402812499648e+03 -1.992557327991865135e-01 8.483838412706881660e-02 2.058091292713987554e-04
-4.719932014999999410e+03 -1.971020641683737251e-01 8.620330805624981663e-02 2.016650618810253296e-04
-4.718889627187499173e+03 -1.948020749984767930e-01 8.759403579224347980e-02 1.966995066573951783e-04
-4.717847239374999845e+03 -1.923805268064332774e-01 8.898928403702904832e-02 1.910321657812085816e-04
-4.716804851562498698e+03 -1.898559954165897623e-01 9.039728289441152642e-02 1.847803990792194079e-04
-4.715762463749999370e+03 -1.872448422718747951e-01 9.180637998259685850e-02 1.779976707203431133e-04
-4.714720075937499132e+03 -1.845864658380614864e-01 9.319997879253801021e-02 1.707337866567809549e-04
-4.713677688124999804e+03 -1.818907726028722860e-01 9.458600572449302191e-02 1.632648681828602528e-04
-4.712635300312498657e+03 -1.791469023546417849e-01 9.597459274595496193e-02 1.555710841778794751e-04
-4.711592912499999329e+03 -1.763456093560155091e-01 9.736273673282899721e-02 1.475488406232813832e-04
-4.710550524687499092e+03 -1.734761373428450049e-01 9.873845254168052421e-02 1.393489711438709356e-04
-4.709508136874999764e+03 -1.705546237897048178e-01 1.000920385147028718e-01 1.310215308079819784e-04
-4.708465749062499526e+03 -1.676050691954641403e-01 1.014063208298991298e-01 1.224275010031812278e-04
-4.707423361249999289e+03 -1.646577413346166918e-01 1.026695727902121463e-01 1.134320246406701136e-04
-4.706380973437499051e+03 -1.617369946527480173e-01 1.038797002867133945e-01 1.041240560631316164e-04
-4.705338585624999723e+03 -1.588438658678838489e-01 1.050459334384792887e-01 9.459362569872484076e-05
-4.704296197812499486e+03 -1.559654188624596260e-01 1.061757970688797514e-01 8.480447933653236328e-05
-4.703253809999999248e+03 -1.530899422487773109e-01 1.072772241267074683e-01 7.493977721489021983e-05
-4.702211422187499920e+03 -1.502377003325647831e-01 1.083349151015007145e-01 6.512252760702884422e-05
-4.701169034374999683e+03 -1.474130059382891822e-01 1.093293483255345783e-01 5.532822511187697733e-05
-4.700126646562500355e+03 -1.445997008227977165e-01 1.102555028888097255e-01 4.552595724660763192e-05
-4.699084258749999208e+03 -1.417967188752142782e-01 1.110922760652725272e-01 3.562199043257807760e-05
-4.698041870937499880e+03 -1.390025752351003452e-01 1.118306138769013802e-01 2.567056974685123303e-05
-4.696999483124999642e+03 -1.362175546473216592e-01 1.124910402851157232e-01 1.576032085978686489e-05
-4.695957095312499405e+03 -1.334531835993786886e-01 1.130731572003523672e-01 5.943035630012696569e-06
-4.694914707499999167e+03 -1.307240288098407976e-01 1.135636484171597405e-01 -3.739140746808687464e-06
-4.693872319687500749e+03 -1.280391235856251642e-01 1.139601423077657022e-01 -1.333648856018587220e-05
-4.692829931874999602e+03 -1.254267675704247575e-01 1.142529141000531712e-01 -2.279662420480588547e-05
-4.691787544062499364e+03 -1.229131597737239956e-01 1.144613051566560624e-01 -3.208023922727745074e-05
-4.690745156249999127e+03 -1.205094289319579431e-01 1.146087594860099174e-01 -4.129171873886229875e-05
-4.689702768437499799e+03 -1.182399619371826277e-01 1.146880854165756441e-01 -5.053213024058299057e-05
-4.688660380624999561e+03 -1.161074344175122841e-01 1.146991739550962397e-01 -5.981759715343527481e-05
-4.687617992812500233e+03 -1.140912887987614865e-01 1.146619803656954151e-01 -6.885533721643567382e-05
-4.686575604999999996e+03 -1.121979108413782011e-01 1.145735044348662468e-01 -7.749112263898334015e-05
-4.685533217187499758e+03 -1.104630974192864212e-01 1.144233907925862187e-01 -8.588400190555975507e-05
-4.684490829374999521e+03 -1.089094562140469902e-01 1.142085389281621843e-01 -9.396816862452698560e-05
-4.683448441562500193e+03 -1.075498486219740590e-01 1.139115748036432646e-01 -1.015807553854241604e-04
-4.682406053749999955e+03 -1.064007342949572638e-01 1.135357449994033596e-01 -1.088285866362982636e-04
-4.681363665937499718e+03 -1.054721153375560438e-01 1.130624188455571361e-01 -1.158942986913605571e-04
-4.680321278124999480e+03 -1.047718357767244701e-01 1.124558203310291327e-01 -1.227448071688295398e-04
-4.679278890312499243e+03 -1.043217915403549245e-01 1.117121670812513262e-01 -1.291943412107422339e-04
-4.678236502499999915e+03 -1.041358962752771122e-01 1.108344868265855598e-01 -1.353387121530330074e-04
-4.677194114687500587e+03 -1.041933525941961258e-01 1.098129796014347820e-01 -1.413289768302586076e-04
-4.676151726874998531e+03 -1.044694634981695458e-01 1.086347396552536648e-01 -1.470356441058351870e-04
-4.675109339062499203e+03 -1.049637946881354922e-01 1.073051041246633891e-01 -1.522046167557523943e-04
-4.674066951249999875e+03 -1.056791928744702236e-01 1.058180064443496604e-01 -1.567603892477669771e-04
-4.673024563437499637e+03 -1.066235751364427997e-01 1.041617272482728423e-01 -1.608036876893122321e-04
-4.671982175624999400e+03 -1.077936049442678457e-01 1.023312527136325811e-01 -1.643586591275615595e-04
-4.670939787812499162e+03 -1.091750273036603547e-01 1.003562999851257131e-01 -1.675323514381675159e-04
-4.669897399999999834e+03 -1.107693695672077594e-01 9.829655380731842917e-02 -1.705233512299658813e-04
-4.668855012187499597e+03 -1.125635354249424347e-01 9.618274247870091387e-02 -1.733729392614510661e-04
-4.667812624374999359e+03 -1.145512486470214031e-01 9.402224820402343974e-02 -1.759734045096916701e-04
-4.666770236562499122e+03 -1.167322080688832087e-01 9.181878624589420723e-02 -1.782909821532707695e-04
-4.665727848749998884e+03 -1.191029735641114945e-01 8.958408030468642536e-02 -1.803363696234226514e-04
-4.664685460937499556e+03 -1.216379031072215011e-01 8.733951330001814284e-02 -1.821072402152294452e-04
-4.663643073124999319e+03 -1.243055382604093539e-01 8.510458006971928502e-02 -1.835457816028941062e-04
-4.662600685312499991e+03 -1.271094019721202284e-01 8.290421971863759509e-02 -1.848033212589721553e-04
-4.661558297499999753e+03 -1.300583169074375212e-01 8.073776849722930082e-02 -1.859880332690574262e-04
-4.660515909687498606e+03 -1.331454305955785400e-01 7.859388722416461859e-02 -1.870172773257483458e-04
-4.659473521874998369e+03 -1.363517047082278277e-01 7.649791448093702650e-02 -1.878252220138302512e-04
-4.658431134062499950e+03 -1.396582496362178683e-01 7.447807156104285786e-02 -1.882492886779116054e-04
-4.657388746249999713e+03 -1.430736769782640916e-01 7.254437382943371149e-02 -1.882421002782123335e-04
-4.656346358437499475e+03 -1.466133532815523111e-01 7.069561359987402982e-02 -1.879329275775654324e-04
-4.655303970624999238e+03 -1.502383460758730527e-01 6.894477508580092173e-02 -1.872919617627536316e-04
-4.654261582812499910e+03 -1.538837698869561788e-01 6.733247920417106958e-02 -1.860719975054829186e-04
-4.653219195000000582e+03 -1.575082109332380242e-01 6.589925518472636301e-02 -1.840730263541353836e-04
-4.652176807187499435e+03 -1.611018630305864896e-01 6.465166749866653462e-02 -1.814243529211758343e-04
-4.651134419374999197e+03 -1.646623153782930116e-01 6.356345312496768096e-02 -1.782935246610506570e-04
-4.650092031562499869e+03 -1.681616744832870602e-01 6.260855415542704305e-02 -1.744759641133660183e-04
-4.649049643749999632e+03 -1.715594078905315900e-01 6.178313353656526841e-02 -1.698773637568143564e-04
-4.648007255937499394e+03 -1.748284094280305734e-01 6.109690378243195358e-02 -1.645885306306618776e-04
-4.646964868124999157e+03 -1.779384156184454779e-01 6.056826047951436448e-02 -1.586174309228876537e-04
-4.645922480312499829e+03 -1.808647753636992983e-01 6.022198643735823809e-02 -1.517911222090573243e-04
-4.644880092499999591e+03 -1.835775020522125156e-01 6.008276564281235521e-02 -1.439812154837766581e-04
-4.643837704687498444e+03 -1.860595323761982112e-01 6.015198522067351228e-02 -1.353930909079391451e-04
-4.642795316874999116e+03 -1.883288717089197095e-01 6.039329199566858403e-02 -1.261813732960754512e-04
-4.641752929062499788e+03 -1.903697813894983382e-01 6.079727335165741736e-02 -1.163730668685245169e-04
-4.640710541249999551e+03 -1.921742214398288739e-01 6.138566184717818286e-02 -1.060234371114033588e-04
-4.639668153437499313e+03 -1.937573617078018340e-01 6.215664150702829988e-02 -9.518833930652085217e-05
-4.638625765624999985e+03 -1.951133457749003874e-01 6.311026734176661268e-02 -8.381320797569655223e-05
-4.637583377812499748e+03 -1.962325149277036052e-01 6.426476798803656965e-02 -7.175762134225706205e-05
-4.636540990000000420e+03 -1.971057486808929782e-01 6.562283339008531668e-02 -5.910805627472492165e-05
-4.635498602187499273e+03 -1.977157227836953413e-01 6.718643751731680214e-02 -4.609219240025283270e-05
-4.634456214374999945e+03 -1.980638759232638269e-01 6.897452554578180350e-02 -3.271295868608533209e-05
-4.633413826562499708e+03 -1.981357863473949821e-01 7.099983786487347459e-02 -1.885419976224512247e-05
-4.632371438749999470e+03 -1.979252123112763273e-01 7.326200296905034659e-02 -4.546206348118471464e-06
-4.631329050937499233e+03 -1.974493161612552727e-01 7.573758179564019088e-02 1.018257227195356473e-05
-4.630286663125000814e+03 -1.967002228773671590e-01 7.838805369292962955e-02 2.542016620252726970e-05
-4.629244275312498758e+03 -1.956633430642268912e-01 8.119262105702464150e-02 4.123792816676928488e-05
-4.628201887499999430e+03 -1.943452785074957223e-01 8.411441875622679976e-02 5.749704203444967374e-05
-4.627159499687499192e+03 -1.927736225925499591e-01 8.712155792359289885e-02 7.401751714447365343e-05
-4.626117111874999864e+03 -1.909570883643877948e-01 9.021324638964262066e-02 9.069924319792404567e-05
-4.625074724062499627e+03 -1.889236634053452213e-01 9.339663543264649370e-02 1.074178867464825490e-04
-4.624032336249999389e+03 -1.866906571871491671e-01 9.667031505595503893e-02 1.240771037783111380e-04
-4.622989948437499152e+03 -1.842490328496954044e-01 1.000101295509887023e-01 1.404740853849671873e-04
-4.621947560624999824e+03 -1.816204462626089255e-01 1.034030502715401062e-01 1.564360791176323449e-04
-4.620905172812499586e+03 -1.788424649063667660e-01 1.068276544810391471e-01 1.720266181080011255e-04
-4.619862785000000258e+03 -1.759488421332279229e-01 1.102535755323302835e-01 1.873397659851493223e-04
-4.618820397187498202e+03 -1.729719116378129473e-01 1.136745244521264464e-01 2.022756678960552993e-04
-4.617778009374999783e+03 -1.699358840481640653e-01 1.170771913007154913e-01 2.166422025804171125e-04
-4.616735621562499546e+03 -1.668655127457742138e-01 1.204194712513809717e-01 2.305553619264958439e-04
-4.615693233749999308e+03 -1.637904865081915573e-01 1.236719222731620660e-01 2.443105412863479618e-04
-4.614650845937499980e+03 -1.607361921083850231e-01 1.268532249497568432e-01 2.577686496926821021e-04
-4.613608458125000652e+03 -1.577210934374341234e-01 1.299927005331739382e-01 2.706513008033692544e-04
-4.612566070312498596e+03 -1.547499254972006799e-01 1.330873615355120387e-01 2.829770547979378460e-04
-4.611523682499999268e+03 -1.518066355426305469e-01 1.361294250041026055e-01 2.948896038870546217e-04
-4.610481294687499940e+03 -1.488809258653026324e-01 1.391139160705935351e-01 3.063720936441049624e-04
-4.609438906874999702e+03 -1.459964503446238848e-01 1.420311889204642908e-01 3.172028558887798693e-04
-4.608396519062499465e+03 -1.431871642884319784e-01 1.448620036031621483e-01 3.273823430779566456e-04
-4.607354131249999227e+03 -1.404850302442876286e-01 1.475778231460316559e-01 3.370225912449690804e-04
-4.606311743437499899e+03 -1.379146802841276775e-01 1.501700439960979294e-01 3.459959602772495193e-04
-4.605269355624999662e+03 -1.354910958622125572e-01 1.526343140480961036e-01 3.541881783447877949e-04
-4.604226967812499424e+03 -1.332193896247328979e-01 1.549672736080242030e-01 3.617038240776011371e-04
-4.603184579999999187e+03 -1.310876509944833845e-01 1.571665219537980440e-01 3.686548481655087446e-04
-4.602142192187499859e+03 -1.290952920542532134e-01 1.592141680142243054e-01 3.749961701356280784e-04
-4.601099804374999621e+03 -1.272618532657445178e-01 1.610687127264538443e-01 3.806760756843134566e-04
-4.600057416562499384e+03 -1.256242155204421729e-01 1.627036926119156124e-01 3.856888565668249811e-04
-4.599015028749999146e+03 -1.242018179302565584e-01 1.641182370854028516e-01 3.899016908778042993e-04
-4.597972640937499818e+03 -1.229752415504654917e-01 1.653248658413843664e-01 3.931512066816336714e-04
-4.596930253124999581e+03 -1.219491705324820402e-01 1.663435610479500060e-01 3.953911073029004884e-04
-4.595887865312500253e+03 -1.211325460658712050e-01 1.671834789340363725e-01 3.965709244154215496e-04
-4.594845477499999106e+03 -1.205074863375435318e-01 1.678545192997978885e-01 3.964408051082728211e-04
-4.593803089687499778e+03 -1.200602951680027897e-01 1.683697198120924221e-01 3.948956368602619341e-04
-4.592760701874999540e+03 -1.198025686212901841e-01 1.687187727236694190e-01 3.920499920727244804e-04
-4.591718314062499303e+03 -1.197402223226408102e-01 1.688916556359914278e-01 3.880856151866426572e-04
-4.590675926249999975e+03 -1.198435300768702361e-01 1.689086129555485982e-01 3.831419344090563521e-04
-4.589633538437499737e+03 -1.200849685945608730e-01 1.687792809045438880e-01 3.772683123190361866e-04
-4.588591150624999500e+03 -1.204347637466831600e-01 1.684902275297104901e-01 3.704363406414352814e-04
-4.587548762812500172e+03 -1.208630371328369424e-01 1.680119406081269917e-01 3.625524713747662405e-04
-4.586506374999999935e+03 -1.213453365805884365e-01 1.673265400598248909e-01 3.536454871703179005e-04
-4.585463987187499697e+03 -1.218348024028493848e-01 1.664247845417557992e-01 3.438074425227219269e-04
-4.584421599374999460e+03 -1.222934070627117176e-01 1.653022233380167794e-01 3.331478897055996130e-04
-4.583379211562499222e+03 -1.227171699565498819e-01 1.639680983669578040e-01 3.216648176830917976e-04
-4.582336823749999894e+03 -1.230989562879759858e-01 1.624447710603055817e-01 3.095891778884679872e-04
-4.581294435937499657e+03 -1.234212542614963187e-01 1.607507037801675365e-01 2.972071891356952941e-04
-4.580252048124998510e+03 -1.236684534029227761e-01 1.588970668598890801e-01 2.843802589135217915e-04
-4.579209660312499182e+03 -1.238176345490722141e-01 1.569004949120868242e-01 2.709744262607302698e-04
-4.578167272499999854e+03 -1.238586985817365094e-01 1.547656550871774062e-01 2.570555309484812644e-04
-4.577124884687499616e+03 -1.238040526740982888e-01 1.525205013769090345e-01 2.427226043311487202e-04
-4.576082496874999379e+03 -1.236705618419047803e-01 1.501950374168496694e-01 2.279423522168250356e-04
-4.575040109062499141e+03 -1.234528632203318876e-01 1.477861778955165406e-01 2.126591786161611663e-04
-4.573997721249999813e+03 -1.231224846398802086e-01 1.452984443710808871e-01 1.972306184934048820e-04
-4.572955333437500485e+03 -1.226840668834246056e-01 1.427478823729680935e-01 1.819884342439021278e-04
-4.571912945624999338e+03 -1.221652288213471577e-01 1.401386917608069826e-01 1.668806161265029000e-04
-4.570870557812500010e+03 -1.215718952886004900e-01 1.374655770226584361e-01 1.518234889696289602e-04
-4.569828169999999773e+03 -1.209020522423090716e-01 1.347429840669287504e-01 1.368820882259058917e-04
-4.568785782187499535e+03 -1.201370318485547317e-01 1.320112445780869947e-01 1.221252573782067739e-04
-4.567743394374999298e+03 -1.192755329590367563e-01 1.293237125601425230e-01 1.074654249829611101e-04
-4.566701006562499970e+03 -1.183393334498617222e-01 1.267130183370745455e-01 9.289954853205436593e-05
-4.565658618749999732e+03 -1.173412720962099809e-01 1.241600217858960520e-01 7.856873817579514510e-05
-4.564616230937499495e+03 -1.163007955885632383e-01 1.216570382457222710e-01 6.456253718655870016e-05
-4.563573843124999257e+03 -1.152380494966908919e-01 1.192233270466316331e-01 5.104061256438538469e-05
-4.562531455312499929e+03 -1.141769563407384058e-01 1.168764474318228219e-01 3.833979357562618538e-05
-4.561489067499999692e+03 -1.131310703765926184e-01 1.146227803953844132e-01 2.658849483876938688e-05
-4.560446679687499454e+03 -1.120940289275582924e-01 1.124447913846071678e-01 1.574059357958890835e-05
-4.559404291874999217e+03 -1.110654200826141913e-01 1.103408447449614749e-01 5.667060673139919980e-06
-4.558361904062499889e+03 -1.100459118501301015e-01 1.083347686711308988e-01 -3.683694499557312568e-06
-4.557319516249999651e+03 -1.090498798928703356e-01 1.064487346283142233e-01 -1.229990732191562012e-05
-4.556277128437500323e+03 -1.081034210839867810e-01 1.047046323319511529e-01 -2.023205818851988189e-05
-4.555234740624999176e+03 -1.072156273234411983e-01 1.031002478184941118e-01 -2.750447616896309149e-05
-4.554192352812499848e+03 -1.063807951940843183e-01 1.016382416907957303e-01 -3.400949837807453981e-05
-4.553149964999999611e+03 -1.055809194081480940e-01 1.003612664716355407e-01 -3.962262572785756385e-05
-4.552107577187499373e+03 -1.048068263805110728e-01 9.931058261526837239e-02 -4.434011857552031899e-05
-4.551065189374999136e+03 -1.040638893117849101e-01 9.849119342029841184e-02 -4.820288242264865415e-05
-4.550022801562499808e+03 -1.033955023572533660e-01 9.788819889733546553e-02 -5.129310904904063590e-05
-4.548980413749999570e+03 -1.028416718968165056e-01 9.749791058090868934e-02 -5.367968149924694005e-05
-4.547938025937499333e+03 -1.024029499744333188e-01 9.732598445778471719e-02 -5.526705899259121894e-05
-4.546895638125000005e+03 -1.020900886797523333e-01 9.739137552607951553e-02 -5.599088328902597110e-05
-4.545853250312499767e+03 -1.019354056844085504e-01 9.769724338701174515e-02 -5.601278093873658854e-05
-4.544810862499999530e+03 -1.019559366687181612e-01 9.822593353785406822e-02 -5.535037083096125171e-05
-4.543768474687499292e+03 -1.021562851900295055e-01 9.896607510728192003e-02 -5.387471087229908802e-05
-4.542726086874999964e+03 -1.025556110150285249e-01 9.990487931294132762e-02 -5.158760366043188246e-05
-4.541683699062499727e+03 -1.031846946135751980e-01 1.010350119944160296e-01 -4.887620103091629001e-05
-4.540641311250000399e+03 -1.040713373471779113e-01 1.023591735236863698e-01 -4.606726712136661604e-05
-4.539598923437498343e+03 -1.052142524586527073e-01 1.038857561399962048e-01 -4.317263048524756672e-05
-4.538556535624999924e+03 -1.065861127691891536e-01 1.056102359399305884e-01 -4.025619882970724451e-05
-4.537514147812499687e+03 -1.081662893817008364e-01 1.074977274335634503e-01 -3.740214107602221437e-05
-4.536471759999999449e+03 -1.099332700897829168e-01 1.095257022918978695e-01 -3.462279479108387341e-05
-4.535429372187499212e+03 -1.118538085901037982e-01 1.116971511410228823e-01 -3.180298598493826542e-05
-4.534386984374999884e+03 -1.139022631640980998e-01 1.140176041296507570e-01 -2.892502313945389300e-05
-4.533344596562499646e+03 -1.160555073675072491e-01 1.164915445634051722e-01 -2.620963333347505278e-05
-4.532302208749999409e+03 -1.183027226125634712e-01 1.191095354671122541e-01 -2.376922305353616072e-05
-4.531259820937499171e+03 -1.206568977766955125e-01 1.218523244514962273e-01 -2.155416251020115506e-05
-4.530217433124999843e+03 -1.231120626203009716e-01 1.247113846259965270e-01 -1.971769269553187611e-05
-4.529175045312499606e+03 -1.256736842394644005e-01 1.276525316602147575e-01 -1.841026799520036712e-05
-4.528132657499999368e+03 -1.283492600694457753e-01 1.306198168398607085e-01 -1.753870771630455317e-05
-4.527090269687499131e+03 -1.311218429222014425e-01 1.335854178861314023e-01 -1.708385650255200036e-05
-4.526047881874999803e+03 -1.339834986915243720e-01 1.365419144590749867e-01 -1.715362911918668081e-05
-4.525005494062499565e+03 -1.369469691973775882e-01 1.394710677562342738e-01 -1.780846120495706096e-05
-4.523963106249999328e+03 -1.400209771863726305e-01 1.423901351417630190e-01 -1.899533653224566414e-05
-4.522920718437498181e+03 -1.431743124366849917e-01 1.453263592319975206e-01 -2.069971777535041329e-05
-4.521878330624999762e+03 -1.463802764970025538e-01 1.482706749499599908e-01 -2.291379927312517210e-05
-4.520835942812499525e+03 -1.496201828529464262e-01 1.512094439647794775e-01 -2.560787520561563606e-05
-4.519793554999999287e+03 -1.528892246977284763e-01 1.541155052590829078e-01 -2.883505734495048841e-05
-4.518751167187499959e+03 -1.561863910869928929e-01 1.569735306384125451e-01 -3.248823909168727629e-05
-4.517708779374999722e+03 -1.595044885724019590e-01 1.597791702040275708e-01 -3.637697956523056438e-05
-4.516666391562498575e+03 -1.628345530160489329e-01 1.625189563302010809e-01 -4.055692205208187204e-05
-4.515624003749999247e+03 -1.661585150005054357e-01 1.651773097649306410e-01 -4.513479198244145258e-05
-4.514581615937499919e+03 -1.694467561084980756e-01 1.677251872625756257e-01 -4.997339317648782469e-05
-4.513539228124999681e+03 -1.726652052745064059e-01 1.701439554289039535e-01 -5.495492040645346858e-05
-4.512496840312499444e+03 -1.758060181492362706e-01 1.724258868131521016e-01 -6.030385167673458428e-05
-4.511454452499999206e+03 -1.788784929483008268e-01 1.745642756316488353e-01 -6.626748367100673658e-05
-4.510412064687499878e+03 -1.818856571088602048e-01 1.765426130844756081e-01 -7.274182916030934179e-05
-4.509369676874999641e+03 -1.848039355376762116e-01 1.783376318894795698e-01 -7.959190279438894651e-05
-4.508327289062499403e+03 -1.876010589169056497e-01 1.799636734043484065e-01 -8.683154700838389712e-05
-4.507284901249999166e+03 -1.902715671576041545e-01 1.814484975805374378e-01 -9.456052301932128226e-05
-4.506242513437499838e+03 -1.928101495856636149e-01 1.827952886819726175e-01 -1.026501869766702863e-04
-4.505200125624999600e+03 -1.952100294148124970e-01 1.840062907611242360e-01 -1.108260538382547627e-04
-4.504157737812499363e+03 -1.974824084893453402e-01 1.850875954524409950e-01 -1.192924668019980795e-04
-4.503115349999999125e+03 -1.996190050382970205e-01 1.860549811400409315e-01 -1.284024200868346842e-04
-4.502072962187499797e+03 -2.016131801118682398e-01 1.869157468959137813e-01 -1.381318546436038485e-04
-4.501030574374999560e+03 -2.034733177400140369e-01 1.876721128226654933e-01 -1.482444931034677114e-04
-4.499988186562498413e+03 -2.051965021487403562e-01 1.883320242672965328e-01 -1.586594587275609418e-04
-4.498945798749999994e+03 -2.067844163529614643e-01 1.888858539197449116e-01 -1.693300379792177051e-04
-4.497903410937499757e+03 -2.082337933963884224e-01 1.893493884249636272e-01 -1.800367607571937676e-04
-4.496861023124999519e+03 -2.095297230209879347e-01 1.897392452172688981e-01 -1.906603917148037895e-04
-4.495818635312499282e+03 -2.106548581526383190e-01 1.900476804837530620e-01 -2.012483966731667072e-04
-4.494776247499999954e+03 -2.116259416099673385e-01 1.902469644426272033e-01 -2.118294463270892409e-04
-4.493733859687500626e+03 -2.124692103196016424e-01 1.903210651742886228e-01 -2.222871780634879128e-04
-4.492691471874998570e+03 -2.131815176148593172e-01 1.902692165759157505e-01 -2.324404183029363062e-04
-4.491649084062499242e+03 -2.137782403137924447e-01 1.900861225483939931e-01 -2.422274381278972943e-04
-4.490606696249999914e+03 -2.142813609058140945e-01 1.897785652460482475e-01 -2.515193767972995404e-04
-4.489564308437499676e+03 -2.146791226860507995e-01 1.893612858693703993e-01 -2.602407866820741537e-04
-4.488521920624999439e+03 -2.149535200042455574e-01 1.888418210033701028e-01 -2.683415791033110518e-04
-4.487479532812499201e+03 -2.151027487710091834e-01 1.882066291143869863e-01 -2.756811422105668956e-04
-4.486437144999999873e+03 -2.151406868941985462e-01 1.874501294485066138e-01 -2.821287937576341448e-04
-4.485394757187499636e+03 -2.150803416230213649e-01 1.865792202651522236e-01 -2.876230878955996330e-04
-4.484352369374999398e+03 -2.149033437303389249e-01 1.856049221610940325e-01 -2.922127725186631072e-04
-4.483309981562500070e+03 -2.145952682873971951e-01 1.845555570316350091e-01 -2.960005766483010886e-04
-4.482267593749998923e+03 -2.141748372822201985e-01 1.834552496069938310e-01 -2.990701836580094493e-04
-4.481225205937499595e+03 -2.136784920579187230e-01 1.823129105520113757e-01 -3.013310857807824936e-04
-4.480182818124999358e+03 -2.131394764253178864e-01 1.811331034547204732e-01 -3.026997497594665579e-04
-4.479140430312499120e+03 -2.125498367807220346e-01 1.799034232457002169e-01 -3.032101714444250550e-04
-4.478098042499999792e+03 -2.119108644939173003e-01 1.785933333126921152e-01 -3.029977000515828912e-04
-4.477055654687499555e+03 -2.112539139176936864e-01 1.771854734777540408e-01 -3.021253584973786861e-04
-4.476013266874998408e+03 -2.106115936289325030e-01 1.756701046724581938e-01 -3.005265193047539996e-04
-4.474970879062499989e+03 -2.100017262120643657e-01 1.740478341229105552e-01 -2.982907340588999198e-04
-4.473928491249999752e+03 -2.094124909902934095e-01 1.723427206717249305e-01 -2.955868374397009981e-04
-4.472886103437499514e+03 -2.088212069609570176e-01 1.705781699768457171e-01 -2.924749579500690198e-04
-4.471843715624999277e+03 -2.082199403680348171e-01 1.687743054408623322e-01 -2.888934072319422055e-04
-4.470801327812499949e+03 -2.076177135906693283e-01 1.669520185086841579e-01 -2.847399329150143363e-04
-4.469758939999999711e+03 -2.070245841904963524e-01 1.651220561472787618e-01 -2.801906925777466572e-04
-4.468716552187499474e+03 -2.064317340872515172e-01 1.633051436117665400e-01 -2.753515597452593257e-04
-4.467674164374999236e+03 -2.058122284214935482e-01 1.615387468200750742e-01 -2.701374033588928281e-04
-4.466631776562499908e+03 -2.051574634706511691e-01 1.598360643839194239e-01 -2.645530906914579780e-04
-4.465589388749998761e+03 -2.044892564274220503e-01 1.582057836579590926e-01 -2.586202643796723299e-04
-4.464547000937499433e+03 -2.038483361671729610e-01 1.566591900109629565e-01 -2.523794174735349664e-04
-4.463504613124999196e+03 -2.032610101752279630e-01 1.551651470065809058e-01 -2.458684519946754098e-04
-4.462462225312499868e+03 -2.027393113140761038e-01 1.536822358007719769e-01 -2.391550615824598988e-04
-4.461419837499999630e+03 -2.022795190053863768e-01 1.522044886869300395e-01 -2.323982467196237687e-04
-4.460377449687499393e+03 -2.018578799185269113e-01 1.507338737448595256e-01 -2.257476067828747244e-04
-4.459335061874998246e+03 -2.014347886973393842e-01 1.492681906142162562e-01 -2.193625774415748262e-04
-4.458292674062499827e+03 -2.009592752389373627e-01 1.477987135768712434e-01 -2.135375206916993913e-04
-4.457250286249999590e+03 -2.003975110234325341e-01 1.463208239090437457e-01 -2.084286451230092164e-04
-4.456207898437499352e+03 -1.997379874662814359e-01 1.448501009982721688e-01 -2.041189166533597570e-04
-4.455165510625000024e+03 -1.989645024518570393e-01 1.434043097516569110e-01 -2.006189750895808117e-04
-4.454123122812499787e+03 -1.980597377094273082e-01 1.419706788312067869e-01 -1.978966323982980660e-04
-4.453080734999999549e+03 -1.970195389413346709e-01 1.405212439303930028e-01 -1.958567998679290828e-04
-4.452038347187500221e+03 -1.958435371382039603e-01 1.390560441621203069e-01 -1.942787174930277042e-04
-4.450995959374999984e+03 -1.945201562251522298e-01 1.375883076887676193e-01 -1.930100552125502676e-04
-4.449953571562499747e+03 -1.930473082528807449e-01 1.361345374638956163e-01 -1.921620216248963258e-04
-4.448911183749999509e+03 -1.914501244144925507e-01 1.346898696768922821e-01 -1.918595594387897344e-04
-4.447868795937499272e+03 -1.897502605750036597e-01 1.332262211577898425e-01 -1.920625808289650621e-04
-4.446826408124999944e+03 -1.879928441691837981e-01 1.317257644167380282e-01 -1.927405170248253519e-04
-4.445784020312499706e+03 -1.861968472996613777e-01 1.301880029031067254e-01 -1.938786891806708681e-04
-4.444741632499999469e+03 -1.843466283709811471e-01 1.286342669142646611e-01 -1.954518217935628560e-04
-4.443699244687499231e+03 -1.824369950600538415e-01 1.270709739592586762e-01 -1.974019699320182905e-04
-4.442656856874999903e+03 -1.804820017004584720e-01 1.254730110790695241e-01 -1.995610770795668595e-04
-4.441614469062499666e+03 -1.784990469104296151e-01 1.238208635691257220e-01 -2.017070015329162891e-04
-4.440572081250000338e+03 -1.765013918369423562e-01 1.221255566387176306e-01 -2.039529925088507420e-04
-4.439529693437499191e+03 -1.745268945807652572e-01 1.204042001405140616e-01 -2.066538061051368259e-04
-4.438487305624999863e+03 -1.726036315272796995e-01 1.186611641364386932e-01 -2.099957700578808893e-04
-4.437444917812499625e+03 -1.707264205763375509e-01 1.168906888777436204e-01 -2.138232546215215963e-04
-4.436402530000000297e+03 -1.689036608382335491e-01 1.150874934045474918e-01 -2.178962158457369567e-04
-4.435360142187499150e+03 -1.671509508568886082e-01 1.132733681371987794e-01 -2.220731189628590268e-04
-4.434317754374999822e+03 -1.655046589846203009e-01 1.114763748681191075e-01 -2.261663822247303034e-04
-4.433275366562499585e+03 -1.640117354279708728e-01 1.097110491966272333e-01 -2.299217040052994876e-04
-4.432232978749999347e+03 -1.626913660116047211e-01 1.079706196248939043e-01 -2.332279599403558779e-04
-4.431190590937500019e+03 -1.615630633914430514e-01 1.062447119641015403e-01 -2.363118226727645816e-04
-4.430148203125000691e+03 -1.606394994169705326e-01 1.045380050058097587e-01 -2.394170763208028558e-04
-4.429105815312498635e+03 -1.599376061160010520e-01 1.028567039770793418e-01 -2.423925363709493030e-04
-4.428063427499999307e+03 -1.594674570055799323e-01 1.012126541224749737e-01 -2.452194767263568748e-04
-4.427021039687499979e+03 -1.592131325958932309e-01 9.961358250446078477e-02 -2.482178525738661188e-04
-4.425978651874999741e+03 -1.591672194294294074e-01 9.805438704907441794e-02 -2.515179533431670888e-04
-4.424936264062499504e+03 -1.593437304958270073e-01 9.654860258035523335e-02 -2.551092411099113331e-04
-4.423893876249999266e+03 -1.597603715679577485e-01 9.513455144755411652e-02 -2.589450383314625243e-04
-4.422851488437499938e+03 -1.604388198007417055e-01 9.381352618231514340e-02 -2.629029818106303797e-04
-4.421809100624999701e+03 -1.613787739788937192e-01 9.257468702583993014e-02 -2.667846673073622529e-04
-4.420766712812499463e+03 -1.625504432985757086e-01 9.145624502677374146e-02 -2.705779419124915066e-04
-4.419724325000000135e+03 -1.639487905307259741e-01 9.045849334281846899e-02 -2.744743641740734672e-04
-4.418681937187498988e+03 -1.655954318249169277e-01 8.956769742550818592e-02 -2.786088355473614019e-04
-4.417639549374999660e+03 -1.674792528004929171e-01 8.880215751166145588e-02 -2.830514358391640053e-04
-4.416597161562499423e+03 -1.695606972854631356e-01 8.816708481214752258e-02 -2.876773349448130050e-04
-4.415554773749999185e+03 -1.718187857724278733e-01 8.768443496358424571e-02 -2.921081169950116765e-04
-4.414512385937499857e+03 -1.742608032541231311e-01 8.738718958430351236e-02 -2.961924674459805499e-04
-4.413469998124999620e+03 -1.768663420004195630e-01 8.730533438510253152e-02 -2.999842124352896755e-04
-4.412427610312498473e+03 -1.796034629602153432e-01 8.744039119572698249e-02 -3.034533380514643948e-04
-4.411385222499999145e+03 -1.824581893436245383e-01 8.778309404750810063e-02 -3.067082654692591427e-04
-4.410342834687499817e+03 -1.854198480792256798e-01 8.833921667322029714e-02 -3.099470216888533828e-04
-4.409300446874999579e+03 -1.884933362876113905e-01 8.909902976927228102e-02 -3.132720753112655434e-04
-4.408258059062499342e+03 -1.916470771121787930e-01 9.007581213160717470e-02 -3.165141492122929110e-04
-4.407215671250000014e+03 -1.948222628250848854e-01 9.128302455286159411e-02 -3.195824084357579836e-04
-4.406173283437499776e+03 -1.980003972230749976e-01 9.272687498438908493e-02 -3.225197518505078568e-04
-4.405130895624999539e+03 -2.011807137530823297e-01 9.439980394861954838e-02 -3.251675343303876199e-04
-4.404088507812499302e+03 -2.043740715182639778e-01 9.624684144959322341e-02 -3.273956434382174394e-04
-4.403046119999999974e+03 -2.075898980153521034e-01 9.821918227549041036e-02 -3.290987999244215142e-04
-4.402003732187499736e+03 -2.108282528400640121e-01 1.003120411342846713e-01 -3.303231939178558280e-04
-4.400961344374999499e+03 -2.140720413601398531e-01 1.025337086025421840e-01 -3.311958399220985092e-04
-4.399918956562499261e+03 -2.173034178185813681e-01 1.048921246874763152e-01 -3.315950930405858277e-04
-4.398876568749999933e+03 -2.205158253654940781e-01 1.073980491797844605e-01 -3.314512333531398390e-04
-4.397834180937499696e+03 -2.236773082060719009e-01 1.100578850854602025e-01 -3.309077832211856289e-04
-4.396791793124999458e+03 -2.267489564399462476e-01 1.128867505472138655e-01 -3.300570783545562158e-04
-4.395749405312500130e+03 -2.297399317112822636e-01 1.159034306108795431e-01 -3.287808907662608622e-04
-4.394707017499999893e+03 -2.326683674567650573e-01 1.191299588792740505e-01 -3.268800744637492275e-04
-4.393664629687499655e+03 -2.355145018326240680e-01 1.225440713288183936e-01 -3.244191279790335108e-04
-4.392622241874999418e+03 -2.382542291304796389e-01 1.261289832346268458e-01 -3.215396102279267010e-04
-4.391579854062499180e+03 -2.408531732119506552e-01 1.298940157969314391e-01 -3.181012578358438712e-04
-4.390537466249999852e+03 -2.432604892252914208e-01 1.338609829648153005e-01 -3.139299314499434434e-04
-4.389495078437500524e+03 -2.454510592298495275e-01 1.380302294656309825e-01 -3.090103640261038275e-04
-4.388452690624999377e+03 -2.474322997801142177e-01 1.423612364659455620e-01 -3.033787402089600793e-04
-4.387410302812499140e+03 -2.491972962167409711e-01 1.468524553055511050e-01 -2.968102242418685084e-04
-4.386367914999999812e+03 -2.507440950835665983e-01 1.515198336480238217e-01 -2.891122044697532552e-04
-4.385325527187499574e+03 -2.521044103171168338e-01 1.563526216361267596e-01 -2.803453711069545605e-04
-4.384283139374999337e+03 -2.532832673411982150e-01 1.613324940229031723e-01 -2.705132737531678157e-04
-4.383240751562500918e+03 -2.542637137756448285e-01 1.664652443830869355e-01 -2.596626524922493809e-04
-4.382198363749999771e+03 -2.550580010910809547e-01 1.717431540888825492e-01 -2.479617621808730414e-04
-4.381155975937499534e+03 -2.556885083843734585e-01 1.771429882047810267e-01 -2.355628804987361835e-04
-4.380113588124999296e+03 -2.561892338281505088e-01 1.826585691107124598e-01 -2.225295077956016389e-04
-4.379071200312499968e+03 -2.565855297219793441e-01 1.882784147346427961e-01 -2.087779922668856251e-04
-4.378028812499999731e+03 -2.568730548528903590e-01 1.939624129489156690e-01 -1.942201937379039415e-04
-4.376986424687499493e+03 -2.570429602416098858e-01 1.996861788266752202e-01 -1.790094967005138014e-04
-4.375944036874999256e+03 -2.570866553299476776e-01 2.054450207304836240e-01 -1.633393871598318929e-04
-4.374901649062499928e+03 -2.570103983755249732e-01 2.112188118482354049e-01 -1.471188719003538466e-04
-4.373859261249999690e+03 -2.568339580715406911e-01 2.169816626241308222e-01 -1.301806242261475282e-04
-4.372816873437500362e+03 -2.565499016865327997e-01 2.227264842253494637e-01 -1.125608466580135884e-04
-4.371774485624998306e+03 -2.561160519857125228e-01 2.284455329017114344e-01 -9.431288893512902575e-05
-4.370732097812499887e+03 -2.554995051687277696e-01 2.341001587075841606e-01 -7.538300596371733304e-05
-4.369689709999999650e+03 -2.547022185328882693e-01 2.396489546922478953e-01 -5.566790420604609771e-05
-4.368647322187499412e+03 -2.537406949768635234e-01 2.450486355471259703e-01 -3.511861134144643790e-05
-4.367604934374999175e+03 -2.525869788692151618e-01 2.502684554942528061e-01 -1.367041020929720405e-05
-4.366562546562499847e+03 -2.512259006349305546e-01 2.553203241643056676e-01 8.739398589485756867e-06
-4.365520158749999609e+03 -2.496849938194395380e-01 2.602126516791399280e-01 3.204636584457086262e-05
-4.364477770937499372e+03 -2.479821009957218214e-01 2.649214492454252112e-01 5.589926697541853975e-05
-4.363435383124999134e+03 -2.461333271003902090e-01 2.693837161303498373e-01 7.988786539651828323e-05
-4.362392995312499806e+03 -2.441738377099986756e-01 2.735537149194857687e-01 1.038321872616645942e-04
-4.361350607499999569e+03 -2.421107002677118647e-01 2.774348608821744500e-01 1.277159968433490018e-04
-4.360308219687499331e+03 -2.399405881102115168e-01 2.810000744532451522e-01 1.516897837522596972e-04
-4.359265831875000003e+03 -2.376691173971784421e-01 2.842488456437417543e-01 1.759792014736987170e-04
-4.358223444062499766e+03 -2.352828540003274460e-01 2.871987998249370122e-01 2.007797780598022657e-04
-4.357181056249999529e+03 -2.327546684747237582e-01 2.898432694334596160e-01 2.263095578206330595e-04
-4.356138668437498382e+03 -2.300949675775089409e-01 2.921974353214741860e-01 2.526291121072483806e-04
-4.355096280624999963e+03 -2.273483937142024014e-01 2.942725909707817888e-01 2.796374802240842459e-04
-4.354053892812499726e+03 -2.245411892787102237e-01 2.960678293467868261e-01 3.073717983364431449e-04
-4.353011504999999488e+03 -2.216881196338079674e-01 2.975736095454963870e-01 3.359490447767784680e-04
-4.351969117187499251e+03 -2.187815424308570400e-01 2.987955618705911420e-01 3.653354384142192598e-04
-4.350926729374999923e+03 -2.158239454752789999e-01 2.997284511701776011e-01 3.953545566525770564e-04
-4.349884341562499685e+03 -2.128467055529978391e-01 3.003554310876556110e-01 4.260580951412473033e-04
-4.348841953750000357e+03 -2.098823377286043734e-01 3.006878807983991431e-01 4.574727443688484069e-04
-4.347799565937499210e+03 -2.069511219464041651e-01 3.007322672135608332e-01 4.893416930855685543e-04
-4.346757178124999882e+03 -2.040857591805592675e-01 3.005089672345873097e-01 5.214769279637895697e-04
-4.345714790312499645e+03 -2.013141779839889012e-01 3.000209622218887873e-01 5.538852505316327118e-04
-4.344672402499999407e+03 -1.986567872115139743e-01 2.992400704319443938e-01 5.865511364537424454e-04
-4.343630014687499170e+03 -1.961469657811135969e-01 2.981545326324155920e-01 6.193119321481162839e-04
-4.342587626874999842e+03 -1.938067524226153304e-01 2.967703931944731255e-01 6.517798981390039324e-04
-4.341545239062499604e+03 -1.916607634769794399e-01 2.950896301018565704e-01 6.836880142270004412e-04
-4.340502851249999367e+03 -1.897458524780470390e-01 2.930752711283930445e-01 7.150234018619935124e-04
-4.339460463437498220e+03 -1.880837300298862369e-01 2.907176871071674440e-01 7.458567304431379776e-04
-4.338418075624999801e+03 -1.866817970673064209e-01 2.880509921846208798e-01 7.760956354216671897e-04
-4.337375687812499564e+03 -1.855464834540165586e-01 2.851123450713669016e-01 8.055314460750994483e-04
-4.336333299999999326e+03 -1.846798945907510148e-01 2.818956929888302154e-01 8.341263700530324090e-04
-4.335290912187499998e+03 -1.840613907462889109e-01 2.783728242376364292e-01 8.618113445965269650e-04
-4.334248524374999761e+03 -1.836964298035780596e-01 2.745456377207118326e-01 8.885694273294240941e-04
-4.333206136562499523e+03 -1.836045417292319626e-01 2.704005775635270337e-01 9.142915631704714302e-04
-4.332163748750000195e+03 -1.837955222310410364e-01 2.659195069876454931e-01 9.387298639243022314e-04
-4.331121360937499958e+03 -1.842899950364570161e-01 2.611017494520512794e-01 9.617645357955404654e-04
-4.330078973124999720e+03 -1.850576073688538770e-01 2.559769795206485732e-01 9.831267403617848649e-04
-4.329036585312499483e+03 -1.860598713449647112e-01 2.505891313260041331e-01 1.002440147291496766e-03
-4.327994197499999245e+03 -1.872771247966891206e-01 2.449578424672294585e-01 1.019546014376075064e-03
-4.326951809687499917e+03 -1.886844233112625890e-01 2.390850292901116336e-01 1.034397351970927715e-03
-4.325909421875000589e+03 -1.902790842423758566e-01 2.329918931987638719e-01 1.046926998257037902e-03
-4.324867034062499442e+03 -1.920644052933805912e-01 2.266987255619574704e-01 1.056965124605041551e-03
-4.323824646249999205e+03 -1.940340882430327540e-01 2.202251620295989643e-01 1.064669993148194401e-03
-4.322782258437499877e+03 -1.961905690715763373e-01 2.135952840262890784e-01 1.070443119515188460e-03
-4.321739870624999639e+03 -1.985466365309387360e-01 2.068517173756920513e-01 1.074409088479484934e-03
-4.320697482812499402e+03 -2.010847844550250341e-01 2.000448276485880805e-01 1.076554262528401328e-03
-4.319655094999999164e+03 -2.037789141233476986e-01 1.932009775648191874e-01 1.076998408440432752e-03
-4.318612707187499836e+03 -2.066393265172231652e-01 1.863563013011674263e-01 1.075943803992192478e-03
-4.317570319374999599e+03 -2.096995933726286954e-01 1.795544331468856558e-01 1.073401754645935888e-03
-4.316527931562498452e+03 -2.129510907000444209e-01 1.728291227157007504e-01 1.069203747083072613e-03
-4.315485543750000033e+03 -2.163637675965330021e-01 1.662456007667825753e-01 1.063151396281353245e-03
-4.314443155937499796e+03 -2.199254396383656662e-01 1.598496942390170983e-01 1.055175328684985472e-03
-4.313400768124999558e+03 -2.236389195489068837e-01 1.536444711381086958e-01 1.045320283849700228e-03
-4.312358380312499321e+03 -2.275175589788799857e-01 1.476083414865209387e-01 1.033498408950479916e-03
-4.311315992499999993e+03 -2.315639232360733601e-01 1.417361974843840688e-01 1.019367970740567763e-03
-4.310273604687499756e+03 -2.357656527915922839e-01 1.360358240238674910e-01 1.002854871092566423e-03
-4.309231216875000428e+03 -2.401067349155268094e-01 1.304943284548072402e-01 9.840615676931019958e-04
-4.308188829062499281e+03 -2.445817885769391853e-01 1.251579081824052697e-01 9.629354971765873841e-04
-4.307146441249999953e+03 -2.491934215004311393e-01 1.200610873958182778e-01 9.395941172569832875e-04
-4.306104053437499715e+03 -2.539413479194498890e-01 1.152049432716734934e-01 9.143689359545359181e-04
-4.305061665624999478e+03 -2.588105509579857744e-01 1.106119110776601216e-01 8.875122011828160892e-04
-4.304019277812499240e+03 -2.637946669137579137e-01 1.062583538789158288e-01 8.590817276742872917e-04
-4.302976889999999912e+03 -2.689250115399792196e-01 1.021017564347536516e-01 8.291713415778677364e-04
-4.301934502187499675e+03 -2.741915820456060082e-01 9.814395250619971367e-02 7.979032258170196861e-04
-4.300892114374999437e+03 -2.795623333929869170e-01 9.439940732446808203e-02 7.650659535448999351e-04
-4.299849726562499200e+03 -2.849954430444989195e-01 9.090085552158476412e-02 7.303687336665709746e-04
-4.298807338749999872e+03 -2.904399128566434451e-01 8.769184436813234895e-02 6.939798668499745637e-04
-4.297764950937499634e+03 -2.958699625285777790e-01 8.477464194173209289e-02 6.561362393833233657e-04
-4.296722563124999397e+03 -3.012811500480835902e-01 8.215091097134762099e-02 6.167917557963999630e-04
-4.295680175312499159e+03 -3.066743210772211459e-01 7.985389320778951694e-02 5.757354426392630956e-04
-4.294637787499999831e+03 -3.120376560334878202e-01 7.788722190577611337e-02 5.329642086283703593e-04
-4.293595399687499594e+03 -3.173612785593579733e-01 7.623928426079366882e-02 4.887798110289537975e-04
-4.292553011874998447e+03 -3.226317164244553171e-01 7.490729853432487317e-02 4.434843726251471666e-04
-4.291510624062500028e+03 -3.277914973409722932e-01 7.387032208636393205e-02 3.972421821992965733e-04
-4.290468236249999791e+03 -3.327508844114128728e-01 7.309708053202045031e-02 3.502316190066859713e-04
-4.289425848437499553e+03 -3.374658239192461218e-01 7.258699708551351326e-02 3.028456137582443601e-04
-4.288383460624999316e+03 -3.419385149441253047e-01 7.233418513196562816e-02 2.554249600191961641e-04
-4.287341072812499988e+03 -3.461760459129091250e-01 7.231507577266345355e-02 2.078709234060504630e-04
-4.286298684999999750e+03 -3.501779061585935660e-01 7.251519368690934053e-02 1.599829083856099243e-04
-4.285256297187499513e+03 -3.539388356241566225e-01 7.293590936423829940e-02 1.119158532182273815e-04
-4.284213909374999275e+03 -3.574355921208691722e-01 7.357652713121157206e-02 6.396925733331024298e-05
-4.283171521562500857e+03 -3.606550608071946717e-01 7.439815537749815133e-02 1.634978917504923204e-05
-4.282129133749998800e+03 -3.635994301497657566e-01 7.536262510219700339e-02 -3.074339344597638770e-05
-4.281086745937499472e+03 -3.662410572661226049e-01 7.645791172001739633e-02 -7.688979915691183118e-05
-4.280044358124999235e+03 -3.685655463955406219e-01 7.769294763578059315e-02 -1.219332706347200782e-04
-4.279001970312499907e+03 -3.705814563635566605e-01 7.906597203440196564e-02 -1.660316788806338612e-04
-4.277959582499999669e+03 -3.722962136616472795e-01 8.055949794860640945e-02 -2.090021663291335605e-04
-4.276917194687499432e+03 -3.736941459103863550e-01 8.215849808531616727e-02 -2.504156512145883648e-04
-4.275874806874998285e+03 -3.747727636233029735e-01 8.386660215433923427e-02 -2.898548610498709235e-04
-4.274832419062499866e+03 -3.755402600111676925e-01 8.568300921985949614e-02 -3.271595691697935879e-04
-4.273790031249999629e+03 -3.759709455016122526e-01 8.761027118908701339e-02 -3.622813819614597447e-04
-4.272747643437499391e+03 -3.760578546131502220e-01 8.962611526753100355e-02 -3.949732950530659243e-04
-4.271705255624999154e+03 -3.758273277015216074e-01 9.171035804844988870e-02 -4.251298606739599461e-04
-4.270662867812499826e+03 -3.753046879793308643e-01 9.389931656411333594e-02 -4.529536392235767109e-04
-4.269620479999999588e+03 -3.744889568540304414e-01 9.619745662953521625e-02 -4.785033152923833704e-04
-4.268578092187500260e+03 -3.733929875457255854e-01 9.857825646055301538e-02 -5.016542360430843077e-04
-4.267535704375000023e+03 -3.720867972427595594e-01 1.010502642897856268e-01 -5.223858617378738687e-04
-4.266493316562498876e+03 -3.706450096513359549e-01 1.036404671248079279e-01 -5.408036488440641628e-04
-4.265450928749999548e+03 -3.690969627941051434e-01 1.063345222971560089e-01 -5.570596552927205248e-04
-4.264408540937499311e+03 -3.674251152667770137e-01 1.090897477946124738e-01 -5.710367547487918112e-04
-4.263366153124999983e+03 -3.656349954915150136e-01 1.118511031816136758e-01 -5.826287294447632381e-04
-4.262323765312499745e+03 -3.637265233032822564e-01 1.145387022180127251e-01 -5.918570056555011276e-04
-4.261281377499998598e+03 -3.616999788360543144e-01 1.171088219847360445e-01 -5.987100230049032315e-04
-4.260238989687499270e+03 -3.595867278200794992e-01 1.195798786110980616e-01 -6.029887771073910718e-04
-4.259196601874999033e+03 -3.574075194262387178e-01 1.219930343986089238e-01 -6.043497508938064540e-04
-4.258154214062499705e+03 -3.551468070225245466e-01 1.243685687365708586e-01 -6.029086095827068843e-04
-4.257111826249999467e+03 -3.528003123524874329e-01 1.267102539939619077e-01 -5.988612673879543458e-04
-4.256069438437499230e+03 -3.504160647331857059e-01 1.290381434781115166e-01 -5.922765615358037286e-04
-4.255027050624999902e+03 -3.480444803309823976e-01 1.313490524890585376e-01 -5.834084058929784027e-04
-4.253984662812499664e+03 -3.456646939061164825e-01 1.336440105770629327e-01 -5.725718365793262300e-04
-4.252942274999999427e+03 -3.432498285467203147e-01 1.359204457325409454e-01 -5.600209408897263144e-04
-4.251899887187500099e+03 -3.408538433769755516e-01 1.381465995195239049e-01 -5.460494736376129109e-04
-4.250857499374999861e+03 -3.384919609402694540e-01 1.403474594583685175e-01 -5.309347055284614411e-04
-4.249815111562498714e+03 -3.361370395650051801e-01 1.425597217252927429e-01 -5.149224035061232769e-04
-4.248772723749999386e+03 -3.337870607933705047e-01 1.447842613934472444e-01 -4.983403890040237656e-04
-4.247730335937499149e+03 -3.314830904672259604e-01 1.470524688161448379e-01 -4.814012735731733458e-04
-4.246687948124999821e+03 -3.292250072456356369e-01 1.493962145888402815e-01 -4.640146058823557945e-04
-4.245645560312499583e+03 -3.269971074196316163e-01 1.518215243567956618e-01 -4.461720055567846839e-04
-4.244603172500000255e+03 -3.247996261144717733e-01 1.543695530989268871e-01 -4.281567344603011286e-04
-4.243560784687499108e+03 -3.226402627575700732e-01 1.570792610761864994e-01 -4.102011826150443003e-04
-4.242518396874999780e+03 -3.205410332634539561e-01 1.599548543509837217e-01 -3.925043788294977276e-04
-4.241476009062499543e+03 -3.184954523296412709e-01 1.629986103335916148e-01 -3.752991926074413886e-04
-4.240433621249999305e+03 -3.164868322715753690e-01 1.662438866184995090e-01 -3.586896311187553273e-04
-4.239391233437499977e+03 -3.145049262089089637e-01 1.697520813295673170e-01 -3.424430029424563923e-04
-4.238348845624999740e+03 -3.125314022930780755e-01 1.735697361447412213e-01 -3.261254123081507006e-04
-4.237306457812499502e+03 -3.105383451884379808e-01 1.777157958025323836e-01 -3.096706716189616794e-04
-4.236264070000000174e+03 -3.085085540034872564e-01 1.822177559896742127e-01 -2.932039001092970115e-04
-4.235221682187499027e+03 -3.064466433603013629e-01 1.871075020860361038e-01 -2.768443696863824664e-04
-4.234179294374999699e+03 -3.043406070261057694e-01 1.923935336211016756e-01 -2.606823986955100736e-04
-4.233136906562499462e+03 -3.021721567335065028e-01 1.980646609899674726e-01 -2.449546349422020868e-04
-4.232094518750000134e+03 -2.999561138303404317e-01 2.041319466320161702e-01 -2.299490173004013630e-04
-4.231052130937499896e+03 -2.977243264690703217e-01 2.106208130262576805e-01 -2.158055008725453280e-04
-4.230009743124999659e+03 -2.954950404537849962e-01 2.175054851678910883e-01 -2.026470249553780144e-04
-4.228967355312499421e+03 -2.932891470692749469e-01 2.247729827518435142e-01 -1.903355828998310774e-04
-4.227924967500000093e+03 -2.911223012302927571e-01 2.324518426979561569e-01 -1.786995687445677630e-04
-4.226882579687498946e+03 -2.889940245856131296e-01 2.405486543800809396e-01 -1.676635312527576297e-04
-4.225840191874999618e+03 -2.869550683327156682e-01 2.490397711246320200e-01 -1.571112071733437275e-04
-4.224797804062499381e+03 -2.850528918751155105e-01 2.578505498891471293e-01 -1.469552847530600985e-04
-4.223755416249999143e+03 -2.832934584487415419e-01 2.669326209351106094e-01 -1.371251831772378493e-04
-4.222713028437499815e+03 -2.816696189967234365e-01 2.763078740822256241e-01 -1.273710448444021555e-04
-4.221670640625000487e+03 -2.801720221923867937e-01 2.859365965710440882e-01 -1.176109139412636869e-04
-4.220628252812500250e+03 -2.787867802639930614e-01 2.957808586730433231e-01 -1.080496282540277216e-04
-4.219585864999999103e+03 -2.775074895702204225e-01 3.058538750538721818e-01 -9.888650761686896412e-05
-4.218543477187498866e+03 -2.763405147315942667e-01 3.161440955264750996e-01 -9.032720874232796557e-05
-4.217501089374999538e+03 -2.752949579274016068e-01 3.266110959501827282e-01 -8.247700561872810168e-05
-4.216458701562499300e+03 -2.744046016874845950e-01 3.371777070465309389e-01 -7.546943638236263720e-05
-4.215416313749999972e+03 -2.736963561874886652e-01 3.477569930444731616e-01 -6.969210068551168202e-05
-4.214373925937498825e+03 -2.731599649059087698e-01 3.583003443856430104e-01 -6.549277401262287770e-05
-4.213331538124999497e+03 -2.727830708861535003e-01 3.687800563816612254e-01 -6.290499867290459245e-05
-4.212289150312499260e+03 -2.725790037823014322e-01 3.791647993819020623e-01 -6.178452997469331166e-05
-4.211246762499999932e+03 -2.725390738201031171e-01 3.894238692617837949e-01 -6.186760527487780801e-05
-4.210204374687499694e+03 -2.726337615394969216e-01 3.995267167413411036e-01 -6.278285508247091751e-05
-4.209161986874999457e+03 -2.728339756645617453e-01 4.094494911753693289e-01 -6.414532254675833507e-05
-4.208119599062499219e+03 -2.731109999321800208e-01 4.192041594093487977e-01 -6.560785901572939536e-05
-4.207077211249999891e+03 -2.734552289732330999e-01 4.287814843046994784e-01 -6.680014352671503289e-05
-4.206034823437499654e+03 -2.738715898225915213e-01 4.381420119128670021e-01 -6.747406132641073102e-05
-4.204992435625000326e+03 -2.743731956093730662e-01 4.472656485473119337e-01 -6.758729137831782441e-05
-4.203950047812499179e+03 -2.749373831615138930e-01 4.561439497333627524e-01 -6.714716607749928639e-05
-4.202907659999998941e+03 -2.755409986431672786e-01 4.647628542130514129e-01 -6.641390373099848596e-05
-4.201865272187499613e+03 -2.762025281934386012e-01 4.731329420491808824e-01 -6.569526051645584739e-05
-4.200822884374999376e+03 -2.769395891168307533e-01 4.812839890325000258e-01 -6.506331366753207628e-05
-4.199780496562500048e+03 -2.777914133899386795e-01 4.892571541565731152e-01 -6.451623659071005316e-05
-4.198738108749999810e+03 -2.787831112112915677e-01 4.970924832960861850e-01 -6.407405180934984358e-05
-4.197695720937500482e+03 -2.799175437044599257e-01 5.047679936986361193e-01 -6.388003698496965733e-05
-4.196653333124999335e+03 -2.812227213996789099e-01 5.122793584449351068e-01 -6.369461633451260502e-05
-4.195610945312500007e+03 -2.827487918340348405e-01 5.196217981280588649e-01 -6.347512298472858657e-05
-4.194568557499999770e+03 -2.845436287429081723e-01 5.267592730323245043e-01 -6.382789944465197497e-05
-4.193526169687499532e+03 -2.866141049944564978e-01 5.336765670030770847e-01 -6.496178020927797928e-05
-4.192483781874999295e+03 -2.889738243760957559e-01 5.403357495646474717e-01 -6.659544491910423950e-05
-4.191441394062499967e+03 -2.916455912067312251e-01 5.466773921590265539e-01 -6.839773088661348175e-05
-4.190399006249999729e+03 -2.946417128603244784e-01 5.526516428139799375e-01 -7.025578612015762818e-05
-4.189356618437500401e+03 -2.979788980909788276e-01 5.582301310079567092e-01 -7.245174502808421693e-05
-4.188314230625000164e+03 -3.016772233781628287e-01 5.633697398353004759e-01 -7.531071778787677977e-05
-4.187271842812499926e+03 -3.057529346990313646e-01 5.680483427958815668e-01 -7.897308438720466658e-05
-4.186229454999998779e+03 -3.102213173200270013e-01 5.722851180375633229e-01 -8.384798709547058642e-05
-4.185187067187499451e+03 -3.150861264829911690e-01 5.760598112772767898e-01 -9.038575517721173522e-05
-4.184144679374999214e+03 -3.203367938390911385e-01 5.793766089181753287e-01 -9.887951868805928642e-05
-4.183102291562499886e+03 -3.260122627507430759e-01 5.822332243927731410e-01 -1.094448167905721805e-04
-4.182059903749999648e+03 -3.321319979003978240e-01 5.846332102621197846e-01 -1.219865442435109156e-04
-4.181017515937500320e+03 -3.386464562868859995e-01 5.865925374346006027e-01 -1.365595459698826578e-04
-4.179975128124999173e+03 -3.455232304509393004e-01 5.881227944822879916e-01 -1.532465577820138307e-04
-4.178932740312499845e+03 -3.527297783800832365e-01 5.892525786162650103e-01 -1.720855517320016011e-04
-4.177890352499999608e+03 -3.602473262733774106e-01 5.899671949029831053e-01 -1.928210969783670983e-04
-4.176847964687499370e+03 -3.680871990768329605e-01 5.902441401264284515e-01 -2.153051961258160808e-04
-4.175805576875000042e+03 -3.762203729961319798e-01 5.900757796013598178e-01 -2.396033618115031376e-04
-4.174763189062499805e+03 -3.846005473458293800e-01 5.894662642383150519e-01 -2.654306791918495021e-04
-4.173720801249999568e+03 -3.931955989616079949e-01 5.884448342754565742e-01 -2.927477651336347756e-04
-4.172678413437500240e+03 -4.020090369983893575e-01 5.870371536399698886e-01 -3.216106781441689720e-04
-4.171636025624999093e+03 -4.110617337506822788e-01 5.852143356320780310e-01 -3.517595842754705528e-04
-4.170593637812499765e+03 -4.203420459890022665e-01 5.829729494081635766e-01 -3.828938144927771870e-04
-4.169551249999999527e+03 -4.298265228861535281e-01 5.803201218167911568e-01 -4.146706282394579729e-04
-4.168508862187499290e+03 -4.394753943962568243e-01 5.772641945709816591e-01 -4.469424609262310794e-04
-4.167466474374999962e+03 -4.492356524560809361e-01 5.738249028944720775e-01 -4.797998485940711973e-04
-4.166424086562499724e+03 -4.590740969304504260e-01 5.699887924427544661e-01 -5.132738335475095157e-04
-4.165381698749999487e+03 -4.689545970484363391e-01 5.657960822752021723e-01 -5.477704811639317727e-04
-4.164339310937500159e+03 -4.788127243706044034e-01 5.613086173902450682e-01 -5.835749112076821232e-04
-4.163296923124999012e+03 -4.885779364627552690e-01 5.565255725910286388e-01 -6.204817080589946666e-04
-4.162254535312499684e+03 -4.981975014079895181e-01 5.514444692705818829e-01 -6.582678441682792564e-04
-4.161212147499999446e+03 -5.076385276663080148e-01 5.461146773853206016e-01 -6.966003479878011368e-04
-4.160169759687499209e+03 -5.168677620242321247e-01 5.406229818258102560e-01 -7.354683248654803008e-04
-4.159127371874999881e+03 -5.258188841627547960e-01 5.350573443970261245e-01 -7.747695029407554706e-04
-4.158084984062499643e+03 -5.344586035098333188e-01 5.294767984021060414e-01 -8.141786973933871083e-04
-4.157042596249999406e+03 -5.427560748404169910e-01 5.239291522763809272e-01 -8.535598020309170938e-04
-4.156000208437499168e+03 -5.506690230866664315e-01 5.184093728835162951e-01 -8.929206484268180539e-04
-4.154957820624999840e+03 -5.581591168099215849e-01 5.129196696080666751e-01 -9.323149944658253941e-04
-4.153915432812499603e+03 -5.651855291521906688e-01 5.075293352091015953e-01 -9.714086471434129613e-04
-4.152873044999999365e+03 -5.717665693590694431e-01 5.022794750293004817e-01 -1.009872091686542890e-03
-4.151830657187500037e+03 -5.778786095655281674e-01 4.971976847002532729e-01 -1.047577981433176104e-03
-4.150788269374999800e+03 -5.834757826413045079e-01 4.923382240218375783e-01 -1.084055407157815494e-03
-4.149745881562499562e+03 -5.885901920680564059e-01 4.877432092427897992e-01 -1.118781404756633707e-03
-4.148703493750000234e+03 -5.932606574443690661e-01 4.834334302824643270e-01 -1.151732191938750630e-03
-4.147661105937499997e+03 -5.974564899786443117e-01 4.794458177488651884e-01 -1.182914912206251045e-03
-4.146618718124998850e+03 -6.011724887134731743e-01 4.757689279781890934e-01 -1.212186320075362561e-03
-4.145576330312499522e+03 -6.044575943580771105e-01 4.723612473477607487e-01 -1.239295813319400393e-03
-4.144533942499999284e+03 -6.073394697257468167e-01 4.692072614002302244e-01 -1.263741251399591332e-03
-4.143491554687499956e+03 -6.098316036795573547e-01 4.662698046878913649e-01 -1.285049691885438179e-03
-4.142449166874999719e+03 -6.119500664931571965e-01 4.635369359991731164e-01 -1.303174321817886618e-03
-4.141406779062500391e+03 -6.136889531265101727e-01 4.610311137485038069e-01 -1.318508078832414257e-03
-4.140364391250000153e+03 -6.150333900809374921e-01 4.587187899045492845e-01 -1.331024206318638485e-03
-4.139322003437499006e+03 -6.159525819007457548e-01 4.565535580293620388e-01 -1.340682147825245042e-03
-4.138279615624999678e+03 -6.164017462653734736e-01 4.544932062644374549e-01 -1.347727395043088038e-03
-4.137237227812499441e+03 -6.163784292927056985e-01 4.525054720378473005e-01 -1.352010433550658759e-03
-4.136194840000000113e+03 -6.158772428832455237e-01 4.505885276877266699e-01 -1.353402235851091555e-03
-4.135152452187498966e+03 -6.148801100389282848e-01 4.487623996843618235e-01 -1.352171354630551806e-03
-4.134110064374999638e+03 -6.133981767255498596e-01 4.470347068091675702e-01 -1.348596638505578571e-03
-4.133067676562499400e+03 -6.114663270312247212e-01 4.453746396355063863e-01 -1.342794020992546262e-03
-4.132025288750000072e+03 -6.091229104703648201e-01 4.437599436995389723e-01 -1.334931613586683771e-03
-4.130982900937499835e+03 -6.064206419020106154e-01 4.421653148516659915e-01 -1.325152339264729171e-03
-4.129940513124999597e+03 -6.033987292351745690e-01 4.405578290118896123e-01 -1.313597597198516449e-03
-4.128898125312499360e+03 -6.000821574359763710e-01 4.389138154277527071e-01 -1.300231888946439679e-03
-4.127855737500000032e+03 -5.964869026255268381e-01 4.372580033848267878e-01 -1.284807406543627328e-03
-4.126813349687499795e+03 -5.926392577708964327e-01 4.356096850469714510e-01 -1.267239255145943084e-03
-4.125770961875000467e+03 -5.885665992310789019e-01 4.339907724381959486e-01 -1.247650839113522911e-03
-4.124728574062498410e+03 -5.842681447405211337e-01 4.324630519963661990e-01 -1.226146628718154802e-03
-4.123686186249999082e+03 -5.797576422538336383e-01 4.310434109300413930e-01 -1.202820909656913007e-03
-4.122643798437498845e+03 -5.750523646281653356e-01 4.297266711807707362e-01 -1.177915340002580425e-03
-4.121601410624999517e+03 -5.701197199953151884e-01 4.285320458957006529e-01 -1.151308297239039130e-03
-4.120559022812499279e+03 -5.649111516731323279e-01 4.275109063200215331e-01 -1.122858734405029861e-03
-4.119516634999999951e+03 -5.594134392413524504e-01 4.267241588112978268e-01 -1.092851952654764038e-03
-4.118474247187499714e+03 -5.536557235042126601e-01 4.261725782505551008e-01 -1.061541905200721501e-03
-4.117431859375000386e+03 -5.476898532136427189e-01 4.258833183693365165e-01 -1.029025211224756688e-03
-4.116389471562499239e+03 -5.415739230015247374e-01 4.258932545918264756e-01 -9.953553731540192538e-04
-4.115347083749999911e+03 -5.353599612012801545e-01 4.261898856296450488e-01 -9.605840177024378267e-04
-4.114304695937498764e+03 -5.290939714357234536e-01 4.267905509494017702e-01 -9.244950971752251192e-04
-4.113262308124999436e+03 -5.228057079259424977e-01 4.277038997789653907e-01 -8.871287167485982384e-04
-4.112219920312499198e+03 -5.164859412482334378e-01 4.289519273780757480e-01 -8.484521950999095088e-04
-4.111177532499999870e+03 -5.101573069470491939e-01 4.305664513928805226e-01 -8.082308184535222460e-04
-4.110135144687499633e+03 -5.038252724922941406e-01 4.325472067253415820e-01 -7.667110494863171692e-04
-4.109092756874999395e+03 -4.974854846710146106e-01 4.348749377779774217e-01 -7.240461551390049407e-04
-4.108050369062499158e+03 -4.911585984988354747e-01 4.375103815808346619e-01 -6.801971267069610106e-04
-4.107007981249999830e+03 -4.848734578988834754e-01 4.404031525220123977e-01 -6.353926456741869995e-04
-4.105965593437498683e+03 -4.786527155508953912e-01 4.435477344297651392e-01 -5.900490870896716710e-04
-4.104923205624999355e+03 -4.725448280503515841e-01 4.469472896821723440e-01 -5.447375126699852393e-04
-4.103880817812500027e+03 -4.666028864469865534e-01 4.506113042308532157e-01 -5.001179406418058840e-04
-4.102838429999999789e+03 -4.608303345779076188e-01 4.545488597047161461e-01 -4.566533299561295915e-04
-4.101796042187500461e+03 -4.552277980765586096e-01 4.587405117475095162e-01 -4.149166678787346131e-04
-4.100753654375000224e+03 -4.498235671895609578e-01 4.631737830389361377e-01 -3.753579574142060118e-04
-4.099711266562499077e+03 -4.447012283136115296e-01 4.678054194140053856e-01 -3.380922360474222376e-04
-4.098668878749998839e+03 -4.399016141505353028e-01 4.726138516959333402e-01 -3.029977825156761708e-04
-4.097626490937499511e+03 -4.353999247545420337e-01 4.775204025851879086e-01 -2.700514166367603500e-04
-4.096584103124999274e+03 -4.312396969447827022e-01 4.824294474366140895e-01 -2.394419237439181767e-04
-4.095541715312499946e+03 -4.274790574539129029e-01 4.872874979541777507e-01 -2.112214442056666508e-04
-4.094499327500000163e+03 -4.240965916011006365e-01 4.920473322531316307e-01 -1.852730689280389625e-04
-4.093456939687499471e+03 -4.210675199078873221e-01 4.966949970188904717e-01 -1.616160424734032724e-04
-4.092414551874999233e+03 -4.183730817899221632e-01 5.012197502600405086e-01 -1.406521727511084565e-04
-4.091372164062499451e+03 -4.160073872678429208e-01 5.056020378966809004e-01 -1.223268740598621612e-04
-4.090329776249999668e+03 -4.139653147238792075e-01 5.098148783157494535e-01 -1.064128652453730814e-04
-4.089287388437499885e+03 -4.122659560422525238e-01 5.137851376592722508e-01 -9.314161340533274810e-05
-4.088245000624999193e+03 -4.109107835830854150e-01 5.174415776158186597e-01 -8.270483813827532189e-05
-4.087202612812499410e+03 -4.098460568866361120e-01 5.207286260464487615e-01 -7.482490227850459698e-05
-4.086160224999999627e+03 -4.090253156938777335e-01 5.236330069357555406e-01 -6.906319522654848176e-05
-4.085117837187500299e+03 -4.083851172349055592e-01 5.261717796010901838e-01 -6.499949277645000831e-05
-4.084075449375000062e+03 -4.078610996912059861e-01 5.283858011609108285e-01 -6.229877877239435591e-05
-4.083033061562498915e+03 -4.074454190464497083e-01 5.303139823607001535e-01 -6.079227630775244518e-05
-4.081990673749999132e+03 -4.071932677259256783e-01 5.319595623061385004e-01 -6.023573492540461273e-05
-4.080948285937499804e+03 -4.070934923153546325e-01 5.333330447313687772e-01 -6.073959044365824251e-05
-4.079905898124999567e+03 -4.071106838071584244e-01 5.344012295642062149e-01 -6.207409897412573176e-05
-4.078863510312500239e+03 -4.072204436625517232e-01 5.351489581808703822e-01 -6.361326886652302840e-05
-4.077821122499999092e+03 -4.074291091290241917e-01 5.355352078118021941e-01 -6.532002565737716083e-05
-4.076778734687500219e+03 -4.077677121335412935e-01 5.355148024619447167e-01 -6.729412515168173899e-05
-4.075736346874999072e+03 -4.082154610833667596e-01 5.350857779441631212e-01 -6.949611034909731859e-05
-4.074693959062499744e+03 -4.087500496033329989e-01 5.342203601239654542e-01 -7.186752928802658293e-05
-4.073651571249999506e+03 -4.093501606851814301e-01 5.329429184320471080e-01 -7.462188106388182142e-05
-4.072609183437499723e+03 -4.099720978894676460e-01 5.312831797455799254e-01 -7.813615509823901946e-05
-4.071566795624999031e+03 -4.105933647071058901e-01 5.292252097437631919e-01 -8.245849137528387524e-05
-4.070524407812499703e+03 -4.112258133933548443e-01 5.267881715736667525e-01 -8.771113190910167102e-05
-4.069482019999999466e+03 -4.118729369559245290e-01 5.239931292404165220e-01 -9.398278732161404131e-05
-4.068439632187500138e+03 -4.124972273956660218e-01 5.208630815155471661e-01 -1.011921720231808591e-04
-4.067397244374998536e+03 -4.130637388105946051e-01 5.174459016369441500e-01 -1.093773918656918255e-04
-4.066354856562499208e+03 -4.135876575523761423e-01 5.137480466580928162e-01 -1.186423715631358569e-04
-4.065312468749998970e+03 -4.140879069662937173e-01 5.097753075301845183e-01 -1.292461580494572724e-04
-4.064270080937499642e+03 -4.145756933816150402e-01 5.055413673336779379e-01 -1.414635337408144417e-04
-4.063227693124999405e+03 -4.150257212506243132e-01 5.010584667313986440e-01 -1.552458437638272893e-04
-4.062185305312500077e+03 -4.154083709849824557e-01 4.963515529578109708e-01 -1.704783739926752110e-04
-4.061142917499998475e+03 -4.157640093597773645e-01 4.914082555042813549e-01 -1.869461743700639696e-04
-4.060100529687499147e+03 -4.161617218519973460e-01 4.862190372105194558e-01 -2.044915630663719612e-04
-4.059058141874998910e+03 -4.166036365579667833e-01 4.808072575121845049e-01 -2.232020252194938468e-04
-4.058015754062499582e+03 -4.170510375205548903e-01 4.751988698857306792e-01 -2.428599762393577450e-04
-4.056973366249999799e+03 -4.175120062564324774e-01 4.694315937226419266e-01 -2.634753615720799962e-04
-4.055930978437499562e+03 -4.179935576515986240e-01 4.635266794146241653e-01 -2.850137966175836151e-04
-4.054888590624999324e+03 -4.185155675133819808e-01 4.574864454797609170e-01 -3.074601049019156729e-04
-4.053846202812499996e+03 -4.191236976622367272e-01 4.513171511390734469e-01 -3.310487243564525514e-04
-4.052803814999999759e+03 -4.198473665141552735e-01 4.449893429467491335e-01 -3.557044300706533875e-04
-4.051761427187499976e+03 -4.206946001194204476e-01 4.385156736526599208e-01 -3.811970509845127300e-04
-4.050719039374999738e+03 -4.216963386582677775e-01 4.319110156238806231e-01 -4.074233342071519894e-04
-4.049676651562499501e+03 -4.229161608068299216e-01 4.251449005953883420e-01 -4.345827697155131499e-04
-4.048634263750000173e+03 -4.243479251505634098e-01 4.182089258052689162e-01 -4.627687177472781274e-04
-4.047591875937499481e+03 -4.259497581453789428e-01 4.111311869543547992e-01 -4.918599370996035169e-04
-4.046549488124999698e+03 -4.276970791290820584e-01 4.039671012763825231e-01 -5.218177052584776435e-04
-4.045507100312499460e+03 -4.295981587619929765e-01 3.967262333295761834e-01 -5.527336421264414509e-04
-4.044464712500000132e+03 -4.316697011477844126e-01 3.894531645454168967e-01 -5.843629719954432800e-04
-4.043422324687498985e+03 -4.339184494658295255e-01 3.821915209198323282e-01 -6.163315929393539932e-04
-4.042379936875000112e+03 -4.363556911315944475e-01 3.749200809482085006e-01 -6.484379893130721908e-04
-4.041337549062499420e+03 -4.390065109763552909e-01 3.676437942679714466e-01 -6.806880637125918825e-04
-4.040295161249999637e+03 -4.418147043092690018e-01 3.604103865374602145e-01 -7.132066821280427186e-04
-4.039252773437499400e+03 -4.446692645169741942e-01 3.532940211063494429e-01 -7.457843613057772757e-04
-4.038210385625000072e+03 -4.476026883951259028e-01 3.463380040912023561e-01 -7.779821038601626368e-04
-4.037167997812500289e+03 -4.507012541328316302e-01 3.395541058348798824e-01 -8.093320579610585423e-04
-4.036125610000000506e+03 -4.540013138871423770e-01 3.329199423657522861e-01 -8.396680240094912383e-04
-4.035083222187499359e+03 -4.575038131371364503e-01 3.264424694747942168e-01 -8.688638973705594716e-04
-4.034040834374999577e+03 -4.612176564099290110e-01 3.202177024460323151e-01 -8.965679018973219316e-04
-4.032998446562499794e+03 -4.651889349536058038e-01 3.143207760335048340e-01 -9.226233980300050253e-04
-4.031956058750000011e+03 -4.694901953835716180e-01 3.087955451282486941e-01 -9.470625645868510460e-04
-4.030913670937500228e+03 -4.741300836128727325e-01 3.035965084628976518e-01 -9.696543505664538196e-04
-4.029871283124999536e+03 -4.790962571123583702e-01 2.986598522282041257e-01 -9.901286019341505856e-04
-4.028828895312499299e+03 -4.843821371227774453e-01 2.940370428219994392e-01 -1.008691619986922406e-03
-4.027786507499999971e+03 -4.899491912406080951e-01 2.897582871584080677e-01 -1.025679292735850144e-03
-4.026744119687499733e+03 -4.957279751173344629e-01 2.858289534519066200e-01 -1.041134333434974276e-03
-4.025701731874999950e+03 -5.016597499310264663e-01 2.822904841225872818e-01 -1.054801412124943723e-03
-4.024659344062499258e+03 -5.077060695715874816e-01 2.791600606488265912e-01 -1.066507455382236002e-03
-4.023616956249999475e+03 -5.138402955669436611e-01 2.764245542104884490e-01 -1.076511179909639751e-03
-4.022574568437499693e+03 -5.200391208106510677e-01 2.741185367260018380e-01 -1.084809606197000096e-03
-4.021532180624999910e+03 -5.262250580607605865e-01 2.722698764846351871e-01 -1.091063218092995675e-03
-4.020489792812500127e+03 -5.323677038101715109e-01 2.708335465684824639e-01 -1.095277468936227275e-03
-4.019447404999998980e+03 -5.384577992345663811e-01 2.697624613185168885e-01 -1.097439239916906404e-03
-4.018405017187499197e+03 -5.444974544631436819e-01 2.690267003473075791e-01 -1.097131314570152583e-03
-4.017362629374999415e+03 -5.505643897712174661e-01 2.685978851973621628e-01 -1.094530085614222768e-03
-4.016320241562499632e+03 -5.567182745920180587e-01 2.685008370839003788e-01 -1.090210299483638937e-03
-4.015277853750000304e+03 -5.629950033741056847e-01 2.687608736217524941e-01 -1.084544531988400383e-03
-4.014235465937499157e+03 -5.694095296946319884e-01 2.693662790116946315e-01 -1.077942708280548063e-03
-4.013193078124999829e+03 -5.759122536668095371e-01 2.702675341328686365e-01 -1.070694993659144839e-03
-4.012150690312499137e+03 -5.824360024571691996e-01 2.714253467898286032e-01 -1.062845731881968420e-03
-4.011108302499999809e+03 -5.889319176656702126e-01 2.728346218880706164e-01 -1.054105606076972739e-03
-4.010065914687499571e+03 -5.953672946115869946e-01 2.744651857630337477e-01 -1.044609194390206134e-03
-4.009023526874999334e+03 -6.016679155445709970e-01 2.762942767499845242e-01 -1.034502746786370017e-03
-4.007981139062499096e+03 -6.078092965218323540e-01 2.783187007090440201e-01 -1.023802085283458986e-03
-4.006938751249999768e+03 -6.137879246133789435e-01 2.805309176359307433e-01 -1.012790410053566147e-03
-4.005896363437499531e+03 -6.195871045487376660e-01 2.829093820941484538e-01 -1.001476230683696813e-03
-4.004853975625000203e+03 -6.252301099193691147e-01 2.854823481302555255e-01 -9.898734983654539944e-04
-4.003811587812499511e+03 -6.307858925197815658e-01 2.882794726642541883e-01 -9.781424590257557609e-04
-4.002769199999999273e+03 -6.363074513983759672e-01 2.912825866067925706e-01 -9.663030576495723525e-04
-4.001726812187499490e+03 -6.418113471200304065e-01 2.944289117898060693e-01 -9.544224454912228137e-04
-4.000684424374999708e+03 -6.472717722952330277e-01 2.977051766245083497e-01 -9.423637633134208155e-04
-3.999642036562499470e+03 -6.526484573956355950e-01 3.011453084834243565e-01 -9.295878697136570517e-04
-3.998599648749999687e+03 -6.579414707625174108e-01 3.047376303037548917e-01 -9.159359456862557498e-04
-3.997557260937499905e+03 -6.631807279312564862e-01 3.084722375713961351e-01 -9.010522344777139973e-04
-3.996514873125000122e+03 -6.683867306693245247e-01 3.123501880124731067e-01 -8.846657530971202294e-04
-3.995472485312500339e+03 -6.734645529169139833e-01 3.163810464061010408e-01 -8.671106245910671639e-04
-3.994430097499999647e+03 -6.783685860300666670e-01 3.205415606106203907e-01 -8.485757465653353355e-04
-3.993387709687499409e+03 -6.831672623321890514e-01 3.248263607457368973e-01 -8.288668988595600685e-04
-3.992345321874999627e+03 -6.877707325576397634e-01 3.292477274967654521e-01 -8.078253479968159050e-04
-3.991302934062500299e+03 -6.920666072290024839e-01 3.337775220308222268e-01 -7.856838587125298135e-04
-3.990260546249999607e+03 -6.961315499176468080e-01 3.383786164427409204e-01 -7.627877717355558990e-04
-3.989218158437500279e+03 -7.000348502390758565e-01 3.429991362714002179e-01 -7.393705102201969743e-04
-3.988175770624999132e+03 -7.037709775677407631e-01 3.475689975752796479e-01 -7.152457127664461119e-04
-3.987133382812499804e+03 -7.073453900892521240e-01 3.520162709842834525e-01 -6.902741109752415271e-04
-3.986090994999999111e+03 -7.107876560842141256e-01 3.563263053684959103e-01 -6.644697577924693968e-04
-3.985048607187500238e+03 -7.140586777359252402e-01 3.605891129129384920e-01 -6.376015962856375211e-04
-3.984006219374999546e+03 -7.171093713937011227e-01 3.648387304242916018e-01 -6.095497661402780919e-04
-3.982963831562499763e+03 -7.199227461792306881e-01 3.691088453163699490e-01 -5.805867657333101074e-04
-3.981921443749999526e+03 -7.224458888136056078e-01 3.734928420530332915e-01 -5.511082886966794329e-04
-3.980879055937500198e+03 -7.247115106035194598e-01 3.779987480780088727e-01 -5.213154906337845278e-04
-3.979836668124999051e+03 -7.268579073971705995e-01 3.825038378486558255e-01 -4.909565898143565012e-04
-3.978794280312499723e+03 -7.289012095746583153e-01 3.868338360647839980e-01 -4.599104187027180110e-04
-3.977751892499999030e+03 -7.307865910767762374e-01 3.908608322242664301e-01 -4.286927217363944932e-04
-3.976709504687499702e+03 -7.325734124366876099e-01 3.945254675458731430e-01 -3.974766771884632511e-04
-3.975667116874999465e+03 -7.342943808908191095e-01 3.977714127405655997e-01 -3.661814710371208577e-04
-3.974624729062500137e+03 -7.359357131995386547e-01 4.005775719288751091e-01 -3.352863422242966050e-04
-3.973582341249999899e+03 -7.374648373608940766e-01 4.030223012153398288e-01 -3.048870520674338029e-04
-3.972539953437499207e+03 -7.388321306865779370e-01 4.052097857028550965e-01 -2.744610815771820621e-04
-3.971497565624998970e+03 -7.400646550805298762e-01 4.071934867010437720e-01 -2.443601484990037820e-04
-3.970455177812499642e+03 -7.412865751190169661e-01 4.089845868833192899e-01 -2.152199521027026684e-04
-3.969412789999999404e+03 -7.425883983945524847e-01 4.106056339229791630e-01 -1.869611599946508569e-04
-3.968370402187500076e+03 -7.439805314483094456e-01 4.121061603122493922e-01 -1.591775243713067223e-04
-3.967328014374998929e+03 -7.454924026385998381e-01 4.135521961681800640e-01 -1.314410550958866651e-04
-3.966285626562499601e+03 -7.471422689100755132e-01 4.148795071076730179e-01 -1.036328319308671723e-04
-3.965243238749999819e+03 -7.488944817278933019e-01 4.159746115372880415e-01 -7.589548680977757904e-05
-3.964200850937500036e+03 -7.507222059620217713e-01 4.168125008088587324e-01 -4.861836735199761769e-05
-3.963158463124999344e+03 -7.525914418119536986e-01 4.174238564287572895e-01 -2.207346108198601775e-05
-3.962116075312499106e+03 -7.545032647562974759e-01 4.178550772704188732e-01 3.870437043784519422e-06
-3.961073687499999323e+03 -7.564633568830860799e-01 4.180805645998335596e-01 2.916585536057289454e-05
-3.960031299687499541e+03 -7.584593733412977601e-01 4.180867282832534393e-01 5.375328051422970880e-05
-3.958988911874999758e+03 -7.605088098447433387e-01 4.178420866876808026e-01 7.798480599961776002e-05
-3.957946524062499975e+03 -7.626563817892630937e-01 4.173237575208136874e-01 1.022817573641659214e-04
-3.956904136250000192e+03 -7.648918609015560310e-01 4.165804164449088964e-01 1.271896443767540951e-04
-3.955861748437499045e+03 -7.671490974894178416e-01 4.156415567137969336e-01 1.536707512480041914e-04
-3.954819360624999263e+03 -7.694187552688254161e-01 4.145140283638173440e-01 1.825423170174058718e-04
-3.953776972812499480e+03 -7.717728453000421984e-01 4.132019934740498446e-01 2.140598841065986455e-04
-3.952734584999999697e+03 -7.742329743455431679e-01 4.116981760469793916e-01 2.484455337049555797e-04
-3.951692197187499005e+03 -7.768360392000517312e-01 4.100610092080747560e-01 2.859067618546264197e-04
-3.950649809375000132e+03 -7.796624931783235901e-01 4.083296117608590237e-01 3.267159367466818424e-04
-3.949607421562499439e+03 -7.827051293341033000e-01 4.065789348942890902e-01 3.710521785050702875e-04
-3.948565033750000111e+03 -7.859214428127838659e-01 4.049842192863881696e-01 4.190910597946395253e-04
-3.947522645937499419e+03 -7.892761848523857093e-01 4.036572783710564161e-01 4.709009223724494771e-04
-3.946480258124999636e+03 -7.927010066387660814e-01 4.026785811450077635e-01 5.262932082958585861e-04
-3.945437870312498944e+03 -7.961518111967302858e-01 4.020447809989979304e-01 5.855035342648033181e-04
-3.944395482499999616e+03 -7.996162036527514339e-01 4.017707905399244273e-01 6.482857229073582875e-04
-3.943353094687499834e+03 -8.031065510849970668e-01 4.018721298303378764e-01 7.141774951919657504e-04
-3.942310706875000051e+03 -8.066633213042122552e-01 4.023257326011364099e-01 7.827127957679157243e-04
-3.941268319062499813e+03 -8.102528227519597559e-01 4.032162644309332244e-01 8.529782492460692093e-04
-3.940225931250000031e+03 -8.138245924476489312e-01 4.045114371312049650e-01 9.247486579061748278e-04
-3.939183543437499338e+03 -8.173406418836454135e-01 4.061423185764150845e-01 9.978272057505649818e-04
-3.938141155624999556e+03 -8.207706519445390203e-01 4.081559185050525063e-01 1.071335220642504783e-03
-3.937098767812499773e+03 -8.240794864577910550e-01 4.105517071481573632e-01 1.145471691889721850e-03
-3.936056379999999535e+03 -8.273936719278685015e-01 4.134436149538534555e-01 1.220544809555388060e-03
-3.935013992187499753e+03 -8.308256468627797098e-01 4.169807833635456040e-01 1.296290948645661446e-03
-3.933971604374999970e+03 -8.343705251305211235e-01 4.212223254555094165e-01 1.372432152052213737e-03
-3.932929216562499732e+03 -8.380452396418210936e-01 4.262345164986825474e-01 1.448826323372041664e-03
-3.931886828749999950e+03 -8.418925043025248245e-01 4.320712253648480439e-01 1.525876052485374999e-03
-3.930844440937499257e+03 -8.460061938235484691e-01 4.387944680191780411e-01 1.603338270765380762e-03
-3.929802053124999475e+03 -8.504694920845281558e-01 4.464590748156103128e-01 1.680914587507903154e-03
-3.928759665312499237e+03 -8.553441403546102606e-01 4.551932807464086350e-01 1.758447067618854314e-03
-3.927717277499999909e+03 -8.606855497772417651e-01 4.650327749613823447e-01 1.835796860646046833e-03
-3.926674889687499672e+03 -8.666054801555491682e-01 4.760106271434457748e-01 1.912584316214475553e-03
-3.925632501874999434e+03 -8.732163476731196194e-01 4.882055896741038792e-01 1.987989451125753843e-03
-3.924590114062499197e+03 -8.805147221850594397e-01 5.016584353368414018e-01 2.062466000857120577e-03
-3.923547726249999414e+03 -8.884605364879165634e-01 5.164899781264654655e-01 2.136744726688847434e-03
-3.922505338437499177e+03 -8.970883085091641007e-01 5.327683147856990820e-01 2.210557746680723475e-03
-3.921462950624999849e+03 -9.065526983516449810e-01 5.504597163589085573e-01 2.283897622706120185e-03
-3.920420562812499611e+03 -9.170636222226546952e-01 5.696064771166097218e-01 2.356878027561991936e-03
-3.919378174999999828e+03 -9.287251174396373710e-01 5.902765331817982908e-01 2.429419865824697031e-03
-3.918335787187499591e+03 -9.415851479840320337e-01 6.125571405167187233e-01 2.501748715039452814e-03
-3.917293399375000263e+03 -9.557433486621418339e-01 6.366212971597728920e-01 2.573584495247865141e-03
-3.916251011562499116e+03 -9.714010339956771212e-01 6.624903652957142564e-01 2.643448364539592154e-03
-3.915208623750000697e+03 -9.886912272685947078e-01 6.901668112457632898e-01 2.710261882547417792e-03
-3.914166235937499096e+03 -1.007856127813135716e+00 7.196416621769974320e-01 2.773213411487357710e-03
-3.913123848124999768e+03 -1.029037172598192162e+00 7.509882662573801326e-01 2.831806969397021503e-03
-3.912081460312499530e+03 -1.052224379400573007e+00 7.844792771263103814e-01 2.886822034163535541e-03
-3.911039072500000202e+03 -1.077636927085290353e+00 8.201104668588826696e-01 2.940478120354902102e-03
-3.909996684687499510e+03 -1.105435995103303259e+00 8.577673476492608806e-01 2.993223332695527095e-03
-3.908954296874999727e+03 -1.135771670436773739e+00 8.975867696122541428e-01 3.043091920807245061e-03
-3.907911909062499035e+03 -1.168634011930866468e+00 9.395821338938606937e-01 3.089278699741766256e-03
-3.906869521249999707e+03 -1.203954772759468161e+00 9.837431335682635947e-01 3.131787712002233239e-03
-3.905827133437499469e+03 -1.241993923942945610e+00 1.030198728900963978e+00 3.171730108103779609e-03
-3.904784745625000141e+03 -1.283117797172667718e+00 1.078961423774700279e+00 3.209815011367129871e-03
-3.903742357812499449e+03 -1.327418405558622672e+00 1.130057699918240344e+00 3.246973524231612333e-03
-3.902699969999999666e+03 -1.374845501855540775e+00 1.183838929224210634e+00 3.283977504618514932e-03
-3.901657582187499429e+03 -1.425512780881448727e+00 1.240608171248767766e+00 3.319975807999847768e-03
-3.900615194375000101e+03 -1.479527906985786734e+00 1.300514483858063786e+00 3.355503757428488550e-03
-3.899572806562498954e+03 -1.536617894437409371e+00 1.363650894708362538e+00 3.390827744661585336e-03
-3.898530418749999171e+03 -1.596688459237374458e+00 1.430069562753665924e+00 3.426318119164565180e-03
-3.897488030937499843e+03 -1.660044597050766457e+00 1.499927125719008103e+00 3.462077499071096118e-03
-3.896445643124999606e+03 -1.726989046611328682e+00 1.573560674363980949e+00 3.496303016014939893e-03
-3.895403255312500278e+03 -1.797496609436646020e+00 1.651363955421635721e+00 3.527921518448054721e-03
-3.894360867500000040e+03 -1.871423623751427900e+00 1.733557779176377656e+00 3.555925143097298045e-03
-3.893318479687500258e+03 -1.948912735705055077e+00 1.820279026727629423e+00 3.578411724419577368e-03
-3.892276091874999111e+03 -2.029956492062748641e+00 1.911770632665310776e+00 3.593278738264207243e-03
-3.891233704062499783e+03 -2.114272478297380964e+00 2.008245474718909573e+00 3.597708486664435990e-03
-3.890191316249999545e+03 -2.201873303421478134e+00 2.109789903898600993e+00 3.590174882332562278e-03
-3.889148928437500217e+03 -2.292787553941636691e+00 2.216511778058898319e+00 3.571151213996196037e-03
-3.888106540624999070e+03 -2.386980646862639777e+00 2.328479364334276713e+00 3.541128364166438915e-03
-3.887064152812499742e+03 -2.484605185736227462e+00 2.445615822988191912e+00 3.500417905124551723e-03
-3.886021764999999505e+03 -2.585527155745914740e+00 2.567573360478503819e+00 3.449392697162115707e-03
-3.884979377187500177e+03 -2.689744763348421941e+00 2.693987209073766653e+00 3.389226975341841537e-03
-3.883936989374999939e+03 -2.797608293018094550e+00 2.825060198940534839e+00 3.321522742779277251e-03
-3.882894601562499702e+03 -2.909101247089549425e+00 2.961441139424515256e+00 3.246830909335074282e-03
-3.881852213749999009e+03 -3.023867128440151042e+00 3.103651881264856804e+00 3.163824119510477879e-03
-3.880809825937499681e+03 -3.141811260529849381e+00 3.252054854328660927e+00 3.072047232000096710e-03
-3.879767438124999444e+03 -3.263403865349805422e+00 3.406995404833729424e+00 2.971681475734240085e-03
-3.878725050312500116e+03 -3.389228793215925073e+00 3.568777976788467754e+00 2.861382755709552216e-03
-3.877682662499999424e+03 -3.519528355740154879e+00 3.737618549739646134e+00 2.741598268386012238e-03
-3.876640274687500096e+03 -3.654453925680795745e+00 3.913801153312427061e+00 2.613936038326976439e-03
-3.875597886874998949e+03 -3.794004813710510682e+00 4.097398645522874361e+00 2.478202411724593750e-03
-3.874555499062499621e+03 -3.937811418292222143e+00 4.287733624002560973e+00 2.332567414937388069e-03
-3.873513111249999838e+03 -4.085760388272901444e+00 4.484561606669238643e+00 2.175477648047846602e-03
-3.872470723437499601e+03 -4.238386107890977250e+00 4.688497925521251553e+00 2.007210361426731149e-03
-3.871428335624999818e+03 -4.396068301792477762e+00 4.899910806184846201e+00 1.828128901754101990e-03
-3.870385947812500035e+03 -4.558701377262679877e+00 5.119002375930508997e+00 1.638797514960843929e-03
-3.869343559999999798e+03 -4.726097024479645192e+00 5.345585035487929737e+00 1.441335056991021680e-03
-3.868301172187500015e+03 -4.898371662561945783e+00 5.579131532097851398e+00 1.237365520868979277e-03
-3.867258784374999323e+03 -5.075580754577261544e+00 5.819001380262462497e+00 1.026633706061583868e-03
-3.866216396562499540e+03 -5.257891736330708277e+00 6.065035712682767866e+00 8.089465781617484605e-04
-3.865174008749999302e+03 -5.445471638808246695e+00 6.316757592269592436e+00 5.835156948538874812e-04
-3.864131620937499520e+03 -5.638515524622993880e+00 6.573596618690838334e+00 3.493820339161018843e-04
-3.863089233124999737e+03 -5.836670010243558693e+00 6.834838830288587630e+00 1.075561367235161603e-04
-3.862046845312499499e+03 -6.039120084769405317e+00 7.099605699762249422e+00 -1.415826901464998589e-04
-3.861004457499998807e+03 -6.245305223596950839e+00 7.367862758299480674e+00 -3.980181432979658157e-04
-3.859962069687499479e+03 -6.454560158000900216e+00 7.638833563143531791e+00 -6.591355554103419962e-04
-3.858919681874999242e+03 -6.666319376777682493e+00 7.911274467944267030e+00 -9.219455033585960933e-04
-3.857877294062499459e+03 -6.880417285686238671e+00 8.184301859512338240e+00 -1.186511810195897037e-03
-3.856834906249999676e+03 -7.096434460267601274e+00 8.457252517345485998e+00 -1.454131248373859457e-03
-3.855792518437499439e+03 -7.314078022928410583e+00 8.730211107808933946e+00 -1.723311316423340595e-03
-3.854750130624999656e+03 -7.532979533731602118e+00 9.003248790546395597e+00 -1.993193528256436732e-03
-3.853707742812500328e+03 -7.752693388935105290e+00 9.276171737229550018e+00 -2.264751743864677931e-03
-3.852665354999999636e+03 -7.972789892847831794e+00 9.548550628847358723e+00 -2.536459403264522926e-03
-3.851622967187498944e+03 -8.192895895996047173e+00 9.819777501846761680e+00 -2.808560400677439020e-03
-3.850580579374999616e+03 -8.412273166518678735e+00 1.008887773477817618e+01 -3.080352043163420931e-03
-3.849538191562499833e+03 -8.630203497521545586e+00 1.035515162779171661e+01 -3.348333357245772239e-03
-3.848495803749999595e+03 -8.846682175591695341e+00 1.061818595938875021e+01 -3.612205523711558772e-03
-3.847453415937500267e+03 -9.062160714703697550e+00 1.087798244133482406e+01 -3.872535747992106054e-03
-3.846411028124999575e+03 -9.276408529075293785e+00 1.113460741833278789e+01 -4.128364594926889689e-03
-3.845368640312499792e+03 -9.489982719160108715e+00 1.138907581072928821e+01 -4.377855240783173722e-03
-3.844326252500000010e+03 -9.703809798349039895e+00 1.164231774060981017e+01 -4.620633318902774705e-03
-3.843283864687499772e+03 -9.918283522479200087e+00 1.189477315055843576e+01 -4.857533745705767785e-03
-3.842241476874999989e+03 -1.013482952044499896e+01 1.214741888200684272e+01 -5.086052744288392831e-03
-3.841199089062499297e+03 -1.035556215785637413e+01 1.240191040804657874e+01 -5.302766482375269493e-03
-3.840156701249999514e+03 -1.058076568489013880e+01 1.265894862377428254e+01 -5.504508814203402586e-03
-3.839114313437499732e+03 -1.081103249886447770e+01 1.291932490926680721e+01 -5.691552647025827777e-03
-3.838071925624999949e+03 -1.104660987849164044e+01 1.318297704777272550e+01 -5.867758576320429575e-03
-3.837029537812500166e+03 -1.128792248329307846e+01 1.345010672813208075e+01 -6.035986706633958074e-03
-3.835987149999999019e+03 -1.153511120937953827e+01 1.372082666719859212e+01 -6.195310001958363039e-03
-3.834944762187499236e+03 -1.178794633356121935e+01 1.399484552721578012e+01 -6.342827793814355061e-03
-3.833902374374999454e+03 -1.204555225527453288e+01 1.427135531808188951e+01 -6.478153152501311442e-03
-3.832859986562499671e+03 -1.230716912954739151e+01 1.454977013918145445e+01 -6.602697651220026075e-03
-3.831817598749999888e+03 -1.257253904794378130e+01 1.482960780089191744e+01 -6.717973908376866261e-03
-3.830775210937499196e+03 -1.283988474445172834e+01 1.510851050613680258e+01 -6.824965411883212978e-03
-3.829732823124999413e+03 -1.310741989050828060e+01 1.538485609013303623e+01 -6.922795978364773561e-03
-3.828690435312499631e+03 -1.337381051319126435e+01 1.565824942704921163e+01 -7.008855768050574996e-03
-3.827648047500000303e+03 -1.363802046958094749e+01 1.592771574586301853e+01 -7.081587290602295130e-03
-3.826605659687499610e+03 -1.389940191944325143e+01 1.619178781623697816e+01 -7.142452572218309717e-03
-3.825563271874999828e+03 -1.415725013453172565e+01 1.644922849056360548e+01 -7.194123583926307665e-03
-3.824520884062499135e+03 -1.441038515591077740e+01 1.669877438070772513e+01 -7.239155696156189708e-03
-3.823478496249999807e+03 -1.465884773407445962e+01 1.694066365401297958e+01 -7.281121540645170767e-03
-3.822436108437499570e+03 -1.490347033983506542e+01 1.717542801381908646e+01 -7.321036149888878602e-03
-3.821393720625000242e+03 -1.514422713845548785e+01 1.740305492600565529e+01 -7.356427814645357700e-03
-3.820351332812498640e+03 -1.538154657962987670e+01 1.762436209045218760e+01 -7.388168767053772575e-03
-3.819308944999999312e+03 -1.561619359689482422e+01 1.784003150759462386e+01 -7.421878177358925965e-03
-3.818266557187499075e+03 -1.584906787745458168e+01 1.805049221314584429e+01 -7.459979208427740607e-03
-3.817224169374999747e+03 -1.608184533332661559e+01 1.825678960329983269e+01 -7.504361760079831731e-03
-3.816181781562499509e+03 -1.631543700522709983e+01 1.845956833631864313e+01 -7.557213637287327201e-03
-3.815139393749999726e+03 -1.655075008026152261e+01 1.865958606364547023e+01 -7.618037183564060899e-03
-3.814097005937499489e+03 -1.678776275285477482e+01 1.885615628324319104e+01 -7.687743766545665838e-03
-3.813054618125000161e+03 -1.702702976696842541e+01 1.904906280970466881e+01 -7.767048753430779925e-03
-3.812012230312499014e+03 -1.726878413892386277e+01 1.923752777996492469e+01 -7.854899112561096117e-03
-3.810969842499999686e+03 -1.751491428582330911e+01 1.942228176013292895e+01 -7.954517759223563717e-03
-3.809927454687499448e+03 -1.776573461585955016e+01 1.960313125413849278e+01 -8.067285576368342370e-03
-3.808885066874999666e+03 -1.802224194483751063e+01 1.978052281010649693e+01 -8.189642750681394232e-03
-3.807842679062498974e+03 -1.828476451061293417e+01 1.995495046634452407e+01 -8.321276672785078363e-03
-3.806800291249999646e+03 -1.855296581549812984e+01 2.012659825938327884e+01 -8.466378790095652196e-03
-3.805757903437499408e+03 -1.882705973744883465e+01 2.029494442105439589e+01 -8.625210957071992313e-03
-3.804715515624999171e+03 -1.910625088930396487e+01 2.045916081948141851e+01 -8.791396634441695293e-03
-3.803673127812499843e+03 -1.939001533851829961e+01 2.061955694651662085e+01 -8.959944781314005749e-03
-3.802630739999999605e+03 -1.967737649521268395e+01 2.077546584274074348e+01 -9.130556222146674061e-03
-3.801588352187499368e+03 -1.996702552214333082e+01 2.092587031218091198e+01 -9.305448200892716543e-03
-3.800545964374999585e+03 -2.025655047839994793e+01 2.106909664506372692e+01 -9.486003376358418185e-03
-3.799503576562499802e+03 -2.054459682883560134e+01 2.120457056800566420e+01 -9.673256518890383654e-03
-3.798461188749999565e+03 -2.083103336378946935e+01 2.133234569921581425e+01 -9.866373621439024702e-03
-3.797418800937500237e+03 -2.111552628150196753e+01 2.145250473070398556e+01 -1.006403738130440956e-02
-3.796376413124999999e+03 -2.139651691011315293e+01 2.156460756935475942e+01 -1.026617535830269372e-02
-3.795334025312499307e+03 -2.167191971662542471e+01 2.166725987348589300e+01 -1.047056710122804338e-02
-3.794291637499999069e+03 -2.194124261179646140e+01 2.176033142233962892e+01 -1.067785101912476289e-02
-3.793249249687499741e+03 -2.220383541779557035e+01 2.184413452095947861e+01 -1.088916325060715340e-02
-3.792206861874999504e+03 -2.246019238358393366e+01 2.191940273331751143e+01 -1.110269878146685762e-02
-3.791164474062500176e+03 -2.271200753423409324e+01 2.198712612171174996e+01 -1.131997653995745270e-02
-3.790122086249999938e+03 -2.295889683925134150e+01 2.204782363687031932e+01 -1.154109889693227115e-02
-3.789079698437499701e+03 -2.319968763837613324e+01 2.210244612798648589e+01 -1.176261583153113965e-02
-3.788037310624999009e+03 -2.343444531369746286e+01 2.215161131676314454e+01 -1.198365134542169613e-02
-3.786994922812499681e+03 -2.366337972236208387e+01 2.219523397091419881e+01 -1.220175524177969859e-02
-3.785952534999999443e+03 -2.388624532043818860e+01 2.223351014465298192e+01 -1.241297568978892187e-02
-3.784910147187500115e+03 -2.410464893176226653e+01 2.226860884695114606e+01 -1.261587145722830455e-02
-3.783867759374999423e+03 -2.431765915096403674e+01 2.230090104521434924e+01 -1.280783135188178629e-02
-3.782825371562499640e+03 -2.452530653083031353e+01 2.233133110266192745e+01 -1.298823942539826387e-02
-3.781782983749999858e+03 -2.472778833168943535e+01 2.236047235006645195e+01 -1.316077862202126060e-02
-3.780740595937500075e+03 -2.492393191813797060e+01 2.238784207070507648e+01 -1.332889873780038030e-02
-3.779698208124999837e+03 -2.511482868145270686e+01 2.241446037147950321e+01 -1.349652340732028673e-02
-3.778655820312500055e+03 -2.530147719247513294e+01 2.244068724492508338e+01 -1.366408486028144846e-02
-3.777613432499999362e+03 -2.548441244716516252e+01 2.246723738909226498e+01 -1.382409610226294910e-02
-3.776571044687499580e+03 -2.566231571377032949e+01 2.249378220864321420e+01 -1.397070162299777867e-02
-3.775528656874999797e+03 -2.583400262992722318e+01 2.252044193362856817e+01 -1.410176458454790761e-02
-3.774486269062500014e+03 -2.599837531560580572e+01 2.254719883909699618e+01 -1.421680840081550844e-02
-3.773443881250000231e+03 -2.615464859419182275e+01 2.257388988830957999e+01 -1.431775012531872129e-02
-3.772401493437499084e+03 -2.630242897154516157e+01 2.260080517089722107e+01 -1.440018798596636070e-02
-3.771359105624999302e+03 -2.644206053075485130e+01 2.262870821570707491e+01 -1.446124133267764032e-02
-3.770316717812499519e+03 -2.657400303784757511e+01 2.265845825106386613e+01 -1.449925661555583750e-02
-3.769274329999999736e+03 -2.669840503123321795e+01 2.269057853824200066e+01 -1.450650022871169571e-02
-3.768231942187499953e+03 -2.681520505759481665e+01 2.272479695965608215e+01 -1.448115390310601193e-02
-3.767189554374999261e+03 -2.692450698277836096e+01 2.276039678636448116e+01 -1.442628778387683268e-02
-3.766147166562499478e+03 -2.702845494136644078e+01 2.279879113646225974e+01 -1.434286554280890698e-02
-3.765104778749999696e+03 -2.712771999097465425e+01 2.284100967812489813e+01 -1.423061300998014998e-02
-3.764062390937499913e+03 -2.722258514075962665e+01 2.288808918188403396e+01 -1.409301627464423258e-02
-3.763020003124999675e+03 -2.731196166061215891e+01 2.294019599098568918e+01 -1.393089658656699280e-02
-3.761977615312498983e+03 -2.739555898619536833e+01 2.299813053993555556e+01 -1.374120075132785612e-02
-3.760935227499999201e+03 -2.747277725189533726e+01 2.306195267583944641e+01 -1.352124248708679033e-02
-3.759892839687499418e+03 -2.754187387961465561e+01 2.313075377401135313e+01 -1.327113297559721732e-02
-3.758850451874999635e+03 -2.760364860972157786e+01 2.320578568770033456e+01 -1.299571562454383995e-02
-3.757808064062500307e+03 -2.765861297270749830e+01 2.328685700562044758e+01 -1.269717654658951943e-02
-3.756765676250000070e+03 -2.770530851847974674e+01 2.337119787813276872e+01 -1.237671231516003327e-02
-3.755723288437499377e+03 -2.774470655207613135e+01 2.345864791093584500e+01 -1.203818647348216080e-02
-3.754680900624999140e+03 -2.777851579041570673e+01 2.355040891255678304e+01 -1.168248609027284536e-02
-3.753638512812499812e+03 -2.780839505847023929e+01 2.364876751024635837e+01 -1.130880970862905774e-02
-3.752596124999999574e+03 -2.783545667111498645e+01 2.375467475395550565e+01 -1.091557529595335758e-02
-3.751553737187499792e+03 -2.786097780816886171e+01 2.386876570752991000e+01 -1.050246438514159525e-02
-3.750511349375000009e+03 -2.788589316862549339e+01 2.399128534313646810e+01 -1.007340300328002196e-02
-3.749468961562499771e+03 -2.791144235815268004e+01 2.412226614201606267e+01 -9.632764506875115054e-03
-3.748426573749999079e+03 -2.793799737353016965e+01 2.426214080050846889e+01 -9.186236092949157453e-03
-3.747384185937499751e+03 -2.796381175493056759e+01 2.440919601943463846e+01 -8.735729943453007795e-03
-3.746341798124999514e+03 -2.798997750750846691e+01 2.456250721389953995e+01 -8.283128365573714375e-03
-3.745299410312499731e+03 -2.801897205773758515e+01 2.472253323193865882e+01 -7.834582307546897328e-03
-3.744257022499999948e+03 -2.805050668449030127e+01 2.488879755194995269e+01 -7.393745116223971597e-03
-3.743214634687499711e+03 -2.808377196626696559e+01 2.506015553825377040e+01 -6.963805641694282775e-03
-3.742172246874999928e+03 -2.812032558918807723e+01 2.523712111721172136e+01 -6.551847328744885013e-03
-3.741129859062499690e+03 -2.816169992035315772e+01 2.542035877518013010e+01 -6.162123724555274538e-03
-3.740087471249999908e+03 -2.820710242058575190e+01 2.560843713708013780e+01 -5.792100488490938351e-03
-3.739045083437499216e+03 -2.825759285673622756e+01 2.580177556280136031e+01 -5.438231469506915952e-03
-3.738002695624999433e+03 -2.831317328494562702e+01 2.599994728679779143e+01 -5.101032523568613947e-03
-3.736960307812499650e+03 -2.837198945725774379e+01 2.620009237966611693e+01 -4.783379565513242934e-03
-3.735917919999999867e+03 -2.843225791192628193e+01 2.639900734060424270e+01 -4.488227569813251286e-03
-3.734875532187499630e+03 -2.849316553257796514e+01 2.659589247426110248e+01 -4.215505972500126902e-03
-3.733833144375000302e+03 -2.855459356541945226e+01 2.679120505609527569e+01 -3.959245003800092311e-03
-3.732790756562500064e+03 -2.861738734344098489e+01 2.698502760174378068e+01 -3.713500638673450718e-03
-3.731748368750000736e+03 -2.868308849483939937e+01 2.717831382981791677e+01 -3.477690877450882213e-03
-3.730705980937499135e+03 -2.875201720154958807e+01 2.737124579661347212e+01 -3.251362947911440142e-03
-3.729663593124999807e+03 -2.882416276486054585e+01 2.756315729856604690e+01 -3.032784788870751883e-03
-3.728621205312499569e+03 -2.889997183190917696e+01 2.775505784877824667e+01 -2.823244570158020984e-03
-3.727578817500000241e+03 -2.897846540662377990e+01 2.794673031901638893e+01 -2.624096187625015592e-03
-3.726536429687499549e+03 -2.905989137087156138e+01 2.813850734920567831e+01 -2.436243306755460705e-03
-3.725494041874999766e+03 -2.914482062843521604e+01 2.833050840778700774e+01 -2.264477400015923580e-03
-3.724451654062499074e+03 -2.923237586004422894e+01 2.852043828575950712e+01 -2.116084142773317755e-03
-3.723409266249999746e+03 -2.932023859035229307e+01 2.870509693736602941e+01 -1.994995831663467101e-03
-3.722366878437499508e+03 -2.940804279403995736e+01 2.888413399388382530e+01 -1.898233746474593548e-03
-3.721324490625000180e+03 -2.949531682162713153e+01 2.905728562719911423e+01 -1.818531011296607713e-03
-3.720282102812499033e+03 -2.958094845577583598e+01 2.922393980343263920e+01 -1.751965220674760008e-03
-3.719239714999999705e+03 -2.966574645788835340e+01 2.938470680283310088e+01 -1.699551173622144973e-03
-3.718197327187499468e+03 -2.975117909960671980e+01 2.953991746364529902e+01 -1.661894923689519535e-03
-3.717154939375000140e+03 -2.983544844719536471e+01 2.968678236061213482e+01 -1.643088891591469505e-03
-3.716112551562498993e+03 -2.991706358355993345e+01 2.982366594979973584e+01 -1.645417772198224781e-03
-3.715070163749999210e+03 -2.999812919154251389e+01 2.995252818637812808e+01 -1.662143406418404613e-03
-3.714027775937498973e+03 -3.008095007797707510e+01 3.007593797621135323e+01 -1.690814975997979169e-03
-3.712985388124999645e+03 -3.016680650799287022e+01 3.019589316510451127e+01 -1.732843494900352440e-03
-3.711943000312499862e+03 -3.025581334579950621e+01 3.031266415226821564e+01 -1.784642375212526326e-03
-3.710900612500000079e+03 -3.034817566218383789e+01 3.042656184469782232e+01 -1.843466960220497067e-03
-3.709858224687500297e+03 -3.044463213519292566e+01 3.053880194398153947e+01 -1.910624208933659526e-03
-3.708815836874999604e+03 -3.054531044430803988e+01 3.064981628115416612e+01 -1.987003427535564016e-03
-3.707773449062499367e+03 -3.064931246358031913e+01 3.076021269427823412e+01 -2.071394587796102429e-03
-3.706731061249999584e+03 -3.075339778492383402e+01 3.086805187419586360e+01 -2.161575966159034069e-03
-3.705688673437499801e+03 -3.085823415929129609e+01 3.097421703963536288e+01 -2.262582723529932109e-03
-3.704646285624999109e+03 -3.096440281427314289e+01 3.108029345994397730e+01 -2.383861223247320509e-03
-3.703603897812499781e+03 -3.107108576398524136e+01 3.118515263547745064e+01 -2.527670660687078921e-03
-3.702561509999999544e+03 -3.117882148025211819e+01 3.128899533616067785e+01 -2.691762482187008525e-03
-3.701519122187499761e+03 -3.128752342027620870e+01 3.139338250857351298e+01 -2.873383868391880726e-03
-3.700476734374999978e+03 -3.139573401438127576e+01 3.149803176791882819e+01 -3.072502015544513552e-03
-3.699434346562499741e+03 -3.150127894822851005e+01 3.160080392857289411e+01 -3.289337857405751249e-03
-3.698391958749999048e+03 -3.160411722444816007e+01 3.170144753708116880e+01 -3.520321050870986110e-03
-3.697349570937499720e+03 -3.170466879183577191e+01 3.180081426934023980e+01 -3.763178663320785287e-03
-3.696307183124999483e+03 -3.180374490259798392e+01 3.190072632881191339e+01 -4.017090747162414474e-03
-3.695264795312499700e+03 -3.190226829133949948e+01 3.200296760215739056e+01 -4.282916075335065770e-03
-3.694222407499999463e+03 -3.200088242993214749e+01 3.210876036888556939e+01 -4.561823226618735502e-03
-3.693180019687500135e+03 -3.209935896977023617e+01 3.221834566278645440e+01 -4.853804978617863586e-03
-3.692137631874998988e+03 -3.219675555771574693e+01 3.233119021843618413e+01 -5.159360187190167868e-03
-3.691095244062499660e+03 -3.229126912087659917e+01 3.244558691681989870e+01 -5.477599156369176818e-03
-3.690052856249999422e+03 -3.238188026203143011e+01 3.256101014404132599e+01 -5.804483351233242182e-03
-3.689010468437499640e+03 -3.246876333534666514e+01 3.267796047777159174e+01 -6.134527016921641901e-03
-3.687968080624999857e+03 -3.254982889650894862e+01 3.279478985293203408e+01 -6.464135504438795615e-03
-3.686925692812500074e+03 -3.262417718430518931e+01 3.291134324993478089e+01 -6.788329918990084616e-03
-3.685883304999999837e+03 -3.269130276059101448e+01 3.302642273797049199e+01 -7.102464943190482487e-03
-3.684840917187500054e+03 -3.275125934905026526e+01 3.313862212444482225e+01 -7.404315308134450969e-03
-3.683798529374999362e+03 -3.280381942821638575e+01 3.324633086749444288e+01 -7.692812149986444532e-03
-3.682756141562499579e+03 -3.285021059324419923e+01 3.334995089578934113e+01 -7.968305468816711326e-03
-3.681713753749999341e+03 -3.289327517089708408e+01 3.345208128135015357e+01 -8.233266112175775114e-03
-3.680671365937499559e+03 -3.293488710773291217e+01 3.355401528824302915e+01 -8.488051269898726561e-03
-3.679628978124999776e+03 -3.297825856497860286e+01 3.365798355802657227e+01 -8.732677901071723633e-03
-3.678586590312499538e+03 -3.302571183396889154e+01 3.376579479146941054e+01 -8.967700207686193220e-03
-3.677544202499999756e+03 -3.307726908929986820e+01 3.387813065681493896e+01 -9.190589863252739133e-03
-3.676501814687499973e+03 -3.313030621955981303e+01 3.399277364928796175e+01 -9.397156162788265765e-03
-3.675459426874999281e+03 -3.318575160737515972e+01 3.411112223843087321e+01 -9.584037145864154200e-03
-3.674417039062499498e+03 -3.324605345679697876e+01 3.423609021215591497e+01 -9.750166684230666264e-03
-3.673374651249999260e+03 -3.331256150029120988e+01 3.436721072927817744e+01 -9.897851318336564619e-03
-3.672332263437499478e+03 -3.338474956270532346e+01 3.450304539126212688e+01 -1.002697361694887719e-02
-3.671289875624999695e+03 -3.346260704157646160e+01 3.464442267523324404e+01 -1.013455263209018728e-02
-3.670247487812499912e+03 -3.354453320619044376e+01 3.478943362632037406e+01 -1.021905995366931968e-02
-3.669205099999999675e+03 -3.362892808943379208e+01 3.493595062428708786e+01 -1.027791731553813828e-02
-3.668162712187498983e+03 -3.371445781596839453e+01 3.508293970008807605e+01 -1.031144966163193358e-02
-3.667120324374999200e+03 -3.379889545880101309e+01 3.522841993612068023e+01 -1.031884432403503554e-02
-3.666077936562499872e+03 -3.388038525954144120e+01 3.536985427999207587e+01 -1.029709333142998784e-02
-3.665035548749999634e+03 -3.395964287804191883e+01 3.550770408659221999e+01 -1.024936968168565360e-02
-3.663993160937500306e+03 -3.404058418368430949e+01 3.564584429169080693e+01 -1.017521842719134283e-02
-3.662950773124999159e+03 -3.412683464678168122e+01 3.578775303778355266e+01 -1.007138003240274499e-02
-3.661908385312499831e+03 -3.421759036342771765e+01 3.593250223984978220e+01 -9.935227962645402228e-03
-3.660865997499999139e+03 -3.431204326120818848e+01 3.607877362183313608e+01 -9.767436672139270457e-03
-3.659823609687499811e+03 -3.441000903097584285e+01 3.622673965101661508e+01 -9.567397857438736386e-03
-3.658781221874999119e+03 -3.451156649491405659e+01 3.637652130192276445e+01 -9.332273394275527462e-03
-3.657738834062499336e+03 -3.461684338555390639e+01 3.652739935091960888e+01 -9.062288615554690493e-03
-3.656696446249999553e+03 -3.472571482172129009e+01 3.667903157780170176e+01 -8.757882431179690730e-03
-3.655654058437499771e+03 -3.483756835833483478e+01 3.683051451647158103e+01 -8.419857024223938169e-03
-3.654611670624999533e+03 -3.494952731850921879e+01 3.697814225106341723e+01 -8.046375047090121441e-03
-3.653569282812500205e+03 -3.505861013858205411e+01 3.711936517552751269e+01 -7.636081404635440897e-03
-3.652526894999999968e+03 -3.516409391036042820e+01 3.725373480830482720e+01 -7.189296380380475783e-03
-3.651484507187499275e+03 -3.526530012387949142e+01 3.738005144034036675e+01 -6.708632889733299152e-03
-3.650442119374999493e+03 -3.536157924897649707e+01 3.749705778935424405e+01 -6.199941187331830215e-03
-3.649399731562499710e+03 -3.545368209849895180e+01 3.760431131599472820e+01 -5.665079446399367939e-03
-3.648357343749999472e+03 -3.554279268438602912e+01 3.770209254188696946e+01 -5.104773305001780725e-03
-3.647314955937500145e+03 -3.562780682898623041e+01 3.778806605059668300e+01 -4.523288528189869755e-03
-3.646272568124999452e+03 -3.570853804473419046e+01 3.786148157707757633e+01 -3.924422019497018042e-03
-3.645230180312499670e+03 -3.578711541569664689e+01 3.792524232653491367e+01 -3.307993745875755648e-03
-3.644187792500000342e+03 -3.586429575590262431e+01 3.798005135521683684e+01 -2.671651270667968654e-03
-3.643145404687499649e+03 -3.594166552364333711e+01 3.802731817786138180e+01 -2.017637423787886804e-03
-3.642103016874999867e+03 -3.601968387888075540e+01 3.806854652821404983e+01 -1.352715755334369697e-03
-3.641060629062499174e+03 -3.609742407237366990e+01 3.810321697801906282e+01 -6.803592058630698186e-04
-3.640018241249999846e+03 -3.617265701809743206e+01 3.812864290892287045e+01 -1.388890052867949865e-06
-3.638975853437499609e+03 -3.624413507953131841e+01 3.814402162203765556e+01 6.851683087688281021e-04
-3.637933465625000281e+03 -3.630990321153923617e+01 3.814773734610138689e+01 1.382103326460125403e-03
-3.636891077812500043e+03 -3.636824179070002572e+01 3.813897819541484324e+01 2.085066475980075669e-03
-3.635848689999999351e+03 -3.641845907973518592e+01 3.811817158107245262e+01 2.786096472271095553e-03
-3.634806302187499114e+03 -3.646143613319811294e+01 3.808624163962251430e+01 3.477515661700232835e-03
-3.633763914374999786e+03 -3.649979272256011598e+01 3.804605386275961365e+01 4.154446197824138154e-03
-3.632721526562499548e+03 -3.653243617292804402e+01 3.799774087527492838e+01 4.813779864569732447e-03
-3.631679138750000220e+03 -3.655830340880097395e+01 3.794106808255975949e+01 5.450922800398399007e-03
-3.630636750937499528e+03 -3.657766213532319455e+01 3.787555833543935080e+01 6.062383019981054319e-03
-3.629594363125000200e+03 -3.658872979055315966e+01 3.779853974058657684e+01 6.641585763414442969e-03
-3.628551975312499508e+03 -3.658916017607226934e+01 3.770862633661509733e+01 7.179950696453159947e-03
-3.627509587500000180e+03 -3.658046631841556717e+01 3.760851764070564229e+01 7.672521163959772697e-03
-3.626467199687499487e+03 -3.656526567217751023e+01 3.750112199196928486e+01 8.115312892066363012e-03
-3.625424811874999705e+03 -3.654613745306853190e+01 3.738873517998148799e+01 8.507786862810852099e-03
-3.624382424062499013e+03 -3.652471601027248482e+01 3.727178669528201738e+01 8.854837266852797623e-03
-3.623340036249999685e+03 -3.650237602890530297e+01 3.715190775270765755e+01 9.160363450534440843e-03
-3.622297648437499447e+03 -3.647817815591512414e+01 3.702868322841702309e+01 9.425215624439760992e-03
-3.621255260625000119e+03 -3.644962263114235412e+01 3.689947600428799035e+01 9.649673871885753804e-03
-3.620212872812498972e+03 -3.641637648201000133e+01 3.676513729801217778e+01 9.835341346610338570e-03
-3.619170484999999644e+03 -3.637913506305392275e+01 3.662769922600399752e+01 9.983034971782763639e-03
-3.618128097187498952e+03 -3.633759662178302108e+01 3.648779738491919744e+01 1.009174606728528018e-02
-3.617085709374999624e+03 -3.629153277442760128e+01 3.634597259082661935e+01 1.016027886715500927e-02
-3.616043321562499841e+03 -3.624164563486345259e+01 3.620329397037997410e+01 1.018905141354347482e-02
-3.615000933749999604e+03 -3.619024530171058984e+01 3.606240239399229353e+01 1.018100812831144834e-02
-3.613958545937499821e+03 -3.613712195946796868e+01 3.592441811939855256e+01 1.013926223352390465e-02
-3.612916158125000038e+03 -3.608397016861258066e+01 3.579202676905758551e+01 1.006811281080466705e-02
-3.611873770312499346e+03 -3.603295299983984989e+01 3.566718037165602340e+01 9.971679522929374068e-03
-3.610831382499999563e+03 -3.598393647709449539e+01 3.554967239996548045e+01 9.850282540734653369e-03
-3.609788994687499326e+03 -3.593831415833967924e+01 3.544041379176629647e+01 9.703761573691169207e-03
-3.608746606874999543e+03 -3.589639635174447818e+01 3.533953390364933256e+01 9.533299685737824450e-03
-3.607704219062499760e+03 -3.585794262517596565e+01 3.524688717508048086e+01 9.337971572355573124e-03
-3.606661831249999977e+03 -3.582176904856722643e+01 3.516102896694950175e+01 9.116656280842249521e-03
-3.605619443437499740e+03 -3.578496659690771509e+01 3.507981506626307322e+01 8.872403390709947962e-03
-3.604577055624999048e+03 -3.574605321667217339e+01 3.500290946234079570e+01 8.607933235688772222e-03
-3.603534667812499720e+03 -3.570267791926462309e+01 3.492783541716013929e+01 8.323196877115050449e-03
-3.602492279999999482e+03 -3.565174229352741975e+01 3.485171152550448426e+01 8.019760754418018417e-03
-3.601449892187499245e+03 -3.559074411587034348e+01 3.477221787902212213e+01 7.703499521368234113e-03
-3.600407504374999462e+03 -3.551758457748807274e+01 3.468613987592979697e+01 7.377900322474848643e-03
-3.599365116562499679e+03 -3.543104436222982656e+01 3.459171918700195647e+01 7.044361767031387042e-03
-3.598322728749999442e+03 -3.533098079182776985e+01 3.448901374164817923e+01 6.705579246956465400e-03
-3.597280340937500114e+03 -3.521865162154773543e+01 3.437876025855919693e+01 6.361739674354369156e-03
-3.596237953125000331e+03 -3.509403856333051408e+01 3.425995617180660702e+01 6.013248315308662544e-03
-3.595195565312499184e+03 -3.495818800734996046e+01 3.413343951257942166e+01 5.662160163084861871e-03
-3.594153177499999401e+03 -3.481197198124553438e+01 3.400070746848929559e+01 5.308799812914531159e-03
-3.593110789687499619e+03 -3.465636809327146040e+01 3.386214923444018154e+01 4.954581077886965543e-03
-3.592068401874999836e+03 -3.449120792239533273e+01 3.371602297290477424e+01 4.603705022128089762e-03
-3.591026014062500053e+03 -3.431750241657787370e+01 3.356254690325094714e+01 4.259674004739982464e-03
-3.589983626250000270e+03 -3.413695202884709801e+01 3.340337111421403904e+01 3.923345016762381371e-03
-3.588941238437499578e+03 -3.395085140561537429e+01 3.323951392313273345e+01 3.597620981344677987e-03
-3.587898850624999341e+03 -3.376112869105438108e+01 3.307241554694425645e+01 3.286147133733471025e-03
-3.586856462812499558e+03 -3.356863735650573943e+01 3.290345409540559984e+01 2.990401424097779634e-03
-3.585814074999999775e+03 -3.337324045045343723e+01 3.273301132063503616e+01 2.709442696889124372e-03
-3.584771687187499992e+03 -3.317369571372008608e+01 3.255972484342008499e+01 2.439336520521306461e-03
-3.583729299374999300e+03 -3.297012543666240703e+01 3.238321044742832555e+01 2.178624527639881105e-03
-3.582686911562499517e+03 -3.276386174428165532e+01 3.220429593990433403e+01 1.928591204362293914e-03
-3.581644523749999735e+03 -3.255608241600904762e+01 3.202412405206795398e+01 1.690572691768862674e-03
-3.580602135937499952e+03 -3.234680398332933748e+01 3.184285132120904649e+01 1.464166081383896402e-03
-3.579559748124999714e+03 -3.213749422082952378e+01 3.166210538698261345e+01 1.249592278659267426e-03
-3.578517360312499022e+03 -3.192917997680607201e+01 3.148277879362009202e+01 1.048602542526846839e-03
-3.577474972499999240e+03 -3.172227609818834537e+01 3.130517707463387822e+01 8.631531855941439700e-04
-3.576432584687499457e+03 -3.151694199108012384e+01 3.112964183536702478e+01 6.917235716739850507e-04
-3.575390196874999674e+03 -3.131244513890542436e+01 3.095513293657153753e+01 5.313737379350779756e-04
-3.574347809062500346e+03 -3.110833465000825981e+01 3.078105037140803901e+01 3.832450866180507794e-04
-3.573305421249998744e+03 -3.090428394300221271e+01 3.060692778175811313e+01 2.515742719787191287e-04
-3.572263033437500326e+03 -3.069939052124308532e+01 3.043165113703900460e+01 1.376664070913439716e-04
-3.571220645624999179e+03 -3.049430154826653450e+01 3.025561354283784965e+01 4.104672503766303160e-05
-3.570178257812499851e+03 -3.028773287340685272e+01 3.007718270932781124e+01 -3.852377412885210975e-05
-3.569135869999999613e+03 -3.007772765656721603e+01 2.989539519765181197e+01 -1.014340448567516324e-04
-3.568093482187499831e+03 -2.986252859812114835e+01 2.970869741519003782e+01 -1.491266100608944559e-04
-3.567051094374999138e+03 -2.964155634454762378e+01 2.951564169113203917e+01 -1.846102549752097650e-04
-3.566008706562499810e+03 -2.941460996551305840e+01 2.931597916546025218e+01 -2.066622804781817306e-04
-3.564966318749999573e+03 -2.918160934193262790e+01 2.910930750752134344e+01 -2.147730870287350470e-04
-3.563923930937500245e+03 -2.894400437014518701e+01 2.889586453320754345e+01 -2.125166335119198398e-04
-3.562881543124999098e+03 -2.870372191113909111e+01 2.867642189375906270e+01 -2.030970218483715926e-04
-3.561839155312499770e+03 -2.846201559810007353e+01 2.845230588352406542e+01 -1.884990571987962219e-04
-3.560796767499999078e+03 -2.821906777585299864e+01 2.822385483276647022e+01 -1.709069754640725469e-04
-3.559754379687499750e+03 -2.797374889230298223e+01 2.799036566105283086e+01 -1.537010627398870816e-04
-3.558711991874999512e+03 -2.772517300348297908e+01 2.775191540083359953e+01 -1.398420603621903374e-04
-3.557669604062499729e+03 -2.747314290735366882e+01 2.750886648704960891e+01 -1.327969757867577313e-04
-3.556627216249999947e+03 -2.721717080681738565e+01 2.726112769863654961e+01 -1.334012256821487559e-04
-3.555584828437499255e+03 -2.695643339712678710e+01 2.700729225512462506e+01 -1.409138018480856486e-04
-3.554542440624999017e+03 -2.669068975160474011e+01 2.674652093260367280e+01 -1.561733055410290116e-04
-3.553500052812499689e+03 -2.642029877777884295e+01 2.647910146602898251e+01 -1.804595443914311327e-04
-3.552457664999999452e+03 -2.614427887921277360e+01 2.620401440248145875e+01 -2.142297906020403488e-04
-3.551415277187499669e+03 -2.586273449892517817e+01 2.592143715012580429e+01 -2.546265150426664861e-04
-3.550372889375000341e+03 -2.557672587880006176e+01 2.563233396315460411e+01 -2.998751371405603125e-04
-3.549330501562500103e+03 -2.528810179663348023e+01 2.533788184211790906e+01 -3.500262552383473567e-04
-3.548288113749999411e+03 -2.499739980954859675e+01 2.503804817504178359e+01 -4.051162865171415166e-04
-3.547245725937499174e+03 -2.470586852470310291e+01 2.473432441324847986e+01 -4.638328264282277316e-04
-3.546203338124999846e+03 -2.441425463645419569e+01 2.442845568948785129e+01 -5.259517676523423882e-04
-3.545160950312499608e+03 -2.412385221664767698e+01 2.412280052866892177e+01 -5.942076136577507245e-04
-3.544118562500000280e+03 -2.383616097776983977e+01 2.381977246604234111e+01 -6.700597911599067693e-04
-3.543076174687500043e+03 -2.355214611182373829e+01 2.352109721137729537e+01 -7.534232075700883144e-04
-3.542033786874999805e+03 -2.327236384275227721e+01 2.322740387594672384e+01 -8.426503099898709215e-04
-3.540991399062499568e+03 -2.299654518000941650e+01 2.293822798345663472e+01 -9.370126214430669074e-04
-3.539949011250000240e+03 -2.272442133533132491e+01 2.265351779830108825e+01 -1.037685303691217352e-03
-3.538906623437499547e+03 -2.245604626726791508e+01 2.237381057187223732e+01 -1.143074598844569202e-03
-3.537864235625000219e+03 -2.219187686200890397e+01 2.209991737459689176e+01 -1.248146551148867755e-03
-3.536821847812499072e+03 -2.193147444689538261e+01 2.183200375658761772e+01 -1.350222597203870872e-03
-3.535779459999999744e+03 -2.167521096376632883e+01 2.157082530240023743e+01 -1.449466219526719451e-03
-3.534737072187499507e+03 -2.142405630289932361e+01 2.131721980639304803e+01 -1.547057289565913684e-03
-3.533694684375000179e+03 -2.117867255111458036e+01 2.107149829060116630e+01 -1.644832755226235000e-03
-3.532652296562499942e+03 -2.093958207459852616e+01 2.083343360183848958e+01 -1.740419083087794451e-03
-3.531609908749999249e+03 -2.070663633073753473e+01 2.060212317131028570e+01 -1.832550251671512687e-03
-3.530567520937499012e+03 -2.047912840276414670e+01 2.037663400876277819e+01 -1.921225661267332487e-03
-3.529525133124999684e+03 -2.025600539734757533e+01 2.015616008272555959e+01 -2.005635033407037089e-03
-3.528482745312499446e+03 -2.003628573476318664e+01 1.993976914861919880e+01 -2.085210489525377801e-03
-3.527440357500000118e+03 -1.981986291093863528e+01 1.972721121252467924e+01 -2.157444617297144505e-03
-3.526397969687498971e+03 -1.960621281783662440e+01 1.951853398133118134e+01 -2.220323172748939894e-03
-3.525355581874999643e+03 -1.939489523717517372e+01 1.931393527849969871e+01 -2.271603144311654717e-03
-3.524313194062499406e+03 -1.918632668998155211e+01 1.911350112568226578e+01 -2.308380223554117126e-03
-3.523270806249999623e+03 -1.898114735487363447e+01 1.891727087307033628e+01 -2.329338129900442207e-03
-3.522228418437499840e+03 -1.877921339292615954e+01 1.872488231785483137e+01 -2.334716626181201644e-03
-3.521186030624999148e+03 -1.857933514162174049e+01 1.853524067986105095e+01 -2.325713761414952875e-03
-3.520143642812499365e+03 -1.838001922527833898e+01 1.834724343098889321e+01 -2.305447770811066416e-03
-3.519101254999999583e+03 -1.818092591184028350e+01 1.816018034159461081e+01 -2.277811079200981088e-03
-3.518058867187499800e+03 -1.798237724365747425e+01 1.797409496504127802e+01 -2.244742622678111855e-03
-3.517016479375000017e+03 -1.778444596082101725e+01 1.778923450708874654e+01 -2.205303552777188210e-03
-3.515974091562498870e+03 -1.758685681222168640e+01 1.760515045709419724e+01 -2.158395732781487851e-03
-3.514931703749999087e+03 -1.738942660998097267e+01 1.742161234530657410e+01 -2.103058564465711249e-03
-3.513889315937499305e+03 -1.719237377016052903e+01 1.723871371956698795e+01 -2.038412159607152444e-03
-3.512846928124999522e+03 -1.699648346730746695e+01 1.705695460328541202e+01 -1.966768258516086391e-03
-3.511804540312499739e+03 -1.680235432584279209e+01 1.687651555908433565e+01 -1.890296844988625588e-03
-3.510762152499999956e+03 -1.660998634336961999e+01 1.669755306122240057e+01 -1.808989353508017126e-03
-3.509719764687499264e+03 -1.641962794658313385e+01 1.652052741581717044e+01 -1.724230385402562068e-03
-3.508677376874999936e+03 -1.623141522872942488e+01 1.634542341756320383e+01 -1.636903163154423014e-03
-3.507634989062499244e+03 -1.604518629250806327e+01 1.617209570165889332e+01 -1.548907708466031909e-03
-3.506592601249999461e+03 -1.586071087340134689e+01 1.600056065131414229e+01 -1.462925477194228479e-03
-3.505550213437499679e+03 -1.567728753900312810e+01 1.583074080133220995e+01 -1.378352708359804196e-03
-3.504507825624999441e+03 -1.549430462463187474e+01 1.566217248973797638e+01 -1.294166180190453727e-03
-3.503465437812500113e+03 -1.531130562162707065e+01 1.549450780532446004e+01 -1.210530252473207731e-03
-3.502423049999999876e+03 -1.512794559090740520e+01 1.532781769855011511e+01 -1.127038087080636233e-03
-3.501380662187499638e+03 -1.494474909235426985e+01 1.516216020744450077e+01 -1.043962771952529735e-03
-3.500338274375000310e+03 -1.476213434931884549e+01 1.499743795054552464e+01 -9.623416702739006397e-04
-3.499295886562499618e+03 -1.458055779165232657e+01 1.483419206262207268e+01 -8.814772962581149136e-04
-3.498253498749999380e+03 -1.440061926118226410e+01 1.467274126621005337e+01 -8.014750404488179669e-04
-3.497211110937500052e+03 -1.422255327377788525e+01 1.451308844977154067e+01 -7.227646567047535994e-04
-3.496168723124999815e+03 -1.404659506245961254e+01 1.435589633274339683e+01 -6.436110350325346952e-04
-3.495126335312499577e+03 -1.387322935666075097e+01 1.420200269622428202e+01 -5.629366140003785272e-04
-3.494083947499999795e+03 -1.370311641862367935e+01 1.405206612386679765e+01 -4.808616353993726191e-04
-3.493041559687500012e+03 -1.353618909972476914e+01 1.390594590968295563e+01 -3.982138575135375173e-04
-3.491999171874999320e+03 -1.337206962782870967e+01 1.376335145122312120e+01 -3.158898146974529163e-04
-3.490956784062499537e+03 -1.321071344488330546e+01 1.362397223553947079e+01 -2.347889958629961141e-04
-3.489914396249999754e+03 -1.305211685346471739e+01 1.348726157208221288e+01 -1.552133959840367589e-04
-3.488872008437499517e+03 -1.289612976696594160e+01 1.335343426548293522e+01 -7.755225954957198527e-05
-3.487829620624999734e+03 -1.274194561463296438e+01 1.322257879834805117e+01 -3.981615577892168995e-06
-3.486787232812499951e+03 -1.258956794619093067e+01 1.309465370273160545e+01 6.553106795967496290e-05
-3.485744845000000169e+03 -1.243958104690195476e+01 1.296947581654242398e+01 1.312377530179632823e-04
-3.484702457187500386e+03 -1.229217741732660585e+01 1.284711676804546876e+01 1.918215697149743123e-04
-3.483660069374999239e+03 -1.214789357729540242e+01 1.272781056397695032e+01 2.458507051419460670e-04
-3.482617681562499456e+03 -1.200730670845793568e+01 1.261113089289916545e+01 2.925458718823083877e-04
-3.481575293749999673e+03 -1.187059220379390112e+01 1.249644081385828187e+01 3.317969620434775210e-04
-3.480532905937500345e+03 -1.173771809227936558e+01 1.238314088770283128e+01 3.647089970797783801e-04
-3.479490518124999653e+03 -1.160852131017662892e+01 1.227086688013519833e+01 3.925859024856246803e-04
-3.478448130312499870e+03 -1.148315997904367691e+01 1.215951199954694495e+01 4.144127681171538824e-04
-3.477405742499999633e+03 -1.136157813290671825e+01 1.204866481007571366e+01 4.294263762807035948e-04
-3.476363354687500305e+03 -1.124391950447741806e+01 1.193820401106595241e+01 4.380684067746907617e-04
-3.475320966874999158e+03 -1.112994588123074458e+01 1.182805759394390144e+01 4.421819273079611993e-04
-3.474278579062500285e+03 -1.101937494566081988e+01 1.171840276985389195e+01 4.426340544578981156e-04
-3.473236191249999138e+03 -1.091158633796385580e+01 1.160887182394917794e+01 4.384409733569184049e-04
-3.472193803437499810e+03 -1.080613861113503305e+01 1.149913317634115018e+01 4.300388138607389387e-04
-3.471151415624999572e+03 -1.070258832158807216e+01 1.138913424694401932e+01 4.190118999693982706e-04
-3.470109027812500244e+03 -1.060027400476565518e+01 1.127846895279351180e+01 4.051705798380421083e-04
-3.469066640000000007e+03 -1.049898776178457283e+01 1.116674091039927497e+01 3.863748956728682137e-04
-3.468024252187499314e+03 -1.039877536568321048e+01 1.105395078057748925e+01 3.616521204437108446e-04
-3.466981864374999077e+03 -1.029936156860100738e+01 1.093996829376374968e+01 3.304851510987729703e-04
-3.465939476562499749e+03 -1.020066044488337553e+01 1.082483630297337740e+01 2.933288819516975806e-04
-3.464897088749999511e+03 -1.010282974374322329e+01 1.070852768521232967e+01 2.508063080956977279e-04
-3.463854700937500183e+03 -1.000593918117323611e+01 1.059108438857709622e+01 2.026625139406235034e-04
-3.462812313124999037e+03 -9.909885741751082833e+00 1.047249674647661166e+01 1.494920748536738078e-04
-3.461769925312499709e+03 -9.814501398207662319e+00 1.035263700211911519e+01 9.107473862827140942e-05
-3.460727537499999016e+03 -9.719967908241054388e+00 1.023178810596451171e+01 2.688880528008206865e-05
-3.459685149687500143e+03 -9.626229725900966372e+00 1.011023101250738421e+01 -4.170401446516674125e-05
-3.458642761874999451e+03 -9.532888294547792185e+00 9.988460101824580661e+00 -1.133921528502941905e-04
-3.457600374062499213e+03 -9.439626663321369904e+00 9.866651385892833304e+00 -1.881865281815359604e-04
-3.456557986249998976e+03 -9.346416212329664575e+00 9.744618787701259777e+00 -2.661372457298061354e-04
-3.455515598437499648e+03 -9.253436410730540018e+00 9.622440423302288437e+00 -3.465521459391155811e-04
-3.454473210624999865e+03 -9.160560903021387702e+00 9.500038353254954160e+00 -4.277547825003405902e-04
-3.453430822812500082e+03 -9.067649957904979630e+00 9.377055873930805419e+00 -5.074899415343627016e-04
-3.452388435000000300e+03 -8.974533335760149555e+00 9.252994101994847398e+00 -5.838556096200455108e-04
-3.451346047187499153e+03 -8.881114670479739459e+00 9.127779163262589535e+00 -6.562737186014487144e-04
-3.450303659374999825e+03 -8.787407676199940454e+00 9.001515606927673829e+00 -7.244666271556839381e-04
-3.449261271562499587e+03 -8.693463638378007730e+00 8.874408168759160276e+00 -7.884243796457439044e-04
-3.448218883749999804e+03 -8.599740553856467074e+00 8.746840250096163061e+00 -8.493942352512133184e-04
-3.447176495937499567e+03 -8.506505875815353335e+00 8.618822725645124194e+00 -9.099594601562400499e-04
-3.446134108125000239e+03 -8.413810034323729425e+00 8.490507221888591971e+00 -9.725504815224336654e-04
-3.445091720312499547e+03 -8.321476924208491610e+00 8.362481959008260191e+00 -1.038312493136045239e-03
-3.444049332500000219e+03 -8.229285721842332535e+00 8.235301150761284106e+00 -1.107862345127666286e-03
-3.443006944687499526e+03 -8.137271614962184429e+00 8.109114161675014643e+00 -1.181684246380641269e-03
-3.441964556874999744e+03 -8.045531993208395960e+00 7.983559603083015155e+00 -1.259031220448695405e-03
-3.440922169062499052e+03 -7.954009974834205465e+00 7.858265158990709764e+00 -1.339011191440307377e-03
-3.439879781250000178e+03 -7.862793658041116629e+00 7.733414218879011592e+00 -1.420900560092817943e-03
-3.438837393437499486e+03 -7.772345217753745317e+00 7.609640116864122561e+00 -1.502571043616584374e-03
-3.437795005625000158e+03 -7.682809443285552931e+00 7.487477023674589560e+00 -1.583493801563338544e-03
-3.436752617812499011e+03 -7.594075266766900256e+00 7.367145781943678529e+00 -1.663479578902674321e-03
-3.435710229999999683e+03 -7.506234839093148814e+00 7.248641920428577912e+00 -1.742394956036064958e-03
-3.434667842187498991e+03 -7.419556395914412406e+00 7.132125150721217111e+00 -1.821504215149968636e-03
-3.433625454374999663e+03 -7.334242648060027570e+00 7.017852913860422426e+00 -1.902386393707014957e-03
-3.432583066562499880e+03 -7.250465065096188155e+00 6.906104863705425423e+00 -1.984807828179112853e-03
-3.431540678749999643e+03 -7.168339461664467116e+00 6.797031407519977364e+00 -2.067337689210036085e-03
-3.430498290937499860e+03 -7.087845453093384762e+00 6.690784886943626830e+00 -2.149825997083190925e-03
-3.429455903125000077e+03 -7.008933466741999574e+00 6.587560198594274219e+00 -2.231262147865720018e-03
-3.428413515312500294e+03 -6.931493911062193369e+00 6.487416700504176958e+00 -2.311259400511231354e-03
-3.427371127500000512e+03 -6.855641293866069574e+00 6.390718236688630149e+00 -2.389292637016456403e-03
-3.426328739687499365e+03 -6.781570207104587134e+00 6.298038695149092092e+00 -2.464405680493818654e-03
-3.425286351874999582e+03 -6.709247164518073347e+00 6.209569933228484828e+00 -2.536469719066514628e-03
-3.424243964062499799e+03 -6.638526473556525254e+00 6.125261866693932689e+00 -2.605565928809803165e-03
-3.423201576250000016e+03 -6.569265867469452402e+00 6.044804599193656536e+00 -2.671885634488443267e-03
-3.422159188437499779e+03 -6.501700045376768600e+00 5.967663239435068157e+00 -2.736113675698116469e-03
-3.421116800624999541e+03 -6.435986552024277607e+00 5.893587784882438285e+00 -2.798006875286036376e-03
-3.420074412812499304e+03 -6.371914597255218027e+00 5.822660277272355245e+00 -2.856967049638173533e-03
-3.419032024999999521e+03 -6.308891562605669634e+00 5.754616073503100004e+00 -2.912528636172419597e-03
-3.417989637187499284e+03 -6.246461601486230641e+00 5.689313192235974093e+00 -2.963762401744802349e-03
-3.416947249374999956e+03 -6.184239188176322344e+00 5.627095793789674616e+00 -3.010190918346828098e-03
-3.415904861562499264e+03 -6.122041310983811435e+00 5.568102252229893523e+00 -3.051332551525425939e-03
-3.414862473749999481e+03 -6.059906206460762945e+00 5.512197243616703268e+00 -3.085582464784923130e-03
-3.413820085937499698e+03 -5.997899129880403635e+00 5.459321675635235849e+00 -3.110960263979968814e-03
-3.412777698125000370e+03 -5.935808345684986165e+00 5.409447202372044572e+00 -3.127225080106417563e-03
-3.411735310312499223e+03 -5.873520414305836823e+00 5.362329034579779830e+00 -3.134845582658334594e-03
-3.410692922499998986e+03 -5.811432879692843834e+00 5.317747090411786282e+00 -3.135447961782158663e-03
-3.409650534687499203e+03 -5.749866967979872179e+00 5.275891500601434636e+00 -3.130726171412847800e-03
-3.408608146874999875e+03 -5.689175111988847178e+00 5.236923058263952768e+00 -3.120949071165760817e-03
-3.407565759062499637e+03 -5.629540974406345377e+00 5.200710883635065507e+00 -3.106103724618065887e-03
-3.406523371250000309e+03 -5.571000127118077572e+00 5.166753101003719095e+00 -3.085963896544450386e-03
-3.405480983437500072e+03 -5.513605827060436226e+00 5.134638905105051165e+00 -3.061262860502585777e-03
-3.404438595624999380e+03 -5.457455017495435712e+00 5.104257296020641377e+00 -3.033302614910450990e-03
-3.403396207812499142e+03 -5.402910638178634706e+00 5.075497333217409590e+00 -3.001712912639692248e-03
-3.402353819999999814e+03 -5.350014037417787804e+00 5.048231146455116836e+00 -2.965310675322134666e-03
-3.401311432187499577e+03 -5.298552249072550957e+00 5.022274341217389804e+00 -2.923799149002590143e-03
-3.400269044374999339e+03 -5.248457237172727829e+00 4.997601178496700491e+00 -2.877815942082420468e-03
-3.399226656562499556e+03 -5.199583970659027443e+00 4.973960182409554065e+00 -2.828175487381629025e-03
-3.398184268749999774e+03 -5.151770588775243631e+00 4.950861218436875433e+00 -2.776871297990548670e-03
-3.397141880937499991e+03 -5.105076246459979927e+00 4.928119315374849485e+00 -2.726050088156220866e-03
-3.396099493125000208e+03 -5.059653820410840552e+00 4.905838604442318562e+00 -2.675919260323027585e-03
-3.395057105312499061e+03 -5.015710027815353911e+00 4.884071011736115686e+00 -2.627060306478475483e-03
-3.394014717499999279e+03 -4.973079530847938301e+00 4.862643902393448236e+00 -2.580130782750778180e-03
-3.392972329687499496e+03 -4.931377397330896528e+00 4.841504440233331152e+00 -2.535408120055623708e-03
-3.391929941874999713e+03 -4.890308677389465508e+00 4.820589117953790748e+00 -2.493258656431871466e-03
-3.390887554062499930e+03 -4.849551545940522956e+00 4.799670272188740761e+00 -2.455352380890347963e-03
-3.389845166249999693e+03 -4.808928827978438569e+00 4.778667171427217752e+00 -2.422854788375662823e-03
-3.388802778437500365e+03 -4.768314875112428908e+00 4.757750908534386980e+00 -2.393946893813794340e-03
-3.387760390624999218e+03 -4.727517085585194678e+00 4.736812654069100681e+00 -2.368080723743973010e-03
-3.386718002812499890e+03 -4.686647951762058284e+00 4.715676196253364871e+00 -2.346012057624316961e-03
-3.385675614999999652e+03 -4.645702010814686922e+00 4.694202820223464023e+00 -2.327811007722701761e-03
-3.384633227187499870e+03 -4.604598868126402067e+00 4.672163200463574029e+00 -2.312972106389436268e-03
-3.383590839374999177e+03 -4.563361690429181827e+00 4.649199220592621806e+00 -2.301154283873158186e-03
-3.382548451562500304e+03 -4.521964801821585667e+00 4.625255206786497375e+00 -2.293085225457835389e-03
-3.381506063749999612e+03 -4.480256545885235475e+00 4.600419495875148534e+00 -2.288208461841690668e-03
-3.380463675937500284e+03 -4.438229051043830253e+00 4.574456137508205344e+00 -2.285359252117901904e-03
-3.379421288124999137e+03 -4.395772887580446486e+00 4.547245026207829000e+00 -2.284196199491933445e-03
-3.378378900312499809e+03 -4.352819307563195572e+00 4.518713893604203946e+00 -2.285680484980123772e-03
-3.377336512499999117e+03 -4.309508996889874766e+00 4.488722786384990115e+00 -2.288913854642277580e-03
-3.376294124687499789e+03 -4.265829757421228052e+00 4.457371083680546242e+00 -2.292392198008925096e-03
-3.375251736874999551e+03 -4.221756781254597080e+00 4.424726297454178336e+00 -2.296570003044819553e-03
-3.374209349062500223e+03 -4.177355391117822059e+00 4.390950275865850294e+00 -2.301588332672584170e-03
-3.373166961249998621e+03 -4.132520209585566207e+00 4.356137294820723760e+00 -2.308365011133582927e-03
-3.372124573437500203e+03 -4.087069954771632041e+00 4.320186015610113728e+00 -2.318048480526252106e-03
-3.371082185624999056e+03 -4.041001726672510230e+00 4.283066309975417596e+00 -2.331798642867027350e-03
-3.370039797812499728e+03 -3.994432245833743345e+00 4.244935234770857768e+00 -2.349662355975169238e-03
-3.368997409999999491e+03 -3.947577788984100167e+00 4.206088730970424905e+00 -2.369717898833547873e-03
-3.367955022187499708e+03 -3.900704278239920164e+00 4.166847636224519036e+00 -2.390804140625340211e-03
-3.366912634374999470e+03 -3.854133528983618273e+00 4.127444319907240811e+00 -2.412908993193157558e-03
-3.365870246562500142e+03 -3.808064629902974119e+00 4.088046132714773684e+00 -2.435648929965238824e-03
-3.364827858749999450e+03 -3.762317817768370265e+00 4.048820320615344137e+00 -2.458453499728050374e-03
-3.363785470937500122e+03 -3.716654433223600229e+00 4.009861094566348427e+00 -2.480732401244963286e-03
-3.362743083124998975e+03 -3.670986618213671004e+00 3.971083751512023863e+00 -2.501902330930136885e-03
-3.361700695312499647e+03 -3.625219318271154290e+00 3.932453702627839665e+00 -2.521701636611806130e-03
-3.360658307499999864e+03 -3.579211263522938058e+00 3.894143992829189660e+00 -2.539750509603440082e-03
-3.359615919687500082e+03 -3.533136408279967888e+00 3.856287222891391586e+00 -2.555404087623342878e-03
-3.358573531874999844e+03 -3.487218867528687483e+00 3.818729918736969431e+00 -2.568463834158243343e-03
-3.357531144062499607e+03 -3.441361864858751396e+00 3.781268448154154083e+00 -2.578710086909274599e-03
-3.356488756249999369e+03 -3.395367946514891155e+00 3.743940730494097480e+00 -2.586116325161972717e-03
-3.355446368437499586e+03 -3.349260958086941020e+00 3.706760563028632660e+00 -2.590727288362015823e-03
-3.354403980624999349e+03 -3.303353243510817716e+00 3.669627037577933848e+00 -2.591875488272516598e-03
-3.353361592812499566e+03 -3.257762492412893174e+00 3.632545056089945490e+00 -2.589084947928674534e-03
-3.352319204999999783e+03 -3.212458677489277381e+00 3.595600890075776768e+00 -2.581518563047131582e-03
-3.351276817187499546e+03 -3.167493156057389569e+00 3.558909651107812877e+00 -2.568936548179884261e-03
-3.350234429375000218e+03 -3.123107039556455522e+00 3.522532027398440846e+00 -2.551325354067509807e-03
-3.349192041562499981e+03 -3.079565995562822067e+00 3.486485906420628833e+00 -2.529309138418959872e-03
-3.348149653749999288e+03 -3.036966483322945276e+00 3.450819345105232916e+00 -2.505022565415139166e-03
-3.347107265937499051e+03 -2.995389127896636694e+00 3.415751879131335489e+00 -2.479934973279546845e-03
-3.346064878124999723e+03 -2.954882399965470086e+00 3.381424432655791179e+00 -2.455048476812238603e-03
-3.345022490312499485e+03 -2.915556786612738982e+00 3.347954481437613428e+00 -2.431034112228864976e-03
-3.343980102500000157e+03 -2.877505014467975908e+00 3.315557005630271448e+00 -2.407464582471042103e-03
-3.342937714687500375e+03 -2.840793498051951360e+00 3.284417382172549971e+00 -2.383005480277175341e-03
-3.341895326874999682e+03 -2.805362739049803711e+00 3.254542334046307772e+00 -2.356613334137529735e-03
-3.340852939062499900e+03 -2.771438894839555633e+00 3.225926447625246940e+00 -2.328312879817068075e-03
-3.339810551250000117e+03 -2.739200647954905588e+00 3.198650053700377249e+00 -2.298168426235451187e-03
-3.338768163437499879e+03 -2.708558766122255435e+00 3.173000748825851147e+00 -2.266070265900549212e-03
-3.337725775625000097e+03 -2.679426766788186587e+00 3.149231090733151994e+00 -2.232220585741010420e-03
-3.336683387812499404e+03 -2.651780983275516590e+00 3.127376113943439506e+00 -2.196123077700718167e-03
-3.335640999999999622e+03 -2.625690228269882631e+00 3.107262177514694024e+00 -2.158047964257826107e-03
-3.334598612187499839e+03 -2.601209393672509140e+00 3.088618261991507907e+00 -2.119704650739760721e-03
-3.333556224375000056e+03 -2.578392494086838571e+00 3.071305269361604307e+00 -2.082299113735248345e-03
-3.332513836562500273e+03 -2.557309783543052273e+00 3.055330570994839512e+00 -2.045946564468736385e-03
-3.331471448749999126e+03 -2.537978212977633152e+00 3.040596643270125909e+00 -2.010223959236671215e-03
-3.330429060937499344e+03 -2.520291097168163574e+00 3.026861890842507563e+00 -1.975060543100452034e-03
-3.329386673124999561e+03 -2.504027346016706179e+00 3.013880694937274285e+00 -1.940036996150755868e-03
-3.328344285312499778e+03 -2.489089832870019503e+00 3.001588308790721360e+00 -1.904521319445507538e-03
-3.327301897499999995e+03 -2.475460457543370296e+00 2.990032678298669477e+00 -1.868720190899961567e-03
-3.326259509687499758e+03 -2.463148621886518175e+00 2.979134089190070611e+00 -1.832768993503342556e-03
-3.325217121874999975e+03 -2.451981522039580863e+00 2.968775709615745217e+00 -1.796895152000704300e-03
-3.324174734062499283e+03 -2.441665217492604789e+00 2.958874898736431280e+00 -1.761778689172612076e-03
-3.323132346249999500e+03 -2.432031638299304355e+00 2.949234787612163622e+00 -1.727642559882542825e-03
-3.322089958437499718e+03 -2.422955886377686330e+00 2.939678579186883134e+00 -1.694270837545332241e-03
-3.321047570624999480e+03 -2.414476464762797203e+00 2.930091847638143232e+00 -1.661072297384006292e-03
-3.320005182812499243e+03 -2.406727972491689016e+00 2.920348098953608140e+00 -1.627924897546820064e-03
-3.318962794999999460e+03 -2.399643299465897606e+00 2.910518553625828897e+00 -1.595695661984773261e-03
-3.317920407187499677e+03 -2.392991924108773816e+00 2.900777548188675503e+00 -1.564099803951600823e-03
-3.316878019375000349e+03 -2.386607354554776350e+00 2.891153042649948546e+00 -1.533062099129560863e-03
-3.315835631562499657e+03 -2.380468066095854596e+00 2.881533790704451370e+00 -1.504234804474278119e-03
-3.314793243749999874e+03 -2.374657666603069650e+00 2.871763754785476408e+00 -1.478654218379106718e-03
-3.313750855937500091e+03 -2.369191987277188272e+00 2.861656761093037904e+00 -1.456369885572590412e-03
-3.312708468124999854e+03 -2.364163098714850531e+00 2.851056254256366440e+00 -1.436744083727444030e-03
-3.311666080312500071e+03 -2.359712394006685088e+00 2.839835021919144609e+00 -1.419146820533957222e-03
-3.310623692499999834e+03 -2.355867341635106360e+00 2.827930096755312039e+00 -1.402891843615631639e-03
-3.309581304687499596e+03 -2.352582420810696462e+00 2.815366447745264900e+00 -1.387748343797587684e-03
-3.308538916875000268e+03 -2.349782928931711812e+00 2.802088978745120418e+00 -1.373909949910860238e-03
-3.307496529062499576e+03 -2.347371635999037753e+00 2.787983327322848037e+00 -1.361288343963966462e-03
-3.306454141249999793e+03 -2.345148584869928499e+00 2.772983015290960029e+00 -1.349780633063906495e-03
-3.305411753437499556e+03 -2.342978131809240416e+00 2.757007133891314687e+00 -1.339138777851099204e-03
-3.304369365624999773e+03 -2.340776667670487754e+00 2.740004369068374857e+00 -1.329017358500942086e-03
-3.303326977812499536e+03 -2.338416413679768713e+00 2.722021410950187459e+00 -1.319290633666794256e-03
-3.302284590000000208e+03 -2.335802209401041107e+00 2.703202775925434231e+00 -1.310157568325682250e-03
-3.301242202187499515e+03 -2.332866072505849875e+00 2.683566740275345808e+00 -1.301381666262046728e-03
-3.300199814374999278e+03 -2.329381121059397319e+00 2.663059286150489591e+00 -1.292520936066753751e-03
-3.299157426562499495e+03 -2.325171452162495100e+00 2.641728338778873919e+00 -1.283198410422663237e-03
-3.298115038749999712e+03 -2.320382306641108894e+00 2.619546075372301885e+00 -1.273827126391072033e-03
-3.297072650937499930e+03 -2.315104002257235560e+00 2.596509543078802995e+00 -1.265200255832765741e-03
-3.296030263124999692e+03 -2.309331114270273932e+00 2.572651239383559219e+00 -1.257239760318871070e-03
-3.294987875312499000e+03 -2.303178629859311322e+00 2.548076140752554064e+00 -1.249543880734692736e-03
-3.293945487499999672e+03 -2.296670009900157794e+00 2.523003324716985851e+00 -1.241439923809145932e-03
-3.292903099687499889e+03 -2.289743917876180923e+00 2.497472900959977871e+00 -1.231947276587049868e-03
-3.291860711874999652e+03 -2.282528617834206131e+00 2.471385215697218474e+00 -1.221268250761791720e-03
-3.290818324062500324e+03 -2.275131309762910892e+00 2.444688887457761695e+00 -1.210230691456394385e-03
-3.289775936249999177e+03 -2.267613880127234083e+00 2.417334938065348382e+00 -1.198813835365033402e-03
-3.288733548437499394e+03 -2.260053578003042851e+00 2.389372725551274002e+00 -1.186810640543038047e-03
-3.287691160624999611e+03 -2.252471228342295184e+00 2.360874325155007725e+00 -1.173898374234594961e-03
-3.286648772812499828e+03 -2.244898440495627590e+00 2.331877097894145656e+00 -1.159094481848546142e-03
-3.285606385000000046e+03 -2.237355431563938790e+00 2.302325144670719137e+00 -1.142729548942936560e-03
-3.284563997187499808e+03 -2.229863258609757537e+00 2.272176625399966010e+00 -1.126240824860965262e-03
-3.283521609374999116e+03 -2.222344093975793911e+00 2.241518742750831183e+00 -1.110254887989967120e-03
-3.282479221562499788e+03 -2.214644843160435972e+00 2.210482421863179336e+00 -1.095254481576502350e-03
-3.281436833749999550e+03 -2.206620976558223646e+00 2.179152556388142870e+00 -1.082057312915141699e-03
-3.280394445937500222e+03 -2.198205240944641758e+00 2.147595891093797338e+00 -1.071020769011002665e-03
-3.279352058124999076e+03 -2.189379388277889138e+00 2.115901863141139483e+00 -1.061999103754300393e-03
-3.278309670312499748e+03 -2.180123484719465043e+00 2.084058150274294086e+00 -1.054469298004162081e-03
-3.277267282499999510e+03 -2.170491706856469527e+00 2.052118957975607394e+00 -1.048055403247133378e-03
-3.276224894687499727e+03 -2.160576309155773256e+00 2.020293385066535219e+00 -1.043231060528802606e-03
-3.275182506874999490e+03 -2.150515800849494230e+00 1.988757478503978771e+00 -1.039703215058165181e-03
-3.274140119062499252e+03 -2.140387483397788948e+00 1.957692658617596893e+00 -1.036511668651871878e-03
-3.273097731249999470e+03 -2.130104808956190698e+00 1.927204897079629164e+00 -1.034077738356547344e-03
-3.272055343437499687e+03 -2.119624298588097311e+00 1.897377543955017121e+00 -1.032564883738081550e-03
-3.271012955624999904e+03 -2.108993848048957176e+00 1.868316217351822850e+00 -1.031282360934147706e-03
-3.269970567812499667e+03 -2.098265742793963273e+00 1.840108818150220316e+00 -1.029802917199179688e-03
-3.268928179999999884e+03 -2.087485813945566093e+00 1.812800299799350201e+00 -1.027841509298017863e-03
-3.267885792187499192e+03 -2.076606656606985180e+00 1.786417506915799702e+00 -1.024853459929497531e-03
-3.266843404374999864e+03 -2.065578149084482895e+00 1.761125385642739793e+00 -1.019550595523410243e-03
-3.265801016562499626e+03 -2.054541034489939300e+00 1.737085256979774339e+00 -1.011734339547968979e-03
-3.264758628750000298e+03 -2.043626618727043542e+00 1.714296992854285273e+00 -1.002691474722930236e-03
-3.263716240937499606e+03 -2.032841772595203711e+00 1.692735573131976645e+00 -9.931464266841934924e-04
-3.262673853124999368e+03 -2.022097652612526275e+00 1.672425085175932136e+00 -9.829471030597721620e-04
-3.261631465312499586e+03 -2.011301111320710433e+00 1.653360381883995256e+00 -9.719382903443703897e-04
-3.260589077499999803e+03 -2.000571996840618372e+00 1.635420008777622725e+00 -9.597676906796947941e-04
-3.259546689687500020e+03 -1.990101936103651603e+00 1.618474793943323720e+00 -9.464739141847981502e-04
-3.258504301874999783e+03 -1.979965620230513146e+00 1.602486848593415836e+00 -9.325555524937410292e-04
-3.257461914062499545e+03 -1.970202399822412076e+00 1.587418595261725018e+00 -9.187920508171888712e-04
-3.256419526250000217e+03 -1.960780024639287245e+00 1.573164570416885288e+00 -9.061296986017051145e-04
-3.255377138437499525e+03 -1.951505947915270101e+00 1.559567864756024491e+00 -8.951204389844406037e-04
-3.254334750624999742e+03 -1.942176521091657504e+00 1.546569017210276842e+00 -8.856111687789558875e-04
-3.253292362812499505e+03 -1.932762706952773302e+00 1.534098440007702013e+00 -8.766564591616873674e-04
-3.252249974999999722e+03 -1.923429622010921047e+00 1.522071302158684025e+00 -8.670859693605424343e-04
-3.251207587187499030e+03 -1.914223287360640402e+00 1.510518637519028484e+00 -8.566814472319552246e-04
-3.250165199374999702e+03 -1.904987717444892592e+00 1.499508887615949471e+00 -8.461302675221876214e-04
-3.249122811562499464e+03 -1.895649757410352576e+00 1.489063276343263631e+00 -8.353215898430393005e-04
-3.248080423749999227e+03 -1.886276604688215119e+00 1.479152320180870062e+00 -8.242694209312570594e-04
-3.247038035937499899e+03 -1.876904147368528175e+00 1.469687082482367124e+00 -8.135068496406473075e-04
-3.245995648124999661e+03 -1.867453582026874725e+00 1.460648112629505890e+00 -8.036248256475372800e-04
-3.244953260312500333e+03 -1.857869139430885275e+00 1.452013628795153055e+00 -7.948926910794078433e-04
-3.243910872499999641e+03 -1.848164230449790502e+00 1.443737742250928768e+00 -7.871113369633634142e-04
-3.242868484687499404e+03 -1.838358835060738272e+00 1.435750480393318762e+00 -7.801208751679266588e-04
-3.241826096874999621e+03 -1.828555652732212211e+00 1.427960252765416937e+00 -7.736133894498278905e-04
-3.240783709062499838e+03 -1.818868970652291583e+00 1.420388651352512577e+00 -7.668367674162610871e-04
-3.239741321249999146e+03 -1.809341528283794576e+00 1.413072750942890199e+00 -7.596533669893298750e-04
-3.238698933437499818e+03 -1.800027753098488059e+00 1.406043724222749702e+00 -7.526670942917034011e-04
-3.237656545624999126e+03 -1.790913098962271244e+00 1.399276934362259750e+00 -7.459322764449498712e-04
-3.236614157812499343e+03 -1.781918482447391483e+00 1.392596504606095742e+00 -7.391476664775409105e-04
-3.235571769999999560e+03 -1.773018163518034651e+00 1.385822633593670528e+00 -7.320274321990635422e-04
-3.234529382187499778e+03 -1.764199182729953019e+00 1.378827840368572533e+00 -7.245243103622188256e-04
-3.233486994374999995e+03 -1.755479952151499656e+00 1.371595617737923822e+00 -7.164344794588224218e-04
-3.232444606562499757e+03 -1.746854340975896758e+00 1.364161574423338630e+00 -7.078567203741603685e-04
-3.231402218749999520e+03 -1.738242762118736406e+00 1.356459866205161013e+00 -6.991912557501961346e-04
-3.230359830937499737e+03 -1.729635355245211503e+00 1.348446493855554928e+00 -6.903156426456037720e-04
-3.229317443124999500e+03 -1.721088990973389965e+00 1.340107069737229484e+00 -6.801454144565548515e-04
-3.228275055312500172e+03 -1.712599619973801612e+00 1.331335630544353110e+00 -6.681129772757408037e-04
-3.227232667499999479e+03 -1.704186992814129109e+00 1.322016304920848428e+00 -6.544054100053686793e-04
-3.226190279687499697e+03 -1.695934259414848322e+00 1.312160984191925062e+00 -6.386275923543012533e-04
-3.225147891874999914e+03 -1.687891838846065085e+00 1.301859594118600416e+00 -6.210431943680137052e-04
-3.224105504062500131e+03 -1.680007070309369244e+00 1.291125971378501935e+00 -6.023761788422064053e-04
-3.223063116249999894e+03 -1.672200955056706073e+00 1.279926835813437691e+00 -5.826161268373900850e-04
-3.222020728437500111e+03 -1.664364702253577466e+00 1.268221787713237569e+00 -5.619476012757855955e-04
-3.220978340624999873e+03 -1.656440951905948422e+00 1.256004786086972969e+00 -5.406277383766264558e-04
-3.219935952812499636e+03 -1.648565275671125097e+00 1.243340087851060316e+00 -5.187562992174984261e-04
-3.218893564999999853e+03 -1.640728546788104980e+00 1.230297340650021720e+00 -4.966475889333417815e-04
-3.217851177187500070e+03 -1.632731927561580809e+00 1.216892012893051378e+00 -4.744172336579827003e-04
-3.216808789375000288e+03 -1.624504245916549516e+00 1.203117796626119729e+00 -4.526392715556568818e-04
-3.215766401562499141e+03 -1.616078561633324862e+00 1.189029400539679537e+00 -4.311577985148437034e-04
-3.214724013749999813e+03 -1.607484944729606458e+00 1.174659316186041025e+00 -4.090593554837029409e-04
-3.213681625937499575e+03 -1.598702285159311787e+00 1.159968816659780355e+00 -3.871625835478019083e-04
-3.212639238125000247e+03 -1.589767498949938185e+00 1.144881242255796128e+00 -3.662873292658144547e-04
-3.211596850312500010e+03 -1.580806151143965721e+00 1.129388597661526106e+00 -3.455542100372894598e-04
-3.210554462499999318e+03 -1.571854674645961625e+00 1.113561851954317783e+00 -3.244627959169650642e-04
-3.209512074687499535e+03 -1.562974687160805898e+00 1.097452306132949751e+00 -3.027632871042750884e-04
-3.208469686874999752e+03 -1.554231342388656234e+00 1.081091528082408493e+00 -2.804275953726279112e-04
-3.207427299062499515e+03 -1.545606998113745911e+00 1.064566529140519302e+00 -2.578344047413375843e-04
-3.206384911250000187e+03 -1.537079518576032200e+00 1.047948531642115988e+00 -2.355779420504376556e-04
-3.205342523437499040e+03 -1.528670008976779959e+00 1.031252747090495747e+00 -2.142876921262737910e-04
-3.204300135624999257e+03 -1.520460387130603719e+00 1.014481818400704061e+00 -1.946375251717804666e-04
-3.203257747812499474e+03 -1.512498018836660352e+00 9.976591582239742184e-01 -1.769769637751357288e-04
-3.202215359999999691e+03 -1.504811194439529709e+00 9.808356304116730984e-01 -1.609138797821733241e-04
-3.201172972187500363e+03 -1.497398202741636819e+00 9.639770232319263554e-01 -1.463976131975579578e-04
-3.200130584374999671e+03 -1.490177502300806367e+00 9.470878231712491768e-01 -1.334680787795806001e-04
-3.199088196562499434e+03 -1.483158191702562689e+00 9.301811718275265761e-01 -1.216699786765515327e-04
-3.198045808749999651e+03 -1.476430836202276664e+00 9.132500760318256194e-01 -1.104195971227159252e-04
-3.197003420937499868e+03 -1.469977257444938123e+00 8.963628612593081968e-01 -9.956940023767931098e-05
-3.195961033125000085e+03 -1.463822847552807005e+00 8.796311663406555237e-01 -8.910753933309630307e-05
-3.194918645312499848e+03 -1.457989830371267281e+00 8.631582803225632539e-01 -7.898244787986811826e-05
-3.193876257499999156e+03 -1.452373951660094864e+00 8.470525743472665514e-01 -6.896679550363989315e-05
-3.192833869687499828e+03 -1.446947412152188139e+00 8.312649889816592363e-01 -5.896576106092382436e-05
-3.191791481874999590e+03 -1.441731343029352352e+00 8.157601695052717483e-01 -4.871867083606816966e-05
-3.190749094062499807e+03 -1.436682697834531286e+00 8.006457673949877174e-01 -3.819499555954202559e-05
-3.189706706249999570e+03 -1.431744533727295599e+00 7.859570600124579087e-01 -2.804989437461806202e-05
-3.188664318437499787e+03 -1.426863510230693688e+00 7.717393488439903138e-01 -1.844428378321605767e-05
-3.187621930624999095e+03 -1.421890132821682640e+00 7.581338353246952488e-01 -9.063527777947801055e-06
-3.186579542812499767e+03 -1.416603782393355715e+00 7.453101324616354662e-01 2.338595796353310505e-07
-3.185537154999999530e+03 -1.410900218227683744e+00 7.333908554080658115e-01 9.396922567066391284e-06
-3.184494767187499747e+03 -1.404732455115348611e+00 7.223992822831868388e-01 1.812539919065949811e-05
-3.183452379374999509e+03 -1.397976719786454547e+00 7.123037272808140363e-01 2.599618297271694719e-05
-3.182409991562499272e+03 -1.390538778701654543e+00 7.031047681215034650e-01 3.280471282204012952e-05
-3.181367603749999489e+03 -1.382319184650735222e+00 6.947994327141008286e-01 3.875580915421535555e-05
-3.180325215937499706e+03 -1.373278414896460520e+00 6.873925821685525905e-01 4.431631464531118978e-05
-3.179282828124999469e+03 -1.363549777839394128e+00 6.809000496123085444e-01 4.992247650243688759e-05
-3.178240440312499686e+03 -1.353247044116804076e+00 6.753041964002342024e-01 5.589256039656935850e-05
-3.177198052499999903e+03 -1.342469314726331353e+00 6.705526360154092647e-01 6.261865393948504383e-05
-3.176155664687499211e+03 -1.331278377846460970e+00 6.666742741638347347e-01 6.987434301019835843e-05
-3.175113276874999883e+03 -1.319665758376568965e+00 6.637808505021023375e-01 7.711722862310642227e-05
-3.174070889062499646e+03 -1.307632303135411789e+00 6.618647173751175394e-01 8.421769372409892811e-05
-3.173028501249999863e+03 -1.295133902185820141e+00 6.608763802061347059e-01 9.108784069016223704e-05
-3.171986113437500080e+03 -1.282105941302076113e+00 6.607732437339834952e-01 9.837055546477191121e-05
-3.170943725625000297e+03 -1.268571754711870447e+00 6.615120606385733737e-01 1.066123026128144879e-04
-3.169901337812499605e+03 -1.254512730804065113e+00 6.630944915554013441e-01 1.160897257690992170e-04
-3.168858949999999822e+03 -1.239905417317357150e+00 6.655208521632401952e-01 1.273822355800098127e-04
-3.167816562187499585e+03 -1.224753400114368951e+00 6.688330474674805126e-01 1.404928246650485250e-04
-3.166774174374999802e+03 -1.209048117033264091e+00 6.730504838643192045e-01 1.552517610226995240e-04
-3.165731786562500019e+03 -1.192862754463050790e+00 6.781443554219963588e-01 1.717604830649384958e-04
-3.164689398750000237e+03 -1.176374307785346351e+00 6.840224489359231219e-01 1.899104185725002851e-04
-3.163647010937499090e+03 -1.159726017774315610e+00 6.905164581788633127e-01 2.094725435347430820e-04
-3.162604623124999762e+03 -1.142929376432086697e+00 6.974760412812279764e-01 2.299341884492930063e-04
-3.161562235312499524e+03 -1.125978348819723696e+00 7.047956324789634852e-01 2.508996070215780880e-04
-3.160519847500000196e+03 -1.108926566353001020e+00 7.123566776540942724e-01 2.723458187912482990e-04
-3.159477459687499959e+03 -1.091800922930916018e+00 7.200625994452526379e-01 2.942952234586342195e-04
-3.158435071874999267e+03 -1.074560548515992586e+00 7.279065996473441658e-01 3.167747876839346519e-04
-3.157392684062499484e+03 -1.057214585862462419e+00 7.358605693556992122e-01 3.397747210817968558e-04
-3.156350296249999701e+03 -1.039803931342422549e+00 7.439252991844746976e-01 3.631709282621649500e-04
-3.155307908437499918e+03 -1.022389697117613405e+00 7.520943741123550241e-01 3.870533828151212323e-04
-3.154265520625000136e+03 -1.005028150888201965e+00 7.602916378072113179e-01 4.118527064715194548e-04
-3.153223132812499443e+03 -9.877691206776666455e-01 7.684150053611257247e-01 4.372861154029691910e-04
-3.152180744999999206e+03 -9.707824150764710058e-01 7.763715732473097653e-01 4.627315814425648024e-04
-3.151138357187499878e+03 -9.542323753127559538e-01 7.841262599753724416e-01 4.882036600194532500e-04
-3.150095969374999640e+03 -9.381710817759467691e-01 7.916634451594120048e-01 5.131206681698733188e-04
-3.149053581562500312e+03 -9.226108920691066251e-01 7.989814053160995133e-01 5.364459459046284732e-04
-3.148011193749999165e+03 -9.075191025974138626e-01 8.061314623883344410e-01 5.573680753668137358e-04
-3.146968805937499383e+03 -8.928685506740381417e-01 8.130916794738400899e-01 5.757233148390299452e-04
-3.145926418124999600e+03 -8.787238240084573881e-01 8.197406210440777441e-01 5.919359926163422336e-04
-3.144884030312499817e+03 -8.651542871564178450e-01 8.259333810961646538e-01 6.057646073687307856e-04
-3.143841642500000034e+03 -8.521081044619909228e-01 8.315690049777502146e-01 6.171404424415714070e-04
-3.142799254687499797e+03 -8.395365255818684203e-01 8.366910754810537032e-01 6.264021131117899783e-04
-3.141756866874999105e+03 -8.274402028978107282e-01 8.413378447793895543e-01 6.338270272033641288e-04
-3.140714479062499777e+03 -8.157958879731795898e-01 8.455575648344886286e-01 6.395799598199218214e-04
-3.139672091249999539e+03 -8.046437826457687459e-01 8.493960743474047170e-01 6.435968659263841679e-04
-3.138629703437499757e+03 -7.940565912955490635e-01 8.528484294759915985e-01 6.458792135507293196e-04
-3.137587315624999519e+03 -7.839651451635718526e-01 8.559295286714398987e-01 6.464244104084767781e-04
-3.136544927812499282e+03 -7.742271425468976176e-01 8.586103988494523387e-01 6.449428304624529483e-04
-3.135502539999999044e+03 -7.647740780630429835e-01 8.608602429321741134e-01 6.413465893362738958e-04
-3.134460152187499716e+03 -7.555740843329389334e-01 8.626842541894694794e-01 6.357447001365664971e-04
-3.133417764374999479e+03 -7.466633239212221440e-01 8.640488405082797918e-01 6.281129611505608399e-04
-3.132375376562499696e+03 -7.380801620764677606e-01 8.649461040070125506e-01 6.188007489805958305e-04
-3.131332988749999913e+03 -7.298424177246258804e-01 8.654497372814509148e-01 6.082093780730730287e-04
-3.130290600937499221e+03 -7.219752137819562821e-01 8.656157767363759081e-01 5.964648473911210317e-04
-3.129248213124999893e+03 -7.145125977844630771e-01 8.653987269044960406e-01 5.834687996226987482e-04
-3.128205825312499655e+03 -7.075214431407439442e-01 8.647179964081468384e-01 5.690692775215000932e-04
-3.127163437499999873e+03 -7.009936503722853374e-01 8.635649902188480276e-01 5.530526313411737336e-04
-3.126121049687499635e+03 -6.948177636996017981e-01 8.620691287081239107e-01 5.352590078828664034e-04
-3.125078661875000307e+03 -6.888485321969733954e-01 8.602845263970906320e-01 5.154911947045702578e-04
-3.124036274062499160e+03 -6.830461367830309438e-01 8.581927287321672315e-01 4.934562071305208242e-04
-3.122993886249999832e+03 -6.773556720019682231e-01 8.558741121347845926e-01 4.693025238715458074e-04
-3.121951498437499595e+03 -6.717391899178447590e-01 8.533822637976954395e-01 4.431068705467519500e-04
-3.120909110624999812e+03 -6.662465940969052314e-01 8.507302402128162910e-01 4.150686178026317973e-04
-3.119866722812499575e+03 -6.608612847906691901e-01 8.479743663215375538e-01 3.852214441680292239e-04
-3.118824335000000247e+03 -6.555636089948820855e-01 8.451663302389020860e-01 3.534831150693507800e-04
-3.117781947187499554e+03 -6.503668302159834047e-01 8.423229406312268130e-01 3.203736496792954319e-04
-3.116739559374999772e+03 -6.453586861654350137e-01 8.394741722330183453e-01 2.863925422670314676e-04
-3.115697171562499534e+03 -6.405980676958028530e-01 8.366062553457531692e-01 2.518747462750098548e-04
-3.114654783749999751e+03 -6.360682079967449054e-01 8.337359722360803138e-01 2.167773922816856793e-04
-3.113612395937499969e+03 -6.318711832629433367e-01 8.309172791307976036e-01 1.813338086989580529e-04
-3.112570008124999731e+03 -6.281154381967715139e-01 8.282092811490039397e-01 1.461736487011187392e-04
-3.111527620312499039e+03 -6.247872518386273777e-01 8.256507307879373814e-01 1.110967738624450669e-04
-3.110485232499999711e+03 -6.218424804272265627e-01 8.231840328896352643e-01 7.553180116458576936e-05
-3.109442844687499473e+03 -6.192754883127508103e-01 8.207421411987907423e-01 3.994473659312950439e-05
-3.108400456875000145e+03 -6.170875456700424255e-01 8.183330993799361464e-01 4.740032244940846936e-06
-3.107358069062500363e+03 -6.152219952216870791e-01 8.159536379272883666e-01 -3.048070540341660684e-05
-3.106315681249999216e+03 -6.135910224522799217e-01 8.136029106533564370e-01 -6.568245120056016243e-05
-3.105273293437499888e+03 -6.120605266196113003e-01 8.112800267628423878e-01 -1.008288955927067571e-04
-3.104230905624999650e+03 -6.105318437957636402e-01 8.089700926005793935e-01 -1.359083225376017299e-04
-3.103188517812499867e+03 -6.090053669301174200e-01 8.066951515858945543e-01 -1.708788292395632593e-04
-3.102146130000000085e+03 -6.074631961172934913e-01 8.044436096401397229e-01 -2.057402552418172029e-04
-3.101103742187499392e+03 -6.058237417168389483e-01 8.021881094949426805e-01 -2.402033629541769442e-04
-3.100061354374999155e+03 -6.040076049217933951e-01 7.999269935173282109e-01 -2.739742276080755243e-04
-3.099018966562499827e+03 -6.019632924079204583e-01 7.976558295065870885e-01 -3.068536023549020661e-04
-3.097976578749999589e+03 -5.996533874119270857e-01 7.953864930341977280e-01 -3.386905175282276816e-04
-3.096934190937500261e+03 -5.970575889202541786e-01 7.931544585998008268e-01 -3.693773219780175417e-04
-3.095891803125000024e+03 -5.941831572715629006e-01 7.909546678294628874e-01 -3.989019799657548193e-04
-3.094849415312499332e+03 -5.910612763070857145e-01 7.887665367754219670e-01 -4.276166100366437248e-04
-3.093807027499999549e+03 -5.877477284096710441e-01 7.865792913918646656e-01 -4.558822492285961045e-04
-3.092764639687499766e+03 -5.842853765727582527e-01 7.843816886745690331e-01 -4.837794841590150078e-04
-3.091722251874999529e+03 -5.806542008436913482e-01 7.821126754543576975e-01 -5.112186522188289905e-04
-3.090679864062500201e+03 -5.768195347004356766e-01 7.797018126570552932e-01 -5.382733099609328170e-04
-3.089637476249999054e+03 -5.727948453720087540e-01 7.771048743917062795e-01 -5.649857714874906983e-04
-3.088595088437499271e+03 -5.685947820810585140e-01 7.743754566130570671e-01 -5.909143774456510154e-04
-3.087552700624999488e+03 -5.641636311689095518e-01 7.715845012714223072e-01 -6.157103104014686329e-04
-3.086510312812499706e+03 -5.594540637567430030e-01 7.686863764939901866e-01 -6.387615687107785082e-04
-3.085467925000000378e+03 -5.544862478400482964e-01 7.656124230292428168e-01 -6.595895258993255284e-04
-3.084425537187499231e+03 -5.492746486741050260e-01 7.623793920395915968e-01 -6.782347323317757318e-04
-3.083383149374999448e+03 -5.438961236614233696e-01 7.589376147836530695e-01 -6.948638450528075603e-04
-3.082340761562499665e+03 -5.384965098746443690e-01 7.551431693272877554e-01 -7.095362459333131883e-04
-3.081298373749999882e+03 -5.330867249503170591e-01 7.509524938678372452e-01 -7.221370591875422114e-04
-3.080255985937500100e+03 -5.276197036687788611e-01 7.463742013752888704e-01 -7.324881328061774027e-04
-3.079213598124999407e+03 -5.221139974946388262e-01 7.414376222818862550e-01 -7.403061552764436497e-04
-3.078171210312499625e+03 -5.165956124380280956e-01 7.361759281279801614e-01 -7.454119176979190353e-04
-3.077128822499999842e+03 -5.111535003046763226e-01 7.306326778282891121e-01 -7.475021851054298311e-04
-3.076086434687499604e+03 -5.058705890795758275e-01 7.248787445381226213e-01 -7.466341162792146987e-04
-3.075044046874999822e+03 -5.007251684905779099e-01 7.189352325599376314e-01 -7.430286889229956518e-04
-3.074001659062499584e+03 -4.956876295707041136e-01 7.127789104736427239e-01 -7.366413822708785903e-04
-3.072959271250000256e+03 -4.907808884068846633e-01 7.064403837334543024e-01 -7.278140474755945494e-04
-3.071916883437499564e+03 -4.860468877265787802e-01 6.999401775583249385e-01 -7.166137818562024527e-04
-3.070874495624999781e+03 -4.815019813111762748e-01 6.932509023899091627e-01 -7.027245344680920196e-04
-3.069832107812499544e+03 -4.771526468900288420e-01 6.863774835320587409e-01 -6.861403675790288606e-04
-3.068789719999999761e+03 -4.730189108746666315e-01 6.793210532750736386e-01 -6.671159728322796027e-04
-3.067747332187499069e+03 -4.691369358093387953e-01 6.721061744937241178e-01 -6.460020803954122370e-04
-3.066704944374999741e+03 -4.654987831660817865e-01 6.647693302727994968e-01 -6.230663799777467777e-04
-3.065662556562499503e+03 -4.620930196371658139e-01 6.573181583757538027e-01 -5.985697020233692002e-04
-3.064620168750000175e+03 -4.589021370464289040e-01 6.497386395180811958e-01 -5.728755236986168408e-04
-3.063577780937499483e+03 -4.559341432225297308e-01 6.420029815386691929e-01 -5.463954308136012399e-04
-3.062535393124999700e+03 -4.532044629576685857e-01 6.340977464991346402e-01 -5.195996702334493983e-04
-3.061493005312500372e+03 -4.506695431789506934e-01 6.260172785053439437e-01 -4.930025961594464417e-04
-3.060450617499999680e+03 -4.482437630362993142e-01 6.178001782018234245e-01 -4.666887764576016528e-04
-3.059408229687500352e+03 -4.458552856356825522e-01 6.095614753645604011e-01 -4.403584502594450317e-04
-3.058365841874999660e+03 -4.434986020765496750e-01 6.014172930901675596e-01 -4.139925621777405741e-04
-3.057323454062499877e+03 -4.411426168227782774e-01 5.934031171538941551e-01 -3.875300852245568205e-04
-3.056281066250000094e+03 -4.387184430000137803e-01 5.855640383022793216e-01 -3.606523593441316421e-04
-3.055238678437499857e+03 -4.362647935673555910e-01 5.779429589308012760e-01 -3.333483053299644578e-04
-3.054196290624999619e+03 -4.339186220275731976e-01 5.705844095085530476e-01 -3.056954032197650110e-04
-3.053153902812499837e+03 -4.317403368326235280e-01 5.635960274875241316e-01 -2.776918679591987033e-04
-3.052111514999999599e+03 -4.297323376901222014e-01 5.570690674897362804e-01 -2.496379746323841662e-04
-3.051069127187499817e+03 -4.278748874665070923e-01 5.510515470238764868e-01 -2.218385924134062262e-04
-3.050026739375000034e+03 -4.261771476202019238e-01 5.456077763732043451e-01 -1.945936514950073683e-04
-3.048984351562499796e+03 -4.246357177629166424e-01 5.408002730065050168e-01 -1.676437361466652260e-04
-3.047941963749999104e+03 -4.231676969745836736e-01 5.366364776452424712e-01 -1.405196172230213647e-04
-3.046899575937499776e+03 -4.217621290028866765e-01 5.331233074948780182e-01 -1.135186822458753605e-04
-3.045857188124999539e+03 -4.204856908761192003e-01 5.302426349351982982e-01 -8.676830583574874148e-05
-3.044814800312500211e+03 -4.193499898370546819e-01 5.280124293414324432e-01 -6.021290738508701564e-05
-3.043772412499999518e+03 -4.183623162689795727e-01 5.264527450036076139e-01 -3.397388229712196739e-05
-3.042730024687499281e+03 -4.175304983765574240e-01 5.255360381652242063e-01 -8.415020884273917597e-06
-3.041687636874999498e+03 -4.167900177135864803e-01 5.252624438036546106e-01 1.619522410574247102e-05
-3.040645249062499715e+03 -4.160385315189870648e-01 5.256806998543217535e-01 3.980552027108507328e-05
-3.039602861249999933e+03 -4.152336645472806120e-01 5.268279042619076202e-01 6.211393715025754917e-05
-3.038560473437500150e+03 -4.144697216993952216e-01 5.286073348768605129e-01 8.311939755254854059e-05
-3.037518085624999458e+03 -4.138417832902504534e-01 5.308887275843402476e-01 1.030445451338300560e-04
-3.036475697812499220e+03 -4.133589808916690034e-01 5.336397987876155824e-01 1.218028317279357749e-04
-3.035433309999999892e+03 -4.130268738116886773e-01 5.368086236781456355e-01 1.393232980155188457e-04
-3.034390922187499655e+03 -4.128202762540357229e-01 5.403155685769948091e-01 1.555139421332058956e-04
-3.033348534375000327e+03 -4.127249245354777107e-01 5.441019928796136940e-01 1.703790030867935869e-04
-3.032306146562499180e+03 -4.127919573133524977e-01 5.480947373320212979e-01 1.839977028529771338e-04
-3.031263758749999397e+03 -4.130537965219713836e-01 5.522515530046659959e-01 1.963055366429654423e-04
-3.030221370937499614e+03 -4.135349460403053845e-01 5.565437977693270533e-01 2.075447458076034365e-04
-3.029178983124999831e+03 -4.142556793994298103e-01 5.609589135213364219e-01 2.178017273429512187e-04
-3.028136595312500049e+03 -4.152017936154891453e-01 5.654496677660599824e-01 2.266513925229510142e-04
-3.027094207499999357e+03 -4.163602735663659571e-01 5.699655466768135392e-01 2.337024056902176593e-04
-3.026051819687499574e+03 -4.177316911396215526e-01 5.744857249779450337e-01 2.385812765953356364e-04
-3.025009431874999791e+03 -4.193062032681778017e-01 5.789343511996438707e-01 2.411553447220506595e-04
-3.023967044062499554e+03 -4.210705439191052002e-01 5.832361042959075537e-01 2.415861972036894819e-04
-3.022924656249999771e+03 -4.230786819724168257e-01 5.873898953588181371e-01 2.401803958990605991e-04
-3.021882268437499079e+03 -4.254024186131465379e-01 5.913596701515283494e-01 2.372139656968532740e-04
-3.020839880625000205e+03 -4.280974038212724264e-01 5.951163685543578996e-01 2.328202823992491508e-04
-3.019797492812499513e+03 -4.311668095456107630e-01 5.986531864225927979e-01 2.271436518557194033e-04
-3.018755104999999730e+03 -4.345590603059967250e-01 6.019054554554045255e-01 2.201876120700056250e-04
-3.017712717187500402e+03 -4.382477549295867858e-01 6.048543674732573816e-01 2.119594286530826824e-04
-3.016670329374999710e+03 -4.421958709716914404e-01 6.075447862611584871e-01 2.022971280435077539e-04
-3.015627941562499018e+03 -4.463977916056702799e-01 6.099665923056925010e-01 1.910891839637395592e-04
-3.014585553749999690e+03 -4.509243789076940456e-01 6.120807421478734467e-01 1.784694515170286828e-04
-3.013543165937499907e+03 -4.558525547006433420e-01 6.138574721231460085e-01 1.642606922274355858e-04
-3.012500778125000124e+03 -4.611384937231587933e-01 6.152856813344074194e-01 1.480937209791749552e-04
-3.011458390312499887e+03 -4.667321415863746603e-01 6.163850667330325050e-01 1.296995510024642696e-04
-3.010416002499999195e+03 -4.726602088898691489e-01 6.171394880685803219e-01 1.093324136447867338e-04
-3.009373614687500321e+03 -4.788241552685709168e-01 6.175064825065085250e-01 8.738728655501284081e-05
-3.008331226874999629e+03 -4.851117337771968518e-01 6.174209975279676410e-01 6.382440977736628606e-05
-3.007288839062499846e+03 -4.915401849138736345e-01 6.168352125540413899e-01 3.880402579739605578e-05
-3.006246451249999609e+03 -4.981240706563720977e-01 6.157819553180293726e-01 1.292512423864256954e-05
-3.005204063437499826e+03 -5.047848833540447000e-01 6.143292014411644297e-01 -1.385634282105034003e-05
-3.004161675624999134e+03 -5.114009489892741289e-01 6.125170901384524580e-01 -4.176344678420918421e-05
-3.003119287812499806e+03 -5.179524692212407189e-01 6.103147061755734848e-01 -7.060727261644544667e-05
-3.002076899999999569e+03 -5.244811746415598552e-01 6.076537518184330633e-01 -1.001773514563695952e-04
-3.001034512187499786e+03 -5.310115481861462650e-01 6.045630306078795257e-01 -1.303040642952491425e-04
-2.999992124374999548e+03 -5.375358537938612624e-01 6.011032713284616413e-01 -1.609512925674800058e-04
-2.998949736562499311e+03 -5.439989920241544707e-01 5.972560588022096661e-01 -1.917686355912687549e-04
-2.997907348749999983e+03 -5.503731857831534180e-01 5.930091720336861938e-01 -2.225170351867494670e-04
-2.996864960937499745e+03 -5.566531541230752556e-01 5.883488324794949875e-01 -2.531404152283093698e-04
-2.995822573124999053e+03 -5.628300265023908899e-01 5.832746587577434250e-01 -2.831933541287654258e-04
-2.994780185312499725e+03 -5.688798317736314392e-01 5.778326018813089160e-01 -3.121552921445125699e-04
-2.993737797499999488e+03 -5.747486335632187027e-01 5.720726264336363220e-01 -3.394053459389305308e-04
-2.992695409687500160e+03 -5.804149145739299076e-01 5.660233100915139648e-01 -3.647294570016844850e-04
-2.991653021874999922e+03 -5.858848232238010878e-01 5.596875740942642841e-01 -3.883346240874797190e-04
-2.990610634062499230e+03 -5.911229528546102507e-01 5.531226695016667749e-01 -4.102104181868002834e-04
-2.989568246249999902e+03 -5.960383074001821546e-01 5.463895030331129554e-01 -4.303769203314927109e-04
-2.988525858437499664e+03 -6.005375329039838173e-01 5.395076380507768388e-01 -4.487484887367631440e-04
-2.987483470624999427e+03 -6.045818466967767257e-01 5.325317997118251823e-01 -4.650169011056319059e-04
-2.986441082812500099e+03 -6.081340341596243038e-01 5.255013551670915106e-01 -4.789835940535550366e-04
-2.985398694999999861e+03 -6.111421007165864783e-01 5.184570202393192773e-01 -4.907098097977187707e-04
-2.984356307187499169e+03 -6.136209733702884250e-01 5.114151402213208408e-01 -5.003492177416345946e-04
-2.983313919374999841e+03 -6.156296513057358810e-01 5.043557908896461051e-01 -5.080376926859268751e-04
-2.982271531562499604e+03 -6.172072783686883835e-01 4.973055684086040706e-01 -5.140356550989941828e-04
-2.981229143750000276e+03 -6.183726199487261654e-01 4.902868391120270286e-01 -5.185183515675862798e-04
-2.980186755937499129e+03 -6.191274378060540595e-01 4.832853671804715479e-01 -5.215629148073237971e-04
-2.979144368124999801e+03 -6.194285736388642771e-01 4.763258057072900509e-01 -5.233270969411317431e-04
-2.978101980312499563e+03 -6.192194834759866540e-01 4.694872347057902351e-01 -5.238299291567739433e-04
-2.977059592499999781e+03 -6.185472000710340312e-01 4.627736468570770034e-01 -5.231021807656053993e-04
-2.976017204687499088e+03 -6.174800546420805558e-01 4.561880992111194133e-01 -5.210443816224861286e-04
-2.974974816874999306e+03 -6.160395092138825079e-01 4.497747617313064827e-01 -5.174218538342037575e-04
-2.973932429062499523e+03 -6.142768890478322863e-01 4.435513176588865569e-01 -5.118362965504425106e-04
-2.972890041249999740e+03 -6.122319964864673114e-01 4.374982787929326822e-01 -5.039901433201119134e-04
-2.971847653437500412e+03 -6.099419812582411726e-01 4.315893676375674448e-01 -4.938095904840678931e-04
-2.970805265624999720e+03 -6.074436958420107446e-01 4.258555412465659384e-01 -4.812744154548880080e-04
-2.969762877812499028e+03 -6.047385264108356973e-01 4.203387342342185251e-01 -4.664817993459127385e-04
-2.968720489999999700e+03 -6.017970830477379351e-01 4.150386057280074370e-01 -4.494964214812859288e-04
-2.967678102187499917e+03 -5.985630373117220016e-01 4.099355065865697978e-01 -4.304144493726681482e-04
-2.966635714374999679e+03 -5.950064042539184861e-01 4.050005788778449078e-01 -4.094949378377572076e-04
-2.965593326562500351e+03 -5.911275488504375009e-01 4.002289937098915673e-01 -3.870593669352022023e-04
-2.964550938749999204e+03 -5.869227921244667412e-01 3.956433048485072379e-01 -3.629882434505434310e-04
-2.963508550937499422e+03 -5.823980567709631240e-01 3.912155160393117059e-01 -3.371962253045998484e-04
-2.962466163124999639e+03 -5.776250165628037392e-01 3.869248221467508353e-01 -3.098834556837345620e-04
-2.961423775312499856e+03 -5.726804065833507318e-01 3.827865099143763494e-01 -2.812233555563407048e-04
-2.960381387500000073e+03 -5.675866404737298643e-01 3.788370074409918575e-01 -2.512871986896132595e-04
-2.959338999687500291e+03 -5.623872169479184890e-01 3.751012804645117438e-01 -2.199272543992323355e-04
-2.958296611874999144e+03 -5.571452094808281297e-01 3.716025512683331922e-01 -1.869822331794334237e-04
-2.957254224062499816e+03 -5.519171846099334422e-01 3.683482835981907733e-01 -1.521474627741162744e-04
-2.956211836249999578e+03 -5.467419649987841357e-01 3.653157993082593036e-01 -1.152653411165485025e-04
-2.955169448437499796e+03 -5.416376355268391896e-01 3.624881851846692427e-01 -7.665718634152233948e-05
-2.954127060625000013e+03 -5.366058845285610612e-01 3.598457558527952127e-01 -3.664157869725018484e-05
-2.953084672812499321e+03 -5.316492680441990970e-01 3.573995877680646305e-01 4.697259392915742546e-06
-2.952042284999999083e+03 -5.267816386335130163e-01 3.551471078860375385e-01 4.704789437162156104e-05
-2.950999897187499755e+03 -5.220230453525890324e-01 3.530875724155301820e-01 9.011390699741999568e-05
-2.949957509374999518e+03 -5.173926967677150435e-01 3.512192630127799475e-01 1.337172745771281180e-04
-2.948915121562500190e+03 -5.128971425049517752e-01 3.495266812800021383e-01 1.773562712673060226e-04
-2.947872733749999497e+03 -5.085419323594188024e-01 3.479996672844204442e-01 2.207609121853742399e-04
-2.946830345937499260e+03 -5.043281535823938011e-01 3.466065757771585321e-01 2.638226560813111687e-04
-2.945787958124999932e+03 -5.002429370722583091e-01 3.453266397186773307e-01 3.065386276175902482e-04
-2.944745570312499694e+03 -4.962979798236931694e-01 3.441416660072939560e-01 3.489148769109847717e-04
-2.943703182500000366e+03 -4.925781276602531622e-01 3.430146051479069369e-01 3.910038763127319703e-04
-2.942660794687499674e+03 -4.891249724034458235e-01 3.419068010489026421e-01 4.328763347971578863e-04
-2.941618406874999437e+03 -4.859105679057229010e-01 3.408354935020277976e-01 4.744626752651826766e-04
-2.940576019062500109e+03 -4.829816166674428812e-01 3.397916691511296272e-01 5.158246327216449477e-04
-2.939533631249999871e+03 -4.803855996453098576e-01 3.387518213895353014e-01 5.567377089715268507e-04
-2.938491243437499634e+03 -4.780867079960506860e-01 3.377223480021289137e-01 5.969511785004939786e-04
-2.937448855624999851e+03 -4.760694858160502418e-01 3.366721380511442097e-01 6.362681333391779701e-04
-2.936406467812499614e+03 -4.743878574158507111e-01 3.355658699120254718e-01 6.746001827932928980e-04
-2.935364079999999376e+03 -4.730750339878198596e-01 3.344013240591496294e-01 7.119978720060508295e-04
-2.934321692187499593e+03 -4.721060136827235909e-01 3.332300086270136852e-01 7.483161796099770200e-04
-2.933279304374999811e+03 -4.714491848200574875e-01 3.320835956012991863e-01 7.832847498513080845e-04
-2.932236916562499573e+03 -4.710788125947452110e-01 3.309020866214072987e-01 8.167142321658322004e-04
-2.931194528749999790e+03 -4.709583009562288702e-01 3.296683280756298462e-01 8.486183701878391352e-04
-2.930152140937499098e+03 -4.710501085092448359e-01 3.284248315068439283e-01 8.790644053284280869e-04
-2.929109753125000225e+03 -4.713183358765771769e-01 3.271689132391930044e-01 9.076564512762589406e-04
-2.928067365312499533e+03 -4.717422398732214472e-01 3.258894406447828129e-01 9.341052165882414438e-04
-2.927024977499999750e+03 -4.723162118536337606e-01 3.245941678173416833e-01 9.586795869836937890e-04
-2.925982589687499512e+03 -4.730255376408351031e-01 3.232921097875082750e-01 9.812801900694156747e-04
-2.924940201875000184e+03 -4.738537044455587433e-01 3.219697947430129048e-01 1.001456434668052814e-03
-2.923897814062499037e+03 -4.748111821975602442e-01 3.206695337147379976e-01 1.018981974621183855e-03
-2.922855426249999709e+03 -4.758801451237861802e-01 3.194324623769544957e-01 1.033868005721480217e-03
-2.921813038437499927e+03 -4.770031109142473524e-01 3.182133958103950944e-01 1.046137879776190202e-03
-2.920770650624999689e+03 -4.781651584083679851e-01 3.170159064748065414e-01 1.055709112214328702e-03
-2.919728262812499906e+03 -4.793748754497412223e-01 3.158902361528326819e-01 1.062511957705236437e-03
-2.918685875000000124e+03 -4.806260949245636516e-01 3.148486513688249500e-01 1.066712967913257181e-03
-2.917643487187500341e+03 -4.818538550986758429e-01 3.139195111602997579e-01 1.068349580390956337e-03
-2.916601099374999649e+03 -4.830070007694696188e-01 3.131368763769775132e-01 1.067380756811893688e-03
-2.915558711562499866e+03 -4.840663191761117590e-01 3.125692748781842556e-01 1.063832013571368220e-03
-2.914516323749999628e+03 -4.849783601415897927e-01 3.122944466036604583e-01 1.057636492405338979e-03
-2.913473935937500300e+03 -4.857255389807239587e-01 3.123178423619735744e-01 1.048752218935167322e-03
-2.912431548125000063e+03 -4.863285667394548484e-01 3.126126218184248629e-01 1.037465477575727447e-03
-2.911389160312499371e+03 -4.867980710651956255e-01 3.132005858641017659e-01 1.024117593496444434e-03
-2.910346772499999588e+03 -4.871259133418515685e-01 3.141238792633246346e-01 1.008743618463508584e-03
-2.909304384687499805e+03 -4.872887473605612696e-01 3.153667071886868678e-01 9.915210726234764422e-04
-2.908261996875000023e+03 -4.872963886888030394e-01 3.169092628405012491e-01 9.727901543205778705e-04
-2.907219609062500240e+03 -4.871675735553759878e-01 3.187255253082894035e-01 9.530062453696187775e-04
-2.906177221249999093e+03 -4.869166794370000106e-01 3.208098868105938029e-01 9.323847086212511646e-04
-2.905134833437499765e+03 -4.865873709881661235e-01 3.231390307043072729e-01 9.107982939270055540e-04
-2.904092445624999527e+03 -4.861979022953826779e-01 3.257014213538680369e-01 8.885239703091336091e-04
-2.903050057812499745e+03 -4.857269129470884739e-01 3.285426646558434749e-01 8.658189413012254117e-04
-2.902007670000000417e+03 -4.851746038699112362e-01 3.317047113341922704e-01 8.425099945150811478e-04
-2.900965282187499270e+03 -4.845629949168857586e-01 3.352081405454699903e-01 8.186777427171093536e-04
-2.899922894374999032e+03 -4.839175696537770799e-01 3.390604348290312542e-01 7.945643531694721734e-04
-2.898880506562499704e+03 -4.832320827947015340e-01 3.433041750649253876e-01 7.703558552340810566e-04
-2.897838118749999921e+03 -4.824639800933415712e-01 3.479288432345789550e-01 7.461088783684327770e-04
-2.896795730937500139e+03 -4.815835603033908896e-01 3.528391042503151720e-01 7.216646601358831393e-04
-2.895753343124999446e+03 -4.805755722977946842e-01 3.579943546809183363e-01 6.969794084397112205e-04
-2.894710955312499209e+03 -4.794427287640659063e-01 3.634189965424218238e-01 6.720080619007176050e-04
-2.893668567499999881e+03 -4.781860914581994026e-01 3.691252136087997404e-01 6.467688340337763263e-04
-2.892626179687499643e+03 -4.768201508024152990e-01 3.751268829284289952e-01 6.215528111350618291e-04
-2.891583791874999861e+03 -4.753467377448559739e-01 3.814268967961734758e-01 5.962564785637164107e-04
-2.890541404062499623e+03 -4.737195993781135872e-01 3.880051459983843154e-01 5.706364769176954562e-04
-2.889499016249999386e+03 -4.719111048198698644e-01 3.948221690417685892e-01 5.447018505060521702e-04
-2.888456628437499603e+03 -4.699420455317772638e-01 4.018245624464189536e-01 5.186922897951956124e-04
-2.887414240624999820e+03 -4.678611553689334124e-01 4.089724635273260800e-01 4.929432688347084278e-04
-2.886371852812499583e+03 -4.657286438124675354e-01 4.162222123797983397e-01 4.675473445422853960e-04
-2.885329464999999800e+03 -4.636000698929644281e-01 4.235412796184906958e-01 4.425781731273174986e-04
-2.884287077187499108e+03 -4.615387381759613605e-01 4.309088102754651817e-01 4.183122296762845039e-04
-2.883244689374999325e+03 -4.595821808009252774e-01 4.382963984177330463e-01 3.948519043187811994e-04
-2.882202301562499542e+03 -4.577452509770507105e-01 4.456755474675177520e-01 3.722101945123082131e-04
-2.881159913749999760e+03 -4.560579477746256050e-01 4.529978372362926664e-01 3.506110224398959916e-04
-2.880117525937499522e+03 -4.545249309740240773e-01 4.602359471333072327e-01 3.301846342682112170e-04
-2.879075138124999739e+03 -4.531192549662232949e-01 4.673644229712526910e-01 3.110195855707397362e-04
-2.878032750312499047e+03 -4.517939646069544790e-01 4.743412560618205376e-01 2.931846472608698917e-04
-2.876990362499999719e+03 -4.504954914825617940e-01 4.811690094170538168e-01 2.766133716157346471e-04
-2.875947974687499936e+03 -4.491944692625741142e-01 4.878485714045056598e-01 2.612190189570531384e-04
-2.874905586874999699e+03 -4.479236044708921893e-01 4.943220675446059476e-01 2.471527498468958873e-04
-2.873863199062499916e+03 -4.466847956397483332e-01 5.005358081531946501e-01 2.345657093324475442e-04
-2.872820811250000133e+03 -4.453956732240751393e-01 5.064718644677177473e-01 2.232172821191170497e-04
-2.871778423437500351e+03 -4.440226116137345191e-01 5.121202160752018617e-01 2.128367697273283099e-04
-2.870736035624999658e+03 -4.426060577240619187e-01 5.174454995825968906e-01 2.033786653967470230e-04
-2.869693647812499876e+03 -4.411627168043460445e-01 5.224154330809138713e-01 1.947917043496588240e-04
-2.868651259999999638e+03 -4.396754930568827491e-01 5.270247039603631611e-01 1.869971846778012892e-04
-2.867608872187499855e+03 -4.381504355417040752e-01 5.312553214694374359e-01 1.797974284641265779e-04
-2.866566484375000073e+03 -4.366263951661388254e-01 5.351118767811929855e-01 1.730909617572607296e-04
-2.865524096562499835e+03 -4.351346562877851376e-01 5.385894959484295308e-01 1.667760174561773087e-04
-2.864481708749999143e+03 -4.337074780756726700e-01 5.416619598424631254e-01 1.608667276882791691e-04
-2.863439320937499815e+03 -4.323974929177091808e-01 5.442970189375264667e-01 1.555811613869116877e-04
-2.862396933124999578e+03 -4.312263380146924563e-01 5.464949755923100838e-01 1.510673758742729048e-04
-2.861354545312500250e+03 -4.301849027596973962e-01 5.482570730363713896e-01 1.475493870514849580e-04
-2.860312157500000012e+03 -4.292805851119801397e-01 5.495506525153899258e-01 1.449522025505944108e-04
-2.859269769687499320e+03 -4.285447735070436193e-01 5.503864102103318556e-01 1.431451132228918224e-04
-2.858227381874999537e+03 -4.279301993121389924e-01 5.507976593243565366e-01 1.419825156150573205e-04
-2.857184994062499754e+03 -4.273721076966311982e-01 5.507800296728005973e-01 1.411668257159860338e-04
-2.856142606249999972e+03 -4.268973330127805443e-01 5.503173723304478626e-01 1.406865170138464226e-04
-2.855100218437500189e+03 -4.265087242897588338e-01 5.493889038977878281e-01 1.408304652468492300e-04
-2.854057830624999042e+03 -4.261583994470239389e-01 5.479668217532294161e-01 1.416356530564280352e-04
-2.853015442812499714e+03 -4.257742238146454139e-01 5.460739430698366981e-01 1.426304933986033408e-04
-2.851973054999999931e+03 -4.253178369519517998e-01 5.437448918847171964e-01 1.433967164275414582e-04
-2.850930667187499694e+03 -4.247819345326990792e-01 5.409829754048954831e-01 1.440017332954334817e-04
-2.849888279375000366e+03 -4.241661754802530382e-01 5.377897330333903936e-01 1.446545708950209555e-04
-2.848845891562499219e+03 -4.235025749757949654e-01 5.341667551138258307e-01 1.450459741078731989e-04
-2.847803503749999436e+03 -4.228188745112886338e-01 5.301273847580507681e-01 1.450049323316648703e-04
-2.846761115937499653e+03 -4.221028679581366738e-01 5.256667244139564543e-01 1.445505383277684742e-04
-2.845718728124999870e+03 -4.213242878587597495e-01 5.207582765153527804e-01 1.436464947767434339e-04
-2.844676340312500088e+03 -4.204812186734113721e-01 5.154075691914498103e-01 1.424286077450650741e-04
-2.843633952499999396e+03 -4.195846156676764083e-01 5.096065550562469681e-01 1.410696959156374137e-04
-2.842591564687499158e+03 -4.186407259119955260e-01 5.033916281234819268e-01 1.397852176617972952e-04
-2.841549176874999830e+03 -4.176405042522651212e-01 4.968229848738308085e-01 1.386040173192226786e-04
-2.840506789062499593e+03 -4.165609884652007322e-01 4.899179848352604449e-01 1.374997063537697112e-04
-2.839464401249999810e+03 -4.153616813928778795e-01 4.826789343137742327e-01 1.363767478142291435e-04
-2.838422013437499572e+03 -4.140204128564971553e-01 4.751131719075574744e-01 1.350712412551695774e-04
-2.837379625624999335e+03 -4.125473778195614671e-01 4.672194706278571807e-01 1.335494857099833873e-04
-2.836337237812499097e+03 -4.109002012158904371e-01 4.590173992352601928e-01 1.317100817139317071e-04
-2.835294849999999769e+03 -4.090295666783219652e-01 4.505298402555052983e-01 1.295707968451325156e-04
-2.834252462187499532e+03 -4.069687373734893754e-01 4.417916166216016571e-01 1.271963429525867055e-04
-2.833210074374999749e+03 -4.047379728166728974e-01 4.328933078048461391e-01 1.244670593672243114e-04
-2.832167686562500421e+03 -4.023189512305637705e-01 4.238757190819383847e-01 1.212613682026169454e-04
-2.831125298749999274e+03 -3.997362679123061535e-01 4.147361230125267695e-01 1.175522307256183954e-04
-2.830082910937499946e+03 -3.969800018879944270e-01 4.054843121734493794e-01 1.133433433012405868e-04
-2.829040523124999709e+03 -3.940075770395017885e-01 3.961745700998796638e-01 1.086283629196709770e-04
-2.827998135312499926e+03 -3.907958834309651075e-01 3.869021574894444537e-01 1.033294511260377164e-04
-2.826955747499999688e+03 -3.873521209998256887e-01 3.777341699727928548e-01 9.727055850608797125e-05
-2.825913359687500360e+03 -3.837318921333089938e-01 3.686795585289092125e-01 9.044434184395292830e-05
-2.824870971874999668e+03 -3.799949793090014460e-01 3.597762361634759265e-01 8.311193973512481055e-05
-2.823828584062499885e+03 -3.761622894223601299e-01 3.510625481690240468e-01 7.537144448349156482e-05
-2.822786196249999648e+03 -3.722634234112545126e-01 3.425548150956154725e-01 6.697113017432418012e-05
-2.821743808437499865e+03 -3.683540815971710902e-01 3.342865951984960726e-01 5.794857805438722925e-05
-2.820701420625000083e+03 -3.644924220158950456e-01 3.262899313579263882e-01 4.877291202589237556e-05
-2.819659032812499845e+03 -3.606956801944261048e-01 3.185839361509558709e-01 3.977512885552008997e-05
-2.818616644999999608e+03 -3.569533896071450663e-01 3.111431937675616655e-01 3.103758857000472621e-05
-2.817574257187499825e+03 -3.532731496868275478e-01 3.039571209857025447e-01 2.265556343850150885e-05
-2.816531869374999587e+03 -3.496732018091600613e-01 2.970719290472400576e-01 1.477611428469125725e-05
-2.815489481562499805e+03 -3.461542118208869034e-01 2.905144042485832134e-01 7.505463974904168223e-06
-2.814447093750000022e+03 -3.426990539630863086e-01 2.842678451180884469e-01 7.230041941964763554e-07
-2.813404705937499784e+03 -3.393254511628430725e-01 2.783251883499712198e-01 -5.552039959518065846e-06
-2.812362318125000002e+03 -3.360462395199818042e-01 2.726661365983922281e-01 -1.117050520925895213e-05
-2.811319930312499764e+03 -3.328909443062766371e-01 2.672408856381492392e-01 -1.612881645738191904e-05
-2.810277542499999527e+03 -3.299209614767699694e-01 2.620433890941806787e-01 -2.055229310368811920e-05
-2.809235154687500199e+03 -3.271804545545921594e-01 2.570831786718754675e-01 -2.455105812899662746e-05
-2.808192766874999506e+03 -3.246857257168698774e-01 2.523271374912721132e-01 -2.807692835045042098e-05
-2.807150379062499724e+03 -3.224305353909349137e-01 2.477062121215917179e-01 -3.109182827617253369e-05
-2.806107991249999941e+03 -3.203851368034107416e-01 2.432144095443699305e-01 -3.349156603188453935e-05
-2.805065603437499703e+03 -3.185080176906441851e-01 2.388910357698064701e-01 -3.500163224832561948e-05
-2.804023215625000375e+03 -3.167816563984467426e-01 2.347360399803974929e-01 -3.556072992947587616e-05
-2.802980827812500138e+03 -3.151996729220075122e-01 2.307661973663969468e-01 -3.531288152321911589e-05
-2.801938439999999900e+03 -3.137308145615063659e-01 2.269911140743714195e-01 -3.433575501320407241e-05
-2.800896052187499663e+03 -3.123168969750476087e-01 2.234090716099213503e-01 -3.276232881504264022e-05
-2.799853664374999880e+03 -3.109145302067028993e-01 2.200304073138171224e-01 -3.080396030668489641e-05
-2.798811276562499643e+03 -3.095020486136243476e-01 2.168122444905524748e-01 -2.859675877606318264e-05
-2.797768888750000315e+03 -3.080889108658836362e-01 2.136801318447590914e-01 -2.609077558215304856e-05
-2.796726500937499623e+03 -3.067252527241506321e-01 2.106043054940787140e-01 -2.321987528018087661e-05
-2.795684113124999385e+03 -3.054559432719711198e-01 2.075649890044279078e-01 -1.988662580504445547e-05
-2.794641725312499602e+03 -3.042705019359682739e-01 2.045565775476854697e-01 -1.577702045066233758e-05
-2.793599337499999820e+03 -3.031359369100472545e-01 2.016313010068129796e-01 -1.080253093151634111e-05
-2.792556949687500037e+03 -3.020502940584932627e-01 1.988560440263643092e-01 -5.022035364896460186e-06
-2.791514561875000254e+03 -3.010561210805313137e-01 1.962388052804880934e-01 1.481063922801396812e-06
-2.790472174062499107e+03 -3.001991552267787577e-01 1.937559887853411156e-01 8.465310045340708827e-06
-2.789429786249999779e+03 -2.994902334012045642e-01 1.914040775099482838e-01 1.591163532416350115e-05
-2.788387398437499542e+03 -2.989255403721995386e-01 1.892076070595779536e-01 2.367508546105839213e-05
-2.787345010624999759e+03 -2.985111451850462894e-01 1.871960839277914124e-01 3.178127172420025515e-05
-2.786302622812500431e+03 -2.982962998606358829e-01 1.853994350645097322e-01 4.062699101407349768e-05
-2.785260234999999284e+03 -2.983414528854567149e-01 1.838200449774894663e-01 5.010563870937562679e-05
-2.784217847187499046e+03 -2.986573413085006345e-01 1.824571605672947738e-01 5.984835154763335700e-05
-2.783175459374999718e+03 -2.992254218244763120e-01 1.813258786114756715e-01 6.967878340559337290e-05
-2.782133071562499936e+03 -3.000011875713426979e-01 1.804166281821140694e-01 7.963528313405937586e-05
-2.781090683750000153e+03 -3.009241552513626239e-01 1.796892452544341379e-01 8.979737845051197101e-05
-2.780048295937499461e+03 -3.019520212595150355e-01 1.791090998648023624e-01 1.000100795280977164e-04
-2.779005908124999678e+03 -3.030938507049650288e-01 1.786722656365740680e-01 1.102198737908965140e-04
-2.777963520312499895e+03 -3.043859481678164447e-01 1.783831823682447970e-01 1.203970505541181624e-04
-2.776921132499999658e+03 -3.058315841394754209e-01 1.782124272936619902e-01 1.303991767600721379e-04
-2.775878744687500330e+03 -3.073985388149966247e-01 1.781298879079611375e-01 1.401524996865802491e-04
-2.774836356874999183e+03 -3.090675698369547142e-01 1.781476918463419379e-01 1.493712906486686833e-04
-2.773793969062499855e+03 -3.108505927966831450e-01 1.782945298819570978e-01 1.577330315249058030e-04
-2.772751581249999617e+03 -3.127362566117214415e-01 1.785728003905746042e-01 1.652983462245195692e-04
-2.771709193437499835e+03 -3.146958446734038906e-01 1.789302094825598044e-01 1.721823254917543981e-04
-2.770666805624999597e+03 -3.166907661168000265e-01 1.793492410506247192e-01 1.783734576985443834e-04
-2.769624417812499814e+03 -3.187144263295227931e-01 1.798380937128146173e-01 1.838623186264517432e-04
-2.768582030000000032e+03 -3.207996900786520555e-01 1.804134464032358109e-01 1.887559981144609322e-04
-2.767539642187499794e+03 -3.229404679078247131e-01 1.810714829894943811e-01 1.928604922113932461e-04
-2.766497254374999557e+03 -3.251003507327647757e-01 1.817981071833191797e-01 1.956718405652508848e-04
-2.765454866562500229e+03 -3.272634183001383867e-01 1.825803926999889082e-01 1.971163403122583009e-04
-2.764412478749999536e+03 -3.294243770782356862e-01 1.833770956760585324e-01 1.972789578103985981e-04
-2.763370090937499299e+03 -3.315681305536292145e-01 1.841428391884523674e-01 1.961890770949313654e-04
-2.762327703124999516e+03 -3.336844268180689799e-01 1.848302117119229870e-01 1.938367701714709969e-04
-2.761285315312499733e+03 -3.357862729695793025e-01 1.854264254895278130e-01 1.902586098151264353e-04
-2.760242927500000405e+03 -3.379016242020358440e-01 1.859507431179486248e-01 1.856462774451039235e-04
-2.759200539687499713e+03 -3.400223247768220936e-01 1.864359297215293920e-01 1.800947802547659901e-04
-2.758158151874999930e+03 -3.421431208392801127e-01 1.868918595729975318e-01 1.736949477446216679e-04
-2.757115764062500148e+03 -3.442910616058062478e-01 1.872995520792478663e-01 1.665527442320617884e-04
-2.756073376249999910e+03 -3.464649941600535521e-01 1.876320517491670559e-01 1.587780160536783418e-04
-2.755030988437499673e+03 -3.486264915463708203e-01 1.878784639923512523e-01 1.503549224937606918e-04
-2.753988600624999890e+03 -3.507505586360804006e-01 1.880499954158986742e-01 1.412490850168805008e-04
-2.752946212812499653e+03 -3.528414001765052821e-01 1.881530911901818648e-01 1.317170886642254294e-04
-2.751903824999999415e+03 -3.548758142307226193e-01 1.881708707144160719e-01 1.218501830096846303e-04
-2.750861437187499632e+03 -3.568363311475899469e-01 1.881113142485046907e-01 1.113614818710498912e-04
-2.749819049374999850e+03 -3.587377698472755672e-01 1.880150156670452599e-01 1.002093024554619909e-04
-2.748776661562499157e+03 -3.606080013286603325e-01 1.878873368696471202e-01 8.863691897173530711e-05
-2.747734273749999829e+03 -3.624914211827501287e-01 1.877019614786410162e-01 7.684352417410177040e-05
-2.746691885937499592e+03 -3.643943033316513480e-01 1.874471620605258626e-01 6.467422838958192970e-05
-2.745649498125000264e+03 -3.662999375778936972e-01 1.871055152990854786e-01 5.183824459435560738e-05
-2.744607110312499572e+03 -3.681998749009058880e-01 1.866441120983649005e-01 3.836341984911350884e-05
-2.743564722499999334e+03 -3.700938456832943979e-01 1.860478787157916480e-01 2.427948838666510998e-05
-2.742522334687499551e+03 -3.719879012857458811e-01 1.853300241576128771e-01 9.526012126965545650e-06
-2.741479946874999769e+03 -3.738855517298370068e-01 1.845408174235189103e-01 -5.862321967586685018e-06
-2.740437559062499986e+03 -3.758021503711720945e-01 1.836948804547060832e-01 -2.176535643074885393e-05
-2.739395171249999748e+03 -3.777348355705847371e-01 1.827936228098291926e-01 -3.809098720644412436e-05
-2.738352783437499056e+03 -3.796539619873869897e-01 1.818453041807177595e-01 -5.494388709727658269e-05
-2.737310395624999728e+03 -3.815500389981896223e-01 1.808076220525479672e-01 -7.260481904102175665e-05
-2.736268007812499945e+03 -3.834262186475847489e-01 1.796403070064169494e-01 -9.115967411227595481e-05
-2.735225619999999708e+03 -3.852470635275687671e-01 1.783705646385712607e-01 -1.105475968991612395e-04
-2.734183232187500380e+03 -3.869548260281935326e-01 1.770480575583731064e-01 -1.307008373391521227e-04
-2.733140844374999688e+03 -3.885129512656351203e-01 1.756979757741215786e-01 -1.515360483731192790e-04
-2.732098456562499450e+03 -3.899240674027269482e-01 1.743524231421909043e-01 -1.729178348204959330e-04
-2.731056068749999667e+03 -3.912094839711165450e-01 1.730318097054912019e-01 -1.946011520058667178e-04
-2.730013680937499885e+03 -3.923780675344981095e-01 1.717069419377542927e-01 -2.165006075283957860e-04
-2.728971293125000102e+03 -3.934454471007831633e-01 1.703422723679640371e-01 -2.384698799385814145e-04
-2.727928905312499410e+03 -3.944039899382085768e-01 1.689414315490379848e-01 -2.603395962129587257e-04
-2.726886517499999627e+03 -3.952121233591277538e-01 1.675139133947728398e-01 -2.821022155949740604e-04
-2.725844129687499844e+03 -3.958790053108874329e-01 1.660611499727891738e-01 -3.036510053768094004e-04
-2.724801741874999607e+03 -3.964286131232874766e-01 1.645640757712171220e-01 -3.249741680324525449e-04
-2.723759354062499824e+03 -3.968658872923855885e-01 1.630111357447370790e-01 -3.458622220478541737e-04
-2.722716966249999132e+03 -3.971802153926136114e-01 1.614067500734394089e-01 -3.659291902863458430e-04
-2.721674578437499804e+03 -3.973454183939285622e-01 1.597530387238896565e-01 -3.851267421774938991e-04
-2.720632190624999566e+03 -3.973649692814895662e-01 1.580324247651961889e-01 -4.034222063352651860e-04
-2.719589802812500238e+03 -3.972525570292482211e-01 1.562328658565425021e-01 -4.208485226089130472e-04
-2.718547415000000001e+03 -3.969937156908336373e-01 1.543521448809863361e-01 -4.374763715721889353e-04
-2.717505027187499309e+03 -3.965748713749142063e-01 1.523569308687202917e-01 -4.535161216464534892e-04
-2.716462639374999526e+03 -3.959983606698685432e-01 1.502327902257831194e-01 -4.692389897129823273e-04
-2.715420251562499743e+03 -3.952741141786443868e-01 1.479873047246971773e-01 -4.845584706562167500e-04
-2.714377863750000415e+03 -3.944172953153603500e-01 1.456453199371361695e-01 -4.994102550033126730e-04
-2.713335475937500178e+03 -3.934366061531726633e-01 1.432293472077238727e-01 -5.137685125885156374e-04
-2.712293088124999940e+03 -3.923209236776261655e-01 1.407157925110331664e-01 -5.275797729249827230e-04
-2.711250700312499703e+03 -3.910335533886323267e-01 1.380938239616369412e-01 -5.407712308321616567e-04
-2.710208312499999920e+03 -3.895471103968268234e-01 1.353886816697456585e-01 -5.531187823197092433e-04
-2.709165924687499682e+03 -3.878536473860715872e-01 1.326025577537634503e-01 -5.645223930057609914e-04
-2.708123536875000354e+03 -3.859565479989293668e-01 1.297394041705425827e-01 -5.750558834697359423e-04
-2.707081149062499662e+03 -3.838901159457411838e-01 1.268033465793801939e-01 -5.847973614655373707e-04
-2.706038761249999425e+03 -3.816830981839398063e-01 1.237826508428436362e-01 -5.936726598139622059e-04
-2.704996373437499642e+03 -3.793394286317992581e-01 1.206876508010533561e-01 -6.015316516643909447e-04
-2.703953985624999859e+03 -3.768841576380999592e-01 1.175371110986097312e-01 -6.084325884710720068e-04
-2.702911597812500077e+03 -3.743285677102701214e-01 1.143465800463316362e-01 -6.145111304914338329e-04
-2.701869209999999384e+03 -3.716817003010131071e-01 1.111321864554297850e-01 -6.197385403152719024e-04
-2.700826822187499602e+03 -3.689665929910478370e-01 1.079256762659920738e-01 -6.242630327833832227e-04
-2.699784434374999819e+03 -3.662100480931301805e-01 1.047526671939976173e-01 -6.281196573885521311e-04
-2.698742046562499581e+03 -3.634476041421604853e-01 1.015990064932134340e-01 -6.312687111442805490e-04
-2.697699658750000253e+03 -3.606969856069324187e-01 9.844166823370316399e-02 -6.338087699133509827e-04
-2.696657270937499106e+03 -3.579919284627489651e-01 9.530039572109773316e-02 -6.355403189146301406e-04
-2.695614883124999778e+03 -3.553485019618334850e-01 9.220121136068330780e-02 -6.364055126997494524e-04
-2.694572495312499541e+03 -3.527601871361437658e-01 8.915389115972256751e-02 -6.364266900960520749e-04
-2.693530107499999758e+03 -3.502063927352113692e-01 8.616252320959162658e-02 -6.353917208997782564e-04
-2.692487719687499521e+03 -3.476646600394562303e-01 8.319603532866406970e-02 -6.331864028867173607e-04
-2.691445331874999283e+03 -3.451198929247754066e-01 8.025771550101276630e-02 -6.300477879135120028e-04
-2.690402944062499046e+03 -3.425911513364104932e-01 7.734960593442476162e-02 -6.264267761356478526e-04
-2.689360556249999718e+03 -3.401470441163567671e-01 7.444691500063739531e-02 -6.224812713368659857e-04
-2.688318168437499935e+03 -3.378132125990613299e-01 7.154654269687651946e-02 -6.180961880025638740e-04
-2.687275780624999697e+03 -3.355805004189197360e-01 6.866435346355675984e-02 -6.132788250455305712e-04
-2.686233392812499460e+03 -3.334363950304233271e-01 6.582774106652641843e-02 -6.079933576237925904e-04
-2.685191004999999222e+03 -3.313699390391731114e-01 6.306682210329031535e-02 -6.022301902257566272e-04
-2.684148617187499894e+03 -3.293772270231311028e-01 6.038914978583059812e-02 -5.960444318444141788e-04
-2.683106229374999657e+03 -3.274700368120606053e-01 5.778612889978811118e-02 -5.895507077219850657e-04
-2.682063841562499874e+03 -3.256640490642494501e-01 5.526104027434793065e-02 -5.830413713106901655e-04
-2.681021453749999637e+03 -3.239141260201520711e-01 5.282665332157697458e-02 -5.765753815986679898e-04
-2.679979065937499854e+03 -3.221770849201029963e-01 5.050347324355867334e-02 -5.700515469236953729e-04
-2.678936678124999617e+03 -3.204531488304952491e-01 4.829661536852215831e-02 -5.634736497735965723e-04
-2.677894290312499834e+03 -3.187530039050608388e-01 4.620491607321811078e-02 -5.568905093820709093e-04
-2.676851902499999596e+03 -3.171207313602459887e-01 4.423750627716697970e-02 -5.503243481434177790e-04
-2.675809514687499814e+03 -3.156081618823493029e-01 4.239308221296068935e-02 -5.437224155713370633e-04
-2.674767126874999576e+03 -3.142385752302880308e-01 4.064830848145513376e-02 -5.371264632037668673e-04
-2.673724739062499793e+03 -3.130087902255201948e-01 3.899863821930053820e-02 -5.305159159194537373e-04
-2.672682351249999556e+03 -3.119038579677120837e-01 3.748272924775510051e-02 -5.236708963287312404e-04
-2.671639963437499773e+03 -3.109043181166933345e-01 3.611004526709922502e-02 -5.164783173124923733e-04
-2.670597575624999536e+03 -3.100158355221996898e-01 3.485480440900330656e-02 -5.088303122662776604e-04
-2.669555187812499753e+03 -3.092531300412690864e-01 3.370929755403435923e-02 -5.004960374062276517e-04
-2.668512799999999515e+03 -3.086101867082435835e-01 3.269860987522545809e-02 -4.913633720609929950e-04
-2.667470412187499733e+03 -3.080903451927269332e-01 3.188542155856649574e-02 -4.813758301482577847e-04
-2.666428024375000405e+03 -3.077046058836278020e-01 3.130303686483845022e-02 -4.706098569511181192e-04
-2.665385636562500167e+03 -3.074427213261173297e-01 3.094542645430652106e-02 -4.593651868005727218e-04
-2.664343248749999930e+03 -3.073019805450961650e-01 3.082256944327278064e-02 -4.478878565295164784e-04
-2.663300860937499692e+03 -3.072794609742454108e-01 3.094909202008627735e-02 -4.360603013526748520e-04
-2.662258473125000364e+03 -3.073656018456642491e-01 3.129212501058496743e-02 -4.235829980651435907e-04
-2.661216085312499672e+03 -3.075757716468363601e-01 3.181006033057514476e-02 -4.106499628571318801e-04
-2.660173697500000344e+03 -3.079141861117534185e-01 3.252764394954493071e-02 -3.975028795414632513e-04
-2.659131309687499652e+03 -3.083521942767675217e-01 3.347214600241846943e-02 -3.839809490738983213e-04
-2.658088921874999869e+03 -3.088326758334455913e-01 3.463353794271475938e-02 -3.699260692259463950e-04
-2.657046534062499632e+03 -3.092790064105777059e-01 3.602521440369130939e-02 -3.553093771097367171e-04
-2.656004146249999849e+03 -3.096252489647692285e-01 3.764686874252183568e-02 -3.403827868106586944e-04
-2.654961758437500066e+03 -3.098722836415219173e-01 3.948147566449508594e-02 -3.254532096391798924e-04
-2.653919370624999374e+03 -3.100397563503720089e-01 4.153074230017551882e-02 -3.107411632117857325e-04
-2.652876982812499591e+03 -3.101171863833912523e-01 4.380987383441858202e-02 -2.963158835014790193e-04
-2.651834594999999808e+03 -3.101057428231162594e-01 4.635720258310786768e-02 -2.820745884069912049e-04
-2.650792207187500026e+03 -3.100015139054421165e-01 4.917639210788309068e-02 -2.678671744048863410e-04
-2.649749819375000243e+03 -3.098149740063697033e-01 5.222261012864869156e-02 -2.535254947853277769e-04
-2.648707431562499096e+03 -3.095778683567601552e-01 5.545223157523717500e-02 -2.391765852273437332e-04
-2.647665043749999768e+03 -3.093150553097056554e-01 5.885623360564266882e-02 -2.250781905880643485e-04
-2.646622655937499530e+03 -3.090236434032865853e-01 6.243154075461512797e-02 -2.112303070742780828e-04
-2.645580268124999748e+03 -3.086884915089788683e-01 6.611894419022916469e-02 -1.977939513643423486e-04
-2.644537880312499965e+03 -3.083065367632618070e-01 6.988230046524576689e-02 -1.850693885166158513e-04
-2.643495492499999727e+03 -3.078583608378211989e-01 7.372629491700521953e-02 -1.731747249931852022e-04
-2.642453104687499490e+03 -3.073214741082667123e-01 7.763673378455479557e-02 -1.621558934623628864e-04
-2.641410716874999707e+03 -3.066887677009149105e-01 8.160260883534500853e-02 -1.519925267319561385e-04
-2.640368329062499924e+03 -3.059465028447281298e-01 8.562001819428421978e-02 -1.426708958109747574e-04
-2.639325941250000142e+03 -3.050824419119376740e-01 8.968228214275264509e-02 -1.341610771904481710e-04
-2.638283553437499450e+03 -3.040928344203107647e-01 9.376668813246874512e-02 -1.261514605048671956e-04
-2.637241165624999212e+03 -3.029737069387018478e-01 9.785588761153127257e-02 -1.184140235257371393e-04
-2.636198777812499884e+03 -3.017019311252200908e-01 1.019707229072446542e-01 -1.111966289359405291e-04
-2.635156389999999647e+03 -3.002579906187292647e-01 1.061279782066882893e-01 -1.050188428271908682e-04
-2.634114002187500319e+03 -2.986382738476742738e-01 1.102906237810566958e-01 -1.001277095685494645e-04
-2.633071614374999626e+03 -2.968433217991647277e-01 1.144470364630530701e-01 -9.628101372892406643e-05
-2.632029226562499844e+03 -2.948565092422821277e-01 1.186174750562302427e-01 -9.340075564460262911e-05
-2.630986838749999606e+03 -2.926706638720889542e-01 1.228042838132373527e-01 -9.140664701276602169e-05
-2.629944450937499823e+03 -2.903276433880854213e-01 1.270209659586515327e-01 -9.017246044093198088e-05
-2.628902063124999586e+03 -2.878409111979252644e-01 1.312728232119844962e-01 -8.968453078260117065e-05
-2.627859675312499803e+03 -2.852108672350445184e-01 1.355385082295549326e-01 -8.995042817523457102e-05
-2.626817287499999566e+03 -2.824459410086153643e-01 1.397904493424081407e-01 -9.113877666745861150e-05
-2.625774899687500238e+03 -2.795392203840967316e-01 1.440396241532200527e-01 -9.324469519796324633e-05
-2.624732511874999545e+03 -2.764856678243903243e-01 1.483167333574802738e-01 -9.616354048727458617e-05
-2.623690124062499763e+03 -2.732935485540763931e-01 1.526154822883980244e-01 -9.993933269574021292e-05
-2.622647736249999525e+03 -2.699849611869022947e-01 1.569554542179469603e-01 -1.046209909989069162e-04
-2.621605348437499742e+03 -2.665714799104088040e-01 1.613594514369854072e-01 -1.101436429214330706e-04
-2.620562960624999960e+03 -2.630810247777969901e-01 1.658083355219215627e-01 -1.162723201828152933e-04
-2.619520572812500177e+03 -2.595421541518280195e-01 1.702833771741271152e-01 -1.229070426670016668e-04
-2.618478184999999939e+03 -2.559660146788376722e-01 1.747745840780456639e-01 -1.301081360883271664e-04
-2.617435797187499247e+03 -2.523697745065097142e-01 1.792494398630299912e-01 -1.376595521202628300e-04
-2.616393409374999919e+03 -2.487754139787119456e-01 1.836558308150255669e-01 -1.453170055287035035e-04
-2.615351021562499682e+03 -2.452034945696608403e-01 1.879841666988212312e-01 -1.529148243368197316e-04
-2.614308633750000354e+03 -2.416428523792081562e-01 1.922282993876924528e-01 -1.603281144563198563e-04
-2.613266245937500116e+03 -2.380933936911167337e-01 1.963758744002598311e-01 -1.673771305867701776e-04
-2.612223858124999879e+03 -2.346012416813235690e-01 2.004067538509328728e-01 -1.739567307242322210e-04
-2.611181470312499641e+03 -2.312066982695574202e-01 2.042596349980994319e-01 -1.801414413308713523e-04
-2.610139082499999859e+03 -2.279279082116487942e-01 2.078998204381620751e-01 -1.856705448481581569e-04
-2.609096694687499621e+03 -2.247848820626209276e-01 2.113308744751609958e-01 -1.902320522804820039e-04
-2.608054306875000293e+03 -2.217943818073330742e-01 2.145423845804865504e-01 -1.937122956576569580e-04
-2.607011919062499601e+03 -2.190040486556517063e-01 2.175154145186024013e-01 -1.961706375098327254e-04
-2.605969531249999363e+03 -2.164620887895498114e-01 2.202500414156908226e-01 -1.978752409529834215e-04
-2.604927143437499581e+03 -2.141879176390585893e-01 2.227638410293520388e-01 -1.990734171108416578e-04
-2.603884755624999798e+03 -2.121907938869795340e-01 2.250654486039376234e-01 -1.997773570864514131e-04
-2.602842367812499560e+03 -2.104562879633433692e-01 2.271570748467444389e-01 -1.998993838606625672e-04
-2.601799979999999778e+03 -2.089778274290119697e-01 2.290401605196637214e-01 -1.993511799409138769e-04
-2.600757592187499540e+03 -2.077240434241458544e-01 2.306954175149882325e-01 -1.979618464387348283e-04
-2.599715204374999757e+03 -2.066385186466086488e-01 2.321016295036568144e-01 -1.956845574680964300e-04
-2.598672816562499975e+03 -2.057359232906133817e-01 2.332311243345366325e-01 -1.926318858429622088e-04
-2.597630428749999737e+03 -2.050727799511333216e-01 2.340290674304428553e-01 -1.890013646876426080e-04
-2.596588040937499954e+03 -2.046524744727534206e-01 2.344616735561125820e-01 -1.847298831313765261e-04
-2.595545653124999717e+03 -2.044455974181511870e-01 2.345131178179304388e-01 -1.796462277383326079e-04
-2.594503265312499934e+03 -2.044249251578185989e-01 2.341837431617851406e-01 -1.738113087632636884e-04
-2.593460877499999697e+03 -2.045901619070958355e-01 2.334970980930470841e-01 -1.672602369105307383e-04
-2.592418489687499914e+03 -2.049531113082727618e-01 2.324507283884705289e-01 -1.600176171843545770e-04
-2.591376101874999677e+03 -2.055045010312343823e-01 2.310296949833154367e-01 -1.520258929205097712e-04
-2.590333714062499439e+03 -2.062336940427857979e-01 2.292638895075021221e-01 -1.432598898593750883e-04
-2.589291326249999656e+03 -2.071245684622838312e-01 2.271813819782383670e-01 -1.338980638871312872e-04
-2.588248938437499874e+03 -2.081609032184350561e-01 2.248166243418318888e-01 -1.240703187919688663e-04
-2.587206550624999636e+03 -2.093351121875143273e-01 2.221926032067066681e-01 -1.138131465233816061e-04
-2.586164162812499853e+03 -2.106118813106335752e-01 2.192886759541238240e-01 -1.030383355572925085e-04
-2.585121774999999161e+03 -2.119610244405933930e-01 2.160731160844287790e-01 -9.167568598044651090e-05
-2.584079387187499833e+03 -2.133738836032800235e-01 2.125472863365004406e-01 -7.964602109540649814e-05
-2.583036999374999596e+03 -2.148267635290813660e-01 2.087194495624715984e-01 -6.680700104155243649e-05
-2.581994611562499358e+03 -2.163091815651633776e-01 2.045955856107461446e-01 -5.312798094169719580e-05
-2.580952223749999575e+03 -2.178391855716503012e-01 2.002047627126861962e-01 -3.859130159874064159e-05
-2.579909835937499793e+03 -2.194157314383814450e-01 1.955825870832458846e-01 -2.321560312954189519e-05
-2.578867448124999555e+03 -2.209999850799047039e-01 1.907382147212847989e-01 -7.068162599259455405e-06
-2.577825060312499772e+03 -2.225708231407912130e-01 1.856367132919913565e-01 9.770159394079464340e-06
-2.576782672499999535e+03 -2.241348543699045182e-01 1.802803222788215975e-01 2.723244131231870575e-05
-2.575740284687499752e+03 -2.256753535540255151e-01 1.747022526510109142e-01 4.529461176310951414e-05
-2.574697896874999969e+03 -2.271566079636075930e-01 1.689374942561290838e-01 6.396881315548821054e-05
-2.573655509062499732e+03 -2.285515603219498426e-01 1.630263879475770672e-01 8.320202120894094227e-05
-2.572613121249999949e+03 -2.298316832247561670e-01 1.570280175194167238e-01 1.030483644592000768e-04
-2.571570733437499712e+03 -2.309634655979189710e-01 1.510100393419451514e-01 1.235884386251205418e-04
-2.570528345625000384e+03 -2.319014834535922387e-01 1.450366156861449818e-01 1.447355024748721514e-04
-2.569485957812500146e+03 -2.326147800825410783e-01 1.391065514030244976e-01 1.663074555509715710e-04
-2.568443569999999909e+03 -2.330787961372746131e-01 1.332015009117106241e-01 1.880172549971403050e-04
-2.567401182187499671e+03 -2.332825105980524671e-01 1.273635429525436513e-01 2.097602747532049667e-04
-2.566358794374999889e+03 -2.332377197803872648e-01 1.216484756793224792e-01 2.314919902641843837e-04
-2.565316406562499651e+03 -2.329373703936590823e-01 1.160842532234156177e-01 2.530862246901698673e-04
-2.564274018749999868e+03 -2.324132360235783290e-01 1.106834506279498337e-01 2.744276112069000810e-04
-2.563231630937499631e+03 -2.316828216609115587e-01 1.054553905722831753e-01 2.952008891213846100e-04
-2.562189243125000303e+03 -2.307411017094440631e-01 1.004302619663124396e-01 3.152499013867665818e-04
-2.561146855312499611e+03 -2.296272558821753074e-01 9.564126507771808505e-02 3.347999774354985239e-04
-2.560104467499999828e+03 -2.283699841561259714e-01 9.107762972959052017e-02 3.539390798798088770e-04
-2.559062079687500045e+03 -2.269812654451575651e-01 8.672406549488774485e-02 3.723760140167136799e-04
-2.558019691874999808e+03 -2.254451432116571785e-01 8.262131035437447757e-02 3.898339369203842860e-04
-2.556977304062499570e+03 -2.237380545527951070e-01 7.881657545910153440e-02 4.063375856032055717e-04
-2.555934916249999787e+03 -2.218448784066518187e-01 7.528933961273800990e-02 4.218393667363147352e-04
-2.554892528437499550e+03 -2.197574301875554748e-01 7.202037715117474981e-02 4.360477473677348186e-04
-2.553850140625000222e+03 -2.174829867072553546e-01 6.901947019843107656e-02 4.488050785213864788e-04
-2.552807752812499530e+03 -2.150414281170774100e-01 6.627117861762103768e-02 4.601059686961220556e-04
-2.551765364999999747e+03 -2.124538162061117841e-01 6.375592911866050094e-02 4.700462418519629954e-04
-2.550722977187499964e+03 -2.097190113590040872e-01 6.147128284071207843e-02 4.787650318042638948e-04
-2.549680589374999727e+03 -2.068391138922708594e-01 5.940352453625030726e-02 4.862551869646514961e-04
-2.548638201562499944e+03 -2.038188373075480730e-01 5.756224349263333595e-02 4.923422008704661989e-04
-2.547595813749999706e+03 -2.006754588603281708e-01 5.593081321231663239e-02 4.968440820842479023e-04
-2.546553425937499924e+03 -1.974298179001846842e-01 5.448764761675774226e-02 4.997500337912871285e-04
-2.545511038124999232e+03 -1.940909947380385636e-01 5.328446093734849620e-02 5.012087092446217487e-04
-2.544468650312499904e+03 -1.906716215167226502e-01 5.238931429437787557e-02 5.014315241312259329e-04
-2.543426262499999666e+03 -1.871800119186857458e-01 5.179668053393228500e-02 5.005239803380712518e-04
-2.542383874687499429e+03 -1.836247180908987808e-01 5.146822248706039993e-02 4.985377896319198154e-04
-2.541341486874999646e+03 -1.800057180317790329e-01 5.141713260955731168e-02 4.957851789634421533e-04
-2.540299099062499863e+03 -1.763379166629119310e-01 5.167585227875181458e-02 4.924698018545618523e-04
-2.539256711249999626e+03 -1.726519233709258305e-01 5.225364411156381561e-02 4.884981313997896740e-04
-2.538214323437499843e+03 -1.689782986956947786e-01 5.313260412004740252e-02 4.839199441826917475e-04
-2.537171935624999605e+03 -1.653370119476817446e-01 5.431949793951826311e-02 4.789772241618890343e-04
-2.536129547812499823e+03 -1.617338396374511655e-01 5.583463008564590324e-02 4.738190340123604174e-04
-2.535087159999999585e+03 -1.581766658925708446e-01 5.769947768831962254e-02 4.686037500064972822e-04
-2.534044772187499348e+03 -1.546745659991702326e-01 5.992333972502835587e-02 4.632951017072376452e-04
-2.533002384374999565e+03 -1.512268248426625328e-01 6.247451988920383475e-02 4.577895034443357032e-04
-2.531959996562499782e+03 -1.478638660510542546e-01 6.528294967418438177e-02 4.524152873924632457e-04
-2.530917608749999545e+03 -1.446434158152064831e-01 6.827655729258218231e-02 4.475965289013321023e-04
-2.529875220937499762e+03 -1.416000013885820863e-01 7.143806236363361983e-02 4.431805697364658457e-04
-2.528832833124999979e+03 -1.387352016891837125e-01 7.475194605894432132e-02 4.386049294616645253e-04
-2.527790445312499742e+03 -1.360882449045572873e-01 7.821427884142610754e-02 4.338583360992023623e-04
-2.526748057499999959e+03 -1.337317024367154772e-01 8.182494935650781731e-02 4.292047323694196453e-04
-2.525705669687499721e+03 -1.316787550266760587e-01 8.553693176976930046e-02 4.247899548887234459e-04
-2.524663281874999939e+03 -1.299423948629639392e-01 8.930503268482788137e-02 4.206979008207262141e-04
-2.523620894062499701e+03 -1.285275506531117773e-01 9.308853923827820065e-02 4.168842299721385158e-04
-2.522578506250000373e+03 -1.274040523944665881e-01 9.684156738719304491e-02 4.132147882610572487e-04
-2.521536118437499681e+03 -1.265842864210758312e-01 1.005100577980797272e-01 4.095305056720432643e-04
-2.520493730624999898e+03 -1.260741950346392914e-01 1.040269899771871093e-01 4.056820041354297201e-04
-2.519451342812499661e+03 -1.258625153182773015e-01 1.073621583872707980e-01 4.018509286993096575e-04
-2.518408954999999878e+03 -1.259405963677484586e-01 1.104725235564887470e-01 3.982557387843043231e-04
-2.517366567187499641e+03 -1.262881972459548030e-01 1.132907973252776923e-01 3.946625585897950753e-04
-2.516324179374999858e+03 -1.269197076609105967e-01 1.158016932119030618e-01 3.906830400218612182e-04
-2.515281791562499620e+03 -1.278694285920608520e-01 1.179850899006796017e-01 3.860878341726300782e-04
-2.514239403749999838e+03 -1.291579523433690757e-01 1.198132833070517378e-01 3.807649002847893335e-04
-2.513197015937499600e+03 -1.308074238510313347e-01 1.213019775575931714e-01 3.746294923512469245e-04
-2.512154628124999817e+03 -1.328083753525717559e-01 1.224851737118974465e-01 3.676933636582935196e-04
-2.511112240312499580e+03 -1.351437004280723331e-01 1.233700550339423135e-01 3.598857242365925734e-04
-2.510069852499999797e+03 -1.378272426828879571e-01 1.239547611739264532e-01 3.511690404825631821e-04
-2.509027464687499560e+03 -1.408471384558828698e-01 1.242419011224231151e-01 3.415218316660116778e-04
-2.507985076874999777e+03 -1.441768669042094997e-01 1.242365280103131797e-01 3.310164216950179381e-04
-2.506942689062499539e+03 -1.478159894899129245e-01 1.239731071934285361e-01 3.199122930945551323e-04
-2.505900301249999757e+03 -1.517599513141029977e-01 1.234634899056755719e-01 3.081613865940787365e-04
-2.504857913437499974e+03 -1.559699545230014972e-01 1.227033173932704085e-01 2.955656208443332121e-04
-2.503815525624999736e+03 -1.604343225106412418e-01 1.216962638697943050e-01 2.818694822241247480e-04
-2.502773137812499954e+03 -1.651684503817660854e-01 1.204490294374122306e-01 2.668693796131755116e-04
-2.501730749999999716e+03 -1.701798345533306334e-01 1.189689400504369138e-01 2.506696454598243912e-04
-2.500688362187499933e+03 -1.754325823555769048e-01 1.172429761831222383e-01 2.335868304517163009e-04
-2.499645974374999696e+03 -1.808750451076579779e-01 1.152570625684405381e-01 2.155661633401692600e-04
-2.498603586562499913e+03 -1.864649327197445972e-01 1.130244317723929498e-01 1.964605832628148901e-04
-2.497561198749999676e+03 -1.921519060395133760e-01 1.105938419329699496e-01 1.764476575185606620e-04
-2.496518810937499893e+03 -1.979097842754307113e-01 1.079920475596522905e-01 1.554892490200076324e-04
-2.495476423124999656e+03 -2.037397987820060430e-01 1.052030203914683798e-01 1.335147225208623359e-04
-2.494434035312499873e+03 -2.096325453089609991e-01 1.022002406094252441e-01 1.107748144033591023e-04
-2.493391647499999635e+03 -2.155403094486963711e-01 9.895523876742140512e-02 8.763448352178080931e-05
-2.492349259687499853e+03 -2.214432862976820626e-01 9.546883555796654985e-02 6.392136094654111565e-05
-2.491306871874999615e+03 -2.273675126153867909e-01 9.177013581118168006e-02 3.929743001639099853e-05
-2.490264484062499378e+03 -2.333200634744562185e-01 8.787828355221111165e-02 1.395443151105370467e-05
-2.489222096249999595e+03 -2.392553709001423168e-01 8.378506058405583989e-02 -1.169930297786250914e-05
-2.488179708437499812e+03 -2.451533762475802958e-01 7.947917707440051160e-02 -3.761126911821851691e-05
-2.487137320624999575e+03 -2.510250237225177816e-01 7.495724798435188241e-02 -6.379331401526439722e-05
-2.486094932812499792e+03 -2.568700640427232784e-01 7.019082727672162902e-02 -8.995082700483289213e-05
-2.485052544999999100e+03 -2.626958382477671550e-01 6.518133067819370519e-02 -1.158700365202827698e-04
-2.484010157187499772e+03 -2.684767483987921532e-01 5.993316814277127591e-02 -1.414663401692900654e-04
-2.482967769374999534e+03 -2.741852952620575379e-01 5.445997583551172305e-02 -1.666129782281003131e-04
-2.481925381562499297e+03 -2.797854816104791698e-01 4.885389501505699172e-02 -1.911999977990634495e-04
-2.480882993749999969e+03 -2.852145675090332899e-01 4.322192965866361591e-02 -2.150346788834413129e-04
-2.479840605937499731e+03 -2.904420316324607398e-01 3.762451056609503186e-02 -2.382496970170483832e-04
-2.478798218124999948e+03 -2.954325517049015692e-01 3.208071424424650125e-02 -2.611596920676157916e-04
-2.477755830312499711e+03 -3.001472112081414734e-01 2.656119165548013680e-02 -2.836591162601779332e-04
-2.476713442499999928e+03 -3.045840950439596129e-01 2.105651964487948585e-02 -3.055387427858279633e-04
-2.475671054687499691e+03 -3.087590196471318160e-01 1.560297379954180517e-02 -3.264763404874704896e-04
-2.474628666874999908e+03 -3.126388786585687640e-01 1.025841831337137057e-02 -3.461932814851441777e-04
-2.473586279062499671e+03 -3.161328759561301549e-01 5.086614295255502058e-03 -3.646411069125653562e-04
-2.472543891249999888e+03 -3.192348164550935508e-01 1.200603485246344582e-04 -3.820066693279843689e-04
-2.471501503437499650e+03 -3.220107152994527433e-01 -4.652909253372188025e-03 -3.984927152622169330e-04
-2.470459115625000322e+03 -3.245030878855302281e-01 -9.267282388878184812e-03 -4.140076668254298164e-04
-2.469416727812499630e+03 -3.267434613388030540e-01 -1.370034749058625899e-02 -4.284805616145113700e-04
-2.468374339999999847e+03 -3.287181970253789109e-01 -1.791646362405734105e-02 -4.420832897334732860e-04
-2.467331952187500065e+03 -3.303855456079776154e-01 -2.189679397674235833e-02 -4.549089492641892967e-04
-2.466289564374999827e+03 -3.317202060347086978e-01 -2.562139697657458970e-02 -4.669174095852603634e-04
-2.465247176562499590e+03 -3.327106161698287767e-01 -2.899500389057947658e-02 -4.780308694941072501e-04
-2.464204788749999807e+03 -3.333695941050911493e-01 -3.193234850643045242e-02 -4.881833208443035429e-04
-2.463162400937499569e+03 -3.336951410500447190e-01 -3.442147862853364715e-02 -4.974653668356502842e-04
-2.462120013125000241e+03 -3.336736932735298033e-01 -3.644510700180061263e-02 -5.059013769713690579e-04
-2.461077625312499549e+03 -3.332888464350955982e-01 -3.799657846657782112e-02 -5.136006843003625925e-04
-2.460035237499999766e+03 -3.324869728110992906e-01 -3.911739889817816146e-02 -5.205939805798460215e-04
-2.458992849687499984e+03 -3.312707899174033299e-01 -3.989148690965083066e-02 -5.265277935972246604e-04
-2.457950461874999746e+03 -3.296742166309575839e-01 -4.039654062953947078e-02 -5.312953359284693826e-04
-2.456908074062499963e+03 -3.276776082918777533e-01 -4.068912162330412530e-02 -5.351153711607588813e-04
-2.455865686249999726e+03 -3.252633432528145851e-01 -4.078289859400768130e-02 -5.379479095558229026e-04
-2.454823298437499943e+03 -3.224380809180250052e-01 -4.064462007056286741e-02 -5.394126535880695893e-04
-2.453780910624999251e+03 -3.192286554108640928e-01 -4.023288698114449446e-02 -5.392689555199343086e-04
-2.452738522812499923e+03 -3.156536909776169186e-01 -3.949790175798859743e-02 -5.375507402139349886e-04
-2.451696134999999686e+03 -3.117316922035855975e-01 -3.838816762439170582e-02 -5.341341702126305765e-04
-2.450653747187499903e+03 -3.074964490452943289e-01 -3.685720214718833654e-02 -5.288712950826356118e-04
-2.449611359374999665e+03 -3.029870176078662825e-01 -3.485136755970820455e-02 -5.217697633985841996e-04
-2.448568971562499883e+03 -2.982432001116824272e-01 -3.234275781879643319e-02 -5.128200784537857715e-04
-2.447526583749999645e+03 -2.932798476796266152e-01 -2.934432411543050692e-02 -5.020234839560788666e-04
-2.446484195937499862e+03 -2.881067073077914209e-01 -2.587454684581244960e-02 -4.893636084225708258e-04
-2.445441808124999625e+03 -2.827744456625780334e-01 -2.195914834223515466e-02 -4.748310989716504225e-04
-2.444399420312499842e+03 -2.773256374506080646e-01 -1.763100951652566556e-02 -4.583168659516057312e-04
-2.443357032499999605e+03 -2.717758950113669525e-01 -1.287836733114832918e-02 -4.396996378379005991e-04
-2.442314644687499367e+03 -2.661650265668337734e-01 -7.665204309215141454e-03 -4.190448394216408478e-04
-2.441272256874999584e+03 -2.604938157176088231e-01 -2.001240221303678124e-03 -3.966564506436881694e-04
-2.440229869062499802e+03 -2.547855466371014010e-01 4.074998035890800563e-03 -3.729239415021251168e-04
-2.439187481249999564e+03 -2.491348708809072166e-01 1.054647544264434786e-02 -3.479872685371129164e-04
-2.438145093437499781e+03 -2.436197528682729763e-01 1.737043619102755440e-02 -3.220588618814115216e-04
-2.437102705624999544e+03 -2.383077432919321614e-01 2.449478235911869625e-02 -2.954663438455306409e-04
-2.436060317812499761e+03 -2.332424393771319604e-01 3.184631610603383400e-02 -2.682716634531642536e-04
-2.435017929999999978e+03 -2.284662845059328151e-01 3.933731712223915988e-02 -2.404446928494423461e-04
-2.433975542187499741e+03 -2.239836774217884019e-01 4.690574283623996643e-02 -2.119650247996206845e-04
-2.432933154374999958e+03 -2.197424784400617837e-01 5.447469472547407376e-02 -1.828944425560171023e-04
-2.431890766562499721e+03 -2.157415419227820541e-01 6.193165381928564250e-02 -1.534501547613851473e-04
-2.430848378749999938e+03 -2.119632614045077190e-01 6.913806066345090651e-02 -1.238750846756270945e-04
-2.429805990937499701e+03 -2.083592207636039695e-01 7.604422337457877878e-02 -9.432948732078115170e-05
-2.428763603124999918e+03 -2.049375827660240013e-01 8.266082165300898954e-02 -6.481942161908268182e-05
-2.427721215312499680e+03 -2.017022328099858375e-01 8.904392566250146634e-02 -3.543764483801831579e-05
-2.426678827499999898e+03 -1.986230666792289101e-01 9.527541936809498513e-02 -6.400386887707315846e-06
-2.425636439687499660e+03 -1.957047973949793407e-01 1.013950616258833676e-01 2.247102893070247428e-05
-2.424594051874999877e+03 -1.929650005042168881e-01 1.073780575568153151e-01 5.171306915122168634e-05
-2.423551664062499640e+03 -1.903614212668072736e-01 1.131613957185130526e-01 8.136840349101517390e-05
-2.422509276249999857e+03 -1.878666968473382548e-01 1.187270876006248088e-01 1.110921730756122183e-04
-2.421466888437499620e+03 -1.855128903976464017e-01 1.240634644567000511e-01 1.405631308976560659e-04
-2.420424500624999837e+03 -1.833447797404262336e-01 1.291748872927467595e-01 1.695786400629824687e-04
-2.419382112812499599e+03 -1.814042065211646237e-01 1.340720315680092312e-01 1.980115378272901349e-04
-2.418339725000000271e+03 -1.797123243765667011e-01 1.387369879505963577e-01 2.258379911971500733e-04
-2.417297337187499579e+03 -1.782495686704327620e-01 1.431347357303862089e-01 2.532373542633528261e-04
-2.416254949374999796e+03 -1.770212130519784322e-01 1.472096349978854468e-01 2.802722114083843179e-04
-2.415212561562499559e+03 -1.760378039419184248e-01 1.509213629293272019e-01 3.066942084839661899e-04
-2.414170173749999776e+03 -1.752800696773485489e-01 1.542618480573603734e-01 3.324015765382771527e-04
-2.413127785937499993e+03 -1.747530602333760563e-01 1.572518933606640301e-01 3.576535215061988878e-04
-2.412085398124999756e+03 -1.744351245754003910e-01 1.599030319608478190e-01 3.827342461733746794e-04
-2.411043010312499973e+03 -1.743193494154691991e-01 1.622087501458959469e-01 4.077427572902410954e-04
-2.410000622500000190e+03 -1.744209601166280266e-01 1.641599613588390905e-01 4.327443069851860669e-04
-2.408958234687499953e+03 -1.747243160037391663e-01 1.657411514787723861e-01 4.577718054828111387e-04
-2.407915846874999716e+03 -1.752061474524388984e-01 1.669528358384780309e-01 4.826624845334774355e-04
-2.406873459062500388e+03 -1.758538385820681005e-01 1.678096560393881886e-01 5.073361451030052906e-04
-2.405831071249999695e+03 -1.766868930425596340e-01 1.683606135716810559e-01 5.316940602182424836e-04
-2.404788683437499913e+03 -1.776806924053776493e-01 1.686228076849787261e-01 5.555892564777901738e-04
-2.403746295624999675e+03 -1.787590456924755822e-01 1.685575556344895698e-01 5.789478600316011773e-04
-2.402703907812499892e+03 -1.799105312696785419e-01 1.681671872654786903e-01 6.016347299719508124e-04
-2.401661519999999655e+03 -1.811397624653043326e-01 1.674951784963022439e-01 6.235626961447380233e-04
-2.400619132187499872e+03 -1.824238419372767317e-01 1.665577144947151256e-01 6.446825088146366286e-04
-2.399576744374999635e+03 -1.837097262126131114e-01 1.653810063380282136e-01 6.650670846092447209e-04
-2.398534356562499397e+03 -1.849436022120924672e-01 1.639834381198577440e-01 6.849263408215789479e-04
-2.397491968749999614e+03 -1.860901269501477606e-01 1.623435328593803573e-01 7.040773522899754049e-04
-2.396449580937499832e+03 -1.871596551557959398e-01 1.604409477698229558e-01 7.221065387431613303e-04
-2.395407193124999594e+03 -1.881887140819364368e-01 1.582913418877092415e-01 7.390723936845172920e-04
-2.394364805312499811e+03 -1.892069402740512163e-01 1.559127025332715522e-01 7.551215763738489128e-04
-2.393322417499999119e+03 -1.902774906126701304e-01 1.532819499986800837e-01 7.700839640000852349e-04
-2.392280029687499791e+03 -1.914020821059008726e-01 1.504180492644091593e-01 7.837203172102268469e-04
-2.391237641874999554e+03 -1.925428922481582372e-01 1.473970285467322561e-01 7.959335111141445764e-04
-2.390195254062499316e+03 -1.936864627147347195e-01 1.442910591966120315e-01 8.065488048686600322e-04
-2.389152866249999988e+03 -1.948333097938589886e-01 1.411961031050065762e-01 8.151640337881836803e-04
-2.388110478437499751e+03 -1.959595607889235147e-01 1.381588700122421687e-01 8.217999973223802899e-04
-2.387068090624999968e+03 -1.970094933977690754e-01 1.352029737000012555e-01 8.268763573759937502e-04
-2.386025702812499730e+03 -1.979844155481457757e-01 1.323455891463847234e-01 8.304730619213580986e-04
-2.384983314999999493e+03 -1.989485386446716575e-01 1.295978571497668486e-01 8.323324723019481742e-04
-2.383940927187499710e+03 -1.998710108290341347e-01 1.270118101306410008e-01 8.325701250185516423e-04
-2.382898539374999928e+03 -2.007011671646384832e-01 1.246109041830320840e-01 8.312924508037920508e-04
-2.381856151562499235e+03 -2.013726102673420726e-01 1.224337192828607035e-01 8.281936000577621226e-04
-2.380813763749999907e+03 -2.018053302965413520e-01 1.205240450832525401e-01 8.228707106405731483e-04
-2.379771375937499670e+03 -2.019854081264892409e-01 1.188955802984330845e-01 8.152616119071736528e-04
-2.378728988124999887e+03 -2.018942088706046634e-01 1.175635088597499073e-01 8.056896493192943539e-04
-2.377686600312499650e+03 -2.015610681546806116e-01 1.165083340235200937e-01 7.941684095257164422e-04
-2.376644212499999867e+03 -2.010320961979790155e-01 1.157035846941324997e-01 7.804969482653771259e-04
-2.375601824687499629e+03 -2.003903361405193206e-01 1.151342833056599319e-01 7.649815284596912356e-04
-2.374559436874999847e+03 -1.997315395740960065e-01 1.148212693937241402e-01 7.480944418626980525e-04
-2.373517049062499609e+03 -1.990599802637647020e-01 1.148550787598856815e-01 7.298741214190097599e-04
-2.372474661249999826e+03 -1.983614511833462213e-01 1.152414687706129759e-01 7.102199634311797760e-04
-2.371432273437499589e+03 -1.975874958107334822e-01 1.159659575459556780e-01 6.889622918547762351e-04
-2.370389885625000261e+03 -1.967242401958402553e-01 1.170781588152472047e-01 6.659029365155260533e-04
-2.369347497812499569e+03 -1.958189690930345617e-01 1.185996229452811190e-01 6.409146952334939537e-04
-2.368305109999999786e+03 -1.948463474586306365e-01 1.205607792075965579e-01 6.139962028659629685e-04
-2.367262722187500458e+03 -1.937383468573426748e-01 1.230099780081407856e-01 5.853562361967844458e-04
-2.366220334374999766e+03 -1.924343924704773334e-01 1.259877767125729131e-01 5.552723511643524717e-04
-2.365177946562499983e+03 -1.908675521895784877e-01 1.295062436783139814e-01 5.241104630876818569e-04
-2.364135558749999745e+03 -1.890426769819076591e-01 1.335704658657728694e-01 4.922566670457148314e-04
-2.363093170937499963e+03 -1.870301802317657913e-01 1.381053435916519134e-01 4.599165701721431073e-04
-2.362050783125000180e+03 -1.848642609961654304e-01 1.430003537379976319e-01 4.271958022336553250e-04
-2.361008395312499943e+03 -1.825517307101817144e-01 1.481562774478977773e-01 3.941531159111439156e-04
-2.359966007499999705e+03 -1.801053228928781169e-01 1.535230751869656185e-01 3.608972894369329143e-04
-2.358923619687499922e+03 -1.775425857444070665e-01 1.590887754619725314e-01 3.277289802979755024e-04
-2.357881231874999685e+03 -1.748763540522192961e-01 1.648232547524432490e-01 2.948778070446689162e-04
-2.356838844062499902e+03 -1.721464169940797040e-01 1.707307013768049053e-01 2.625281127645783734e-04
-2.355796456249999665e+03 -1.693992763847108618e-01 1.767832569654663732e-01 2.306328220976308662e-04
-2.354754068437499882e+03 -1.666580478968884560e-01 1.830229691600369912e-01 1.989210746991388712e-04
-2.353711680624999644e+03 -1.639529579773744694e-01 1.895171429487410852e-01 1.677342533601638530e-04
-2.352669292812499862e+03 -1.613126495563194374e-01 1.962868374370808910e-01 1.376345476845419551e-04
-2.351626904999999624e+03 -1.587134796899585532e-01 2.033616555642374368e-01 1.087728103515666191e-04
-2.350584517187499841e+03 -1.561209655734969448e-01 2.106880667132993157e-01 8.091676607404528704e-05
-2.349542129374999604e+03 -1.535333929440323153e-01 2.181614967043835895e-01 5.373673185394546266e-05
-2.348499741562499821e+03 -1.509190612600270209e-01 2.256984576273124987e-01 2.721635426965689610e-05
-2.347457353749999584e+03 -1.482734517926602713e-01 2.332338051824991987e-01 1.514410119164709184e-06
-2.346414965937499801e+03 -1.456329066989033028e-01 2.407565975534353975e-01 -2.301942478897465023e-05
-2.345372578124999563e+03 -1.429944132832983994e-01 2.482687550114668351e-01 -4.614846816906657638e-05
-2.344330190312499781e+03 -1.403429653543099009e-01 2.557668123667869997e-01 -6.792900813451254697e-05
-2.343287802499999998e+03 -1.376577613000447009e-01 2.632856122734952287e-01 -8.836072777340008488e-05
-2.342245414687499760e+03 -1.349267011027838747e-01 2.708280794579429607e-01 -1.076237496795575776e-04
-2.341203026874999978e+03 -1.321119050678005169e-01 2.783472736806646419e-01 -1.259385833718895860e-04
-2.340160639062499740e+03 -1.291923424431979384e-01 2.858401178275052357e-01 -1.435329565006259714e-04
-2.339118251249999958e+03 -1.261737461180257314e-01 2.933276835674249461e-01 -1.607556928839128172e-04
-2.338075863437499265e+03 -1.230332857781042816e-01 3.007461197378642481e-01 -1.776512434665787632e-04
-2.337033475624999937e+03 -1.197993715446052931e-01 3.079863297268902178e-01 -1.939303254636430779e-04
-2.335991087812499700e+03 -1.164076429750612873e-01 3.149982402430572259e-01 -2.091943174990540150e-04
-2.334948699999999917e+03 -1.127465595195550202e-01 3.217637939260691304e-01 -2.234318656255096763e-04
-2.333906312187499680e+03 -1.087622718592861359e-01 3.282950879491177698e-01 -2.368581816278161141e-04
-2.332863924374999442e+03 -1.044078688076175987e-01 3.346375841253579342e-01 -2.496667686186673069e-04
-2.331821536562499659e+03 -9.969942118848916512e-02 3.408914189848089027e-01 -2.619465780299757066e-04
-2.330779148749999877e+03 -9.462673331355457573e-02 3.471417122988043613e-01 -2.735393032840051667e-04
-2.329736760937499184e+03 -8.917405657597306246e-02 3.533767532006852896e-01 -2.843981622105417619e-04
-2.328694373124999856e+03 -8.344370059981826016e-02 3.595590908517418693e-01 -2.947104685485548835e-04
-2.327651985312499619e+03 -7.757800702136624649e-02 3.656671190082413925e-01 -3.045079611361680262e-04
-2.326609597500000291e+03 -7.172956044810477327e-02 3.717693909842834099e-01 -3.137654604934085709e-04
-2.325567209687499599e+03 -6.596852707282623018e-02 3.779363411512722815e-01 -3.225454425059386663e-04
-2.324524821874999816e+03 -6.035366723362231567e-02 3.841413751742009941e-01 -3.308721267913250106e-04
-2.323482434062499578e+03 -5.496035030502716134e-02 3.902598744817414866e-01 -3.389907388761340557e-04
-2.322440046249999796e+03 -4.977695918699506783e-02 3.961868390324696509e-01 -3.470168841198565486e-04
-2.321397658437499558e+03 -4.481285753818532724e-02 4.018459085580928791e-01 -3.549468608825359119e-04
-2.320355270624999775e+03 -4.012260485679071398e-02 4.072261193187773909e-01 -3.629310471649953643e-04
-2.319312882812499993e+03 -3.584003204492411387e-02 4.123782035159882509e-01 -3.708991844512103285e-04
-2.318270495000000210e+03 -3.206125613161310561e-02 4.172996782812085081e-01 -3.787350079046311038e-04
-2.317228107187499972e+03 -2.875189904621762438e-02 4.219616673135474505e-01 -3.864417239854421897e-04
-2.316185719374999735e+03 -2.588974446216722736e-02 4.263073858878067002e-01 -3.938577203370908185e-04
-2.315143331562500407e+03 -2.344394044685257916e-02 4.302887980255181710e-01 -4.008817275271454742e-04
-2.314100943749999715e+03 -2.138977973587230519e-02 4.339575535105766324e-01 -4.074847385183265206e-04
-2.313058555937499932e+03 -1.971995259281701662e-02 4.373635321373018359e-01 -4.137205525945991647e-04
-2.312016168124999695e+03 -1.845130382895893151e-02 4.404562303736395679e-01 -4.195639332214854073e-04
-2.310973780312499912e+03 -1.762386454034432087e-02 4.431732304408732559e-01 -4.247903986351234768e-04
-2.309931392500000129e+03 -1.722528499412363800e-02 4.454531294936634467e-01 -4.295881890623390884e-04
-2.308889004687499892e+03 -1.723161362232369237e-02 4.472628265147877702e-01 -4.344407326610364621e-04
-2.307846616874999654e+03 -1.762033639282258729e-02 4.486382955818463136e-01 -4.396815905556367078e-04
-2.306804229062500326e+03 -1.830544331527251406e-02 4.496257693007677525e-01 -4.454558473433269431e-04
-2.305761841249999634e+03 -1.921896087584754748e-02 4.502196124847181458e-01 -4.518654832210938603e-04
-2.304719453437499851e+03 -2.037946789068973558e-02 4.504351045613703697e-01 -4.590134185676476419e-04
-2.303677065624999614e+03 -2.184525963077938587e-02 4.503385850041166094e-01 -4.669993443414081490e-04
-2.302634677812499831e+03 -2.358664875493071689e-02 4.499473574983500201e-01 -4.758753287707224587e-04
-2.301592289999999593e+03 -2.554247702198987613e-02 4.491888046066233597e-01 -4.856350831640929028e-04
-2.300549902187499811e+03 -2.772749791224203564e-02 4.480550982753709333e-01 -4.962634782088260962e-04
-2.299507514374999573e+03 -3.015990226795951454e-02 4.466454491503834001e-01 -5.079307963543421402e-04
-2.298465126562499790e+03 -3.278062225333805424e-02 4.450142032795639246e-01 -5.209375613069808925e-04
-2.297422738749999553e+03 -3.554269991848750532e-02 4.431482056583341267e-01 -5.351424139590692328e-04
-2.296380350937499770e+03 -3.844466059135592806e-02 4.410323298362833211e-01 -5.503293053587116328e-04
-2.295337963124999987e+03 -4.157388230090861003e-02 4.386053547301508870e-01 -5.667378814921124764e-04
-2.294295575312499750e+03 -4.497590347926257864e-02 4.357950180399377538e-01 -5.845180949216449966e-04
-2.293253187499999967e+03 -4.857629998050916331e-02 4.326474084435832923e-01 -6.030475920352028731e-04
-2.292210799687499730e+03 -5.226641520359025933e-02 4.292056939897599399e-01 -6.218934856196177505e-04
-2.291168411874999947e+03 -5.596544733676975941e-02 4.255096840303800310e-01 -6.411498324808680236e-04
-2.290126024062499255e+03 -5.963919849975459625e-02 4.216225460835038019e-01 -6.607326159307461057e-04
-2.289083636249999927e+03 -6.319759535751477697e-02 4.175685022598480400e-01 -6.806828244480619570e-04
-2.288041248437499689e+03 -6.666894976771445269e-02 4.133484957390441417e-01 -7.009491613894571101e-04
-2.286998860624999907e+03 -7.013709011845793706e-02 4.089305567815545439e-01 -7.212328854009155982e-04
-2.285956472812499669e+03 -7.355012062954791041e-02 4.043308300543774214e-01 -7.413916553251631569e-04
-2.284914084999999886e+03 -7.685737842209848514e-02 3.996261487475148977e-01 -7.610147072176704549e-04
-2.283871697187499649e+03 -8.009399460871471921e-02 3.948708195326129378e-01 -7.796755820897712051e-04
-2.282829309374999866e+03 -8.331098937123808390e-02 3.900737474901139756e-01 -7.974505722434989006e-04
-2.281786921562499629e+03 -8.649422448270197017e-02 3.852912789554934214e-01 -8.144063647171980065e-04
-2.280744533749999846e+03 -8.958354740045056108e-02 3.806173607258229730e-01 -8.304888429524995720e-04
-2.279702145937499608e+03 -9.258854776994532298e-02 3.761033583217593956e-01 -8.456536320309153724e-04
-2.278659758124999826e+03 -9.545212757984351815e-02 3.718443842796780308e-01 -8.598483072425757530e-04
-2.277617370312499588e+03 -9.815841080295409360e-02 3.678960422135462149e-01 -8.725617488361439144e-04
-2.276574982499999805e+03 -1.007738863483613606e-01 3.642900459296814497e-01 -8.830839785907632208e-04
-2.275532594687499568e+03 -1.032925626733888769e-01 3.611605937025886837e-01 -8.912647374030096496e-04
-2.274490206874999785e+03 -1.058304732202667992e-01 3.585426422077085395e-01 -8.969725177609674588e-04
-2.273447819062500002e+03 -1.084796963276441067e-01 3.563545988943913057e-01 -8.998342709678870894e-04
-2.272405431249999765e+03 -1.112796736857254859e-01 3.545732281964465438e-01 -8.996089791114480431e-04
-2.271363043437499982e+03 -1.141745886090145962e-01 3.532471691058072238e-01 -8.964832067360911389e-04
-2.270320655625000200e+03 -1.170318375134895700e-01 3.524625820439220014e-01 -8.905747536347985438e-04
-2.269278267812499962e+03 -1.198555265766772099e-01 3.522114117033426917e-01 -8.817695546941522848e-04
-2.268235879999999725e+03 -1.226478316578183958e-01 3.524885281473746357e-01 -8.702916278751524027e-04
-2.267193492187499942e+03 -1.254446480694726140e-01 3.532403762176026807e-01 -8.564084618972827006e-04
-2.266151104374999704e+03 -1.283062183309764681e-01 3.544259000056578235e-01 -8.401073280585140413e-04
-2.265108716562499922e+03 -1.312533001996898097e-01 3.560314481207055293e-01 -8.213538232865040013e-04
-2.264066328749999684e+03 -1.342844428642327448e-01 3.580148910735014844e-01 -7.999594777665399153e-04
-2.263023940937499901e+03 -1.373702308593527099e-01 3.604699150633215998e-01 -7.759560853471556214e-04
-2.261981553124999664e+03 -1.404895522519640783e-01 3.635308891169256595e-01 -7.497981346948061777e-04
-2.260939165312499881e+03 -1.436445742532035941e-01 3.672139425530289714e-01 -7.218867274738481219e-04
-2.259896777499999644e+03 -1.468248585631404257e-01 3.714435649374266957e-01 -6.927690569183302723e-04
-2.258854389687499861e+03 -1.499597988226930023e-01 3.762397042187752838e-01 -6.630592428271988008e-04
-2.257812001874999623e+03 -1.529762405809746428e-01 3.816803734868665643e-01 -6.330381257601255590e-04
-2.256769614062499841e+03 -1.558317329834554565e-01 3.878109862045518996e-01 -6.026281857148158309e-04
-2.255727226249999603e+03 -1.584762125151061296e-01 3.946066025122959564e-01 -5.718198445317364221e-04
-2.254684838437499820e+03 -1.608748210746666629e-01 4.020633174084905503e-01 -5.407858517585545366e-04
-2.253642450624999583e+03 -1.630306278571846679e-01 4.101477877160628616e-01 -5.095939440386098966e-04
-2.252600062812499800e+03 -1.648927393581451628e-01 4.187077542869811486e-01 -4.781612872421426739e-04
-2.251557674999999563e+03 -1.663981717679663130e-01 4.277081189466649946e-01 -4.463053632239398884e-04
-2.250515287187499780e+03 -1.675683922621333533e-01 4.370655942043127351e-01 -4.141045122567412482e-04
-2.249472899374999997e+03 -1.684144022673529639e-01 4.466526245083959346e-01 -3.820744852278042678e-04
-2.248430511562499760e+03 -1.688985450378490405e-01 4.564075334306475495e-01 -3.505562099489340205e-04
-2.247388123749999977e+03 -1.690993615092945823e-01 4.662589494537645596e-01 -3.197750117208272239e-04
-2.246345735937499285e+03 -1.691575031065292722e-01 4.761897781864973256e-01 -2.897183225341237105e-04
-2.245303348124999957e+03 -1.691089634881552395e-01 4.861348147512009055e-01 -2.601811610772506670e-04
-2.244260960312499719e+03 -1.689741606675675412e-01 4.960207514431896891e-01 -2.314092777982996833e-04
-2.243218572499999937e+03 -1.688140108300691944e-01 5.058552392069584069e-01 -2.039035960722873565e-04
-2.242176184687499699e+03 -1.686103533911201269e-01 5.156111423437064190e-01 -1.780406293006805453e-04
-2.241133796874999462e+03 -1.683347212574489715e-01 5.251471104803833168e-01 -1.540494802072898549e-04
-2.240091409062499679e+03 -1.679665330302225479e-01 5.343323851083789933e-01 -1.320135699407910660e-04
-2.239049021249999896e+03 -1.675406569091228426e-01 5.430686965976271319e-01 -1.118616426943088425e-04
-2.238006633437499204e+03 -1.671417452221655164e-01 5.512806347387472217e-01 -9.367017672078629563e-05
-2.236964245624999876e+03 -1.667835829038462059e-01 5.589690432585596724e-01 -7.781599733973685153e-05
-2.235921857812499638e+03 -1.664739296161314719e-01 5.660637640500885137e-01 -6.490927700984755336e-05
-2.234879469999999856e+03 -1.662010084853424163e-01 5.724880584897527047e-01 -5.499689949396002883e-05
-2.233837082187499618e+03 -1.659346723081689401e-01 5.782800196232785739e-01 -4.792095715436890842e-05
-2.232794694374999381e+03 -1.657247928686013116e-01 5.834759499666715143e-01 -4.393927182161735294e-05
-2.231752306562499598e+03 -1.657173878964861291e-01 5.880805320422823890e-01 -4.328402489961761992e-05
-2.230709918749999815e+03 -1.660178273488003009e-01 5.921028164529367199e-01 -4.598966282619624223e-05
-2.229667530937499123e+03 -1.666684703150563829e-01 5.954845893753979436e-01 -5.201662589792132576e-05
-2.228625143124999795e+03 -1.677304670412095855e-01 5.981273152276584959e-01 -6.115234444091624576e-05
-2.227582755312500012e+03 -1.692070001056747708e-01 5.999505507072804278e-01 -7.313730261663029626e-05
-2.226540367499999775e+03 -1.711155023006419307e-01 6.008975687385178510e-01 -8.818793437563143389e-05
-2.225497979687499992e+03 -1.735392492945789789e-01 6.009973201801095399e-01 -1.063277217360596161e-04
-2.224455591874999755e+03 -1.764742516261591787e-01 6.002978256327988760e-01 -1.271709369083786419e-04
-2.223413204062499972e+03 -1.797944780870264769e-01 5.988145807864945214e-01 -1.504190813089178211e-04
-2.222370816249999734e+03 -1.833999120279762862e-01 5.965342742402021115e-01 -1.759325406712320512e-04
-2.221328428437499952e+03 -1.873880377158906874e-01 5.933511849181156705e-01 -2.036306497900318944e-04
-2.220286040625000169e+03 -1.918665918830330941e-01 5.891967560930426728e-01 -2.334223611344783894e-04
-2.219243652812499931e+03 -1.967948469094246977e-01 5.841056489029876619e-01 -2.651234604276829347e-04
-2.218201265000000149e+03 -2.020926703633300903e-01 5.780968100186278935e-01 -2.984287939431501521e-04
-2.217158877187499911e+03 -2.076571400154110791e-01 5.712169537615621184e-01 -3.330531278864148209e-04
-2.216116489374999674e+03 -2.134596677499137618e-01 5.635463241218319208e-01 -3.688826323174083498e-04
-2.215074101562500346e+03 -2.194541163217979818e-01 5.550975513496138047e-01 -4.057098217307320985e-04
-2.214031713749999653e+03 -2.255551007777713002e-01 5.459113738332416199e-01 -4.433953345914338432e-04
-2.212989325937499871e+03 -2.317436778057249958e-01 5.360005071924028863e-01 -4.818998595316153046e-04
-2.211946938124999633e+03 -2.380255147112891878e-01 5.253788425930112638e-01 -5.214811591865801130e-04
-2.210904550312499850e+03 -2.444046493936213038e-01 5.140951989330977412e-01 -5.621564097962088646e-04
-2.209862162500000068e+03 -2.508793836884578576e-01 5.021021556796908536e-01 -6.038291156209264158e-04
-2.208819774687499830e+03 -2.574350759724814419e-01 4.893577255588155150e-01 -6.468372841675010948e-04
-2.207777386874999593e+03 -2.640609203183468257e-01 4.759563401274327088e-01 -6.911603653883147819e-04
-2.206734999062499810e+03 -2.707239214057169385e-01 4.619538853539658652e-01 -7.365625449515639765e-04
-2.205692611249999572e+03 -2.774766492469853407e-01 4.473882286318052737e-01 -7.824651260057127918e-04
-2.204650223437499790e+03 -2.843467977220121568e-01 4.322565753134464117e-01 -8.280148238996640599e-04
-2.203607835625000007e+03 -2.913077628165915423e-01 4.164409408207987440e-01 -8.725076899268647840e-04
-2.202565447812499769e+03 -2.983835247994596207e-01 3.998610468599586021e-01 -9.157315536085276503e-04
-2.201523059999999987e+03 -3.055953411570466183e-01 3.825159419948376271e-01 -9.578713574197855046e-04
-2.200480672187499749e+03 -3.129136069777679330e-01 3.644077400597357519e-01 -9.989848560204761443e-04
-2.199438284374999967e+03 -3.202815282109451323e-01 3.455502417688083860e-01 -1.038952448207066184e-03
-2.198395896562499729e+03 -3.277063366319527549e-01 3.260132723459334692e-01 -1.077626057463029275e-03
-2.197353508749999946e+03 -3.351554011284461065e-01 3.059273119857850443e-01 -1.114644354381160406e-03
-2.196311120937499709e+03 -3.425947141888078806e-01 2.853524515485074131e-01 -1.149638189600075359e-03
-2.195268733124999926e+03 -3.500414518331022573e-01 2.642831902275319944e-01 -1.182269713530381813e-03
-2.194226345312499689e+03 -3.575186314044354052e-01 2.427143181167417951e-01 -1.212473656646847076e-03
-2.193183957499999906e+03 -3.649790553203616228e-01 2.206409865786386204e-01 -1.240811902987714634e-03
-2.192141569687499668e+03 -3.723505880655745282e-01 1.980531993348489950e-01 -1.267363569435691392e-03
-2.191099181874999886e+03 -3.796022495657040974e-01 1.750049404198943670e-01 -1.291535247939790782e-03
-2.190056794062499648e+03 -3.867549800226094403e-01 1.516474357324384681e-01 -1.312773111834877882e-03
-2.189014406249999865e+03 -3.938081406955371566e-01 1.280916254230419493e-01 -1.331141485057296724e-03
-2.187972018437499628e+03 -4.007800670206220217e-01 1.044973140030296399e-01 -1.346758004885407166e-03
-2.186929630624999845e+03 -4.076711594115700610e-01 8.093458599531894171e-02 -1.359455899117597080e-03
-2.185887242812499153e+03 -4.144210335019118951e-01 5.740700188150156535e-02 -1.369392317009223217e-03
-2.184844854999999825e+03 -4.210013089582021473e-01 3.396906700431791271e-02 -1.376730803636537796e-03
-2.183802467187499587e+03 -4.273668841979944011e-01 1.069971707009183780e-02 -1.381581340799366156e-03
-2.182760079374999805e+03 -4.334778447737927531e-01 -1.231420702665741822e-02 -1.383954623237550283e-03
-2.181717691562499567e+03 -4.393934469219227257e-01 -3.502832566201582315e-02 -1.383881803263340392e-03
-2.180675303749999784e+03 -4.451603523789444683e-01 -5.741789077885899040e-02 -1.381691830995191491e-03
-2.179632915937500002e+03 -4.506915482433564435e-01 -7.941121671898149215e-02 -1.377141418741185952e-03
-2.178590528124999764e+03 -4.558789336153927230e-01 -1.009022646662048467e-01 -1.369696000301785831e-03
-2.177548140312499982e+03 -4.606684921856155635e-01 -1.219010023999725356e-01 -1.359447820653980708e-03
-2.176505752499999744e+03 -4.650913443384190882e-01 -1.423970007302304552e-01 -1.346486613967454171e-03
-2.175463364687499961e+03 -4.691084115802016119e-01 -1.622973829409065094e-01 -1.330758764490876447e-03
-2.174420976875000179e+03 -4.726942048301822630e-01 -1.814940305949233890e-01 -1.312384229445743211e-03
-2.173378589062499941e+03 -4.758708738354002210e-01 -1.998018455198501964e-01 -1.291919125300380194e-03
-2.172336201249999704e+03 -4.786647471417868061e-01 -2.171067665347917175e-01 -1.270042672093528273e-03
-2.171293813437499921e+03 -4.811016280346432361e-01 -2.334865486583970196e-01 -1.247121505242876956e-03
-2.170251425624999683e+03 -4.830402079553541284e-01 -2.488850518285086189e-01 -1.223605145829038737e-03
-2.169209037812499901e+03 -4.843856002717399911e-01 -2.631205256511857660e-01 -1.199880926994317852e-03
-2.168166649999999663e+03 -4.851364209106266423e-01 -2.760825845931479394e-01 -1.176193575843751879e-03
-2.167124262187499880e+03 -4.853198798400776282e-01 -2.877046993923572660e-01 -1.152786000407553810e-03
-2.166081874375000098e+03 -4.849984060080616000e-01 -2.980279666581935882e-01 -1.130003362661114548e-03
-2.165039486562499860e+03 -4.841633340745921110e-01 -3.070681612409887351e-01 -1.108289434289920581e-03
-2.163997098749999623e+03 -4.828192352380556995e-01 -3.147636773343586158e-01 -1.087582659198929732e-03
-2.162954710937500295e+03 -4.809262222053455327e-01 -3.209912104062352389e-01 -1.067577360022972481e-03
-2.161912323124999602e+03 -4.784779485118841880e-01 -3.257390450272225624e-01 -1.048305220412050400e-03
-2.160869935312499820e+03 -4.754837356719289754e-01 -3.290127525124262320e-01 -1.029926573757914895e-03
-2.159827547499999582e+03 -4.719096843448258860e-01 -3.307623081240658180e-01 -1.012699536048117070e-03
-2.158785159687499799e+03 -4.677877989622668542e-01 -3.311288368330322363e-01 -9.968375142093027254e-04
-2.157742771875000017e+03 -4.632354084781289405e-01 -3.302307236438438709e-01 -9.820289990611730073e-04
-2.156700384062499779e+03 -4.584117084356272853e-01 -3.281219285898062665e-01 -9.680712431804358933e-04
-2.155657996249999997e+03 -4.534145653773848927e-01 -3.248578632986612313e-01 -9.549190614642102774e-04
-2.154615608437500214e+03 -4.483202117971376577e-01 -3.205019205081877653e-01 -9.425257847394892573e-04
-2.153573220624999976e+03 -4.432406725693428529e-01 -3.151348619285953001e-01 -9.310880202337437715e-04
-2.152530832812499739e+03 -4.382583919346623724e-01 -3.087645476092839569e-01 -9.208041049288697398e-04
-2.151488444999999956e+03 -4.334481789952385755e-01 -3.014105831150759029e-01 -9.116360090688885006e-04
-2.150446057187499719e+03 -4.289642216533694485e-01 -2.931234566742755288e-01 -9.036193008410160895e-04
-2.149403669374999936e+03 -4.248323395400436797e-01 -2.839466251087899296e-01 -8.970615681850534727e-04
-2.148361281562499698e+03 -4.210870821956252397e-01 -2.738555864472186352e-01 -8.923671307850310555e-04
-2.147318893749999916e+03 -4.178038883556720595e-01 -2.628377149220044173e-01 -8.899381030621836275e-04
-2.146276505937499223e+03 -4.149205407563132386e-01 -2.508774157948192585e-01 -8.897183660437530967e-04
-2.145234118124999895e+03 -4.124071933909650434e-01 -2.379850865677115013e-01 -8.913841390084521581e-04
-2.144191730312499658e+03 -4.103344059505996122e-01 -2.242228867674592452e-01 -8.946660654392838904e-04
-2.143149342499999875e+03 -4.087399505707510206e-01 -2.096754410881598585e-01 -8.995738157618060615e-04
-2.142106954687499638e+03 -4.075539750139630657e-01 -1.944017085065354311e-01 -9.061390920409495477e-04
-2.141064566874999400e+03 -4.067719206671183141e-01 -1.784242472818834968e-01 -9.139231302023034451e-04
-2.140022179062499617e+03 -4.064403620512367366e-01 -1.618294485403066196e-01 -9.224931660139416671e-04
-2.138979791249999835e+03 -4.064403978518922322e-01 -1.446897162989216057e-01 -9.319161678615725964e-04
-2.137937403437499142e+03 -4.066628308895260946e-01 -1.270923153805976757e-01 -9.423996939244147974e-04
-2.136895015624999814e+03 -4.071201330510327288e-01 -1.090797490839790218e-01 -9.539320152546608162e-04
-2.135852627812499577e+03 -4.079427728503459694e-01 -9.063668845156279408e-02 -9.664807303406876965e-04
-2.134810239999999794e+03 -4.092400629468033735e-01 -7.178786545087420534e-02 -9.805113770713319403e-04
-2.133767852187500011e+03 -4.109550901425310099e-01 -5.260561720989404694e-02 -9.960100545041337093e-04
-2.132725464374999774e+03 -4.130433221522565868e-01 -3.316005318577752020e-02 -1.012466684840220617e-03
-2.131683076562499991e+03 -4.155397493030856815e-01 -1.342962897691758750e-02 -1.029260962892848512e-03
-2.130640688749999299e+03 -4.184414208106806421e-01 6.510559679327308780e-03 -1.046244883644257802e-03
-2.129598300937499516e+03 -4.217620691490783225e-01 2.653015334470025521e-02 -1.063690432702245727e-03
-2.128555913124999734e+03 -4.255110292747501521e-01 4.655870810615705957e-02 -1.081604936662367358e-03
-2.127513525312499951e+03 -4.296326127137644613e-01 6.641220819031173894e-02 -1.099921439648172483e-03
-2.126471137499999713e+03 -4.341086089518815250e-01 8.591019038508651562e-02 -1.118463197359463070e-03
-2.125428749687499931e+03 -4.389624278012754788e-01 1.049868622723449385e-01 -1.137077116326940278e-03
-2.124386361874999693e+03 -4.441644967735240424e-01 1.236136274572838395e-01 -1.155649360254068243e-03
-2.123343974062499910e+03 -4.497067254961180649e-01 1.417827238643553367e-01 -1.174247293367240231e-03
-2.122301586250000128e+03 -4.556560270977517701e-01 1.594033895929833633e-01 -1.192598829551499984e-03
-2.121259198437499890e+03 -4.620726452713345700e-01 1.763159661807786882e-01 -1.210408051593706361e-03
-2.120216810624999653e+03 -4.689655420763289007e-01 1.924189523440347771e-01 -1.227811730733701940e-03
-2.119174422812499870e+03 -4.762907794085092239e-01 2.076492016389145101e-01 -1.244917431368241807e-03
-2.118132035000000087e+03 -4.840012373229545251e-01 2.219493843448392123e-01 -1.261675071328361483e-03
-2.117089647187499850e+03 -4.919925101433773040e-01 2.353284636728226742e-01 -1.278114836293927888e-03
-2.116047259375000067e+03 -5.001259132086860459e-01 2.478022582001334351e-01 -1.293879403396825441e-03
-2.115004871562499829e+03 -5.084048991622622804e-01 2.593541596566725227e-01 -1.308418890399442973e-03
-2.113962483750000047e+03 -5.169492432079726418e-01 2.699319122954125794e-01 -1.321746270311571683e-03
-2.112920095937499809e+03 -5.258403985607394970e-01 2.794017300365412293e-01 -1.333934211480485629e-03
-2.111877708124999572e+03 -5.350428155315830603e-01 2.876605374704870877e-01 -1.345172475085981137e-03
-2.110835320312500244e+03 -5.444504569652729442e-01 2.947256569553745598e-01 -1.355933036948079283e-03
-2.109792932499999552e+03 -5.540214817772093348e-01 3.005600088576507178e-01 -1.366284459525626046e-03
-2.108750544687499769e+03 -5.637246049380469914e-01 3.051670246205851478e-01 -1.375787275762063635e-03
-2.107708156874999986e+03 -5.734123583470981389e-01 3.085402897916928455e-01 -1.383558695709410664e-03
-2.106665769062499749e+03 -5.829760789205710170e-01 3.105969316613882425e-01 -1.389073970364536770e-03
-2.105623381249999966e+03 -5.924162381447183323e-01 3.113851835217110176e-01 -1.391949923995028024e-03
-2.104580993437499728e+03 -6.017620649882864381e-01 3.109683903643352121e-01 -1.391439323403599864e-03
-2.103538605624999946e+03 -6.109820475493825676e-01 3.093849807362226700e-01 -1.387343093269608266e-03
-2.102496217812500163e+03 -6.199533884741116330e-01 3.067555994893678140e-01 -1.379683637702712722e-03
-2.101453829999999471e+03 -6.286291836238253605e-01 3.031978248917336916e-01 -1.368790729566508272e-03
-2.100411442187499688e+03 -6.370383421201668561e-01 2.987839239989608098e-01 -1.355308044553079922e-03
-2.099369054374999905e+03 -6.451862702585382525e-01 2.936006432780253750e-01 -1.339427728980513779e-03
-2.098326666562499668e+03 -6.530386956280478383e-01 2.877098120836797390e-01 -1.320949108299116501e-03
-2.097284278749999885e+03 -6.605821931587616547e-01 2.812633332868547109e-01 -1.299609130819123293e-03
-2.096241890937499647e+03 -6.677908452269440964e-01 2.743959232718960473e-01 -1.275434100761281466e-03
-2.095199503124999865e+03 -6.745320537195895749e-01 2.671077138483538560e-01 -1.248681786352737882e-03
-2.094157115312500082e+03 -6.806971933352715665e-01 2.594367000916906196e-01 -1.219521718248616719e-03
-2.093114727499999390e+03 -6.862520584481850427e-01 2.514307214115287792e-01 -1.188448272276182438e-03
-2.092072339687499607e+03 -6.912002960486854919e-01 2.431795307525039529e-01 -1.156059932568676224e-03
-2.091029951874999824e+03 -6.955556587062463603e-01 2.348198270190808012e-01 -1.122386444492761131e-03
-2.089987564062499587e+03 -6.993109454203887410e-01 2.264686585522037998e-01 -1.087056516470912351e-03
-2.088945176249999804e+03 -7.025559673085153278e-01 2.182746270054664317e-01 -1.049753299846230802e-03
-2.087902788437500021e+03 -7.053985010925736265e-01 2.104464338237417298e-01 -1.010538585725585499e-03
-2.086860400624999784e+03 -7.078294682750052580e-01 2.031183939607632827e-01 -9.695442962933970704e-04
-2.085818012812499546e+03 -7.097927005793311928e-01 1.963259493555787327e-01 -9.271542541603630238e-04
-2.084775624999999764e+03 -7.113443277996377434e-01 1.900728411301092768e-01 -8.839379800492831599e-04
-2.083733237187499981e+03 -7.125593646324330788e-01 1.842799647684624231e-01 -8.401826123575092909e-04
-2.082690849374999743e+03 -7.134233989570506473e-01 1.789969286365899470e-01 -7.961669729527118397e-04
-2.081648461562499506e+03 -7.139149357619948288e-01 1.742876712323543631e-01 -7.518866013614613911e-04
-2.080606073749999723e+03 -7.140453478168831136e-01 1.701029891677172112e-01 -7.071747414746568225e-04
-2.079563685937499940e+03 -7.138418267324245781e-01 1.663843982124956766e-01 -6.621329718034436613e-04
-2.078521298124999703e+03 -7.132780715896090973e-01 1.631806030793579720e-01 -6.167531269615091722e-04
-2.077478910312499920e+03 -7.123609728544497699e-01 1.605350386320561762e-01 -5.707971259575573761e-04
-2.076436522499999683e+03 -7.111364717985970696e-01 1.584166682721826758e-01 -5.243625113431639971e-04
-2.075394134687499900e+03 -7.095722554360033296e-01 1.568525680101705289e-01 -4.782527791169633564e-04
-2.074351746875000117e+03 -7.076710601581980287e-01 1.558443219491628673e-01 -4.334195608111820986e-04
-2.073309359062499425e+03 -7.054823818477862218e-01 1.554503185881166427e-01 -3.901544414410125202e-04
-2.072266971249999642e+03 -7.029223999514985222e-01 1.557064303495727386e-01 -3.485661452643810596e-04
-2.071224583437499859e+03 -6.999427371179339774e-01 1.565440718706043177e-01 -3.091110876052646653e-04
-2.070182195625000077e+03 -6.966717608657714278e-01 1.578243900402324928e-01 -2.722335586488691152e-04
-2.069139807812499839e+03 -6.931946784290944352e-01 1.593556361415144340e-01 -2.380290027751216114e-04
-2.068097420000000056e+03 -6.894908779958930367e-01 1.610189782347708487e-01 -2.063749263690321562e-04
-2.067055032187499819e+03 -6.855381282620295336e-01 1.628337395576754387e-01 -1.772380846319014484e-04
-2.066012644375000036e+03 -6.813442274862553383e-01 1.647636883274401776e-01 -1.506596534208180858e-04
-2.064970256562499799e+03 -6.768765963032197241e-01 1.667364720702357028e-01 -1.265027398697551051e-04
-2.063927868750000016e+03 -6.721116554741515259e-01 1.687480230504189993e-01 -1.046130630726933722e-04
-2.062885480937500233e+03 -6.670496992307539674e-01 1.707119011413081866e-01 -8.505218738171605808e-05
-2.061843093124999541e+03 -6.616939574714290062e-01 1.725529015828348722e-01 -6.760650034264850065e-05
-2.060800705312499758e+03 -6.560965586295306462e-01 1.741907080097664928e-01 -5.203437991693798037e-05
-2.059758317499999976e+03 -6.503296203382571417e-01 1.755950012756610223e-01 -3.832459836629873752e-05
-2.058715929687500193e+03 -6.444371539518326530e-01 1.767294842938566535e-01 -2.642861966408127606e-05
-2.057673541874999955e+03 -6.384576182418689738e-01 1.775349149334431442e-01 -1.619317212580770587e-05
-2.056631154062499718e+03 -6.324474297979096882e-01 1.779444020723244257e-01 -7.413945391127800631e-06
-2.055588766249999935e+03 -6.264832321662888726e-01 1.778486236056264769e-01 -1.581011998204903506e-08
-2.054546378437499698e+03 -6.206289332881491649e-01 1.772598424673348938e-01 6.164966522841786164e-06
-2.053503990624999915e+03 -6.148514115271194180e-01 1.761523221698834130e-01 1.084114192644790265e-05
-2.052461602812499677e+03 -6.090877638997015397e-01 1.745380543769283754e-01 1.384720744092773491e-05
-2.051419214999999895e+03 -6.033016873700309812e-01 1.725135969032503547e-01 1.535037881678687904e-05
-2.050376827187500112e+03 -5.974966249392454909e-01 1.701036445412090758e-01 1.546806595921956708e-05
-2.049334439374999420e+03 -5.917225227837135115e-01 1.673114242304520882e-01 1.437704130709413985e-05
-2.048292051562499637e+03 -5.860486353257062797e-01 1.640816840565800794e-01 1.212392445684634586e-05
-2.047249663750000082e+03 -5.805253605483841062e-01 1.604021967133134052e-01 8.583807798873103350e-06
-2.046207275937499617e+03 -5.751037648177828032e-01 1.562826662565761360e-01 3.827040405654546281e-06
-2.045164888124999834e+03 -5.697837258508164915e-01 1.517689590986226189e-01 -1.718660191175705408e-06
-2.044122500312499596e+03 -5.646247343546674236e-01 1.468811117579925107e-01 -7.791185617234792308e-06
-2.043080112499999814e+03 -5.596810044688111940e-01 1.415762349132366760e-01 -1.423916867428722850e-05
-2.042037724687500031e+03 -5.549406058759249749e-01 1.358941319309064366e-01 -2.106610992773369560e-05
-2.040995336874999566e+03 -5.503300440333755983e-01 1.299049881627358793e-01 -2.869979402985287271e-05
-2.039952949062499783e+03 -5.458252670308902932e-01 1.236445278945219328e-01 -3.787248630220185557e-05
-2.038910561249999546e+03 -5.414275376253826488e-01 1.171404003507256208e-01 -4.865332946948610010e-05
-2.037868173437499536e+03 -5.372135421147725687e-01 1.103891935486822073e-01 -6.064688710591993332e-05
-2.036825785624999753e+03 -5.332071721904287909e-01 1.034338537672479241e-01 -7.383252245523667348e-05
-2.035783397812499516e+03 -5.293513394737635602e-01 9.636013137954643759e-02 -8.820231063992513970e-05
-2.034741009999999733e+03 -5.257307923001909300e-01 8.914957406490159331e-02 -1.035861294387521909e-04
-2.033698622187499268e+03 -5.225025558160472094e-01 8.181971124066321488e-02 -1.199285461836788994e-04
-2.032656234374999485e+03 -5.196946991726048015e-01 7.444299178063670808e-02 -1.372100884469777920e-04
-2.031613846562499702e+03 -5.172360871890365752e-01 6.699543463577453672e-02 -1.552980539928261634e-04
-2.030571458749999238e+03 -5.150607744487695205e-01 5.941668459823265525e-02 -1.735333978733731033e-04
-2.029529070937499455e+03 -5.131247343243166004e-01 5.170111272786059864e-02 -1.915421650057380534e-04
-2.028486683124999900e+03 -5.114558252958250062e-01 4.387561504180485100e-02 -2.092195657760386395e-04
-2.027444295312499662e+03 -5.100546726408299314e-01 3.594739675648531141e-02 -2.264167297748331017e-04
-2.026401907499999879e+03 -5.089341515850861475e-01 2.797712441412830014e-02 -2.434020707999592231e-04
-2.025359519687499869e+03 -5.081229887567685344e-01 2.002718693556438528e-02 -2.605637637239638501e-04
-2.024317131875000086e+03 -5.075745716126395246e-01 1.213528787194604469e-02 -2.781353492770915082e-04
-2.023274744062499849e+03 -5.073288391150092558e-01 4.479690936445124283e-03 -2.963591398280964210e-04
-2.022232356250000066e+03 -5.074490478185598175e-01 -2.787009369210419196e-03 -3.151857343135732164e-04
-2.021189968437500056e+03 -5.079588945788361398e-01 -9.604940095672490075e-03 -3.344634127403682631e-04
-2.020147580624999819e+03 -5.088995101264530696e-01 -1.593047516348161663e-02 -3.542104243030281901e-04
-2.019105192812500036e+03 -5.102735673605272027e-01 -2.180344702493172693e-02 -3.741436800649296755e-04
-2.018062805000000253e+03 -5.119449643140792094e-01 -2.723450369864960363e-02 -3.940593891046186318e-04
-2.017020417187499788e+03 -5.137504451202191680e-01 -3.217123051350961882e-02 -4.141168250859385540e-04
-2.015978029375000006e+03 -5.156461999629216031e-01 -3.658562931935584184e-02 -4.346732935485363939e-04
-2.014935641562499768e+03 -5.176568497883393682e-01 -4.044862200649934625e-02 -4.557885320501782684e-04
-2.013893253749999985e+03 -5.197651364208444313e-01 -4.376919862065706268e-02 -4.775439486971747244e-04
-2.012850865937499975e+03 -5.219641147885599741e-01 -4.661991513297152057e-02 -5.001787698204387261e-04
-2.011808478124999738e+03 -5.242284452985292997e-01 -4.908170388512506088e-02 -5.240745100402090934e-04
-2.010766090312499955e+03 -5.264814016969712185e-01 -5.120891244813885468e-02 -5.494976212703732822e-04
-2.009723702499999490e+03 -5.286954384957700537e-01 -5.301395728868775470e-02 -5.761449123031429746e-04
-2.008681314687499707e+03 -5.308702569067383914e-01 -5.444066652490355679e-02 -6.037997982507548001e-04
-2.007638926875000152e+03 -5.329534887671713017e-01 -5.545755877674807960e-02 -6.321855299567371916e-04
-2.006596539062499915e+03 -5.349347611511167111e-01 -5.614285595747480623e-02 -6.607403440700200265e-04
-2.005554151249999904e+03 -5.368420522097600012e-01 -5.652659412100922987e-02 -6.889887845415275250e-04
-2.004511763437499667e+03 -5.386538851847220144e-01 -5.659529344672276086e-02 -7.169558909993532054e-04
-2.003469375624999884e+03 -5.404388722796922284e-01 -5.632959211592843130e-02 -7.450545880226481371e-04
-2.002426987812500101e+03 -5.422451595061984486e-01 -5.567768695228111908e-02 -7.732057976032850758e-04
-2.001384599999999637e+03 -5.440395420253231196e-01 -5.457928731744698253e-02 -8.012997245939979755e-04
-2.000342212187499854e+03 -5.457048692155970215e-01 -5.300120989296798479e-02 -8.297710313203651190e-04
-1.999299824374999844e+03 -5.472054867851863236e-01 -5.088831268437525590e-02 -8.589017604266668609e-04
-1.998257436562500061e+03 -5.486564546931551600e-01 -4.820529932238185045e-02 -8.889632195250773625e-04
-1.997215048749999823e+03 -5.500666012361313806e-01 -4.500765763384600993e-02 -9.200134868583486822e-04
-1.996172660937499813e+03 -5.512900198858439182e-01 -4.128241078317275436e-02 -9.516909659756499912e-04
-1.995130273124999803e+03 -5.521674154760164432e-01 -3.695030057079794206e-02 -9.839301388988347559e-04
-1.994087885312499566e+03 -5.526194329763385316e-01 -3.199818755606618353e-02 -1.016733069014773413e-03
-1.993045497499999556e+03 -5.525885941900049447e-01 -2.654723400779364362e-02 -1.050148137950865238e-03
-1.992003109687499773e+03 -5.520641299387657464e-01 -2.069668165537226490e-02 -1.083815550575169566e-03
-1.990960721874999763e+03 -5.510995082360071740e-01 -1.441022266284486264e-02 -1.117057907879058249e-03
-1.989918334062499525e+03 -5.496898444614353174e-01 -7.697380216892701910e-03 -1.149673548571717276e-03
-1.988875946249999515e+03 -5.478349246900053870e-01 -5.764148608700253584e-04 -1.181263696183777181e-03
-1.987833558437499732e+03 -5.455288010307446367e-01 6.971545719282851161e-03 -1.211401106325988132e-03
-1.986791170624999950e+03 -5.427045854418370840e-01 1.497014930754389517e-02 -1.240313700591094736e-03
-1.985748782812499485e+03 -5.392750757613158363e-01 2.341657652370848774e-02 -1.268178562211655499e-03
-1.984706394999999702e+03 -5.351162991853761763e-01 3.222104243275964591e-02 -1.294812540692595083e-03
-1.983664007187499465e+03 -5.301361563589057635e-01 4.125411440832899707e-02 -1.320101164298712612e-03
-1.982621619374999909e+03 -5.242957584052276854e-01 5.042352719683892981e-02 -1.343984124858719608e-03
-1.981579231562499672e+03 -5.175994006632895772e-01 5.970721549988951965e-02 -1.366205815947225261e-03
-1.980536843749999662e+03 -5.100697689367711396e-01 6.911119061248996442e-02 -1.386046645515738888e-03
-1.979494455937499879e+03 -5.017519043817432189e-01 7.865033136579303863e-02 -1.403031120949291928e-03
-1.978452068125000096e+03 -4.926839635958131236e-01 8.827138121784590397e-02 -1.417191099636074501e-03
-1.977409680312499631e+03 -4.828748551210558793e-01 9.787244461707851617e-02 -1.428974346690297520e-03
-1.976367292499999849e+03 -4.723470994178425864e-01 1.074513664501993565e-01 -1.438664049606899189e-03
-1.975324904687500066e+03 -4.611454082295772805e-01 1.170454759589174137e-01 -1.445679994159858664e-03
-1.974282516875000056e+03 -4.493610091332519429e-01 1.266146438636071569e-01 -1.450079139397350602e-03
-1.973240129062499818e+03 -4.369839191993879490e-01 1.361806090383425871e-01 -1.452493014131355387e-03
-1.972197741249999808e+03 -4.240154142072539156e-01 1.458113135631499135e-01 -1.452898727139725161e-03
-1.971155353437500025e+03 -4.105938735578151810e-01 1.554149055354963616e-01 -1.451147348443699745e-03
-1.970112965625000015e+03 -3.968743687457866320e-01 1.649277500593218648e-01 -1.447109784780639154e-03
-1.969070577812499778e+03 -3.829396215421707605e-01 1.744584677516307081e-01 -1.440410436292207264e-03
-1.968028189999999768e+03 -3.689358369432842455e-01 1.840266019171933332e-01 -1.430535883824881910e-03
-1.966985802187499985e+03 -3.550213165870700349e-01 1.935820853368972472e-01 -1.417211475377020118e-03
-1.965943414374999975e+03 -3.412491780461007762e-01 2.031627705120789273e-01 -1.400216126625471744e-03
-1.964901026562499737e+03 -3.276219499662945123e-01 2.128607392704927603e-01 -1.379368096500801230e-03
-1.963858638749999955e+03 -3.141079678829012956e-01 2.228355652816815802e-01 -1.354781534225197063e-03
-1.962816250937499717e+03 -3.007604312620002496e-01 2.331186940824410136e-01 -1.326469005463249470e-03
-1.961773863124999707e+03 -2.877030151786402201e-01 2.436509531126447581e-01 -1.294401233809834269e-03
-1.960731475312499924e+03 -2.749778982429647578e-01 2.544008924280208861e-01 -1.258752384238749243e-03
-1.959689087499999914e+03 -2.625665558532034871e-01 2.653595015962415538e-01 -1.219685805055297249e-03
-1.958646699687500131e+03 -2.505218739508110470e-01 2.765608547415838170e-01 -1.177184133621136898e-03
-1.957604311875000349e+03 -2.389011851694967103e-01 2.880293568958738337e-01 -1.131674228902413565e-03
-1.956561924062499884e+03 -2.277269555549591429e-01 2.998038037035399839e-01 -1.083548011339564637e-03
-1.955519536250000101e+03 -2.169625510259315382e-01 3.118635160762814884e-01 -1.032703872221004456e-03
-1.954477148437499864e+03 -2.066042148051156491e-01 3.241728422642473628e-01 -9.794865151683126384e-04
-1.953434760624999853e+03 -1.967011772300261696e-01 3.367082268180241478e-01 -9.245392002804476549e-04
-1.952392372812500071e+03 -1.873177959182614760e-01 3.495097863015294015e-01 -8.680917173184813946e-04
-1.951349984999999833e+03 -1.785708737209500963e-01 3.626310789892933650e-01 -8.101191129589763607e-04
-1.950307597187500050e+03 -1.705289196620351777e-01 3.760030939687892260e-01 -7.509323782726750642e-04
-1.949265209374999586e+03 -1.632311550296754454e-01 3.895794545025004219e-01 -6.907508190969908210e-04
-1.948222821562499803e+03 -1.567101762310221524e-01 4.033077101624463756e-01 -6.297867587533620241e-04
-1.947180433750000020e+03 -1.509728092787469833e-01 4.170613519514612122e-01 -5.681607362655128127e-04
-1.946138045937499555e+03 -1.460898908621733328e-01 4.306959244973183054e-01 -5.057463967238287617e-04
-1.945095658124999773e+03 -1.420801670802151473e-01 4.441248950544262053e-01 -4.427008922757523892e-04
-1.944053270312499535e+03 -1.388786738000760690e-01 4.573365570584493889e-01 -3.793478886351159436e-04
-1.943010882499999752e+03 -1.365184330801962331e-01 4.703053708776673281e-01 -3.159504314874528731e-04
-1.941968494687499970e+03 -1.350383253220711621e-01 4.829900957296928143e-01 -2.526832548351633538e-04
-1.940926106874999505e+03 -1.344072382629189766e-01 4.953542578117576256e-01 -1.899226349031925493e-04
-1.939883719062499722e+03 -1.346140376813959039e-01 5.073736918755750169e-01 -1.279790202647637328e-04
-1.938841331249999712e+03 -1.356464091570456221e-01 5.190266580575919608e-01 -6.703285755054372340e-05
-1.937798943437499474e+03 -1.375118957157403232e-01 5.302674191825234029e-01 -7.044769289425939583e-06
-1.936756555624999919e+03 -1.402244969694150245e-01 5.409631910169929725e-01 5.220131563397553687e-05
-1.935714167812499909e+03 -1.437771757768295244e-01 5.510221727667945490e-01 1.106857367510995422e-04
-1.934671779999999899e+03 -1.481760460295964976e-01 5.604635780565364600e-01 1.682460817234290645e-04
-1.933629392187499661e+03 -1.533901633619565996e-01 5.693896400916694800e-01 2.244524201483124475e-04
-1.932587004374999651e+03 -1.593365920706979466e-01 5.778409175266064901e-01 2.788169830682580728e-04
-1.931544616562499868e+03 -1.660376734776305985e-01 5.857812719341232155e-01 3.310141891540007569e-04
-1.930502228749999404e+03 -1.735460175015701989e-01 5.932062147806695940e-01 3.810030036815105384e-04
-1.929459840937499621e+03 -1.818457022238024745e-01 6.000618994194217848e-01 4.287175796366525949e-04
-1.928417453124999838e+03 -1.909311213743773994e-01 6.062763589287190058e-01 4.739009848358168193e-04
-1.927375065312499828e+03 -2.007261070136920900e-01 6.118088554563709813e-01 5.162947705591015932e-04
-1.926332677499999818e+03 -2.111183332762872344e-01 6.166929222759880425e-01 5.555454835668150165e-04
-1.925290289687499808e+03 -2.220801559811662051e-01 6.210410179725638358e-01 5.914826901039197012e-04
-1.924247901874999798e+03 -2.335951013179476954e-01 6.248758240402565445e-01 6.240056852953461452e-04
-1.923205514062499788e+03 -2.455284561736359172e-01 6.281981817828155013e-01 6.528563433674094280e-04
-1.922163126250000005e+03 -2.577241120724963475e-01 6.309900069096339159e-01 6.781817666887764075e-04
-1.921120738437499995e+03 -2.701532534299754817e-01 6.332337363751696646e-01 7.006507855184539212e-04
-1.920078350624999757e+03 -2.827555222320217165e-01 6.349196500982123847e-01 7.210028151903433895e-04
-1.919035962812499974e+03 -2.954838480086078301e-01 6.359474110233989119e-01 7.398595644304360296e-04
-1.917993574999999510e+03 -3.082656852607554843e-01 6.362383863525753469e-01 7.574854870420324798e-04
-1.916951187187499727e+03 -3.209722193251039468e-01 6.358094845001119877e-01 7.743445602015637920e-04
-1.915908799374999944e+03 -3.335018150867395392e-01 6.347166987633034996e-01 7.907048087701300070e-04
-1.914866411562499707e+03 -3.457884395618729956e-01 6.329952342961870926e-01 8.062795224448446796e-04
-1.913824023750000151e+03 -3.578457051340857564e-01 6.306981628975106835e-01 8.208338868261962247e-04
-1.912781635937499914e+03 -3.696418118950735021e-01 6.278824302109859978e-01 8.343821989287605575e-04
-1.911739248124999904e+03 -3.810736587491622140e-01 6.245033021813515273e-01 8.473127579943535038e-04
-1.910696860312500121e+03 -3.920278170008497098e-01 6.205078096529502707e-01 8.596880334578049397e-04
-1.909654472499999656e+03 -4.024611027128540131e-01 6.159348897645541276e-01 8.715109296450688613e-04
-1.908612084687499873e+03 -4.124080136395352758e-01 6.108362570921289647e-01 8.832873220746142269e-04
-1.907569696874999863e+03 -4.218658334750362005e-01 6.052348661853743650e-01 8.951690399409397911e-04
-1.906527309062500080e+03 -4.307519866857681956e-01 5.991310773459446182e-01 9.068908528990764911e-04
-1.905484921249999843e+03 -4.389835720851115730e-01 5.925976578244785964e-01 9.181257602762875596e-04
-1.904442533437499833e+03 -4.465235492473120793e-01 5.856964581819841253e-01 9.287338001040189002e-04
-1.903400145624999823e+03 -4.533870020060851158e-01 5.784050753941523126e-01 9.388249349619023822e-04
-1.902357757812499585e+03 -4.595760445385584925e-01 5.707749727342111834e-01 9.481864628900813592e-04
-1.901315369999999803e+03 -4.650384689042355579e-01 5.628474027448122641e-01 9.565422583000922569e-04
-1.900272982187499792e+03 -4.697086284908690290e-01 5.545856492371078472e-01 9.640073837524401048e-04
-1.899230594374999782e+03 -4.735273660897586501e-01 5.460831765267183391e-01 9.709016636058959626e-04
-1.898188206562500000e+03 -4.764426503875351937e-01 5.374176004821975550e-01 9.771141127929133113e-04
-1.897145818749999535e+03 -4.784390309720143453e-01 5.285337121288147255e-01 9.824034695118228321e-04
-1.896103430937499752e+03 -4.795695545367985035e-01 5.194731360334587933e-01 9.869738568805044160e-04
-1.895061043124999969e+03 -4.798135196353513487e-01 5.102347848641524131e-01 9.910248875997073464e-04
-1.894018655312499504e+03 -4.791230796982549056e-01 5.007660575280084014e-01 9.949721947395389482e-04
-1.892976267499999722e+03 -4.774830106418311293e-01 4.911602201898678799e-01 9.993038732651687243e-04
-1.891933879687499712e+03 -4.748717675172384745e-01 4.814298283376026166e-01 1.004071562146533793e-03
-1.890891491874999929e+03 -4.713328052208322627e-01 4.714461122100733759e-01 1.009196442628602138e-03
-1.889849104062499919e+03 -4.668185787381723406e-01 4.612888790784877013e-01 1.014465639162266935e-03
-1.888806716249999681e+03 -4.612554715643777392e-01 4.511466026421306896e-01 1.019810892686484529e-03
-1.887764328437499898e+03 -4.546224455759745320e-01 4.411243094108855400e-01 1.024858768928556046e-03
-1.886721940625000116e+03 -4.469439304655036804e-01 4.312449677647830493e-01 1.028827519880921686e-03
-1.885679552812499651e+03 -4.383707469462310713e-01 4.214489297338513962e-01 1.031638633710269025e-03
-1.884637164999999868e+03 -4.289683618031642220e-01 4.116791369446435866e-01 1.033229473846244452e-03
-1.883594777187499631e+03 -4.187388131392080770e-01 4.019154927407130318e-01 1.033190265746730631e-03
-1.882552389374999848e+03 -4.077336450138000501e-01 3.921466662443487405e-01 1.031563335611159187e-03
-1.881510001562499838e+03 -3.960477630720647957e-01 3.823578860205085750e-01 1.028704820757809666e-03
-1.880467613749999600e+03 -3.837595958333230861e-01 3.725462207829066119e-01 1.024796606807539239e-03
-1.879425225937499818e+03 -3.709464241605225920e-01 3.627990610451895526e-01 1.019646856994510650e-03
-1.878382838125000035e+03 -3.576839919657254230e-01 3.532201019220284621e-01 1.012754211374975073e-03
-1.877340450312499570e+03 -3.439660340057450472e-01 3.437374760956160014e-01 1.003710869976898136e-03
-1.876298062499999787e+03 -3.298050129973195688e-01 3.342430610472345021e-01 9.920455680052626089e-04
-1.875255674687500004e+03 -3.152393453426787784e-01 3.247329409065084493e-01 9.774232127771722341e-04
-1.874213286874999540e+03 -3.003487342043552610e-01 3.151956165825979261e-01 9.600608935428444181e-04
-1.873170899062499757e+03 -2.852145008561026152e-01 3.056869532880185369e-01 9.403350709521116329e-04
-1.872128511249999974e+03 -2.698590351298850720e-01 2.962204603413879922e-01 9.182239111108523666e-04
-1.871086123437499964e+03 -2.543304092506502023e-01 2.868336622981758066e-01 8.935098255074593867e-04
-1.870043735624999954e+03 -2.386069836163303703e-01 2.776349033078351347e-01 8.664485677345766046e-04
-1.869001347812499716e+03 -2.226844868449393555e-01 2.686921166099933700e-01 8.373272917882719447e-04
-1.867958959999999934e+03 -2.065556470572973702e-01 2.600130368810288917e-01 8.060077674162792558e-04
-1.866916572187500151e+03 -1.902595341346846047e-01 2.515635233217967670e-01 7.724233975729287351e-04
-1.865874184375000368e+03 -1.738704980109211373e-01 2.433685054629637634e-01 7.369251589417004410e-04
-1.864831796562499903e+03 -1.574238907661959230e-01 2.353503709760390028e-01 6.996329326442922523e-04
-1.863789408750000121e+03 -1.409459311434446138e-01 2.274761854573675579e-01 6.603045728017639324e-04
-1.862747020937499883e+03 -1.244082203438582335e-01 2.198650634568437290e-01 6.190762771887783119e-04
-1.861704633124999873e+03 -1.077725916776784421e-01 2.126701472770938794e-01 5.762537680472850461e-04
-1.860662245312500090e+03 -9.114795669286489266e-02 2.058938358029099858e-01 5.318374966168384291e-04
-1.859619857499999853e+03 -7.466136509357954032e-02 1.994179703988889774e-01 4.860830277785082275e-04
-1.858577469687500070e+03 -5.837417897850299964e-02 1.932438436451418828e-01 4.390896566889126496e-04
-1.857535081874999605e+03 -4.238072842612400359e-02 1.874332042276533328e-01 3.907127922699410406e-04
-1.856492694062499822e+03 -2.689531143111430211e-02 1.819784789254989821e-01 3.409225199721448358e-04
-1.855450306250000040e+03 -1.209571138239234900e-02 1.767139198501485320e-01 2.896889706002329120e-04
-1.854407918437499802e+03 1.988058285293900496e-03 1.715885144920577532e-01 2.371434052503168001e-04
-1.853365530624999792e+03 1.529728859804740937e-02 1.666186258012093135e-01 1.835700668917966325e-04
-1.852323142812499555e+03 2.778070325239009875e-02 1.617998681101890934e-01 1.294468989039391788e-04
-1.851280754999999772e+03 3.939617142562210073e-02 1.571741896565863883e-01 7.471955656082352468e-05
-1.850238367187499989e+03 5.013261192578555292e-02 1.527620108882522254e-01 1.940081311172208844e-05
-1.849195979374999524e+03 6.000668072547274412e-02 1.485961869372404709e-01 -3.603371000392857366e-05
-1.848153591562499741e+03 6.898439785865212448e-02 1.446157917971680473e-01 -9.128710707386784732e-05
-1.847111203749999731e+03 7.707933777613470983e-02 1.408369449725898337e-01 -1.464124311776979909e-04
-1.846068815937499494e+03 8.439773748708613577e-02 1.373733679745520464e-01 -2.011968879366918413e-04
-1.845026428124999711e+03 9.100217895370915633e-02 1.341923722114435891e-01 -2.553322447236193947e-04
-1.843984040312499928e+03 9.686333839473663943e-02 1.312814277359306558e-01 -3.086511465541362954e-04
-1.842941652499999918e+03 1.019363683219786931e-01 1.287831530750612186e-01 -3.606764671144176084e-04
-1.841899264687499681e+03 1.062602011209141384e-01 1.268799646697928163e-01 -4.111976816965181095e-04
-1.840856876874999671e+03 1.099260817380800503e-01 1.256920593025548927e-01 -4.603224350546891480e-04
-1.839814489062499888e+03 1.130204039981625025e-01 1.252566436626292579e-01 -5.080457193785111250e-04
-1.838772101249999878e+03 1.156011388042720994e-01 1.255719988198427950e-01 -5.543997553328699427e-04
-1.837729713437499640e+03 1.175753303964341134e-01 1.266256982405751241e-01 -5.998839665016605536e-04
-1.836687325624999630e+03 1.187705302862712281e-01 1.284330615479894466e-01 -6.447802524616348934e-04
-1.835644937812499847e+03 1.191486091640590606e-01 1.310327255703782334e-01 -6.889130989307260065e-04
-1.834602549999999837e+03 1.186847775793033466e-01 1.344055677348211519e-01 -7.321774648350120413e-04
-1.833560162187499600e+03 1.172902125558458464e-01 1.385409024425179603e-01 -7.746284431393150351e-04
-1.832517774374999817e+03 1.149460722700563764e-01 1.435233635959835830e-01 -8.161300477412589518e-04
-1.831475386562499580e+03 1.116387290361876145e-01 1.494155692564579641e-01 -8.562230971402318711e-04
-1.830432998749999570e+03 1.073541524625584859e-01 1.561936478372544235e-01 -8.948006062551483626e-04
-1.829390610937499559e+03 1.020358754740812723e-01 1.637278819234763427e-01 -9.320693448971783049e-04
-1.828348223124999777e+03 9.562800449353886512e-02 1.718817797137235648e-01 -9.679686924778517932e-04
-1.827305835312499767e+03 8.817144307152885441e-02 1.806194937653388122e-01 -1.001881378414284538e-03
-1.826263447499999984e+03 7.980373720433694973e-02 1.898617344698936837e-01 -1.032833920232012481e-03
-1.825221059687499746e+03 7.071257164443336962e-02 1.995814276992170233e-01 -1.060236666436102258e-03
-1.824178671874999736e+03 6.103927152909907616e-02 2.096985099246135575e-01 -1.083985862182704771e-03
-1.823136284062499726e+03 5.081763657144044988e-02 2.201155354303428180e-01 -1.103899070304952381e-03
-1.822093896250000171e+03 4.002007091378101400e-02 2.308293738807502826e-01 -1.119950635424917960e-03
-1.821051508437499933e+03 2.874625013038970001e-02 2.417030142879159627e-01 -1.132213580317725050e-03
-1.820009120624999923e+03 1.708616430943107889e-02 2.527357193790502610e-01 -1.140612126025071071e-03
-1.818966732812500140e+03 4.957606514705975576e-03 2.639680815229259458e-01 -1.145156449481826797e-03
-1.817924344999999676e+03 -7.760555896964713152e-03 2.753740305510747333e-01 -1.146013010560507526e-03
-1.816881957187499893e+03 -2.103092563897505929e-02 2.869278447263033383e-01 -1.143600000390265336e-03
-1.815839569375000110e+03 -3.474822671413450859e-02 2.985821096460932189e-01 -1.138662962590970612e-03
-1.814797181562500100e+03 -4.880162900143834859e-02 3.104097098055055293e-01 -1.131743974868943976e-03
-1.813754793750000090e+03 -6.313366370675677075e-02 3.224612734661881919e-01 -1.123370154368094316e-03
-1.812712405937499852e+03 -7.765780775489632137e-02 3.346767344509616882e-01 -1.114054177180446269e-03
-1.811670018124999842e+03 -9.235158652128908074e-02 3.469109813710926082e-01 -1.103792085939823107e-03
-1.810627630312500060e+03 -1.072712097361192135e-01 3.590872954791311522e-01 -1.092802048543028677e-03
-1.809585242499999822e+03 -1.223934215303407874e-01 3.713026114125374533e-01 -1.081895941211798206e-03
-1.808542854687499812e+03 -1.377176826683041977e-01 3.835585824468252802e-01 -1.071750590268909708e-03
-1.807500466874999802e+03 -1.533116568614997233e-01 3.958330409966177021e-01 -1.062464029546066925e-03
-1.806458079062500019e+03 -1.693394147850844078e-01 4.081805310478901494e-01 -1.054098352586143933e-03
-1.805415691249999782e+03 -1.858834219745346128e-01 4.206428911289533668e-01 -1.046602355338406912e-03
-1.804373303437499771e+03 -2.028519650930265539e-01 4.332469395465618489e-01 -1.040087099511734225e-03
-1.803330915624999989e+03 -2.201484934037310770e-01 4.459030893937454554e-01 -1.034898170252006961e-03
-1.802288527812499524e+03 -2.376051688719257315e-01 4.584700335934293602e-01 -1.031139987147954669e-03
-1.801246139999999741e+03 -2.551299686305414927e-01 4.707747035847500428e-01 -1.028430677749538232e-03
-1.800203752187499731e+03 -2.727699996979780495e-01 4.827281311694449073e-01 -1.026177924892537853e-03
-1.799161364374999721e+03 -2.906273009894476678e-01 4.944823099617893236e-01 -1.024354790595619243e-03
-1.798118976562500166e+03 -3.087487675588090896e-01 5.061106667686122718e-01 -1.022590764734069993e-03
-1.797076588749999701e+03 -3.273072883757157103e-01 5.177039186839509366e-01 -1.020660738880711446e-03
-1.796034200937499918e+03 -3.464621604632801000e-01 5.294390772354764518e-01 -1.018963460927318565e-03
-1.794991813125000135e+03 -3.661652832331859786e-01 5.411703093748699844e-01 -1.017901423546462968e-03
-1.793949425312499670e+03 -3.864430982876642107e-01 5.527365941175653719e-01 -1.017694138597104907e-03
-1.792907037499999888e+03 -4.072242932265537907e-01 5.641571177282744820e-01 -1.018005501303253894e-03
-1.791864649687499650e+03 -4.284517689164770715e-01 5.752579224682654591e-01 -1.019120817647664514e-03
-1.790822261874999867e+03 -4.501483746374225214e-01 5.858908138296825552e-01 -1.021500898503677549e-03
-1.789779874062499857e+03 -4.722628478847031852e-01 5.959486332373169493e-01 -1.025722136211210025e-03
-1.788737486249999620e+03 -4.947950516754779926e-01 6.052442623332415783e-01 -1.032562356948326255e-03
-1.787695098437499837e+03 -5.179704807745371120e-01 6.138424679790889238e-01 -1.041867328649464554e-03
-1.786652710624999372e+03 -5.420456742990812371e-01 6.219053462406409771e-01 -1.053872696600064275e-03
-1.785610322812499589e+03 -5.672835201659854887e-01 6.292431827376229192e-01 -1.068646923188215896e-03
-1.784567934999999807e+03 -5.939760929014059609e-01 6.355157153547280613e-01 -1.085288718796921514e-03
-1.783525547187499569e+03 -6.220725383291632049e-01 6.406038678766868832e-01 -1.102875647479771961e-03
-1.782483159374999786e+03 -6.514032033864933791e-01 6.445190460457612680e-01 -1.120949028013468705e-03
-1.781440771562499549e+03 -6.819350099937084853e-01 6.473848676882114628e-01 -1.139045559615947103e-03
-1.780398383749999539e+03 -7.137558042754452714e-01 6.493841714561622291e-01 -1.156398872410628218e-03
-1.779355995937499756e+03 -7.468041058513507080e-01 6.507219434885093134e-01 -1.171806045787999323e-03
-1.778313608124999973e+03 -7.809355840829566020e-01 6.515094035259447747e-01 -1.184372578704788025e-03
-1.777271220312499509e+03 -8.160875378245686651e-01 6.517110555961449503e-01 -1.194797031805670123e-03
-1.776228832499999726e+03 -8.521214048324513568e-01 6.513521773207222587e-01 -1.203307341274813345e-03
-1.775186444687500170e+03 -8.890022110167838942e-01 6.504377217986170301e-01 -1.209438180837892366e-03
-1.774144056874999706e+03 -9.267421037658816196e-01 6.487031581843677452e-01 -1.213174902915390482e-03
-1.773101669062499923e+03 -9.652818059270444895e-01 6.462628140353825490e-01 -1.214982747102983946e-03
-1.772059281250000140e+03 -1.004591671701361877e+00 6.435020453561673959e-01 -1.215020994508852689e-03
-1.771016893437499903e+03 -1.044628809879676545e+00 6.406736482749517680e-01 -1.213582928166877066e-03
-1.769974505625000120e+03 -1.085392347609360986e+00 6.379190967090881959e-01 -1.211279160172639693e-03
-1.768932117812500110e+03 -1.127041052429784251e+00 6.353781178597650570e-01 -1.207951311817258722e-03
-1.767889729999999872e+03 -1.169553822339580273e+00 6.334399359430628040e-01 -1.202856782233319329e-03
-1.766847342187500089e+03 -1.212802101047207870e+00 6.323408599071580483e-01 -1.194968344385644379e-03
-1.765804954374999625e+03 -1.256533022749593220e+00 6.321185963212159198e-01 -1.183321240456540078e-03
-1.764762566562499842e+03 -1.300608954720712251e+00 6.328846716824585439e-01 -1.167800914473495714e-03
-1.763720178750000059e+03 -1.344882328048037090e+00 6.346887173118359593e-01 -1.149094169516014967e-03
-1.762677790937499822e+03 -1.389211378782858608e+00 6.376785848019598246e-01 -1.127608678612684271e-03
-1.761635403124999812e+03 -1.433700929892355314e+00 6.422935324271121793e-01 -1.103698018439995803e-03
-1.760593015312499574e+03 -1.478406384937797080e+00 6.490085820110294001e-01 -1.078026184401683317e-03
-1.759550627499999791e+03 -1.523344922531180590e+00 6.579619481011467208e-01 -1.051017267677703147e-03
-1.758508239687500009e+03 -1.568866753821888116e+00 6.690931502681565224e-01 -1.021659626565486626e-03
-1.757465851874999544e+03 -1.615271213788628701e+00 6.822193108189917865e-01 -9.883643488466894219e-04
-1.756423464062499761e+03 -1.662405933564549354e+00 6.971116114565516497e-01 -9.504063543867253628e-04
-1.755381076249999978e+03 -1.710012360879755056e+00 7.138269008203076416e-01 -9.066296025426544931e-04
-1.754338688437499968e+03 -1.757836240459621946e+00 7.324185585841908042e-01 -8.565310490031798800e-04
-1.753296300624999731e+03 -1.805598697165284650e+00 7.529075971822887237e-01 -8.006992710338281787e-04
-1.752253912812499721e+03 -1.853209513878693260e+00 7.755265562446860272e-01 -7.386065444019385097e-04
-1.751211524999999938e+03 -1.900726866804850923e+00 8.007446474591252139e-01 -6.686815703917039925e-04
-1.750169137187500155e+03 -1.948237998838218132e+00 8.289770573430045308e-01 -5.890801350724100350e-04
-1.749126749374999690e+03 -1.995423635848669219e+00 8.604114493810139930e-01 -4.987080904964307122e-04
-1.748084361562499907e+03 -2.041933086679203591e+00 8.952280933165253085e-01 -3.963140639748053123e-04
-1.747041973749999897e+03 -2.088110686618541489e+00 9.337400795439839696e-01 -2.808696333360800835e-04
-1.745999585937499660e+03 -2.134558958643092641e+00 9.763716001837239311e-01 -1.526145142922512819e-04
-1.744957198124999877e+03 -2.181286897637923161e+00 1.023205424478878411e+00 -1.285621298736640489e-05
-1.743914810312499867e+03 -2.228262837319200163e+00 1.074025909836830328e+00 1.361866739028314336e-04
-1.742872422500000084e+03 -2.275587767412601270e+00 1.129002457834594519e+00 2.927906087689009784e-04
-1.741830034687499619e+03 -2.323413967202735630e+00 1.188241617434232955e+00 4.552630414794367692e-04
-1.740787646874999837e+03 -2.372348534264110409e+00 1.251561258809974708e+00 6.236013865679027914e-04
-1.739745259062499827e+03 -2.423083377914771130e+00 1.318973957436330169e+00 7.991075266659506153e-04
-1.738702871249999816e+03 -2.476141022579486428e+00 1.390356569691631794e+00 9.806026477685316455e-04
-1.737660483437499579e+03 -2.531178861147855841e+00 1.465737994350709172e+00 1.166334446512644341e-03
-1.736618095624999569e+03 -2.588051530310515158e+00 1.545503143878217189e+00 1.355003601764335000e-03
-1.735575707812499786e+03 -2.647162043835961320e+00 1.629516628865195438e+00 1.544811833084442894e-03
-1.734533320000000003e+03 -2.708908376448766919e+00 1.717509755754794698e+00 1.733742606059455148e-03
-1.733490932187499538e+03 -2.773427011479503435e+00 1.809158461490842251e+00 1.919129170749351828e-03
-1.732448544374999756e+03 -2.840861687600658492e+00 1.904221175995002735e+00 2.099675718051151156e-03
-1.731406156562499518e+03 -2.911245349096476254e+00 2.002728175485522399e+00 2.274143297912602744e-03
-1.730363768749999508e+03 -2.984726916237913752e+00 2.104788309154036696e+00 2.441450050209235164e-03
-1.729321380937499725e+03 -3.061253542612984102e+00 2.210502901364928441e+00 2.601114086436799415e-03
-1.728278993124999488e+03 -3.140634101259693445e+00 2.320060146039353732e+00 2.751454685209446874e-03
-1.727236605312499933e+03 -3.222846433369168206e+00 2.433295142443470560e+00 2.890028973680601639e-03
-1.726194217500000150e+03 -3.307910422674246842e+00 2.550191899751148572e+00 3.014950200014884611e-03
-1.725151829687499912e+03 -3.395303580311361369e+00 2.670612040686708877e+00 3.125825515021544553e-03
-1.724109441874999902e+03 -3.484764631354796194e+00 2.794454846484470067e+00 3.222300193331423777e-03
-1.723067054062500119e+03 -3.576655500655223197e+00 2.921915482478190107e+00 3.303058145457039418e-03
-1.722024666250000109e+03 -3.671522692161307777e+00 3.053541945988574202e+00 3.366022526141312574e-03
-1.720982278437499872e+03 -3.769720502900478554e+00 3.189183220937407803e+00 3.410139494764543103e-03
-1.719939890625000089e+03 -3.871777387464097497e+00 3.328602989518776312e+00 3.435803223430532616e-03
-1.718897502812500079e+03 -3.977782096399769873e+00 3.471342500019876542e+00 3.442539066454237181e-03
-1.717855114999999842e+03 -4.087899245580477903e+00 3.616945235170432760e+00 3.428942981581551211e-03
-1.716812727187499831e+03 -4.201872933641007002e+00 3.764797291847245653e+00 3.395762254419273495e-03
-1.715770339374999821e+03 -4.318785844195516255e+00 3.913788841941105101e+00 3.344134586106761991e-03
-1.714727951562500039e+03 -4.437846341717867737e+00 4.063126836259894681e+00 3.274953426353394582e-03
-1.713685563750000256e+03 -4.558339576134976312e+00 4.212017128091966711e+00 3.189656041009278353e-03
-1.712643175937499791e+03 -4.679307689844731222e+00 4.359705843376742607e+00 3.089446586747540344e-03
-1.711600788125000008e+03 -4.799987121191152006e+00 4.505422743633220151e+00 2.975493227341985143e-03
-1.710558400312499771e+03 -4.920576819092234544e+00 4.648646072572139687e+00 2.847209473490712201e-03
-1.709516012499999761e+03 -5.041508869784923519e+00 4.789342194485310955e+00 2.704659978908998015e-03
-1.708473624687499978e+03 -5.162767723837913714e+00 4.927632774061015297e+00 2.547586840042570782e-03
-1.707431236874999740e+03 -5.284111909132491292e+00 5.063528385028253531e+00 2.374789808770170173e-03
-1.706388849062500185e+03 -5.405497130674409512e+00 5.197335101017065639e+00 2.186106507428496951e-03
-1.705346461249999493e+03 -5.526450256254072713e+00 5.328905879191907502e+00 1.982090698500831114e-03
-1.704304073437499937e+03 -5.646703612694318863e+00 5.458035963477462893e+00 1.763493279842509500e-03
-1.703261685625000155e+03 -5.766006019804083671e+00 5.584653667576783498e+00 1.531990161624316362e-03
-1.702219297812499690e+03 -5.884346350336741693e+00 5.709072513664235515e+00 1.290056117370711602e-03
-1.701176909999999907e+03 -6.001027035753452310e+00 5.830958066140950358e+00 1.038620719652421287e-03
-1.700134522187499670e+03 -6.115285655807593201e+00 5.949485607565858203e+00 7.783453272282385947e-04
-1.699092134374999887e+03 -6.226523766464062248e+00 6.064195067280101270e+00 5.109347413008039421e-04
-1.698049746562500104e+03 -6.335138225048851268e+00 6.175938356190577849e+00 2.377864234944825138e-04
-1.697007358749999639e+03 -6.441187873002292008e+00 6.285177099408096879e+00 -4.094161286225162953e-05
-1.695964970937499857e+03 -6.544522488399652005e+00 6.391583728050235891e+00 -3.245853105208704203e-04
-1.694922583124999846e+03 -6.645333181194325256e+00 6.494777172809587995e+00 -6.107883749891360094e-04
-1.693880195312499609e+03 -6.744193570198580900e+00 6.595821103809255348e+00 -8.988761567430064367e-04
-1.692837807499999826e+03 -6.840818929205529031e+00 6.695413208981259245e+00 -1.189769279771490723e-03
-1.691795419687499589e+03 -6.934743764926774467e+00 6.793408889484553015e+00 -1.482356254106495606e-03
-1.690753031874999806e+03 -7.025716090493276056e+00 6.889593470781226081e+00 -1.774373557082416534e-03
-1.689710644062499568e+03 -7.113477499099913892e+00 6.983588872702335415e+00 -2.063385165277546902e-03
-1.688668256249999558e+03 -7.198220200162574578e+00 7.075148666787154816e+00 -2.346888775875354948e-03
-1.687625868437499776e+03 -7.279098162279515449e+00 7.163298162301269478e+00 -2.622675413165093811e-03
-1.686583480624999311e+03 -7.355407792711470272e+00 7.247699469109846859e+00 -2.888982491839291525e-03
-1.685541092812499528e+03 -7.426804240016412706e+00 7.328355240923565717e+00 -3.144305522308718862e-03
-1.684498704999999745e+03 -7.492828735739279544e+00 7.404943934529482519e+00 -3.388104088615909604e-03
-1.683456317187499735e+03 -7.552447532461137314e+00 7.476537576151208064e+00 -3.620453538299164831e-03
-1.682413929374999725e+03 -7.604429534443848837e+00 7.542430453966069592e+00 -3.840562655545543685e-03
-1.681371541562499488e+03 -7.647696637025805266e+00 7.602490536787414044e+00 -4.047612351551320084e-03
-1.680329153749999932e+03 -7.681200279047042834e+00 7.656554905558886404e+00 -4.240960773387703053e-03
-1.679286765937499922e+03 -7.703791967261800266e+00 7.703747448244117280e+00 -4.419568295378937042e-03
-1.678244378124999685e+03 -7.714339309087126395e+00 7.742921104867072302e+00 -4.582559502853513107e-03
-1.677201990312499674e+03 -7.712261792163881857e+00 7.773139685342884242e+00 -4.729815714582095813e-03
-1.676159602499999892e+03 -7.698602137260595057e+00 7.794877646809834637e+00 -4.861941527413281283e-03
-1.675117214687500109e+03 -7.673973996495554672e+00 7.808009656329351067e+00 -4.979553038436224099e-03
-1.674074826874999644e+03 -7.639095630494772138e+00 7.812230180312528915e+00 -5.083360116220177020e-03
-1.673032439062499861e+03 -7.595147679083956938e+00 7.808187651721271827e+00 -5.173403239386584369e-03
-1.671990051250000079e+03 -7.543319616092878377e+00 7.797070366745742831e+00 -5.249906188561088115e-03
-1.670947663437499841e+03 -7.484199350815560869e+00 7.779483289864186801e+00 -5.313437188295988892e-03
-1.669905275625000058e+03 -7.417900612498342205e+00 7.755771788609000517e+00 -5.364431915481167670e-03
-1.668862887812500048e+03 -7.344958640114125359e+00 7.726201853250671547e+00 -5.402438132596021694e-03
-1.667820499999999811e+03 -7.265662312068743134e+00 7.690530436732449182e+00 -5.426808906142040721e-03
-1.666778112187500028e+03 -7.180390087107680230e+00 7.648683441272068784e+00 -5.437167004281703159e-03
-1.665735724374999563e+03 -7.089498560801286153e+00 7.600827324173629052e+00 -5.433552976175250356e-03
-1.664693336562499780e+03 -6.993588809478202606e+00 7.547882500211303913e+00 -5.416247410505298926e-03
-1.663650948749999998e+03 -6.893791426548938617e+00 7.490508520536504733e+00 -5.385733031472500140e-03
-1.662608560937499988e+03 -6.791092550203233102e+00 7.428983796713001908e+00 -5.343531859951909484e-03
-1.661566173124999750e+03 -6.686485217340781162e+00 7.363744595170177654e+00 -5.291320964014550876e-03
-1.660523785312499740e+03 -6.580745325639631105e+00 7.295451062169495238e+00 -5.228850886175462169e-03
-1.659481397499999730e+03 -6.474401474268686840e+00 7.224973183212900274e+00 -5.155152670807551518e-03
-1.658439009687500175e+03 -6.368333986380792844e+00 7.153288764071551675e+00 -5.070534485785040471e-03
-1.657396621874999937e+03 -6.262944311170972611e+00 7.080637694501159984e+00 -4.975735570439915149e-03
-1.656354234062499927e+03 -6.158518549544981013e+00 7.007127561387432202e+00 -4.870474773720168300e-03
-1.655311846249999917e+03 -6.055236592246389549e+00 6.932781608060818002e+00 -4.754785146105014459e-03
-1.654269458437500134e+03 -5.953212054645115714e+00 6.857701775400660615e+00 -4.631006494031921286e-03
-1.653227070624999897e+03 -5.852634960409178078e+00 6.782172507707192821e+00 -4.501624496253368336e-03
-1.652184682812499886e+03 -5.753491731927974584e+00 6.706198093061990662e+00 -4.367504082905605475e-03
-1.651142295000000104e+03 -5.655657046669015919e+00 6.629519924298287847e+00 -4.229815440971966892e-03
-1.650099907187499639e+03 -5.559230443153468926e+00 6.552288126228855702e+00 -4.088948765402240088e-03
-1.649057519374999856e+03 -5.464535450825360741e+00 6.474626715150920475e+00 -3.944600319400522886e-03
-1.648015131562499846e+03 -5.371755638838405567e+00 6.396441222681455763e+00 -3.797645285376137752e-03
-1.646972743749999836e+03 -5.280767299884408850e+00 6.317560083855182640e+00 -3.649410720396982586e-03
-1.645930355937499826e+03 -5.191696248066033803e+00 6.238001260692833227e+00 -3.501520289008521261e-03
-1.644887968124999588e+03 -5.105023539146409384e+00 6.157984555296274642e+00 -3.354794759149434639e-03
-1.643845580312499806e+03 -5.021093642140323610e+00 6.077626682954789139e+00 -3.210411937644349571e-03
-1.642803192500000023e+03 -4.939987998617842990e+00 5.996867942607305935e+00 -3.069350064698712736e-03
-1.641760804687499558e+03 -4.861391489094023299e+00 5.915262697045168494e+00 -2.931637056094142310e-03
-1.640718416874999775e+03 -4.785373964411897774e+00 5.832773816979896608e+00 -2.797026156901910934e-03
-1.639676029062499538e+03 -4.711852443874533947e+00 5.749581574016607632e+00 -2.664468421362284171e-03
-1.638633641249999755e+03 -4.640698765015739191e+00 5.665578400145113491e+00 -2.533202669349790027e-03
-1.637591253437499745e+03 -4.571886497381769665e+00 5.580495995490633021e+00 -2.402726779030199284e-03
-1.636548865624999735e+03 -4.505273061651631217e+00 5.494825516026445200e+00 -2.273788056145201013e-03
-1.635506477812499952e+03 -4.440875910056605314e+00 5.409190318047156332e+00 -2.148503683674298555e-03
-1.634464089999999942e+03 -4.378855097207953406e+00 5.324194332210239189e+00 -2.027544930000246132e-03
-1.633421702187499932e+03 -4.319018403934215655e+00 5.239541018421894236e+00 -1.910934105929547886e-03
-1.632379314375000149e+03 -4.261709393970982696e+00 5.155174532242835284e+00 -1.797779001142823466e-03
-1.631336926562499684e+03 -4.206633060332178431e+00 5.071183164578010327e+00 -1.686765264818369716e-03
-1.630294538749999901e+03 -4.152957962678341275e+00 4.987304605358682252e+00 -1.577188638642904386e-03
-1.629252150937499891e+03 -4.100392594782321432e+00 4.903618807834046578e+00 -1.467359412086731169e-03
-1.628209763125000109e+03 -4.049275236607098094e+00 4.820599019276420982e+00 -1.356782083244076299e-03
-1.627167375312499871e+03 -3.999896903458597830e+00 4.738311336345743641e+00 -1.245474860438646001e-03
-1.626124987499999861e+03 -3.952328398150296351e+00 4.656950654475259910e+00 -1.133419088186700657e-03
-1.625082599687499851e+03 -3.906675615430035720e+00 4.576531216065045982e+00 -1.021112634920302766e-03
-1.624040211874999613e+03 -3.863167722485504108e+00 4.496728058831912733e+00 -9.080085560930623023e-04
-1.622997824062499831e+03 -3.821887780716787919e+00 4.417741870296595152e+00 -7.929542482957511584e-04
-1.621955436249999821e+03 -3.782534025384006515e+00 4.339425848296620813e+00 -6.754529181941307508e-04
-1.620913048437499810e+03 -3.745246923370590508e+00 4.261771007156959001e+00 -5.559311110094128849e-04
-1.619870660624999573e+03 -3.710130909500182650e+00 4.185037479347023748e+00 -4.345030757768363408e-04
-1.618828272812499563e+03 -3.676747439653781591e+00 4.109142025753800276e+00 -3.113577545198126847e-04
-1.617785884999999780e+03 -3.644996691840904024e+00 4.034071566992343705e+00 -1.870068938294202872e-04
-1.616743497187499997e+03 -3.614531369448379383e+00 3.959790718160128620e+00 -6.189848362889421168e-05
-1.615701109374999760e+03 -3.584886291137334258e+00 3.886504551671518648e+00 6.297390376325755863e-05
-1.614658721562499750e+03 -3.555719026614656553e+00 3.814479454238173695e+00 1.866606517402709961e-04
-1.613616333749999740e+03 -3.526394203514634285e+00 3.743836350800016533e+00 3.090633105816983721e-04
-1.612573945937499957e+03 -3.496515326019864034e+00 3.674492382218851105e+00 4.288345991183021232e-04
-1.611531558124999947e+03 -3.466677416592760963e+00 3.607089804841011382e+00 5.444931526343699387e-04
-1.610489170312499937e+03 -3.437183452767034630e+00 3.542036870273592264e+00 6.549342239464276197e-04
-1.609446782499999927e+03 -3.407794470883449112e+00 3.479180656361092083e+00 7.591000343329663402e-04
-1.608404394687500144e+03 -3.378597512945122450e+00 3.418431143658464677e+00 8.563959610297615507e-04
-1.607362006874999906e+03 -3.349643950845720752e+00 3.359919613993927356e+00 9.462741027188050196e-04
-1.606319619062500124e+03 -3.320706181207772278e+00 3.304157922878656617e+00 1.029519491538264091e-03
-1.605277231249999659e+03 -3.291429400812993400e+00 3.251382837250877067e+00 1.105988526517621192e-03
-1.604234843437499876e+03 -3.261593672864087967e+00 3.201554474275485340e+00 1.176023197019519838e-03
-1.603192455625000093e+03 -3.231270645597415836e+00 3.154665628444887293e+00 1.240809147505573780e-03
-1.602150067812499628e+03 -3.200570324992169535e+00 3.110622264570389373e+00 1.300718310752743819e-03
-1.601107679999999846e+03 -3.169309008967719166e+00 3.069143220159570973e+00 1.356520605449396295e-03
-1.600065292187499836e+03 -3.137026917363438194e+00 3.029911169881626343e+00 1.408346447199747059e-03
-1.599022904374999825e+03 -3.103332667573437842e+00 2.992693829669558880e+00 1.455018870191321541e-03
-1.597980516562500043e+03 -3.068157419353950477e+00 2.957352748493770722e+00 1.495174274513498460e-03
-1.596938128749999578e+03 -3.031803916141843303e+00 2.923844396419005065e+00 1.529017642012163404e-03
-1.595895740937499795e+03 -2.994878726097134347e+00 2.892700385283237807e+00 1.557005188551241872e-03
-1.594853353124999785e+03 -2.957768729208506642e+00 2.864194667022916807e+00 1.578711765686908628e-03
-1.593810965312499548e+03 -2.920615491499947591e+00 2.838117598622351245e+00 1.594311928126590505e-03
-1.592768577499999765e+03 -2.883430420222917512e+00 2.814379331580894039e+00 1.604409081194716966e-03
-1.591726189687499755e+03 -2.846151303379474307e+00 2.793351690038021751e+00 1.608224496729380396e-03
-1.590683801874999745e+03 -2.808784172470248919e+00 2.775508542101539522e+00 1.604411289645275461e-03
-1.589641414062499734e+03 -2.771694227705824076e+00 2.760824259775337630e+00 1.593223019857061907e-03
-1.588599026249999952e+03 -2.735092250667581215e+00 2.748778084799603949e+00 1.575932377902505670e-03
-1.587556638437499942e+03 -2.699287081009172695e+00 2.739087702250795342e+00 1.552472637368111467e-03
-1.586514250624999931e+03 -2.664593855040250148e+00 2.731643636147824683e+00 1.521974725984065989e-03
-1.585471862812500149e+03 -2.631102756358979278e+00 2.726458086698475558e+00 1.483207547262444838e-03
-1.584429474999999911e+03 -2.598612083205366741e+00 2.723223863314685023e+00 1.434848216094857139e-03
-1.583387087187499901e+03 -2.566948432118144829e+00 2.721590069351696783e+00 1.377020854201586268e-03
-1.582344699375000118e+03 -2.536162535227009407e+00 2.721332462805833075e+00 1.309922881138991021e-03
-1.581302311562499881e+03 -2.506370115763116413e+00 2.722298314836036681e+00 1.233580073095528942e-03
-1.580259923750000098e+03 -2.477700340598256723e+00 2.724524750969623099e+00 1.149252009795742688e-03
-1.579217535937499633e+03 -2.450399572524030400e+00 2.728002413856590813e+00 1.058690093761698210e-03
-1.578175148124999851e+03 -2.424685389639460009e+00 2.732406134910717821e+00 9.634563836531822613e-04
-1.577132760312500068e+03 -2.400898637583388506e+00 2.737292682807172195e+00 8.644662796712416098e-04
-1.576090372499999603e+03 -2.379192450814217263e+00 2.742155081348023771e+00 7.615998320374224237e-04
-1.575047984687499820e+03 -2.359718291674946844e+00 2.746608889298558065e+00 6.547787948840478635e-04
-1.574005596874999583e+03 -2.342849800210748512e+00 2.750472452854019867e+00 5.446959586657245918e-04
-1.572963209062499800e+03 -2.328559089842090923e+00 2.753667001625082822e+00 4.316924970521231609e-04
-1.571920821250000017e+03 -2.316683184585309530e+00 2.755969151548766760e+00 3.163936302616869069e-04
-1.570878433437499552e+03 -2.307149379678953949e+00 2.757227069462167002e+00 1.999389038110810260e-04
-1.569836045624999770e+03 -2.299910576752739466e+00 2.757733560131095718e+00 8.300733254140030010e-05
-1.568793657812499760e+03 -2.294803265329478759e+00 2.757681156702188385e+00 -3.341995724289283445e-05
-1.567751269999999522e+03 -2.291732682843503177e+00 2.757181467509934869e+00 -1.488840289169949442e-04
-1.566708882187499739e+03 -2.290788211770872884e+00 2.756417261605374591e+00 -2.630163799096903263e-04
-1.565666494374999957e+03 -2.292247144144269555e+00 2.755456348742743700e+00 -3.748663583372809213e-04
-1.564624106562499946e+03 -2.296198232910280357e+00 2.754391245736974358e+00 -4.841652368094808215e-04
-1.563581718749999936e+03 -2.302409165877719932e+00 2.753215926595938168e+00 -5.915283491201954458e-04
-1.562539330937500154e+03 -2.310783000135773424e+00 2.752011193197088978e+00 -6.972787118047522534e-04
-1.561496943124999916e+03 -2.321482358503642374e+00 2.750927332690031424e+00 -8.006859144112335631e-04
-1.560454555312499906e+03 -2.334693830170262885e+00 2.749821031357357448e+00 -9.015800032922879079e-04
-1.559412167500000123e+03 -2.350363023627987324e+00 2.748561982943082072e+00 -1.000064163824671221e-03
-1.558369779687499886e+03 -2.368388258028541138e+00 2.747180176460698675e+00 -1.095873186397318616e-03
-1.557327391874999876e+03 -2.388613248164031866e+00 2.745797514764431124e+00 -1.188802709748235532e-03
-1.556285004062499866e+03 -2.411020595055344717e+00 2.744476937843685516e+00 -1.279227077826060452e-03
-1.555242616249999855e+03 -2.435778044717799240e+00 2.743140860385320678e+00 -1.367291818609992589e-03
-1.554200228437500073e+03 -2.462784807172667456e+00 2.741556153637786597e+00 -1.452033637836465862e-03
-1.553157840624999608e+03 -2.491846741554292866e+00 2.739573226830296360e+00 -1.532303017817933160e-03
-1.552115452812499825e+03 -2.522752282936415291e+00 2.737124028935324471e+00 -1.607702658188564114e-03
-1.551073065000000042e+03 -2.555290613113957221e+00 2.734257180678874466e+00 -1.677860390220415861e-03
-1.550030677187499577e+03 -2.589237759187323018e+00 2.730993633728723502e+00 -1.741923859696717716e-03
-1.548988289374999795e+03 -2.624222294192781302e+00 2.727292639058623180e+00 -1.799795002461515451e-03
-1.547945901562500012e+03 -2.659943554558433121e+00 2.723178046043946754e+00 -1.851897872696282345e-03
-1.546903513749999775e+03 -2.696167097709842420e+00 2.718678838544306142e+00 -1.898417318838053732e-03
-1.545861125937499764e+03 -2.732776068555413662e+00 2.713773890909208397e+00 -1.939406755262603182e-03
-1.544818738124999527e+03 -2.769610709030431384e+00 2.708544896011903180e+00 -1.975088738450845455e-03
-1.543776350312499744e+03 -2.806338662062541012e+00 2.702917304859969505e+00 -2.005956171668219282e-03
-1.542733962500000189e+03 -2.842670426030473152e+00 2.696611420209453325e+00 -2.032240252389519702e-03
-1.541691574687499724e+03 -2.878558574431283379e+00 2.689813120667128299e+00 -2.053709622307966793e-03
-1.540649186874999941e+03 -2.914000162935320049e+00 2.682745339287918362e+00 -2.070758175830596411e-03
-1.539606799062499704e+03 -2.948822907958104533e+00 2.675408654109198814e+00 -2.084227105294487667e-03
-1.538564411249999921e+03 -2.982633399496785742e+00 2.668097381085962283e+00 -2.094807181658913785e-03
-1.537522023437499911e+03 -3.015242510235945694e+00 2.661042055404278184e+00 -2.102923267760412399e-03
-1.536479635625000128e+03 -3.046674530335218734e+00 2.654385284734234851e+00 -2.108379121786453387e-03
-1.535437247812499891e+03 -3.077022743904342050e+00 2.648425593086210839e+00 -2.110793400854436147e-03
-1.534394859999999881e+03 -3.106255781138469896e+00 2.643213775881371408e+00 -2.109922814891007289e-03
-1.533352472187499870e+03 -3.134197300063612524e+00 2.638794344305283257e+00 -2.105441448135333959e-03
-1.532310084375000088e+03 -3.160893680515432180e+00 2.635138624253723805e+00 -2.097172014055534960e-03
-1.531267696562499850e+03 -3.186296656416525153e+00 2.632429156948865145e+00 -2.084711388658925732e-03
-1.530225308749999840e+03 -3.210207496868110688e+00 2.630762458374801049e+00 -2.067289104392090824e-03
-1.529182920937499830e+03 -3.232652095693832273e+00 2.629910441467179005e+00 -2.044771418707277098e-03
-1.528140533125000047e+03 -3.253601687413675059e+00 2.629700558903427243e+00 -2.017662193192588591e-03
-1.527098145312499810e+03 -3.272980928845146131e+00 2.629990819420688020e+00 -1.986526007232282225e-03
-1.526055757499999800e+03 -3.290907884117720172e+00 2.630854415150903236e+00 -1.951648643532333813e-03
-1.525013369687500017e+03 -3.307263288356169895e+00 2.632241174863191091e+00 -1.913500011922698776e-03
-1.523970981874999552e+03 -3.321793080132732889e+00 2.634156069632723529e+00 -1.872570090217010996e-03
-1.522928594062499769e+03 -3.334369341548462540e+00 2.636764906342186521e+00 -1.829072738533592517e-03
-1.521886206249999759e+03 -3.345010561342702804e+00 2.640071872151134258e+00 -1.782945669916488791e-03
-1.520843818437499749e+03 -3.353819490314543739e+00 2.644065065665981429e+00 -1.733943452839887059e-03
-1.519801430624999966e+03 -3.360765957046262464e+00 2.648864971013041192e+00 -1.682543852539026673e-03
-1.518759042812499729e+03 -3.365870718065138156e+00 2.654496995758010680e+00 -1.629580637196880594e-03
-1.517716654999999946e+03 -3.369158234566516974e+00 2.660822867539736070e+00 -1.575368727169523114e-03
-1.516674267187500163e+03 -3.370701019600903070e+00 2.667782812873950693e+00 -1.520027496342324412e-03
-1.515631879374999698e+03 -3.370716227991301661e+00 2.675377403824344302e+00 -1.464445109225351836e-03
-1.514589491562499916e+03 -3.369440032777817340e+00 2.683412889071027596e+00 -1.409017880492994092e-03
-1.513547103749999678e+03 -3.367030874233437832e+00 2.691659534161146894e+00 -1.353440774806334351e-03
-1.512504715937499896e+03 -3.363552528332535818e+00 2.700156095457801442e+00 -1.298021702879726324e-03
-1.511462328124999885e+03 -3.359197518670824945e+00 2.709100166180066438e+00 -1.243661423733782292e-03
-1.510419940312500103e+03 -3.354181341187670640e+00 2.718740681289268490e+00 -1.190831626624106170e-03
-1.509377552499999865e+03 -3.348722864696043189e+00 2.729266212057441354e+00 -1.139593753272269156e-03
-1.508335164687499855e+03 -3.342987854960888683e+00 2.740815048206105331e+00 -1.090303339264252908e-03
-1.507292776874999845e+03 -3.337192887090253635e+00 2.753400427381087923e+00 -1.042744075483730340e-03
-1.506250389062500062e+03 -3.331347000444286000e+00 2.766663771230485569e+00 -9.963355283084584981e-04
-1.505208001249999597e+03 -3.325303888716655276e+00 2.780301325447678273e+00 -9.510474318250505474e-04
-1.504165613437499815e+03 -3.319231888299785993e+00 2.794421781570710195e+00 -9.075459073680973779e-04
-1.503123225624999804e+03 -3.313555668062841519e+00 2.809374323301517151e+00 -8.660866392973276019e-04
-1.502080837812499567e+03 -3.308540950362214517e+00 2.825439509572704733e+00 -8.268679703681746035e-04
-1.501038449999999784e+03 -3.304375021774096144e+00 2.842767152953406207e+00 -7.900135603843104612e-04
-1.499996062187499774e+03 -3.301274191310691108e+00 2.861159871962250190e+00 -7.554577534571911297e-04
-1.498953674374999991e+03 -3.299179158493070751e+00 2.880447985728185500e+00 -7.232345788574714041e-04
-1.497911286562499527e+03 -3.298008740773412661e+00 2.900609635831548072e+00 -6.934063186380476232e-04
-1.496868898749999744e+03 -3.297865956836415258e+00 2.921449857145260065e+00 -6.661318555222569150e-04
-1.495826510937499961e+03 -3.298980018745839793e+00 2.942725525850123702e+00 -6.411342062547142808e-04
-1.494784123124999951e+03 -3.301477068282427929e+00 2.964291144078036844e+00 -6.182662570113916806e-04
-1.493741735312499713e+03 -3.305302702016637006e+00 2.986209215696417729e+00 -5.973652121436692601e-04
-1.492699347499999931e+03 -3.310306864971223284e+00 3.008330400310673891e+00 -5.788618482314549776e-04
-1.491656959687499921e+03 -3.316276867660154171e+00 3.030435980357184533e+00 -5.633393571946279828e-04
-1.490614571875000138e+03 -3.323113834471850936e+00 3.052491742720130574e+00 -5.504168065715931216e-04
-1.489572184062499900e+03 -3.331001386537874254e+00 3.074430865269254021e+00 -5.397821160521511143e-04
-1.488529796249999890e+03 -3.340165602901089326e+00 3.096026495775348497e+00 -5.310143475050826609e-04
-1.487487408437499653e+03 -3.350784544929777731e+00 3.117131699202378758e+00 -5.230321919279341467e-04
-1.486445020624999870e+03 -3.363024819433825918e+00 3.137561503693325982e+00 -5.155073601930521519e-04
-1.485402632812499860e+03 -3.377027027472010001e+00 3.157135849268392747e+00 -5.087848893603663571e-04
-1.484360244999999850e+03 -3.392773234814445260e+00 3.175738486299862551e+00 -5.023962679395631205e-04
-1.483317857187499840e+03 -3.410181184989885761e+00 3.193195002392156923e+00 -4.954522285645791141e-04
-1.482275469374999602e+03 -3.429129846957684968e+00 3.209460150443103288e+00 -4.873499556371899176e-04
-1.481233081562499819e+03 -3.449387964321684041e+00 3.224725434342323727e+00 -4.777300783494388024e-04
-1.480190693750000037e+03 -3.470693516768128095e+00 3.239267639015395162e+00 -4.667806925512957977e-04
-1.479148305937499572e+03 -3.492949317421100375e+00 3.253332872526894182e+00 -4.548044751753637423e-04
-1.478105918124999789e+03 -3.515904481619695598e+00 3.266833119509848338e+00 -4.412592805932199352e-04
-1.477063530312500006e+03 -3.539306297721000583e+00 3.279625953896210699e+00 -4.252976753840458264e-04
-1.476021142499999542e+03 -3.562944749749648921e+00 3.291683043096546690e+00 -4.065153722958732545e-04
-1.474978754687499759e+03 -3.586562058842146072e+00 3.302987792960959901e+00 -3.854240893096816541e-04
-1.473936366874999749e+03 -3.610075213336138678e+00 3.313561905350579373e+00 -3.630538488267334111e-04
-1.472893979062499966e+03 -3.633388383151046064e+00 3.323467108858574104e+00 -3.399506846391214874e-04
-1.471851591250000183e+03 -3.656413498772163706e+00 3.332742946307138077e+00 -3.160468481369669647e-04
-1.470809203437499718e+03 -3.679152634826064805e+00 3.341562209958512941e+00 -2.914397024930767298e-04
-1.469766815624999936e+03 -3.701630684687998496e+00 3.350233908841013353e+00 -2.661466847752644153e-04
-1.468724427812499925e+03 -3.723939532328302437e+00 3.358924311216663572e+00 -2.395010063986352121e-04
-1.467682039999999688e+03 -3.745878242827072047e+00 3.367661181273896354e+00 -2.119397909841691594e-04
-1.466639652187499905e+03 -3.767286721463504851e+00 3.376510627256023689e+00 -1.842162796171434714e-04
-1.465597264374999895e+03 -3.788054572015619570e+00 3.385503243341175583e+00 -1.562981304972739299e-04
-1.464554876562500112e+03 -3.808078337064626506e+00 3.394562416629569590e+00 -1.286011093625336749e-04
-1.463512488749999875e+03 -3.827544375013219646e+00 3.403574343862822982e+00 -1.011926996198920245e-04
-1.462470100937500092e+03 -3.846543404910100605e+00 3.412601337177636029e+00 -7.369264373263277644e-05
-1.461427713124999855e+03 -3.864946093701098651e+00 3.421868942363060828e+00 -4.567114103794960630e-05
-1.460385325312499845e+03 -3.882596236044341342e+00 3.431473241910847793e+00 -1.670406715910627369e-05
-1.459342937500000062e+03 -3.899362264829990377e+00 3.441425209319351364e+00 1.384181176997253612e-05
-1.458300549687499824e+03 -3.915160467137853928e+00 3.451890286071506608e+00 4.635317494363928176e-05
-1.457258161874999814e+03 -3.929843536461758546e+00 3.462972574070692033e+00 8.060981501867606983e-05
-1.456215774062500032e+03 -3.943238458010314140e+00 3.474604972283273252e+00 1.164028537990929911e-04
-1.455173386249999794e+03 -3.955200480687715903e+00 3.486883825963190464e+00 1.534196343884602367e-04
-1.454130998437500011e+03 -3.965434950996190366e+00 3.500021420799467986e+00 1.915154527534055793e-04
-1.453088610624999546e+03 -3.973978952920094621e+00 3.514019065087650606e+00 2.303437893087366298e-04
-1.452046222812499764e+03 -3.981038628411572855e+00 3.528604748031382243e+00 2.700563803746750804e-04
-1.451003835000000208e+03 -3.986819046171384606e+00 3.543607923444270114e+00 3.108125295312818789e-04
-1.449961447187499516e+03 -3.991447175137908143e+00 3.559087540533840688e+00 3.520614665243042437e-04
-1.448919059374999961e+03 -3.994925816079699210e+00 3.574985514775264051e+00 3.928702090682531858e-04
-1.447876671562499723e+03 -3.997441605895107664e+00 3.590991157159776126e+00 4.325523467187590652e-04
-1.446834283749999940e+03 -3.999169895620244830e+00 3.606948255529476288e+00 4.709142671721549623e-04
-1.445791895937499930e+03 -4.000070062857894904e+00 3.622910895145416532e+00 5.081643995877565146e-04
-1.444749508124999693e+03 -4.000176504578390357e+00 3.638819694191119947e+00 5.452396156209403898e-04
-1.443707120312499910e+03 -3.999721607882163799e+00 3.654573164680339215e+00 5.831481564454307417e-04
-1.442664732499999900e+03 -3.998815732581575855e+00 3.669865123487454639e+00 6.222775667987133974e-04
-1.441622344687499663e+03 -3.997468165841789656e+00 3.684317389448187985e+00 6.626060857454361876e-04
-1.440579956874999880e+03 -3.995661076440888415e+00 3.697642692945005471e+00 7.043403058326227041e-04
-1.439537569062499870e+03 -3.993620855928064373e+00 3.709868865741697164e+00 7.476458598296489020e-04
-1.438495181249999860e+03 -3.991564247161019985e+00 3.721071769638342630e+00 7.916916985576896324e-04
-1.437452793437499849e+03 -3.989481095498058849e+00 3.731062578838126420e+00 8.351733244619444349e-04
-1.436410405625000067e+03 -3.987351295313986022e+00 3.739547576895128511e+00 8.779285511084382234e-04
-1.435368017812499829e+03 -3.985612542002059389e+00 3.746438280573091806e+00 9.203527232293985021e-04
-1.434325629999999819e+03 -3.984656115292109391e+00 3.751565505658319477e+00 9.624508650379632463e-04
-1.433283242187500036e+03 -3.984573567224561685e+00 3.754956768987425253e+00 1.004014910469315947e-03
-1.432240854374999572e+03 -3.985492787807870307e+00 3.756699623502433028e+00 1.044569451798024089e-03
-1.431198466562499789e+03 -3.987394899432760820e+00 3.756810942259386721e+00 1.083794149253095897e-03
-1.430156078750000006e+03 -3.990151311770318010e+00 3.755359097556600023e+00 1.121845519803768608e-03
-1.429113690937499769e+03 -3.993629172660423610e+00 3.752517562378312910e+00 1.158556614677463915e-03
-1.428071303124999986e+03 -3.997365364117633213e+00 3.748453438620563016e+00 1.193822305604910067e-03
-1.427028915312499521e+03 -4.001098755928085282e+00 3.743045453998104843e+00 1.227274761477488256e-03
-1.425986527499999966e+03 -4.004972022930674669e+00 3.736175182310836007e+00 1.258076687989110893e-03
-1.424944139687500183e+03 -4.009066854205634911e+00 3.727797093839697595e+00 1.286074590056193690e-03
-1.423901751874999718e+03 -4.013556578710646860e+00 3.717908032612736058e+00 1.311174349516277485e-03
-1.422859364062499935e+03 -4.018585127495008180e+00 3.706544466645912639e+00 1.332986157906121969e-03
-1.421816976249999698e+03 -4.024231363912766923e+00 3.693804361485796051e+00 1.351450666460638980e-03
-1.420774588437499915e+03 -4.030700734414846664e+00 3.679936751299166531e+00 1.366866704857959110e-03
-1.419732200624999905e+03 -4.038247477203437796e+00 3.665086290393367641e+00 1.379172682020690047e-03
-1.418689812812499667e+03 -4.047209982806035278e+00 3.649347574989828757e+00 1.388598784088849623e-03
-1.417647424999999885e+03 -4.057794591142329210e+00 3.632919138638687429e+00 1.395031285908707435e-03
-1.416605037187499875e+03 -4.069997773799729046e+00 3.616091963148269528e+00 1.397404124786965143e-03
-1.415562649374999637e+03 -4.083923223824896809e+00 3.599095213904457413e+00 1.395156640493294947e-03
-1.414520261562499854e+03 -4.099728670546723741e+00 3.582028959520621836e+00 1.388655328271380706e-03
-1.413477873749999844e+03 -4.117523075806715838e+00 3.565302925494379771e+00 1.378472450451885371e-03
-1.412435485937499834e+03 -4.137228888401637938e+00 3.549215859900759273e+00 1.364827960722412963e-03
-1.411393098124999824e+03 -4.158678315095571065e+00 3.533921693456886892e+00 1.348082535480683245e-03
-1.410350710312500041e+03 -4.181633375951368414e+00 3.519623292247563651e+00 1.328744175541146481e-03
-1.409308322499999804e+03 -4.205838159850013191e+00 3.506376351038371197e+00 1.307096387649990879e-03
-1.408265934687499794e+03 -4.231175419459209941e+00 3.494105025104997875e+00 1.283526943910277092e-03
-1.407223546875000011e+03 -4.257648928716609937e+00 3.482833044891282981e+00 1.259272076706987415e-03
-1.406181159062500001e+03 -4.285212088617924131e+00 3.472539821594868847e+00 1.235631312102515329e-03
-1.405138771249999763e+03 -4.313740042587781431e+00 3.463015292934821243e+00 1.213010452036119517e-03
-1.404096383437499753e+03 -4.342921815095066584e+00 3.454106189579167374e+00 1.191657287790836781e-03
-1.403053995624999970e+03 -4.372450806337933038e+00 3.445805448082283728e+00 1.171564576730554095e-03
-1.402011607812500188e+03 -4.402199875840338450e+00 3.438246310917674187e+00 1.152805063529044457e-03
-1.400969219999999950e+03 -4.431996192630840881e+00 3.431534036734249060e+00 1.135487136819994915e-03
-1.399926832187499940e+03 -4.461722593931550129e+00 3.425646810321724356e+00 1.119755438356931539e-03
-1.398884444375000157e+03 -4.491017694707847951e+00 3.420448214670736231e+00 1.105742953065815990e-03
-1.397842056562499693e+03 -4.519558093330090287e+00 3.415641743051134327e+00 1.093182663325702360e-03
-1.396799668749999910e+03 -4.547307317117403436e+00 3.411210144048427040e+00 1.082181775881976274e-03
-1.395757280937500127e+03 -4.574323652309304933e+00 3.407488181515220038e+00 1.072129987422400579e-03
-1.394714893124999890e+03 -4.600683215868692777e+00 3.404768240386544687e+00 1.062426039953365048e-03
-1.393672505312499879e+03 -4.626445332104652586e+00 3.403140229683236040e+00 1.053624871060760597e-03
-1.392630117499999642e+03 -4.651638451640181415e+00 3.402712560791560925e+00 1.045636060496844691e-03
-1.391587729687499859e+03 -4.675964620317703435e+00 3.403756035418725734e+00 1.038349407573360738e-03
-1.390545341875000076e+03 -4.699304940463687075e+00 3.406421825444477580e+00 1.032097904678605299e-03
-1.389502954062499839e+03 -4.721604378583498907e+00 3.410368234596146131e+00 1.027014281264754247e-03
-1.388460566249999829e+03 -4.742762973348721545e+00 3.415363445048853031e+00 1.023254835386043678e-03
-1.387418178437499591e+03 -4.762858966410494332e+00 3.421571507823649938e+00 1.020570293469156902e-03
-1.386375790624999809e+03 -4.781926603880976678e+00 3.429238136993773445e+00 1.018231293881583432e-03
-1.385333402812499799e+03 -4.799774132420573380e+00 3.438510207884565961e+00 1.015713113096546787e-03
-1.384291015000000016e+03 -4.816353236384261827e+00 3.449387642567949719e+00 1.012456905759959343e-03
-1.383248627187499778e+03 -4.831600639673094832e+00 3.461738758526970106e+00 1.007878245525427926e-03
-1.382206239374999768e+03 -4.845382037089185800e+00 3.475611831298311305e+00 1.002001861817997802e-03
-1.381163851562499758e+03 -4.857752293914556319e+00 3.491024826170616269e+00 9.945834772462208966e-04
-1.380121463750000203e+03 -4.868844758095810299e+00 3.507822085481371754e+00 9.847811828075461217e-04
-1.379079075937499965e+03 -4.878523861395216876e+00 3.525935657436203297e+00 9.717970273204816446e-04
-1.378036688124999955e+03 -4.886657930153763374e+00 3.545411701054894671e+00 9.551207963295490176e-04
-1.376994300312499945e+03 -4.893535193058688115e+00 3.566155827004596546e+00 9.344418488070720943e-04
-1.375951912499999708e+03 -4.899393402118267460e+00 3.587826671333193218e+00 9.097119690115305262e-04
-1.374909524687499925e+03 -4.904187566819930844e+00 3.610189086985711615e+00 8.812845677201616539e-04
-1.373867136874999915e+03 -4.908105971907500198e+00 3.633433010609763425e+00 8.492134617441649599e-04
-1.372824749062500132e+03 -4.911364980930732926e+00 3.657612321726686488e+00 8.125738437206116334e-04
-1.371782361249999667e+03 -4.914258062446407394e+00 3.682579623187699269e+00 7.703923303082525981e-04
-1.370739973437499884e+03 -4.917048450878615640e+00 3.708239596771742530e+00 7.225344595516726941e-04
-1.369697585624999874e+03 -4.919651843649122114e+00 3.734519538410203232e+00 6.693956802714705941e-04
-1.368655197812499864e+03 -4.921922402522972639e+00 3.761431339886776914e+00 6.110177248788769156e-04
-1.367612809999999854e+03 -4.923783821528116889e+00 3.789061757219808868e+00 5.473274979617376128e-04
-1.366570422187499844e+03 -4.925326785018219411e+00 3.817329742224999212e+00 4.784630293514507298e-04
-1.365528034374999834e+03 -4.926507465047918366e+00 3.845844665003816942e+00 4.042255881116320663e-04
-1.364485646562500051e+03 -4.927082385910999562e+00 3.874429959839833071e+00 3.246208824033780332e-04
-1.363443258749999814e+03 -4.927236073760588475e+00 3.903272644356310828e+00 2.401053504733710066e-04
-1.362400870937499803e+03 -4.927330498557670246e+00 3.932429827311516579e+00 1.510823991346889783e-04
-1.361358483124999566e+03 -4.927604540035234848e+00 3.961836495865792340e+00 5.788767209153464406e-05
-1.360316095312499783e+03 -4.928113806146815712e+00 3.991677363643647336e+00 -3.883258004934323025e-05
-1.359273707500000000e+03 -4.928767191251020030e+00 4.022007697189711628e+00 -1.380479468426075212e-04
-1.358231319687499763e+03 -4.929570784835670239e+00 4.052423662040309793e+00 -2.395145849212128623e-04
-1.357188931875000208e+03 -4.930539227853208750e+00 4.082613166307843322e+00 -3.431943637469357915e-04
-1.356146544062499970e+03 -4.931647338735318797e+00 4.112717239839133399e+00 -4.488626507953956141e-04
-1.355104156249999960e+03 -4.933092325318879645e+00 4.142704613137178526e+00 -5.566811779983223043e-04
-1.354061768437500177e+03 -4.935087199460698848e+00 4.172264347279456054e+00 -6.662390988730699983e-04
-1.353019380624999712e+03 -4.937383999718553795e+00 4.201174383713690119e+00 -7.770859579274275435e-04
-1.351976992812499930e+03 -4.939912249193657345e+00 4.229395429692336172e+00 -8.887738685466089117e-04
-1.350934604999999692e+03 -4.942650973994552110e+00 4.256914442171188639e+00 -1.000403832389022045e-03
-1.349892217187499909e+03 -4.945347644082302097e+00 4.283619890883805681e+00 -1.111199195261007664e-03
-1.348849829375000127e+03 -4.947606025257126561e+00 4.309521775300168223e+00 -1.220801632915106266e-03
-1.347807441562499889e+03 -4.949155447360852556e+00 4.334865954541814226e+00 -1.329547403280564258e-03
-1.346765053749999879e+03 -4.949791544684912559e+00 4.359728135732317433e+00 -1.437709725898932882e-03
-1.345722665937499642e+03 -4.949397294559970462e+00 4.384050295281108234e+00 -1.545000912562154464e-03
-1.344680278124999859e+03 -4.947994554578377446e+00 4.407836147168859853e+00 -1.650553796207573963e-03
-1.343637890312499849e+03 -4.945522489181526815e+00 4.431000513483188463e+00 -1.753551463726281227e-03
-1.342595502499999611e+03 -4.941974749965427627e+00 4.453634663416719874e+00 -1.853766074533105129e-03
-1.341553114687499829e+03 -4.937290298332940530e+00 4.475684417826739647e+00 -1.951064382180395587e-03
-1.340510726874999818e+03 -4.931428846261542986e+00 4.497059835539951145e+00 -2.045676882430715049e-03
-1.339468339062499808e+03 -4.924379207477358023e+00 4.517979416838200812e+00 -2.137853266897596794e-03
-1.338425951249999798e+03 -4.916194385236258846e+00 4.538529117904556820e+00 -2.227647392345054149e-03
-1.337383563437499788e+03 -4.907050864399517209e+00 4.558769375175751648e+00 -2.315059474876331354e-03
-1.336341175624999778e+03 -4.897144279515710963e+00 4.578960246256031930e+00 -2.399636308994808603e-03
-1.335298787812499768e+03 -4.886348695973397938e+00 4.599272889551697219e+00 -2.480716220544182740e-03
-1.334256399999999758e+03 -4.874535092045918283e+00 4.619886278088838338e+00 -2.557199535387529032e-03
-1.333214012187500202e+03 -4.861838164257634709e+00 4.641003539937803346e+00 -2.628041257253417584e-03
-1.332171624374999965e+03 -4.848223218803063617e+00 4.662722115279483326e+00 -2.692947827716509705e-03
-1.331129236562500182e+03 -4.833587393304211943e+00 4.685064402721477173e+00 -2.751628413631085433e-03
-1.330086848750000172e+03 -4.818170708747439690e+00 4.708218468491340403e+00 -2.803903562938801428e-03
-1.329044460937499935e+03 -4.802593230200811192e+00 4.732388417044987250e+00 -2.849864453720225583e-03
-1.328002073124999924e+03 -4.787176241109278862e+00 4.757550379100543125e+00 -2.889016985498893322e-03
-1.326959685312499687e+03 -4.772299905266993214e+00 4.783840694358151069e+00 -2.921140022095127832e-03
-1.325917297499999904e+03 -4.758337553668416042e+00 4.811342087670444023e+00 -2.946691110353658917e-03
-1.324874909687500121e+03 -4.745670821997528321e+00 4.840228783017630043e+00 -2.966381826712802521e-03
-1.323832521874999884e+03 -4.734957614263677783e+00 4.870724766092317637e+00 -2.981253041314620243e-03
-1.322790134062499874e+03 -4.726441281698162911e+00 4.902757623015181920e+00 -2.991458462660128749e-03
-1.321747746249999864e+03 -4.720051661004027288e+00 4.936298461824597972e+00 -2.996595607637193067e-03
-1.320705358437499854e+03 -4.715523219341171135e+00 4.971135614551680959e+00 -2.996341767340127658e-03
-1.319662970625000071e+03 -4.712857311900831903e+00 5.007177442274112877e+00 -2.990804165780334024e-03
-1.318620582812499606e+03 -4.712060836933380514e+00 5.044607940360900322e+00 -2.980029993947826746e-03
-1.317578194999999823e+03 -4.713036758279923966e+00 5.083649760707358745e+00 -2.963986483775332779e-03
-1.316535807187499813e+03 -4.715763961368281798e+00 5.124258594301649872e+00 -2.943236801362695068e-03
-1.315493419374999803e+03 -4.720272631869884883e+00 5.166328489799777657e+00 -2.917691472155120591e-03
-1.314451031562499793e+03 -4.726396788384906955e+00 5.209911992204967923e+00 -2.887003292799082688e-03
-1.313408643749999783e+03 -4.734128803826375353e+00 5.255237188159565420e+00 -2.851645349830081878e-03
-1.312366255937499773e+03 -4.743587311929172934e+00 5.302324665887454103e+00 -2.811368236730343948e-03
-1.311323868124999763e+03 -4.754666348997290903e+00 5.351150899888436285e+00 -2.765501324134383900e-03
-1.310281480312499980e+03 -4.767217898804862131e+00 5.401546657496903769e+00 -2.713839296669688390e-03
-1.309239092499999970e+03 -4.781199531238113920e+00 5.453329528950137117e+00 -2.656275360733346014e-03
-1.308196704687499960e+03 -4.796416954313880154e+00 5.506172246773975765e+00 -2.593040819429856016e-03
-1.307154316875000177e+03 -4.812785101136853427e+00 5.559616585373750475e+00 -2.524529447131382449e-03
-1.306111929062499939e+03 -4.830194367702504543e+00 5.613352802723236223e+00 -2.451558913402992947e-03
-1.305069541249999929e+03 -4.848266322610769841e+00 5.667046785006901288e+00 -2.375160652247377494e-03
-1.304027153437500147e+03 -4.866840799160594422e+00 5.720643951900363788e+00 -2.296854499089571403e-03
-1.302984765624999682e+03 -4.885813107921494591e+00 5.773971352861023476e+00 -2.217949193053955076e-03
-1.301942377812499899e+03 -4.904799256779435623e+00 5.826601685171960199e+00 -2.138957764115266211e-03
-1.300899989999999889e+03 -4.923388935245328391e+00 5.878264138034157149e+00 -2.059796823311807641e-03
-1.299857602187499879e+03 -4.941479655257237980e+00 5.928815384843534986e+00 -1.980545676879693576e-03
-1.298815214374999869e+03 -4.958897352160644090e+00 5.978021649326933584e+00 -1.902199097918897634e-03
-1.297772826562499858e+03 -4.975457725346160487e+00 6.025606795657355796e+00 -1.826182858651390854e-03
-1.296730438749999848e+03 -4.991013924241053168e+00 6.071307597334467232e+00 -1.752744961737194747e-03
-1.295688050937499838e+03 -5.005540366005578612e+00 6.115143833670167339e+00 -1.681559739558354666e-03
-1.294645663124999828e+03 -5.019271757702502335e+00 6.157069420994029763e+00 -1.612984420186916110e-03
-1.293603275312499818e+03 -5.032323014026051311e+00 6.197042234338204558e+00 -1.546961550958641900e-03
-1.292560887499999581e+03 -5.044851501561780971e+00 6.235161641008328814e+00 -1.483470732908307582e-03
-1.291518499687499798e+03 -5.056879376144337357e+00 6.271532783407795186e+00 -1.421743777507044476e-03
-1.290476111874999788e+03 -5.068619205678686512e+00 6.306311011181996662e+00 -1.361247640592811109e-03
-1.289433724062499778e+03 -5.080293668029731258e+00 6.339344198650225692e+00 -1.302412008005324022e-03
-1.288391336249999767e+03 -5.092102125538176871e+00 6.370672869942204386e+00 -1.244924358898911575e-03
-1.287348948437499985e+03 -5.104354652125131508e+00 6.400259141103719074e+00 -1.188578282852222143e-03
-1.286306560624999975e+03 -5.117464124140902015e+00 6.428135927908948943e+00 -1.133766601668575015e-03
-1.285264172812500192e+03 -5.131937954522094891e+00 6.454745678781296903e+00 -1.080924869097319319e-03
-1.284221784999999954e+03 -5.148218794673232956e+00 6.480553710739567208e+00 -1.030110423351748936e-03
-1.283179397187499944e+03 -5.166547381517546000e+00 6.505554516453159408e+00 -9.811410908263538608e-04
-1.282137009374999934e+03 -5.186817793178938096e+00 6.529316515023330325e+00 -9.342403635247302019e-04
-1.281094621562500151e+03 -5.208975695267939798e+00 6.551584836789897004e+00 -8.898475608897444059e-04
-1.280052233749999914e+03 -5.233056404235690628e+00 6.572295512980200982e+00 -8.478336874991530782e-04
-1.279009845937499904e+03 -5.259306599267188354e+00 6.591471522912748071e+00 -8.081307889261593212e-04
-1.277967458124999894e+03 -5.288058629535759891e+00 6.609367783912506233e+00 -7.707850820780169773e-04
-1.276925070312500111e+03 -5.318934636631604818e+00 6.626117647181361647e+00 -7.353798340139197556e-04
-1.275882682499999873e+03 -5.351338474867481487e+00 6.641665633542412017e+00 -7.014973352290807505e-04
-1.274840294687499863e+03 -5.385102123761176252e+00 6.655929545448784346e+00 -6.688605696448547949e-04
-1.273797906874999853e+03 -5.420183880425063272e+00 6.668991882373635605e+00 -6.372132505237805122e-04
-1.272755519062499616e+03 -5.456063151934900546e+00 6.680749557299788144e+00 -6.062812372913900603e-04
-1.271713131249999833e+03 -5.492042923886130801e+00 6.691048125224638099e+00 -5.761013528991392515e-04
-1.270670743437499823e+03 -5.527479282023074703e+00 6.699699876947558863e+00 -5.476163775388705104e-04
-1.269628355624999813e+03 -5.562123612070162260e+00 6.706417130300311058e+00 -5.214726970147116111e-04
-1.268585967812499803e+03 -5.595911364308160607e+00 6.711050674859459164e+00 -4.972939496640346908e-04
-1.267543579999999793e+03 -5.628569622750362988e+00 6.713695053384972411e+00 -4.746191819224992179e-04
-1.266501192187499782e+03 -5.659817007668028310e+00 6.714495090500345320e+00 -4.528664249499903547e-04
-1.265458804374999772e+03 -5.689667691669615834e+00 6.713514287690593108e+00 -4.316314598924691874e-04
-1.264416416562499990e+03 -5.718296494850211076e+00 6.710717341080069787e+00 -4.103808431257092342e-04
-1.263374028749999979e+03 -5.745650110554945122e+00 6.706186692101745450e+00 -3.888294406947665816e-04
-1.262331640937499969e+03 -5.771666604993222371e+00 6.700229885731198820e+00 -3.669765400107293614e-04
-1.261289253125000187e+03 -5.796413695121652054e+00 6.693046422082168156e+00 -3.446271197539748222e-04
-1.260246865312499949e+03 -5.820277510656723052e+00 6.684770870717130720e+00 -3.221590944497558268e-04
-1.259204477499999939e+03 -5.843888507981705338e+00 6.675602890730931271e+00 -2.995324776193867807e-04
-1.258162089687499929e+03 -5.867252530447469638e+00 6.665677031464186442e+00 -2.762986922216507848e-04
-1.257119701874999919e+03 -5.890364647982778479e+00 6.655202693720436713e+00 -2.520845868279704611e-04
-1.256077314062499909e+03 -5.913949485110416404e+00 6.644389624650107962e+00 -2.268124302459429678e-04
-1.255034926249999899e+03 -5.938678713862274527e+00 6.633566120286621626e+00 -2.008473517544682280e-04
-1.253992538437499888e+03 -5.964554673535255702e+00 6.623146465507148584e+00 -1.740498993632784712e-04
-1.252950150624999878e+03 -5.991258378182058308e+00 6.613198352118460299e+00 -1.466640291296378198e-04
-1.251907762812499868e+03 -6.018860091882837438e+00 6.603479908225569517e+00 -1.186167708032479613e-04
-1.250865374999999858e+03 -6.047355066652635891e+00 6.594019210701180356e+00 -8.964501306091911302e-05
-1.249822987187499848e+03 -6.076775817495478016e+00 6.585393380496943116e+00 -6.022798303874767143e-05
-1.248780599374999838e+03 -6.107519377262216054e+00 6.577790971135790699e+00 -3.055752872217259639e-05
-1.247738211562499828e+03 -6.139687273378419796e+00 6.571232356133876351e+00 -7.277934509518954164e-07
-1.246695823749999818e+03 -6.172809038256716008e+00 6.565511253768282707e+00 2.899475826518283493e-05
-1.245653435937499808e+03 -6.206654219362625291e+00 6.560384456048068635e+00 5.836394780157112426e-05
-1.244611048124999797e+03 -6.241022258337420858e+00 6.555535158755009029e+00 8.819626652547675840e-05
-1.243568660312499787e+03 -6.275706422866216272e+00 6.550630155143680078e+00 1.200146526606311263e-04
-1.242526272499999550e+03 -6.310508516690134684e+00 6.545271650873969449e+00 1.551178163811102006e-04
-1.241483884687499767e+03 -6.345043992386233178e+00 6.539055713524271951e+00 1.938496620457878816e-04
-1.240441496874999984e+03 -6.379106090173120691e+00 6.532202016307316228e+00 2.355783949016321331e-04
-1.239399109062499974e+03 -6.412727736036869963e+00 6.525302315806361442e+00 2.796039659422476422e-04
-1.238356721249999964e+03 -6.445848130960976086e+00 6.518617643523544558e+00 3.251316832449549043e-04
-1.237314333437499954e+03 -6.478394197476540661e+00 6.512439559309952664e+00 3.715512578175291197e-04
-1.236271945624999944e+03 -6.510123320622945187e+00 6.507105721704132151e+00 4.185317615590971783e-04
-1.235229557812500161e+03 -6.540899941248489391e+00 6.502571527109222593e+00 4.657042644037852146e-04
-1.234187169999999924e+03 -6.570837027571726274e+00 6.499108921514542558e+00 5.130229857322279614e-04
-1.233144782187499914e+03 -6.599970068249042754e+00 6.496946006068573531e+00 5.605711620671294075e-04
-1.232102394374999903e+03 -6.628567643848570334e+00 6.496234779144344884e+00 6.085351009684757681e-04
-1.231060006562500121e+03 -6.657154241511275217e+00 6.497233383654952732e+00 6.577229800961565927e-04
-1.230017618749999883e+03 -6.686229522693914795e+00 6.500047026489919055e+00 7.081308688024635228e-04
-1.228975230937499873e+03 -6.716111245942842700e+00 6.504806232396988186e+00 7.587806520370802763e-04
-1.227932843124999863e+03 -6.747072734192676613e+00 6.511705308480740584e+00 8.090203271490866051e-04
-1.226890455312499626e+03 -6.779156193905674144e+00 6.521032977470148317e+00 8.583810045086084049e-04
-1.225848067499999843e+03 -6.812470271900782137e+00 6.533072291865828163e+00 9.064441366392108615e-04
-1.224805679687499833e+03 -6.846689929032579336e+00 6.547831975673453542e+00 9.531790287466109565e-04
-1.223763291874999823e+03 -6.881274980426543841e+00 6.565159901501488982e+00 9.986579494816189961e-04
-1.222720904062499812e+03 -6.916131141518536474e+00 6.584990634304352497e+00 1.042406326337220329e-03
-1.221678516249999802e+03 -6.951127983226643714e+00 6.607506122352097222e+00 1.083771773543122435e-03
-1.220636128437499792e+03 -6.986127840672364364e+00 6.632872899850813297e+00 1.122810105251401255e-03
-1.219593740624999782e+03 -7.020953432722376597e+00 6.661067157003059513e+00 1.159641785814531601e-03
-1.218551352812499772e+03 -7.055282974849306221e+00 6.691679789096689035e+00 1.193982758857825652e-03
-1.217508964999999989e+03 -7.089224332323136757e+00 6.724700470286278708e+00 1.225888165982268359e-03
-1.216466577187499979e+03 -7.123094988779606673e+00 6.760633999079476375e+00 1.255602375291021977e-03
-1.215424189374999969e+03 -7.156920042702475726e+00 6.799696727500500693e+00 1.283301134849566772e-03
-1.214381801562499959e+03 -7.190653235196360349e+00 6.841563222373555853e+00 1.309065742180035409e-03
-1.213339413749999949e+03 -7.224300317112891001e+00 6.885731650117536518e+00 1.332969379065170566e-03
-1.212297025937499939e+03 -7.258160121049984426e+00 6.932209158386495318e+00 1.354829256320593325e-03
-1.211254638124999929e+03 -7.292282489700621539e+00 6.981375729995061619e+00 1.374135489839692749e-03
-1.210212250312499918e+03 -7.326705518862699051e+00 7.033500249701258866e+00 1.390294091732706102e-03
-1.209169862500000136e+03 -7.361624523813841137e+00 7.088488592660387333e+00 1.403443276222000012e-03
-1.208127474687499898e+03 -7.397159103518671230e+00 7.146194559916420275e+00 1.413924085364731773e-03
-1.207085086874999888e+03 -7.433169193272948228e+00 7.206222211562014479e+00 1.421707493634094240e-03
-1.206042699062499878e+03 -7.469225589748386795e+00 7.268530977352861022e+00 1.426588310779404066e-03
-1.205000311250000095e+03 -7.505052361514800374e+00 7.333033393657881760e+00 1.428162509115472618e-03
-1.203957923437499858e+03 -7.540488203994290650e+00 7.399287527671667419e+00 1.425999137487433824e-03
-1.202915535624999848e+03 -7.575466782709140645e+00 7.467323538178472830e+00 1.419628277001541098e-03
-1.201873147812499838e+03 -7.609870604624040524e+00 7.536966076372429768e+00 1.408980113737498150e-03
-1.200830759999999827e+03 -7.643498563998709194e+00 7.608027853383431349e+00 1.394505243265621933e-03
-1.199788372187499817e+03 -7.676223210806466746e+00 7.680514661391146802e+00 1.377133832359656463e-03
-1.198745984374999807e+03 -7.707816727576688898e+00 7.753980120628176209e+00 1.357824203726594936e-03
-1.197703596562499797e+03 -7.738092676168029094e+00 7.827974650874191198e+00 1.336868872258476339e-03
-1.196661208749999560e+03 -7.767106404928155072e+00 7.902190266289576215e+00 1.314093298549074904e-03
-1.195618820937499777e+03 -7.795019937603236748e+00 7.976251019536492848e+00 1.288914869341651562e-03
-1.194576433124999994e+03 -7.821906783810526065e+00 8.049965808348932939e+00 1.261260725191974989e-03
-1.193534045312499984e+03 -7.847874606683602039e+00 8.123471315884657429e+00 1.231982824610010872e-03
-1.192491657499999747e+03 -7.873050616559901016e+00 8.196481809180152567e+00 1.201249787599563195e-03
-1.191449269687499964e+03 -7.897730656893149792e+00 8.268680179776710659e+00 1.168734864950607064e-03
-1.190406881874999954e+03 -7.921888091898352968e+00 8.339732731589682757e+00 1.133921108965502177e-03
-1.189364494062499944e+03 -7.945385450269460748e+00 8.409100648400658073e+00 1.096571907203299423e-03
-1.188322106249999933e+03 -7.968190894070613872e+00 8.476370629180378202e+00 1.056809918041246889e-03
-1.187279718437499923e+03 -7.990560311505475077e+00 8.541370377901319699e+00 1.014297082542719780e-03
-1.186237330624999913e+03 -8.012693432818245753e+00 8.603964535837880234e+00 9.688655882363692972e-04
-1.185194942812500130e+03 -8.034703990848164779e+00 8.664302692323456512e+00 9.202059165977190605e-04
-1.184152554999999893e+03 -8.057002941905970772e+00 8.722672354587654553e+00 8.677335870554928488e-04
-1.183110167187499883e+03 -8.079927997935197226e+00 8.779428971622923683e+00 8.113204661414827584e-04
-1.182067779374999873e+03 -8.104074379613155799e+00 8.835357053951891970e+00 7.513541227331720172e-04
-1.181025391562500090e+03 -8.129931032953845005e+00 8.890782839346559996e+00 6.880735637788920438e-04
-1.179983003749999853e+03 -8.157635888478770525e+00 8.945841097031575373e+00 6.216238137849918344e-04
-1.178940615937499842e+03 -8.187274167729976071e+00 9.000740066785640536e+00 5.521450036760299461e-04
-1.177898228124999832e+03 -8.219220130857259221e+00 9.055668075547238516e+00 4.800722663798785033e-04
-1.176855840312499822e+03 -8.253960963657945626e+00 9.111044922230075116e+00 4.055128031861889612e-04
-1.175813452499999812e+03 -8.291684966667846268e+00 9.167290536047108418e+00 3.279780699012116462e-04
-1.174771064687499802e+03 -8.331855159091361429e+00 9.224381690140406320e+00 2.475575098370647932e-04
-1.173728676874999792e+03 -8.374306057387039814e+00 9.282390735293326145e+00 1.641481093361094219e-04
-1.172686289062499782e+03 -8.419434065017641799e+00 9.341599891028778302e+00 7.727988632249004107e-05
-1.171643901249999999e+03 -8.467270212226237547e+00 9.402082935890090809e+00 -1.278268906191161545e-05
-1.170601513437499989e+03 -8.517178563138809722e+00 9.463608357819293104e+00 -1.051453862727662249e-04
-1.169559125624999979e+03 -8.568338132435997068e+00 9.525401232411200070e+00 -1.996959933534441563e-04
-1.168516737812499969e+03 -8.620884185797242694e+00 9.587094444947521055e+00 -2.961637597008946981e-04
-1.167474349999999959e+03 -8.674931643049575314e+00 9.648756629276743269e+00 -3.935842445910790440e-04
-1.166431962187499721e+03 -8.730295009488845182e+00 9.710161842710776980e+00 -4.910835818189784267e-04
-1.165389574374999938e+03 -8.787008626999233130e+00 9.771114404530319320e+00 -5.882044741676059445e-04
-1.164347186562499928e+03 -8.844962928067795715e+00 9.831469770324922308e+00 -6.847128205998975758e-04
-1.163304798750000145e+03 -8.903517401234712025e+00 9.890622865384191442e+00 -7.803507915829017332e-04
-1.162262410937499908e+03 -8.962201603249393855e+00 9.948145753300710936e+00 -8.750693790438985025e-04
-1.161220023124999898e+03 -9.020611411765026233e+00 1.000354569723618958e+01 -9.685976305974198456e-04
-1.160177635312499888e+03 -9.078419598706719995e+00 1.005655124522282051e+01 -1.060234675505566156e-03
-1.159135247500000105e+03 -9.135517017162856135e+00 1.010713628737837588e+01 -1.149324487603118651e-03
-1.158092859687499868e+03 -9.191780736138522201e+00 1.015503408401639263e+01 -1.236122736915232483e-03
-1.157050471874999857e+03 -9.247177400885005838e+00 1.020043705939331424e+01 -1.320921353216763855e-03
-1.156008084062499847e+03 -9.301482837076306964e+00 1.024356868020451294e+01 -1.403032430564339411e-03
-1.154965696250000065e+03 -9.354375827199405080e+00 1.028472491799428035e+01 -1.481743573214086215e-03
-1.153923308437499827e+03 -9.405854093735303678e+00 1.032411548202613005e+01 -1.557314634130942382e-03
-1.152880920624999817e+03 -9.456033370927160675e+00 1.036197460651989566e+01 -1.630259449225935318e-03
-1.151838532812499807e+03 -9.504602846412641526e+00 1.039847404246885532e+01 -1.700896428644311804e-03
[truncated: 620,059 more chars]
