# Supplementary material for: Multipolar electric and magnetic contributions to sum-frequency generation spectra reveal biaxial interfacial water structure
Source: Nat Commun. 2026 May 13;17:4333. doi: 10.1038/s41467-026-72345-4 (PMC13172427; doi:10.1038/s41467-026-72345-4)
Supplement: Supplementary file 3 — Source data [file 41467_2026_72345_MOESM3_ESM.zip › SourceData/SuppFig4(i,k).txt]

# f surface bulk
nan nan nan nan nan nan nan nan nan nan nan nan nan nan nan nan nan nan nan nan nan nan nan nan nan nan nan nan nan nan nan nan nan nan nan nan nan nan nan nan nan nan nan nan nan nan nan nan nan nan nan nan nan nan nan nan nan nan nan nan nan nan nan nan nan nan nan nan nan nan nan nan nan nan nan nan nan nan nan nan nan nan nan nan nan nan nan nan nan nan nan nan nan nan nan nan nan nan nan nan nan nan nan nan nan nan nan nan nan nan nan nan nan nan nan nan nan nan nan nan nan nan nan nan nan nan nan nan nan nan nan nan nan nan nan nan nan nan nan nan nan nan nan nan nan nan nan nan nan nan nan nan nan nan nan nan nan nan nan nan nan nan nan nan nan nan nan nan nan nan nan nan nan nan nan nan nan nan nan nan nan nan nan nan nan nan nan nan nan nan nan nan nan nan nan nan nan nan nan nan -8.239402105264864370e-03 -9.080237371261250592e-03 -9.906053635883704800e-03 -1.070517291140157812e-02 -1.146895083365715752e-02 -1.218693167513393120e-02 -1.284899066031490802e-02 -1.344810432810096545e-02 -1.398161639188138031e-02 -1.444823448354330513e-02 -1.484647761279167533e-02 -1.517818618334487203e-02 -1.544545788060867723e-02 -1.564873881904413691e-02 -1.578960176277150948e-02 -1.587350097448367303e-02 -1.590845235529769405e-02 -1.590041206091114684e-02 -1.585648268576301395e-02 -1.578763678345354582e-02 -1.570328090570892801e-02 -1.560803864449385528e-02 -1.550328345444731450e-02 -1.538924255916641719e-02 -1.526779518551702776e-02 -1.514268996207314769e-02 -1.501613762815601216e-02 -1.488927823047265890e-02 -1.476417894788693147e-02 -1.464573268159143418e-02 -1.453854201809622916e-02 -1.444496767769665527e-02 -1.436595477817657375e-02 -1.430163697596701158e-02 -1.425025082574595675e-02 -1.421007334379315035e-02 -1.418010784562721144e-02 -1.415818146841745645e-02 -1.414337607556800935e-02 -1.413625001026012212e-02 -1.413692526625130036e-02 -1.414601737414039606e-02 -1.416279935014538686e-02 -1.418343100546270302e-02 -1.420520682156312456e-02 -1.422481507113107502e-02 -1.423703272687876220e-02 -1.423510266108125172e-02 -1.421410905889585255e-02 -1.417189775855521618e-02 -1.410389896928000708e-02 -1.400695352505318403e-02 -1.388437310531076378e-02 -1.373998836417580222e-02 -1.357488300756640523e-02 -1.339061138713297516e-02 -1.319244135410521657e-02 -1.298626167090993246e-02 -1.277390516961107031e-02 -1.255816941365494981e-02 -1.234182346493277287e-02 -1.212668592109062207e-02 -1.191755480608293338e-02 -1.171828950744098312e-02 -1.153053756224046988e-02 -1.135537453624502202e-02 -1.119303080327371282e-02 -1.104222098545267622e-02 -1.089934790266241550e-02 -1.076257949382911777e-02 -1.063368482334271260e-02 -1.051516918488741049e-02 -1.040663154143853936e-02 -1.030712337837356302e-02 -1.021438180605841080e-02 -1.012433509451356357e-02 -1.003439481475173860e-02 -9.941954535828157261e-03 -9.845503224609281068e-03 -9.744277799142768426e-03 -9.638113559416565390e-03 -9.525919126306528484e-03 -9.405943162142637801e-03 -9.279784826628719591e-03 -9.150801849056200421e-03 -9.021507963319162077e-03 -8.892600968062842198e-03 -8.763733960388339281e-03 -8.632983443046974431e-03 -8.499583835548286601e-03 -8.366331076453171339e-03 -8.234046177752784787e-03 -8.102597788667708842e-03 -7.973457911802763268e-03 -7.846860461017837393e-03 -7.722419547981362875e-03 -7.601358406981866510e-03 -7.484976088171999171e-03 -7.374779446749506889e-03 -7.273549370108495747e-03 -7.181991567109979185e-03 -7.099121381662670989e-03 -7.025042998610760495e-03 -6.960630439747698961e-03 -6.906156555805569204e-03 -6.860905196548608594e-03 -6.825626067684029824e-03 -6.800872790300102610e-03 -6.783837130429883067e-03 -6.770712433375221904e-03 -6.756765058231604081e-03 -6.738450555673374497e-03 -6.714025944739735428e-03 -6.681176828444559956e-03 -6.638800479204592930e-03 -6.586007704057931372e-03 -6.523129787166495955e-03 -6.449841432884391955e-03 -6.363514703461237848e-03 -6.261031517366704401e-03 -6.142023419230507875e-03 -6.008261263647826644e-03 -5.859139300816247967e-03 -5.694969855101071794e-03 -5.517668896561615625e-03 -5.329838003996887827e-03 -5.134798529955102685e-03 -4.938537812548954992e-03 -4.747181566357738108e-03 -4.562521931756841759e-03 -4.386461907719866639e-03 -4.222167326623220418e-03 -4.071075891721366406e-03 -3.934205788770680362e-03 -3.813537842669811190e-03 -3.709674249035785527e-03 -3.625273775825973380e-03 -3.564149008325282267e-03 -3.526524461482752684e-03 -3.512359737060127395e-03 -3.521206818318664816e-03 -3.549808115560840194e-03 -3.592632276422414589e-03 -3.644398583606147865e-03 -3.702042850584728526e-03 -3.762788156625151634e-03 -3.823498391542912937e-03 -3.882657904827172685e-03 -3.938897875581316016e-03 -3.991763740316815398e-03 -4.040156806979517540e-03 -4.081411418351640723e-03 -4.115073993415598388e-03 -4.141259036209147225e-03 -4.159281079483281851e-03 -4.166663246525269954e-03 -4.161079626768679311e-03 -4.142715319087392732e-03 -4.113827092059530594e-03 -4.076131048791319274e-03 -4.030674560878130981e-03 -3.980060150219924715e-03 -3.926579684723150061e-03 -3.872479865080615067e-03 -3.819410549133299675e-03 -3.769256009499694342e-03 -3.722304254190052317e-03 -3.678659412014945954e-03 -3.640404508497523464e-03 -3.609531227490153042e-03 -3.588102725483819852e-03 -3.577963287908422340e-03 -3.581110847440944003e-03 -3.598571685873609271e-03 -3.629547445380488461e-03 -3.671459733992565259e-03 -3.720466720040268693e-03 -3.773383279968753421e-03 -3.829112264842624361e-03 -3.885492881200998394e-03 -3.939711867239571209e-03 -3.989997980193674826e-03 -4.035022899849582088e-03 -4.072660035788483804e-03 -4.100764484546829541e-03 -4.117725382122512483e-03 -4.122168663810309511e-03 -4.113782492824506754e-03 -4.092744093061188686e-03 -4.060557981523059239e-03 -4.018472380440102527e-03 -3.968063292932518492e-03 -3.911881892507388173e-03 -3.853447235541046165e-03 -3.796434445031293074e-03 -3.743889307663863381e-03 -3.699252799157498953e-03 -3.663843196558511182e-03 -3.637794548865422480e-03 -3.621249389027144695e-03 -3.614022765472870574e-03 -3.616386191827853161e-03 -3.628113318860446811e-03 -3.650003412320497811e-03 -3.680909842553044264e-03 -3.719301751382146116e-03 -3.765502113369002118e-03 -3.818310957582267059e-03 -3.875155660176644173e-03 -3.934428374046161463e-03 -3.994586326550759146e-03 -4.052258681842605369e-03 -4.105223984113148469e-03 -4.152506510637093626e-03 -4.193478983808267106e-03 -4.227779490759681243e-03 -4.254961778666960584e-03 -4.274075226390701768e-03 -4.285731042652691364e-03 -4.290882545452176684e-03 -4.289490192356158749e-03 -4.282489485014071007e-03 -4.271843688642916123e-03 -4.259279364108198816e-03 -4.245837543916986673e-03 -4.231960353655757345e-03 -4.218112970892127535e-03 -4.206333555048641197e-03 -4.198471415788204708e-03 -4.195529732171407629e-03 -4.197074326149373424e-03 -4.201515285289489365e-03 -4.206993793467448881e-03 -4.212670251071455249e-03 -4.218967324248169663e-03 -4.223951715046780561e-03 -4.225386771217093905e-03 -4.222627409803348872e-03 -4.216440859485383157e-03 -4.208680485893293716e-03 -4.199358870000466891e-03 -4.187595996553209431e-03 -4.172110572111852392e-03 -4.154080452378571334e-03 -4.135865937997991633e-03 -4.116757973477880306e-03 -4.098047836531748880e-03 -4.079969687195001554e-03 -4.060556163993759432e-03 -4.040246308592513463e-03 -4.020238336954882162e-03 -4.001656645789324063e-03 -3.985597133514567035e-03 -3.971668104774454117e-03 -3.958623752325474143e-03 -3.946964492667903723e-03 -3.936596422170294922e-03 -3.926108871722003811e-03 -3.914898058973243812e-03 -3.903293019573981712e-03 -3.890286805452883388e-03 -3.874504730102779418e-03 -3.855387824368364420e-03 -3.832824022820718272e-03 -3.807107815288094527e-03 -3.779029124924618548e-03 -3.748526742906730779e-03 -3.714860182753408711e-03 -3.679009967866920736e-03 -3.642849329964006292e-03 -3.607441243471256470e-03 -3.574289733956479819e-03 -3.545351338298708896e-03 -3.520949549357629479e-03 -3.502501366653804418e-03 -3.491185106515005531e-03 -3.486793755482959362e-03 -3.488991814853323586e-03 -3.496778910038286781e-03 -3.509219350493178805e-03 -3.526549540774804627e-03 -3.551231360562930386e-03 -3.582760408800744929e-03 -3.618209116242082201e-03 -3.656743031493096818e-03 -3.696143245566310166e-03 -3.736803729836462012e-03 -3.779140584170934125e-03 -3.820533783074580095e-03 -3.860703431374781867e-03 -3.899015454789776184e-03 -3.933976605541479425e-03 -3.965582646828796735e-03 -3.995400132701199501e-03 -4.025262411616509044e-03 -4.056219594551670714e-03 -4.089516871477494840e-03 -4.126732430182721185e-03 -4.168743183369598079e-03 -4.215177864225974277e-03 -4.264705707401394118e-03 -4.316615669383312877e-03 -4.370958421199807112e-03 -4.426441060184450015e-03 -4.480150652010311645e-03 -4.530036974922778230e-03 -4.574865024054220429e-03 -4.613560521295983867e-03 -4.645156003467812954e-03 -4.669053136268432568e-03 -4.683741908418116717e-03 -4.687574196435262928e-03 -4.679916054600382486e-03 -4.660166167268203936e-03 -4.629791337085700786e-03 -4.591200434596576750e-03 -4.546182308864906048e-03 -4.495774659969291147e-03 -4.442253786925374863e-03 -4.388261022461599492e-03 -4.334388226232605348e-03 -4.282689086777617324e-03 -4.236842274180661026e-03 -4.199291214487289002e-03 -4.171261824368051145e-03 -4.153376629650619260e-03 -4.147099990872713318e-03 -4.154720704897616607e-03 -4.177103278059590696e-03 -4.213673156059650690e-03 -4.263382363395842520e-03 -4.324481637156682261e-03 -4.393866705231026966e-03 -4.466922474377194550e-03 -4.540099628820759917e-03 -4.610784326752958608e-03 -4.676491741816132461e-03 -4.736164327995620420e-03 -4.790082520571582562e-03 -4.838678127815024960e-03 -4.881016779997831255e-03 -4.915599396421438741e-03 -4.942035984065880003e-03 -4.961171988042100724e-03 -4.974783295508997463e-03 -4.984124752400067963e-03 -4.989619092135880347e-03 -4.992003881914461663e-03 -4.992229326197344247e-03 -4.993034917080528198e-03 -4.995991271823160308e-03 -5.001900037890817316e-03 -5.013082055295390964e-03 -5.029872911652727603e-03 -5.051884841945761782e-03 -5.078786024830137143e-03 -5.109829384075769212e-03 -5.144655385888286317e-03 -5.181795011438003647e-03 -5.218563965894150967e-03 -5.254176182632777983e-03 -5.288798888360114574e-03 -5.320684756055529818e-03 -5.350208971354471210e-03 -5.377869074199617336e-03 -5.401499618133309005e-03 -5.419792469445550674e-03 -5.433192680254005785e-03 -5.443072693043053689e-03 -5.450426921292841898e-03 -5.456548596383078639e-03 -5.463421679419520199e-03 -5.472197550704603272e-03 -5.483897854736563375e-03 -5.500015923510580967e-03 -5.521548457639348546e-03 -5.548883653724162590e-03 -5.581809701298675458e-03 -5.621239586133968714e-03 -5.669338639026168247e-03 -5.727817633942164886e-03 -5.797713573231482592e-03 -5.877955456865960673e-03 -5.965454974749141888e-03 -6.057833390043790983e-03 -6.154525738290013426e-03 -6.255792612270771880e-03 -6.360514132143339078e-03 -6.465124393563333877e-03 -6.566671310978116141e-03 -6.663436746580564743e-03 -6.753374118732877185e-03 -6.835791433964776356e-03 -6.910789622921039051e-03 -6.977560405234739700e-03 -7.035246411551983672e-03 -7.083214604969018460e-03 -7.122721728766576860e-03 -7.156280499249820411e-03 -7.184203673013831414e-03 -7.206439029621501680e-03 -7.224132179034555706e-03 -7.238216405204812853e-03 -7.249348814781040456e-03 -7.260579660011594501e-03 -7.275539983155990785e-03 -7.293595083410937818e-03 -7.313417275019298142e-03 -7.335335505047804044e-03 -7.359500315734167700e-03 -7.385111080525575550e-03 -7.411752559714263403e-03 -7.438661965559115359e-03 -7.465049585352026909e-03 -7.492640153408164708e-03 -7.522873477848646302e-03 -7.555605482557789694e-03 -7.588008553827365298e-03 -7.618674932851846743e-03 -7.648810587296660767e-03 -7.678637027877209531e-03 -7.709042372267160825e-03 -7.741970867501249583e-03 -7.780900559034496095e-03 -7.826286150007938369e-03 -7.875589445333038355e-03 -7.928720035008583050e-03 -7.987398251864173335e-03 -8.052583858984626794e-03 -8.124520185050238680e-03 -8.203712142399783094e-03 -8.289679202430608185e-03 -8.382160929344682418e-03 -8.482337539018598369e-03 -8.591264309672585683e-03 -8.708874070910836360e-03 -8.832777798725235247e-03 -8.960356100200310772e-03 -9.090541778027240449e-03 -9.219959576209043814e-03 -9.345408766725312941e-03 -9.463934371847330940e-03 -9.573713125740646382e-03 -9.674697502857980413e-03 -9.765157603354194735e-03 -9.844846352806232992e-03 -9.914626067789830341e-03 -9.974464812063285266e-03 -1.002460662266002091e-02 -1.006799004044815239e-02 -1.010918491335614615e-02 -1.015229457893522536e-02 -1.019967494151978460e-02 -1.025164867474067341e-02 -1.030940510093437956e-02 -1.037563575480733753e-02 -1.045484507840534899e-02 -1.054938525328605152e-02 -1.065834422168604467e-02 -1.078145911902359672e-02 -1.091783134102729952e-02 -1.106527551406109519e-02 -1.122081855789690275e-02 -1.138311654283687482e-02 -1.155192780281025060e-02 -1.172355131596275815e-02 -1.189391087115786519e-02 -1.206124215238416411e-02 -1.222393993025533421e-02 -1.238066145261471941e-02 -1.253133988848900184e-02 -1.267697804106334217e-02 -1.281608499329732476e-02 -1.294621401873033255e-02 -1.306545578357530372e-02 -1.317341530877230195e-02 -1.327040025846991378e-02 -1.335598224449522156e-02 -1.343295927318018113e-02 -1.350525912550867673e-02 -1.357589117845949683e-02 -1.364709672233010984e-02 -1.372065067810277796e-02 -1.379967838955017435e-02 -1.388709596892447051e-02 -1.398472673019358729e-02 -1.409428270173327530e-02 -1.421518404670832347e-02 -1.434622373127037234e-02 -1.448539036847016660e-02 -1.462953065901276967e-02 -1.477886113250604684e-02 -1.493525671485935319e-02 -1.509948782480532992e-02 -1.527019393657400893e-02 -1.544418774516239171e-02 -1.561967741958297275e-02 -1.579504489759277555e-02 -1.596962644159643716e-02 -1.614423110863063768e-02 -1.632017614837889471e-02 -1.649715800083282821e-02 -1.667453633984808045e-02 -1.685213448442872755e-02 -1.703075547052076977e-02 -1.721162659956378821e-02 -1.739503805991961596e-02 -1.758064344513845037e-02 -1.776921526348845468e-02 -1.795977280707773335e-02 -1.814660194445247635e-02 -1.833044821906393979e-02 -1.851662309053192512e-02 -1.870899696119765129e-02 -1.890904144984611665e-02 -1.911686115031918307e-02 -1.933424019997627419e-02 -1.956215721016487524e-02 -1.979979158819700560e-02 -2.004509506234768493e-02 -2.029421097061086254e-02 -2.054307014861454436e-02 -2.078734457637113064e-02 -2.102304477782621084e-02 -2.124816014842342837e-02 -2.146225983685530470e-02 -2.166617602653156047e-02 -2.186306780757255042e-02 -2.205894518566152429e-02 -2.225780434411225861e-02 -2.245942014901335798e-02 -2.266184944041819277e-02 -2.286496052496247294e-02 -2.307206157337171257e-02 -2.328535963633217298e-02 -2.350463640897546003e-02 -2.373133834595550495e-02 -2.396837316433417242e-02 -2.421654461328464139e-02 -2.447572606752628985e-02 -2.474445838188184255e-02 -2.501784930520086978e-02 -2.529365293738165821e-02 -2.557194992868974670e-02 -2.585390400314555720e-02 -2.614195196718538394e-02 -2.643721464954300326e-02 -2.673841385721933972e-02 -2.704657258472483936e-02 -2.736577380283611305e-02 -2.769477234935422555e-02 -2.802776752614403316e-02 -2.836142578781724113e-02 -2.869475138120940530e-02 -2.902629141203277863e-02 -2.935257756139698915e-02 -2.966835431482052823e-02 -2.997150726756741060e-02 -3.026046458485731269e-02 -3.053761782044732420e-02 -3.080967592879800890e-02 -3.108098662911722501e-02 -3.135477005898151120e-02 -3.163241483828899137e-02 -3.191535849877765590e-02 -3.221059852855184119e-02 -3.252060804499323082e-02 -3.284355505991740781e-02 -3.318123692863195195e-02 -3.353428828970345804e-02 -3.390310889701377006e-02 -3.428519340883748323e-02 -3.467594054243038765e-02 -3.507312203565621928e-02 -3.547487279101792235e-02 -3.587695744280867266e-02 -3.627230190740433902e-02 -3.665845545358228236e-02 -3.703403010666939804e-02 -3.739907728843753359e-02 -3.775996291135993999e-02 -3.812210632479617195e-02 -3.848867507850487618e-02 -3.885849810849483638e-02 -3.922881084634208260e-02 -3.959958793759535411e-02 -3.997119742096871819e-02 -4.034075721351447485e-02 -4.070504594467545811e-02 -4.106249078283511628e-02 -4.141246792618785699e-02 -4.175285014535917022e-02 -4.208079259127495142e-02 -4.239557098571156146e-02 -4.269842872804600203e-02 -4.299307460124379698e-02 -4.328331198746063202e-02 -4.357447945325378102e-02 -4.387100751965803541e-02 -4.417145645023862199e-02 -4.447563345901306420e-02 -4.478751073105162461e-02 -4.510735945828331372e-02 -4.543370311906931580e-02 -4.576539989691762178e-02 -4.610164319267613664e-02 -4.644018650823689143e-02 -4.677692016685272569e-02 -4.711012583815776117e-02 -4.744121209708788978e-02 -4.777503426956533628e-02 -4.811613410935301760e-02 -4.846766849309117747e-02 -4.883302480438581061e-02 -4.921680418801159529e-02 -4.962294430433043108e-02 -5.005052926447350892e-02 -5.049677808737772916e-02 -5.096145241614796068e-02 -5.144581696474738453e-02 -5.194873039722044950e-02 -5.246523354744162676e-02 -5.299331739569886068e-02 -5.353142114666648022e-02 -5.407519113906961161e-02 -5.462085792786532112e-02 -5.516343807303891733e-02 -5.570039895299616628e-02 -5.622768294579619242e-02 -5.674459267242174670e-02 -5.725382013073348347e-02 -5.775376038761821651e-02 -5.824370281340404687e-02 -5.872475403924939941e-02 -5.920276970285907187e-02 -5.968237211063164710e-02 -6.016385574130991842e-02 -6.064615377120613493e-02 -6.112576620239514036e-02 -6.159744301213822271e-02 -6.205854332302366411e-02 -6.251209199049675980e-02 -6.296071898675591194e-02 -6.340708543922922436e-02 -6.385628352485070436e-02 -6.431374056599981071e-02 -6.478525157530702627e-02 -6.527349889365080537e-02 -6.577700870557538770e-02 -6.629341425214667349e-02 -6.681897813097462113e-02 -6.734964945568987227e-02 -6.788035793714150556e-02 -6.840939163571582715e-02 -6.893798248944812967e-02 -6.946193214541891703e-02 -6.997479677139550880e-02 -7.047228234114645551e-02 -7.095143813288024015e-02 -7.141067463228203960e-02 -7.185161282221594337e-02 -7.227382654625789937e-02 -7.267647946874965237e-02 -7.306143299796268031e-02 -7.343210654058963949e-02 -7.379420362338616479e-02 -7.415157740640597461e-02 -7.450975646564787780e-02 -7.486835207294269268e-02 -7.522421058847979236e-02 -7.558286651631948572e-02 -7.595214556067594880e-02 -7.633421331487999506e-02 -7.672466387295905077e-02 -7.712490523561035816e-02 -7.753938067532935297e-02 -7.796671220379876310e-02 -7.841263238848830697e-02 -7.889148178455435145e-02 -7.940755641964394873e-02 -7.996098739174624381e-02 -8.055413507326142364e-02 -8.118436019561448003e-02 -8.184864654409176876e-02 -8.254861759230346097e-02 -8.328846404576589757e-02 -8.406762535159462146e-02 -8.488754204211790277e-02 -8.574931974731547779e-02 -8.664648493010126962e-02 -8.757168945345229771e-02 -8.852036175203784052e-02 -8.948286257770002305e-02 -9.044520284980415992e-02 -9.140395228272713002e-02 -9.236272771155393246e-02 -9.331947830768812235e-02 -9.426510069672232317e-02 -9.519249260994533390e-02 -9.609603296943350359e-02 -9.697124395150391596e-02 -9.781654967070535500e-02 -9.863189579681082286e-02 -9.941029306527618403e-02 -1.001454969107292564e-01 -1.008399919055572164e-01 -1.014968777094521352e-01 -1.021224335196484756e-01 -1.027181286564556456e-01 -1.032798706757296625e-01 -1.038078718043148191e-01 -1.043074516408381697e-01 -1.047927454092101307e-01 -1.052695054388221446e-01 -1.057401938136713904e-01 -1.062191162061276312e-01 -1.067135433781297577e-01 -1.072226038897864941e-01 -1.077489399714560564e-01 -1.082984725565650230e-01 -1.088755438308958157e-01 -1.094799970861856098e-01 -1.101140665375790334e-01 -1.107804633622615081e-01 -1.114780877847860174e-01 -1.122085233266608140e-01 -1.129607629874133101e-01 -1.137213650766328715e-01 -1.144890691038323027e-01 -1.152667142008323431e-01 -1.160531834498514936e-01 -1.168410021268395521e-01 -1.176304199463272665e-01 -1.184240273531771276e-01 -1.192205472150701939e-01 -1.200224345066845527e-01 -1.208341759126881354e-01 -1.216595807541261814e-01 -1.224973460200216024e-01 -1.233453151325661495e-01 -1.242083806979661365e-01 -1.250859726380497416e-01 -1.259745428302607717e-01 -1.268750141950651111e-01 -1.277811351889337754e-01 -1.286856213649658354e-01 -1.295861040328119274e-01 -1.304871211972015721e-01 -1.313987686176314729e-01 -1.323261701026064996e-01 -1.332679558115152096e-01 -1.342152842478086527e-01 -1.351610043587825050e-01 -1.361093858573233228e-01 -1.370662922641596448e-01 -1.380330178320623158e-01 -1.390129758049458708e-01 -1.400077085119322828e-01 -1.410140986078654013e-01 -1.420282019324906886e-01 -1.430537148390040592e-01 -1.440893901105006203e-01 -1.451255625033250063e-01 -1.461494679365516469e-01 -1.471521792444181187e-01 -1.481360586251174449e-01 -1.491025711165486489e-01 -1.500558670849694298e-01 -1.510025958701193272e-01 -1.519536874997328146e-01 -1.529257642516961002e-01 -1.539241783954186371e-01 -1.549403466008947017e-01 -1.559682951935597028e-01 -1.570024891910325460e-01 -1.580329578428641968e-01 -1.590491924966823678e-01 -1.600493775706134658e-01 -1.610277787237721636e-01 -1.619682666867724163e-01 -1.628639022847829243e-01 -1.637189380494080693e-01 -1.645395401493905951e-01 -1.653361019811683263e-01 -1.661248505079211957e-01 -1.669191275844566780e-01 -1.677263207200264117e-01 -1.685445288254456553e-01 -1.693695748390143807e-01 -1.702007787537364036e-01 -1.710360404072861495e-01 -1.718833176710601318e-01 -1.727454744809344689e-01 -1.736214126833439952e-01 -1.745240684653631136e-01 -1.754546354158772470e-01 -1.764101810524004721e-01 -1.773905183157213072e-01 -1.783958059012241693e-01 -1.794202372298687453e-01 -1.804527362532259427e-01 -1.814876194431387091e-01 -1.825209600723102510e-01 -1.835460998772965313e-01 -1.845476360344399103e-01 -1.855091344559598177e-01 -1.864187307102173063e-01 -1.872594948045390173e-01 -1.880076721374465132e-01 -1.886524427831586248e-01 -1.892004329755107295e-01 -1.896611988222823564e-01 -1.900429139659938205e-01 -1.903572601314764134e-01 -1.906106656839733071e-01 -1.908054936754139952e-01 -1.909436237362820976e-01 -1.910383341939879409e-01 -1.911113901320810604e-01 -1.911755461587667237e-01 -1.912481113684047496e-01 -1.913487075883114619e-01 -1.914886782724363468e-01 -1.916686015219896400e-01 -1.918885947457853181e-01 -1.921502845843930940e-01 -1.924512277343797262e-01 -1.927786517685159962e-01 -1.931257999741899101e-01 -1.934998430583176887e-01 -1.939043138217652618e-01 -1.943395905933394952e-01 -1.947963523760225524e-01 -1.952564337417308227e-01 -1.957128633611519009e-01 -1.961639754997505092e-01 -1.966036537585941213e-01 -1.970249798348280845e-01 -1.974183734211305552e-01 -1.977802806539838698e-01 -1.980991439461569081e-01 -1.983663646578635309e-01 -1.985900983426155397e-01 -1.987831560206244630e-01 -1.989526048911370304e-01 -1.990963644884197470e-01 -1.992090779110386178e-01 -1.992917353505526401e-01 -1.993494053100283436e-01 -1.993794376822285719e-01 -1.993850974172662882e-01 -1.993741602697945980e-01 -1.993474600836549482e-01 -1.993017883144515001e-01 -1.992318263742755002e-01 -1.991457018865161466e-01 -1.990555406311176334e-01 -1.989701966843070158e-01 -1.989035832978216789e-01 -1.988496371027300702e-01 -1.987876445050132945e-01 -1.987048623445585860e-01 -1.985995014284190618e-01 -1.984684240064635008e-01 -1.983155812084580194e-01 -1.981570974512005812e-01 -1.980055521581540467e-01 -1.978662924743286866e-01 -1.977381386962451804e-01 -1.976177409155259745e-01 -1.974986530053892686e-01 -1.973774299540176358e-01 -1.972512546610125928e-01 -1.971108500324103563e-01 -1.969449313659891454e-01 -1.967494805205115271e-01 -1.965295263825842520e-01 -1.962917005756455724e-01 -1.960433978249699338e-01 -1.958111260174654200e-01 -1.956110863554512413e-01 -1.954409200486805220e-01 -1.953005561257962486e-01 -1.951911810779640988e-01 -1.951231867132383335e-01 -1.951090669974369918e-01 -1.951571104173225324e-01 -1.952650158461859686e-01 -1.954241202526813825e-01 -1.956199124490395347e-01 -1.958365421349922975e-01 -1.960558501549545529e-01 -1.962774251694396899e-01 -1.965102124603820000e-01 -1.967472412231847378e-01 -1.969879818416801764e-01 -1.972222770887962495e-01 -1.974239561150381295e-01 -1.975855631728273831e-01 -1.977075308932855491e-01 -1.977853425854976810e-01 -1.978239517477414222e-01 -1.978341900133898656e-01 -1.978132494353005422e-01 -1.977565300451263886e-01 -1.976842059311073041e-01 -1.976236341680439601e-01 -1.975893742431820976e-01 -1.975833121480327081e-01 -1.976066725960754222e-01 -1.976590569308711576e-01 -1.977434681177667464e-01 -1.978634626556327047e-01 -1.980200604614708593e-01 -1.982122677801363420e-01 -1.984324383610065468e-01 -1.986757302761741895e-01 -1.989446398769414426e-01 -1.992375451824776045e-01 -1.995570611767973901e-01 -1.999076354055595861e-01 -2.002913380432124191e-01 -2.007166408272146318e-01 -2.011768452005152918e-01 -2.016649237529700989e-01 -2.021759501884565491e-01 -2.027059640827028886e-01 -2.032502047076617802e-01 -2.038098233185565433e-01 -2.043856200249624944e-01 -2.049774090636586610e-01 -2.055813064193098560e-01 -2.061879485604435347e-01 -2.067899384838620402e-01 -2.073639719443587381e-01 -2.079016565633953206e-01 -2.084119965708940703e-01 -2.088936506984542807e-01 -2.093510865233488283e-01 -2.097904592709819438e-01 -2.102058067477626802e-01 -2.105948751226932869e-01 -2.109757297858986247e-01 -2.113618624650854538e-01 -2.117439784232653111e-01 -2.121045819535415655e-01 -2.124370916259146758e-01 -2.127447975465974472e-01 -2.130384008168940690e-01 -2.133348856853478637e-01 -2.136464729982943678e-01 -2.139924134336610995e-01 -2.143942558323269632e-01 -2.148698483448072682e-01 -2.154360347112923013e-01 -2.161070619421210370e-01 -2.168881989274668021e-01 -2.177768073930468340e-01 -2.187693855534031673e-01 -2.198608091808313125e-01 -2.210418320338144726e-01 -2.223015997133480082e-01 -2.236236016700986484e-01 -2.249942851629736507e-01 -2.264061368375742400e-01 -2.278562352156091875e-01 -2.293538715379651594e-01 -2.308991718983279540e-01 -2.324891229561225625e-01 -2.341226051566764055e-01 -2.357993358216003144e-01 -2.375249597243360711e-01 -2.393054224675518482e-01 -2.411556310769906730e-01 -2.430825340820519098e-01 -2.450817755205442205e-01 -2.471460520160943253e-01 -2.492681363470125866e-01 -2.514483321719938602e-01 -2.536959809981048086e-01 -2.560113672430308074e-01 -2.583766049011915200e-01 -2.607842875563030072e-01 -2.632421582424799289e-01 -2.657547262391933840e-01 -2.683167232508711919e-01 -2.709326008667415908e-01 -2.736137194734660216e-01 -2.763681141547616460e-01 -2.791951449848419364e-01 -2.820807764295393816e-01 -2.850221045092950489e-01 -2.880178011284278417e-01 -2.910536333680577292e-01 -2.941186055114459186e-01 -2.972091819424567127e-01 -3.003286518393802895e-01 -3.034822547029838447e-01 -3.066799056918942945e-01 -3.099405426684593290e-01 -3.132809466665802955e-01 -3.167258585752595335e-01 -3.202802404564646377e-01 -3.239158062521676484e-01 -3.276137651841690701e-01 -3.313883181188159166e-01 -3.352629675487363015e-01 -3.392538140986317563e-01 -3.433820046282511917e-01 -3.476763829594333166e-01 -3.521726985099187246e-01 -3.569007141710855979e-01 -3.618797607326287302e-01 -3.671125711518045120e-01 -3.725987120410493292e-01 -3.783622234360585201e-01 -3.844353040946406619e-01 -3.908403581256861270e-01 -3.975937247044095679e-01 -4.046940812263218890e-01 -4.121378363709368720e-01 -4.199179961581805398e-01 -4.280035289309130353e-01 -4.363954422987721404e-01 -4.451175458747231861e-01 -4.541775121049023145e-01 -4.635760635339532532e-01 -4.733229433266462616e-01 -4.834455001249299833e-01 -4.939382979605462798e-01 -5.047921076700078169e-01 -5.160338760366742772e-01 -5.276850891083629813e-01 -5.397624462391992228e-01 -5.522539819656703264e-01 -5.651236010562138423e-01 -5.783398325831029529e-01 -5.918786724292502965e-01 -6.057181860936405871e-01 -6.198586319711595349e-01 -6.343429090126497805e-01 -6.492288961352451482e-01 -6.645813001714011570e-01 -6.804748906841697753e-01 -6.970046008278615313e-01 -7.142538675034983964e-01 -7.323081085916403055e-01 -7.512608054177910555e-01 -7.711502180040783472e-01 -7.919925822649341862e-01 -8.138510563904077788e-01 -8.367866707457127795e-01 -8.608645971574866440e-01 -8.861730935287074340e-01 -9.127658706766990093e-01 -9.406938010219887403e-01 -9.699222323283301916e-01 -1.000362255707450521e+00 -1.032108759273291154e+00 -1.065282405527868681e+00 -1.099951792526997263e+00 -1.136204328424743171e+00 -1.174085730551853723e+00 -1.213595281940060389e+00 -1.254722898251035668e+00 -1.297482606109050529e+00 -1.341945796671595748e+00 -1.388267717502891019e+00 -1.436574167304225602e+00 -1.486931030942322263e+00 -1.539398308909216917e+00 -1.594066138386252440e+00 -1.651072971061264383e+00 -1.710600906548489952e+00 -1.772742526034470023e+00 -1.837462922541639676e+00 -1.904765929791455648e+00 -1.974768003390921622e+00 -2.047573516308221819e+00 -2.123235667224769863e+00 -2.201804355398129687e+00 -2.283403720012679550e+00 -2.368262028947222042e+00 -2.456531285471552639e+00 -2.548326347269342929e+00 -2.643769114776805651e+00 -2.742998122289396434e+00 -2.846148013776083285e+00 -2.953342727483782681e+00 -3.064631267519406066e+00 -3.179944920927052721e+00 -3.299216475758654621e+00 -3.422570418714824925e+00 -3.550249018006497614e+00 -3.682484516427674048e+00 -3.819410600945633671e+00 -3.961165124235462187e+00 -4.107811325827724680e+00 -4.259290498752140941e+00 -4.415735560369543400e+00 -4.577353628451165335e+00 -4.744301997648709524e+00 -4.916581933810421745e+00 -5.094110879834325978e+00 -5.276888820403168978e+00 -5.464620404477113169e+00 -5.656527587357764730e+00 -5.851905638992330516e+00 -6.050270515999700116e+00 -6.251187012495662998e+00 -6.454259122359243150e+00 -6.659118071061246980e+00 -6.865441143551530345e+00 -7.072882529644298089e+00 -7.281036630300760315e+00 -7.489525692175828198e+00 -7.697819053150922741e+00 -7.905451405291976208e+00 -8.112223509427435530e+00 -8.317979919137508560e+00 -8.522431971988419619e+00 -8.725088903493938730e+00 -8.925379146597787638e+00 -9.122975636964312685e+00 -9.317711722045794787e+00 -9.509621736371826728e+00 -9.699000321861872109e+00 -9.886032901716498955e+00 -1.007111569460473888e+01 -1.025451655809883889e+01 -1.043623370522994698e+01 -1.061644211863173304e+01 -1.079551198073078133e+01 -1.097351221974148494e+01 -1.115038610506416816e+01 -1.132602157008055421e+01 -1.150034046843103752e+01 -1.167335325909343346e+01 -1.184473259507755927e+01 -1.201397527044591129e+01 -1.218064851780315649e+01 -1.234441834943638128e+01 -1.250486862706985214e+01 -1.266153315240314292e+01 -1.281408708963221699e+01 -1.296251305960387157e+01 -1.310689884553239359e+01 -1.324731752427126530e+01 -1.338349037363308369e+01 -1.351524258471777173e+01 -1.364263108145209458e+01 -1.376574370787227330e+01 -1.388481449552721791e+01 -1.399981540464348839e+01 -1.411074712289232025e+01 -1.421801163802179246e+01 -1.432207093318326940e+01 -1.442305322765055919e+01 -1.452104940359401475e+01 -1.461638988890799240e+01 -1.470922409410837872e+01 -1.479956185778450894e+01 -1.488714817254476763e+01 -1.497200666246719791e+01 -1.505442438324523735e+01 -1.513405970355240271e+01 -1.521027119254753579e+01 -1.528256628734562916e+01 -1.535132120756605190e+01 -1.541722048194418271e+01 -1.548037628263800336e+01 -1.554076044712901705e+01 -1.559872207967550928e+01 -1.565507094446837044e+01 -1.571058883208914203e+01 -1.576551135947510218e+01 -1.581971965855881024e+01 -1.587277705965979990e+01 -1.592436786288410389e+01 -1.597447114422900682e+01 -1.602320422870065997e+01 -1.607048704846699749e+01 -1.611624175519503055e+01 -1.616087161253077298e+01 -1.620462075701760796e+01 -1.624748392292758936e+01 -1.628938537220773242e+01 -1.633041808729842970e+01 -1.637039326258063099e+01 -1.640897848039939433e+01 -1.644607420461339231e+01 -1.648170703931236503e+01 -1.651588629736676594e+01 -1.654800402201733789e+01 -1.657742439912059496e+01 -1.660379640621404818e+01 -1.662680968579861229e+01 -1.664631913156588894e+01 -1.666227861727862702e+01 -1.667475708051899730e+01 -1.668451350769870345e+01 -1.669242631301563762e+01 -1.669863923001673456e+01 -1.670296422937754599e+01 -1.670560967906569871e+01 -1.670726988665420265e+01 -1.670825272079179058e+01 -1.670857333146037504e+01 -1.670817808541810479e+01 -1.670719399645352254e+01 -1.670565345503833043e+01 -1.670328993351821012e+01 -1.669934857578391174e+01 -1.669320124925915749e+01 -1.668508838232685321e+01 -1.667512185939063940e+01 -1.666362768477023337e+01 -1.665113338638658647e+01 -1.663785131378145010e+01 -1.662396293423042692e+01 -1.660956996367590932e+01 -1.659483111314025550e+01 -1.657989598107144502e+01 -1.656507849520770748e+01 -1.655067185748935543e+01 -1.653660291091274104e+01 -1.652288395281512479e+01 -1.650941474979530099e+01 -1.649581448819966312e+01 -1.648167786149051750e+01 -1.646651272828041357e+01 -1.645007522240354803e+01 -1.643271880549749397e+01 -1.641489084476734206e+01 -1.639662165209360367e+01 -1.637787704389782206e+01 -1.635900896995934417e+01 -1.634038704205158865e+01 -1.632215054397406107e+01 -1.630423034873774313e+01 -1.628677246241772636e+01 -1.626996405281314750e+01 -1.625360905699325897e+01 -1.623770130177181059e+01 -1.622214175863765107e+01 -1.620659381170791491e+01 -1.619057643868982410e+01 -1.617397542612100025e+01 -1.615696556423570129e+01 -1.613994518417473145e+01 -1.612350193129482179e+01 -1.610803027556084643e+01 -1.609346816016008219e+01 -1.607917523311875740e+01 -1.606526555377497800e+01 -1.605210619385679749e+01 -1.603927049422803108e+01 -1.602604568962792797e+01 -1.601176790533267891e+01 -1.599623665150412855e+01 -1.597932719944927982e+01 -1.596029185609463497e+01 -1.593857261189574892e+01 -1.591462674168186098e+01 -1.588900215058232668e+01 -1.586182179321732910e+01 -1.583332523554111049e+01 -1.580387829919303044e+01 -1.577366857213149309e+01 -1.574318542153882028e+01 -1.571332548108613381e+01 -1.568463311187956144e+01 -1.565726525586341644e+01 -1.563124541773641774e+01 -1.560663079738533376e+01 -1.558321467597558119e+01 -1.556066919201695420e+01 -1.553913701913441336e+01 -1.551857682495633561e+01 -1.549876681392164812e+01 -1.547970990818443049e+01 -1.546154509787682052e+01 -1.544414467531825963e+01 -1.542716526869994631e+01 -1.541078094801963871e+01 -1.539539125391511654e+01 -1.538097472260090548e+01 -1.536695147635512626e+01 -1.535272002521902834e+01 -1.533779455635014521e+01 -1.532192663389977305e+01 -1.530477916220139178e+01 -1.528587256137718242e+01 -1.526519824992460350e+01 -1.524312708065793487e+01 -1.521997239690631432e+01 -1.519584365436892881e+01 -1.517087213912902932e+01 -1.514535225002122232e+01 -1.511953779195396841e+01 -1.509409500178250418e+01 -1.506976249622979402e+01 -1.504644866478628273e+01 -1.502424496641260276e+01 -1.500355886248112647e+01 -1.498482303800390447e+01 -1.496826740889868113e+01 -1.495385885317811692e+01 -1.494148531810834157e+01 -1.493056186381122075e+01 -1.492068167797127209e+01 -1.491151491290643882e+01 -1.490274374845594707e+01 -1.489421883222766496e+01 -1.488545937571232791e+01 -1.487603103643915325e+01 -1.486544301142157920e+01 -1.485333539829783867e+01 -1.483938065609940082e+01 -1.482314056355181719e+01 -1.480462269405782649e+01 -1.478405546324243147e+01 -1.476180996555935465e+01 -1.473772239995331113e+01 -1.471099544447523400e+01 -1.468117484486443658e+01 -1.464812424884256181e+01 -1.461133482364144598e+01 -1.457022322208899823e+01 -1.452475585671113656e+01 -1.447568508672792476e+01 -1.442405475657587388e+01 -1.436999865127533837e+01 -1.431310548885411471e+01 -1.425383611414349083e+01 -1.419316244890363521e+01 -1.413178767773752043e+01 -1.407033070683310250e+01 -1.400935887192148144e+01 -1.394910833302498787e+01 -1.388929744092095575e+01 -1.382948487498380530e+01 -1.376929291239513375e+01 -1.370821121574456392e+01 -1.364580921064897012e+01 -1.358201615817348262e+01 -1.351677744296998895e+01 -1.344967812875482416e+01 -1.338052034938624324e+01 -1.330933468904502881e+01 -1.323634823258086435e+01 -1.316200348470302828e+01 -1.308648160306667663e+01 -1.300993343937353330e+01 -1.293241763396515687e+01 -1.285398630453249069e+01 -1.277470925411377856e+01 -1.269468079634110147e+01 -1.261400306075919531e+01 -1.253224513298136067e+01 -1.244899776603839037e+01 -1.236430237804191279e+01 -1.227838957161151967e+01 -1.219141271653868941e+01 -1.210343702073477168e+01 -1.201500428402042608e+01 -1.192663499037925412e+01 -1.183854106598094269e+01 -1.175059925455189891e+01 -1.166254432551004605e+01 -1.157416908206636919e+01 -1.148532823430203997e+01 -1.139632376887036180e+01 -1.130728086771068064e+01 -1.121806170551036530e+01 -1.112864052341424603e+01 -1.103887260595323738e+01 -1.094819596144831486e+01 -1.085612298852313984e+01 -1.076267626519464038e+01 -1.066783030130244292e+01 -1.057139164966567435e+01 -1.047339027673236345e+01 -1.037398628611116180e+01 -1.027339843455874302e+01 -1.017209317951982683e+01 -1.007065706237994540e+01 -9.969506170943091661e+00 -9.868926255649292045e+00 -9.769197305336199122e+00 -9.670587949061845379e+00 -9.573308567198763441e+00 -9.477625053506693931e+00 -9.383626835177180325e+00 -9.291459537515857292e+00 -9.201221777333165264e+00 -9.112645995270739263e+00 -9.025645819247964496e+00 -8.940301926172130820e+00 -8.856438237802542801e+00 -8.773692878610779289e+00 -8.692011912963875986e+00 -8.611722780724990756e+00 -8.533006694629657218e+00 -8.455400768371131193e+00 -8.378392956132113767e+00 -8.301687368789155030e+00 -8.225091122888636974e+00 -8.148477053007004756e+00 -8.071666239553975331e+00 -7.994608307907980382e+00 -7.916905657658168671e+00 -7.837918078171651537e+00 -7.757270802436924129e+00 -7.674697422326463681e+00 -7.590137596770896167e+00 -7.503839586707915288e+00 -7.416111379269892723e+00 -7.327103614222491679e+00 -7.236937550739182434e+00 -7.145850119460151362e+00 -7.054368373562624583e+00 -6.962925147997497177e+00 -6.871861947511674451e+00 -6.781540149822332886e+00 -6.692224794148633471e+00 -6.604307237235762074e+00 -6.518092055439810295e+00 -6.433534205641021408e+00 -6.350469301317292370e+00 -6.268966394481064519e+00 -6.189142371476572535e+00 -6.111167706336387617e+00 -6.035061188883669381e+00 -5.960634359856567421e+00 -5.887983097447504477e+00 -5.817170346574730644e+00 -5.748222776913116228e+00 -5.681257049473146914e+00 -5.616109841798213154e+00 -5.552471011300984749e+00 -5.489851296172900241e+00 -5.427642637971725748e+00 -5.365506915049893522e+00 -5.303372176601700794e+00 -5.241223644222359646e+00 -5.179056885840763513e+00 -5.116662900006384795e+00 -5.053789381604290476e+00 -4.990296231837543672e+00 -4.926133526192269407e+00 -4.861465999783451508e+00 -4.796590699038039141e+00 -4.731854472795673949e+00 -4.667424873128977580e+00 -4.603438153291004475e+00 -4.539959348786967830e+00 -4.476993726090383596e+00 -4.414882516149037706e+00 -4.354059460751007471e+00 -4.294671940421707745e+00 -4.236864436669246281e+00 -4.180616461914722137e+00 -4.125682008999092432e+00 -4.071859703298332356e+00 -4.019014610593681702e+00 -3.967110937816918703e+00 -3.916178395360240483e+00 -3.866347935655103818e+00 -3.817738688591785667e+00 -3.770391168839680951e+00 -3.724228163616946752e+00 -3.679147941523257526e+00 -3.635154660389405379e+00 -3.592232267368618448e+00 -3.550317579285924730e+00 -3.509304675368293491e+00 -3.469024207756456590e+00 -3.429535117028103208e+00 -3.390852391098386320e+00 -3.353020842981521810e+00 -3.316299538784479140e+00 -3.280693479396079582e+00 -3.246097739679962402e+00 -3.212424820797449954e+00 -3.179486041924290962e+00 -3.147158789382427546e+00 -3.115376458077052657e+00 -3.083996702416325952e+00 -3.052944868017912317e+00 -3.022175916992518641e+00 -2.991609946863478697e+00 -2.961195592035901658e+00 -2.930929031948942942e+00 -2.900829540594706213e+00 -2.871013049962502173e+00 -2.841652926885979813e+00 -2.812814127674828857e+00 -2.784476549662730616e+00 -2.756611320817976107e+00 -2.729142554125022269e+00 -2.702078650346588784e+00 -2.675517318864969241e+00 -2.649463981812137270e+00 -2.623984148176961018e+00 -2.599188740346137116e+00 -2.575101411557804365e+00 -2.551656984895225300e+00 -2.528760566097717266e+00 -2.506295550936719962e+00 -2.484241108722560654e+00 -2.462646688918561200e+00 -2.441417367650032588e+00 -2.420433589492416715e+00 -2.399643435766213972e+00 -2.379041842445736687e+00 -2.358683435644285620e+00 -2.338453044322940322e+00 -2.318247552103107179e+00 -2.298075085938148909e+00 -2.277800309027583570e+00 -2.257417725408655151e+00 -2.237002339290042219e+00 -2.216624082664065298e+00 -2.196393208493150784e+00 -2.176423595476426609e+00 -2.156858362910741178e+00 -2.137805636881914051e+00 -2.119347003610034363e+00 -2.101571191440058328e+00 -2.084511824628237253e+00 -2.068021063663102677e+00 -2.051924210268795790e+00 -2.036149972815353149e+00 -2.020646606951258750e+00 -2.005386950967768200e+00 -1.990323914832771823e+00 -1.975377095907826730e+00 -1.960506634603586651e+00 -1.945746691793128313e+00 -1.931125467995807643e+00 -1.916625967251597062e+00 -1.902364065273439486e+00 -1.888442449201322759e+00 -1.874820437684909580e+00 -1.861470085428409638e+00 -1.848317630716087567e+00 -1.835291377313055694e+00 -1.822367300464722506e+00 -1.809512102427868641e+00 -1.796708923144932690e+00 -1.783994619808966009e+00 -1.771318489124264151e+00 -1.758560931068333888e+00 -1.745657828962409175e+00 -1.732557389020245697e+00 -1.719281766709161552e+00 -1.705863746290373406e+00 -1.692271067727604494e+00 -1.678474780818383527e+00 -1.664434575664532678e+00 -1.650100897414918499e+00 -1.635495797040195542e+00 -1.620699789071911701e+00 -1.605791427117240877e+00 -1.590803964069880116e+00 -1.575762562305196957e+00 -1.560712855984714764e+00 -1.545673350993480355e+00 -1.530625328978354460e+00 -1.515644687166143312e+00 -1.500825791438000323e+00 -1.486212226350631882e+00 -1.471865519863577276e+00 -1.457804390017224172e+00 -1.444080306803738445e+00 -1.430797335721432750e+00 -1.418047091189504672e+00 -1.405869542382675030e+00 -1.394235622843162048e+00 -1.383120187792824751e+00 -1.372470323476878029e+00 -1.362189553883196513e+00 -1.352194178506109568e+00 -1.342428981491663675e+00 -1.332905736694681709e+00 -1.323596701882249649e+00 -1.314436922176654088e+00 -1.305390165323385254e+00 -1.296403894839211812e+00 -1.287432157278729505e+00 -1.278446919494615974e+00 -1.269434760672279339e+00 -1.260368514747773450e+00 -1.251208127128629943e+00 -1.241884702238204019e+00 -1.232320758011541617e+00 -1.222496773311835483e+00 -1.212466023198723875e+00 -1.202314156484848295e+00 -1.192068389380157356e+00 -1.181736154355932156e+00 -1.171349065554009972e+00 -1.160905429028063374e+00 -1.150383425944389693e+00 -1.139798451634056908e+00 -1.129194996907718629e+00 -1.118607625002806971e+00 -1.108067234902305520e+00 -1.097613570446375197e+00 -1.087317337679396756e+00 -1.077225956438478960e+00 -1.067337304073475934e+00 -1.057691280784924803e+00 -1.048302333603693182e+00 -1.039131364913769007e+00 -1.030132535164780538e+00 -1.021252706050189474e+00 -1.012465382890235022e+00 -1.003732023246738381e+00 -9.950043897932472348e-01 -9.862621401063865756e-01 -9.774884844103781667e-01 -9.686533488082121890e-01 -9.597271099032683717e-01 -9.506989952449841352e-01 -9.415709499865440035e-01 -9.323380096760877089e-01 -9.229845748679323947e-01 -9.135403504159917976e-01 -9.041029813127847703e-01 -8.947565584971512997e-01 -8.855318051951827085e-01 -8.764655033223128777e-01 -8.676504108832441275e-01 -8.591561064021370209e-01 -8.509783198289513351e-01 -8.430909754339765971e-01 -8.354517546637268977e-01 -8.280449817874949714e-01 -8.208557202477385628e-01 -8.138359290712975369e-01 -8.069369583637002741e-01 -8.001474598630929913e-01 -7.934849935429948431e-01 -7.869268035763120617e-01 -7.804323757653454097e-01 -7.739957895478034589e-01 -7.676071290865464913e-01 -7.612035159795674799e-01 -7.547165252700760441e-01 -7.481196077973691905e-01 -7.413765001763901186e-01 -7.344587821600921940e-01 -7.273901477363622359e-01 -7.202276267515214103e-01 -7.130353005821463697e-01 -7.058543891066694220e-01 -6.987177379585792769e-01 -6.916328906261021148e-01 -6.846190440529936749e-01 -6.777195051640326762e-01 -6.709611822008426651e-01 -6.643479751450465098e-01 -6.578936452094190646e-01 -6.516523668898669408e-01 -6.456752815767465847e-01 -6.399856002335975180e-01 -6.345633777581252133e-01 -6.293416317352424905e-01 -6.242306666502515089e-01 -6.191965162961197144e-01 -6.142516445191084085e-01 -6.093633890944287756e-01 -6.044953752891422116e-01 -5.996484773313496275e-01 -5.948275376333141962e-01 -5.900284897335208445e-01 -5.852427540731336419e-01 -5.804631910192828981e-01 -5.756807534251954239e-01 -5.709099483822682730e-01 -5.661707293139276453e-01 -5.614493298512214237e-01 -5.567438051378742481e-01 -5.520681308897824602e-01 -5.474081596568283192e-01 -5.427489169877824926e-01 -5.381088411782192216e-01 -5.335212636679292908e-01 -5.290021226303647239e-01 -5.245505007534463360e-01 -5.201710605240603691e-01 -5.158450292514661362e-01 -5.115353989314236349e-01 -5.072186121594155495e-01 -5.028917609417723478e-01 -4.985924567983425759e-01 -4.943619306362757593e-01 -4.901899221951713237e-01 -4.860734033519280017e-01 -4.820339319029698366e-01 -4.780830002866180428e-01 -4.742359782538587698e-01 -4.704757411683297974e-01 -4.667885057767754420e-01 -4.631896786166159186e-01 -4.596728177868620313e-01 -4.562323771609850809e-01 -4.528976356511272283e-01 -4.496838530115195853e-01 -4.465647958410116636e-01 -4.435254394369442799e-01 -4.405762522498478662e-01 -4.377249875496082021e-01 -4.349724018320666463e-01 -4.323292190453590367e-01 -4.297922938511419821e-01 -4.273349737532349812e-01 -4.249497987122794473e-01 -4.226424659334915290e-01 -4.204088885369383632e-01 -4.182499759254549310e-01 -4.161513261665719665e-01 -4.140850103558522122e-01 -4.120355215688303874e-01 -4.099809810556194201e-01 -4.078872151996772999e-01 -4.057121606055273944e-01 -4.034245632835293804e-01 -4.010196461393734646e-01 -3.984886516653732280e-01 -3.958215459122085833e-01 -3.930192488900961512e-01 -3.900800475721884486e-01 -3.870142133248244964e-01 -3.838165030078721229e-01 -3.804903672997252961e-01 -3.770796670328898093e-01 -3.736107643352784002e-01 -3.700995077972781266e-01 -3.665647163135360431e-01 -3.630325862325011199e-01 -3.595439390287736847e-01 -3.561164653338025898e-01 -3.527538572673368233e-01 -3.494824865636593225e-01 -3.463362066822258112e-01 -3.433274564543465357e-01 -3.404615172289479630e-01 -3.377388857154042245e-01 -3.351428216129009319e-01 -3.326539285873099105e-01 -3.302632564481314259e-01 -3.279506630488573937e-01 -3.256921401732386645e-01 -3.234869932009853954e-01 -3.213395447758324863e-01 -3.192473988714804589e-01 -3.172073606943451862e-01 -3.152092923224132925e-01 -3.132369415441758065e-01 -3.112835562092219899e-01 -3.093651405891002515e-01 -3.074940893864702707e-01 -3.056670357868143673e-01 -3.038792102650023086e-01 -3.021379620286719359e-01 -3.004458426471396937e-01 -2.987799154263515722e-01 -2.971294995796446847e-01 -2.954891118462054656e-01 -2.938407084362688604e-01 -2.921556062270184717e-01 -2.904025523966178857e-01 -2.885830877893546531e-01 -2.867054437785121479e-01 -2.847687793232133724e-01 -2.827954345024480398e-01 -2.808005077212951117e-01 -2.787993425641968059e-01 -2.768019630597998160e-01 -2.748074808171315220e-01 -2.728345998422073149e-01 -2.709013382960979710e-01 -2.690040953707121818e-01 -2.671323364600639572e-01 -2.652903414507006841e-01 -2.634671208395293340e-01 -2.616586271068792047e-01 -2.598823821765824937e-01 -2.581521481930217909e-01 -2.564736218925200428e-01 -2.548460291896931795e-01 -2.532713941835135207e-01 -2.517523153498341659e-01 -2.502902151415083432e-01 -2.488893805000030879e-01 -2.475479727935088192e-01 -2.462608784651371396e-01 -2.450178251304439836e-01 -2.438038155134290008e-01 -2.425993045303523332e-01 -2.413950370339089102e-01 -2.402081827121421709e-01 -2.390521408148090221e-01 -2.379305178123306830e-01 -2.368449589904781938e-01 -2.357867959122615376e-01 -2.347409320606200778e-01 -2.337084650221349647e-01 -2.326993625487513706e-01 -2.317280536715657924e-01 -2.307956148186454115e-01 -2.298863115409395808e-01 -2.289825747214736806e-01 -2.280555158895348766e-01 -2.270791556118719190e-01 -2.260464440698385646e-01 -2.249530881951816719e-01 -2.238015708657573877e-01 -2.226005278023486800e-01 -2.213443618863023543e-01 -2.200279807617399885e-01 -2.186570536987047508e-01 -2.172382045353299374e-01 -2.157832033396151761e-01 -2.143176742896725218e-01 -2.128564217980506990e-01 -2.113933199578868494e-01 -2.099238442259844517e-01 -2.084565020570196825e-01 -2.070035546104240787e-01 -2.055693419853344417e-01 -2.041547550778058384e-01 -2.027568501241531207e-01 -2.013609853394570381e-01 -1.999564219134593590e-01 -1.985465462844056561e-01 -1.971388585273581295e-01 -1.957451307519296191e-01 -1.943800110005051429e-01 -1.930467750066482413e-01 -1.917298368697413213e-01 -1.904216230433914692e-01 -1.891244253515935725e-01 -1.878420270882231458e-01 -1.865889277529502732e-01 -1.853817422501750078e-01 -1.842271092078768824e-01 -1.831372921421530742e-01 -1.821134619497883633e-01 -1.811394632794585680e-01 -1.802042087826944139e-01 -1.792986214605619411e-01 -1.784287613560626429e-01 -1.776007497630527343e-01 -1.768151143363238254e-01 -1.760779499915135216e-01 -1.753858319383874709e-01 -1.747329269958318720e-01 -1.741176326431927990e-01 -1.735373077604083769e-01 -1.729888577169550190e-01 -1.724680910889900831e-01 -1.719630753989043748e-01 -1.714619095556207951e-01 -1.709647668908024221e-01 -1.704766485352795513e-01 -1.700014713489092499e-01 -1.695312848633616643e-01 -1.690548795761976919e-01 -1.685601987015151182e-01 -1.680352979738489738e-01 -1.674783956678659869e-01 -1.668846608232224527e-01 -1.662455150609425114e-01 -1.655514405298584013e-01 -1.647988235884799424e-01 -1.639868580739967663e-01 -1.631155134085912062e-01 -1.621920011407509410e-01 -1.612279704768821431e-01 -1.602310319750180900e-01 -1.592010735263321708e-01 -1.581442359846071954e-01 -1.570725706753622886e-01 -1.559923184262226037e-01 -1.549056373414270105e-01 -1.538102145402805154e-01 -1.527245628658059629e-01 -1.516823048508204597e-01 -1.506897945477355671e-01 -1.497495959781791619e-01 -1.488639539170944770e-01 -1.480334695506857756e-01 -1.472590176066898016e-01 -1.465311788265601933e-01 -1.458431218479530334e-01 -1.451865598314429073e-01 -1.445487108636542839e-01 -1.439174907992628594e-01 -1.432828799825777988e-01 -1.426357190074579173e-01 -1.419702021534903769e-01 -1.412820854604481813e-01 -1.405720591672789122e-01 -1.398487185671763167e-01 -1.391165541958110097e-01 -1.383794034817977248e-01 -1.376461169661520600e-01 -1.369270804787870166e-01 -1.362295178944837593e-01 -1.355592314824102806e-01 -1.349282643481853616e-01 -1.343484290124090375e-01 -1.338207091431690421e-01 -1.333395258423087371e-01 -1.328944849065561706e-01 -1.324728632504072745e-01 -1.320769791370373092e-01 -1.317103173297942964e-01 -1.313618310936141842e-01 -1.310206199286353124e-01 -1.306750178580717014e-01 -1.303157355683249863e-01 -1.299397929723526690e-01 -1.295415374337799685e-01 -1.291164563404977039e-01 -1.286568285150291591e-01 -1.281545686740309109e-01 -1.276127569924339900e-01 -1.270385504722559844e-01 -1.264395196199334659e-01 -1.258183746908000111e-01 -1.251743358839779441e-01 -1.245094259077201282e-01 -1.238286021556466721e-01 -1.231421466312633828e-01 -1.224605528441795599e-01 -1.217935100930309517e-01 -1.211529884129919632e-01 -1.205493673521265408e-01 -1.199922093660256150e-01 -1.194862478347888807e-01 -1.190230830765744569e-01 -1.185862133438407712e-01 -1.181631242964412548e-01 -1.177486062458235616e-01 -1.173344346643663827e-01 -1.169124371224855574e-01 -1.164806212739417091e-01 -1.160347219368840915e-01 -1.155719609753946414e-01 -1.150970664260281134e-01 -1.146188768594438856e-01 -1.141480360711114445e-01 -1.136896991984717442e-01 -1.132390662073535781e-01 -1.127831405484850252e-01 -1.123105976957528701e-01 -1.118249377419753554e-01 -1.113378970439064530e-01 -1.108570604811400795e-01 -1.103887097671889805e-01 -1.099361630328539036e-01 -1.095032613195202481e-01 -1.090932092340684556e-01 -1.087029902066212889e-01 -1.083266375869718079e-01 -1.079577634582273016e-01 -1.075906613283757612e-01 -1.072190459075093028e-01 -1.068403754834882924e-01 -1.064540909816253100e-01 -1.060577607532287026e-01 -1.056471356694676511e-01 -1.052205192935523198e-01 -1.047820069451389086e-01 -1.043300216068178410e-01 -1.038579109460733285e-01 -1.033612754395282912e-01 -1.028359134847343787e-01 -1.022798223446375054e-01 -1.016992477449016469e-01 -1.011049878943998392e-01 -1.005003295972368565e-01 -9.988431474207036531e-02 -9.926197168492525980e-02 -9.864121036657642894e-02 -9.802551568114165059e-02 -9.741369811103699206e-02 -9.680060308394554391e-02 -9.617990392771363917e-02 -9.555008232996586859e-02 -9.491193212992669881e-02 -9.427216500019552914e-02 -9.364558430460533101e-02 -9.304293138377124628e-02 -9.247283809293586898e-02 -9.193866549855088388e-02 -9.143731679724273476e-02 -9.096693255889380658e-02 -9.052181688626831368e-02 -9.009811419257146570e-02 -8.969263471017366318e-02 -8.930290434431938096e-02 -8.892884260629385640e-02 -8.856978624087023799e-02 -8.822842250447091028e-02 -8.790585965898037313e-02 -8.759609746557089904e-02 -8.728900330427219467e-02 -8.698025038632455075e-02 -8.666785723477392345e-02 -8.634632929382876632e-02 -8.600923033269408657e-02 -8.565260346984282513e-02 -8.528006068590804345e-02 -8.489867372535925272e-02 -8.451318959970277600e-02 -8.412663007599771592e-02 -8.374259175275425293e-02 -8.336409097605729235e-02 -8.299125414428798475e-02 -8.262680925078920435e-02 -8.227931409894814752e-02 -8.195534261659145892e-02 -8.165724177331656897e-02 -8.138384668784459652e-02 -8.113333710144156330e-02 -8.090895176262172250e-02 -8.071085074619438471e-02 -8.053166157354067767e-02 -8.036758630620600974e-02 -8.021142770158050384e-02 -8.004882117386476204e-02 -7.986706562172965485e-02 -7.965110870505391627e-02 -7.939177631874674845e-02 -7.908870521266242459e-02 -7.874330487771963316e-02 -7.835886256499731417e-02 -7.793875208894321394e-02 -7.748724666262393757e-02 -7.700737901912849126e-02 -7.650377409646222371e-02 -7.598737902117581877e-02 -7.547024704512980686e-02 -7.496014275852361242e-02 -7.446684820071945710e-02 -7.399953736135360394e-02 -7.355959399531566967e-02 -7.315173352351067582e-02 -7.278192255838469849e-02 -7.245148477733696912e-02 -7.215789675772268930e-02 -7.189608837110908479e-02 -7.165846850049675809e-02 -7.144120661858704979e-02 -7.124488113334011274e-02 -7.106737398479474888e-02 -7.090294274416396314e-02 -7.074808788406589111e-02 -7.060114148322270411e-02 -7.045158295050074626e-02 -7.029021321641923392e-02 -7.011044185925408012e-02 -6.990685921585286511e-02 -6.967957735667788810e-02 -6.942087057211095147e-02 -6.912454019472134836e-02 -6.879507485233639363e-02 -6.843590128377285975e-02 -6.805136003581074844e-02 -6.764635213195642482e-02 -6.722707722269000152e-02 -6.680222710134187114e-02 -6.638096739760269982e-02 -6.597065665098779397e-02 -6.557574171856299372e-02 -6.520146115997169090e-02 -6.485375915831544102e-02 -6.453822247152155023e-02 -6.426011084772577375e-02 -6.402177401608361018e-02 -6.381821415025609734e-02 -6.364575135200299660e-02 -6.350285465040660104e-02 -6.338553934012618185e-02 -6.329207273369370779e-02 -6.321941976643917493e-02 -6.316097840935178120e-02 -6.310929936068258861e-02 -6.305434728336604955e-02 -6.298917162749397003e-02 -6.290854435961713842e-02 -6.280853694208086979e-02 -6.268596721660515958e-02 -6.253536611330641481e-02 -6.235381846911389192e-02 -6.213814637819461972e-02 -6.188442122077011942e-02 -6.159310661189348196e-02 -6.127166634230865605e-02 -6.092388446291725768e-02 -6.055287179642870193e-02 -6.016521516600749353e-02 -5.976253630253341997e-02 -5.934930392617598222e-02 -5.893431428685891316e-02 -5.852198708616399708e-02 -5.810965860426450802e-02 -5.769857137474698056e-02 -5.729431589818445580e-02 -5.689718709548834824e-02 -5.651182166405629981e-02 -5.614462427742734907e-02 -5.579724074619377833e-02 -5.546929678884448406e-02 -5.515844191807170449e-02 -5.486292141987064025e-02 -5.457976059976740735e-02 -5.430328646706093082e-02 -5.403050252287905364e-02 -5.376185231297001682e-02 -5.349713239655732450e-02 -5.323627040275664968e-02 -5.297761018406291211e-02 -5.271833817607827349e-02 -5.245785959030546675e-02 -5.219634947749545589e-02 -5.193316162777672496e-02 -5.166987400081740622e-02 -5.140836956015281539e-02 -5.114962216536006467e-02 -5.089480935695037817e-02 -5.064380222203939547e-02 -5.039753842374791737e-02 -5.015595770493646438e-02 -4.992318385848011630e-02 -4.970653281049743077e-02 -4.950889115703577953e-02 -4.932794146078101072e-02 -4.916231904782181195e-02 -4.901274611242974200e-02 -4.887852775087625501e-02 -4.875940818919214520e-02 -4.865713589664583810e-02 -4.857153907162336387e-02 -4.849664128859465517e-02 -4.843038951826683647e-02 -4.837407798168028017e-02 -4.832639834989058136e-02 -4.828748596541299759e-02 -4.825699644575340980e-02 -4.823025050007469228e-02 -4.820287520481710691e-02 -4.817346824736122579e-02 -4.813860446999484316e-02 -4.809010578302119754e-02 -4.802526165741557995e-02 -4.794640625703897735e-02 -4.784823601442485946e-02 -4.772590167957208029e-02 -4.757719700396410151e-02 -4.739948069054555208e-02 -4.719587581430168682e-02 -4.697320980835232446e-02 -4.673881106606833646e-02 -4.649778030262696760e-02 -4.625535532776884479e-02 -4.601610932541649185e-02 -4.578271079200293969e-02 -4.555851826343174787e-02 -4.534471681002080062e-02 -4.514188436790322195e-02 -4.495049020927556482e-02 -4.477346766593171684e-02 -4.461345749404935918e-02 -4.446765015366391932e-02 -4.433181993877838289e-02 -4.420385249801706690e-02 -4.408233327651871897e-02 -4.396227142361373852e-02 -4.383981208998050799e-02 -4.371506950953343157e-02 -4.358639713276901001e-02 -4.345051439829506618e-02 -4.330978606302410272e-02 -4.316527599833588219e-02 -4.301069261064926347e-02 -4.284480677815259014e-02 -4.267017371141168525e-02 -4.248749938984797136e-02 -4.229853161582000642e-02 -4.210565483212982268e-02 -4.191032240427438466e-02 -4.171553658371474765e-02 -4.152773670218872643e-02 -4.135191628149575971e-02 -4.119029636582544063e-02 -4.104560920980766803e-02 -4.091929758041817911e-02 -4.081107653991376122e-02 -4.071999058611056738e-02 -4.064528071348319505e-02 -4.058313486134412090e-02 -4.052609569704308107e-02 -4.047130751348682054e-02 -4.041880653635766818e-02 -4.036717662553458708e-02 -4.031582241319382753e-02 -4.026492589961555568e-02 -4.021448500830097222e-02 -4.016643889053794769e-02 -4.012273010580620636e-02 -4.008037758913801651e-02 -4.003635332672472735e-02 -3.999062579111570953e-02 -3.994257831928224589e-02 -3.989183600216325565e-02 -3.983970921699197393e-02 -3.978744761458959806e-02 -3.973402749411732160e-02 -3.967860312103021342e-02 -3.962160078050178807e-02 -3.955969018435505358e-02 -3.948845078059757402e-02 -3.941096718011116717e-02 -3.933391512954594049e-02 -3.926028263962925979e-02 -3.918896207410650645e-02 -3.911645694272534307e-02 -3.903966226797124517e-02 -3.895427851687280341e-02 -3.885519042104642468e-02 -3.873925624702169446e-02 -3.860615217277532651e-02 -3.845423779865995983e-02 -3.828053941946391731e-02 -3.808745047683781415e-02 -3.787724355053350561e-02 -3.765056607086797458e-02 -3.741093189361423960e-02 -3.716075348659380467e-02 -3.690289883904892404e-02 -3.664321191631760705e-02 -3.638585313753970457e-02 -3.613504363521499729e-02 -3.589510111462887454e-02 -3.566928246047267742e-02 -3.546104813044458071e-02 -3.527335955686174834e-02 -3.510817146782167081e-02 -3.496484196232476499e-02 -3.484498862709614619e-02 -3.475103379524754899e-02 -3.468168565143088522e-02 -3.463658790577302943e-02 -3.461603774021904112e-02 -3.461706544383320872e-02 -3.463779110414757362e-02 -3.467961886636916624e-02 -3.474097553473348005e-02 -3.481960829259243134e-02 -3.491861591518163888e-02 -3.503740152149176224e-02 -3.516721215655696509e-02 -3.529914790362200655e-02 -3.542338543848877475e-02 -3.552971989861287289e-02 -3.561204790106676371e-02 -3.566580467821186401e-02 -3.569028183639919721e-02 -3.568580129555097569e-02 -3.565250356544043264e-02 -3.559095233725178414e-02 -3.550205712697534349e-02 -3.538681224859101943e-02 -3.524600190666955790e-02 -3.508574689714743372e-02 -3.491266620575323582e-02 -3.473102928655373567e-02 -3.454546147298302033e-02 -3.436071054605410735e-02 -3.418145491927319229e-02 -3.401407331032445247e-02 -3.386166507739941239e-02 -3.372698689600227978e-02 -3.361303895619587034e-02 -3.351820392710726931e-02 -3.344147546688588241e-02 -3.338369740560662852e-02 -3.334500079857501825e-02 -3.332288649244433132e-02 -3.331251704912851358e-02 -3.331025866870972879e-02 -3.331467330726602116e-02 -3.332434021873178359e-02 -3.333881424576447955e-02 -3.335567195078108921e-02 -3.336957159019315194e-02 -3.337667785768375084e-02 -3.337398539423804683e-02 -3.335782547381844348e-02 -3.332434161581548926e-02 -3.327124976706538617e-02 -3.319917190838025250e-02 -3.311362868451044744e-02 -3.302202648980403360e-02 -3.292920556128726278e-02 -3.284163017034619214e-02 -3.276360445575102198e-02 -3.270030726268107618e-02 -3.265707566924668653e-02 -3.263361695739317586e-02 -3.263077925378653904e-02 -3.265060542996513909e-02 -3.269251778881838988e-02 -3.275511645713475445e-02 -3.283655333631842199e-02 -3.293407068970623242e-02 -3.304503780828453585e-02 -3.316793909665479573e-02 -3.330323973696990708e-02 -3.344699178795942224e-02 -3.359496205740779978e-02 -3.374486421623430765e-02 -3.389400241461861668e-02 -3.404062552001430042e-02 -3.418093837577339950e-02 -3.430962292595950841e-02 -3.442342003878471474e-02 -3.452183575055233627e-02 -3.460662575174305172e-02 -3.468127497202119075e-02 -3.474421847539571617e-02 -3.479356819308856291e-02 -3.482988338529935390e-02 -3.485191740469340688e-02 -3.486171659847563803e-02 -3.486041287159077212e-02 -3.484562177984899811e-02 -3.481764387631922086e-02 -3.478357038429941844e-02 -3.474813607603879223e-02 -3.471144307371726301e-02 -3.467540395149253801e-02 -3.464303268395351604e-02 -3.461820684411328480e-02 -3.460144270950858691e-02 -3.459138772458741906e-02 -3.458770554180860823e-02 -3.458944912725114146e-02 -3.459682744074087796e-02 -3.461053608137690252e-02 -3.463148370283495453e-02 -3.466280002699562851e-02 -3.470591849725118694e-02 -3.476559714064232642e-02 -3.484859039558733246e-02 -3.495632467786190939e-02 -3.508774875298182466e-02 -3.524101467577299418e-02 -3.541475103254294876e-02 -3.560738608049132670e-02 -3.581800946601812474e-02 -3.604345479056623308e-02 -3.627955757117561769e-02 -3.652231710749234000e-02 -3.676580194351559971e-02 -3.700943636674756954e-02 -3.725474043180725808e-02 -3.749709978915859859e-02 -3.773209953297709113e-02 -3.795939350919180083e-02 -3.817694461269596079e-02 -3.838271327567580049e-02 -3.857745074809957458e-02 -3.875819634921295193e-02 -3.892192116157577181e-02 -3.906889709045294201e-02 -3.919744772332518085e-02 -3.930460945723593391e-02 -3.939513370528800046e-02 -3.947694587515222092e-02 -3.955062880943449599e-02 -3.961507404853190084e-02 -3.967177389888335709e-02 -3.972118606266954871e-02 -3.976460981249580612e-02 -3.980470463332100306e-02 -3.984269608829389686e-02 -3.988289312240533152e-02 -3.992992899268167639e-02 -3.999084316366751518e-02 -4.007290775955593687e-02 -4.017867091033853338e-02 -4.030564098202448625e-02 -4.044967954298803181e-02 -4.060879915618807040e-02 -4.077933684417246740e-02 -4.095847353683883252e-02 -4.114521959874706258e-02 -4.133900941804786316e-02 -4.153592853647920802e-02 -4.173345207720186717e-02 -4.193228585478369491e-02 -4.213409938586363396e-02 -4.234398476608433604e-02 -4.256384060302415701e-02 -4.279387177731482084e-02 -4.303396314830555680e-02 -4.328324380548966011e-02 -4.353797606294000644e-02 -4.379063410404666207e-02 -4.403532736428799471e-02 -4.426761025346970246e-02 -4.448593128148215642e-02 -4.468993583306651862e-02 -4.487926817094350929e-02 -4.505707834972783044e-02 -4.522578382541114772e-02 -4.538039465658941229e-02 -4.551610197871934493e-02 -4.563165549365728185e-02 -4.572811625194567187e-02 -4.580894919697890005e-02 -4.588195611249126782e-02 -4.595601189405970621e-02 -4.603465585081650824e-02 -4.612286739226552357e-02 -4.622135762532569164e-02 -4.632887827237575085e-02 -4.644310263131780359e-02 -4.655796530216563950e-02 -4.667078888099598921e-02 -4.677959501032616374e-02 -4.688210300661838081e-02 -4.697849627780230353e-02 -4.707299847181303787e-02 -4.716989761717265556e-02 -4.727033867177240362e-02 -4.737226407488788482e-02 -4.747445460876519724e-02 -4.757854872251879308e-02 -4.768545853525138489e-02 -4.779561448931033546e-02 -4.791331632478525865e-02 -4.804039523357910013e-02 -4.817191246273339750e-02 -4.830702441000004482e-02 -4.844626434480316102e-02 -4.859209014166875062e-02 -4.874884705781354355e-02 -4.891558427417179444e-02 -4.909295790613840693e-02 -4.928208035296950673e-02 -4.948397994899186858e-02 -4.970342033738479187e-02 -4.993913589025363725e-02 -5.018747557149114136e-02 -5.045170372352952848e-02 -5.073364222556617925e-02 -5.103561707175642559e-02 -5.135678397346441632e-02 -5.169169839960129770e-02 -5.203262639463621109e-02 -5.237390824467191841e-02 -5.271099121013496369e-02 -5.303383437682316487e-02 -5.333948656654037557e-02 -5.362876330540331665e-02 -5.390181295281055995e-02 -5.416313590024102176e-02 -5.441427441268172072e-02 -5.465335946663876787e-02 -5.488186349486695592e-02 -5.510236178084319120e-02 -5.531665516426107626e-02 -5.552578710593021605e-02 -5.573030478481340311e-02 -5.593357578409705738e-02 -5.614135226821023728e-02 -5.635365674605768288e-02 -5.656660448189564788e-02 -5.678148199436822141e-02 -5.699750991609049688e-02 -5.720976815284187916e-02 -5.741641072989095429e-02 -5.761724758789091988e-02 -5.781114554369201630e-02 -5.799665490520238692e-02 -5.817876103734660742e-02 -5.836617673459396083e-02 -5.856484183981755520e-02 -5.877648762924769787e-02 -5.900416602722796666e-02 -5.924735614912213233e-02 -5.949851851109189127e-02 -5.975313857079546376e-02 -6.000764017064846162e-02 -6.025963955434945896e-02 -6.050960781926136012e-02 -6.076341158718826657e-02 -6.102359367132687007e-02 -6.128966887642019190e-02 -6.156045368815325075e-02 -6.183652817283442904e-02 -6.212415004575492367e-02 -6.242662773032645745e-02 -6.274510241538225341e-02 -6.308066606083111150e-02 -6.343403806876278528e-02 -6.380550214977512291e-02 -6.419964041568138047e-02 -6.461693038124863286e-02 -6.505265447121040545e-02 -6.550461040968078019e-02 -6.596829962258267399e-02 -6.643815460837908249e-02 -6.690656689360043041e-02 -6.736576128129999341e-02 -6.781299709749792626e-02 -6.824847212317912415e-02 -6.866730473637970567e-02 -6.906504997807923207e-02 -6.944846602018732440e-02 -6.982580189753968825e-02 -7.020159423564130419e-02 -7.057947394965873034e-02 -7.096054507853548354e-02 -7.134132026962240747e-02 -7.172101279251522077e-02 -7.209628941414102099e-02 -7.246344977295658685e-02 -7.282395134584877805e-02 -7.317969452283855369e-02 -7.354047120563082796e-02 -7.391365373028489782e-02 -7.430249450253080534e-02 -7.470943872385836515e-02 -7.513080757028023360e-02 -7.555971738998656928e-02 -7.599410741246055701e-02 -7.643763905043500506e-02 -7.689183135134099178e-02 -7.735660030316399149e-02 -7.782756596418115291e-02 -7.830098352445979959e-02 -7.877664430275875540e-02 -7.925193830215622459e-02 -7.972515727538458108e-02 -8.019639487054860960e-02 -8.066138200128625257e-02 -8.111703479992599108e-02 -8.156119010750792486e-02 -8.199278673801792261e-02 -8.241673083660699950e-02 -8.284328114168715285e-02 -8.328205921677782342e-02 -8.373546872763147630e-02 -8.420395573230141095e-02 -8.469153573435522775e-02 -8.520220465381156405e-02 -8.573303897893581882e-02 -8.627552423175545437e-02 -8.681679833532335300e-02 -8.734460114740681680e-02 -8.784974566796173445e-02 -8.832802825391711243e-02 -8.878406612272023157e-02 -8.921524676107384089e-02 -8.961704783249291317e-02 -8.999019376808976844e-02 -9.033218749837949868e-02 -9.064163590656500180e-02 -9.091340285088896078e-02 -9.114633632306042010e-02 -9.134271583380432213e-02 -9.150286336852810065e-02 -9.163213682653618963e-02 -9.173640426833674921e-02 -9.181944871853010837e-02 -9.188614384927649981e-02 -9.194140760555147285e-02 -9.199272885365786245e-02 -9.205191774178476949e-02 -9.212534235534591831e-02 -9.221748468489882056e-02 -9.233709598646308581e-02 -9.248947851665892395e-02 -9.267941978167089367e-02 -9.291172415339604695e-02 -9.318628962423769480e-02 -9.350746241832745553e-02 -9.388052033199617563e-02 -9.430497679655472365e-02 -9.477891439098568016e-02 -9.530254424794579182e-02 -9.587305617994530682e-02 -9.648762958839850190e-02 -9.714418570524406549e-02 -9.783603059513765188e-02 -9.855982497617782334e-02 -9.930884637805803550e-02 -1.000797459448285881e-01 -1.008715663206685709e-01 -1.016773741518851581e-01 -1.024932608757229968e-01 -1.033108998591522748e-01 -1.041236271580445599e-01 -1.049320280415426271e-01 -1.057408253618556532e-01 -1.065474964026263127e-01 -1.073423024636889489e-01 -1.081210683623050617e-01 -1.088765042503243852e-01 -1.096003639604451463e-01 -1.102895848306911647e-01 -1.109476957476989711e-01 -1.115772498175905680e-01 -1.121849364365764407e-01 -1.127790961231084632e-01 -1.133634687697644972e-01 -1.139359244601571286e-01 -1.144944263058429446e-01 -1.150418783981229931e-01 -1.155775225347548951e-01 -1.161027082699104956e-01 -1.166139429738148880e-01 -1.171057068537503104e-01 -1.175823436753207774e-01 -1.180568936081519277e-01 -1.185334584427918253e-01 -1.190045013434099519e-01 -1.194689047862836362e-01 -1.199290774986609548e-01 -1.203850437026718345e-01 -1.208439099310536363e-01 -1.213123435692304020e-01 -1.217926250809368283e-01 -1.222871843407715986e-01 -1.227934640909921493e-01 -1.233136540948282650e-01 -1.238480241874516941e-01 -1.243989771838954761e-01 -1.249701037631030937e-01 -1.255487360532283048e-01 -1.261239091600889761e-01 -1.266964846087978158e-01 -1.272690014086046151e-01 -1.278388580717971512e-01 -1.284074746166815328e-01 -1.289793003291811457e-01 -1.295597834002025217e-01 -1.301548586690249865e-01 -1.307657961544036185e-01 -1.313941913791235316e-01 -1.320336110668604013e-01 -1.326789598466572573e-01 -1.333221239977518402e-01 -1.339564492233191739e-01 -1.345843714266495572e-01 -1.352104253676782997e-01 -1.358382606980249319e-01 -1.364686802620546924e-01 -1.371058987229199222e-01 -1.377529904283949225e-01 -1.384143779941731378e-01 -1.390955559362714311e-01 -1.397943804987098471e-01 -1.404936940082193997e-01 -1.411793934876648116e-01 -1.418517427143426157e-01 -1.425077261350069235e-01 -1.431362068796746267e-01 -1.437355720189476271e-01 -1.443085739288981206e-01 -1.448623807256279039e-01 -1.454060913124421706e-01 -1.459489365078951995e-01 -1.465002321545405273e-01 -1.470622987546182092e-01 -1.476404418965220344e-01 -1.482328679982060360e-01 -1.488408226998564066e-01 -1.494786028691121593e-01 -1.501557381423836712e-01 -1.508694332899861712e-01 -1.516145514999586441e-01 -1.523828266558957256e-01 -1.531596499348616136e-01 -1.539349351586241088e-01 -1.547035984414492638e-01 -1.554742655004162366e-01 -1.562599170061403642e-01 -1.570642289002948111e-01 -1.578875246476201533e-01 -1.587213082339589687e-01 -1.595667672587824104e-01 -1.604248117103689586e-01 -1.612854469493182341e-01 -1.621432708833866476e-01 -1.629885295093649045e-01 -1.638069346270775439e-01 -1.645900780395865293e-01 -1.653308571852120934e-01 -1.660223011436829377e-01 -1.666553116997204764e-01 -1.672294508586457118e-01 -1.677595573684810271e-01 -1.682660571262666882e-01 -1.687643488406215253e-01 -1.692617062766821334e-01 -1.697718944495119342e-01 -1.703052110199772540e-01 -1.708665883327930013e-01 -1.714584770930680513e-01 -1.720810540343802042e-01 -1.727334045074729596e-01 -1.734084203265893187e-01 -1.740996702946038255e-01 -1.748067057845804628e-01 -1.755347036134274064e-01 -1.762816195879711167e-01 -1.770458557208514638e-01 -1.778318028223405678e-01 -1.786345040318982613e-01 -1.794334349011921792e-01 -1.802191381180810736e-01 -1.809950312966062680e-01 -1.817545776720202455e-01 -1.824928309721185193e-01 -1.832029204008300827e-01 -1.838727798756653042e-01 -1.844910953941771292e-01 -1.850571926408719481e-01 -1.855781525763015860e-01 -1.860497135128778567e-01 -1.864642632416950441e-01 -1.868188373365908539e-01 -1.871194324666819175e-01 -1.873875988289668282e-01 -1.876440691587122067e-01 -1.878880682957091430e-01 -1.881124566395521724e-01 -1.883286562975237111e-01 -1.885604555453587183e-01 -1.888172940333223415e-01 -1.891035776782559741e-01 -1.894224438592406745e-01 -1.897673262604480104e-01 -1.901391639946490020e-01 -1.905373824508025393e-01 -1.909608922090212102e-01 -1.914126659284490772e-01 -1.918898896628017381e-01 -1.923802255470470624e-01 -1.928578806729694672e-01 -1.933104636968747680e-01 -1.937392911750429603e-01 -1.941363568064604916e-01 -1.944912637004049538e-01 -1.947966378634199414e-01 -1.950373013946645473e-01 -1.951936299965803534e-01 -1.952591063969603413e-01 -1.952443003162544766e-01 -1.951591143781812032e-01 -1.950093270123843536e-01 -1.948052076873756089e-01 -1.945454455098239444e-01 -1.942189367672169653e-01 -1.938280249115061082e-01 -1.933900074259376767e-01 -1.929148297216747021e-01 -1.924118441994827344e-01 -1.918902887962642967e-01 -1.913611184885650462e-01 -1.908374880548166508e-01 -1.903206388850836872e-01 -1.898059693298211892e-01 -1.892945897483339912e-01 -1.888002021234375938e-01 -1.883405367069091174e-01 -1.879233048492324476e-01 -1.875518768866535624e-01 -1.872291926995939271e-01 -1.869492322834232501e-01 -1.867066329432931493e-01 -1.865016429078772131e-01 -1.863298474021222173e-01 -1.861827751039797918e-01 -1.860485839559420373e-01 -1.859282649444018443e-01 -1.858240935820252571e-01 -1.857252235101247984e-01 -1.856370830775732617e-01 -1.855656447874899084e-01 -1.855055005443469185e-01 -1.854511018245189324e-01 -1.853874656631298024e-01 -1.853071115407653180e-01 -1.852117978061271208e-01 -1.851007849437885655e-01 -1.849733717328310156e-01 -1.848295653955837059e-01 -1.846638424167668935e-01 -1.844641757257660941e-01 -1.842247365527380776e-01 -1.839411205049137910e-01 -1.836143927864264391e-01 -1.832538673171020260e-01 -1.828583168720092356e-01 -1.824169156477709053e-01 -1.819248020482853723e-01 -1.813956182390462635e-01 -1.808411118422150743e-01 -1.802728199881121485e-01 -1.797082881742531890e-01 -1.791582416363922126e-01 -1.786337681076046735e-01 -1.781433493646176203e-01 -1.776953890936638913e-01 -1.772880984463166554e-01 -1.769117386541932124e-01 -1.765652912640924554e-01 -1.762509660104983333e-01 -1.759693490615172051e-01 -1.757248987708541488e-01 -1.755185511107240637e-01 -1.753530441303114973e-01 -1.752289038268882992e-01 -1.751278431220381904e-01 -1.750301010980074290e-01 -1.749261452634709169e-01 -1.748117646915353651e-01 -1.746826130886623973e-01 -1.745335892151852475e-01 -1.743628738503914255e-01 -1.741697746724762408e-01 -1.739508729206644122e-01 -1.737110358655901965e-01 -1.734610374591468718e-01 -1.732074406915102005e-01 -1.729501899404222720e-01 -1.726948060139197327e-01 -1.724552884768720817e-01 -1.722401018787410587e-01 -1.720591966220850200e-01 -1.719171956700861759e-01 -1.717999344958807684e-01 -1.716959845393562778e-01 -1.716166597599934063e-01 -1.715718198892670354e-01 -1.715455063096053001e-01 -1.715153448554366244e-01 -1.714622755082677308e-01 -1.713739102009020354e-01 -1.712479345314875667e-01 -1.710843877884707098e-01 -1.708896427330132972e-01 -1.706597621792880215e-01 -1.703961090329033368e-01 -1.701073229032797340e-01 -1.698001295554027734e-01 -1.694836983966283572e-01 -1.691533777727154408e-01 -1.687998125928448223e-01 -1.684145812960622379e-01 -1.679805513818068696e-01 -1.674923372296909796e-01 -1.669510015081076826e-01 -1.663569625319096801e-01 -1.657216098956678096e-01 -1.650549890480018378e-01 -1.643621296211869587e-01 -1.636387999262447213e-01 -1.628918928282357681e-01 -1.621413410512859699e-01 -1.613976187693937081e-01 -1.606648585896125470e-01 -1.599413431347695702e-01 -1.592240433679581457e-01 -1.585187655436416376e-01 -1.578222215830853425e-01 -1.571233546686690852e-01 -1.564238369899168535e-01 -1.557328183982047975e-01 -1.550552110645482262e-01 -1.544004026115205486e-01 -1.537826729175834906e-01 -1.532020313598649597e-01 -1.526484402280010588e-01 -1.521185366089401469e-01 -1.516186033858081261e-01 -1.511647656356805702e-01 -1.507649002231852553e-01 -1.504122388775602226e-01 -1.500976179035839186e-01 -1.498103672414932974e-01 -1.495404181885014450e-01 -1.492761599848158038e-01 -1.490140739153057170e-01 -1.487537350709165207e-01 -1.484917978068483468e-01 -1.482368105732408681e-01 -1.479975477927402971e-01 -1.477835438663941403e-01 -1.476108450022249330e-01 -1.474810940355250899e-01 -1.473917447512116952e-01 -1.473433388368512176e-01 -1.473386118415268287e-01 -1.473731115571515760e-01 -1.474351535643231292e-01 -1.475280091183333864e-01 -1.476449380839995607e-01 -1.477750593033892168e-01 -1.479168550930808068e-01 -1.480675493860140191e-01 -1.482299932030902989e-01 -1.484048314790755163e-01 -1.485793838338435591e-01 -1.487445617795459529e-01 -1.488984430093863442e-01 -1.490376920504886404e-01 -1.491549414027060760e-01 -1.492419592495979885e-01 -1.492906040777536580e-01 -1.492931150203377910e-01 -1.492534786524248591e-01 -1.491799425126734968e-01 -1.490766252026546057e-01 -1.489462646957696867e-01 -1.487846976351499539e-01 -1.485830081981908968e-01 -1.483460977936988667e-01 -1.480787847226772702e-01 -1.477806572428493059e-01 -1.474565156725042847e-01 -1.471133123470020621e-01 -1.467470054620512998e-01 -1.463554287631650408e-01 -1.459466950528021945e-01 -1.455198992225338883e-01 -1.450776431345789652e-01 -1.446262597769031322e-01 -1.441637593238251636e-01 -1.436962672261810903e-01 -1.432285319411391866e-01 -1.427648040659051654e-01 -1.423143311025446833e-01 -1.418876207223569441e-01 -1.414958836258116415e-01 -1.411407962119904658e-01 -1.408241106830155631e-01 -1.405461282771279796e-01 -1.403095730748120107e-01 -1.401129773450824068e-01 -1.399424839574729407e-01 -1.397938407256664461e-01 -1.396800696908327699e-01 -1.396127085437230686e-01 -1.396030063542672561e-01 -1.396525841760948572e-01 -1.397512214628667537e-01 -1.398909721743867018e-01 -1.400655183397222225e-01 -1.402617657278951435e-01 -1.404492529463412798e-01 -1.406056638772042178e-01 -1.407321891387642576e-01 -1.408290474435012485e-01 -1.408973376766165519e-01 -1.409469584014759469e-01 -1.409828230521395220e-01 -1.410166216319672372e-01 -1.410615608464277915e-01 -1.411316045388408547e-01 -1.412454755877128598e-01 -1.414109530740844944e-01 -1.416272381634782196e-01 -1.418948837401893537e-01 -1.422199636643625420e-01 -1.426039050786294116e-01 -1.430416049424720892e-01 -1.435416166436710717e-01 -1.441086860843968365e-01 -1.447396571853213076e-01 -1.454351474915888953e-01 -1.461897858565849029e-01 -1.469921867047579989e-01 -1.478250886950381315e-01 -1.486762384101604217e-01 -1.495412192923934736e-01 -1.504207979701133180e-01 -1.513081720062595670e-01 -1.521899316017309434e-01 -1.530617521593139740e-01 -1.539129238233014618e-01 -1.547274367958779429e-01 -1.554969814105645609e-01 -1.562120398086908335e-01 -1.568671660996851791e-01 -1.574608655713511385e-01 -1.579942118447898169e-01 -1.584718948634633584e-01 -1.589026113514931393e-01 -1.593040067258405801e-01 -1.596967099431499670e-01 -1.600922665855620541e-01 -1.604973342294499228e-01 -1.609184675102207640e-01 -1.613637223724361247e-01 -1.618390469675849430e-01 -1.623448057438677539e-01 -1.628795067054552570e-01 -1.634495612708362633e-01 -1.640637330510838765e-01 -1.647354986578257741e-01 -1.654712137200027577e-01 -1.662690907935305551e-01 -1.671290038593059024e-01 -1.680486770586407386e-01 -1.690430150490727923e-01 -1.701249759240325288e-01 -1.712938669996110497e-01 -1.725437717118568914e-01 -1.738635682055162945e-01 -1.752389986771665242e-01 -1.766569248777688228e-01 -1.781153819071097100e-01 -1.796242249556309345e-01 -1.811956886959537327e-01 -1.828361257942476559e-01 -1.845500688089608821e-01 -1.863448323961786335e-01 -1.882228032017874142e-01 -1.901849685910086685e-01 -1.922256883133093286e-01 -1.943417490842115070e-01 -1.965261403537250651e-01 -1.987693075978381740e-01 -2.010728349600774401e-01 -2.034361274830379096e-01 -2.058585121795750705e-01 -2.083352900501607152e-01 -2.108565183146074440e-01 -2.134128288872631229e-01 -2.159980525739698121e-01 -2.186175393912909160e-01 -2.212802862400697623e-01 -2.239963582321410629e-01 -2.267803233817637931e-01 -2.296368016483402996e-01 -2.325749193787111091e-01 -2.356027375871626584e-01 -2.387202200101329330e-01 -2.419331530484208903e-01 -2.452581627134634568e-01 -2.487113249213164790e-01 -2.523080776244631673e-01 -2.560561355603325207e-01 -2.599493710679072200e-01 -2.639668451915372915e-01 -2.680866431743136324e-01 -2.723084868212319321e-01 -2.766317984619053316e-01 -2.810572054502065709e-01 -2.856098175937681893e-01 -2.903244212511184030e-01 -2.952146725579241626e-01 -3.002843421399244983e-01 -3.055412812611543183e-01 -3.109800136852686192e-01 -3.165930971808216254e-01 -3.223843583724564366e-01 -3.283663737634156532e-01 -3.345643927359058245e-01 -3.409950435126922197e-01 -3.476765040722971101e-01 -3.546231841239331217e-01 -3.618453069711812797e-01 -3.693648579209474203e-01 -3.771872640894358142e-01 -3.853235330867167407e-01 -3.937929505242329653e-01 -4.026230403289083881e-01 -4.118574681603499599e-01 -4.215228379929606972e-01 -4.316433013071331870e-01 -4.422500274350366078e-01 -4.533521707295080638e-01 -4.649357618769894285e-01 -4.770056933387752385e-01 -4.895899977389975288e-01 -5.027082617677890441e-01 -5.163601408887045219e-01 -5.305255848429992760e-01 -5.451920021265923566e-01 -5.603738395736554967e-01 -5.761059943939417227e-01 -5.924270150094316234e-01 -6.094010326496026586e-01 -6.270992317622063883e-01 -6.455582155264130151e-01 -6.647977032725467250e-01 -6.848669104270861396e-01 -7.058153959950616008e-01 -7.276724737337035842e-01 -7.505253180985914652e-01 -7.744855640026776511e-01 -7.996722507740248176e-01 -8.262095936717867017e-01 -8.542016980108944058e-01 -8.837793738821810852e-01 -9.150526420589133458e-01 -9.481175084115867069e-01 -9.830613119061717420e-01 -1.019942628868018453e+00 -1.058865768314207756e+00 -1.099957178979506622e+00 -1.143316476277021154e+00 -1.189033173470191995e+00 -1.237195499708354518e+00 -1.287894479621107369e+00 -1.341229499371161538e+00 -1.397267892643178300e+00 -1.456027519571437612e+00 -1.517487178357961319e+00 -1.581645504744159547e+00 -1.648465901728134231e+00 -1.717957981858124761e+00 -1.790189638112614112e+00 -1.865234969269939258e+00 -1.943321098304831684e+00 -2.024679805386336184e+00 -2.109407046661758933e+00 -2.197587616073352290e+00 -2.289324757312319214e+00 -2.384801726456343030e+00 -2.484180441659665561e+00 -2.587484169829339820e+00 -2.694698541410410986e+00 -2.805886062884559440e+00 -2.921139588405988974e+00 -3.040504905710644135e+00 -3.163951853065107400e+00 -3.291331557710132305e+00 -3.422563933481075793e+00 -3.557682296784426601e+00 -3.696617951487819465e+00 -3.839203960525986226e+00 -3.985281017634586309e+00 -4.134522459293985541e+00 -4.286559529155755222e+00 -4.441124094033230385e+00 -4.597905180981325834e+00 -4.756496858945668649e+00 -4.916278061973340385e+00 -5.076630059520782723e+00 -5.237030017034143725e+00 -5.396968535161288827e+00 -5.556047014787418803e+00 -5.713705059856052593e+00 -5.869226200159559426e+00 -6.022033702770052344e+00 -6.171733172192102934e+00 -6.317951015134217307e+00 -6.460185050798464168e+00 -6.597953183104651842e+00 -6.730784848695018141e+00 -6.858091551746889891e+00 -6.979151314680487772e+00 -7.093406490001822107e+00 -7.200496763127884670e+00 -7.300314059926432897e+00 -7.392919349225377523e+00 -7.478165896821085568e+00 -7.555936100967752367e+00 -7.626262447042968518e+00 -7.689182260208538899e+00 -7.744776389867441324e+00 -7.792974957266453728e+00 -7.833657202380585716e+00 -7.866901742590449054e+00 -7.892751973875367533e+00 -7.911244500636307464e+00 -7.922104497115059374e+00 -7.924694474987984627e+00 -7.918572757787464944e+00 -7.903495670937283890e+00 -7.879256210744632227e+00 -7.845814743512416811e+00 -7.803219100179697776e+00 -7.751378926937936065e+00 -7.690171971376070559e+00 -7.619701704301525602e+00 -7.540301108361368243e+00 -7.452274209712283159e+00 -7.355930422533069724e+00 -7.251663746068463645e+00 -7.139791549579254770e+00 -7.020888971320355054e+00 -6.895786739519699005e+00 -6.765157181933935782e+00 -6.629525329443547221e+00 -6.489438860649307195e+00 -6.345578757533156811e+00 -6.198705060906712916e+00 -6.049520572958772213e+00 -5.898764828731247967e+00 -5.747321600219141402e+00 -5.595809750637949165e+00 -5.444681798865829592e+00 -5.294313733534600885e+00 -5.144903916176561509e+00 -4.996809147843784160e+00 -4.850287994250593648e+00 -4.705458770887907427e+00 -4.562561761274928074e+00 -4.421807819620427793e+00 -4.283466513913944951e+00 -4.147761180952747040e+00 -4.014669570660134745e+00 -3.884192443007125295e+00 -3.756421553868927621e+00 -3.631616979034030024e+00 -3.510206601976963992e+00 -3.392506315045104692e+00 -3.278662664377516744e+00 -3.168703317936254038e+00 -3.062639096341521761e+00 -2.960459026002800531e+00 -2.862164899098562199e+00 -2.767836086344507507e+00 -2.677459348053630173e+00 -2.591014094675596180e+00 -2.508492782018238554e+00 -2.429791049309649509e+00 -2.354726856873743834e+00 -2.283123674830084049e+00 -2.214759181528257681e+00 -2.149289202843696511e+00 -2.086443640002553224e+00 -2.026056292880095366e+00 -1.968004506732364822e+00 -1.912148740266740532e+00 -1.858349824219081903e+00 -1.806560481693357589e+00 -1.756752377928763043e+00 -1.708889518876840263e+00 -1.662913137527915808e+00 -1.618758831880389160e+00 -1.576362850966096962e+00 -1.535702823636940995e+00 -1.496757720664640079e+00 -1.459439825665873602e+00 -1.423646904712623229e+00 -1.389265513143747022e+00 -1.356173026920130642e+00 -1.324238272838252684e+00 -1.293369808000745635e+00 -1.263513829422669543e+00 -1.234653843909284454e+00 -1.206778718584220700e+00 -1.179863797247530321e+00 -1.153869818649644774e+00 -1.128721355603713228e+00 -1.104404678121488903e+00 -1.080979386526926378e+00 -1.058444451880423243e+00 -1.036771537932295928e+00 -1.015965132574585539e+00 -9.960370556900230987e-01 -9.769966300702052076e-01 -9.587969246102560072e-01 -9.413763851781399294e-01 -9.247264108713615371e-01 -9.088578534873928971e-01 -8.937424825953379504e-01 -8.793477408044947374e-01 -8.656858039124966098e-01 -8.527499931653118592e-01 -8.404890193161183021e-01 -8.288345751251429139e-01 -8.177529460635666325e-01 -8.072265859984245617e-01 -7.972023846791082002e-01 -7.876453794612615633e-01 -7.785251635243768398e-01 -7.698177930376779443e-01 -7.615156759163657085e-01 -7.536078815118287810e-01 -7.460366698552939324e-01 -7.387259072978201724e-01 -7.316442924887426313e-01 -7.247755630405698923e-01 -7.180930544001995486e-01 -7.115616522403716004e-01 -7.051528392689607738e-01 -6.988829231718991508e-01 -6.927711642240582668e-01 -6.868033645135986909e-01 -6.809560476854088495e-01 -6.752132607725990221e-01 -6.695960226730353071e-01 -6.641169685681487245e-01 -6.587751060083830712e-01 -6.535904645848740202e-01 -6.485777607121653299e-01 -6.437369151225438291e-01 -6.390463288444822032e-01 -6.344528464666677747e-01 -6.299203325985730517e-01 -6.254388125054052283e-01 -6.210221109873060863e-01 -6.166676792625276349e-01 -6.123638924862664368e-01 -6.081251697989622507e-01 -6.039720197386222456e-01 -5.999442075172990441e-01 -5.960771532158077868e-01 -5.923980067862814058e-01 -5.889353981475354827e-01 -5.856818614944502288e-01 -5.826139982876415990e-01 -5.797246325465865713e-01 -5.769854320613913012e-01 -5.743553837382461280e-01 -5.717935394565225593e-01 -5.692644732511802363e-01 -5.667470944212226192e-01 -5.642698314795515646e-01 -5.618864666407630271e-01 -5.595959145318802896e-01 -5.573759615772833076e-01 -5.552308829822706349e-01 -5.531798696436716067e-01 -5.512273168270044321e-01 -5.493564771368660837e-01 -5.475600559393982714e-01 -5.458550432377862194e-01 -5.442520429067847498e-01 -5.427283132505127394e-01 -5.412720990250184938e-01 -5.398959029951192479e-01 -5.385921414394241324e-01 -5.373148223351656982e-01 -5.360411317517043139e-01 -5.347792225992353821e-01 -5.335223559007865601e-01 -5.322860498015046238e-01 -5.310854670208330353e-01 -5.299345651290681136e-01 -5.288359230762423868e-01 -5.277931069353835047e-01 -5.268373354638925532e-01 -5.260153940760465829e-01 -5.253256901569267612e-01 -5.247265233577839139e-01 -5.242088727163903839e-01 -5.237485999898420230e-01 -5.233072567662484520e-01 -5.228642605131845755e-01 -5.224126756886322553e-01 -5.219661621096787218e-01 -5.215347020213932927e-01 -5.211282226567548470e-01 -5.207642624888368932e-01 -5.204423518088812095e-01 -5.201404657465199532e-01 -5.197999141024087777e-01 -5.193530793709260074e-01 -5.187784604380514253e-01 -5.180853219564768297e-01 -5.172789125070655913e-01 -5.163850100681776079e-01 -5.154424886235979830e-01 -5.144737739099890517e-01 -5.134947586412158538e-01 -5.125298433286803457e-01 -5.116161157126790648e-01 -5.107839251724211049e-01 -5.100324057566775204e-01 -5.093663976919491354e-01 -5.088154110221075888e-01 -5.084246545104046389e-01 -5.082111467745308309e-01 -5.081546217000443288e-01 -5.082548546076776086e-01 -5.085122373649548777e-01 -5.088886330784859746e-01 -5.093257076604474909e-01 -5.097887060941338477e-01 -5.102511600042185513e-01 -5.106687601309307656e-01 -5.109790904876118089e-01 -5.111503087386445321e-01 -5.111730092261997926e-01 -5.110342690943219246e-01 -5.107431361562125849e-01 -5.103270571063032168e-01 -5.098217625038212741e-01 -5.092568321961211675e-01 -5.086314527103784622e-01 -5.079636041149102610e-01 -5.072968926451645322e-01 -5.066581951639832493e-01 -5.060669688025736246e-01 -5.055533762278608956e-01 -5.051518691547406403e-01 -5.048940632938898609e-01 -5.048264774693328460e-01 -5.049685131280098327e-01 -5.053102328077440086e-01 -5.058288172320660747e-01 -5.065116001761181819e-01 -5.073605106698858558e-01 -5.083494265215290353e-01 -5.094409235035745054e-01 -5.105863412958374647e-01 -5.117478277393842090e-01 -5.128988916392630548e-01 -5.140137091442830153e-01 -5.150645997211017457e-01 -5.160211539640501277e-01 -5.168975261244858066e-01 -5.177171934417067467e-01 -5.185046784596686331e-01 -5.192904827140533142e-01 -5.201186589519976033e-01 -5.210286325066985080e-01 -5.220359849759582671e-01 -5.231306578141142749e-01 -5.242876460735931277e-01 -5.255081123791977005e-01 -5.268014984776776544e-01 -5.281594126884313622e-01 -5.295500437837663554e-01 -5.309343499293559532e-01 -5.322948390006440045e-01 -5.336084362190490760e-01 -5.348230744933166747e-01 -5.359115724674580195e-01 -5.368709636210354796e-01 -5.376742167465548006e-01 -5.383043638854285717e-01 -5.387859761831560457e-01 -5.391261672068455857e-01 -5.393255203662884467e-01 -5.394048620241854719e-01 -5.393685205929407145e-01 -5.392372883450348153e-01 -5.390521002918415849e-01 -5.388549172403843679e-01 -5.386679238352434229e-01 -5.384755683427687734e-01 -5.382610212562949359e-01 -5.380139115833908470e-01 -5.377467290097323049e-01 -5.374841013217052099e-01 -5.372847534786503454e-01 -5.372122953035219917e-01 -5.372891969642265009e-01 -5.375229244978686483e-01 -5.379121454398599900e-01 -5.384572312471074262e-01 -5.391607978604658902e-01 -5.400342178828457795e-01 -5.410785478005151194e-01 -5.422901697187363368e-01 -5.436438128834512051e-01 -5.451248735798599476e-01 -5.467474507271672390e-01 -5.484970337730545875e-01 -5.503159215793446135e-01 -5.521625489278048082e-01 -5.540224035404034408e-01 -5.558905547329034968e-01 -5.577566956597963532e-01 -5.596040801296187084e-01 -5.614362485026491711e-01 -5.632624992606539704e-01 -5.650786209791575088e-01 -5.668877140913947121e-01 -5.686984916934980649e-01 -5.704736467150044454e-01 -5.721801553572197774e-01 -5.738005116788887916e-01 -5.753020473035403981e-01 -5.766738266149628034e-01 -5.779300614498819044e-01 -5.790730302230449045e-01 -5.800952534148151596e-01 -5.810156840993958571e-01 -5.818743592524960873e-01 -5.826997435284732019e-01 -5.835202657044450403e-01 -5.843578600827407099e-01 -5.852529457723660844e-01 -5.862153795639234444e-01 -5.872130090974435612e-01 -5.882683154672924131e-01 -5.894046498719285321e-01 -5.906067297243250414e-01 -5.918637048781122401e-01 -5.931364413855526596e-01 -5.943885906707027100e-01 -5.956360532477703584e-01 -5.968889750522218263e-01 -5.981475940245012390e-01 -5.994133668315728691e-01 -6.006730581488789467e-01 -6.019123072875132152e-01 -6.031419789232477235e-01 -6.043391295647271289e-01 -6.054907285920011484e-01 -6.066337139173978432e-01 -6.077979435767604244e-01 -6.090188704154091415e-01 -6.103300397199427074e-01 -6.117336211112551769e-01 -6.132271751668785242e-01 -6.148144398744739281e-01 -6.164945574135392015e-01 -6.182812312835224144e-01 -6.201986799349215040e-01 -6.222614301790255764e-01 -6.244546356045570512e-01 -6.267483489222437365e-01 -6.291105653275325116e-01 -6.315063626593757640e-01 -6.339277510683811734e-01 -6.363898697346059841e-01 -6.388902955330292288e-01 -6.414033874940634483e-01 -6.438910581921608589e-01 -6.463286914335906186e-01 -6.487010662738381672e-01 -6.509887766830096956e-01 -6.531398839693657310e-01 -6.550695642208332892e-01 -6.567479800571338622e-01 -6.581928417505775730e-01 -6.594077853440163395e-01 -6.604335557414370284e-01 -6.612945083569559124e-01 -6.619557994652183197e-01 -6.624130461374031498e-01 -6.627122059113150776e-01 -6.628740332047007300e-01 -6.629135615238780366e-01 -6.628679001695790829e-01 -6.627767408598961296e-01 -6.626937806018493582e-01 -6.626682329938280436e-01 -6.627017291407082400e-01 -6.627493976807513620e-01 -6.627959930178923820e-01 -6.628620067472947852e-01 -6.629813767297568772e-01 -6.631779744555601486e-01 -6.634711361028909904e-01 -6.639051464301634065e-01 -6.645412906872836256e-01 -6.653979671412941777e-01 -6.664748191913631992e-01 -6.678041977315095634e-01 -6.694318464408591796e-01 -6.713747151307019045e-01 -6.736360987157297142e-01 -6.761920824710816458e-01 -6.789815692976930439e-01 -6.819467898861757416e-01 -6.850539409941144298e-01 -6.882846932907856763e-01 -6.916093535010015003e-01 -6.949895025416377159e-01 -6.983804070894428229e-01 -7.017863461106093048e-01 -7.052331279602721548e-01 -7.086875692522580650e-01 -7.121157362946060054e-01 -7.155075011926061990e-01 -7.188362878307520409e-01 -7.221058205641283090e-01 -7.252984650699038083e-01 -7.283419057581584921e-01 -7.311773965815848708e-01 -7.337842197024490032e-01 -7.361360082701901009e-01 -7.381978081729200225e-01 -7.399594534820311820e-01 -7.414381426932972197e-01 -7.426503085743680899e-01 -7.436108584165196378e-01 -7.443929391184889166e-01 -7.450657722773749159e-01 -7.456319385509033726e-01 -7.460886314862267277e-01 -7.464456199263418412e-01 -7.467198367646834534e-01 -7.469008791349120990e-01 -7.469910664832675184e-01 -7.470713529680494958e-01 -7.472167104691481709e-01 -7.474479286781154919e-01 -7.477382348502028542e-01 -7.480802326333497732e-01 -7.485027219347532013e-01 -7.490290885193584547e-01 -7.496756923991869659e-01 -7.504773973937188813e-01 -7.514994974883952850e-01 -7.527768726389436615e-01 -7.543251004521341896e-01 -7.561138903913787734e-01 -7.580956548860050548e-01 -7.602142352579750462e-01 -7.624169615086849872e-01 -7.646971159257675010e-01 -7.670018930585223993e-01 -7.692982776059740235e-01 -7.715880241375836501e-01 -7.737955531678160082e-01 -7.758755510808763578e-01 -7.778615415945332456e-01 -7.797849179360908378e-01 -7.816930765757055255e-01 -7.836329810787011629e-01 -7.856405524091745196e-01 -7.877341998517961574e-01 -7.898944912994676493e-01 -7.920710907037838977e-01 -7.942438027364228104e-01 -7.963738658603500831e-01 -7.983726396522132784e-01 -8.001716062242005822e-01 -8.017305742347059505e-01 -8.030685589310767591e-01 -8.042095476477408855e-01 -8.051730968461889848e-01 -8.059522894964736839e-01 -8.064860084421088260e-01 -8.067547157681231873e-01 -8.067822662188247618e-01 -8.066020598112070283e-01 -8.062250140236243423e-01 -8.056701117836650994e-01 -8.050194354702722155e-01 -8.043668410109061639e-01 -8.037733918114636777e-01 -8.032585188932679365e-01 -8.028772964240373788e-01 -8.026963316588711095e-01 -8.027863438367783822e-01 -8.032331931524148150e-01 -8.040963172928002889e-01 -8.054030276348691508e-01 -8.071521835361785691e-01 -8.093255151350666754e-01 -8.118638767472955431e-01 -8.146944183488833424e-01 -8.178018201224382944e-01 -8.211703389370438311e-01 -8.247195908374589379e-01 -8.283768690251094302e-01 -8.320558998376234028e-01 -8.356757565146399891e-01 -8.391594873484948813e-01 -8.424416818762818782e-01 -8.454756681174426802e-01 -8.481922841331240859e-01 -8.505400700957612692e-01 -8.525069492651170533e-01 -8.541413330429338258e-01 -8.555564454004134234e-01 -8.568367209351717140e-01 -8.579988432052316760e-01 -8.590394597259316534e-01 -8.599532479477693947e-01 -8.608072208454435881e-01 -8.617057143434028177e-01 -8.626828736383154173e-01 -8.637957541127566641e-01 -8.651320493941825340e-01 -8.667915605736349338e-01 -8.688238437953597071e-01 -8.711818397762928212e-01 -8.737951829283518990e-01 -8.765877071845822321e-01 -8.795245121884637252e-01 -8.825596331633431824e-01 -8.856719988039174485e-01 -8.888788262831737175e-01 -8.921945869951873886e-01 -8.956292250613323569e-01 -8.991535052560397645e-01 -9.027214649093056043e-01 -9.062907567317023405e-01 -9.098257270850041989e-01 -9.133075541626629601e-01 -9.167074221114710486e-01 -9.200151966809002602e-01 -9.232744780499683168e-01 -9.264890396083530488e-01 -9.296756749760958227e-01 -9.328783109872951229e-01 -9.360914283361014832e-01 -9.392937744480494011e-01 -9.424726111742659507e-01 -9.456462314347963138e-01 -9.488416350810040534e-01 -9.521028260914520258e-01 -9.554596158474590872e-01 -9.588533483823793446e-01 -9.622451166208444429e-01 -9.656541675419330062e-01 -9.691055998426598705e-01 -9.726418916052269603e-01 -9.762303570254217133e-01 -9.798184260676831014e-01 -9.834094363044689757e-01 -9.870095541759167368e-01 -9.906491994055489636e-01 -9.943264101832997026e-01 -9.980474400345088482e-01 -1.001842231799867866e+00 -1.005739638640085198e+00 -1.009790223094037431e+00 -1.013989326947587477e+00 -1.018323206782333790e+00 -1.022822339639265277e+00 -1.027480112215909847e+00 -1.032186904761337676e+00 -1.036859612736884317e+00 -1.041508742899174278e+00 -1.046108868395605906e+00 -1.050679389672717789e+00 -1.055246953834841461e+00 -1.059775439712151934e+00 -1.064235812508439238e+00 -1.068536223665897733e+00 -1.072587363919421000e+00 -1.076383833587277072e+00 -1.079857365424784943e+00 -1.082965495824855129e+00 -1.085801592786039604e+00 -1.088411783640374608e+00 -1.090795705303687191e+00 -1.092963761206886764e+00 -1.094923876842595734e+00 -1.096671121775568691e+00 -1.098192171184354526e+00 -1.099558474217767312e+00 -1.100857354642824415e+00 -1.102084867561241355e+00 -1.103242274478722029e+00 -1.104345046402003261e+00 -1.105391507652616623e+00 -1.106422591505328290e+00 -1.107532066616725874e+00 -1.108802234912984019e+00 -1.110272720101714627e+00 -1.112031374776929926e+00 -1.114172268273626809e+00 -1.116779553148071091e+00 -1.119904975197388186e+00 -1.123535192986448994e+00 -1.127745073452173674e+00 -1.132603945798591694e+00 -1.138076200180890174e+00 -1.144137701219631653e+00 -1.150800862414363746e+00 -1.158077980908501337e+00 -1.165893279006011252e+00 -1.174154618134192196e+00 -1.182799050063468416e+00 -1.191744803660466534e+00 -1.200913532365463832e+00 -1.210232385387357779e+00 -1.219680290619780116e+00 -1.229230829282337512e+00 -1.238791537958706668e+00 -1.248307907510806780e+00 -1.257665605667131814e+00 -1.266614104076109637e+00 -1.274995046938766530e+00 -1.282779855532680813e+00 -1.289977405885030404e+00 -1.296628991173400358e+00 -1.302819585733970165e+00 -1.308601897866348285e+00 -1.314006199124496455e+00 -1.319127754346232306e+00 -1.324145922742726800e+00 -1.329224483567910120e+00 -1.334428576051254423e+00 -1.339854539041383852e+00 -1.345585604337327323e+00 -1.351666752821717443e+00 -1.358136554489594694e+00 -1.364980584842282241e+00 -1.372225110685397098e+00 -1.379907866774002567e+00 -1.388028359702841108e+00 -1.396595718973130840e+00 -1.405668602614639218e+00 -1.415243822476170310e+00 -1.425269565035137020e+00 -1.435632609539680971e+00 -1.446136997473273844e+00 -1.456661896050700733e+00 -1.467106774949432868e+00 -1.477417794242000815e+00 -1.487542790977252061e+00 -1.497351740652416385e+00 -1.506791561961849713e+00 -1.515860891151167067e+00 -1.524517533679017989e+00 -1.532719038371410214e+00 -1.540391724557411912e+00 -1.547468093378089993e+00 -1.553930904963248372e+00 -1.559886406603942843e+00 -1.565551687956047378e+00 -1.571151684712971175e+00 -1.576882006124559865e+00 -1.582878819626666989e+00 -1.589266338354606178e+00 -1.596086391101642965e+00 -1.603404024064514211e+00 -1.611340951288607215e+00 -1.619959200008086020e+00 -1.629283837733855211e+00 -1.639321621692676700e+00 -1.650126791774436441e+00 -1.661753112990064229e+00 -1.674226170929470348e+00 -1.687495703324741747e+00 -1.701526651553073810e+00 -1.716367554242754556e+00 -1.731911759435259102e+00 -1.747997518233668890e+00 -1.764528481909907631e+00 -1.781390603904636327e+00 -1.798373208872967588e+00 -1.815222966472238797e+00 -1.831786201697534366e+00 -1.848033248613977442e+00 -1.864009091392664352e+00 -1.879709547951485149e+00 -1.895124813195047553e+00 -1.910271583703633702e+00 -1.925189906268956364e+00 -1.940050762721369226e+00 -1.955030151425577234e+00 -1.970243619655420053e+00 -1.985824879469843429e+00 -2.001840114891795253e+00 -2.018298630516754066e+00 -2.035296590998015631e+00 -2.052986704598544154e+00 -2.071441232452408521e+00 -2.090671998999313885e+00 -2.110634683145117929e+00 -2.131279386665764886e+00 -2.152567166160305856e+00 -2.174381582685271930e+00 -2.196659105163619508e+00 -2.219322098875478488e+00 -2.242261454810223764e+00 -2.265432317131471862e+00 -2.288724749739713182e+00 -2.312059983798052887e+00 -2.335433050332190508e+00 -2.358775123781603700e+00 -2.381925025422622522e+00 -2.404762331954398036e+00 -2.427172996995532461e+00 -2.449027031748971073e+00 -2.470317181569146925e+00 -2.491075065651003229e+00 -2.511349057076067481e+00 -2.531255350083496669e+00 -2.551078338422196889e+00 -2.571197967356306346e+00 -2.591858609891387388e+00 -2.613199538639387587e+00 -2.635414083844866528e+00 -2.658730180000310472e+00 -2.683334432576841788e+00 -2.709415768277389613e+00 -2.737177636012700255e+00 -2.766700799085910489e+00 -2.797972607164759484e+00 -2.830931530772631710e+00 -2.865501591698702555e+00 -2.901741000468061493e+00 -2.939727599088821641e+00 -2.979403882398363734e+00 -3.020567410615807802e+00 -3.062924393303934067e+00 -3.106200784264590453e+00 -3.150327515145311175e+00 -3.195172510308346148e+00 -3.240470023576143443e+00 -3.286074135438051158e+00 -3.331918611122535623e+00 -3.377947035291850142e+00 -3.423988534672828266e+00 -3.469786662270347932e+00 -3.515273796477593748e+00 -3.560411242509057939e+00 -3.605060124143836031e+00 -3.649233556037867032e+00 -3.693000479777939660e+00 -3.736305901349164404e+00 -3.779224835693377749e+00 -3.821997069870730179e+00 -3.864737750285387907e+00 -3.907628122701810369e+00 -3.950894580393645050e+00 -3.994736380554359645e+00 -4.039237429796945555e+00 -4.084364104842488352e+00 -4.130249766023744940e+00 -4.177179435862368173e+00 -4.225334673519668627e+00 -4.274590987887655125e+00 -4.324737526133694665e+00 -4.375898937996413274e+00 -4.428365289560770357e+00 -4.482139269524041403e+00 -4.537118570311396759e+00 -4.593326258267651063e+00 -4.650736247856068317e+00 -4.709143136238394867e+00 -4.768467399919408933e+00 -4.828864340089964458e+00 -4.890387467145150602e+00 -4.953013977247008093e+00 -5.016781859919171360e+00 -5.081330662825765287e+00 -5.146285721111410361e+00 -5.211732347915040364e+00 -5.277617975816237816e+00 -5.343594262694065122e+00 -5.409478769697614098e+00 -5.475434389763768728e+00 -5.541804570241152916e+00 -5.608862521936603507e+00 -5.676686077730670021e+00 -5.745172484960541226e+00 -5.814114699948366827e+00 -5.883404308622168344e+00 -5.953322539435639271e+00 -6.024094182463059610e+00 -6.095661395922154391e+00 -6.167998656444448002e+00 -6.241001975754882913e+00 -6.314691321059324736e+00 -6.389125317466596066e+00 -6.464314484903382230e+00 -6.540511990004986842e+00 -6.618141169620277431e+00 -6.697415989820959759e+00 -6.778277818318677816e+00 -6.861190600777415938e+00 -6.946943013993228888e+00 -7.035731285006599833e+00 -7.127485584763880944e+00 -7.222305055003366725e+00 -7.320343889701812046e+00 -7.421370784438905410e+00 -7.525097071247914826e+00 -7.631560914342816915e+00 -7.740418748960316009e+00 -7.850930026013000607e+00 -7.962643528648425395e+00 -8.075241035350668284e+00 -8.188366611500105918e+00 -8.302010143088610405e+00 -8.416222118785887218e+00 -8.530721236944286190e+00 -8.645058896460822595e+00 -8.758705840276332921e+00 -8.871463491972782833e+00 -8.983239097813378038e+00 -9.093781724405721079e+00 -9.202928420657505271e+00 -9.310627179453346614e+00 -9.416992830052837604e+00 -9.522142015150308225e+00 -9.626340976789798276e+00 -9.729650914042878185e+00 -9.832049189231078401e+00 -9.933701843257885855e+00 -1.003513167385713700e+01 -1.013728578527417135e+01 -1.024080203810650147e+01 -1.034620143324864117e+01 -1.045408749904818535e+01 -1.056491905446016943e+01 -1.067884287677209088e+01 -1.079604059673252081e+01 -1.091667468890298665e+01 -1.104029666122465869e+01 -1.116633049494969754e+01 -1.129405176824825219e+01 -1.142239412886006633e+01 -1.155044499606610486e+01 -1.167743864892928229e+01 -1.180312462132943807e+01 -1.192752737950649333e+01 -1.205024146003493080e+01 -1.217100146608205335e+01 -1.228943684763569699e+01 -1.240493163227381856e+01 -1.251727152212473904e+01 -1.262646811759038279e+01 -1.273265806564112168e+01 -1.283596065268360498e+01 -1.293674797864819759e+01 -1.303548955050047908e+01 -1.313262387774178208e+01 -1.322820753822674789e+01 -1.332225509008100062e+01 -1.341533974046283362e+01 -1.350789954493965617e+01 -1.360001800644982239e+01 -1.369198805357394555e+01 -1.378452910968702838e+01 -1.387813723519043663e+01 -1.397280476032860896e+01 -1.406862254595149864e+01 -1.416628815981709799e+01 -1.426600046213407680e+01 -1.436709709620973996e+01 -1.446882572449067084e+01 -1.457050006501581940e+01 -1.467164983032587067e+01 -1.477167817067252464e+01 -1.487000868506186890e+01 -1.496581087015706402e+01 -1.505845712831951033e+01 -1.514764832982561238e+01 -1.523251031548780432e+01 -1.531229712371863982e+01 -1.538672795753110556e+01 -1.545579044873930030e+01 -1.551974735695974950e+01 -1.557898126216472612e+01 -1.563353366058424676e+01 -1.568335017348561600e+01 -1.572879643395609151e+01 -1.577067399074580401e+01 -1.580951885535360013e+01 -1.584593759808080726e+01 -1.588061257467267673e+01 -1.591343494201576725e+01 -1.594460650796382950e+01 -1.597458060025606841e+01 -1.600366758721296634e+01 -1.603233929167678795e+01 -1.606131126219135652e+01 -1.609094204743130163e+01 -1.612066681666195933e+01 -1.615051428026205471e+01 -1.618106561474460747e+01 -1.621321673594555079e+01 -1.624777909416125254e+01 -1.628468042415330430e+01 -1.632398264758730377e+01 -1.636555099749888953e+01 -1.640856506061488673e+01 -1.645245450825709455e+01 -1.649667900658775821e+01 -1.654049553578970944e+01 -1.658314566681081459e+01 -1.662322360860100190e+01 -1.665988077215073560e+01 -1.669265836419530658e+01 -1.672111226829168373e+01 -1.674463488886118867e+01 -1.676228150105151471e+01 -1.677421439928643210e+01 -1.678126007282081034e+01 -1.678419427662634078e+01 -1.678331699703306157e+01 -1.677939675362831551e+01 -1.677376575251984647e+01 -1.676744280449089430e+01 -1.676151211342536484e+01 -1.675653614315807616e+01 -1.675254905496808888e+01 -1.675005394600254860e+01 -1.674943897059869968e+01 -1.675051373562872570e+01 -1.675351095527282652e+01 -1.675822433691748969e+01 -1.676370980037640379e+01 -1.676983964063625976e+01 -1.677644025855495968e+01 -1.678281796852649066e+01 -1.678849849389258608e+01 -1.679335203271369537e+01 -1.679658072372772182e+01 -1.679744998954106094e+01 -1.679501541361160832e+01 -1.678821634112851413e+01 -1.677686698847833568e+01 -1.676133754836478218e+01 -1.674232936060461086e+01 -1.671948968083067300e+01 -1.669216248501902555e+01 -1.666043614574631704e+01 -1.662505041285346508e+01 -1.658699489375883473e+01 -1.654729531138162102e+01 -1.650638263550883877e+01 -1.646452680495695731e+01 -1.642202820577690758e+01 -1.637986674499207851e+01 -1.633931414744832011e+01 -1.630072314715769366e+01 -1.626455274873148227e+01 -1.623133906822809180e+01 -1.620148303476378970e+01 -1.617406724312327171e+01 -1.614717528791203094e+01 -1.611933868193326092e+01 -1.608955126749944142e+01 -1.605708014445170662e+01 -1.602133726143999937e+01 -1.598171813740567693e+01 -1.593780419768607715e+01 -1.588993131593361596e+01 -1.583863730394347158e+01 -1.578464770358108993e+01 -1.572874989140544599e+01 -1.567102694284726105e+01 -1.561203847704937075e+01 -1.555267878022183403e+01 -1.549345923647155487e+01 -1.543448261423348100e+01 -1.537602369321215612e+01 -1.531831876373536971e+01 -1.526080489647276650e+01 -1.520290177747926741e+01 -1.514492210930124116e+01 -1.508648894675675933e+01 -1.502616106035156385e+01 -1.496403874896696884e+01 -1.490086948761043040e+01 -1.483685978493184621e+01 -1.477204976246283685e+01 -1.470668976293016605e+01 -1.464124694794475445e+01 -1.457595467034188097e+01 -1.451114537669717031e+01 -1.444768886553067411e+01 -1.438581330660757729e+01 -1.432592748691797091e+01 -1.426852236573423482e+01 -1.421321246067472899e+01 -1.415951299780952333e+01 -1.410675345277793191e+01 -1.405476691059547889e+01 -1.400357571578562244e+01 -1.395329562766295339e+01 -1.390371478623735868e+01 -1.385437101706561513e+01 -1.380546585816255778e+01 -1.375754190868384264e+01 -1.371077665881544760e+01 -1.366448291106961932e+01 -1.361773102795990553e+01 -1.357016445701155583e+01 -1.352201470343878320e+01 -1.347357921878952425e+01 -1.342407698109110292e+01 -1.337237152686122776e+01 -1.331841161517527894e+01 -1.326265927892118590e+01 -1.320569465842596202e+01 -1.314800982457754586e+01 -1.309008211496369256e+01 -1.303188020888612542e+01 -1.297315202830545644e+01 -1.291437949873196800e+01 -1.285665333814448097e+01 -1.280098570756980614e+01 -1.274774903392837011e+01 -1.269695715574811246e+01 -1.264838988099470818e+01 -1.260166474589487429e+01 -1.255658600606589026e+01 -1.251299884239084648e+01 -1.247008669083518129e+01 -1.242663812938802970e+01 -1.238231054382985441e+01 -1.233692330844600704e+01 -1.229005511896578007e+01 -1.224152983148220386e+01 -1.219101657240370429e+01 -1.213880974021186177e+01 -1.208565960169258346e+01 -1.203196983493097783e+01 -1.197744968318976966e+01 -1.192188921077382702e+01 -1.186578717265430249e+01 -1.180951017871920783e+01 -1.175324510275038392e+01 -1.169687872008509721e+01 -1.164046692931146687e+01 -1.158416030267125407e+01 -1.152740228971296688e+01 -1.146951961896354888e+01 -1.141014750648522735e+01 -1.134992507710693843e+01 -1.128977855166127142e+01 -1.122949193708565652e+01 -1.116925000338613749e+01 -1.110966369427844569e+01 -1.105069872933646913e+01 -1.099272603445203167e+01 -1.093666343885595715e+01 -1.088271628930488077e+01 -1.083060040172464511e+01 -1.078006964285070524e+01 -1.073075972385971433e+01 -1.068215464925544467e+01 -1.063427843046996557e+01 -1.058751566933866428e+01 -1.054151844481923561e+01 -1.049627281598517925e+01 -1.045191358831316997e+01 -1.040842679492290834e+01 -1.036591306931490841e+01 -1.032376293138577594e+01 -1.028115300551882960e+01 -1.023750699231808881e+01 -1.019245120216647749e+01 -1.014629800755494671e+01 -1.009955036091350777e+01 -1.005239289010989800e+01 -1.000516399164573933e+01 -9.958743313900498606e+00 -9.913949842476611707e+00 -9.871060929643714843e+00 -9.829816541209254410e+00 -9.789516224863977101e+00 -9.749856211092520653e+00 -9.710645654918069525e+00 -9.671403300817237536e+00 -9.631859471683938523e+00 -9.592050572478063586e+00 -9.551961374680804084e+00 -9.510966948651656594e+00 -9.468513870802818033e+00 -9.424754412608683296e+00 -9.379645562226572864e+00 -9.332555555069752984e+00 -9.283241598389718519e+00 -9.231697157277777066e+00 -9.177990577956263607e+00 -9.122318970779275560e+00 -9.065049401697004683e+00 -9.006686451272692295e+00 -8.947193937167545741e+00 -8.887048260668811039e+00 -8.826687770951295420e+00 -8.766516082696401924e+00 -8.707954061188308614e+00 -8.651924238600932071e+00 -8.598810063311203677e+00 -8.549190265525268728e+00 -8.503539199434209550e+00 -8.462378485129935513e+00 -8.426177131980491453e+00 -8.395082934465753155e+00 -8.369310962681826283e+00 -8.348507365191727203e+00 -8.331854018509693205e+00 -8.318306481158328936e+00 -8.306748933143550673e+00 -8.296647630983393640e+00 -8.287267074445924919e+00 -8.277804807261984976e+00 -8.267977418119990318e+00 -8.257534667636234005e+00 -8.246024913254192512e+00 -8.233402114495877555e+00 -8.219852554553911617e+00 -8.205189442915731490e+00 -8.188907224562775866e+00 -8.170521932185895508e+00 -8.149912675178823562e+00 -8.127632831875137853e+00 -8.104168715456784966e+00 -8.079070764013621897e+00 -8.052085622541666154e+00 -8.023369588095228266e+00 -7.992457720521340292e+00 -7.959012769952606980e+00 -7.923540269182429263e+00 -7.886512373751253691e+00 -7.847886788386829515e+00 -7.807983392965678782e+00 -7.767270278775948000e+00 -7.726245233112931210e+00 -7.685194719509081729e+00 -7.643612862567680466e+00 -7.601055006736806341e+00 -7.557750001566629017e+00 -7.513891493772145935e+00 -7.469468344590907805e+00 -7.424512907474779766e+00 -7.379007098067667414e+00 -7.333580447997379181e+00 -7.288681446487956350e+00 -7.244493989536782586e+00 -7.201680454749258331e+00 -7.161295648756642152e+00 -7.124177112024750791e+00 -7.089859829780590594e+00 -7.057643052094213942e+00 -7.027210010901845827e+00 -6.998222109116927214e+00 -6.970636640704256592e+00 -6.944651461795024794e+00 -6.920451952365093362e+00 -6.898534457795564734e+00 -6.879557983344382954e+00 -6.863880995750109903e+00 -6.851758273690490064e+00 -6.843286272998955866e+00 -6.837648955272597640e+00 -6.834067958028379408e+00 -6.832317593285353041e+00 -6.831499002725308856e+00 -6.830482244726273855e+00 -6.828838042701608657e+00 -6.825958332982999366e+00 -6.820847108956717086e+00 -6.812832514458083466e+00 -6.801724654048046048e+00 -6.786893721504256405e+00 -6.767698573050182631e+00 -6.744071030466776584e+00 -6.715727450020861689e+00 -6.682795880966415858e+00 -6.646013395211388008e+00 -6.605994142849848316e+00 -6.563320351942130593e+00 -6.519031875104392526e+00 -6.474130238082151045e+00 -6.429448003727486594e+00 -6.385804302449033187e+00 -6.343749861539160761e+00 -6.303646866721334341e+00 -6.265652430539550011e+00 -6.229572048199198520e+00 -6.195416397224314586e+00 -6.163644040971771432e+00 -6.134933936253247566e+00 -6.109951287306136791e+00 -6.088874623840611733e+00 -6.071424077104467187e+00 -6.056974636098627407e+00 -6.044370983692446408e+00 -6.032755083887022529e+00 -6.021389157363323363e+00 -6.009084569312115320e+00 -5.995258627847157129e+00 -5.979882815981291344e+00 -5.962376239328960992e+00 -5.941827346874359428e+00 -5.917981970056237273e+00 -5.891452746916112204e+00 -5.863160546122480277e+00 -5.833977447108286363e+00 -5.804672998777974158e+00 -5.775508637238204734e+00 -5.746714651167001087e+00 -5.718906143016074139e+00 -5.693380536819704574e+00 -5.671278805575035165e+00 -5.652668353093991627e+00 -5.637849898572930840e+00 -5.626909818874064939e+00 -5.619153467957909598e+00 -5.613916931729669102e+00 -5.610559525011317383e+00 -5.608277266347495349e+00 -5.606390371324361688e+00 -5.604265686649945621e+00 -5.601013613394556501e+00 -5.596046811540138499e+00 -5.589061234013167123e+00 -5.579430041507032811e+00 -5.566624149475209116e+00 -5.550230922772700914e+00 -5.530029694722377265e+00 -5.506353899858045686e+00 -5.479361807450347399e+00 -5.449294448875150465e+00 -5.416758009259098117e+00 -5.382223739603827717e+00 -5.346495418701349145e+00 -5.310122146069443438e+00 -5.273696529190711857e+00 -5.238262142727490911e+00 -5.203812725105425585e+00 -5.169942541966509708e+00 -5.137116161945377790e+00 -5.106075184344359918e+00 -5.077551074039249102e+00 -5.051788383324764098e+00 -5.028592400082001923e+00 -5.007745164531791637e+00 -4.989331330641791240e+00 -4.973295075717803826e+00 -4.959128238780909470e+00 -4.946361943071261535e+00 -4.934390530482104964e+00 -4.922610401771437161e+00 -4.910729179006835921e+00 -4.898641532212113958e+00 -4.886260833920537117e+00 -4.873519695680834651e+00 -4.860634125691151830e+00 -4.848143030994364722e+00 -4.836421447511459526e+00 -4.825451652898087751e+00 -4.815264405636174416e+00 -4.806106949003006612e+00 -4.797693553489494001e+00 -4.789849767465739205e+00 -4.782570866570721613e+00 -4.775586447880048269e+00 -4.768515453131253246e+00 -4.760859724600489784e+00 -4.752074804195843605e+00 -4.741830192187610926e+00 -4.729999687615586090e+00 -4.716254695012142228e+00 -4.700407933344993516e+00 -4.682382616996435765e+00 -4.661883219665250877e+00 -4.638762814163879256e+00 -4.613355994898777901e+00 -4.586303624386673050e+00 -4.558206426015071422e+00 -4.529668253159824687e+00 -4.500936523406529055e+00 -4.471921628350844280e+00 -4.443128285170231173e+00 -4.415138658862938215e+00 -4.388242890273171604e+00 -4.362380477742384244e+00 -4.337716705333490630e+00 -4.314674607321356881e+00 -4.293346537013285058e+00 -4.273983748017247564e+00 -4.256903909831412314e+00 -4.242431428136401728e+00 -4.230823362332985837e+00 -4.222241379252947624e+00 -4.216486502655011570e+00 -4.212942334790936272e+00 -4.210839602298136697e+00 -4.209315842016098763e+00 -4.207964747630125402e+00 -4.206528021325464550e+00 -4.204363822105640303e+00 -4.201089354110568941e+00 -4.196346986811319901e+00 -4.189738062719336575e+00 -4.181195545302723637e+00 -4.171123289382057564e+00 -4.160042492076804876e+00 -4.148043237497089031e+00 -4.134923026567473237e+00 -4.120186276676626846e+00 -4.103701587963674235e+00 -4.085893297418070169e+00 -4.066993717684202814e+00 -4.047312822509953278e+00 -4.027381251533677542e+00 -4.007404370223514256e+00 -3.987785766798178866e+00 -3.969125307260844338e+00 -3.951629373469445206e+00 -3.935505520786414024e+00 -3.920755080215561073e+00 -3.906974576009379696e+00 -3.894002287851515476e+00 -3.882023391862274853e+00 -3.871138675091104986e+00 -3.861389871003586549e+00 -3.852830192391984987e+00 -3.845470190885373896e+00 -3.839263600045062397e+00 -3.834255344873505500e+00 -3.830422630592974720e+00 -3.827326681246900009e+00 -3.824503968515295504e+00 -3.821830892692494430e+00 -3.819254483863010918e+00 -3.816645912437199861e+00 -3.814015953293943717e+00 -3.811215668772638399e+00 -3.807905376247735063e+00 -3.803964156636951977e+00 -3.799374192752264179e+00 -3.793896959255783408e+00 -3.787374225356187285e+00 -3.779879655005194738e+00 -3.771095426478609181e+00 -3.760645240782150012e+00 -3.748561625733000113e+00 -3.734728216979926518e+00 -3.719439155533061481e+00 -3.703242725562619242e+00 -3.686237028029987872e+00 -3.668620266084966275e+00 -3.650676100973382354e+00 -3.632245069174058649e+00 -3.613080103632626106e+00 -3.592967233778099345e+00 -3.571827337140002001e+00 -3.550079460584333546e+00 -3.528234171920321849e+00 -3.506870459204920465e+00 -3.486395540625556677e+00 -3.467069519197265581e+00 -3.449190618878732906e+00 -3.433223452618145544e+00 -3.419738306252152693e+00 -3.409243118569602160e+00 -3.401794423886794760e+00 -3.396841642285743923e+00 -3.394020070669997668e+00 -3.393206854736149136e+00 -3.394220577876106759e+00 -3.396877913130875726e+00 -3.400899512171077888e+00 -3.405840896204281876e+00 -3.411292942524868366e+00 -3.416909231501604083e+00 -3.422209261284177906e+00 -3.426786785199619434e+00 -3.430307978701800931e+00 -3.432427192362566881e+00 -3.433120131414119314e+00 -3.432441584396892953e+00 -3.429958230858958679e+00 -3.425550344760855737e+00 -3.419528381524826965e+00 -3.411609005468117406e+00 -3.401771978479656511e+00 -3.390324060407354789e+00 -3.377321782826851582e+00 -3.362876265903036455e+00 -3.347251854289132300e+00 -3.330897303069683346e+00 -3.314316222074818352e+00 -3.297923294196126509e+00 -3.282060907150101237e+00 -3.266997409299104316e+00 -3.252674262854851950e+00 -3.238939732787903480e+00 -3.225754199921011534e+00 -3.213299500005097897e+00 -3.201746836630312121e+00 -3.191024311875074737e+00 -3.181183684889651975e+00 -3.171891226590474400e+00 -3.162515654617076510e+00 -3.153124397593835671e+00 -3.143950344518587237e+00 -3.134549181740840851e+00 -3.124447556300276041e+00 -3.113470808640271592e+00 -3.101599795199969645e+00 -3.088998211408938488e+00 -3.075829754509473268e+00 -3.062430611942269287e+00 -3.049207385912750645e+00 -3.036507897487607632e+00 -3.024570339551504894e+00 -3.013476275235103419e+00 -3.003156569429476619e+00 -2.993466597111424488e+00 -2.984128079511587206e+00 -2.975062455908691117e+00 -2.966078582534396268e+00 -2.956819296173606837e+00 -2.947666535363964169e+00 -2.939249557825341252e+00 -2.931816719326565401e+00 -2.925147430209254384e+00 -2.918876237347219238e+00 -2.912656955863109687e+00 -2.906064997241699199e+00 -2.898662826622208755e+00 -2.890126781962607083e+00 -2.880143936195870058e+00 -2.868584437308543844e+00 -2.855732332988763389e+00 -2.841857964623086819e+00 -2.827377839227140477e+00 -2.812728493962134202e+00 -2.798188239288936785e+00 -2.784006821074366922e+00 -2.770165293174547738e+00 -2.757057439285032885e+00 -2.745226040504815668e+00 -2.734711795518923516e+00 -2.725786575475794393e+00 -2.718738514597595746e+00 -2.713575146902627022e+00 -2.710298261421336896e+00 -2.708843753806886134e+00 -2.709025925123080825e+00 -2.710557514617635277e+00 -2.712963640729488368e+00 -2.715639871406275496e+00 -2.718330623388310663e+00 -2.720807517618191174e+00 -2.722832878947005764e+00 -2.724487383034867261e+00 -2.725794304131936574e+00 -2.726748051500220260e+00 -2.727265847616414440e+00 -2.727136918623797257e+00 -2.726175032865357117e+00 -2.724127519515178619e+00 -2.720479673165758783e+00 -2.714563932545592806e+00 -2.706222220868486961e+00 -2.695727420192626678e+00 -2.683376731553244632e+00 -2.669386930266632429e+00 -2.654201485347296607e+00 -2.638582678851362662e+00 -2.623392081312929669e+00 -2.609210173851166825e+00 -2.596181053644960990e+00 -2.584638873572085771e+00 -2.574739402908326369e+00 -2.566510365985603226e+00 -2.560067567574416891e+00 -2.555435939804346468e+00 -2.552430917689941126e+00 -2.550508753598228484e+00 -2.549483828229446303e+00 -2.549615528718395474e+00 -2.550714633199537396e+00 -2.552467319893563236e+00 -2.554636047865700643e+00 -2.557014410757307843e+00 -2.559434416026357795e+00 -2.561666806677804331e+00 -2.563640419362049894e+00 -2.565397690586168178e+00 -2.566823442499433394e+00 -2.567505681587607835e+00 -2.567101594354569194e+00 -2.565139044909058530e+00 -2.561198289479549750e+00 -2.555223710732699605e+00 -2.547115084105413985e+00 -2.536749003812419634e+00 -2.524325342272419448e+00 -2.510128480073560819e+00 -2.494297255115177414e+00 -2.477282677009245759e+00 -2.459780243226382002e+00 -2.442269876727793054e+00 -2.425126444190475627e+00 -2.408634061433439832e+00 -2.393075292072560867e+00 -2.378656167583890646e+00 -2.365393623753322405e+00 -2.353324620742665907e+00 -2.342486313628489913e+00 -2.333163812735116860e+00 -2.325742877082344506e+00 -2.320258812479412125e+00 -2.316529879172013473e+00 -2.314472481553500938e+00 -2.314117522619541401e+00 -2.315596052236486457e+00 -2.319150231757571845e+00 -2.324704511210009539e+00 -2.331785191377745647e+00 -2.340148087518306497e+00 -2.349782047790871076e+00 -2.360497051985517292e+00 -2.371830216787258472e+00 -2.383240580552834498e+00 -2.394393960056158566e+00 -2.405197410419406268e+00 -2.415475922673987252e+00 -2.425115256505823602e+00 -2.433886532199351915e+00 -2.441560454241356926e+00 -2.448487339513736316e+00 -2.454961086787555757e+00 -2.460846597095416755e+00 -2.466202053039535436e+00 -2.471182851392740076e+00 -2.475718778145666654e+00 -2.479788974298168025e+00 -2.483317810268992787e+00 -2.486395909047703690e+00 -2.489584295863902952e+00 -2.493354962649187989e+00 -2.497635123903055199e+00 -2.502427073864418539e+00 -2.507894316195791617e+00 -2.513960522925751562e+00 -2.520527198828523385e+00 -2.527406910525653139e+00 -2.534217044784780271e+00 -2.540645264083972066e+00 -2.546082228212083187e+00 -2.550147824867688762e+00 -2.553042032210508516e+00 -2.555122981536520843e+00 -2.556889973488761569e+00 -2.558691565088325515e+00 -2.560565841137948606e+00 -2.562305575231588861e+00 -2.563630344185582555e+00 -2.564156009560927263e+00 -2.563737796334601970e+00 -2.562753160400183639e+00 -2.561629089998132436e+00 -2.560743452357013616e+00 -2.560338512624817486e+00 -2.560138049044066388e+00 -2.559781053788283245e+00 -2.559179651594631011e+00 -2.558368485008836402e+00 -2.557290088851393861e+00 -2.555847563240575049e+00 -2.553916667769664972e+00 -2.551566499357483142e+00 -2.549114489564288100e+00 -2.546697644121735493e+00 -2.544458518423343918e+00 -2.542580318586862287e+00 -2.541441076571422375e+00 -2.541092189461755524e+00 -2.540950601125050667e+00 -2.540556232408341497e+00 -2.539886875202657990e+00 -2.538940285146100706e+00 -2.537473695013313435e+00 -2.535516424798628599e+00 -2.532921612065072381e+00 -2.529239463630791995e+00 -2.524360343992021249e+00 -2.517939078106200324e+00 -2.509637766680929527e+00 -2.499227197463945949e+00 -2.486364402343513191e+00 -2.470630069111129590e+00 -2.451174132178330911e+00 -2.427231252390709138e+00 -2.398484627710013584e+00 -2.364751743804071715e+00 -2.325847817281943453e+00 -2.281547003255286921e+00 -2.231311464883308560e+00 -2.174487548052901342e+00 -2.110529682930343931e+00 -2.038811899236006475e+00 -1.958746013761187843e+00 -1.870092725197590289e+00 -1.773017388734158706e+00 -1.667582816507997112e+00 -1.553685808944157198e+00 -1.431639587675438197e+00 -1.301925181571238044e+00 -1.165266256998575445e+00 -1.022479197943308105e+00 -8.741949006417801815e-01 -7.214494523172503282e-01 -5.651303572694305055e-01 -4.059339086795667462e-01 -2.445770155927516343e-01 -8.170749948002858920e-02 8.170749951292211044e-02 2.445770156327306266e-01 4.059339087307329286e-01 5.651303573318581241e-01 7.214494523887124977e-01 8.741949007181974984e-01 1.022479198019645485e+00 1.165266257069264233e+00 1.301925181630916528e+00 1.431639587719269358e+00 1.553685808968061188e+00 1.667582816508650145e+00 1.773017388707820219e+00 1.870092725140516610e+00 1.958746013668654529e+00 2.038811899102709102e+00 2.110529682750955871e+00 2.174487547822447464e+00 2.231311464596057448e+00 2.281547002903703270e+00 2.325847816859557771e+00 2.364751743305893772e+00 2.398484627131450164e+00 2.427231251726921002e+00 2.451174131423904612e+00 2.470630068260984302e+00 2.486364401392539669e+00 2.499227196406945239e+00 2.509637765513476726e+00 2.517939076825809419e+00 2.524360342597882223e+00 2.529239462122396809e+00 2.532921610442252724e+00 2.535516423063312264e+00 2.537473693170814837e+00 2.538940283203747761e+00 2.539886873170450698e+00 2.540556230298472773e+00 2.540950598947679495e+00 2.541092187224940346e+00 2.541441074282003942e+00 2.542580316256660922e+00 2.544458516070527754e+00 2.546697641766052733e+00 2.549114487228403281e+00 2.551566497064827743e+00 2.553916665541157816e+00 2.555847561092783771e+00 2.557290086797173956e+00 2.558368483058139908e+00 2.559179649754068198e+00 2.559781052061501860e+00 2.560138047430082331e+00 2.560338511118867899e+00 2.560743450952160938e+00 2.561629088686197875e+00 2.562753159169549377e+00 2.563737795170984768e+00 2.564156008449880009e+00 2.563630343111142906e+00 2.562305574176436007e+00 2.560565840084797262e+00 2.558691564021179587e+00 2.556889972392981214e+00 2.555122980396971943e+00 2.553042031011708790e+00 2.550147823595182217e+00 2.546082226853452646e+00 2.540645262628940415e+00 2.534217043226600907e+00 2.527406908863839341e+00 2.520527197067498282e+00 2.513960521072130305e+00 2.507894314257747226e+00 2.502427071851530460e+00 2.497635121824789195e+00 2.493354960513102014e+00 2.489584293677216564e+00 2.486395906817895796e+00 2.483317808002806437e+00 2.479788971998940994e+00 2.475718775814696127e+00 2.471182849031547057e+00 2.466202050645751598e+00 2.460846594664260589e+00 2.454961084315433695e+00 2.448487336997571262e+00 2.441560451679056332e+00 2.433886529588069170e+00 2.425115253840041341e+00 2.415475919948211647e+00 2.405197407629803052e+00 2.394393957202550105e+00 2.383240577636685398e+00 2.371830213807665899e+00 2.360497048943174914e+00 2.349782044688908833e+00 2.340148084360874847e+00 2.331785188168478573e+00 2.324704507950551946e+00 2.319150228449136097e+00 2.315596048882836211e+00 2.314117519225149966e+00 2.314472478122774568e+00 2.316529875710836794e+00 2.320258808995859123e+00 2.325742873589756066e+00 2.333163809250834664e+00 2.342486310169679342e+00 2.353324617323679036e+00 2.365393620385302320e+00 2.378656164276252039e+00 2.393075288829830338e+00 2.408634058255955779e+00 2.425126441075352357e+00 2.442269873669590030e+00 2.459780240219434866e+00 2.477282674046825228e+00 2.494297252189301872e+00 2.510128477172459682e+00 2.524325339378194144e+00 2.536749000902860374e+00 2.547115081158164429e+00 2.555223707726926197e+00 2.561198286396682455e+00 2.565139041733807801e+00 2.567101591073470246e+00 2.567505678190726837e+00 2.566823438978967253e+00 2.565397686937651578e+00 2.563640415587590038e+00 2.561666802779241081e+00 2.559434412004546466e+00 2.557014406616095137e+00 2.554636043614475049e+00 2.552467315549120208e+00 2.550714628780335502e+00 2.549615524241232389e+00 2.549483823711550468e+00 2.550508749055789171e+00 2.552430913133503676e+00 2.555435935241275658e+00 2.560067563010963276e+00 2.566510361425919040e+00 2.574739398351546527e+00 2.584638869006770534e+00 2.596181049044696820e+00 2.609210169178568961e+00 2.623392076528193506e+00 2.638582673916774368e+00 2.654201480225105492e+00 2.669386924919643356e+00 2.683376725947794750e+00 2.695727414300697955e+00 2.706222214669975923e+00 2.714563926027075969e+00 2.720479666319835843e+00 2.724127512343818225e+00 2.726175025379264483e+00 2.727136910838905415e+00 2.727265839552888593e+00 2.726748043182234404e+00 2.725794295586937199e+00 2.724487374293694142e+00 2.722832870042176001e+00 2.720807508582662848e+00 2.718330614255804356e+00 2.715639862210950994e+00 2.712963631502563810e+00 2.710557505384048937e+00 2.709025915908332749e+00 2.708843744639660045e+00 2.710298252328724899e+00 2.713575137906532930e+00 2.718738505712055442e+00 2.725786566708473746e+00 2.734711786872032313e+00 2.745226031977031411e+00 2.757057430875078818e+00 2.770165284884881451e+00 2.784006812907207973e+00 2.798188231242678459e+00 2.812728486032152198e+00 2.827377831406320041e+00 2.841857956901137516e+00 2.855732325356918011e+00 2.868584429760062893e+00 2.880143928719221869e+00 2.890126774538749554e+00 2.898662819226727194e+00 2.906064989850701163e+00 2.912656948451861183e+00 2.918876229886009366e+00 2.925147422664651664e+00 2.931816711667616815e+00 2.939249550024931157e+00 2.947666527392013958e+00 2.956819287998813550e+00 2.966078574129008327e+00 2.975062447249174014e+00 2.984128070577086955e+00 2.993466587883769847e+00 3.003156559894108568e+00 3.013476265384799291e+00 3.024570329386038203e+00 3.036507887011370421e+00 3.049207375137523268e+00 3.062430600885500009e+00 3.075829743195729993e+00 3.088998199866336947e+00 3.101599783453656389e+00 3.113470796715591682e+00 3.124447544218546202e+00 3.134549169520489897e+00 3.143950332181248530e+00 3.153124385169131294e+00 3.162515642141398686e+00 3.171891214096078659e+00 3.181183672399620299e+00 3.191024299409295217e+00 3.201746824208996145e+00 3.213299487644808217e+00 3.225754187635233805e+00 3.238939720588262627e+00 3.252674250750157370e+00 3.266997397296366401e+00 3.282060895255112687e+00 3.297923282412511981e+00 3.314316210404863572e+00 3.330897291515266812e+00 3.347251842847529968e+00 3.362876254569353573e+00 3.377321771596049516e+00 3.390324049268801598e+00 3.401771967417240639e+00 3.411608994466072353e+00 3.419528370568601261e+00 3.425550333831500982e+00 3.429958219930414831e+00 3.432441573441135318e+00 3.433120120404206776e+00 3.432427181272417194e+00 3.430307967503938738e+00 3.426786773866357105e+00 3.422209249792842467e+00 3.416909219835829514e+00 3.411292930679818980e+00 3.405840884181078998e+00 3.400899499971154150e+00 3.396877900761561708e+00 3.394220565351492525e+00 3.393206842079477870e+00 3.394020057914811428e+00 3.396841629468463797e+00 3.401794411037470045e+00 3.409243105713406496e+00 3.419738293416344277e+00 3.433223439831956547e+00 3.449190606168094586e+00 3.467069506579786076e+00 3.486395528117226750e+00 3.506870446820039788e+00 3.528234159666443048e+00 3.550079448465817578e+00 3.571827325157777011e+00 3.592967221923780929e+00 3.613080091891835544e+00 3.632245057533632249e+00 3.650676089417494108e+00 3.668620254599636699e+00 3.686237016596796146e+00 3.703242714152003234e+00 3.719439144108688033e+00 3.734728205504167065e+00 3.748561614171042500e+00 3.760645229099638165e+00 3.771095414642974930e+00 3.779879642986990973e+00 3.787374213130850542e+00 3.793896946809001136e+00 3.799374180079656327e+00 3.803964143743076232e+00 3.807905363144953537e+00 3.811215655477564024e+00 3.814015939827756441e+00 3.816645898824438277e+00 3.819254470134700430e+00 3.821830878885608129e+00 3.824503954667653360e+00 3.827326667394564286e+00 3.830422616771839817e+00 3.834255331116422472e+00 3.839263586383548255e+00 3.845470177356639319e+00 3.852830179031337288e+00 3.861389857838708028e+00 3.871138662135953368e+00 3.882023379120632001e+00 3.894002275328151796e+00 3.906974563699746827e+00 3.920755068103769059e+00 3.935505508859302282e+00 3.951629361717659439e+00 3.969125295670442810e+00 3.987785755350975680e+00 4.007404358900443775e+00 4.027381240308336885e+00 4.047312811346544414e+00 4.066993706540238840e+00 4.085893286253575063e+00 4.103701576748494340e+00 4.120186265389138569e+00 4.134923015187082385e+00 4.148043226003947481e+00 4.160042480454933411e+00 4.171123277622717396e+00 4.181195533403902154e+00 4.189738050676524495e+00 4.196346974618243131e+00 4.201089341762844320e+00 4.204363809604826585e+00 4.206528008677523189e+00 4.207964734844665600e+00 4.209315829112758145e+00 4.210839589301383690e+00 4.212942321722510819e+00 4.216486489543211924e+00 4.222241366135819796e+00 4.230823349255936172e+00 4.242431415141887818e+00 4.256903896954210786e+00 4.273983735289010433e+00 4.293346524456197244e+00 4.314674594948090025e+00 4.337716693152351866e+00 4.362380465765332893e+00 4.388242878507667477e+00 4.415138647302430108e+00 4.443128273793720773e+00 4.471921617124607451e+00 4.500936512280088841e+00 4.529668242065582717e+00 4.558206414875098922e+00 4.586303613114401934e+00 4.613355983397362969e+00 4.638762802332801805e+00 4.661883207413555219e+00 4.682382604250089564e+00 4.700407920048477628e+00 4.716254681124129711e+00 4.729999673107648128e+00 4.741830177048579564e+00 4.752074788430623364e+00 4.760859708230603893e+00 4.768515436199559865e+00 4.775586430448774955e+00 4.782570848713297629e+00 4.789849749256141820e+00 4.797693535002099274e+00 4.806106930308658320e+00 4.815264386799241514e+00 4.825451633973866450e+00 4.836421428536056055e+00 4.848143011993939488e+00 4.860634106682367062e+00 4.873519676656609789e+00 4.886260814846194123e+00 4.898641513029730277e+00 4.910729159646924913e+00 4.922610382156894282e+00 4.934390510538272601e+00 4.946361922737509076e+00 4.959128218012295974e+00 4.973295054482092858e+00 4.989331308923046215e+00 5.007745142333661192e+00 5.028592377426287285e+00 5.051788360261143751e+00 5.077551050631310403e+00 5.106075160660227930e+00 5.137116138062861381e+00 5.169942517981496621e+00 5.203812701131399265e+00 5.238262118889903896e+00 5.273696505624713815e+00 5.310122122906715703e+00 5.346495396047844295e+00 5.382223717540046692e+00 5.416757987850552958e+00 5.449294428163012682e+00 5.479361787445045096e+00 5.506353880538640055e+00 5.530029676032317099e+00 5.550230904621918704e+00 5.566624131751109594e+00 5.579430024095384688e+00 5.589061216801777476e+00 5.596046794405648228e+00 5.601013596207296885e+00 5.604265669282049167e+00 5.606390353654697734e+00 5.608277248269181392e+00 5.610559506418034026e+00 5.613916912518602587e+00 5.619153448042125021e+00 5.626909798194791534e+00 5.637849877094681439e+00 5.652668330802670837e+00 5.671278782499957316e+00 5.693380513015015687e+00 5.718906118552528284e+00 5.746714626130608572e+00 5.775508611725449271e+00 5.804672972888366367e+00 5.833977420924617796e+00 5.863160519705640006e+00 5.891452720313452573e+00 5.917981943314322812e+00 5.941827320039619664e+00 5.962376212436762302e+00 5.979882789059775661e+00 5.995258600924330494e+00 6.009084542414655061e+00 6.021389130508448595e+00 6.032755057076026439e+00 6.044370956929350669e+00 6.056974609390142206e+00 6.071424050440729303e+00 6.088874597203825623e+00 6.109951260697195963e+00 6.134933909692332321e+00 6.163644014491763023e+00 6.195416370862655064e+00 6.229572021991993225e+00 6.265652404518560203e+00 6.303646840913941674e+00 6.343749835968750972e+00 6.385804277129018658e+00 6.429447978666202879e+00 6.474130213277594414e+00 6.519031850540955020e+00 6.563320327602430559e+00 6.605994118719585195e+00 6.646013371282492699e+00 6.682795857227725733e+00 6.715727426453632631e+00 6.744071007040723487e+00 6.767698549708088152e+00 6.786893698171900802e+00 6.801724630640560321e+00 6.812832490880572855e+00 6.820847085111350516e+00 6.825958308759680904e+00 6.828838018001045285e+00 6.830482219492687079e+00 6.831498976940785006e+00 6.832317566958330701e+00 6.834067931174743649e+00 6.837648927908659857e+00 6.843286245150526526e+00 6.851758245418072768e+00 6.863880967139819766e+00 6.879557954470847392e+00 6.898534428724179435e+00 6.920451923162447727e+00 6.944651432522807255e+00 6.970636611433480567e+00 6.998222079946145868e+00 7.027209981924126936e+00 7.057643023379049474e+00 7.089859801389831517e+00 7.124177084021098949e+00 7.161295621193374039e+00 7.201680427658340378e+00 7.244493962921592534e+00 7.288681420320528126e+00 7.333580422227199413e+00 7.379007072649560683e+00 7.424512882365490007e+00 7.469468319730443007e+00 7.513891469102031984e+00 7.557749977036339217e+00 7.601054982310967212e+00 7.643612838223718953e+00 7.685194695231437834e+00 7.726245208892684957e+00 7.767270254609453417e+00 7.807983368843948391e+00 7.847886764254734970e+00 7.886512349505804487e+00 7.923540244716005709e+00 7.959012745182427295e+00 7.992457695377186866e+00 8.023369562486601936e+00 8.052085596355224695e+00 8.079070737140654046e+00 8.104168687817978167e+00 8.127632803426113384e+00 8.149912645885299511e+00 8.170521901987255475e+00 8.188907193381675498e+00 8.205189410710838516e+00 8.219852521324302330e+00 8.233402080273014789e+00 8.246024878100284283e+00 8.257534631634868560e+00 8.267977381370647194e+00 8.277804769864554046e+00 8.287267036504372797e+00 8.296647592609089017e+00 8.306748894434610619e+00 8.318306442199448369e+00 8.331853979385874354e+00 8.348507326002104989e+00 8.369310923560481896e+00 8.395082895603065865e+00 8.426177093563600451e+00 8.462378447306416973e+00 8.503539162342141466e+00 8.549190229278067932e+00 8.598810027950843704e+00 8.651924204087718451e+00 8.707954027448170820e+00 8.766516049658008569e+00 8.826687738537597028e+00 8.887048228788399840e+00 8.947193905734620145e+00 9.006686420217880240e+00 9.065049370968445430e+00 9.122318940314505298e+00 9.177990547649905295e+00 9.231697127006830428e+00 9.283241568040828895e+00 9.332555524533757918e+00 9.379645531387570401e+00 9.424754381352309807e+00 9.468513839017287381e+00 9.510966916230390922e+00 9.551961341538941497e+00 9.592050538559041328e+00 9.631859436947245001e+00 9.671403265247604963e+00 9.710645618520672429e+00 9.749856173872274212e+00 9.789516186838646661e+00 9.829816502391958366e+00 9.871060890068804383e+00 9.913949802217723928e+00 9.958743273027559795e+00 1.000516395022703797e+01 1.005239284821648305e+01 1.009955031860373253e+01 1.014629796488544322e+01 1.019245115918662670e+01 1.023750694901638347e+01 1.028115296184638083e+01 1.032376288731918379e+01 1.036591302487804001e+01 1.040842675015314533e+01 1.045191354326653688e+01 1.049627277073872555e+01 1.054151839942262647e+01 1.058751562382702360e+01 1.063427838486074783e+01 1.068215460353673585e+01 1.073075967800162012e+01 1.078006959684186405e+01 1.083060035555643985e+01 1.088271624291976813e+01 1.093666339220555450e+01 1.099272598751947250e+01 1.105069868211177742e+01 1.110966364677412876e+01 1.116924995564633427e+01 1.122949188916724239e+01 1.128977850361319568e+01 1.134992502896106714e+01 1.141014745826556975e+01 1.146951957065638261e+01 1.152740224127060920e+01 1.158416025402674876e+01 1.164046688039093524e+01 1.169687867086476274e+01 1.175324505320857327e+01 1.180951012884504614e+01 1.186578712247227152e+01 1.192188916029088475e+01 1.197744963240156579e+01 1.203196978382898763e+01 1.208565955024739225e+01 1.213880968837498742e+01 1.219101652009931591e+01 1.224152977859765024e+01 1.229005506540421777e+01 1.233692325417256441e+01 1.238231048882867924e+01 1.242663807360360551e+01 1.247008663422001717e+01 1.251299878492745599e+01 1.255658594774723191e+01 1.260166468673754991e+01 1.264838982099552567e+01 1.269695709487880819e+01 1.274774897215051084e+01 1.280098564487053103e+01 1.285665327455142659e+01 1.291437943426094037e+01 1.297315196300351481e+01 1.303188014280764406e+01 1.309008204814691467e+01 1.314800975709910702e+01 1.320569459035846016e+01 1.326265921030758754e+01 1.331841154606044952e+01 1.337237145730039245e+01 1.342407691112536305e+01 1.347357914843534132e+01 1.352201463274425919e+01 1.357016438605910480e+01 1.361773095681024870e+01 1.366448283971722333e+01 1.371077658718188097e+01 1.375754183668006547e+01 1.380546578568477223e+01 1.385437094391572543e+01 1.390371471217756394e+01 1.395329555243878339e+01 1.400357563914493930e+01 1.405476683236407354e+01 1.410675337283576880e+01 1.415951291608398321e+01 1.421321237719147135e+01 1.426852228057847505e+01 1.432592740019348732e+01 1.438581321853340000e+01 1.444768877638964888e+01 1.451114528674685644e+01 1.457595457982986709e+01 1.464124685714637764e+01 1.470668967215726219e+01 1.477204967203692121e+01 1.483685969522823989e+01 1.490086939904387897e+01 1.496403866189711529e+01 1.502616097505995008e+01 1.508648886351314644e+01 1.514492202834859569e+01 1.520290169897208443e+01 1.526080482045763098e+01 1.531831869011632641e+01 1.537602362181972460e+01 1.543448254489916671e+01 1.549345916901923204e+01 1.555267871446279848e+01 1.561203841282651439e+01 1.567102688002156086e+01 1.572874982980120251e+01 1.578464764292782618e+01 1.583863724387832406e+01 1.588993125617491131e+01 1.593780413802036833e+01 1.598171807761466567e+01 1.602133720132785655e+01 1.605708008389772701e+01 1.608955120645453007e+01 1.611933862041568588e+01 1.614717522597361565e+01 1.617406718080128414e+01 1.620148297211566657e+01 1.623133900535885843e+01 1.626455268581105074e+01 1.630072308437435069e+01 1.633931408491129034e+01 1.637986668266281853e+01 1.642202814359596985e+01 1.646452674290690155e+01 1.650638257352383320e+01 1.654729524931971341e+01 1.658699483140908271e+01 1.662505034996640418e+01 1.666043608202012294e+01 1.669216242012897666e+01 1.671948961450297233e+01 1.674232929258518254e+01 1.676133747839558552e+01 1.677686691632200677e+01 1.678821626666388411e+01 1.679501533681904490e+01 1.679744991045599178e+01 1.679658064247747618e+01 1.679335194947663012e+01 1.678849840884303291e+01 1.678281788179648970e+01 1.677644017024492129e+01 1.676983955085942313e+01 1.676370970928610049e+01 1.675822424477077277e+01 1.675351086241442289e+01 1.675051364230581896e+01 1.674943887695204836e+01 1.675005385215363773e+01 1.675254896099795232e+01 1.675653604907338234e+01 1.676151201920021094e+01 1.676744271011512666e+01 1.677376565796729579e+01 1.677939665887428333e+01 1.678331690210612237e+01 1.678419418156904541e+01 1.678125997759564925e+01 1.677421430382330669e+01 1.676228140535063105e+01 1.674463479296815649e+01 1.672111217220960455e+01 1.669265826791965424e+01 1.665988067576790499e+01 1.662322351224540995e+01 1.658314557063198791e+01 1.654049543989432536e+01 1.649667891102775030e+01 1.645245441306359524e+01 1.640856496577428558e+01 1.636555090295087567e+01 1.632398255324688918e+01 1.628468032998809534e+01 1.624777900011911669e+01 1.621321664189456158e+01 1.618106552054643643e+01 1.615051418572823394e+01 1.612066672151975766e+01 1.609094195141399908e+01 1.606131116508727175e+01 1.603233919329305479e+01 1.600366748736537659e+01 1.597458049874975394e+01 1.594460640455971578e+01 1.591343483653812996e+01 1.588061246706885044e+01 1.584593748839370875e+01 1.580951874371652188e+01 1.577067387734748038e+01 1.572879631907981235e+01 1.568335005752297562e+01 1.563353354402327433e+01 1.557898114560173042e+01 1.551974724102140613e+01 1.545579033403352121e+01 1.538672784462663756e+01 1.531229701310583202e+01 1.523251020758885232e+01 1.514764822499258834e+01 1.505845702683903653e+01 1.496581077228292145e+01 1.487000859097157424e+01 1.477167808046859321e+01 1.467164974403986832e+01 1.457049998256917256e+01 1.446882564577849806e+01 1.436709702112061215e+01 1.426600039051034230e+01 1.416628809144080314e+01 1.406862248057621656e+01 1.397280469770566214e+01 1.387813717499171418e+01 1.378452905152552255e+01 1.369198799708879122e+01 1.360001795127571178e+01 1.350789949069133655e+01 1.341533968679365785e+01 1.332225503665656952e+01 1.322820748473257879e+01 1.313262382391612348e+01 1.303548949612784646e+01 1.293674792357943204e+01 1.283596059688225210e+01 1.273265800912657575e+01 1.262646806039546910e+01 1.251727146433213456e+01 1.240493157398680601e+01 1.228943678900357384e+01 1.217100140729411351e+01 1.205024140126275256e+01 1.192752732086997014e+01 1.180312456290759648e+01 1.167743859080199975e+01 1.155044493829286978e+01 1.142239407149296504e+01 1.129405171136116515e+01 1.116633043861460273e+01 1.104029660550578562e+01 1.091667463384795589e+01 1.079604054234312827e+01 1.067884282301876375e+01 1.056491900126448868e+01 1.045408744632266895e+01 1.034620138094853559e+01 1.024080198620992554e+01 1.013728573376843656e+01 1.003513162271951131e+01 9.933701792458570878e+00 9.832049138753077955e+00 9.729650863859923504e+00 9.626340926851369773e+00 9.522141965402694197e+00 9.416992780454318535e+00 9.310627129992688822e+00 9.202928371356945192e+00 9.093781675287729627e+00 8.983239048894073875e+00 8.871463443277953331e+00 8.758705791847292588e+00 8.645058848349290059e+00 8.530721189212490785e+00 8.416222071488059342e+00 8.302010096274585749e+00 8.188366565235183359e+00 8.075240989701418570e+00 7.962643483680020395e+00 7.850929981788674183e+00 7.740418705538357536e+00 7.631560871761847942e+00 7.525097029519520753e+00 7.421370743564065897e+00 7.320343849663288438e+00 7.222305015766187886e+00 7.127485546279991979e+00 7.035731247240725850e+00 6.946942976927762636e+00 6.861190564381967505e+00 6.778277782559303688e+00 6.697415954689025064e+00 6.618141135118697171e+00 6.540511956143823191e+00 6.464314451695051922e+00 6.389125284909254354e+00 6.314691289134931829e+00 6.241001944430041526e+00 6.167998625684252723e+00 6.095661365694854616e+00 6.024094152727947460e+00 5.953322510153402192e+00 5.883404279764796740e+00 5.814114671501925180e+00 5.745172456924975357e+00 5.676686050105445247e+00 5.608862494715929792e+00 5.541804543417689466e+00 5.475434363331377341e+00 5.409478743650531385e+00 5.343594237017092574e+00 5.277617950482888176e+00 5.211732322894270908e+00 5.146285696373388063e+00 5.081330638342445027e+00 5.016781835666532352e+00 4.953013953205219089e+00 4.890387443289291980e+00 4.828864316389680056e+00 4.768467376346261943e+00 4.709143112769232253e+00 4.650736224472459490e+00 4.593326234951011777e+00 4.537118547050726924e+00 4.482139246315433923e+00 4.428365266398269107e+00 4.375898914868878720e+00 4.324737503033215802e+00 4.274590964820133898e+00 4.225334650503611122e+00 4.177179412920531298e+00 4.130249743177837551e+00 4.084364082113532746e+00 4.039237407206146102e+00 3.994736358127904285e+00 3.950894558163797754e+00 3.907628100701141083e+00 3.864737728547106066e+00 3.821997048424740751e+00 3.779224814564549728e+00 3.736305880560587767e+00 3.693000459354520704e+00 3.649233535997179256e+00 3.605060104493597706e+00 3.560411223250300239e+00 3.515273777606111594e+00 3.469786643777954094e+00 3.423988516544303806e+00 3.377947017510281036e+00 3.331918593673565798e+00 3.286074118307383607e+00 3.240470006749674337e+00 3.195172493769061095e+00 3.150327498872667498e+00 3.106200768236834442e+00 3.062924377498122297e+00 3.020567395015945511e+00 2.979403866995161909e+00 2.939727583871720729e+00 2.901740985425082187e+00 2.865501576818173746e+00 2.830931516047725083e+00 2.797972592591523977e+00 2.766700784661209056e+00 2.737177621736021749e+00 2.709415754150944267e+00 2.683334418600004323e+00 2.658730166169721798e+00 2.635414070153367927e+00 2.613199525076066898e+00 2.591858596446686924e+00 2.571197954021830601e+00 2.551078325191395546e+00 2.531255336953470270e+00 2.511349044045201762e+00 2.491075052720320038e+00 2.470317168741076763e+00 2.449027019026256191e+00 2.427172984382073295e+00 2.404762319454747832e+00 2.381925013040623096e+00 2.358775111519954670e+00 2.335433038192876065e+00 2.312059971782415513e+00 2.288724737847917190e+00 2.265432305361723575e+00 2.242261443160528334e+00 2.219322087340803495e+00 2.196659093733474233e+00 2.174381571346587272e+00 2.152567154898724855e+00 2.131279375465844783e+00 2.110634671990034850e+00 2.090671987872054771e+00 2.071441221337369409e+00 2.052986693479260438e+00 2.035296579857135857e+00 2.018298619340784139e+00 2.001840103671856497e+00 1.985824868200947613e+00 1.970243608336040175e+00 1.955030140057162802e+00 1.940050751306679588e+00 1.925189894812743052e+00 1.910271572212754343e+00 1.895124801678368831e+00 1.879709536420630434e+00 1.864009079862934959e+00 1.848033237102084669e+00 1.831786190220529909e+00 1.815222955047047337e+00 1.798373197515809707e+00 1.781390592630514025e+00 1.764528470732807497e+00 1.747997507165295339e+00 1.731911748483700109e+00 1.716367543414176300e+00 1.701526640851159788e+00 1.687495692750698772e+00 1.674226160482248149e+00 1.661753102666150728e+00 1.650126781568436174e+00 1.639321611597279293e+00 1.629283827739994583e+00 1.619959190106836644e+00 1.611340941471667954e+00 1.603404014324513627e+00 1.596086381432828105e+00 1.589266328751647528e+00 1.582878810084406007e+00 1.576881996637353511e+00 1.571151675274661708e+00 1.565551678561149629e+00 1.559886397248594792e+00 1.553930895647085864e+00 1.547468084103473807e+00 1.540391715325262423e+00 1.532719029181830006e+00 1.524517524531994850e+00 1.515860882044727909e+00 1.506791552893202324e+00 1.497351731619186666e+00 1.487542781976190387e+00 1.477417785270096928e+00 1.467106766004026230e+00 1.456661887128913646e+00 1.446136988571531834e+00 1.435632600654003888e+00 1.425269556162287898e+00 1.415243813612414137e+00 1.405668593755592388e+00 1.396595710114554523e+00 1.388028350839589198e+00 1.379907857900258605e+00 1.372225101796435531e+00 1.364980575935512697e+00 1.358136545565290509e+00 1.351666743882743660e+00 1.345585595387943201e+00 1.339854530086109108e+00 1.334428567094266604e+00 1.329224474614385754e+00 1.324145913798576935e+00 1.319127745417133291e+00 1.314006190215918801e+00 1.308601888983873751e+00 1.302819576882656261e+00 1.296628982356572202e+00 1.289977397104640211e+00 1.282779846790281786e+00 1.274995038235735123e+00 1.266614095412901708e+00 1.257665597042633809e+00 1.248307898923015191e+00 1.238791529405554703e+00 1.229230820762692744e+00 1.219680282132872495e+00 1.210232376932535381e+00 1.200913523943591077e+00 1.191744795273127933e+00 1.182799041711931398e+00 1.174154609820146078e+00 1.165893270730638642e+00 1.158077972671888611e+00 1.150800854216242453e+00 1.144137693059860572e+00 1.138076192059680691e+00 1.132603937716333276e+00 1.127745065409939684e+00 1.123535184985843705e+00 1.119904967240114457e+00 1.116779545236446847e+00 1.114172260410184245e+00 1.112031366963491807e+00 1.110272712338454371e+00 1.108802227198323109e+00 1.107532058947486409e+00 1.106422583877950672e+00 1.105391500064510035e+00 1.104345038851034522e+00 1.103242266962148888e+00 1.102084860075458028e+00 1.100857347183706869e+00 1.099558466780654831e+00 1.098192163763742402e+00 1.096671114365113997e+00 1.094923869436431163e+00 1.092963753800209492e+00 1.090795697892211535e+00 1.088411776221532623e+00 1.085801585359465138e+00 1.082965488391289810e+00 1.079857357985483324e+00 1.076383826143654465e+00 1.072587356472440412e+00 1.068536216215829837e+00 1.064235805054720707e+00 1.059775432253903471e+00 1.055246946371569461e+00 1.050679382205199630e+00 1.046108860925077710e+00 1.041508735427641330e+00 1.036859605267871798e+00 1.032186897298963624e+00 1.027480104764413760e+00 1.022822332202839801e+00 1.018323199364806531e+00 1.013989319552329293e+00 1.009790215724208684e+00 1.005739631297158487e+00 1.001842224482729860e+00 9.980474327410977509e-01 9.943264029116170022e-01 9.906491921538838064e-01 9.870095469424718937e-01 9.834094290872240629e-01 9.798184188637364400e-01 9.762303498309727878e-01 9.726418844167167288e-01 9.691055926567768708e-01 9.656541603558486120e-01 9.622451094330758403e-01 9.588533411931335904e-01 9.554596086584195014e-01 9.521028189054488999e-01 9.488416279004273646e-01 9.456462242612385660e-01 9.424726040092764601e-01 9.392937672919163816e-01 9.360914211880273506e-01 9.328783038467798328e-01 9.296756678426252307e-01 9.264890324815638900e-01 9.232744709302345143e-01 9.200151895692360027e-01 9.167074150090943618e-01 9.133075470707974208e-01 9.098257200052352056e-01 9.062907496653020978e-01 9.027214578565863068e-01 8.991534982156420552e-01 8.956292180308143003e-01 8.921945799721830994e-01 8.888788192651975173e-01 8.856719917879841697e-01 8.825596261456640779e-01 8.795245051649325241e-01 8.765877001519823963e-01 8.737951758858181206e-01 8.711818327253144645e-01 8.688238367381162508e-01 8.667915535125589876e-01 8.651320423318641373e-01 8.637957470517790837e-01 8.626828665813475183e-01 8.617057072931001427e-01 8.608072138043347810e-01 8.599532409181485093e-01 8.590394527098100808e-01 8.579988362047115125e-01 8.568367139517658604e-01 8.555564384343418149e-01 8.541413260932313456e-01 8.525069423300761784e-01 8.505400631746389273e-01 8.481922772257779464e-01 8.454756612233214064e-01 8.424416749944649840e-01 8.391594804775787120e-01 8.356757496534197305e-01 8.320558929854920960e-01 8.283768621826759215e-01 8.247195840056487093e-01 8.211703321162450164e-01 8.178018133130100509e-01 8.146944115508234496e-01 8.118638699599707298e-01 8.093255083574947273e-01 8.071521767678556669e-01 8.054030208752198661e-01 8.040963105406915279e-01 8.032331864066503124e-01 8.027863370962505796e-01 8.026963249234519981e-01 8.028772896950528981e-01 8.032585121730865252e-01 8.037733851021106046e-01 8.043668343132864829e-01 8.050194287845346963e-01 8.056701051096430977e-01 8.062250073611224588e-01 8.066020531601081345e-01 8.067822595791285245e-01 8.067547091402711423e-01 8.064860018270771924e-01 8.059522828947000006e-01 8.051730902574348869e-01 8.042095410709090286e-01 8.030685523638535495e-01 8.017305676743462506e-01 8.001715996680008880e-01 7.983726330971425700e-01 7.963738593030820212e-01 7.942437961738630925e-01 7.920710841334072105e-01 7.898944847197220120e-01 7.877341932622131671e-01 7.856405458100167438e-01 7.836329744701858724e-01 7.816930699585371567e-01 7.797849113110072450e-01 7.778615349612029162e-01 7.758755444387073208e-01 7.737955465168332436e-01 7.715880174786335921e-01 7.692982709410935982e-01 7.670018863905885276e-01 7.646971092576949625e-01 7.624169548439914124e-01 7.602142286009874184e-01 7.580956482409968444e-01 7.561138837625487330e-01 7.543250938431526054e-01 7.527768660528509903e-01 7.514994909276851986e-01 7.504773908599906562e-01 7.496756858937266843e-01 7.490290820432327079e-01 7.485027154885969258e-01 7.480802262177465023e-01 7.477382284654088274e-01 7.474479223238676973e-01 7.472167041442103752e-01 7.470713466704029804e-01 7.469910602112724840e-01 7.469008728876975756e-01 7.467198305422311222e-01 7.464456137283920212e-01 7.460886253117431366e-01 7.456319323991020820e-01 7.450657661481560057e-01 7.443929330125238497e-01 7.436108523345664745e-01 7.426503025162021210e-01 7.414381366576118237e-01 7.399594474676258749e-01 7.381978021791076872e-01 7.361360022952986304e-01 7.337842137433261414e-01 7.311773906346576979e-01 7.283418998207329409e-01 7.252984591402046322e-01 7.221058146403506184e-01 7.188362819110225566e-01 7.155074952746144357e-01 7.121157303750837997e-01 7.086875633277849307e-01 7.052331220283374336e-01 7.017863401691979419e-01 6.983804011369127984e-01 6.949894965767551280e-01 6.916093475232707455e-01 6.882846873006296384e-01 6.850539349926854094e-01 6.819467838756007039e-01 6.789815632812739032e-01 6.761920764529736338e-01 6.736360927009829025e-01 6.713747091247939114e-01 6.694318404488458496e-01 6.678041917579783382e-01 6.664748132405917680e-01 6.653979612170081159e-01 6.645412847921574606e-01 6.639051405655034266e-01 6.634711302695768254e-01 6.631779686551193542e-01 6.629813709627880858e-01 6.628620010124737227e-01 6.627959873126196833e-01 6.627493920009061013e-01 6.627017234811556357e-01 6.626682273497611630e-01 6.626937749687918933e-01 6.627767352326041639e-01 6.628678945427594060e-01 6.629135558938692441e-01 6.628740275688888017e-01 6.627122002672583001e-01 6.624130404831585217e-01 6.619557937994174912e-01 6.612945026788699110e-01 6.604335500511018253e-01 6.594077796423798432e-01 6.581928360400010058e-01 6.567479743410878923e-01 6.550695585028879497e-01 6.531398782527384483e-01 6.509887709706860814e-01 6.487010605687868470e-01 6.463286857383491180e-01 6.438910525087644388e-01 6.414033818241289264e-01 6.388902898767732097e-01 6.363898640906168191e-01 6.339277454347858054e-01 6.315063570336379994e-01 6.291105597060275834e-01 6.267483433011492577e-01 6.244546299801756462e-01 6.222614245476857375e-01 6.201986742931179242e-01 6.182812256283035657e-01 6.164945517426604349e-01 6.148144341856097705e-01 6.132271694575105458e-01 6.117336153800485565e-01 6.103300339676285269e-01 6.090188646443053244e-01 6.077979377906678193e-01 6.066337081212418436e-01 6.054907227909827050e-01 6.043391237640878266e-01 6.031419731292253505e-01 6.019123015066697446e-01 6.006730523868850646e-01 5.994133610936798195e-01 5.981475883150563222e-01 5.968889693742602809e-01 5.956360476036492990e-01 5.943885850621403177e-01 5.931364358138823123e-01 5.918636993442115690e-01 5.906067242286934249e-01 5.894046444147699182e-01 5.882683100478661720e-01 5.872130037144264181e-01 5.862153742156667180e-01 5.852529404566395588e-01 5.843578547970246229e-01 5.835202604459633902e-01 5.826997382939883563e-01 5.818743540392896652e-01 5.810156789052859372e-01 5.800952482371404262e-01 5.790730250586648697e-01 5.779300562957734311e-01 5.766738214691060627e-01 5.753020421648230576e-01 5.738005065467902677e-01 5.721801502317088728e-01 5.704736415966313867e-01 5.686984865832916958e-01 5.668877089903135991e-01 5.650786158882058485e-01 5.632624941808046515e-01 5.614362434340760544e-01 5.596040750719064594e-01 5.577566906120415835e-01 5.558905496943759017e-01 5.540223985111316640e-01 5.521625439082725739e-01 5.503159165693060073e-01 5.484970287714593384e-01 5.467474457334876581e-01 5.451248685939640293e-01 5.436438079058923956e-01 5.422901647512556877e-01 5.410785428452346002e-01 5.400342129417319281e-01 5.391607929350300532e-01 5.384572263380760226e-01 5.379121405469898809e-01 5.375229196200337345e-01 5.372891921001420323e-01 5.372122904514036179e-01 5.372847486359992875e-01 5.374840964861012926e-01 5.377467241786363372e-01 5.380139067538088904e-01 5.382610164251235840e-01 5.384755635071253321e-01 5.386679189926472100e-01 5.388549123887937942e-01 5.390520954297370881e-01 5.392372834719196817e-01 5.393685157085904569e-01 5.394048571278768911e-01 5.393255154570812948e-01 5.391261622842903334e-01 5.387859712473366258e-01 5.383043589365258397e-01 5.376742117853060554e-01 5.368709586491299257e-01 5.359115674875746249e-01 5.348230695089736253e-01 5.336084312342459501e-01 5.322948340194931793e-01 5.309343449553406424e-01 5.295500388195201191e-01 5.281594077360175499e-01 5.268014935387083097e-01 5.255081074547982567e-01 5.242876411634911360e-01 5.231306529167527586e-01 5.220359800896704483e-01 5.210286276293484287e-01 5.201186540812935410e-01 5.192904778480015304e-01 5.185046735964414788e-01 5.177171885799494166e-01 5.168975212630421145e-01 5.160211491019427443e-01 5.150645948573221444e-01 5.140137042782279009e-01 5.128988867715318367e-01 5.117478228710750088e-01 5.105863364279382699e-01 5.094409186373184406e-01 5.083494216584185654e-01 5.073605058115354671e-01 5.065115953241952074e-01 5.058288123881565790e-01 5.053102279735052216e-01 5.049685083045671874e-01 5.048264726569355876e-01 5.048940584927648079e-01 5.051518643654325791e-01 5.055533714504945042e-01 5.060669640370720757e-01 5.066581904105876832e-01 5.072968879042749624e-01 5.079635993866001842e-01 5.086314479939585409e-01 5.092568274902102843e-01 5.098217578067675282e-01 5.103270524165485211e-01 5.107431314722150617e-01 5.110342644146801394e-01 5.111730045498172892e-01 5.111503040647175089e-01 5.109790858156216808e-01 5.106687554614265379e-01 5.102511553389422749e-01 5.097887014348424506e-01 5.093257030092194215e-01 5.088886284373733693e-01 5.085122327353567284e-01 5.082548499904872008e-01 5.081546170953068486e-01 5.082111421817699926e-01 5.084246499291451560e-01 5.088154064521334119e-01 5.093663931333258788e-01 5.100324012090079462e-01 5.107839206340227811e-01 5.116161111811207141e-01 5.125298388011817474e-01 5.134947541147435457e-01 5.144737693811421986e-01 5.154424840886840942e-01 5.163850055231949954e-01 5.172789079476415308e-01 5.180853173785793242e-01 5.187784558383892186e-01 5.193530747469032871e-01 5.197999094518666041e-01 5.201404610675933737e-01 5.204423470997431300e-01 5.207642577477907819e-01 5.211282178825559219e-01 5.215346972128855896e-01 5.219661572661902227e-01 5.224126708101897165e-01 5.228642556001471542e-01 5.233072518191178579e-01 5.237485950093523357e-01 5.242088677041455425e-01 5.247265183161360369e-01 5.253256850882224160e-01 5.260153889825854856e-01 5.268373303480530234e-01 5.277931017994172969e-01 5.288359179225158302e-01 5.299345599595853828e-01 5.310854618380373982e-01 5.322860446088254482e-01 5.335223507019345446e-01 5.347792173983483277e-01 5.360411265533232550e-01 5.373148171437457377e-01 5.385921362587645644e-01 5.398958978281903631e-01 5.412720938743208476e-01 5.427283081188588598e-01 5.442520377969228829e-01 5.458550381519652328e-01 5.475600508797628940e-01 5.493564721055312905e-01 5.512273118252899451e-01 5.531798646722564383e-01 5.552308780417556378e-01 5.573759566676248500e-01 5.595959096518808851e-01 5.618864617881288437e-01 5.642698266512158334e-01 5.667470896136876934e-01 5.692644684606669170e-01 5.717935346789601025e-01 5.743553789686208777e-01 5.769854272943190088e-01 5.797246277765855105e-01 5.826139935091123601e-01 5.856818567017749722e-01 5.889353933353870252e-01 5.923980019498530369e-01 5.960771483502684820e-01 5.999442026181158738e-01 6.039720148024146917e-01 6.081251648234426987e-01 6.123638874700165768e-01 6.166676742047343396e-01 6.210221058874566546e-01 6.254388073631705902e-01 6.299203274131442987e-01 6.344528412369025983e-01 6.390463235695981181e-01 6.437369098019053437e-01 6.485777553451674837e-01 6.535904591711537703e-01 6.587751005481961020e-01 6.641169630621677200e-01 6.695960171218547918e-01 6.752132551768375013e-01 6.809560420460238905e-01 6.868033588312579818e-01 6.927711584987085169e-01 6.988829174033499569e-01 7.051528334575940526e-01 7.115616463865781505e-01 7.180930485038217181e-01 7.247755571012127751e-01 7.316442865062295908e-01 7.387259012717027895e-01 7.460366637846299609e-01 7.536078753956337861e-01 7.615156697536251684e-01 7.698177868263358370e-01 7.785251572620358607e-01 7.876453731455603791e-01 7.972023783075891101e-01 8.072265795683675194e-01 8.177529395723248662e-01 8.288345685699409771e-01 8.404890126939275063e-01 8.527499864735166302e-01 8.656857971488467474e-01 8.793477339651941671e-01 8.937424756752658794e-01 9.088578464801296830e-01 9.247264037697393579e-01 9.413763779755047745e-01 9.587969173009178725e-01 9.769966226498972839e-01 9.960370481555120836e-01 1.015965124921466955e+00 1.036771530155401022e+00 1.058444443974385640e+00 1.080979378485877218e+00 1.104404669938984229e+00 1.128721347273472730e+00 1.153869810163727916e+00 1.179863788596289487e+00 1.206778709756947121e+00 1.234653834895638846e+00 1.263513820212640359e+00 1.293369798583545283e+00 1.324238263203892707e+00 1.356173017060584129e+00 1.389265503052394157e+00 1.423646894383695738e+00 1.459439815093038773e+00 1.496757709841950224e+00 1.535702812558156882e+00 1.576362839624819490e+00 1.618758820269838639e+00 1.662913125640700818e+00 1.708889506704287742e+00 1.756752365461869081e+00 1.806560468922147056e+00 1.858349811133642948e+00 1.912148726855820602e+00 1.968004492982719844e+00 2.026056278776263042e+00 2.086443625526824164e+00 2.149289187977786231e+00 2.214759166255602540e+00 2.283123659136464756e+00 2.354726840749298944e+00 2.429791032744453627e+00 2.508492765000035707e+00 2.591014077187730802e+00 2.677459330077201827e+00 2.767836067858395310e+00 2.862164880081204288e+00 2.960459006430716133e+00 3.062639076187133824e+00 3.168703297174337408e+00 3.278662642989780274e+00 3.392506293009518004e+00 3.510206579267200144e+00 3.631616955602667396e+00 3.756421529650409763e+00 3.884192417939596353e+00 4.014669544687103908e+00 4.147761154031363695e+00 4.283466486010889973e+00 4.421807790691891782e+00 4.562561731266579379e+00 4.705458739740726593e+00 4.850287961910011880e+00 4.996809114252108941e+00 5.144903881281290836e+00 5.294313697292889032e+00 5.444681761236498829e+00 5.595809711584099233e+00 5.747321559714875683e+00 5.898764786769507218e+00 6.049520529551032588e+00 6.198705016079903096e+00 6.345578711340094991e+00 6.489438813163660669e+00 6.629525280745693472e+00 6.765157132115820815e+00 6.895786688684818699e+00 7.020888919575023479e+00 7.139791497030654632e+00 7.251663692823338891e+00 7.355930368695965171e+00 7.452274155389540411e+00 7.540301053658828856e+00 7.619701649325259396e+00 7.690171916230998939e+00 7.751378871720667085e+00 7.803219044982881769e+00 7.845814688423292438e+00 7.879256155834274189e+00 7.903495616256583922e+00 7.918572703367037668e+00 7.924694420846880583e+00 7.922104443282958819e+00 7.911244447142087743e+00 7.892751920735495474e+00 7.866901689815590792e+00 7.833657149964924571e+00 7.792974905197755930e+00 7.744776338148146699e+00 7.689182208855791956e+00 7.626262396086066708e+00 7.555936050443969876e+00 7.478165846784688320e+00 7.392919299737613414e+00 7.300314011045667684e+00 7.200496714919885299e+00 7.093406442539105683e+00 6.979151268042063982e+00 6.858091506008284988e+00 6.730784803923613779e+00 6.597953139361320218e+00 6.460185008127201201e+00 6.317950973565093165e+00 6.171733131756720780e+00 6.022033663493091993e+00 5.869226162054865803e+00 5.713705022932459521e+00 5.556046979046354473e+00 5.396968500593794182e+00 5.237029983628747942e+00 5.076630027258457467e+00 4.916278030829008827e+00 4.756496828883199690e+00 4.597905151955692382e+00 4.441124065996468140e+00 4.286559502054727133e+00 4.134522433073830605e+00 3.985280992241261977e+00 3.839203935906504661e+00 3.696617927603551124e+00 3.557682273605613066e+00 3.422563910981863966e+00 3.291331535877954906e+00 3.163951831892621414e+00 3.040504885188928696e+00 2.921139568529894870e+00 2.805886043646799610e+00 2.694698522802143170e+00 2.587484151842323943e+00 2.484180424285338695e+00 2.384801709683419979e+00 2.289324741126490981e+00 2.197587600460182866e+00 2.109407031611024497e+00 2.024679790890175024e+00 1.943321084356776751e+00 1.865234955858449784e+00 1.790189625222248893e+00 1.717957969474131819e+00 1.648465889835639686e+00 1.581645493327714647e+00 1.517487167402631343e+00 1.456027509059752312e+00 1.397267882556306517e+00 1.341229489689019561e+00 1.287894470322919593e+00 1.237195490774416928e+00 1.189033164882330462e+00 1.143316468015010967e+00 1.099957171021858082e+00 1.058865760639456921e+00 1.019942621455856013e+00 9.830613047362860568e-01 9.481175014645432109e-01 9.150526353153044523e-01 8.837793673225716740e-01 8.542016916180806829e-01 8.262095874313604149e-01 7.996722446724021660e-01 7.744855580277816287e-01 7.505253122407987698e-01 7.276724679859869482e-01 7.058153903517514483e-01 6.848669048839050033e-01 6.647976978259719782e-01 6.455582101742183276e-01 6.270992265029233792e-01 6.094010274827705853e-01 5.924270099348099006e-01 5.761059894113306212e-01 5.603738346822518812e-01 5.451919973250197726e-01 5.305255801301208551e-01 5.163601362636153214e-01 5.027082572298214869e-01 4.895899932882898931e-01 4.770056889750852180e-01 4.649357575994810254e-01 4.533521665368296372e-01 4.422500233251971946e-01 4.316432972776207411e-01 4.215228340414534647e-01 4.118574642846817291e-01 4.026230365270834222e-01 3.937929467943936945e-01 3.853235294268375077e-01 3.771872604974115806e-01 3.693648543947816165e-01 3.618453035088830538e-01 3.546231807234183075e-01 3.476765007308986188e-01 3.409950402275046533e-01 3.345643895041485738e-01 3.283663705820097922e-01 3.223843552380975530e-01 3.165930940907712987e-01 3.109800106369535189e-01 3.055412782520758874e-01 3.002843391675642515e-01 2.952146696199368092e-01 2.903244183453418947e-01 2.856098147182096203e-01 2.810572026033192894e-01 2.766317956427206126e-01 2.723084840289798914e-01 2.680866404087475785e-01 2.639668424526022683e-01 2.599493683553800727e-01 2.560561328740983966e-01 2.523080749645313925e-01 2.487113222878970520e-01 2.452581601069920569e-01 2.419331504694159918e-01 2.387202174593030246e-01 2.356027350649477214e-01 2.325749168853293303e-01 2.296367991839869394e-01 2.267803209464304415e-01 2.239963558257207499e-01 2.212802838623941781e-01 2.186175370415711916e-01 2.159980502507284350e-01 2.134128265883756537e-01 2.108565160376398850e-01 2.083352877927650837e-01 2.058585099395311979e-01 2.034361252582088386e-01 2.010728327484061218e-01 1.987693053975840840e-01 1.965261381637290472e-01 1.943417469035930711e-01 1.922256861412123541e-01 1.901849664271346996e-01 1.882228010465857859e-01 1.863448302501308496e-01 1.845500666726979933e-01 1.828361236686931734e-01 1.811956865820701368e-01 1.796242228542586361e-01 1.781153798190578674e-01 1.766569228038592232e-01 1.752389966181336911e-01 1.738635661619045147e-01 1.725437696839164092e-01 1.712938649869898966e-01 1.701249739258153260e-01 1.690430130641825124e-01 1.680486750860103462e-01 1.671290018978754399e-01 1.662690888420957636e-01 1.654712117772100255e-01 1.647354967224383404e-01 1.640637311218958172e-01 1.634495593464975194e-01 1.628795047844616983e-01 1.623448038247016223e-01 1.618390450489175236e-01 1.613637204531075675e-01 1.609184655892400839e-01 1.604973323057847789e-01 1.600922646582543241e-01 1.596967080117649429e-01 1.593040047901954637e-01 1.589026094117924615e-01 1.584718929203080828e-01 1.579942098987854315e-01 1.574608636231528136e-01 1.568671641501905301e-01 1.562120378588067737e-01 1.554969794610161216e-01 1.547274348474623196e-01 1.539129218770257379e-01 1.530617502161772114e-01 1.521899296626644249e-01 1.513081700719860756e-01 1.504207960412171086e-01 1.495412173695115643e-01 1.486762364938921943e-01 1.478250867858333373e-01 1.469921848027321287e-01 1.461897839615944605e-01 1.454351456033754209e-01 1.447396553036066624e-01 1.441086842087327402e-01 1.435416147734235037e-01 1.430416030770961244e-01 1.426039032175412113e-01 1.422199618068437366e-01 1.418948818855809424e-01 1.416272363112858756e-01 1.414109512237601562e-01 1.412454737386051873e-01 1.411316026904209653e-01 1.410615589981870921e-01 1.410166197833236656e-01 1.409828212023694349e-01 1.409469565497935839e-01 1.408973358223685468e-01 1.408290455864202317e-01 1.407321872789494277e-01 1.406056620146899361e-01 1.404492510809542127e-01 1.402617638591329985e-01 1.400655164668735686e-01 1.398909702969231839e-01 1.397512195804369861e-01 1.396525822883249446e-01 1.396030044607137199e-01 1.396127066440549236e-01 1.396800677849084904e-01 1.397938388133744270e-01 1.399424820388259494e-01 1.401129754202505573e-01 1.403095711440133231e-01 1.405461263405389516e-01 1.408241087409330128e-01 1.411407942648932046e-01 1.414958816740588543e-01 1.418876187663542787e-01 1.423143291427813872e-01 1.427648021028004310e-01 1.432285299748531082e-01 1.436962652567702059e-01 1.441637573515078263e-01 1.446262578017977751e-01 1.450776411565548873e-01 1.455198972413200564e-01 1.459466930683017694e-01 1.463554267753711391e-01 1.467470034707720195e-01 1.471133103519271790e-01 1.474565136732486903e-01 1.477806552390822092e-01 1.480787827141196722e-01 1.483460957802119062e-01 1.485830061797482338e-01 1.487846956116674613e-01 1.489462626672359014e-01 1.490766231691560140e-01 1.491799404744228175e-01 1.492534766098937149e-01 1.492931129741474072e-01 1.492906020285555968e-01 1.492419571979970438e-01 1.491549393492597186e-01 1.490376899957844836e-01 1.488984409540841936e-01 1.487445597241506823e-01 1.485793817786266735e-01 1.484048294240973564e-01 1.482299911481012866e-01 1.480675473305411438e-01 1.479168530365404244e-01 1.477750572449632871e-01 1.476449360224970087e-01 1.475280070524153941e-01 1.474351514928279594e-01 1.473731094790589058e-01 1.473386097559352681e-01 1.473433367427883500e-01 1.473917426478394688e-01 1.474810919221632988e-01 1.476108428781048865e-01 1.477835417308890065e-01 1.479975456455278893e-01 1.482368084143504128e-01 1.484917956363502878e-01 1.487537328887672539e-01 1.490140717216241750e-01 1.492761577795737316e-01 1.495404159714872339e-01 1.498103650126709208e-01 1.500976156631121938e-01 1.504122366255780385e-01 1.507648979598326944e-01 1.511647633610608277e-01 1.516186010998565037e-01 1.521185343117810729e-01 1.526484379199161134e-01 1.532020290409181751e-01 1.537826705877178013e-01 1.544004002703526224e-01 1.550552087114374089e-01 1.557328160328518563e-01 1.564238346122827361e-01 1.571233522785008274e-01 1.578222191801332830e-01 1.585187631278580644e-01 1.592240409394662937e-01 1.599413406938467730e-01 1.606648561366086636e-01 1.613976163045553469e-01 1.621413385748770863e-01 1.628918903405669194e-01 1.636387974274778612e-01 1.643621271111596893e-01 1.650549865262952165e-01 1.657216073621733676e-01 1.663569599870431959e-01 1.669509989522197368e-01 1.674923346630571852e-01 1.679805488048655426e-01 1.684145787091844704e-01 1.687998099960570098e-01 1.691533751656716933e-01 1.694836957788836695e-01 1.698001269265749513e-01 1.701073202632484849e-01 1.703961063821235744e-01 1.706597595184136396e-01 1.708896400625180556e-01 1.710843851087976430e-01 1.712479318432507669e-01 1.713739075050222382e-01 1.714622728059866930e-01 1.715153421483807394e-01 1.715455035993849187e-01 1.715718171770801437e-01 1.716166570469658537e-01 1.716959818266888815e-01 1.717999317850203433e-01 1.719171929623129202e-01 1.720591939179010876e-01 1.722400991779537704e-01 1.724552857790730420e-01 1.726948033186315734e-01 1.729501872469191848e-01 1.732074379986243418e-01 1.734610347653201823e-01 1.737110331691165133e-01 1.739508702199012991e-01 1.741697719657818166e-01 1.743628711361223660e-01 1.745335864915835422e-01 1.746826103540736752e-01 1.748117619446260262e-01 1.749261425027059669e-01 1.750300983214801431e-01 1.751278403280991103e-01 1.752289010145209325e-01 1.753530412989068032e-01 1.755185482598982660e-01 1.757248959007252642e-01 1.759693461726430652e-01 1.762509631035996394e-01 1.765652883403273643e-01 1.769117357149395109e-01 1.772880954928157116e-01 1.776953861273451729e-01 1.781433463873651757e-01 1.786337651215499644e-01 1.791582386438363983e-01 1.797082851774603196e-01 1.802728169891341103e-01 1.808411088427466507e-01 1.813956152403412847e-01 1.819247990514780700e-01 1.824169126540818586e-01 1.828583138825384813e-01 1.832538643323513017e-01 1.836143898066604774e-01 1.839411175303528878e-01 1.842247335834491517e-01 1.844641727616904703e-01 1.846638394575896847e-01 1.848295624405408011e-01 1.849733687809481664e-01 1.851007819940137800e-01 1.852117948571461170e-01 1.853071085911654758e-01 1.853874627115455476e-01 1.854510988696588258e-01 1.855054975851847809e-01 1.855656418232347060e-01 1.856370801075081234e-01 1.857252205335452044e-01 1.858240905984818170e-01 1.859282619540213732e-01 1.860485809590787243e-01 1.861827721011438674e-01 1.863298443941755478e-01 1.865016398959750410e-01 1.867066299289030784e-01 1.869492292682338463e-01 1.872291896851840665e-01 1.875518738742875113e-01 1.879233018401439970e-01 1.883405337025100545e-01 1.888001991249850520e-01 1.892945867562804141e-01 1.898059663438222688e-01 1.903206359047732166e-01 1.908374850799301192e-01 1.913611155187450452e-01 1.918902858311065107e-01 1.924118412385745491e-01 1.929148267643581438e-01 1.933900044711085175e-01 1.938280219581152430e-01 1.942189338142800148e-01 1.945454425562342105e-01 1.948052047323397540e-01 1.950093240554142959e-01 1.951591114186915221e-01 1.952442973537782400e-01 1.952591034310089402e-01 1.951936270265460516e-01 1.950372984202221049e-01 1.947966348844131779e-01 1.944912607164678842e-01 1.941363538170321756e-01 1.937392881793819910e-01 1.933104606941369319e-01 1.928578776623762203e-01 1.923802225279857558e-01 1.918898866349119658e-01 1.914126628913141726e-01 1.909608891624365035e-01 1.905373793948538785e-01 1.901391609295836060e-01 1.897673231866970900e-01 1.894224407774132424e-01 1.891035745891781750e-01 1.888172909377638098e-01 1.885604524441842900e-01 1.883286531918897944e-01 1.881124535306432921e-01 1.878880651849741401e-01 1.876440660484313683e-01 1.873875957218714694e-01 1.871194293651160523e-01 1.868188342424896842e-01 1.864642601567272351e-01 1.860497104384329914e-01 1.855781495134407599e-01 1.850571895903330988e-01 1.844910923565636629e-01 1.838727768516352223e-01 1.832029173911003950e-01 1.824928279772779494e-01 1.817545746921169769e-01 1.809950283313880304e-01 1.802191351674033437e-01 1.794334319651984533e-01 1.786345011111695746e-01 1.778317999176138586e-01 1.770458528326160907e-01 1.762816167164853454e-01 1.755347007591039066e-01 1.748067029477964884e-01 1.740996674756829510e-01 1.734084175257786242e-01 1.727334017247985354e-01 1.720810512698298655e-01 1.714584743465097372e-01 1.708665856039581765e-01 1.703052083082254864e-01 1.697718917539046690e-01 1.692617035961230809e-01 1.687643461740125916e-01 1.682660544725372853e-01 1.677595547266624576e-01 1.672294482281459493e-01 1.666553090800947379e-01 1.660222985344264046e-01 1.653308545858964973e-01 1.645900754496019136e-01 1.638069320457313793e-01 1.629885269362190692e-01 1.621432683178418710e-01 1.612854443905951118e-01 1.604248091580877111e-01 1.595667647129359601e-01 1.587213056946855660e-01 1.578875221151840869e-01 1.570642263751615142e-01 1.562599144887370228e-01 1.554742629909653395e-01 1.547035959401470706e-01 1.539349326658249750e-01 1.531596474508207795e-01 1.523828241807053119e-01 1.516145490333697110e-01 1.508694308316080035e-01 1.501557356919574759e-01 1.494786004262670109e-01 1.488408202640846001e-01 1.482328655687762675e-01 1.476404394726880953e-01 1.470622963359352331e-01 1.465002297408865839e-01 1.459489340992670692e-01 1.454060889087724351e-01 1.448623783269932241e-01 1.443085715355418019e-01 1.437355696311340969e-01 1.431362044976184356e-01 1.425077237589731927e-01 1.418517403445171687e-01 1.411793911242145705e-01 1.404936916512426470e-01 1.397943781482140768e-01 1.390955535924059683e-01 1.384143756573567863e-01 1.377529880991896494e-01 1.371058964021107385e-01 1.364686779505535352e-01 1.358382583966231683e-01 1.352104230774475169e-01 1.345843691490492267e-01 1.339564469596080665e-01 1.333221217490411781e-01 1.326789576140963989e-01 1.320336088514062756e-01 1.313941891814408847e-01 1.307657939748804177e-01 1.301548565079187481e-01 1.295597812574703911e-01 1.289792982042860803e-01 1.284074725088721614e-01 1.278388559801915680e-01 1.272689993324288837e-01 1.266964825472105260e-01 1.261239071121184607e-01 1.255487340180497513e-01 1.249701017400461495e-01 1.243989751725589205e-01 1.238480221875566251e-01 1.233136521059315094e-01 1.227934621124427833e-01 1.222871823719324652e-01 1.217926231213628113e-01 1.213123416184728465e-01 1.208439079887893286e-01 1.203850417688466234e-01 1.199290755734027103e-01 1.194689028698004835e-01 1.190044994360814762e-01 1.185334565450893163e-01 1.180568917205601642e-01 1.175823417983445918e-01 1.171057049878642814e-01 1.166139411193220926e-01 1.161027064271248632e-01 1.155775207038970270e-01 1.150418765794096326e-01 1.144944244997105343e-01 1.139359226669148240e-01 1.133634669894438424e-01 1.127790943556335190e-01 1.121849346816866516e-01 1.115772480748827011e-01 1.109476940168346720e-01 1.102895831114251435e-01 1.096003622525979354e-01 1.088765025536955061e-01 1.081210666768398082e-01 1.073423007896049941e-01 1.065474947401455208e-01 1.057408237112044819e-01 1.049320264027270577e-01 1.041236255309956199e-01 1.033108982438124823e-01 1.024932592719043634e-01 1.016773725592943073e-01 1.008715647387924269e-01 1.000797443731007291e-01 9.930884481596076452e-02 9.855982342330950330e-02 9.783602905129806793e-02 9.714418417028024277e-02 9.648762806216099053e-02 9.587305466217416194e-02 9.530254273830006395e-02 9.477891288914162826e-02 9.430497530223808100e-02 9.388051884489143073e-02 9.350746093821071803e-02 9.318628815105016450e-02 9.291172268700792491e-02 9.267941832192266860e-02 9.248947706331822616e-02 9.233709453903637954e-02 9.221748324285627962e-02 9.212534091803997738e-02 9.205191630846604189e-02 9.199272742383213242e-02 9.194140617894917822e-02 9.188614242568736434e-02 9.181944729774699221e-02 9.173640285012708839e-02 9.163213541090671488e-02 9.150286195570596359e-02 9.134271442400282437e-02 9.114633491656520814e-02 9.091340144820443669e-02 9.064163450827565638e-02 9.033218610494081480e-02 8.999019237981223385e-02 8.961704644953971677e-02 8.921524538330712073e-02 8.878406474999510356e-02 8.832802688622987120e-02 8.784974430525528677e-02 8.734459978969555394e-02 8.681679698280907187e-02 8.627552288473404329e-02 8.573303763779573095e-02 8.520220331894817756e-02 8.469153440617172013e-02 8.420395441124708946e-02 8.373546741412607464e-02 8.328205791117787582e-02 8.284327984437273029e-02 8.241672954794748707e-02 8.199278545823790454e-02 8.156118883655749663e-02 8.111703353770270686e-02 8.066138074787483625e-02 8.019639362591148013e-02 7.972515603940867612e-02 7.925193707475255978e-02 7.877664308365249501e-02 7.830098231329044034e-02 7.782756476051307104e-02 7.735659910658243543e-02 7.689183016150748229e-02 7.643763786697904683e-02 7.599410623505142848e-02 7.555971621837263841e-02 7.513080640403674293e-02 7.470943756237545530e-02 7.430249334525609872e-02 7.391365257676874023e-02 7.354047005538415227e-02 7.317969337534824259e-02 7.282395020078470671e-02 7.246344863017427362e-02 7.209628827367951798e-02 7.172101165470422257e-02 7.134131913478396203e-02 7.096054394688229572e-02 7.057947282148117896e-02 7.020159311133224167e-02 6.982580077747013725e-02 6.944846490467705691e-02 6.906504886738104587e-02 6.866730363071739396e-02 6.824847102272933730e-02 6.781299600238530068e-02 6.736576019165872731e-02 6.690656580948987908e-02 6.643815352968622523e-02 6.596829854898775269e-02 6.550460934079249675e-02 6.505265340670578211e-02 6.461692932065681017e-02 6.419963935844526237e-02 6.380550109557568683e-02 6.343403701748913381e-02 6.308066501248790758e-02 6.274510137014947808e-02 6.242662668846159918e-02 6.212414900749201746e-02 6.183652713829312919e-02 6.156045265743638473e-02 6.128966784972700310e-02 6.102359264882393358e-02 6.076341056897430204e-02 6.050960680542869646e-02 6.025963854500537842e-02 6.000763916599038267e-02 5.975313757107460211e-02 5.949851751654268439e-02 5.924735515995345481e-02 5.900416504356657127e-02 5.877648665113963111e-02 5.856484086726737592e-02 5.836617576745881109e-02 5.817876007527740534e-02 5.799665394774591864e-02 5.781114459036428704e-02 5.761724663815609437e-02 5.741640978320278199e-02 5.720976720867729931e-02 5.699750897387811238e-02 5.678148105345981467e-02 5.656660354168871474e-02 5.635365580601127411e-02 5.614135132785744858e-02 5.593357484313810080e-02 5.573030384321292496e-02 5.552578616395525968e-02 5.531665422242887376e-02 5.510236083977765320e-02 5.488186255529138580e-02 5.465335852930833238e-02 5.441427347831916811e-02 5.416313496955539597e-02 5.390181202650204395e-02 5.362876238408579438e-02 5.333948565075988246e-02 5.303383346713770596e-02 5.271099030718782302e-02 5.237390734907385742e-02 5.203262550682194454e-02 5.169169751994261847e-02 5.135678310229228188e-02 5.103561620928805109e-02 5.073364137189372708e-02 5.045170287854070651e-02 5.018747473493430367e-02 4.993913506180835266e-02 4.970341951665505770e-02 4.948397913556741579e-02 4.928207954643648581e-02 4.909295710604980739e-02 4.891558348005597967e-02 4.874884626924903125e-02 4.859208935831729054e-02 4.844626356635727688e-02 4.830702363624117535e-02 4.817191169350876212e-02 4.804039446877626102e-02 4.791331556442152140e-02 4.779561373349051900e-02 4.768545778405906127e-02 4.757854797602424635e-02 4.747445386702481285e-02 4.737226333799461619e-02 4.727033793976409548e-02 4.716989689003901753e-02 4.707299774954025462e-02 4.697849556028002582e-02 4.688210229363452136e-02 4.677959430167613619e-02 4.667078817653186329e-02 4.655796460174687484e-02 4.644310193479162657e-02 4.632887757962713543e-02 4.622135693624698782e-02 4.612286670681423062e-02 4.603465516892790710e-02 4.595601121555190766e-02 4.588195543719778002e-02 4.580894852473774148e-02 4.572811558257186548e-02 4.563165482694855196e-02 4.551610131446694185e-02 4.538039399469492863e-02 4.522578316582617775e-02 4.505707769243991190e-02 4.487926751599207592e-02 4.468993518052244429e-02 4.448593063144601345e-02 4.426760960609935069e-02 4.403532671979719371e-02 4.379063346262371259e-02 4.353797542472079285e-02 4.328324317056693460e-02 4.303396251667614136e-02 4.279387114891416988e-02 4.256383997775753381e-02 4.234398414382836706e-02 4.213409876651149494e-02 4.193228523820521220e-02 4.173345146323667598e-02 4.153592792503447290e-02 4.133900880904921304e-02 4.114521899208520295e-02 4.095847293236387632e-02 4.077933624172255106e-02 4.060879855568696323e-02 4.044967894449384010e-02 4.030564038562504253e-02 4.017867031612494533e-02 4.007290716767283184e-02 3.999084257429690037e-02 3.992992840599221549e-02 3.988289253852889127e-02 3.984269550726728809e-02 3.980470405511475629e-02 3.976460923711155199e-02 3.972118549014954508e-02 3.967177332932467909e-02 3.961507348204519607e-02 3.955062824614008488e-02 3.947694531522640687e-02 3.939513314884722506e-02 3.930460890430671761e-02 3.919744717385893057e-02 3.906889654433094716e-02 3.892192061863153363e-02 3.875819580922482133e-02 3.857745021076629949e-02 3.838271274065858246e-02 3.817694407970288750e-02 3.795939297792293859e-02 3.773209900311959991e-02 3.749709926051145864e-02 3.725473990425195309e-02 3.700943584016050392e-02 3.676580141777205379e-02 3.652231658246242463e-02 3.627955704677026522e-02 3.604345426678442349e-02 3.581800894285352282e-02 3.560738555794219773e-02 3.541475051066735741e-02 3.524101415469110127e-02 3.508774823284822875e-02 3.495632415883916794e-02 3.484858987779489853e-02 3.476559662417971763e-02 3.470591798221967644e-02 3.466279951352253808e-02 3.463148319108264733e-02 3.461053557148811161e-02 3.459682693285390936e-02 3.458944862154377659e-02 3.458770503846387429e-02 3.459138722369960867e-02 3.460144221107144119e-02 3.461820634810415520e-02 3.464303219037253440e-02 3.467540346039273136e-02 3.471144258515378861e-02 3.474813558999553104e-02 3.478356990071657107e-02 3.481764339512324197e-02 3.484562130095059107e-02 3.486041239489361815e-02 3.486171612389046132e-02 3.485191693210918512e-02 3.482988291455223900e-02 3.479356772401089731e-02 3.474421800788254910e-02 3.468127450600620026e-02 3.460662528708383784e-02 3.452183528703479248e-02 3.442341957621894433e-02 3.430962246418439027e-02 3.418093791466819686e-02 3.404062505953052431e-02 3.389400195473630389e-02 3.374486375693674239e-02 3.359496159867204901e-02 3.344699132977833195e-02 3.330323927934866757e-02 3.316793863958702321e-02 3.304503735177495571e-02 3.293407023375834880e-02 3.283655288090765734e-02 3.275511600221863578e-02 3.269251733431097900e-02 3.265060497569349796e-02 3.263077879954593558e-02 3.263361650299207578e-02 3.265707521446396810e-02 3.270030680727308708e-02 3.276360399954725278e-02 3.284162971323376090e-02 3.292920510312987575e-02 3.302202603052079022e-02 3.311362822404770312e-02 3.319917144666333780e-02 3.327124930407234643e-02 3.332434115160601978e-02 3.335782500850430210e-02 3.337398492792587740e-02 3.337667739046574350e-02 3.336957112222429384e-02 3.335567148230633022e-02 3.333881377708120680e-02 3.332433975013730787e-02 3.331467283902796866e-02 3.331025820108603208e-02 3.331251658239271080e-02 3.332288602687766277e-02 3.334500033444458972e-02 3.338369694315870828e-02 3.344147500634157139e-02 3.351820346862818129e-02 3.361303849983698910e-02 3.372698644173614119e-02 3.386166462518648557e-02 3.401407286009303782e-02 3.418145447092175992e-02 3.436071009947757465e-02 3.454546102801614449e-02 3.473102884298747556e-02 3.491266576338821620e-02 3.508574645578954598e-02 3.524600146610686741e-02 3.538681180864493986e-02 3.550205668752062088e-02 3.559095189817985949e-02 3.565250312665813048e-02 3.568580085698169757e-02 3.569028139798648830e-02 3.566580423994079180e-02 3.561204746298553270e-02 3.552971946075619142e-02 3.542338500084266789e-02 3.529914746617373450e-02 3.516721171928256784e-02 3.503740108432875505e-02 3.491861547807454530e-02 3.481960785554841925e-02 3.474097509778672349e-02 3.467961842950017387e-02 3.463779066727164235e-02 3.461706500683358473e-02 3.461603730296790304e-02 3.463658746815716227e-02 3.468168521330610571e-02 3.475103335641024221e-02 3.484498818731697478e-02 3.496484152136913881e-02 3.510817102546817670e-02 3.527335911290589016e-02 3.546104768470343532e-02 3.566928201283280780e-02 3.589510066505861158e-02 3.613504318369559210e-02 3.638585268404829348e-02 3.664321146082732267e-02 3.690289838150124374e-02 3.716075302695957816e-02 3.741093143193108261e-02 3.765056560719146767e-02 3.787724308502937731e-02 3.808745000980588713e-02 3.828053895123078448e-02 3.845423732955507989e-02 3.860615170311987310e-02 3.873925577712435120e-02 3.885518995116287594e-02 3.895427804719782394e-02 3.903966179864280100e-02 3.911645647379966700e-02 3.918896160560136899e-02 3.926028217155765054e-02 3.933391466191012154e-02 3.941096671291541287e-02 3.948845031383704102e-02 3.955968971797179518e-02 3.962160031439816016e-02 3.967860265510680939e-02 3.973402702826112770e-02 3.978744714868887034e-02 3.983970875092432418e-02 3.989183553578103114e-02 3.994257785242027320e-02 3.999062532364403011e-02 4.003635285857576331e-02 4.008037712028007793e-02 4.012272963621689448e-02 4.016643842019228944e-02 4.021448453714537852e-02 4.026492542756984760e-02 4.031582194022857030e-02 4.036717615166233314e-02 4.041880606155048156e-02 4.047130703769474813e-02 4.052609522018803256e-02 4.058313438335014317e-02 4.064528023427881748e-02 4.071999010559415599e-02 4.081107605800252114e-02 4.091929709695665829e-02 4.104560872450918607e-02 4.119029587837868406e-02 4.135191579158770114e-02 4.152773620951571987e-02 4.171553608798666407e-02 4.191032190525483675e-02 4.210565432964284011e-02 4.229853110974527569e-02 4.248749888009582115e-02 4.267017319788079383e-02 4.284480626077219467e-02 4.301069208938657074e-02 4.316527547317730584e-02 4.330978553398643488e-02 4.345051386547127414e-02 4.358639659631430296e-02 4.371506896964233446e-02 4.383981154689614579e-02 4.396227087755066182e-02 4.408233272767230621e-02 4.420385194660197969e-02 4.433181938501901120e-02 4.446764959780535875e-02 4.461345693632720599e-02 4.477346710651119999e-02 4.495048964827455529e-02 4.514188380546594465e-02 4.534471624634073966e-02 4.555851769868544260e-02 4.578271022627014575e-02 4.601610875870684736e-02 4.625535476010377706e-02 4.649777973396477387e-02 4.673881049631283674e-02 4.697320923740824078e-02 4.719587524207660700e-02 4.739948011690075375e-02 4.757719642867189180e-02 4.772590110231923755e-02 4.784823543488363889e-02 4.794640567491015304e-02 4.802526107242093695e-02 4.809010519493759489e-02 4.813860387866400470e-02 4.817346765258862656e-02 4.820287460637602550e-02 4.823024989776672489e-02 4.825699583944176307e-02 4.828748535508812362e-02 4.832639773563083413e-02 4.837407736360910260e-02 4.843038889656919865e-02 4.849664066354267972e-02 4.857153844352317396e-02 4.865713526578193532e-02 4.875940755583922648e-02 4.887852711523193311e-02 4.901274547468008336e-02 4.916231840822178623e-02 4.932794081960387156e-02 4.950889051455609202e-02 4.970653216696770821e-02 4.992318321414224852e-02 5.015595706006984594e-02 5.039753777864511286e-02 5.064380157692188050e-02 5.089480871199012629e-02 5.114962152073646712e-02 5.140836891601210934e-02 5.166987335724033958e-02 5.193316098479332926e-02 5.219634883515798102e-02 5.245785894859927162e-02 5.271833753486915297e-02 5.297760954315516857e-02 5.323626976194988786e-02 5.349713175562499645e-02 5.376185167166785961e-02 5.403050188098809659e-02 5.430328582435879625e-02 5.457975995602797753e-02 5.486292077484235252e-02 5.515844127144621523e-02 5.546929614036978651e-02 5.579724009567253035e-02 5.614462362466739187e-02 5.651182100886856241e-02 5.689718643762964323e-02 5.729431523734632159e-02 5.769857071060457282e-02 5.810965793642861726e-02 5.852198641416067604e-02 5.893431361012098357e-02 5.934930324410545716e-02 5.976253561461730701e-02 6.016521447189119437e-02 6.055287109591927369e-02 6.092388375590305355e-02 6.127166562869911653e-02 6.159310589163117383e-02 6.188442049384064447e-02 6.213814564460969081e-02 6.235381772900953218e-02 6.253536536695679382e-02 6.268596646440431630e-02 6.280853618450468745e-02 6.290854359709745214e-02 6.298917086044346358e-02 6.305434651218372322e-02 6.310929858572709994e-02 6.316097763087502592e-02 6.321941898466697241e-02 6.329207194893118893e-02 6.338553855269524195e-02 6.350285386067404392e-02 6.364575056039771528e-02 6.381821335725995636e-02 6.402177322218166600e-02 6.426011005331060122e-02 6.453822167688921807e-02 6.485375836370854685e-02 6.520146036561140501e-02 6.557574092461863902e-02 6.597065585758087047e-02 6.638096660482140088e-02 6.680222630924552429e-02 6.722707643122879939e-02 6.764635134099031277e-02 6.805135924519888080e-02 6.843590049343388493e-02 6.879507406216796295e-02 6.912453940462405522e-02 6.942086978203823588e-02 6.967957656653632481e-02 6.990685842546295881e-02 7.011044106836075707e-02 7.029021242473686149e-02 7.045158215778500599e-02 7.060114068922630770e-02 7.074808708853501382e-02 7.090294194685181628e-02 7.106737318536994474e-02 7.124488033146035570e-02 7.144120581391878722e-02 7.165846769263888028e-02 7.189608755971685361e-02 7.215789594249420735e-02 7.245148395800471430e-02 7.278192173483251370e-02 7.315173269583490068e-02 7.355959316378890556e-02 7.399953652630648915e-02 7.446684736245433311e-02 7.496014191727005949e-02 7.547024620104347825e-02 7.598737817433208475e-02 7.650377324693057035e-02 7.700737816705374716e-02 7.748724580810098517e-02 7.793875123196475352e-02 7.835886170555694807e-02 7.874330401583690131e-02 7.908870434822495854e-02 7.939177545149553317e-02 7.965110783458922983e-02 7.986706474759984464e-02 8.004882029558996193e-02 8.021142681857859613e-02 8.036758541781159615e-02 8.053166067910447201e-02 8.071084984510826232e-02 8.090895085428771727e-02 8.113333618531665126e-02 8.138384576349655397e-02 8.165724084031383834e-02 8.195534167447628138e-02 8.227931314740273561e-02 8.262680828969426461e-02 8.299125317362690546e-02 8.336408999590945446e-02 8.374259076338841368e-02 8.412662907779927535e-02 8.451318859307542508e-02 8.489867271080013544e-02 8.528005966403368054e-02 8.565260244139588641e-02 8.600922929849491583e-02 8.634632825464261252e-02 8.666785619119071749e-02 8.698024933877790410e-02 8.728900225303271032e-02 8.759609641081739229e-02 8.790585860088535874e-02 8.822842144319112401e-02 8.856978517642398463e-02 8.892884153848441831e-02 8.930290327283796348e-02 8.969263363472958217e-02 9.009811311290732982e-02 9.052181580206362932e-02 9.096693146969141164e-02 9.143731570261792729e-02 9.193866439818083880e-02 9.247283698660890838e-02 9.304293027141075090e-02 9.364558318626065025e-02 9.427216387592934899e-02 9.491193099980871350e-02 9.555008119416574797e-02 9.617990278648812230e-02 9.680060193761914900e-02 9.741369695996407452e-02 9.802551452565118340e-02 9.864120920708420448e-02 9.926197052179304425e-02 9.988431357544286238e-02 1.005003284270265945e-01 1.011049867203877295e-01 1.016992465668063589e-01 1.022798211620291609e-01 1.028359122970030487e-01 1.033612742459876499e-01 1.038579097460762823e-01 1.043300203997336306e-01 1.047820057302441543e-01 1.052205180700798715e-01 1.056471344366252674e-01 1.060577595103199128e-01 1.064540897280393666e-01 1.068403742187102740e-01 1.072190446310992695e-01 1.075906600398901514e-01 1.079577621573017954e-01 1.083266362734507243e-01 1.087029888806368139e-01 1.090932078959380436e-01 1.095032599695047876e-01 1.099361616711433814e-01 1.103887083941749447e-01 1.108570590974876646e-01 1.113378956504511158e-01 1.118249363396430635e-01 1.123105962853381545e-01 1.127831391306122893e-01 1.132390647824884633e-01 1.136896977670205228e-01 1.141480346335489726e-01 1.146188754162060369e-01 1.150970649773938315e-01 1.155719595214897422e-01 1.160347204777599645e-01 1.164806198096210860e-01 1.169124356527300457e-01 1.173344331888134112e-01 1.177486047641683187e-01 1.181631228084561863e-01 1.185862118492617689e-01 1.190230815750437099e-01 1.194862463258216378e-01 1.199922078490662791e-01 1.205493658265888030e-01 1.211529868781749814e-01 1.217935085482630825e-01 1.224605512889607034e-01 1.231421450651418309e-01 1.238286005782325144e-01 1.245094243187423455e-01 1.251743342833192829e-01 1.258183730785641941e-01 1.264395179964794280e-01 1.270385488381288175e-01 1.276127553482766241e-01 1.281545670204317922e-01 1.286568268524346803e-01 1.291164546693110426e-01 1.295415357545803559e-01 1.299397912858445692e-01 1.303157338750416672e-01 1.306750161582814485e-01 1.310206182224226412e-01 1.313618293808078430e-01 1.317103156101702699e-01 1.320769774104223748e-01 1.324728615166534118e-01 1.328944831656243830e-01 1.333395240941330495e-01 1.338207073873720621e-01 1.343484272484161968e-01 1.349282625754133769e-01 1.355592297002014557e-01 1.362295161022464007e-01 1.369270786762448733e-01 1.376461151531044036e-01 1.383794016579504016e-01 1.391165523606683885e-01 1.398487167201752368e-01 1.405720573078819702e-01 1.412820835881972714e-01 1.419702002680788000e-01 1.426357171087154763e-01 1.432828780705025229e-01 1.439174888738945224e-01 1.445487089249074542e-01 1.451865578792433664e-01 1.458431198822402741e-01 1.465311768472424003e-01 1.472590156139318984e-01 1.480334675448422566e-01 1.488639518985820087e-01 1.497495939475264881e-01 1.506897925054286880e-01 1.516823027974239790e-01 1.527245608018481804e-01 1.538102124661295811e-01 1.549056352570589989e-01 1.559923163312577910e-01 1.570725685693098728e-01 1.581442338669553083e-01 1.592010713965974489e-01 1.602310298328314120e-01 1.612279683219485782e-01 1.621919989727558797e-01 1.631155112273085239e-01 1.639868558792164643e-01 1.647988213799119750e-01 1.655514383074269125e-01 1.662455128247637415e-01 1.668846585734302390e-01 1.674783934046351064e-01 1.680352956972667455e-01 1.685601964113152273e-01 1.690548772720158466e-01 1.695312825448119232e-01 1.700014690157043429e-01 1.704766461876459638e-01 1.709647645293977114e-01 1.714619071812562012e-01 1.719630730124612206e-01 1.724680886911361677e-01 1.729888553081014024e-01 1.735373053408553190e-01 1.741176302132904086e-01 1.747329245560042821e-01 1.753858294891209590e-01 1.760779475330483124e-01 1.768151118683642942e-01 1.776007472850188451e-01 1.784287588672160418e-01 1.792986189599385938e-01 1.802042062692741087e-01 1.811394607521668587e-01 1.821134594076265489e-01 1.831372895839559201e-01 1.842271066325666951e-01 1.853817396569822917e-01 1.865889251411947392e-01 1.878420244571832876e-01 1.891244227004912348e-01 1.904216203713962885e-01 1.917298341760473590e-01 1.930467722908379979e-01 1.943800082624537739e-01 1.957451279915630171e-01 1.971388557447605883e-01 1.985465434797611950e-01 1.999564190870747327e-01 2.013609824917932944e-01 2.027568472557824131e-01 2.041547521894862549e-01 2.055693390782509788e-01 2.070035516858419467e-01 2.084564991161892145e-01 2.099238412700724643e-01 2.113933169875376883e-01 2.128564188136843061e-01 2.143176712917351789e-01 2.157832003285856115e-01 2.172382015119635190e-01 2.186570506635128197e-01 2.200279777148170801e-01 2.213443588273275309e-01 2.226005247305566093e-01 2.238015677801679093e-01 2.249530850949311711e-01 2.260464409542943809e-01 2.270791524804055550e-01 2.280555127414041761e-01 2.289825715559293817e-01 2.298863083567996846e-01 2.307956116143516645e-01 2.317280504454340972e-01 2.326993592992756543e-01 2.337084617485305493e-01 2.347409287626542607e-01 2.357867925893482597e-01 2.368449556418431023e-01 2.379305144370248426e-01 2.390521374117497710e-01 2.402081792803635596e-01 2.413950335722411522e-01 2.425993010381589654e-01 2.438038119908734203e-01 2.450178215775185575e-01 2.462608748817123328e-01 2.475479691796670656e-01 2.488893768559983233e-01 2.502902114681135326e-01 2.517523116482329182e-01 2.532713904545692007e-01 2.548460254342524989e-01 2.564736181118816849e-01 2.581521443889336354e-01 2.598823783504696228e-01 2.616586232594889649e-01 2.634671169713461159e-01 2.652903375619209414e-01 2.671323325505943758e-01 2.690040914406674477e-01 2.709013343455225487e-01 2.728345958710680086e-01 2.748074768253198630e-01 2.768019590469194546e-01 2.787993385294268434e-01 2.808005036633257068e-01 2.827954304196427238e-01 2.847687752137925132e-01 2.867054396403034833e-01 2.885830836202931127e-01 2.904025481950979759e-01 2.921556019917199154e-01 2.938407041660130448e-01 2.954891075394849298e-01 2.971294952345620577e-01 2.987799110415986781e-01 3.004458382224913793e-01 3.021379575649669746e-01 3.038792057635750776e-01 3.056670312492406616e-01 3.074940848147399430e-01 3.093651359848673121e-01 3.112835515728946678e-01 3.132369368758629591e-01 3.152092876223775431e-01 3.172073559626781281e-01 3.192473941079617683e-01 3.213395399795773155e-01 3.234869883704465932e-01 3.256921353069505698e-01 3.279506581457504177e-01 3.302632515070662578e-01 3.326539236067700411e-01 3.351428165917514912e-01 3.377388806533894172e-01 3.404615121262734023e-01 3.433274513116247872e-01 3.463362015004514127e-01 3.494824813433472510e-01 3.527538520087987739e-01 3.561164600376771072e-01 3.595439336960186139e-01 3.630325808640801899e-01 3.665647109105325541e-01 3.700995023600874845e-01 3.736107588634562937e-01 3.770796615258884543e-01 3.804903617572171215e-01 3.838164974298016729e-01 3.870142077110942380e-01 3.900800419228156457e-01 3.930192432053986606e-01 3.958215401930677557e-01 3.984886459133126224e-01 4.010196403557831357e-01 4.034245574691572855e-01 4.057121547606688527e-01 4.078872093247158381e-01 4.099809751501638511e-01 4.120355156315284595e-01 4.140850043855132667e-01 4.161513201630360204e-01 4.182499698880742800e-01 4.204088824641306066e-01 4.226424598233284313e-01 4.249497925627003792e-01 4.273349675624125155e-01 4.297922876175429008e-01 4.323292127666851781e-01 4.349723955050299740e-01 4.377249811705111182e-01 4.405762458150144778e-01 4.435254329427857356e-01 4.465647892836805966e-01 4.496838463871615232e-01 4.528976289560295854e-01 4.562323703911728145e-01 4.596728109390240125e-01 4.631896716882264453e-01 4.667884987656178430e-01 4.704757340722220960e-01 4.742359710710106757e-01 4.780829930156987873e-01 4.820339245439129172e-01 4.860733959058268217e-01 4.901899146635287363e-01 4.943619230207844106e-01 4.985924491007971415e-01 5.028917531641939886e-01 5.072186043038346970e-01 5.115353909998113791e-01 5.158450212454308570e-01 5.201710524437198613e-01 5.245504925981336886e-01 5.290021143989657171e-01 5.335212553587065365e-01 5.381088327889130829e-01 5.427489085165474458e-01 5.474081511021470225e-01 5.520681222494004947e-01 5.567437964092567526e-01 5.614493210331518158e-01 5.661707204065516974e-01 5.709099393865367800e-01 5.756807443423117565e-01 5.804631818503789287e-01 5.852427448189084780e-01 5.900284803952783319e-01 5.948275282123347552e-01 5.996484678284266234e-01 6.044953657050640139e-01 6.093633794299849749e-01 6.142516347734647830e-01 6.191965064666516971e-01 6.242306567337121415e-01 6.293416217283466230e-01 6.345633676588446903e-01 6.399855900411549614e-01 6.456752712912388059e-01 6.516523565126141060e-01 6.578936347412041030e-01 6.643479645860497218e-01 6.709611715508232432e-01 6.777194944224387285e-01 6.846190332196947503e-01 6.916328797016221275e-01 6.987177269423666681e-01 7.058543779968924348e-01 7.130352893766794820e-01 7.202276154479889669e-01 7.273901363321377822e-01 7.344587706535102845e-01 7.413764885658963300e-01 7.481195960812390133e-01 7.547165134457738400e-01 7.612035040437058475e-01 7.676071170372161800e-01 7.739957773847971900e-01 7.804323634868153281e-01 7.869267911784542102e-01 7.934849810217692312e-01 8.001474472143078609e-01 8.069369455833357296e-01 8.138359161560804189e-01 8.208557071954271089e-01 8.280449685973295670e-01 8.354517413358003575e-01 8.430909619697235513e-01 8.509783062290087186e-01 8.591560926659433939e-01 8.676503970100306606e-01 8.764654893127087343e-01 8.855317910522256808e-01 8.947565442251605994e-01 9.041029669161363413e-01 9.135403358977733923e-01 9.229845602308617281e-01 9.323379949228116637e-01 9.415709351192115273e-01 9.506989802667640266e-01 9.597270948181778616e-01 9.686533336209106615e-01 9.774884691247370805e-01 9.862621247246594614e-01 9.950043743159020515e-01 1.003732007674160931e+00 1.012465367222460833e+00 1.021252690285956666e+00 1.030132519301455885e+00 1.039131348947600619e+00 1.048302317530906747e+00 1.057691264602601100e+00 1.067337287778174160e+00 1.077225940027084050e+00 1.087317321148338678e+00 1.097613553789472451e+00 1.108067218110438290e+00 1.118607608067432535e+00 1.129194979820806521e+00 1.139798434386726234e+00 1.150383408527599016e+00 1.160905411432562095e+00 1.171349047770357643e+00 1.181736136374607504e+00 1.192068371191484344e+00 1.202314138079917605e+00 1.212466004569487499e+00 1.222496754453261447e+00 1.232320738921411252e+00 1.241884682916283733e+00 1.251208107575670914e+00 1.260368494964441144e+00 1.269434740659029615e+00 1.278446899252909663e+00 1.287432136810094052e+00 1.296403874144217871e+00 1.305390144401523900e+00 1.314436901026690308e+00 1.323596680502511003e+00 1.332905715083125164e+00 1.342428959643215736e+00 1.352194156414078252e+00 1.362189531545185517e+00 1.372470300895066719e+00 1.383120164967023280e+00 1.394235599771020295e+00 1.405869519064586459e+00 1.418047067628529057e+00 1.430797311921910620e+00 1.444080282770157986e+00 1.457804365749952424e+00 1.471865495360485276e+00 1.486212201608329231e+00 1.500825766452975607e+00 1.515644661936088822e+00 1.530625303502721302e+00 1.545673325273481558e+00 1.560712830023134545e+00 1.575762536106530165e+00 1.590803937640200560e+00 1.605791400462087681e+00 1.620699762196087468e+00 1.635495769942927113e+00 1.650100870090288829e+00 1.664434548103197686e+00 1.678474753008104337e+00 1.692271039658851395e+00 1.705863717956845438e+00 1.719281738105320478e+00 1.732557360142315872e+00 1.745657799808091104e+00 1.758560901637141516e+00 1.771318459415128999e+00 1.783994589820967924e+00 1.796708892879686603e+00 1.809512071889724627e+00 1.822367269659221467e+00 1.835291346246606281e+00 1.848317599397791389e+00 1.861470053872676278e+00 1.874820405907853926e+00 1.888442417214712066e+00 1.902364033078668193e+00 1.916625934846358792e+00 1.931125435376880084e+00 1.945746658951735375e+00 1.960506601528284154e+00 1.975377062585963461e+00 1.990323881251972571e+00 2.005386917120085322e+00 2.020646572834210897e+00 2.036149938431189632e+00 2.051924175622605429e+00 2.068021028761215518e+00 2.084511789483302291e+00 2.101571156071464941e+00 2.119346968034670375e+00 2.137805601112818366e+00 2.156858326951359484e+00 2.176423559322404611e+00 2.196393172140026717e+00 2.216624046111829394e+00 2.237002302544604859e+00 2.257417688480538587e+00 2.277800271926456954e+00 2.298075048666433418e+00 2.318247514655127350e+00 2.338453006688566038e+00 2.358683397809687055e+00 2.379041804394181892e+00 2.399643397475021533e+00 2.420433550936136768e+00 2.441417328806824827e+00 2.462646649767709306e+00 2.484241069244504718e+00 2.506295511115236518e+00 2.528760525914275359e+00 2.551656944327394427e+00 2.575101370576878157e+00 2.599188698921601759e+00 2.623984106281096906e+00 2.649463939425947601e+00 2.675517275974866216e+00 2.702078606942023509e+00 2.729142510203020677e+00 2.756611276381627285e+00 2.784476504722837475e+00 2.812814082247620195e+00 2.841652880989876007e+00 2.871013003616981862e+00 2.900829493819285343e+00 2.930928984763843559e+00 2.961195544450996309e+00 2.991609898873532458e+00 3.022175868584025871e+00 3.052944819177808800e+00 3.083996653125764986e+00 3.115376408317902968e+00 3.147158739142202677e+00 3.179485991188556682e+00 3.212424769539399261e+00 3.246097687858960690e+00 3.280693426972336013e+00 3.316299485725437535e+00 3.353020789262742607e+00 3.390852336704375247e+00 3.429535061943254970e+00 3.469024151966785929e+00 3.509304618854687252e+00 3.550317522027032435e+00 3.592232209350098238e+00 3.635154601599408952e+00 3.679147881944917042e+00 3.724228103228468978e+00 3.770391107622559801e+00 3.817738626536435032e+00 3.866347872758597148e+00 3.916178331630755238e+00 3.967110873272318372e+00 4.019014545256307080e+00 4.071859637203894877e+00 4.125681942199796559e+00 4.180616394460543006e+00 4.236864368603902697e+00 4.294671871779935479e+00 4.354059391554868874e+00 4.414882446419558626e+00 4.476993655851067011e+00 4.539959278038828039e+00 4.603438082008371346e+00 4.667424801273718060e+00 4.731854400332451860e+00 4.796590625918996764e+00 4.861465925942689559e+00 4.926133451554887799e+00 4.990296156328728472e+00 5.053789305148495892e+00 5.116662822525240628e+00 5.179056807250979055e+00 5.241223564450641526e+00 5.303372095592315816e+00 5.365506832751329114e+00 5.427642554347150039e+00 5.489851211197452230e+00 5.552470924952707776e+00 5.616109754072089899e+00 5.681256960382388144e+00 5.748222686490279010e+00 5.817170254862588763e+00 5.887983004489485417e+00 5.960634265702065449e+00 6.035061093602141824e+00 6.111167610006308593e+00 6.189142274174857405e+00 6.268966296271131000e+00 6.350469202246073586e+00 6.433534105733023090e+00 6.518091954698146395e+00 6.604307135671797724e+00 6.692224691773752454e+00 6.781540046632327012e+00 6.871861843503445755e+00 6.962925043167622619e+00 7.054368267904532530e+00 7.145850012959840569e+00 7.236937443365582645e+00 7.327103505912031522e+00 7.416111269953578500e+00 7.503839476324458246e+00 7.590137485260529004e+00 7.674697309601842932e+00 7.757270688401018077e+00 7.837917962740101885e+00 7.916905540752323667e+00 7.994608189462671710e+00 8.071666119520834570e+00 8.148476931336544382e+00 8.225090999531307290e+00 8.301687243682463802e+00 8.378392829207189862e+00 8.455400639555588072e+00 8.533006563832833180e+00 8.611722647873721215e+00 8.692011778016020429e+00 8.773692741521292859e+00 8.856438098524767710e+00 8.940301784682723962e+00 9.025645675547947278e+00 9.112645849397544850e+00 9.201221629355835319e+00 9.291459387483769206e+00 9.383626683135924296e+00 9.477624899532095526e+00 9.573308411392108752e+00 9.670587791544106082e+00 9.769197146260374609e+00 9.868926095178817803e+00 9.969506009214450515e+00 1.007065689951414811e+01 1.017209301563870838e+01 1.027339826976331771e+01 1.037398612047839030e+01 1.047339011032503464e+01 1.057139148253197902e+01 1.066783013346533160e+01 1.076267609667905312e+01 1.085612281938536228e+01 1.094819579175052127e+01 1.103887243573657706e+01 1.112864035273605978e+01 1.121806153444309473e+01 1.130728069633005184e+01 1.139632359724681265e+01 1.148532806248223181e+01 1.157416891005931348e+01 1.166254415330215011e+01 1.175059908210926096e+01 1.183854089327762438e+01 1.192663481738379971e+01 1.201500411068881213e+01 1.210343684703951084e+01 1.219141254241986161e+01 1.227838939698003173e+01 1.236430220282867154e+01 1.244899759015666874e+01 1.253224495631462787e+01 1.261400288316953322e+01 1.269468061764205835e+01 1.277470907407711564e+01 1.285398612295749388e+01 1.293241745069773430e+01 1.300993325427098313e+01 1.308648141596556869e+01 1.316200329542068381e+01 1.323634804095725137e+01 1.330933449498076904e+01 1.338052015285308016e+01 1.344967792974318854e+01 1.351677724145995718e+01 1.358201595417548724e+01 1.364580900422525467e+01 1.370821100700148953e+01 1.376929270145520334e+01 1.382948466199579940e+01 1.388929722603050010e+01 1.394910811632290759e+01 1.400935865348756693e+01 1.407033048676050946e+01 1.413178745609896936e+01 1.419316222576883746e+01 1.425383588954626468e+01 1.431310526278292450e+01 1.436999842374269498e+01 1.442405452763634166e+01 1.447568485643976999e+01 1.452475562514156948e+01 1.457022298930311166e+01 1.461133458970410715e+01 1.464812401381186469e+01 1.468117460872546864e+01 1.471099520713928044e+01 1.473772216131001045e+01 1.476180972549409631e+01 1.478405522166432462e+01 1.480462245091872120e+01 1.482314031883003125e+01 1.483938040979039741e+01 1.485333515043065056e+01 1.486544276202823767e+01 1.487603078554182723e+01 1.488545912336696553e+01 1.489421857855840692e+01 1.490274349359206241e+01 1.491151465691578792e+01 1.492068142089611982e+01 1.493056160567576995e+01 1.494148505892409062e+01 1.495385859296486331e+01 1.496826714766330113e+01 1.498482277572126797e+01 1.500355859910446554e+01 1.502424470190116779e+01 1.504644839912163867e+01 1.506976222943450949e+01 1.509409473387649214e+01 1.511953752292262187e+01 1.514535197978096726e+01 1.517087186753819061e+01 1.519584338126542278e+01 1.521997212213750572e+01 1.524312680412028342e+01 1.526519797152728941e+01 1.528587228102208329e+01 1.530477887983072982e+01 1.532192634948922638e+01 1.533779426990130901e+01 1.535271973675943435e+01 1.536695118592721876e+01 1.538097443027957389e+01 1.539539095983740324e+01 1.541078065236111527e+01 1.542716497164009581e+01 1.544414437700863374e+01 1.546154479842040885e+01 1.547970960769319859e+01 1.549876651256297500e+01 1.551857652288921763e+01 1.553913671649534756e+01 1.556066888896462252e+01 1.558321437263654197e+01 1.560663049385135004e+01 1.563124511414023488e+01 1.565726495236567395e+01 1.568463280862214049e+01 1.571332517816355256e+01 1.574318511901444495e+01 1.577366827005471350e+01 1.580387799761211376e+01 1.583332493457780998e+01 1.586182149301811606e+01 1.588900185112011165e+01 1.591462644274844962e+01 1.593857231316662926e+01 1.596029155720967907e+01 1.597932690003970357e+01 1.599623635124100396e+01 1.601176760400113963e+01 1.602604538708983384e+01 1.603927019038293267e+01 1.605210588859052123e+01 1.606526524691387081e+01 1.607917492445461605e+01 1.609346784946924913e+01 1.610802996260985864e+01 1.612350161587856334e+01 1.613994486612173773e+01 1.615696524341027995e+01 1.617397510245034908e+01 1.619057611219353632e+01 1.620659348247572140e+01 1.622214142676058302e+01 1.623770096739769642e+01 1.625360872035390969e+01 1.626996371415389930e+01 1.628677212197409929e+01 1.630423000677035716e+01 1.632215020078130507e+01 1.634038669790591669e+01 1.635900862509505060e+01 1.637787669850735739e+01 1.639662130627070979e+01 1.641489049854692084e+01 1.643271845886611970e+01 1.645007487530918056e+01 1.646651238073728152e+01 1.648167751355516231e+01 1.649581413990331313e+01 1.650941440105863123e+01 1.652288360349046670e+01 1.653660256098245540e+01 1.655067150707619206e+01 1.656507814450419147e+01 1.657989563026895752e+01 1.659483076241773247e+01 1.660956961321491931e+01 1.662396258420201534e+01 1.663785096430585142e+01 1.665113303749800266e+01 1.666362733649935635e+01 1.667512151181549740e+01 1.668508803554371056e+01 1.669320090337698659e+01 1.669934823093316822e+01 1.670328958980604384e+01 1.670565311257952246e+01 1.670719365539112644e+01 1.670817774584709170e+01 1.670857299336156387e+01 1.670825238406261448e+01 1.670726955121120483e+01 1.670560934480955240e+01 1.670296389612819254e+01 1.669863889756133446e+01 1.669242598113693887e+01 1.668451317616868579e+01 1.667475674909507077e+01 1.666227828568026226e+01 1.664631879950442084e+01 1.662680935308446806e+01 1.660379607280641423e+01 1.657742406501620280e+01 1.654800368721532422e+01 1.651588596184758728e+01 1.648170670296591922e+01 1.644607386733792964e+01 1.640897814215615824e+01 1.637039292340255514e+01 1.633041774727525564e+01 1.628938503142587635e+01 1.624748358144252691e+01 1.620462041489333771e+01 1.616087126988708533e+01 1.611624141219832751e+01 1.607048670527343148e+01 1.602320388540337603e+01 1.597447080093256488e+01 1.592436751985203003e+01 1.587277671724331896e+01 1.581971931711525237e+01 1.576551101937855393e+01 1.571058849372516342e+01 1.565507060823565588e+01 1.559872174594527650e+01 1.554076011619739006e+01 1.548037595474219330e+01 1.541722015730476691e+01 1.535132088637347536e+01 1.528256596973374748e+01 1.521027087859252269e+01 1.513405939328309380e+01 1.505442407670416394e+01 1.497200635968756721e+01 1.488714787348848567e+01 1.479956156235902043e+01 1.470922380215365344e+01 1.461638960022454015e+01 1.452104911800692832e+01 1.442305294493299961e+01 1.432207065306908333e+01 1.421801136030257773e+01 1.411074684740987450e+01 1.399981513130526878e+01 1.388481422431227230e+01 1.376574343876256457e+01 1.364263081443760228e+01 1.351524231978780932e+01 1.338349011075140460e+01 1.324731726343969562e+01 1.310689858680942166e+01 1.296251280306010045e+01 1.281408683536671589e+01 1.266153290054548464e+01 1.250486837780526983e+01 1.234441810300015874e+01 1.218064827444189469e+01 1.201397503033133951e+01 1.184473235831829285e+01 1.167335302578101164e+01 1.150034023862182941e+01 1.132602134377115277e+01 1.115038588222071780e+01 1.097351200034463048e+01 1.079551176476210728e+01 1.061644190605264626e+01 1.043623349602166073e+01 1.025451635229598679e+01 1.007111549228170766e+01 9.886032702952118001e+00 9.699000126741808003e+00 9.509621544956083028e+00 9.317711534377764337e+00 9.122975453104336552e+00 8.925378966608969122e+00 8.725088727462685156e+00 8.522431800027105098e+00 8.317979751316421755e+00 8.112223345761265136e+00 7.905451245733610577e+00 7.697818897615620770e+00 7.489525540567711026e+00 7.281036482518320696e+00 7.072882385560433249e+00 6.865441003009877363e+00 6.659117933875814188e+00 6.454258988318780865e+00 6.251186881401449291e+00 6.050270387681948137e+00 5.851905513298750527e+00 5.656527464169162300e+00 5.464620283696476122e+00 5.276888701934608683e+00 5.094110763579813295e+00 4.916581819677258380e+00 4.744301885532405727e+00 4.577353518248624020e+00 4.415735451982008009e+00 4.259290392081816812e+00 4.107811220800090091e+00 3.961165020815258231e+00 3.819410499089140654e+00 3.682484416082744794e+00 3.550248919133288439e+00 3.422570321294918561e+00 3.299216379782471176e+00 3.179944826392529844e+00 3.064631174425382465e+00 2.953342635835658037e+00 2.846147923586263229e+00 2.742998033582285444e+00 2.643769027581690967e+00 2.548326261614882071e+00 2.456531201390736996e+00 2.368261946486202696e+00 2.283403639229308890e+00 2.201804276365445734e+00 2.123235590032918729e+00 2.047573441056708798e+00 1.974767930166174468e+00 1.904765858668583611e+00 1.837462853592585876e+00 1.772742459328140008e+00 1.710600842137463218e+00 1.651072908983786780e+00 1.594066078673256559e+00 1.539398251583936172e+00 1.486930976006559213e+00 1.436574114739467944e+00 1.388267667264214467e+00 1.341945748687033646e+00 1.297482560297391174e+00 1.254722854526743037e+00 1.213595240214357052e+00 1.174085690736387688e+00 1.136204290422553553e+00 1.099951756235896694e+00 1.065282370850682003e+00 1.032108726121061748e+00 1.000362223991196231e+00 9.699222019623642277e-01 9.406937719252934649e-01 9.127658427763898352e-01 8.861730667530400840e-01 8.608645714371914170e-01 8.367866460183805977e-01 8.138510326022111441e-01 7.919925593628218685e-01 7.711501959379266635e-01 7.512607841377296758e-01 7.323080880493724187e-01 7.142538476574737949e-01 6.970045816435563868e-01 6.804748721277924517e-01 6.645812822120179542e-01 6.492288787400221084e-01 6.343428921491759409e-01 6.198586156114829215e-01 6.057181702136835710e-01 5.918786570057188445e-01 5.783398175954473919e-01 5.651235864854373681e-01 5.522539677952039705e-01 5.397624324517240613e-01 5.276850756870834491e-01 5.160338629657833520e-01 5.047920949337564300e-01 4.939382855428808283e-01 4.834454880101415886e-01 4.733229315016926897e-01 4.635760519896259813e-01 4.541775008327637031e-01 4.451175348672675725e-01 4.363954315484644408e-01 4.280035184308210727e-01 4.199179859019431804e-01 4.121378263527015751e-01 4.046940714397371242e-01 3.975937151430429806e-01 3.908403487831061951e-01 3.844352949645167827e-01 3.783622145103629486e-01 3.725987033107771018e-01 3.671125626078202697e-01 3.618797523653405346e-01 3.569007059701844176e-01 3.521726904651982237e-01 3.476763750608127257e-01 3.433819968658035071e-01 3.392538064624064376e-01 3.352629600289793177e-01 3.313883107071462497e-01 3.276137578739367617e-01 3.239157990373480178e-01 3.202802333323279682e-01 3.167258515369874017e-01 3.132809397091598225e-01 3.099405357881114265e-01 3.066798988858396857e-01 3.034822479680601148e-01 3.003286451729886841e-01 2.972091753423708460e-01 2.941185989756882058e-01 2.910536268940648319e-01 2.880177947128617078e-01 2.850220981494930306e-01 2.820807701241070387e-01 2.791951387334674073e-01 2.763681079584215938e-01 2.736137133335115879e-01 2.709325947843761462e-01 2.683167172271543333e-01 2.657547202748808957e-01 2.632421523375916839e-01 2.607842817106204025e-01 2.583765991144852392e-01 2.560113615146998867e-01 2.536959753269595885e-01 2.514483265561664460e-01 2.492681307840547422e-01 2.471460465035706378e-01 2.450817700555931455e-01 2.430825286615386216e-01 2.411556256981423063e-01 2.393054171276334796e-01 2.375249544201788465e-01 2.357993305502712467e-01 2.341225999157838800e-01 2.324891177435536582e-01 2.308991667123611036e-01 2.293538663771130803e-01 2.278562300784976458e-01 2.264061317235715465e-01 2.249942800717013580e-01 2.236235966015298338e-01 2.223015946680398924e-01 2.210418270119947626e-01 2.198608041827066484e-01 2.187693805797260027e-01 2.177768024442404970e-01 2.168881940041366974e-01 2.161070570452250372e-01 2.154360298415959329e-01 2.148698435031095588e-01 2.143942510193622142e-01 2.139924086495705591e-01 2.136464682428777795e-01 2.133348809578640148e-01 2.130383961162938822e-01 2.127447928720397619e-01 2.124370869762679526e-01 2.121045773275404001e-01 2.117439738194113186e-01 2.113618578811969351e-01 2.109757252194525978e-01 2.105948705712515356e-01 2.102058022093772349e-01 2.097904547443717738e-01 2.093510820078301471e-01 2.088936461934291222e-01 2.084119920759321121e-01 2.079016520781623578e-01 2.073639674685671952e-01 2.067899340176689860e-01 2.061879441046275407e-01 2.055813019746759174e-01 2.049774046307424047e-01 2.043856156043362127e-01 2.038098189112421688e-01 2.032502003153046077e-01 2.027059597071249331e-01 2.021759458310131985e-01 2.016649194142212664e-01 2.011768408801266617e-01 2.007166365244382189e-01 2.002913337577926223e-01 1.999076311382198545e-01 1.995570569286551077e-01 1.992375409548496623e-01 1.989446356707899599e-01 1.986757260917471346e-01 1.984324341983501605e-01 1.982122636390732662e-01 1.980200563416800452e-01 1.978634585569953863e-01 1.977434640401191102e-01 1.976590528737924846e-01 1.976066685586834182e-01 1.975833081288180526e-01 1.975893702405654151e-01 1.976236301805239792e-01 1.976842019574300557e-01 1.977565260841114836e-01 1.978132454855869860e-01 1.978341860741875957e-01 1.978239478185058464e-01 1.977853386657270895e-01 1.977075269826448489e-01 1.975855592705724195e-01 1.974239522199671137e-01 1.972222731997305412e-01 1.969879779575525736e-01 1.967472373430027288e-01 1.965102085830723322e-01 1.962774212939825125e-01 1.960558462806807900e-01 1.958365382613700134e-01 1.956199085752604039e-01 1.954241163774649293e-01 1.952650119682209917e-01 1.951571065356608736e-01 1.951090631118094221e-01 1.951231828237925681e-01 1.951911771847893995e-01 1.953005522293050078e-01 1.954409161491153513e-01 1.956110824527815817e-01 1.958111221115551304e-01 1.960433939159919869e-01 1.962916966644128736e-01 1.965295224698640486e-01 1.967494766070317369e-01 1.969449274527616534e-01 1.971108461203593398e-01 1.972512507509653901e-01 1.973774260469021435e-01 1.974986491023772439e-01 1.976177370181922133e-01 1.977381348061734434e-01 1.978662885929636239e-01 1.980055482867970063e-01 1.981570935911848019e-01 1.983155773611693928e-01 1.984684201725812613e-01 1.985994976080310837e-01 1.987048585373805409e-01 1.987876407102618925e-01 1.988496333197251609e-01 1.989035795261928641e-01 1.989701929235547229e-01 1.990555368805316527e-01 1.991456981452566777e-01 1.992318226413404281e-01 1.993017845885975137e-01 1.993474563636472574e-01 1.993741565546678085e-01 1.993850937062564554e-01 1.993794339750100120e-01 1.993494016066204577e-01 1.992917316509578707e-01 1.992090742153355409e-01 1.990963607970325788e-01 1.989526012046444192e-01 1.987831523393629729e-01 1.985900946666672440e-01 1.983663609871490763e-01 1.980991402805155621e-01 1.977802769927632376e-01 1.974183697628127954e-01 1.970249761777360664e-01 1.966036501012085325e-01 1.961639718404092902e-01 1.957128596985152624e-01 1.952564300747993142e-01 1.947963487041900477e-01 1.943395869162398981e-01 1.939043101388383816e-01 1.934998393691781116e-01 1.931257962787745197e-01 1.927786480670521940e-01 1.924512240276947117e-01 1.921502808738382029e-01 1.918885910329570510e-01 1.916685978085553299e-01 1.914886745606317608e-01 1.913487038810147423e-01 1.912481076688521131e-01 1.911755424702822892e-01 1.911113864577394239e-01 1.910383305366289697e-01 1.909436200984202248e-01 1.908054900592272007e-01 1.906106620913412542e-01 1.903572565637150493e-01 1.900429104239534650e-01 1.896611953064200329e-01 1.892004294856309832e-01 1.886524393185182447e-01 1.880076686967932509e-01 1.872594913860499144e-01 1.864187273119582988e-01 1.855091310761189383e-01 1.845476326711212867e-01 1.835460965285759249e-01 1.825209567363776930e-01 1.814876161182620296e-01 1.804527329377704215e-01 1.794202339227309317e-01 1.783958026020449061e-01 1.773905150246225804e-01 1.764101777696565343e-01 1.754546321414889309e-01 1.745240651993824055e-01 1.736214094258393958e-01 1.727454712316889296e-01 1.718833144300226934e-01 1.710360371743991914e-01 1.702007755287976432e-01 1.693695716222893832e-01 1.685445256173470352e-01 1.677263175210394752e-01 1.669191243953740134e-01 1.661248473298151951e-01 1.653360988148196431e-01 1.645395369949826381e-01 1.637189349067326161e-01 1.628638991536304759e-01 1.619682635671873538e-01 1.610277756158499107e-01 1.600493744745156988e-01 1.590491894126400130e-01 1.580329547710757621e-01 1.570024861316826059e-01 1.559682921466833128e-01 1.549403435664654660e-01 1.539241753735967333e-01 1.529257612427926682e-01 1.519536845041819240e-01 1.510025928886049307e-01 1.500558641179958186e-01 1.491025681643139700e-01 1.481360556877607815e-01 1.471521763217547019e-01 1.461494650279844820e-01 1.451255596083800281e-01 1.440893872288667166e-01 1.430537119705045102e-01 1.420281990769009794e-01 1.410140957650478089e-01 1.400077056821635857e-01 1.390129729887475685e-01 1.380330150298642589e-01 1.370662894762300354e-01 1.361093830840647279e-01 1.351610016008321924e-01 1.342152815061944116e-01 1.332679530875474638e-01 1.323261673972399854e-01 1.313987659318515688e-01 1.304871185320600202e-01 1.295861013889870461e-01 1.286856187427520004e-01 1.277811325882328986e-01 1.268750116156742158e-01 1.259745402722184382e-01 1.250859701012483061e-01 1.242083781820679383e-01 1.233453126372156261e-01 1.224973435447688219e-01 1.216595782984297297e-01 1.208341734757778091e-01 1.200224320875593886e-01 1.192205448126804068e-01 1.184240249663627148e-01 1.176304175738402402e-01 1.168409997674067224e-01 1.160531811024492210e-01 1.152667118645757383e-01 1.144890667779430438e-01 1.137213627605738187e-01 1.129607606805835274e-01 1.122085210286705714e-01 1.114780854954905004e-01 1.107804610812466728e-01 1.101140642643620993e-01 1.094799948202658524e-01 1.088755415719081521e-01 1.082984703041587338e-01 1.077489377254452346e-01 1.072226016503159407e-01 1.067135411454994964e-01 1.062191139808460333e-01 1.057401915965592992e-01 1.052695032308795658e-01 1.047927432115528801e-01 1.043074494547514136e-01 1.038078696311168225e-01 1.032798685163252572e-01 1.027181265113070313e-01 1.021224313891763713e-01 1.014968755942314838e-01 1.008399898063038480e-01 1.001454948281275681e-01 9.941029099962024607e-02 9.863189374818027988e-02 9.781654763905070493e-02 9.697124193649483970e-02 9.609603097055291476e-02 9.519249062663009964e-02 9.426509872852885386e-02 9.331947635416848463e-02 9.236272577211182555e-02 9.140395035668985591e-02 9.044520093644706216e-02 8.948286067625138562e-02 8.852035986145787017e-02 8.757168757257534353e-02 8.664648305771949222e-02 8.574931788205400474e-02 8.488754018279009994e-02 8.406762349744487106e-02 8.328846219646511562e-02 8.254861574782275391e-02 8.184864470451314045e-02 8.118435836125305338e-02 8.055413324451686508e-02 7.996098556909365940e-02 7.940755460348014605e-02 7.889147997511705701e-02 7.841263058602179759e-02 7.796671040841479661e-02 7.753937888688608449e-02 7.712490345405535741e-02 7.672466209836839579e-02 7.633421154742636716e-02 7.595214380072697058e-02 7.558286476436029688e-02 7.522420884510716554e-02 7.486835033875727241e-02 7.450975474103189999e-02 7.415157569152201755e-02 7.379420191832740394e-02 7.343210484540596550e-02 7.306143131247480604e-02 7.267647779268997243e-02 7.227382487943111167e-02 7.185161116448142427e-02 7.141067298343002634e-02 7.095143649265224506e-02 7.047228070937698596e-02 6.997479514797887157e-02 6.946193053025541408e-02 6.893798088248805078e-02 6.840939003697479870e-02 6.788035634664636719e-02 6.734964787336332470e-02 6.681897655667522196e-02 6.629341268582845947e-02 6.577700714728156040e-02 6.527349734330048503e-02 6.478525003270214910e-02 6.431373903096489208e-02 6.385628199722270804e-02 6.340708391873725591e-02 6.296071747309775479e-02 6.251209048334607776e-02 6.205854182203596192e-02 6.159744151703047677e-02 6.112576471282770568e-02 6.064615228692429860e-02 6.016385426237171041e-02 5.968237063706691159e-02 5.920276823454140303e-02 5.872475257592927461e-02 5.824370135479406407e-02 5.775375893346871431e-02 5.725381868077949327e-02 5.674459122648169151e-02 5.622768150393434028e-02 5.570039751551212476e-02 5.516343664027457960e-02 5.462085650016716004e-02 5.407518971686273851e-02 5.353141973030775547e-02 5.299331598542189603e-02 5.246523214337293212e-02 5.194872899930276511e-02 5.144581557272614319e-02 5.096145102983401509e-02 5.049677670669017182e-02 5.005052788941704439e-02 4.962294293495375652e-02 4.921680282429467118e-02 4.883302344629383840e-02 4.846766714070870063e-02 4.811613276284402302e-02 4.777503292918905409e-02 4.744121076319905705e-02 4.711012451111828286e-02 4.677691884701790093e-02 4.644018519594699662e-02 4.610164188826196968e-02 4.576539860074173294e-02 4.543370183144751495e-02 4.510735817949174109e-02 4.478750946132203925e-02 4.447563219855618644e-02 4.417145519936399589e-02 4.387100627873097985e-02 4.357447822246485192e-02 4.328331076685432155e-02 4.299307339084466190e-02 4.269842752774140326e-02 4.239556979517514201e-02 4.208079141008195384e-02 4.175284897305742843e-02 4.141246676225487922e-02 4.106248962653361728e-02 4.070504479508663814e-02 4.034075606974724115e-02 3.997119628222445264e-02 3.959958680310562279e-02 3.922880971538545564e-02 3.885849698046146827e-02 3.848867395294250371e-02 3.812210520149499765e-02 3.775996179037036105e-02 3.739907616981270888e-02 3.703402899047950753e-02 3.665845433993748792e-02 3.627230079648443434e-02 3.587695633497022668e-02 3.547487168674218205e-02 3.507312093540310149e-02 3.467593944662925032e-02 3.428519231785600446e-02 3.390310781113581307e-02 3.353428720920100664e-02 3.318123585385969465e-02 3.284355399130312048e-02 3.252060698296790203e-02 3.221059747348849894e-02 3.191535745100019389e-02 3.163241379804842407e-02 3.135476902649236147e-02 3.108098560452225712e-02 3.080967491214420956e-02 3.053761681171975398e-02 3.026046358396940195e-02 2.997150627432944303e-02 2.966835332892210977e-02 2.935257658253150048e-02 2.902629043994491356e-02 2.869475041559510498e-02 2.836142482844943025e-02 2.802776657293301263e-02 2.769477140223780207e-02 2.736577286176721316e-02 2.704657164963640559e-02 2.673841292798426889e-02 2.643721372598250088e-02 2.614195104907676356e-02 2.585390309028559597e-02 2.557194902086998289e-02 2.529365203429716560e-02 2.501784840644584451e-02 2.474445748709445253e-02 2.447572517638230138e-02 2.421654372558358290e-02 2.396837227997201253e-02 2.373133746481546902e-02 2.350463553097392397e-02 2.328535876143513622e-02 2.307206070159292799e-02 2.286495965631913513e-02 2.266184857494309146e-02 2.245941928682606767e-02 2.225780348531430919e-02 2.205894433032201327e-02 2.186306695578539225e-02 2.166617517842073237e-02 2.146225899255314873e-02 2.124815930802519126e-02 2.102304394134473994e-02 2.078734374373785235e-02 2.054306931970170669e-02 2.029421014532610534e-02 2.004509424064654030e-02 1.979979077006677191e-02 1.956215639564750156e-02 1.933423938918463897e-02 1.911686034339467322e-02 1.890904064692704167e-02 1.870899616229782306e-02 1.851662229558420636e-02 1.833044742803420155e-02 1.814660115727269318e-02 1.795977202368403969e-02 1.776921448390730851e-02 1.758064266948097809e-02 1.739503728835148019e-02 1.721162583224308817e-02 1.703075470757802953e-02 1.685213372606012006e-02 1.667453558626391316e-02 1.649715725211760298e-02 1.632017540446563733e-02 1.614423036922488230e-02 1.596962570617345423e-02 1.579504416552303045e-02 1.561967669024499732e-02 1.544418701794455021e-02 1.527019321095316601e-02 1.509948710040435495e-02 1.493525599143499284e-02 1.477886040988317384e-02 1.462952993702914574e-02 1.448538964699228743e-02 1.434622301024553008e-02 1.421518332615835656e-02 1.409428198166908820e-02 1.398472601065691573e-02 1.388709525004015038e-02 1.379967767152156556e-02 1.372064996121218419e-02 1.364709600684012661e-02 1.357589046460057174e-02 1.350525841349040079e-02 1.343295856322612551e-02 1.335598153681976166e-02 1.327039955314580390e-02 1.317341460575666492e-02 1.306545508285064487e-02 1.294621332026110565e-02 1.281608429694178902e-02 1.267697734664498081e-02 1.253133919582206934e-02 1.238066076142461600e-02 1.222393924021780535e-02 1.206124146316090752e-02 1.189391018245562585e-02 1.172355062755688938e-02 1.155192711448425370e-02 1.138311585443444254e-02 1.122081786936751646e-02 1.106527482548485923e-02 1.091783065255247896e-02 1.078145843087318159e-02 1.065834353420105213e-02 1.054938456682013789e-02 1.045484439338590331e-02 1.037563507166166035e-02 1.030940442001329616e-02 1.025164799633133950e-02 1.019967426586900622e-02 1.015229390630280337e-02 1.010918424401122465e-02 1.006798937461360864e-02 1.002460596047550362e-02 9.974464153666491584e-03 9.914625413377245455e-03 9.844845702574683832e-03 9.765156957481141778e-03 9.674696861491256794e-03 9.573712489018726401e-03 9.463933739901423878e-03 9.345408139599093930e-03 9.219958953817252931e-03 9.090541160218963690e-03 8.960355486889778204e-03 8.832777189860788539e-03 8.708873466336341726e-03 8.591263709114595193e-03 8.482336942182469239e-03 8.382160335977955137e-03 8.289678612308597899e-03 8.203711555248805951e-03 8.124519600522553744e-03 8.052583276687980129e-03 7.987397671321672110e-03 7.928719455736097169e-03 7.875588866918022818e-03 7.826285572074627786e-03 7.780899981212105465e-03 7.741970289474670724e-03 7.709041793845507369e-03 7.678636448988449686e-03 7.648810007940376465e-03 7.618674353126152210e-03 7.588007973856107646e-03 7.555604902372059506e-03 7.522872897451291126e-03 7.492639572834473155e-03 7.465049004638094239e-03 7.438661384755660549e-03 7.411751978882237697e-03 7.385110499745985331e-03 7.359499735137169270e-03 7.335334924832606976e-03 7.313416695384673989e-03 7.293594504475683915e-03 7.275539404970440133e-03 7.260579082591956356e-03 7.249348238084852257e-03 7.238215829118732972e-03 7.224131603454148585e-03 7.206438454474194295e-03 7.184203098199715837e-03 7.156279924543550858e-03 7.122721153856471227e-03 7.083214029596773820e-03 7.035245835536267645e-03 6.977559828511849770e-03 6.910789045490814755e-03 6.835790855791981993e-03 6.753373539830687111e-03 6.663436167040868996e-03 6.566670730948572648e-03 6.465123813276691354e-03 6.360513551846343726e-03 6.255792032229381960e-03 6.154525158828021147e-03 6.057832811509797702e-03 5.965454397466417660e-03 5.877954881159243999e-03 5.797712999428908560e-03 5.727817062341475363e-03 5.669338069860103274e-03 5.621239019558462585e-03 5.581809137504104533e-03 5.548883092981643332e-03 5.521547900232962741e-03 5.500015369733927961e-03 5.483897304870425510e-03 5.472197004879148126e-03 5.463421137599506865e-03 5.456548058465435919e-03 5.450426387086078003e-03 5.443072162311097043e-03 5.433192152796722206e-03 5.419791945015433286e-03 5.401499096406251615e-03 5.377868554804965916e-03 5.350208453897944798e-03 5.320684240102032878e-03 5.288798373424733780e-03 5.254175668173916187e-03 5.218563451428243592e-03 5.181794496560205264e-03 5.144654870151297611e-03 5.109828867043406976e-03 5.078785506052649161e-03 5.051884320949909420e-03 5.029872388052671062e-03 5.013081528818482020e-03 5.001899508354051317e-03 4.995990739155441347e-03 4.993034381291355621e-03 4.992228787346095036e-03 4.992003340097241233e-03 4.989618547542445763e-03 4.984124205333551744e-03 4.974782746366731082e-03 4.961171437270137097e-03 4.942035432143153731e-03 4.915598843872655971e-03 4.881016227367676943e-03 4.838677575659821456e-03 4.790081969503274389e-03 4.736163778614692517e-03 4.676491194633695080e-03 4.610783782173583957e-03 4.540099087130987886e-03 4.466921935868638227e-03 4.393866170169230013e-03 4.324481105677556794e-03 4.263381835510263521e-03 4.213672631614292889e-03 4.177102756784164227e-03 4.154720186500345316e-03 4.147099474997657104e-03 4.153376115865231762e-03 4.171261312137494563e-03 4.199290703215691895e-03 4.236841763303833205e-03 4.282688575797096407e-03 4.334387714697948701e-03 4.388260509973894441e-03 4.442253273160015614e-03 4.495774144642414490e-03 4.546181791692675660e-03 4.591199915324099302e-03 4.629790815605408678e-03 4.660165643606809308e-03 4.679915528843707311e-03 4.687573668708488323e-03 4.683741378883249373e-03 4.669052605150575408e-03 4.645155471026440712e-03 4.613559987758814561e-03 4.574864489617898843e-03 4.530036439759121784e-03 4.480150116327958135e-03 4.426440524227743915e-03 4.370957885193143579e-03 4.316615133537540609e-03 4.264705171914804152e-03 4.215177329220776148e-03 4.168742648922636566e-03 4.126731896385855101e-03 4.089516338385587417e-03 4.056219062182191484e-03 4.025261879981636634e-03 3.995399601831099885e-03 3.965582116684373583e-03 3.933976076007273011e-03 3.899014925746848662e-03 3.860702902660530234e-03 3.820533254412721014e-03 3.779140055228906794e-03 3.736803200268528670e-03 3.696142715059405701e-03 3.656742499865864564e-03 3.618208583372284435e-03 3.582759874564375811e-03 3.551230824868046101e-03 3.526549003496659042e-03 3.509218811465006447e-03 3.496778369112206811e-03 3.488991271952238387e-03 3.486793210685817934e-03 3.491184559942991320e-03 3.502500818433576090e-03 3.520948999692526116e-03 3.545350787422015242e-03 3.574289182124678645e-03 3.607440690881102280e-03 3.642848776770328794e-03 3.679009414225831165e-03 3.714859628811665541e-03 3.748526188798040424e-03 3.779028570700081191e-03 3.807107260995054674e-03 3.832823468550861264e-03 3.855387270168141381e-03 3.874504175965735875e-03 3.890286251345244709e-03 3.903292465401632643e-03 3.914897504619970457e-03 3.926108317102131214e-03 3.936595867158949880e-03 3.946963937071693192e-03 3.958623195846351812e-03 3.971667547103921100e-03 3.985596574477529887e-03 4.001656085278733864e-03 4.020237774889649264e-03 4.040245744993834452e-03 4.060555598950255259e-03 4.079969120825930988e-03 4.098047269010525288e-03 4.116757404936652320e-03 4.135865368527985760e-03 4.154079882091790861e-03 4.172110001083251252e-03 4.187595424885986323e-03 4.199358297909926152e-03 4.208679913644690178e-03 4.216440287334131433e-03 4.222626837905150803e-03 4.225386199608431592e-03 4.223951143677592487e-03 4.218966752989554599e-03 4.212669679760474954e-03 4.206993221923670430e-03 4.201514713395940355e-03 4.197073753831485031e-03 4.195529159351732255e-03 4.198470842375132475e-03 4.206332980938666359e-03 4.218112395963805571e-03 4.231959777692674562e-03 4.245836966591766057e-03 4.259278785078183041e-03 4.271843107610751034e-03 4.282488901709990622e-03 4.289489606523817777e-03 4.290881956819492422e-03 4.285730450940320423e-03 4.274074631391232802e-03 4.254961180228246202e-03 4.227778888829917397e-03 4.193478378447316503e-03 4.152505901879057458e-03 4.105223371906272130e-03 4.052258066095468063e-03 3.994585707215266533e-03 3.934427751153110088e-03 3.875155033706555261e-03 3.818310327439289331e-03 3.765501479453256702e-03 3.719301113588542162e-03 3.680909200725964933e-03 3.650002766312753118e-03 3.628112668562859331e-03 3.616385537085543313e-03 3.614022106141148976e-03 3.621248725028181244e-03 3.637793880168677368e-03 3.663842523196982320e-03 3.699252121187439520e-03 3.743888625156923528e-03 3.796433758120282363e-03 3.853446544404171004e-03 3.911881197281112318e-03 3.968062593732116054e-03 4.018471677334058655e-03 4.060557274544580875e-03 4.092743382291048025e-03 4.113781778397673956e-03 4.122167945822341820e-03 4.117724660648676947e-03 4.100763759710363519e-03 4.072659307705685759e-03 4.035022168605508983e-03 3.989997245861100043e-03 3.939711129763177021e-03 3.885492140397375956e-03 3.829111520526336503e-03 3.773382531979182532e-03 3.720465968116907010e-03 3.671458977771791324e-03 3.629546684438372285e-03 3.598570919796123101e-03 3.581110075826835024e-03 3.577962510298976755e-03 3.588101941269299273e-03 3.609530436053943504e-03 3.640403709296344270e-03 3.678658604523049689e-03 3.722303437894672502e-03 3.769255183962351430e-03 3.819409713963879075e-03 3.872479019921715171e-03 3.926578829251035040e-03 3.980059284101019820e-03 4.030673683748542402e-03 4.076130160287837548e-03 4.113826191696648253e-03 4.142714406309313917e-03 4.161078701023227661e-03 4.166662307230550692e-03 4.159280125879905032e-03 4.141258067462415086e-03 4.115073008771927103e-03 4.081410417180701168e-03 4.040155788651136719e-03 3.991762704133597177e-03 3.938896820728727925e-03 3.882656830484755572e-03 3.823497296943703921e-03 3.762787041005350233e-03 3.702041713113900928e-03 3.644397423430034699e-03 3.592631092761616740e-03 3.549806907844912495e-03 3.521205585852842275e-03 3.512358478922005933e-03 3.526523176941494600e-03 3.564147696989418586e-03 3.625272437345196646e-03 3.709672883076615534e-03 3.813536448968569536e-03 3.934204367148154066e-03 4.071074442015959471e-03 4.222165848800614810e-03 4.386460401875975218e-03 4.562520398051094286e-03 4.747180004921774943e-03 4.938536223501407800e-03 5.134796913360656703e-03 5.329836359901867111e-03 5.517667224955604896e-03 5.694968155925489439e-03 5.859137573899813461e-03 6.008259508740127451e-03 6.142021636217607355e-03 6.261029706406490147e-03 6.363512864523234239e-03 6.449839565691031958e-03 6.523127891015995453e-03 6.586005778005309293e-03 6.638798522290182032e-03 6.681174839584061789e-03 6.714023922875914097e-03 6.738448499942876341e-03 6.756762967906403822e-03 6.770710307949444687e-03 6.783834969723523574e-03 6.800870594425534495e-03 6.825623836647862382e-03 6.860902930341081403e-03 6.906154254325379618e-03 6.960628102728069061e-03 7.025040625222403988e-03 7.099118970883344822e-03 7.181989118484432069e-03 7.273546883364906922e-03 7.374776921438597720e-03 7.484973523987029781e-03 7.601355803543462415e-03 7.722416904803026082e-03 7.846857777607404300e-03 7.973455187746661052e-03 8.102595023574238678e-03 8.234043371260163155e-03 8.366328228313995446e-03 8.499580945723152203e-03 8.632980511788290734e-03 8.763730988271626818e-03 8.892597955518036570e-03 9.021504910656652151e-03 9.150798756494840647e-03 9.279781694356207047e-03 9.405939990352852123e-03 9.525915914985352492e-03 9.638110308039994634e-03 9.744274507146606645e-03 9.845499891451163499e-03 9.941951161185911059e-03 1.003439139824566055e-02 1.012433163551224383e-02 1.021437830357260768e-02 1.030711983095819288e-02 1.040662794718061508e-02 1.051516554153648052e-02 1.063368112887640160e-02 1.076257574641494193e-02 1.089934410045652682e-02 1.104221712704278775e-02 1.119302688753015529e-02 1.135537056242546909e-02 1.153053352967276998e-02 1.171828541594449602e-02 1.191755065590327685e-02 1.212668171215986433e-02 1.234181919669679293e-02 1.255816508545564217e-02 1.277390078095539706e-02 1.298625722170586132e-02 1.319243684431263899e-02 1.339060681667590680e-02 1.357487837700694679e-02 1.373998367476703120e-02 1.388436835852999152e-02 1.400694872248858282e-02 1.410389411245802083e-02 1.417189284881814615e-02 1.421410409700515388e-02 1.423509764765165664e-02 1.423702766220571320e-02 1.422480995514703930e-02 1.420520165446193667e-02 1.418342578765227971e-02 1.416279408145962315e-02 1.414601205414586782e-02 1.413691989472573921e-02 1.413624458715068838e-02 1.414337060075602885e-02 1.415817594200751740e-02 1.418010226712479449e-02 1.421006771223988323e-02 1.425024514034954441e-02 1.430163123617125831e-02 1.436594898367356613e-02 1.444496182792744977e-02 1.453853611212389124e-02 1.464572671837388422e-02 1.476417292643661394e-02 1.488927215006783170e-02 1.501613148784045407e-02 1.514268376101727924e-02 1.526778892410228343e-02 1.538923623904526507e-02 1.550327707777352654e-02 1.560803221404117626e-02 1.570327442449532401e-02 1.578763025441103432e-02 1.585647611659714296e-02 1.590040546425285778e-02 1.590844574837619457e-02 1.587349437800817872e-02 1.578959520039485351e-02 1.564873231718449942e-02 1.544545146776537398e-02 1.517817988949167300e-02 1.484647146860055590e-02 1.444822851995201940e-02 1.398161063929218885e-02 1.344809881574984302e-02 1.284898541551433328e-02 1.218692672194292281e-02 1.146894619225823780e-02 1.070516859835559179e-02 9.906049663700802754e-03 9.080233747609564587e-03 nan nan nan nan nan nan nan nan nan nan nan nan nan nan nan nan nan nan nan nan nan nan nan nan nan nan nan nan nan nan nan nan nan nan nan nan nan nan nan nan nan nan nan nan nan nan nan nan nan nan nan nan nan nan nan nan nan nan nan nan nan nan nan nan nan nan nan nan nan nan nan nan nan nan nan nan nan nan nan nan nan nan nan nan nan nan nan nan nan nan nan nan nan nan nan nan nan nan nan nan nan nan nan nan nan nan nan nan nan nan nan nan nan nan nan nan nan nan nan nan nan nan nan nan nan nan nan nan nan nan nan nan nan nan nan nan nan nan nan nan nan nan nan nan nan nan nan nan nan nan nan nan nan nan nan nan nan nan nan nan nan nan nan nan nan nan nan nan nan nan nan nan nan nan nan nan nan nan nan nan nan nan nan nan nan nan nan nan nan nan nan nan nan nan nan nan nan nan nan
[truncated: 254,980 more chars]
