# Supplementary material for: Multipolar electric and magnetic contributions to sum-frequency generation spectra reveal biaxial interfacial water structure
Source: Nat Commun. 2026 May 13;17:4333. doi: 10.1038/s41467-026-72345-4 (PMC13172427; doi:10.1038/s41467-026-72345-4)
Supplement: Supplementary file 3 — Source data [file 41467_2026_72345_MOESM3_ESM.zip › SourceData/SuppFig17(a,c).txt]

# f no_mean_sub no_mean_sub_err mean_sub mean_sub_err
-5.368036378281251018e+03 nan nan nan nan
-5.347188622031249906e+03 nan nan nan nan
-5.326340865781248795e+03 nan nan nan nan
-5.305493109531251321e+03 nan nan nan nan
-5.284645353281250209e+03 nan nan nan nan
-5.263797597031249097e+03 nan nan nan nan
-5.242949840781250714e+03 nan nan nan nan
-5.222102084531249602e+03 nan nan nan nan
-5.201254328281248490e+03 nan nan nan nan
-5.180406572031250107e+03 nan nan nan nan
-5.159558815781249905e+03 -2.302125477874259266e-02 9.220369172522527301e-02 -3.778634823046025937e-02 1.345075309367235392e-02
-5.138711059531248793e+03 -4.337108063371602346e-02 9.001566022114865229e-02 -5.019713812561709537e-02 1.162829394707986901e-02
-5.117863303281250410e+03 -4.941642872377549622e-02 8.079090923752568765e-02 -4.310737114613373555e-02 1.129518774875930623e-02
-5.097015547031250208e+03 -8.770126909521075431e-02 7.005202792613621221e-02 -3.972175277485607420e-02 1.019809697832147269e-02
-5.076167790781248186e+03 -9.581563029019317737e-03 6.748727051627828599e-02 -3.344739852235597416e-02 1.282434238337691254e-02
-5.055320034531250712e+03 -4.515172843761313531e-02 5.650428686270882184e-02 -4.678448916814972186e-02 1.050280949238804711e-02
-5.034472278281250510e+03 7.990493197071126333e-03 4.568552533583226244e-02 -3.218389549311602427e-02 1.074638493774265034e-02
-5.013624522031248489e+03 -3.553967714697137820e-02 3.869147426828383612e-02 -1.235118033974976805e-02 8.844571580715464287e-03
-4.992776765781250106e+03 -3.262061050900715020e-02 2.996555947714850746e-02 -4.175944967464753285e-03 8.476333950393443589e-03
-4.971929009531249903e+03 1.039933060366799410e-02 3.108266748259948600e-02 -7.312300974992312456e-03 8.347718758733625039e-03
-4.951081253281248792e+03 -1.718391871990759823e-02 3.307394323827501925e-02 -1.945579130090162182e-03 8.774262049599843016e-03
-4.930233497031249499e+03 1.587310359142884986e-02 3.391543122836870178e-02 -4.489040433233655245e-03 9.389183824661610431e-03
-4.909385740781250206e+03 -8.504799147372345616e-03 2.716800544473878948e-02 -4.677730847472826893e-03 8.440704489444008154e-03
-4.888537984531249094e+03 -1.004204486845445589e-02 3.253227859250562570e-02 -3.258384865458005628e-03 8.933001770898771343e-03
-4.867690228281249802e+03 -2.087901957062605202e-02 3.122333455163853536e-02 -2.758297690605543938e-03 8.122674588390509792e-03
-4.846842472031250509e+03 -4.657610179533715547e-03 3.058370023386013450e-02 -5.461142951918508855e-04 8.770174808774577196e-03
-4.825994715781248487e+03 1.233003146961641518e-03 3.356480916674403625e-02 -5.948106132140298799e-05 9.465141442881611425e-03
-4.805146959531249195e+03 -7.985858767385100102e-03 3.099294644323575751e-02 1.554585760363600896e-03 9.571905090951153203e-03
-4.784299203281249902e+03 4.123452755789523520e-03 3.143870107326413726e-02 4.948503953016607834e-04 1.010336872061902078e-02
-4.763451447031249700e+03 -2.138761928585640112e-02 3.697217181600048752e-02 -3.998101478918945732e-03 9.834530066619950189e-03
-4.742603690781249497e+03 2.342461922145114978e-02 3.911580491300559875e-02 5.731302255848989315e-03 1.003432948560351208e-02
-4.721755934531250205e+03 9.658811756528436470e-04 3.856874033131519469e-02 -5.315214937798753411e-05 9.982871270195372085e-03
-4.700908178281249093e+03 -1.581273636708972058e-02 3.864115410085881830e-02 1.282004091740068016e-03 1.206207548752615336e-02
-4.680060422031247981e+03 6.681919173181358716e-03 4.531046708681490259e-02 6.458590008121503634e-03 1.419414754621102157e-02
-4.659212665781249598e+03 1.084186212744803115e-03 4.840837029198272884e-02 6.560102055897678794e-03 1.277350455630329486e-02
-4.638364909531248486e+03 3.163600895532922563e-02 5.165563248493180298e-02 9.459201674355705372e-03 1.355179741017367365e-02
-4.617517153281248284e+03 4.562004313163726954e-02 5.096039187016945110e-02 6.968472871688660350e-03 1.500098589706934729e-02
-4.596669397031249900e+03 -1.596941688282303359e-02 5.406565707812549526e-02 3.637833029210485198e-03 1.645932013543499259e-02
-4.575821640781248789e+03 -1.366192275336188108e-03 5.870984514646684221e-02 2.867931649356368802e-03 1.741222937383551592e-02
-4.554973884531248586e+03 -2.041795677245585722e-02 7.777045684794040015e-02 -1.035786343375981119e-02 1.928290641815976966e-02
-4.534126128281250203e+03 -2.242525855251090161e-02 7.156766855603217958e-02 -1.634574446548039961e-02 2.193674596609992630e-02
-4.513278372031249091e+03 1.075209013843691748e-03 7.815090521446042826e-02 -3.277772870553215950e-02 2.067205767505080061e-02
-4.492430615781248889e+03 4.299079152339933992e-03 9.093559007472783173e-02 -2.395781478698523481e-02 2.502755605047489798e-02
-4.471582859531250506e+03 4.770618424279307775e-03 8.529318476574611341e-02 -2.110666316459969966e-02 2.967371606664449477e-02
-4.450735103281249394e+03 -2.670881489142205509e-02 1.058992317703850161e-01 -5.779971345440484271e-02 3.564013697722366592e-02
-4.429887347031248282e+03 -9.340301574485192215e-02 1.017678960929484233e-01 -6.098240973186845604e-02 3.591014041445819704e-02
-4.409039590781250809e+03 -1.044755507497446140e-01 1.282073318583772381e-01 -3.262778622013574881e-02 3.932940828706504854e-02
-4.388191834531249697e+03 -1.128791475268429711e-01 1.312588465371562763e-01 -5.001755704729964752e-02 4.133793315336908164e-02
-4.367344078281248585e+03 5.022605025922223000e-03 1.266305945564296098e-01 -8.259012959514205887e-02 4.460955698337457781e-02
-4.346496322031251111e+03 -1.162643053453443487e-01 1.230473362382262376e-01 -1.689654092072380986e-01 5.233181935440540250e-02
-4.325648565781249999e+03 -1.670949582861253335e-01 1.322952380162932817e-01 -1.606370468300095389e-01 6.322592017846036250e-02
-4.304800809531248888e+03 1.417435194735699143e-02 1.706559815420716220e-01 -8.923007369479901696e-02 5.261586096255778389e-02
-4.283953053281251414e+03 4.905603987683760520e-02 1.477863964463934365e-01 -8.417140680832886634e-02 5.732550865040399179e-02
-4.263105297031250302e+03 -5.728984687563296041e-02 1.559671185461968257e-01 -1.253016030776928635e-01 7.010846870028625277e-02
-4.242257540781249190e+03 -2.015757321629174648e-01 1.482580460249481591e-01 -5.043243703094261315e-02 6.516927681482256873e-02
-4.221409784531250807e+03 -2.301771990434259285e-01 1.864832766255812846e-01 -1.127939457515440280e-01 7.837455819489812237e-02
-4.200562028281250605e+03 -9.460990236486149785e-02 1.845804273618744940e-01 -1.354495136328923433e-01 7.221611740468725227e-02
-4.179714272031249493e+03 -7.992430445582662801e-02 1.770180472284578754e-01 -1.974161337106834779e-01 7.146175536833707098e-02
-4.158866515781250200e+03 -4.301828947653512092e-01 2.310444055615286651e-01 -3.292357737088763558e-01 1.062692528303821882e-01
-4.138018759531249998e+03 -5.120492179589544168e-01 2.313287425571477762e-01 -5.953502577573132060e-01 1.099121371655363000e-01
-4.117171003281248886e+03 -9.364840968246346264e-01 2.412611241551368968e-01 -1.032977051667320456e+00 1.640800916178037638e-01
-4.096323247031250503e+03 -2.333070429941877411e+00 3.948225004844090336e-01 -2.636207077184248071e+00 2.490215858171834773e-01
-4.075475490781250301e+03 -9.781085004051384146e+00 5.346422630801067610e-01 -9.938297680956113211e+00 3.814474581393756392e-01
-4.054627734531249189e+03 -4.478127695847516776e+01 1.061941778573635586e+00 -4.456033320920622742e+01 8.935554695772418565e-01
-4.033779978281249896e+03 -6.917376975620045698e+01 1.599078099866496627e+00 -6.907267614653382282e+01 1.456185590482237169e+00
-4.012932222031249694e+03 -4.779652025952415073e+01 2.438750238379499002e+00 -4.695036248923039324e+01 2.236404603396216828e+00
-3.992084465781249492e+03 -3.012525504186536907e+01 3.836923310515659935e+00 -2.987575137409180215e+01 3.372845051699363328e+00
-3.971236709531250199e+03 -1.932242169918684382e+01 3.812175587808538602e+00 -1.885745789486376012e+01 3.582014102325583593e+00
-3.950388953281249997e+03 -1.142573743831328770e+01 4.888298387263916744e+00 -1.039064714214255503e+01 4.553528015956705310e+00
-3.929541197031249794e+03 7.970119628593515415e+00 6.248072573846071620e+00 7.125205749508723763e+00 5.829089807972290593e+00
-3.908693440781250501e+03 1.882432943663804537e+01 6.183629974249427619e+00 1.801567015004317440e+01 5.709664365630496619e+00
-3.887845684531249390e+03 3.306342518271667075e+01 6.337126742034032034e+00 3.216031728024467640e+01 6.220116954038939383e+00
-3.866997928281249187e+03 4.191544358920211266e+01 7.078497625993109388e+00 4.239668155415807860e+01 6.918315953648312977e+00
-3.846150172031250349e+03 4.670586286799424869e+01 8.716544811682418015e+00 4.857785647043167643e+01 8.201892113304303678e+00
-3.825302415781249692e+03 4.471450896381671214e+01 8.033049587129598379e+00 4.483200956803140258e+01 7.746174450915998655e+00
-3.804454659531249490e+03 4.761810621043105130e+01 7.406211500005137616e+00 4.800885421231247108e+01 7.154956120669052844e+00
-3.783606903281249288e+03 3.666895895646838710e+01 8.868257730897786573e+00 3.872193646203906781e+01 8.643776588537393835e+00
-3.762759147031249995e+03 4.130088799101552155e+01 8.314315244987227516e+00 4.282266757602837259e+01 8.044686166853514564e+00
-3.741911390781249793e+03 4.227637307493802155e+01 8.024740809761835791e+00 4.093288111821009068e+01 7.885828240995133243e+00
-3.721063634531248681e+03 3.251995220368507233e+01 7.627606566914475472e+00 3.268440314887416065e+01 7.747158391746577166e+00
-3.700215878281250298e+03 2.418854060166646391e+01 7.347964015513817948e+00 2.476420624122817316e+01 7.559825791766953351e+00
-3.679368122031249186e+03 2.157257583935219714e+01 5.754761873998331723e+00 2.229859871039173314e+01 5.355226155662152543e+00
-3.658520365781248984e+03 1.838799327808885309e+01 4.631695201717825228e+00 1.865016816779932185e+01 4.666935959632767528e+00
-3.637672609531250146e+03 1.128774550022332335e+01 4.021642858449118840e+00 1.090088293625730920e+01 3.945019074632771794e+00
-3.616824853281249489e+03 7.814414882510631877e+00 3.002807616736308471e+00 7.803078479579470539e+00 2.978068359569058465e+00
-3.595977097031249286e+03 7.781498321732235546e+00 1.998401564124511420e+00 7.544796448013957324e+00 1.995136554284068442e+00
-3.575129340781249539e+03 6.917672494354793145e+00 2.104099177110707153e+00 6.306959642883261274e+00 1.967822481011251456e+00
-3.554281584531249791e+03 4.888882757466618934e+00 1.642439288570431311e+00 4.340607032291493361e+00 1.354369609864173096e+00
-3.533433828281249589e+03 4.438411724880325870e+00 1.474159811171237067e+00 4.603746718620824296e+00 1.293686434928713158e+00
-3.512586072031249842e+03 3.362427714578132498e+00 1.147001810741694605e+00 3.806540141407835698e+00 9.892979946746083275e-01
-3.491738315781249639e+03 3.551105338501105102e+00 9.542160812460454000e-01 3.541589665172038437e+00 8.184246372791474933e-01
-3.470890559531249892e+03 1.859331953161238449e+00 7.609654890280993511e-01 1.994565001912601554e+00 7.125638709355089917e-01
-3.450042803281249689e+03 1.748359376370276053e+00 7.757734702125561599e-01 1.461528864326276933e+00 6.296287940344659217e-01
-3.429195047031249942e+03 9.207008861643959374e-01 5.293395859801270920e-01 9.544825792573204959e-01 4.343725881206026984e-01
-3.408347290781250194e+03 6.166661696985215046e-01 5.129274356400993495e-01 7.243467549700598473e-01 4.083135965303001380e-01
-3.387499534531249992e+03 3.650621048614169362e-01 4.195062502204343069e-01 6.752763484416594020e-01 3.068101890735366877e-01
-3.366651778281250245e+03 1.361766823602608145e-01 3.613276669540015917e-01 5.542358998880230203e-01 2.582257358913657708e-01
-3.345804022031249588e+03 6.391883111794484096e-01 3.323010862648534403e-01 5.397944998872216127e-01 2.391062677410961124e-01
-3.324956265781249385e+03 4.902561881385738007e-01 2.665439274829961569e-01 5.098817093915036791e-01 1.801320179600487681e-01
-3.304108509531249638e+03 3.758364520773001538e-01 2.460745018586880939e-01 4.345361882942906373e-01 1.529849870296637604e-01
-3.283260753281249890e+03 1.771667599789514547e-01 2.601258660622519647e-01 3.572434698164935751e-01 1.132482541515032470e-01
-3.262412997031249233e+03 3.796090035731169432e-01 2.113754350923348624e-01 2.568356803715698411e-01 1.038401913012075295e-01
-3.241565240781249486e+03 1.421932066359345992e-01 2.039579323632689789e-01 1.702805004880640349e-01 9.835047210329478373e-02
-3.220717484531250193e+03 3.998965590838116646e-01 1.976843255033516600e-01 2.133137524873518209e-01 7.355589424766634243e-02
-3.199869728281249081e+03 9.052776201585978344e-02 1.623439552958746701e-01 9.693298776179491705e-02 6.709022594609950763e-02
-3.179021972031249788e+03 2.188782572735405163e-01 1.924740400676843988e-01 1.983251576789134552e-01 6.418206917232023578e-02
-3.158174215781250041e+03 1.435423375878208396e-01 1.548871359794028180e-01 1.292008293390445595e-01 6.690092081812165636e-02
-3.137326459531249384e+03 2.031052339690424258e-01 1.510757865848044168e-01 1.060898932029207542e-01 5.311824093831591515e-02
-3.116478703281250091e+03 -2.855166547998687007e-02 1.526025679235115118e-01 9.116765673489063415e-02 4.606618852964803473e-02
-3.095630947031248979e+03 1.226217943274505867e-01 1.368229788486716725e-01 5.941567833985109126e-02 4.170410235196544274e-02
-3.074783190781249687e+03 -1.941922425697598445e-02 1.240452394799609059e-01 6.429388500510978266e-02 4.250882906792140259e-02
-3.053935434531249939e+03 4.189929424806081854e-02 1.326317964693479179e-01 7.847002549091598722e-02 3.419390377426209660e-02
-3.033087678281249282e+03 -1.333476246096124140e-02 1.211411493301137454e-01 6.092066461113727904e-02 3.309278048269232581e-02
-3.012239922031249534e+03 -5.794043311048986677e-02 1.282059504039927134e-01 5.479122957260823545e-02 3.207579863673068465e-02
-2.991392165781250242e+03 1.311389505878053363e-01 1.064566157229842464e-01 5.064786662090253050e-02 2.656007786516992666e-02
-2.970544409531249585e+03 -1.854843478765122455e-02 1.018127906957007889e-01 1.022581105608140126e-02 2.874501948780146254e-02
-2.949696653281249837e+03 9.618756218821947201e-02 8.599964377804093785e-02 3.637954345980413950e-02 2.346497944342911326e-02
-2.928848897031250090e+03 3.565518494305717351e-02 1.065861845374301287e-01 2.113602780544531282e-02 2.291304731230411548e-02
-2.908001140781248978e+03 3.113781039471365600e-02 8.969137100339631685e-02 3.790312512262673100e-02 2.263897866788595892e-02
-2.887153384531249685e+03 1.251530111552332826e-02 1.056934595797079102e-01 2.255211588538450981e-02 2.231040699475092884e-02
-2.866305628281250392e+03 -4.661396201031165615e-02 1.072981124880266063e-01 3.530237081191564194e-03 2.093921739543343208e-02
-2.845457872031249281e+03 -1.995428526813941908e-03 9.231471272224504865e-02 9.156259103877619973e-03 1.706998099350950579e-02
-2.824610115781249988e+03 -1.028221967748187832e-01 9.500649215310433271e-02 3.624423851551358388e-03 1.626320610962240371e-02
-2.803762359531250240e+03 5.313952563448715895e-03 8.625771440765013509e-02 -7.051658880849331554e-03 1.569487682510089382e-02
-2.782914603281249583e+03 4.075905653173080012e-02 8.608038360830291835e-02 2.087422564117121307e-03 1.717541541908110606e-02
-2.762066847031249836e+03 -4.185487759003864161e-02 9.693933673051366440e-02 -1.615470053492827976e-02 1.649635206956778094e-02
-2.741219090781250088e+03 4.080236870089293949e-02 1.032109707818414657e-01 -2.146565363496218820e-02 1.511926449833632044e-02
-2.720371334531249431e+03 -1.713311374548515814e-02 1.145962713745722755e-01 -2.526704775764450350e-02 1.529690343780525617e-02
-2.699523578281249684e+03 -7.146604205689818801e-02 1.045186062963112950e-01 -3.273911365678514040e-02 1.380892968988335981e-02
-2.678675822031249936e+03 -4.282370627616559344e-02 1.124123515094803821e-01 -4.169189621410721025e-02 1.574247108592806768e-02
-2.657828065781249279e+03 -9.330181221860009422e-02 1.156611530626527329e-01 -4.535755141837628790e-02 1.933721960192046063e-02
-2.636980309531249986e+03 -7.597200582708364680e-02 1.197154936823898314e-01 -6.600508167724898623e-02 1.918054944082330654e-02
-2.616132553281249329e+03 -4.548371371814230457e-02 1.334980427194276675e-01 -5.689755395147184230e-02 1.991181153415509317e-02
-2.595284797031249582e+03 -3.794049010784160403e-02 1.533140064910519240e-01 -6.135003260152983168e-02 1.815505165411919128e-02
-2.574437040781250289e+03 -2.224190008825525366e-01 1.323544735585098775e-01 -9.454697335392434066e-02 2.388082403525198030e-02
-2.553589284531249632e+03 -7.330315365184172927e-02 1.493295787721670154e-01 -9.911055909151725296e-02 2.306205724327137219e-02
-2.532741528281249884e+03 -1.304786869241405800e-01 1.701492533630235282e-01 -1.229103892769854711e-01 2.308504420700785431e-02
-2.511893772031250137e+03 -1.584160039524331320e-01 1.837660441807950629e-01 -1.523022689324655399e-01 2.265600399649752433e-02
-2.491046015781249480e+03 -1.900045399570686189e-01 1.952369923592529033e-01 -1.706480838498581343e-01 2.203069665264488497e-02
-2.470198259531249732e+03 -1.251802493559949804e-02 2.182403746003905021e-01 -1.652389455395885109e-01 2.576542369398346355e-02
-2.449350503281250440e+03 -2.569458500301338710e-01 2.205248407754920315e-01 -2.084805706808764703e-01 2.886377165036192391e-02
-2.428502747031249328e+03 -3.966037504922476781e-02 2.351380470368741593e-01 -2.063365090967715920e-01 3.457500014924208553e-02
-2.407654990781249580e+03 -4.097563499333304327e-01 2.447666580845399009e-01 -2.109441409982518445e-01 3.303319851782118843e-02
-2.386807234531250288e+03 -1.812710942000724523e-01 2.539023523624849843e-01 -2.356685992139922192e-01 3.544832648872384834e-02
-2.365959478281249176e+03 -2.311278657235479594e-01 2.321650989329735182e-01 -2.758393804747586442e-01 4.003873036408879538e-02
-2.345111722031249883e+03 -1.576399838821183064e-01 2.742136178319821704e-01 -3.088187050423753521e-01 4.569412024269612488e-02
-2.324263965781250135e+03 -3.378326167781698919e-01 3.073014922543663707e-01 -3.056780644249144085e-01 5.181089385867691105e-02
-2.303416209531249024e+03 -4.941466168611077237e-01 3.113675587578589310e-01 -3.284105305005711739e-01 4.491328628276269191e-02
-2.282568453281249731e+03 -3.264040189552550042e-01 2.946236097715872471e-01 -2.629373128086746059e-01 5.340192358848026843e-02
-2.261720697031249983e+03 -4.432774277205153157e-01 2.895975706666471527e-01 -2.021620731365987023e-01 4.059718830121949312e-02
-2.240872940781249326e+03 -4.968790782511611076e-02 3.319890230441624457e-01 -9.962877707463527188e-02 4.800773479925335430e-02
-2.220025184531249579e+03 1.427194521565554597e-01 3.159681169931122802e-01 -5.240849621306063050e-02 5.401631914834187365e-02
-2.199177428281250286e+03 -7.741517119990423690e-02 2.999918462653229367e-01 5.552860487024121466e-02 4.440869946773332022e-02
-2.178329672031249629e+03 -1.846370557689102632e-01 3.061934256654745834e-01 8.773685754421431393e-02 4.586537180042735834e-02
-2.157481915781249882e+03 -2.263690696868041544e-02 2.936598678381841521e-01 1.149686900548925889e-01 4.759850694872009430e-02
-2.136634159531249679e+03 -2.009617528573323930e-01 2.527550340546831920e-01 8.520866573082503531e-03 4.469705132188424301e-02
-2.115786403281249477e+03 -4.008972359766423132e-02 2.655394866750402372e-01 1.978131996442572538e-02 3.951245057573705283e-02
-2.094938647031250184e+03 -1.537269782303213039e-01 2.752670098152711353e-01 1.076859736091647160e-02 3.905911533378395722e-02
-2.074090890781249982e+03 -2.425236859529561750e-01 2.617435545396081253e-01 -1.604550629180726343e-02 3.834858514492379272e-02
-2.053243134531249780e+03 -1.979480658750756850e-01 2.606295521937582182e-01 -1.906343064399968618e-02 4.016457270519699363e-02
-2.032395378281250260e+03 3.630618251157308879e-02 2.697341559193270344e-01 -4.689914320466191666e-02 4.825277654403661853e-02
-2.011547622031249148e+03 -1.842189009444676617e-01 3.038802633823481369e-01 -2.329161924651955776e-02 4.756998073615390649e-02
-1.990699865781249855e+03 -8.252280363152644793e-02 2.998395982121241365e-01 -9.149170801928720176e-02 4.776965833472577444e-02
-1.969852109531250335e+03 -6.141633039223858004e-02 3.429221639474677175e-01 -1.742190172402408033e-01 7.228159673972281429e-02
-1.949004353281249223e+03 -1.776978683732956810e-01 4.306565796363878706e-01 -1.911018757019250780e-01 7.077205140843850772e-02
-1.928156597031249930e+03 -2.106473150425756669e-01 5.149791649959964968e-01 -4.220124241534968790e-01 1.076146146305948237e-01
-1.907308840781249728e+03 -1.197374056049987506e-01 6.480514219069530846e-01 -5.897535183944337955e-01 1.511899170080766852e-01
-1.886461084531249753e+03 -1.451751231057397451e+00 9.647333930584126582e-01 -1.856721250996375749e+00 2.798399659579885457e-01
-1.865613328281249778e+03 -2.653330475228798058e+00 1.377678079753132945e+00 -2.763032073302030600e+00 5.479320779203149527e-01
-1.844765572031249803e+03 -1.258148155821474934e-01 1.892621422245668095e+00 -1.055673949151660462e+00 8.161899131813961095e-01
-1.823917815781249828e+03 1.058813536450676329e+00 1.631645944799031467e+00 2.314544218137533083e-01 6.216244768417150679e-01
-1.803070059531249626e+03 1.815139944800320926e+00 1.293137376825229445e+00 1.399703831011174682e+00 4.024372373814661397e-01
-1.782222303281250106e+03 3.144503674538473015e-01 8.716824551255151210e-01 7.322125490401720782e-01 2.553039036971919695e-01
-1.761374547031249676e+03 -5.966289400809831056e-01 7.515117174338168393e-01 3.308126102617449105e-01 1.555617999551333619e-01
-1.740526790781249929e+03 1.101317116378003162e-02 6.457952147609140603e-01 2.124350025700312838e-01 1.208505108662031730e-01
-1.719679034531249727e+03 -7.151180612004340298e-02 5.870443712128696756e-01 -6.992491986989644859e-02 1.278292304808886781e-01
-1.698831278281249524e+03 -1.691099027804969235e-01 6.042361642101049535e-01 -5.603023443044214541e-02 1.163142911713025002e-01
-1.677983522031250004e+03 -9.308864091211603575e-02 5.496635682064751061e-01 -4.476925730866464920e-02 1.065043208539327990e-01
-1.657135765781250029e+03 -2.864593973713085995e-01 6.042572757628463798e-01 -4.966225765251105345e-02 9.529289811642310815e-02
-1.636288009531249600e+03 -5.090016768501726130e-02 5.686506379688747170e-01 -6.394444549772342057e-02 9.792657852293791543e-02
-1.615440253281249852e+03 -1.743324224941595058e-01 5.644328854373941162e-01 -1.003379570737285842e-01 9.934156369128134545e-02
-1.594592497031249877e+03 1.212330800696653915e-01 6.555676964305372501e-01 -4.669836266588579116e-02 1.252402326229445639e-01
-1.573744740781249902e+03 -5.080515606050972632e-02 5.698214484570832683e-01 1.385974506284432146e-02 1.108019750816887361e-01
-1.552896984531249927e+03 1.126156974844763625e-01 6.087979080020402556e-01 1.020256065807600802e-02 1.149161032775232877e-01
-1.532049228281249725e+03 -3.741087800704336330e-01 5.927809177757349390e-01 -6.808731529403713734e-02 1.048395839486290365e-01
-1.511201472031249523e+03 1.638430477388878037e-01 6.320719980551379180e-01 -1.221158322482667757e-01 1.216651119206028503e-01
-1.490353715781250230e+03 -5.442987963748431302e-01 6.210975300579257841e-01 -5.965663414328434971e-02 1.192574230095197613e-01
-1.469505959531250028e+03 3.552549140329644417e-01 8.102264031586241533e-01 -1.141499101040365366e-01 1.317453146720594381e-01
-1.448658203281249826e+03 4.321083084279171982e-01 6.714043623375262060e-01 -8.412168416253394676e-02 1.368639229757823983e-01
-1.427810447031249623e+03 1.936900430016119390e-01 7.675547986379055443e-01 -1.328330507526095938e-01 1.384886729417529883e-01
-1.406962690781250103e+03 -4.279036541655296122e-01 7.353229956003993761e-01 -2.030371511943568630e-01 1.435634406230008320e-01
-1.386114934531249901e+03 -8.818005127701268597e-02 8.835529297412650918e-01 -1.210664246019289292e-01 1.445784951720465450e-01
-1.365267178281249699e+03 -4.264139529567349818e-02 8.167821279087907893e-01 -1.601340963923969518e-01 1.362684220329276885e-01
-1.344419422031250178e+03 3.341727831505661994e-01 7.652665738116740668e-01 -1.097999436692351644e-01 1.561619446656438426e-01
-1.323571665781249976e+03 -2.677050096189562689e-01 9.815155364996682730e-01 -1.546698177156873022e-01 1.631504130940711894e-01
-1.302723909531249774e+03 5.901934489898950226e-02 7.838101408830017158e-01 -1.798973934685007547e-01 1.490095590522203528e-01
-1.281876153281250254e+03 4.385532293015968475e-01 9.508275884313073245e-01 -1.182121942321179009e-01 1.897219942023616601e-01
-1.261028397031249824e+03 -1.864861674047849638e-01 8.618093944472583479e-01 -1.912739813235359299e-01 1.476263055307836525e-01
-1.240180640781249622e+03 2.261388039156082830e-01 1.009298062908795091e+00 -1.554580550058562161e-01 1.969826204709962669e-01
-1.219332884531249874e+03 -5.653367543409785201e-01 1.105046419595723473e+00 -3.153025522833521888e-01 1.780294270758159825e-01
-1.198485128281250127e+03 3.509729167759241888e-03 1.296631173251557634e+00 -2.563195391550223134e-01 2.147658102077084630e-01
-1.177637372031249924e+03 -6.367242361821670027e-01 1.228772607540234985e+00 -8.430571442268053328e-02 2.254393013551617697e-01
-1.156789615781249495e+03 -7.492998324626909401e-01 1.096283938301721550e+00 -6.246378739716644535e-02 2.392589260661307782e-01
-1.135941859531250202e+03 6.270214507041298457e-01 1.366798883299659595e+00 -2.411175907228751414e-01 2.572261657635560583e-01
-1.115094103281249772e+03 -5.785768352998570396e-01 1.592756319187082159e+00 -2.664830249184077515e-01 2.614539957173213636e-01
-1.094246347031249570e+03 -1.616431635302600478e+00 1.722634259928480516e+00 -4.182030366023160028e-01 3.561228193213555326e-01
-1.073398590781250050e+03 -8.868125500733311517e-01 2.062104707743622978e+00 -7.118801272736070551e-01 3.704617116967434676e-01
-1.052550834531249848e+03 -8.201517677980665333e-01 1.820527124554902620e+00 -7.533548756371630795e-01 4.124730391785915717e-01
-1.031703078281249645e+03 6.143221762902967287e-01 2.396094613755209490e+00 -5.897672318827942295e-01 4.808085812294841110e-01
-1.010855322031250012e+03 -1.364529668668264861e+00 2.598249087472292995e+00 -2.233407504697492163e-01 5.681213854405453567e-01
-9.900075657812500367e+02 -1.057930001950690535e+00 2.833828265107989797e+00 6.215754401565385528e-02 6.026376053300068758e-01
-9.691598095312498344e+02 -3.129560555255386234e+00 3.625305571310426078e+00 3.739142892739736879e-01 7.653212931369585137e-01
-9.483120532812502006e+02 -1.524212638828054356e+00 4.575739560859343413e+00 1.981052753673709921e+00 8.814087255931826181e-01
-9.274642970312499983e+02 5.244334694448212986e+00 4.303727984430380182e+00 3.817076703115681369e+00 8.909508660101044253e-01
-9.066165407812499097e+02 7.469552081778863872e+00 4.736369905475389608e+00 5.140287874511141553e+00 9.898532908075264869e-01
-8.857687845312500485e+02 8.706995891959376621e+00 4.902184461205998822e+00 6.614761083732813240e+00 1.009722672009413236e+00
-8.649210282812498463e+02 7.494770052706759778e+00 5.079264952516672871e+00 8.336064957153384469e+00 1.059339357502048440e+00
-8.440732720312498714e+02 5.068894146251910371e+00 4.569636316530117703e+00 9.402666515952704529e+00 1.007309704115886717e+00
-8.232255157812498965e+02 1.357686557107822978e+01 4.670284039541103382e+00 1.036426800349412325e+01 8.706647795912427767e-01
-8.023777595312498079e+02 1.265849041057027868e+01 4.690543379132983581e+00 1.020735245800799262e+01 8.710310040026361111e-01
-7.815300032812499467e+02 1.167755515369023733e+01 4.248725190185340672e+00 8.935281047750320838e+00 9.341464847413359918e-01
-7.606822470312499718e+02 1.180233631298012575e+01 4.838562288345872098e+00 7.991573529424984557e+00 1.022829174284020981e+00
-7.398344907812499969e+02 1.065498787572021122e+01 4.523648446627272612e+00 7.638361465428816111e+00 7.920614657461917396e-01
-7.189867345312500220e+02 7.392038376558883961e+00 4.615547256183534230e+00 6.117444586207732016e+00 8.730214124736024317e-01
-6.981389782812498197e+02 3.580315764430338721e+00 4.169877160083889756e+00 5.583680178437716357e+00 9.704128965318777889e-01
-6.772912220312499585e+02 7.463547379958155759e+00 3.982271665923690751e+00 4.712483570696927693e+00 7.968516202150398575e-01
-6.564434657812498699e+02 1.240461998330403048e+00 4.680955274706461999e+00 4.886782249907473563e+00 7.789173362525226851e-01
-6.355957095312498950e+02 4.937558074125929508e+00 4.276594919148892338e+00 3.526002891521657912e+00 9.640762932195255930e-01
-6.147479532812500338e+02 -4.924263405979202313e-01 4.104980053625912895e+00 2.592926386646285053e+00 9.120195603763172620e-01
-5.939001970312499452e+02 3.386015570253940510e+00 4.491124042626506885e+00 1.936003673089577326e+00 8.355252162533567395e-01
-5.730524407812499703e+02 2.272978264022821993e+00 3.803089054819767334e+00 1.397086258613245757e+00 8.977255096789811262e-01
-5.522046845312499954e+02 -1.538026388745292961e+00 4.198671139289270826e+00 1.780063868806536442e+00 9.291370572242094727e-01
-5.313569282812499068e+02 -1.097132144765870843e+00 4.138235519014940245e+00 1.210159033186991140e+00 8.962569497528599660e-01
-5.105091720312499888e+02 2.255562588723645678e+00 4.303916916373996315e+00 3.214614400645542158e+00 1.091226590436084276e+00
-4.896614157812499570e+02 -6.070884535670755255e-01 4.532498029828194497e+00 3.098215165911462954e+00 1.098008917453435096e+00
-4.688136595312499821e+02 3.361406016330827917e+00 4.808411053624809917e+00 4.556288089903735461e+00 1.015266758872100938e+00
-4.479659032812500072e+02 8.036320216385202997e+00 5.365815613892453761e+00 4.912780078542821727e+00 1.286257029699592325e+00
-4.271181470312500323e+02 5.547024523530323492e+00 6.262531994858606232e+00 6.427472272888065774e+00 1.543027301258860229e+00
-4.062703907812500006e+02 5.375709768884607165e+00 5.711285558195470458e+00 5.757838371080705286e+00 1.704927051028605645e+00
-3.854226345312499689e+02 -6.918877139846814073e-01 7.493919044442703736e+00 3.164253669520720624e+00 1.857765745405000057e+00
-3.645748782812499940e+02 8.858252680180875416e+00 6.656934147587517003e+00 3.750932025897876443e+00 1.672456985041544497e+00
-3.437271220312499622e+02 1.057143951247009639e+01 6.301765561085208134e+00 3.554713438019581950e+00 1.801498228509793575e+00
-3.228793657812499305e+02 3.879841637672861943e+00 5.936651836404017502e+00 2.429934724973520144e+00 1.482365312614538633e+00
-3.020316095312499556e+02 -8.182035028327619974e-01 6.597984628011757557e+00 2.023045774857773704e+00 1.469759355229874442e+00
-2.811838532812499807e+02 6.394070018564671720e+00 6.953631451843206968e+00 2.622283628997701399e+00 1.322142390343782559e+00
-2.603360970312500058e+02 1.236675557746249865e+01 6.212566982412115912e+00 5.157007086326443002e+00 1.368989818420266236e+00
-2.394883407812500025e+02 4.449473913644101941e+00 7.474396099211141120e+00 4.924270527372947015e+00 1.523353015065154192e+00
-2.186405845312499991e+02 -3.553263912950192172e+00 7.989404730754350759e+00 5.162232030842279329e+00 1.944401235015111196e+00
-1.977928282812499958e+02 7.846835930354078670e+00 1.020779536267893484e+01 7.782971346558095860e+00 2.564693655882064771e+00
-1.769450720312499925e+02 2.084825405574448709e+01 7.991947605580281611e+00 1.067174181245263931e+01 1.634007209188368837e+00
-1.560973157812499892e+02 -2.055087809876079419e+01 7.970937379435398817e+00 -1.028761559537331394e+01 1.529965092528355219e+00
-1.352495595312499859e+02 -7.556008863553378418e+00 9.609756846022046162e+00 -7.676582053199735967e+00 2.492949910652991097e+00
-1.144018032812499968e+02 3.846543614455592230e+00 8.206413101510355190e+00 -5.348433218644910170e+00 2.066131002010826112e+00
-9.355404703124999344e+01 -2.939269844192318182e+00 7.724387265006114056e+00 -4.677234677881626723e+00 1.518228563351713412e+00
-7.270629078124999012e+01 -1.427731610202105017e+01 6.601014859303316662e+00 -5.544005967664034529e+00 1.371248228465010710e+00
-5.185853453125001522e+01 -7.141827767197629129e+00 6.816241170092491863e+00 -2.792862618432076616e+00 1.334702566219698960e+00
-3.101077828125000835e+01 5.559401774846332023e-01 6.636973471535497104e+00 -1.917774206723698693e+00 1.473489226806286023e+00
-1.016302203125001746e+01 -3.703611311568483000e+00 5.859041341537870373e+00 -2.297026113546942305e+00 1.463450058772978846e+00
1.068473421874998053e+01 -9.601451875412530867e+00 6.471851185512415228e+00 -3.700120225313688227e+00 1.802444944892280798e+00
3.153249046874998385e+01 -8.680044884716879849e+00 6.394372147661292693e+00 -3.437073178905771353e+00 1.759869775322943530e+00
5.238024671874998006e+01 -1.414748084293319663e-01 7.709645750764112293e+00 -3.250308350532567836e+00 1.875404429546880802e+00
7.322800296874996206e+01 -5.554665826114097094e+00 5.733857985421300540e+00 -5.594139651518388767e+00 1.710271276789149697e+00
9.407575921874996538e+01 -4.869165551341470000e+00 6.229774017278614018e+00 -6.682032193942452736e+00 1.533493949986558524e+00
1.149235154687499687e+02 -8.377252228352300989e+00 5.284418097131188041e+00 -4.937143441385184239e+00 1.305739909508393248e+00
1.357712717187499436e+02 -3.249589507551238654e+00 4.992435589770017224e+00 -4.423709667914576649e+00 1.012402170729921114e+00
1.566190279687499753e+02 8.896896724298170023e-01 4.740630452864766475e+00 -3.297003115684296937e+00 1.105250349406131427e+00
1.774667842187499502e+02 -3.715807340215294019e+00 4.213197703751421663e+00 -3.223621311859069749e+00 1.078766107976354860e+00
1.983145404687499536e+02 1.963286735905339864e+00 4.137044673231570435e+00 -1.324921443938034127e+00 9.251888819710807343e-01
2.191622967187499285e+02 1.425013192702421883e+00 4.270270909970892426e+00 -1.737103210301492728e+00 8.978877815386692163e-01
2.400100529687499602e+02 -3.118603983325503926e+00 3.678322019213533967e+00 -1.258535225568588434e+00 8.918370173363678877e-01
2.608578092187499919e+02 -2.285350429949802642e+00 4.511076745686052547e+00 -1.960871850785222081e+00 8.416693050207837423e-01
2.817055654687500237e+02 8.123450963782840040e-01 4.017207308020925183e+00 -2.573404604862643996e+00 9.015961869110876714e-01
3.025533217187499986e+02 -5.005896653380315975e+00 4.032506480488907918e+00 -3.415411542660780508e+00 9.584167219809854865e-01
3.234010779687499735e+02 -1.032159986545491126e+00 4.596662327767573331e+00 -4.960400778933707677e+00 7.791395264748293137e-01
3.442488342187499484e+02 -7.784344488713358601e+00 4.103797157686345010e+00 -4.752272743820527445e+00 7.837961020699230064e-01
3.650965904687499233e+02 -3.845375469320627904e+00 4.342958525606025688e+00 -5.389366316466694506e+00 9.539553553199009439e-01
3.859443467187500119e+02 -7.584446979255391241e+00 4.452823914406951467e+00 -6.205335576863059366e+00 8.649449610446309222e-01
4.067921029687499868e+02 -9.760738483830392553e+00 4.375821854598922478e+00 -7.659854642262536650e+00 8.423010512523945170e-01
4.276398592187499048e+02 -1.299247953813409673e+01 4.496503531199267378e+00 -7.818976335282225243e+00 1.032069643698839245e+00
4.484876154687499366e+02 -1.008952802487328881e+01 4.257491631741687321e+00 -8.884972262027211798e+00 9.952259489999009112e-01
4.693353717187498546e+02 -1.372621343016468742e+01 4.789354446375145180e+00 -1.013908377935403493e+01 8.615564494702606657e-01
4.901831279687500569e+02 -1.278467705554487388e+01 4.560223186033142362e+00 -1.062595847974761831e+01 8.373855578343658568e-01
5.110308842187499181e+02 -6.039936590654589210e+00 4.618046858505268304e+00 -9.381726471673154322e+00 1.013396110396594274e+00
5.318786404687500635e+02 -7.339489550375166260e+00 4.967203919457071848e+00 -8.372045458089527159e+00 1.064124944836353892e+00
5.527263967187500384e+02 -7.967675849038972302e+00 5.043096594835361657e+00 -6.664787203246087977e+00 1.046842015768599587e+00
5.735741529687498996e+02 -8.185076000523462625e+00 4.917981330345877033e+00 -5.165574691153859810e+00 9.316007743912828598e-01
5.944219092187501019e+02 -4.752041212723710828e+00 4.426148181691155870e+00 -3.786768479688364053e+00 8.707021748573797737e-01
6.152696654687499631e+02 1.199077071720117127e+00 4.647440260823037406e+00 -2.169573525122090896e+00 8.826136955084824542e-01
6.361174217187498243e+02 3.339260585531644843e+00 3.585148527740206426e+00 -4.518052945434004597e-01 7.729878045621144667e-01
6.569651779687499129e+02 1.434558399667568984e-01 2.830738528587233738e+00 -1.019058428346997919e-01 6.239646369014013594e-01
6.778129342187497741e+02 2.015211913953278700e+00 2.568207977432681588e+00 3.166808217692962946e-01 5.667508526674164271e-01
6.986606904687499764e+02 -3.896568106841761803e-01 2.389274066374791783e+00 4.545316807535699222e-01 4.799742044039811972e-01
7.195084467187498376e+02 4.915389355394443882e-01 1.924297743782414027e+00 8.288607700892657304e-01 4.262114772044087729e-01
7.403562029687499262e+02 1.056433567273830976e+00 1.940917664248220431e+00 7.685402395363502004e-01 3.691357282354832958e-01
7.612039592187500148e+02 1.417224783619667194e+00 1.797692893233528544e+00 3.338818045140215518e-01 3.563085855285566539e-01
7.820517154687498760e+02 3.845554675085198215e-01 1.680796501402799237e+00 3.045000759405711022e-01 2.705224262409535729e-01
8.028994717187500783e+02 -3.847212554157741216e-01 1.354806523557506859e+00 3.000799164703453203e-01 2.507025326725246250e-01
8.237472279687499395e+02 9.427588188328540619e-01 1.148963324216989434e+00 7.922588047186263083e-02 2.396667252645510726e-01
8.445949842187498007e+02 2.470832904385515949e-01 1.155174550727743998e+00 1.459817326964890812e-02 2.300951459261137977e-01
8.654427404687500029e+02 3.893601751213584539e-01 1.288694420549332698e+00 2.805290626590203340e-01 2.111604379506441531e-01
8.862904967187498642e+02 2.891463234352236733e-01 1.089131888904577350e+00 2.828005104968768779e-01 1.776030452474557098e-01
9.071382529687498391e+02 -1.744549410935486711e-01 1.009999630315069563e+00 1.814676353966740985e-01 1.961717805460062580e-01
9.279860092187500413e+02 2.600105732833991046e-01 8.996331488595444847e-01 1.849651464273754931e-01 1.580879475790523958e-01
9.488337654687500162e+02 -4.184431635275804862e-01 9.345170348505192903e-01 1.249658909830663606e-01 1.804504906800489805e-01
9.696815217187497637e+02 -1.536150840108668203e-01 7.931450604180608766e-01 1.890122677778547367e-01 1.517212685207920686e-01
9.905292779687499660e+02 1.990570489823485223e-01 9.590478601341088094e-01 1.319935574399730138e-01 1.668683311303363059e-01
1.011377034218750168e+03 -1.780251517682812923e-01 7.569134423955730107e-01 1.073768438456062929e-01 1.554619986411441279e-01
1.032224790468749688e+03 -2.935390973059179634e-02 8.088895036377324876e-01 2.066078450025633784e-01 1.340585506414878891e-01
1.053072546718749891e+03 9.205590599745634706e-02 8.880162927291086472e-01 9.399216115953271111e-02 1.477826788027439553e-01
1.073920302968750093e+03 3.610205275517467394e-01 7.332943427337478282e-01 1.965771434801490691e-01 1.421148055213627415e-01
1.094768059218749841e+03 -2.558412604838612367e-02 7.473452231948236602e-01 1.249864653057834035e-01 1.483706303037000407e-01
1.115615815468749815e+03 -4.046595550051944601e-01 6.408493621834367993e-01 9.559856656576121159e-02 1.397014562155027284e-01
1.136463571718750018e+03 -3.090541450231988896e-01 7.942980890734673283e-01 1.172318161190422092e-01 1.343204251533695048e-01
1.157311327968750220e+03 3.054681578141089648e-01 6.594814441168542762e-01 8.047510396675930378e-02 1.166320262172661076e-01
1.178159084218749513e+03 -1.437427120521574397e-01 6.150422529092313129e-01 8.235705071555862733e-02 1.186653254415559050e-01
1.199006840468749942e+03 4.571647518633438767e-01 6.175061456067703070e-01 8.355413047665108395e-02 1.105569688565969100e-01
1.219854596718750145e+03 -1.043935918091308118e-01 5.996026726313370414e-01 -1.570539814693184795e-03 1.142774591196206169e-01
1.240702352968749665e+03 6.435010738678340406e-03 5.725120001172182560e-01 -1.673574683413798711e-02 1.138291968903657608e-01
1.261550109218749867e+03 -1.514823460671210764e-01 6.356567192049171755e-01 3.230713296714912697e-02 1.271332667401464667e-01
1.282397865468750069e+03 2.808271929982818493e-01 5.266558826315761443e-01 1.077092376124625661e-01 1.004784400372741582e-01
1.303245621718749589e+03 6.522566009901273332e-02 5.595683498791764743e-01 6.088172929469613109e-02 9.786012479870399849e-02
1.324093377968749792e+03 2.126589391738311907e-01 5.912739044550697765e-01 6.634492133573739736e-02 9.936663600061770851e-02
1.344941134218749994e+03 1.549702357603507386e-01 5.267825195540681849e-01 4.837866896449998649e-02 1.085690691882757186e-01
1.365788890468749969e+03 1.416243095416477582e-01 6.152797938440091041e-01 1.968469724146447788e-02 1.120343964868506237e-01
1.386636646718749716e+03 3.503534361040890640e-04 5.958984730871601521e-01 8.924795564512259805e-02 1.272558314574319394e-01
1.407484402968749691e+03 9.907124466727258716e-02 6.408972472764263850e-01 -1.965097143614889241e-01 1.180004855759446414e-01
1.428332159218750121e+03 3.951165975079772297e-01 7.561134087382879176e-01 -3.169521580957069262e-01 1.556126789132881161e-01
1.449179915468749641e+03 -1.629691747705889204e-01 8.791972408582949816e-01 -7.332371784286374483e-01 2.480629742444449559e-01
1.470027671718749843e+03 -1.805569965932078746e+00 1.308326148258571076e+00 -1.317384027300751770e+00 3.857348652777909392e-01
1.490875427968750046e+03 -1.102412018031881269e+00 1.586043689139051915e+00 -4.612870240397534127e-01 5.775770953094961913e-01
1.511723184218749566e+03 4.055305141582415257e-02 1.859308485802037225e+00 1.044328645775298714e+00 8.126023314593329161e-01
1.532570940468749995e+03 2.421845053045190266e+00 1.375740540202187612e+00 2.784798779528771639e+00 5.457783280534439507e-01
1.553418696718750198e+03 1.820839904742819204e+00 9.772037204193265714e-01 1.935801777787773181e+00 2.999012662141186114e-01
1.574266452968749945e+03 7.587304476533794639e-02 6.752743108818382023e-01 6.303838114576344465e-01 1.583462955300132258e-01
1.595114209218749693e+03 2.109509783552962481e-01 5.175619654986091112e-01 3.936432503985717868e-01 1.100175624255618767e-01
1.615961965468749895e+03 1.186072546285980023e-01 4.280613686679873853e-01 2.020404068393582275e-01 7.470559742893391475e-02
1.636809721718750097e+03 6.820302710774851784e-02 3.493403624592591461e-01 1.706547163205989481e-01 7.034584806729236861e-02
1.657657477968749618e+03 1.176479822317351015e-01 3.041114424542749051e-01 9.371266895182367440e-02 4.735903738038919897e-02
1.678505234218749592e+03 2.249774664101999444e-01 3.227429528657040358e-01 3.625026478232382110e-02 4.874655267111506485e-02
1.699352990468750022e+03 -2.998094295564112874e-02 2.677204399202573470e-01 3.401297133274202439e-02 4.954913273269008489e-02
1.720200746718749770e+03 1.840676331316619396e-01 2.755099100134856815e-01 2.943040573132457705e-02 3.988722655880955897e-02
1.741048502968750199e+03 2.379659558876706382e-01 2.557863542362829312e-01 1.503514376113702922e-02 3.739368471786831682e-02
1.761896259218749719e+03 1.202985218247959454e-01 2.786524405773807556e-01 -1.157111117033642576e-02 4.088739911632858354e-02
1.782744015468749694e+03 2.181808264588066051e-02 2.631639469678573318e-01 -1.304679847319084422e-02 3.908250507070421681e-02
1.803591771718749897e+03 2.663467964489627526e-01 2.663869334327748639e-01 -1.279388186138369181e-02 4.431177421180582110e-02
1.824439527968749417e+03 1.947956811415643349e-02 2.838453273126846366e-01 -1.107769870546488900e-01 4.453469373394933206e-02
1.845287284218750301e+03 1.302333555269884757e-01 2.991803652223363197e-01 -9.223018619200228085e-02 4.479398314765298261e-02
1.866135040468749594e+03 2.075689345399260310e-01 3.167573520211368066e-01 -5.396703476006729089e-02 4.291502654089603824e-02
1.886982796718749569e+03 -2.649211697899050977e-01 3.168730284123859042e-01 4.279152919014352768e-02 5.039010319849016040e-02
1.907830552968750226e+03 4.489048512167808508e-02 3.439128691128202631e-01 8.631851013312985543e-02 4.589862174180187743e-02
1.928678309218749519e+03 4.923312172070411497e-01 2.860984232398924298e-01 2.059811820000371774e-01 3.910426730200507184e-02
1.949526065468749493e+03 2.682117754793615916e-01 2.911544526926980736e-01 2.682654655440340763e-01 5.500123515637848209e-02
1.970373821718749923e+03 4.829717369965395579e-01 2.988198418402219780e-01 3.324685682139918996e-01 4.596337599186858108e-02
1.991221577968749671e+03 3.991234646728198943e-01 3.159582437475736416e-01 3.062737079995504486e-01 5.093675138069081454e-02
2.012069334218749646e+03 1.434609327455833583e-01 2.761553138897121507e-01 3.043966215174853662e-01 4.373428035583157292e-02
2.032917090468750075e+03 2.150246512596512283e-01 2.334789454816012799e-01 2.710984442558338481e-01 4.192686664928232249e-02
2.053764846718749595e+03 1.606168337257717349e-01 2.413892396807529039e-01 2.335641112444082346e-01 3.716066623219860254e-02
2.074612602968750252e+03 3.965378277184988254e-01 2.393399039649130589e-01 2.187308966188850901e-01 3.473435794814599964e-02
2.095460359218749545e+03 1.042142749298191756e-01 2.394088379805257294e-01 2.074320247417412166e-01 3.427569504540846357e-02
2.116308115468749293e+03 2.133171777417487425e-01 2.122533670449731069e-01 2.069294353704876077e-01 2.907189068718022198e-02
2.137155871718750404e+03 2.697642251188984985e-02 2.305403730312374777e-01 1.653022839251429565e-01 2.773633307844401708e-02
2.158003627968749697e+03 2.062904235023779731e-01 1.913800213168733722e-01 1.764846024449342743e-01 2.218985609449985671e-02
2.178851384218749445e+03 1.774211359764543139e-01 1.860707404609465432e-01 1.470683257068157446e-01 2.399532828005244631e-02
2.199699140468750102e+03 1.148788329634896493e-01 1.703497869882663884e-01 1.245121736632519571e-01 2.373255866023342084e-02
2.220546896718749849e+03 7.145012905202341447e-02 1.480504203204768554e-01 9.955893949547418853e-02 2.337497596133472633e-02
2.241394652968749597e+03 2.042901115786813215e-01 1.287261416203971109e-01 1.029350957928823473e-01 2.425081367909190724e-02
2.262242409218750254e+03 5.315969145683594604e-02 1.582638206896033461e-01 5.806609212681995008e-02 1.850054596697737683e-02
2.283090165468749547e+03 2.259619018668951318e-02 1.300496058506376007e-01 5.330390858696174017e-02 2.025457254251815040e-02
2.303937921718749294e+03 9.051336900026032972e-02 1.194469326459776104e-01 6.846785470786047323e-02 1.832726254033853128e-02
2.324785677968750406e+03 9.930228792571473007e-02 1.165883637809134871e-01 4.882671468206024185e-02 2.074611095244920100e-02
2.345633434218749699e+03 4.404678115683920842e-02 1.114984458768908671e-01 3.757139297385516524e-02 1.633155894919934015e-02
2.366481190468749446e+03 6.860282958186111890e-02 1.054894919329769226e-01 3.489497193028993915e-02 1.357254033117842942e-02
2.387328946718750103e+03 2.093995345024762811e-02 1.136420822020330068e-01 2.857566702290659580e-02 1.535713787897853566e-02
2.408176702968749851e+03 -5.062575778569328860e-02 1.057595578508445655e-01 2.094560341632446809e-02 1.572171785874917210e-02
2.429024459218749143e+03 2.940886179619687374e-02 9.540630816814493764e-02 1.428968762677452348e-02 1.646592575215918841e-02
2.449872215468750255e+03 -6.399855050531686775e-03 8.270148872941759932e-02 -1.125418243848110532e-03 1.734242484638962023e-02
2.470719971718749548e+03 -1.870635401934790318e-02 8.835688599949108324e-02 6.232972459329388579e-03 1.533934463599364098e-02
2.491567727968750205e+03 1.174074284742559621e-01 9.672075672842268823e-02 -1.316878065791793513e-03 1.543574872567751201e-02
2.512415484218749953e+03 -2.577994909506287763e-02 8.996978215026485426e-02 -1.150009411129830281e-02 1.723041323749205725e-02
2.533263240468749245e+03 5.427056621277802362e-02 1.065303364721319895e-01 -3.341961420810834592e-03 2.012388565504767690e-02
2.554110996718750357e+03 -1.748182363783856372e-02 1.048750798782742688e-01 -2.131903447935317233e-02 2.228107585214552863e-02
2.574958752968749650e+03 -2.334766965043484979e-02 9.331720492439432579e-02 -3.681144324398401280e-02 2.325618652075041662e-02
2.595806509218749397e+03 -3.763134035080890893e-02 1.056123361388427856e-01 -2.122735166108913676e-02 2.261872530027964415e-02
2.616654265468750054e+03 -8.562884523592922958e-02 8.724031288903215386e-02 -3.878543536670524955e-02 2.332125622982053614e-02
2.637502021718749802e+03 -2.186954838095508426e-03 1.026274222773342903e-01 -6.062050662815435600e-03 2.859493517836161208e-02
2.658349777968749549e+03 -1.052225379174454439e-01 1.067142443289019887e-01 -4.684226352922175179e-02 2.719008356303894217e-02
2.679197534218750206e+03 4.750805506301444131e-02 1.338936144304367082e-01 -5.771745058765618414e-02 3.146329547480589128e-02
2.700045290468749954e+03 1.176032406733595707e-02 1.229128009056472404e-01 -6.283224886910999951e-02 3.283836783582250174e-02
2.720893046718749247e+03 -2.744037754295501966e-02 1.280307539811766648e-01 -7.162087904127037441e-02 3.360698367212250348e-02
2.741740802968750359e+03 -2.558497891712772573e-02 1.173927888683149318e-01 -7.567933410276735107e-02 3.914118687968876076e-02
2.762588559218749651e+03 -6.962372095047947296e-02 1.346167051110817303e-01 -5.158378039425649125e-02 4.090342559174728332e-02
2.783436315468749399e+03 4.177487389793795025e-02 1.603327926828058136e-01 -9.041413955789849577e-02 4.742561768442547093e-02
2.804284071718750056e+03 -2.365185627102296129e-01 1.568038731303810496e-01 -1.139142274695106455e-01 5.257789074121331507e-02
2.825131827968749803e+03 -1.421583066791274608e-01 1.576424958462125936e-01 -1.137030638933510113e-01 6.769766174989864937e-02
2.845979584218749096e+03 -2.186347369394229523e-01 1.867677243824183986e-01 -2.013334217537753323e-01 6.260803479614465705e-02
2.866827340468750208e+03 -8.754099170988360878e-02 1.610930804278622730e-01 -9.348283461506702585e-02 6.683278298407843709e-02
2.887675096718749955e+03 -3.989224115790004355e-01 2.023287830116205499e-01 -2.144281854927471698e-01 7.261692101743755234e-02
2.908522852968749248e+03 -1.475202344543355693e-01 2.061421444045192508e-01 -1.840911602380625733e-01 1.017701146159404046e-01
2.929370609218749905e+03 -3.609918459469723118e-01 2.053928486091343153e-01 -2.423331843370895300e-01 1.040995306033398876e-01
2.950218365468749653e+03 -2.240731964572283408e-01 2.533154172083363909e-01 -3.732322389904623727e-01 1.164089509168794584e-01
2.971066121718749400e+03 -3.375828470896685696e-01 2.493020731114142796e-01 -4.117660030545781669e-01 1.574946987201292781e-01
2.991913877968750057e+03 -5.009000843233241129e-01 2.618695210640149540e-01 -5.166658494228216769e-01 1.765854486717084448e-01
3.012761634218749350e+03 -5.779404907165267558e-01 3.434199864995516327e-01 -5.332869704836273872e-01 2.445732098068127969e-01
3.033609390468749552e+03 -1.901026052946033218e-01 3.506082794112627687e-01 -5.182893656314574438e-01 2.602025744582622813e-01
3.054457146718749755e+03 -2.909113747863340538e-01 3.929345763129412639e-01 -6.680738190982185021e-01 2.993032003242667161e-01
3.075304902968749047e+03 -6.986391634576005760e-01 5.262550989290867287e-01 -7.679790189909730946e-01 4.117629693274127978e-01
3.096152659218750159e+03 -7.673353419464862268e-01 5.560712777649848837e-01 -9.009272289285632507e-01 4.518102316878153668e-01
3.117000415468749907e+03 -1.653662810071717226e+00 7.729130807730811847e-01 -1.366172872740810451e+00 6.230820437775961285e-01
3.137848171718749199e+03 -1.972475629917965101e+00 7.398358598291662203e-01 -1.992422125727684845e+00 6.849931613473677627e-01
3.158695927968749857e+03 -3.407019580813555937e+00 9.713916811733506185e-01 -3.492072711074399649e+00 8.331977852074117230e-01
3.179543684218750059e+03 -3.470166117557297092e+00 1.095817513355056283e+00 -3.675813283948456078e+00 1.007520451516737747e+00
3.200391440468749352e+03 -4.122819241905543386e+00 1.450435721722525662e+00 -4.399508080310623015e+00 1.296774966718212019e+00
3.221239196718750463e+03 -5.110069848822996974e+00 1.614625911738689190e+00 -4.669965878641982648e+00 1.399701273497602205e+00
3.242086952968749756e+03 -6.824412182402578964e+00 1.930543462357036333e+00 -6.182726086335120996e+00 1.797675354296544903e+00
3.262934709218749049e+03 -7.347924470091901306e+00 2.006016780822106771e+00 -7.476481089244334299e+00 2.041007886242825364e+00
3.283782465468750161e+03 -7.991964889920586401e+00 2.771987804755207119e+00 -7.892626817100436121e+00 2.967513693391148344e+00
3.304630221718749908e+03 -1.076626967052725092e+01 4.013848753755516086e+00 -1.066479946770945730e+01 3.921072199074108866e+00
3.325477977968749656e+03 -1.781080128402326679e+01 4.711848686583411272e+00 -1.782354844378943426e+01 4.705319450677595050e+00
3.346325734218749858e+03 -2.132515679656686913e+01 6.027825983931553111e+00 -2.236166816015953529e+01 5.597348448812432764e+00
3.367173490468749605e+03 -2.471884441345284600e+01 7.175143835399294012e+00 -2.441113940799149162e+01 7.495939179561922572e+00
3.388021246718749353e+03 -3.170436446816026788e+01 7.261548622324966118e+00 -3.263140133232988660e+01 7.483252040337708522e+00
3.408869002968749555e+03 -4.178992500120828169e+01 8.032924018189174120e+00 -4.039864398961933745e+01 7.579840158997096289e+00
3.429716759218749758e+03 -4.202781966216071652e+01 8.241778955404843288e+00 -4.323255915786418058e+01 7.885037816912988440e+00
3.450564515468749050e+03 -3.772251562594753693e+01 8.821446905173642605e+00 -3.903538431776519246e+01 8.645386085333688797e+00
3.471412271718750162e+03 -4.551988666346720436e+01 7.499130674436501387e+00 -4.655359061317131619e+01 7.177359260405803631e+00
3.492260027968749455e+03 -4.515325283279322122e+01 8.653888603970298021e+00 -4.695482649810135456e+01 8.168153377274476767e+00
3.513107784218750112e+03 -4.796201639386331550e+01 8.644309961615460836e+00 -4.749800447636203415e+01 8.164024990549210159e+00
3.533955540468749859e+03 -4.169858256966655574e+01 7.114886315282794804e+00 -4.199244956024820397e+01 7.113713545159656704e+00
3.554803296718750062e+03 -3.397991114331435369e+01 6.650189077667915782e+00 -3.335971633508266621e+01 6.293553405686467705e+00
3.575651052968749809e+03 -1.991976601283601056e+01 6.476899246134533605e+00 -1.959478503093343704e+01 6.224893731630025684e+00
3.596498809218750011e+03 -6.911878266144981353e+00 6.329866413197239972e+00 -6.108065564948945259e+00 6.004085692454136591e+00
3.617346565468749759e+03 1.030711903206503344e+01 4.902280411559615025e+00 8.980680896979883698e+00 4.519860056021895112e+00
3.638194321718749507e+03 1.889555130505282676e+01 3.849298114290418127e+00 1.837622796274205328e+01 3.780906764768937833e+00
3.659042077968749254e+03 2.898643589106317719e+01 3.777162164455064808e+00 2.917195200843496394e+01 3.389704261419491438e+00
3.679889834218750366e+03 4.645347484762265111e+01 2.538428559355643266e+00 4.568096984985501763e+01 2.357732441096621390e+00
3.700737590468749204e+03 6.910192906021070769e+01 1.611035891128632436e+00 6.881920219117806425e+01 1.439554753966898248e+00
3.721585346718750316e+03 4.724321408454921567e+01 1.131597576804754590e+00 4.697262278419442794e+01 9.423662554180962658e-01
3.742433102968750518e+03 1.058983081584382901e+01 5.448877530511339051e-01 1.083774905403998368e+01 3.930627760296720452e-01
3.763280859218748901e+03 2.464951117958599447e+00 3.987873812996465261e-01 2.741579893147026326e+00 2.557541346211869016e-01
3.784128615468750013e+03 9.876410798169016347e-01 2.588381533096829612e-01 1.099303202909894361e+00 1.666040716772610175e-01
3.804976371718749760e+03 4.803349147367191319e-01 2.276215681813288094e-01 5.927410024802211019e-01 1.060089183339970875e-01
3.825824127968749053e+03 4.739305182882503908e-01 2.358018612158738203e-01 3.482227983376960379e-01 1.057091295665858743e-01
3.846671884218749710e+03 7.840849253933948604e-02 1.833728040685833893e-01 2.016730843546065410e-01 7.172760596792410182e-02
3.867519640468750822e+03 1.127733946522448405e-01 1.788931948819311446e-01 1.377928826714663879e-01 7.060673433783605513e-02
3.888367396718748751e+03 2.461813805455158044e-01 1.831841809303132729e-01 1.198652471994150620e-01 7.972625150687724649e-02
3.909215152968749408e+03 1.691435991481572421e-01 1.483171848438252505e-01 4.236021559773192613e-02 6.374659943424555719e-02
3.930062909218750519e+03 6.737160360548444249e-02 1.535385196194428148e-01 1.224069845124516331e-01 7.156945618666235576e-02
3.950910665468748448e+03 -4.764053809977831372e-02 1.453996690634375422e-01 9.703283155078758215e-02 5.813784217631032258e-02
3.971758421718749560e+03 -3.760954064903034022e-02 1.628615199585803364e-01 7.203399805673214862e-02 5.228851466559129163e-02
3.992606177968750217e+03 1.632917904990599245e-01 1.297893831779867446e-01 1.722442040925996343e-01 6.118514372711021665e-02
4.013453934218748145e+03 1.518147242435309574e-01 1.281094421992448329e-01 1.627793946605530784e-01 5.188059214643285511e-02
4.034301690468749257e+03 -2.509276214454967194e-02 1.237293485164668028e-01 8.768076306235224326e-02 4.592206501716718237e-02
4.055149446718749914e+03 1.040229932405097590e-01 1.289830562022970251e-01 4.944084036142396693e-02 4.310756981179476172e-02
4.075997202968748752e+03 1.279657305631806685e-01 1.230060690892784969e-01 3.980732753498981980e-02 3.887864939180696311e-02
4.096844959218749864e+03 8.668236666780292088e-02 9.951315157425494329e-02 6.016718972921261677e-02 3.648303318203963141e-02
4.117692715468749157e+03 2.894127594423992131e-02 1.074413596527565434e-01 6.038022538663180561e-02 3.611961872424664793e-02
4.138540471718748449e+03 -3.662715803238326961e-03 8.417294983662279573e-02 2.578310637421246665e-02 3.069512432242165606e-02
4.159388227968749561e+03 -4.559090798098456914e-04 8.982364508705087403e-02 1.789266528875769341e-02 2.582707133952655970e-02
4.180235984218750673e+03 -5.556445142067725773e-03 7.792480290176974356e-02 3.601596741929283252e-02 2.092957269732870218e-02
4.201083740468749056e+03 1.829958602528136344e-02 7.175568304264459685e-02 1.518299332165932644e-02 2.233632985924684233e-02
4.221931496718749258e+03 2.082920427418984838e-02 7.645039116573115745e-02 9.194756890474244798e-03 1.984221638425321885e-02
4.242779252968750370e+03 6.060188735221571331e-03 5.782529221757142651e-02 -3.875899370345703030e-04 1.720978031662672922e-02
4.263627009218749663e+03 1.484245543184658893e-02 5.583033093441802652e-02 -7.262449222347954966e-03 1.653808110959406261e-02
4.284474765468748956e+03 -2.922100538653799040e-02 5.113535521673624046e-02 -5.502057309988723360e-03 1.582700873323716895e-02
4.305322521718750068e+03 -4.482722323350876725e-02 5.094653343060354111e-02 -7.667313408268146106e-03 1.429172036417295129e-02
4.326170277968749360e+03 -6.995158063563426676e-03 4.956935080224719736e-02 -7.018772826074467890e-03 1.299335560926881752e-02
4.347018034218748653e+03 -7.585712505329112419e-03 4.760674789497539028e-02 -6.401070345301578153e-03 1.357791939197241018e-02
4.367865790468749765e+03 1.804033317197453745e-02 3.611863475414973934e-02 -2.072351033259327204e-03 1.248640253810695891e-02
4.388713546718749967e+03 1.823464343560215063e-04 3.612442787138329253e-02 1.125184818556752538e-03 1.031062559217843164e-02
4.409561302968749260e+03 -1.753925605001310783e-02 3.911063029995061335e-02 -6.234424094510817270e-03 1.002645621526327205e-02
4.430409059218750372e+03 1.818204328002218789e-02 3.658718133520415250e-02 2.531057606723196175e-03 9.773277423474198769e-03
4.451256815468751483e+03 -7.241827002901921051e-03 3.256934082055134433e-02 -4.031457281459727604e-04 9.863699888701451049e-03
4.472104571718748957e+03 9.870118868926558084e-03 3.051398025490813931e-02 -2.876543591774407757e-03 9.524214913892282627e-03
4.492952327968750069e+03 1.805304987032491744e-03 3.337623545704990896e-02 1.384948832689425220e-03 9.549580453902179952e-03
4.513800084218751181e+03 8.940797459735306575e-04 3.077293023958608750e-02 1.692123108896860300e-03 8.638440821586892970e-03
4.534647840468749564e+03 2.285325345258112928e-02 3.136293790523547037e-02 2.363574846975466121e-03 8.514734698949193159e-03
4.555495596718749766e+03 8.766890664604022262e-03 3.241615537246186202e-02 2.885554390192415081e-03 8.876454856784926628e-03
4.576343352968750878e+03 1.307970771213716639e-02 2.788933590261618786e-02 4.447860872777843581e-03 8.692219793519853285e-03
4.597191109218749261e+03 -2.352280652104669911e-02 3.275701486718263916e-02 5.379860602419988223e-03 9.029499193068843757e-03
4.618038865468750373e+03 2.180630495194777960e-02 3.296136123521883898e-02 1.940737622396464116e-03 9.077496843711839111e-03
4.638886621718750575e+03 -2.448410242677978230e-03 2.994800927092244880e-02 6.388139115070926022e-03 8.194444639512311543e-03
4.659734377968748959e+03 2.454994502018396224e-02 2.955856149251459911e-02 4.357522064863741940e-03 8.493245059662155386e-03
4.680582134218750070e+03 3.386854866677255910e-02 3.755293553352039709e-02 1.310303566092303230e-02 8.965769133917495318e-03
4.701429890468751182e+03 -1.168937417470435752e-02 4.537017148469742883e-02 2.939062900508082957e-02 1.041983357274020236e-02
4.722277646718748656e+03 5.593536318622763931e-02 5.596285994110589135e-02 4.611184234087636891e-02 1.070201772275421008e-02
4.743125402968749768e+03 5.978518886223830806e-03 6.254213140693044848e-02 3.531435484948620279e-02 1.285451001946994951e-02
4.763973159218750880e+03 7.616800666564856048e-02 7.199045036463955216e-02 3.915576083337814206e-02 1.031995549904792323e-02
4.784820915468748353e+03 6.672942281670671272e-02 8.100346796218596546e-02 4.198198810772262035e-02 1.102351768782089403e-02
4.805668671718749465e+03 1.515069145433628819e-02 9.086677651298213920e-02 4.823085291319385848e-02 1.199076680922780622e-02
4.826516427968750577e+03 1.898528692033484011e-02 9.720854614370175173e-02 4.100279190652527522e-02 1.354206296288047381e-02
4.847364184218748051e+03 nan nan nan nan
4.868211940468749162e+03 nan nan nan nan
4.889059696718750274e+03 nan nan nan nan
4.909907452968747748e+03 nan nan nan nan
4.930755209218748860e+03 nan nan nan nan
4.951602965468749971e+03 nan nan nan nan
4.972450721718748355e+03 nan nan nan nan
4.993298477968748557e+03 nan nan nan nan
5.014146234218749669e+03 nan nan nan nan
5.034993990468748052e+03 nan nan nan nan
