# Supplementary material for: Multipolar electric and magnetic contributions to sum-frequency generation spectra reveal biaxial interfacial water structure
Source: Nat Commun. 2026 May 13;17:4333. doi: 10.1038/s41467-026-72345-4 (PMC13172427; doi:10.1038/s41467-026-72345-4)
Supplement: Supplementary file 3 — Source data [file 41467_2026_72345_MOESM3_ESM.zip › SourceData/SuppFig5(b).txt]

# f, DFG-SFG_pred DFG-SFG_exp
-5.211939062499998727e+03 nan nan
-5.210896674687498489e+03 -2.394341977212980158e-03 nan
-5.209854286874999161e+03 -2.391636540380013241e-03 nan
-5.208811899062499833e+03 -2.387856599933952176e-03 nan
-5.207769511249999596e+03 -2.381995557868574285e-03 nan
-5.206727123437499358e+03 -2.373681487135134629e-03 nan
-5.205684735624999121e+03 -2.363398169225112283e-03 nan
-5.204642347812498883e+03 -2.351661350790563813e-03 nan
-5.203599959999999555e+03 -2.339047116146342024e-03 nan
-5.202557572187499318e+03 -2.325631505400209409e-03 nan
-5.201515184374999080e+03 -2.311411493178675176e-03 nan
-5.200472796562499752e+03 -2.296026882352295451e-03 nan
-5.199430408749999515e+03 -2.278849970957646642e-03 nan
-5.198388020937500187e+03 -2.259800435397724128e-03 nan
-5.197345633124999949e+03 -2.239219611428805348e-03 nan
-5.196303245312499712e+03 -2.217737993217941926e-03 nan
-5.195260857499999474e+03 -2.195434170331416954e-03 nan
-5.194218469687499237e+03 -2.172517969892041358e-03 nan
-5.193176081874999909e+03 -2.149602637893974211e-03 nan
-5.192133694062499671e+03 -2.127104585287446434e-03 nan
-5.191091306249999434e+03 -2.105504840912672190e-03 nan
-5.190048918437499196e+03 -2.085457230624522280e-03 nan
-5.189006530624999868e+03 -2.067366255673260510e-03 nan
-5.187964142812500540e+03 -2.050824535602630960e-03 nan
-5.186921754999999393e+03 -2.035620908459795809e-03 nan
-5.185879367187499156e+03 -2.021939968535736362e-03 nan
-5.184836979374999828e+03 -2.009791873186204253e-03 nan
-5.183794591562499591e+03 -1.998474401916008371e-03 nan
-5.182752203749999353e+03 -1.987743058842952361e-03 nan
-5.181709815937500025e+03 -1.977839464685653137e-03 nan
-5.180667428124998878e+03 -1.968574496450780070e-03 nan
-5.179625040312499550e+03 -1.959352916921705805e-03 nan
-5.178582652499999313e+03 -1.949846800540729064e-03 nan
-5.177540264687499075e+03 -1.939909609954728296e-03 nan
-5.176497876874999747e+03 -1.928968262755755610e-03 nan
-5.175455489062499510e+03 -1.916419648589444240e-03 nan
-5.174413101249999272e+03 -1.902348814978937304e-03 nan
-5.173370713437499944e+03 -1.887024574378489816e-03 nan
-5.172328325624999707e+03 -1.870539604608423495e-03 nan
-5.171285937812499469e+03 -1.852814015514021428e-03 nan
-5.170243549999998322e+03 -1.833667702098913709e-03 nan
-5.169201162187499904e+03 -1.813332413267103446e-03 nan
-5.168158774374999666e+03 -1.791968937482478052e-03 nan
-5.167116386562499429e+03 -1.769864108312180738e-03 nan
-5.166073998749999191e+03 -1.747136247111534188e-03 nan
-5.165031610937499863e+03 -1.723960283410699281e-03 nan
-5.163989223124998716e+03 -1.700359060921661407e-03 nan
-5.162946835312499388e+03 -1.676477980724738401e-03 nan
-5.161904447499999151e+03 -1.652981180606944529e-03 nan
-5.160862059687499823e+03 -1.629960493703010290e-03 nan
-5.159819671874999585e+03 -1.607524879080209600e-03 nan
-5.158777284062499348e+03 -1.585964620802023974e-03 nan
-5.157734896249999110e+03 -1.565273275601650714e-03 nan
-5.156692508437499782e+03 -1.545622879170750492e-03 nan
-5.155650120624999545e+03 -1.527120426343889746e-03 nan
-5.154607732812499307e+03 -1.509667708673009508e-03 nan
-5.153565344999999070e+03 -1.493336211431778825e-03 nan
-5.152522957187499742e+03 -1.477960160223529273e-03 nan
-5.151480569374999504e+03 -1.463209682135851964e-03 nan
-5.150438181562499267e+03 -1.448606807781468086e-03 nan
-5.149395793749999939e+03 -1.434330419168426685e-03 nan
-5.148353405937498792e+03 -1.420748421557860557e-03 nan
-5.147311018124999464e+03 -1.408027112373955690e-03 nan
-5.146268630312499226e+03 -1.396288425373134155e-03 nan
-5.145226242499999898e+03 -1.385366851564625310e-03 nan
-5.144183854687499661e+03 -1.374765334781508520e-03 nan
-5.143141466874999423e+03 -1.363976410761891331e-03 nan
-5.142099079062499186e+03 -1.353047994061126833e-03 nan
-5.141056691250000767e+03 -1.342080271449612840e-03 nan
-5.140014303437499620e+03 -1.330999647960688821e-03 nan
-5.138971915625000292e+03 -1.320006769239493805e-03 nan
-5.137929527812499146e+03 -1.309092243842032701e-03 nan
-5.136887139999999818e+03 -1.298520655251735306e-03 nan
-5.135844752187499580e+03 -1.288304147731632147e-03 nan
-5.134802364374999343e+03 -1.278620255372646701e-03 nan
-5.133759976562499105e+03 -1.269746530142146744e-03 nan
-5.132717588749999777e+03 -1.261789106685064785e-03 nan
-5.131675200937499540e+03 -1.254918142403687415e-03 nan
-5.130632813124999302e+03 -1.249439007425886053e-03 nan
-5.129590425312499065e+03 -1.245915092918247966e-03 nan
-5.128548037499999737e+03 -1.244529359753465160e-03 nan
-5.127505649687499499e+03 -1.245000567751973269e-03 nan
-5.126463261874999262e+03 -1.247184366288926630e-03 nan
-5.125420874062499934e+03 -1.250997749145437094e-03 nan
-5.124378486250000606e+03 -1.256286410258056381e-03 nan
-5.123336098437499459e+03 -1.262734809666424783e-03 nan
-5.122293710624999221e+03 -1.270359655815555492e-03 nan
-5.121251322812499893e+03 -1.278990734132928308e-03 nan
-5.120208934999999656e+03 -1.288200879162166657e-03 nan
-5.119166547187499418e+03 -1.297690632058095313e-03 nan
-5.118124159375000090e+03 -1.307018801458643877e-03 nan
-5.117081771562498943e+03 -1.315826217263396701e-03 nan
-5.116039383749999615e+03 -1.323658930082646443e-03 nan
-5.114996995937499378e+03 -1.330412347695321754e-03 nan
-5.113954608124999140e+03 -1.335954735127180791e-03 nan
-5.112912220312499812e+03 -1.339931191070380806e-03 nan
-5.111869832499999575e+03 -1.342072470193033090e-03 nan
-5.110827444687499337e+03 -1.342061582977710239e-03 nan
-5.109785056874999100e+03 -1.339854869920981519e-03 nan
-5.108742669062499772e+03 -1.335725770893260965e-03 nan
-5.107700281250000444e+03 -1.329768273837451682e-03 nan
-5.106657893437499297e+03 -1.322279703099712555e-03 nan
-5.105615505624999059e+03 -1.313648294223152728e-03 nan
-5.104573117812499731e+03 -1.304070669758758926e-03 nan
-5.103530729999999494e+03 -1.293573617742271083e-03 nan
-5.102488342187499256e+03 -1.282411919595960372e-03 nan
-5.101445954374999928e+03 -1.270793805862985163e-03 nan
-5.100403566562499691e+03 -1.258799259121741324e-03 nan
-5.099361178749999453e+03 -1.246496995585292091e-03 nan
-5.098318790937499216e+03 -1.234230138200034105e-03 nan
-5.097276403124999888e+03 -1.222382325517453860e-03 nan
-5.096234015312499650e+03 -1.211129890593606699e-03 nan
-5.095191627499999413e+03 -1.200687045665695379e-03 nan
-5.094149239687499175e+03 -1.190973689171272902e-03 nan
-5.093106851874999847e+03 -1.181975035876421014e-03 nan
-5.092064464062500520e+03 -1.173911956305579568e-03 nan
-5.091022076249998463e+03 -1.166642320733285703e-03 nan
-5.089979688437499135e+03 -1.159990698938633165e-03 nan
-5.088937300624999807e+03 -1.153844920801858163e-03 nan
-5.087894912812499570e+03 -1.148080238932002979e-03 nan
-5.086852524999999332e+03 -1.142754916309706445e-03 nan
-5.085810137187499095e+03 -1.137856164841594608e-03 nan
-5.084767749374998857e+03 -1.133365499612302161e-03 nan
-5.083725361562499529e+03 -1.128792947766438671e-03 nan
-5.082682973749999292e+03 -1.123857174079104237e-03 nan
-5.081640585937499964e+03 -1.118600503502110207e-03 nan
-5.080598198124999726e+03 -1.113079555226400988e-03 nan
-5.079555810312499489e+03 -1.107182034215915432e-03 nan
-5.078513422499999251e+03 -1.101035360686160400e-03 nan
-5.077471034687499923e+03 -1.094793140914738150e-03 nan
-5.076428646874999686e+03 -1.088561399813935257e-03 nan
-5.075386259062499448e+03 -1.082239467731150500e-03 nan
-5.074343871249999211e+03 -1.075973244019029409e-03 nan
-5.073301483437499883e+03 -1.070091884573694686e-03 nan
-5.072259095624999645e+03 -1.064726838911679487e-03 nan
-5.071216707812499408e+03 -1.059758813456734968e-03 nan
-5.070174319999999170e+03 -1.055185790900775578e-03 nan
-5.069131932187499842e+03 -1.050955642288211450e-03 nan
-5.068089544374998695e+03 -1.046872240783358653e-03 nan
-5.067047156562499367e+03 -1.042701198387439767e-03 nan
-5.066004768749999130e+03 -1.038530046976351810e-03 nan
-5.064962380937499802e+03 -1.034303109247476822e-03 nan
-5.063919993124999564e+03 -1.030025408375052475e-03 nan
-5.062877605312499327e+03 -1.025521185521531022e-03 nan
-5.061835217499999089e+03 -1.020899373059935833e-03 nan
-5.060792829687500671e+03 -1.015995384779214790e-03 nan
-5.059750441874999524e+03 -1.010631112684260043e-03 nan
-5.058708054062499286e+03 -1.005070004664686007e-03 nan
-5.057665666249999958e+03 -9.994124281053737204e-04 nan
-5.056623278437499721e+03 -9.936727260881959931e-04 nan
-5.055580890624999483e+03 -9.876872768230437680e-04 nan
-5.054538502812499246e+03 -9.813762743481546039e-04 nan
-5.053496114999999918e+03 -9.747908212162435630e-04 nan
-5.052453727187499680e+03 -9.682275217246704086e-04 nan
-5.051411339374999443e+03 -9.617478542352766915e-04 nan
-5.050368951562499205e+03 -9.555544946140777287e-04 nan
-5.049326563749999877e+03 -9.497530151666231778e-04 nan
-5.048284175937499640e+03 -9.444677451648077291e-04 nan
-5.047241788124999402e+03 -9.399390394237894155e-04 nan
-5.046199400312499165e+03 -9.361946685908822041e-04 nan
-5.045157012500000747e+03 -9.331737352605140720e-04 nan
-5.044114624687498690e+03 -9.307878555978172904e-04 nan
-5.043072236874999362e+03 -9.289449146982473905e-04 nan
-5.042029849062499125e+03 -9.276000093396627195e-04 nan
-5.040987461249999797e+03 -9.264544812758580914e-04 nan
-5.039945073437499559e+03 -9.252549554855323032e-04 nan
-5.038902685624999322e+03 -9.237892430832273221e-04 nan
-5.037860297812499084e+03 -9.220347656035650982e-04 nan
-5.036817909999999756e+03 -9.199953982398546707e-04 nan
-5.035775522187499519e+03 -9.176207501437190191e-04 nan
-5.034733134374999281e+03 -9.149017393447850212e-04 nan
-5.033690746562498134e+03 -9.117655095320425715e-04 nan
-5.032648358749999716e+03 -9.082512126234590973e-04 nan
-5.031605970937499478e+03 -9.044931734986173030e-04 nan
-5.030563583124999241e+03 -9.006285847454851027e-04 nan
-5.029521195312499913e+03 -8.967640567789646492e-04 nan
-5.028478807499999675e+03 -8.926288406267172352e-04 nan
-5.027436419687498528e+03 -8.878668263033865672e-04 nan
-5.026394031874999200e+03 -8.824923000346950258e-04 nan
-5.025351644062499872e+03 -8.766757690589069892e-04 nan
-5.024309256249999635e+03 -8.704526104119350485e-04 nan
-5.023266868437499397e+03 -8.638940379452791137e-04 nan
-5.022224480624999160e+03 -8.572256547466302647e-04 nan
-5.021182092812499832e+03 -8.507701614025700619e-04 nan
-5.020139704999999594e+03 -8.447932373933621708e-04 nan
-5.019097317187499357e+03 -8.396860451602107187e-04 nan
-5.018054929374999119e+03 -8.357512490130762466e-04 nan
-5.017012541562499791e+03 -8.330285106736779127e-04 nan
-5.015970153749999554e+03 -8.315411157725471339e-04 nan
-5.014927765937499316e+03 -8.313435163826173426e-04 nan
-5.013885378124999079e+03 -8.324748642854430582e-04 nan
-5.012842990312499751e+03 -8.349297857676847394e-04 nan
-5.011800602499999513e+03 -8.387853325067404437e-04 nan
-5.010758214687498366e+03 -8.438332756452682172e-04 nan
-5.009715826874999948e+03 -8.499064909803031708e-04 nan
-5.008673439062499710e+03 -8.569424915911981640e-04 nan
-5.007631051249999473e+03 -8.650384168036786420e-04 nan
-5.006588663437499235e+03 -8.740332736044465790e-04 nan
-5.005546275624999907e+03 -8.836671812426546545e-04 nan
-5.004503887812498760e+03 -8.937633280920097246e-04 nan
-5.003461499999999432e+03 -9.038570625874260082e-04 nan
-5.002419112187499195e+03 -9.135641433179444906e-04 nan
-5.001376724374999867e+03 -9.223594923557631303e-04 nan
-5.000334336562499630e+03 -9.295941424405531174e-04 nan
-4.999291948749999392e+03 -9.351332223492387317e-04 nan
-4.998249560937499155e+03 -9.390248560770610197e-04 nan
-4.997207173124999827e+03 -9.414327604037654208e-04 nan
-4.996164785312499589e+03 -9.424010245337138651e-04 nan
-4.995122397499999352e+03 -9.421517463807203710e-04 nan
-4.994080009687499114e+03 -9.409022043884437492e-04 nan
-4.993037621874999786e+03 -9.388163715324186320e-04 nan
-4.991995234062500458e+03 -9.358589478363246424e-04 nan
-4.990952846249999311e+03 -9.317779974981539072e-04 nan
-4.989910458437499074e+03 -9.265127459237051770e-04 nan
-4.988868070624999746e+03 -9.201249767309069034e-04 nan
-4.987825682812500418e+03 -9.127548430418144136e-04 nan
-4.986783294999999271e+03 -9.045857765377229723e-04 nan
-4.985740907187499943e+03 -8.957796932524271201e-04 nan
-4.984698519374999705e+03 -8.864761807392700955e-04 nan
-4.983656131562499468e+03 -8.766667823875431108e-04 nan
-4.982613743749999230e+03 -8.666701567248489679e-04 nan
-4.981571355937500812e+03 -8.569649314683906900e-04 nan
-4.980528968124998755e+03 -8.477781374119307788e-04 nan
-4.979486580312499427e+03 -8.391705838003084197e-04 nan
-4.978444192499999190e+03 -8.312484770172842144e-04 nan
-4.977401804687499862e+03 -8.241563097408925904e-04 nan
-4.976359416874999624e+03 -8.180030916487570324e-04 nan
-4.975317029062499387e+03 -8.127544922983707476e-04 nan
-4.974274641249999149e+03 -8.083223738067483490e-04 nan
-4.973232253437499821e+03 -8.045688477247704522e-04 nan
-4.972189865624999584e+03 -8.012104418303539954e-04 nan
-4.971147477812499346e+03 -7.982219862451853457e-04 nan
-4.970105089999998199e+03 -7.956306844792988397e-04 nan
-4.969062702187499781e+03 -7.933835543423349915e-04 nan
-4.968020314374999543e+03 -7.914413512946236401e-04 nan
-4.966977926562499306e+03 -7.895690020252221688e-04 nan
-4.965935538749999068e+03 -7.874881421347783728e-04 nan
-4.964893150937499740e+03 -7.850366081110111147e-04 nan
-4.963850763124998593e+03 -7.822988059756016445e-04 nan
-4.962808375312499265e+03 -7.793168308216141468e-04 nan
-4.961765987499999937e+03 -7.760331518110894986e-04 nan
-4.960723599687499700e+03 -7.725307203020881624e-04 nan
-4.959681211874999462e+03 -7.691400089003154602e-04 nan
-4.958638824062499225e+03 -7.659300282704527719e-04 nan
-4.957596436249999897e+03 -7.630913373895722562e-04 nan
-4.956554048437499659e+03 -7.609341586506171689e-04 nan
-4.955511660624999422e+03 -7.596800454201417052e-04 nan
-4.954469272812499185e+03 -7.596903117815529804e-04 nan
-4.953426884999999857e+03 -7.608816298675328410e-04 nan
-4.952384497187499619e+03 -7.629127138148816909e-04 nan
-4.951342109374999382e+03 -7.654861870306610416e-04 nan
-4.950299721562499144e+03 -7.686173191220595918e-04 nan
-4.949257333749999816e+03 -7.722600823873625392e-04 nan
-4.948214945937499579e+03 -7.762785457458725759e-04 nan
-4.947172558124999341e+03 -7.804757346974767768e-04 nan
-4.946130170312499104e+03 -7.847613762990399188e-04 nan
-4.945087782499999776e+03 -7.893175998771040369e-04 nan
-4.944045394687499538e+03 -7.943053479617372559e-04 nan
-4.943003006874999301e+03 -7.993875748738820406e-04 nan
-4.941960619062499973e+03 -8.043705679588117070e-04 nan
-4.940918231250000645e+03 -8.092968341828724477e-04 nan
-4.939875843437500407e+03 -8.140752419442225107e-04 nan
-4.938833455624999260e+03 -8.184718005240493701e-04 nan
-4.937791067812499932e+03 -8.222439793997160127e-04 nan
-4.936748679999999695e+03 -8.253200337320360912e-04 nan
-4.935706292187499457e+03 -8.274691806383227153e-04 nan
-4.934663904375000129e+03 -8.284611713107256506e-04 nan
-4.933621516562499892e+03 -8.283040705751524690e-04 nan
-4.932579128749999654e+03 -8.270791914085461180e-04 nan
-4.931536740937499417e+03 -8.246793743039734868e-04 nan
-4.930494353124999179e+03 -8.210162349841342976e-04 nan
-4.929451965312499851e+03 -8.163220678982464548e-04 nan
-4.928409577499999614e+03 -8.108200285308448611e-04 nan
-4.927367189687499376e+03 -8.045431734820597839e-04 nan
-4.926324801874999139e+03 -7.977426895610404767e-04 nan
-4.925282414062499811e+03 -7.906863539891468857e-04 nan
-4.924240026250000483e+03 -7.835792386801116588e-04 nan
-4.923197638437498426e+03 -7.766150357443897924e-04 nan
-4.922155250624999098e+03 -7.701304779232106103e-04 nan
-4.921112862812499770e+03 -7.645173510695130181e-04 nan
-4.920070474999999533e+03 -7.601941413059416178e-04 nan
-4.919028087187499295e+03 -7.574980547948877065e-04 nan
-4.917985699374999967e+03 -7.564687731240766350e-04 nan
-4.916943311562498820e+03 -7.570489856849416197e-04 nan
-4.915900923749999492e+03 -7.594877840434080931e-04 nan
-4.914858535937499255e+03 -7.636672973979608502e-04 nan
-4.913816148124999927e+03 -7.692956159074908337e-04 nan
-4.912773760312498780e+03 -7.763266173118636617e-04 nan
-4.911731372499999452e+03 -7.846760055208324824e-04 nan
-4.910688984687499214e+03 -7.943242840578498398e-04 nan
-4.909646596874999886e+03 -8.051791175493605958e-04 nan
-4.908604209062499649e+03 -8.166640552986170710e-04 nan
-4.907561821249998502e+03 -8.285618065024718051e-04 nan
-4.906519433437499174e+03 -8.408572749487740108e-04 nan
-4.905477045624999846e+03 -8.535511034081373323e-04 nan
-4.904434657812499609e+03 -8.665516603333506263e-04 nan
-4.903392269999999371e+03 -8.795236109747637306e-04 nan
-4.902349882187499134e+03 -8.921179596843544423e-04 nan
-4.901307494374999806e+03 -9.042640061193577342e-04 nan
-4.900265106562500478e+03 -9.157373863689205994e-04 nan
-4.899222718749999331e+03 -9.262419659898325688e-04 nan
-4.898180330937499093e+03 -9.354018012169937769e-04 nan
-4.897137943124999765e+03 -9.431259319273071953e-04 nan
-4.896095555312499528e+03 -9.492433870376422835e-04 nan
-4.895053167499999290e+03 -9.535098875515363431e-04 nan
-4.894010779687500872e+03 -9.556094929927356693e-04 nan
-4.892968391874999725e+03 -9.554379301264196312e-04 nan
-4.891926004062499487e+03 -9.531322475901009630e-04 nan
-4.890883616249999250e+03 -9.486046882592857454e-04 nan
-4.889841228437499922e+03 -9.420376891189092411e-04 nan
-4.888798840624999684e+03 -9.338378080051249093e-04 nan
-4.887756452812499447e+03 -9.243885900735604889e-04 nan
-4.886714064999999209e+03 -9.139379239958806507e-04 nan
-4.885671677187499881e+03 -9.027214922316714307e-04 nan
-4.884629289374998734e+03 -8.910908815455315405e-04 nan
-4.883586901562500316e+03 -8.790575518318545544e-04 nan
-4.882544513749999169e+03 -8.665955885376696146e-04 nan
-4.881502125937499841e+03 -8.539379184500281959e-04 nan
-4.880459738124999603e+03 -8.414444736201450586e-04 nan
-4.879417350312499366e+03 -8.292124363563206126e-04 nan
-4.878374962499999128e+03 -8.172662996996766203e-04 nan
-4.877332574687500710e+03 -8.056864421418855060e-04 nan
-4.876290186874999563e+03 -7.946348131851869480e-04 nan
-4.875247799062499325e+03 -7.844540606382611981e-04 nan
-4.874205411249999088e+03 -7.751295099893102747e-04 nan
-4.873163023437499760e+03 -7.667125264334177055e-04 nan
-4.872120635624999522e+03 -7.593649140701661318e-04 nan
-4.871078247812500194e+03 -7.531429500020044108e-04 nan
-4.870035859999999957e+03 -7.479486820463879162e-04 nan
-4.868993472187499719e+03 -7.438572205375405984e-04 nan
-4.867951084374999482e+03 -7.409608861976213967e-04 nan
-4.866908696562499244e+03 -7.391920826081981206e-04 nan
-4.865866308749999916e+03 -7.386807272490325017e-04 nan
-4.864823920937499679e+03 -7.392653894410562438e-04 nan
-4.863781533124999441e+03 -7.406093380053387076e-04 nan
-4.862739145312499204e+03 -7.426085264408974554e-04 nan
-4.861696757499999876e+03 -7.453238161830192743e-04 nan
-4.860654369687500548e+03 -7.487764800750190599e-04 nan
-4.859611981874999401e+03 -7.527034002132484665e-04 nan
-4.858569594062499164e+03 -7.568050971490549025e-04 nan
-4.857527206249999836e+03 -7.609251264912852974e-04 nan
-4.856484818437499598e+03 -7.650833104232336200e-04 nan
-4.855442430624999361e+03 -7.691341707538135262e-04 nan
-4.854400042812499123e+03 -7.728921666246216108e-04 nan
-4.853357654999999795e+03 -7.760946550458419635e-04 nan
-4.852315267187499558e+03 -7.785719005368965011e-04 nan
-4.851272879374999320e+03 -7.802819389361357293e-04 nan
-4.850230491562499083e+03 -7.811924060706923684e-04 nan
-4.849188103749999755e+03 -7.812274839026312964e-04 nan
-4.848145715937499517e+03 -7.803176345538493427e-04 nan
-4.847103328124999280e+03 -7.786767598259061425e-04 nan
-4.846060940312499952e+03 -7.762606720320919468e-04 nan
-4.845018552499999714e+03 -7.732444568847623078e-04 nan
-4.843976164687498567e+03 -7.697492282949526228e-04 nan
-4.842933776874999239e+03 -7.656341163368392050e-04 nan
-4.841891389062499911e+03 -7.607455583009375532e-04 nan
-4.840849001249999674e+03 -7.550219383798374099e-04 nan
-4.839806613437499436e+03 -7.485909408348747837e-04 nan
-4.838764225624999199e+03 -7.415173595603409421e-04 nan
-4.837721837812499871e+03 -7.339036151927184328e-04 nan
-4.836679450000000543e+03 -7.259864054383880199e-04 nan
-4.835637062187499396e+03 -7.179517695674317908e-04 nan
-4.834594674374999158e+03 -7.096538475063968524e-04 nan
-4.833552286562499830e+03 -7.014110593868734403e-04 nan
-4.832509898749999593e+03 -6.937581387171398196e-04 nan
-4.831467510937499355e+03 -6.869792327161504918e-04 nan
-4.830425123124999118e+03 -6.812168479545935903e-04 nan
-4.829382735312499790e+03 -6.762465142568724677e-04 nan
-4.828340347499999552e+03 -6.721465294217693212e-04 nan
-4.827297959687498405e+03 -6.689978982168292079e-04 nan
-4.826255571874999987e+03 -6.666664062174213574e-04 nan
-4.825213184062499749e+03 -6.651083198891183162e-04 nan
-4.824170796249999512e+03 -6.644140135723470208e-04 nan
-4.823128408437499274e+03 -6.646286799193672342e-04 nan
-4.822086020624999946e+03 -6.655421978229547186e-04 nan
-4.821043632812499709e+03 -6.669016589726828618e-04 nan
-4.820001245000000381e+03 -6.684569894269797984e-04 nan
-4.818958857187499234e+03 -6.702726054979724762e-04 nan
-4.817916469374999906e+03 -6.723429764522800703e-04 nan
-4.816874081562499669e+03 -6.747712541710594245e-04 nan
-4.815831693749999431e+03 -6.775683141279681323e-04 nan
-4.814789305937499194e+03 -6.807253512115065720e-04 nan
-4.813746918125000775e+03 -6.843312513324400397e-04 nan
-4.812704530312498719e+03 -6.884076386795557863e-04 nan
-4.811662142499999391e+03 -6.927521187915648389e-04 nan
-4.810619754687499153e+03 -6.973409363059818178e-04 nan
-4.809577366874999825e+03 -7.021407604893043115e-04 nan
-4.808534979062499588e+03 -7.071649378807088942e-04 nan
-4.807492591249999350e+03 -7.123103466357939232e-04 nan
-4.806450203437499113e+03 -7.175391349640682440e-04 nan
-4.805407815624999785e+03 -7.228894962256992001e-04 nan
-4.804365427812498638e+03 -7.284420687705824796e-04 nan
-4.803323039999999310e+03 -7.342034273877159336e-04 nan
-4.802280652187499982e+03 -7.402155942963816512e-04 nan
-4.801238264374999744e+03 -7.462534733602439047e-04 nan
-4.800195876562499507e+03 -7.523464262944349560e-04 nan
-4.799153488749999269e+03 -7.583682727143963541e-04 nan
-4.798111100937499941e+03 -7.641851338564279112e-04 nan
-4.797068713124998794e+03 -7.696445557778058225e-04 nan
-4.796026325312499466e+03 -7.746119354565134943e-04 nan
-4.794983937499999229e+03 -7.789935054302512141e-04 nan
-4.793941549687499901e+03 -7.827327806518593039e-04 nan
-4.792899161874999663e+03 -7.856404266024579960e-04 nan
-4.791856774062499426e+03 -7.877369135321732286e-04 nan
-4.790814386249999188e+03 -7.889919615120340093e-04 nan
-4.789771998437499860e+03 -7.893265854602366308e-04 nan
-4.788729610624999623e+03 -7.889536961291905397e-04 nan
-4.787687222812500295e+03 -7.880788299019496779e-04 nan
-4.786644834999998238e+03 -7.864795138758670732e-04 nan
-4.785602447187499820e+03 -7.841528020210052552e-04 nan
-4.784560059374999582e+03 -7.812111030229705513e-04 nan
-4.783517671562499345e+03 -7.776346789724531599e-04 nan
-4.782475283749999107e+03 -7.735966270974929497e-04 nan
-4.781432895937499779e+03 -7.696134346897613374e-04 nan
-4.780390508124998632e+03 -7.661406951997766588e-04 nan
-4.779348120312499304e+03 -7.634696484359450395e-04 nan
-4.778305732499999976e+03 -7.616731858311123629e-04 nan
-4.777263344687499739e+03 -7.606081175340987386e-04 nan
-4.776220956874999501e+03 -7.602177965268732025e-04 nan
-4.775178569062499264e+03 -7.605731407952763274e-04 nan
-4.774136181249999936e+03 -7.618065273079647256e-04 nan
-4.773093793437499698e+03 -7.638384003863300754e-04 nan
-4.772051405624999461e+03 -7.666837008073195021e-04 nan
-4.771009017812499224e+03 -7.702909193757053125e-04 nan
-4.769966629999998986e+03 -7.746355312466233784e-04 nan
-4.768924242187499658e+03 -7.795662513377538691e-04 nan
-4.767881854374999421e+03 -7.849616827872481087e-04 nan
-4.766839466562499183e+03 -7.905719669907155861e-04 nan
-4.765797078749999855e+03 -7.964644959989566246e-04 nan
-4.764754690937499618e+03 -8.025940095638937379e-04 nan
-4.763712303124998471e+03 -8.088537831073734381e-04 nan
-4.762669915312499143e+03 -8.150819340107258015e-04 nan
-4.761627527499999815e+03 -8.213072877665759377e-04 nan
-4.760585139687499577e+03 -8.275799139757823719e-04 nan
-4.759542751874999340e+03 -8.335653678545098524e-04 nan
-4.758500364062499102e+03 -8.389053988718351163e-04 nan
-4.757457976249999774e+03 -8.436188308820793654e-04 nan
-4.756415588437500446e+03 -8.478087057775089436e-04 nan
-4.755373200624999299e+03 -8.514720383517562687e-04 nan
-4.754330812812499971e+03 -8.544995132940890826e-04 nan
-4.753288424999999734e+03 -8.569197258308634433e-04 nan
-4.752246037187499496e+03 -8.586309100889152369e-04 nan
-4.751203649374999259e+03 -8.597230557184777459e-04 nan
-4.750161261562499931e+03 -8.603258625016438907e-04 nan
-4.749118873749999693e+03 -8.604033989067442611e-04 nan
-4.748076485937499456e+03 -8.598515204096639480e-04 nan
-4.747034098124999218e+03 -8.589995478554793458e-04 nan
-4.745991710312499890e+03 -8.578608111427730694e-04 nan
-4.744949322499999653e+03 -8.566724989203793484e-04 nan
-4.743906934687499415e+03 -8.559043611495846266e-04 nan
-4.742864546874999178e+03 -8.557923295115207928e-04 nan
-4.741822159062499850e+03 -8.562199824197065353e-04 nan
-4.740779771250000522e+03 -8.570713053039232497e-04 nan
-4.739737383437500284e+03 -8.584514551626808588e-04 nan
-4.738694995624999137e+03 -8.604666279253500062e-04 nan
-4.737652607812499809e+03 -8.634126224222538537e-04 nan
-4.736610219999999572e+03 -8.671403958075667032e-04 nan
-4.735567832187499334e+03 -8.710442782505242558e-04 nan
-4.734525444375000916e+03 -8.749597055170602695e-04 nan
-4.733483056562499769e+03 -8.786713471496807775e-04 nan
-4.732440668749999531e+03 -8.819524196624747760e-04 nan
-4.731398280937499294e+03 -8.846578154998116245e-04 nan
-4.730355893124999966e+03 -8.866364126778014361e-04 nan
-4.729313505312499728e+03 -8.877507655939315427e-04 nan
-4.728271117499999491e+03 -8.878267703774840071e-04 nan
-4.727228729687499253e+03 -8.866129671012685891e-04 nan
-4.726186341874999925e+03 -8.839712435736262180e-04 nan
-4.725143954062499688e+03 -8.799508549579527442e-04 nan
-4.724101566250000360e+03 -8.745589002457179219e-04 nan
-4.723059178437498304e+03 -8.680012334749327187e-04 nan
-4.722016790624999885e+03 -8.603853542993866732e-04 nan
-4.720974402812499648e+03 -8.520670831733951180e-04 nan
-4.719932014999999410e+03 -8.432296626289684325e-04 nan
-4.718889627187499173e+03 -8.341823694219406733e-04 nan
-4.717847239374999845e+03 -8.251732719076771555e-04 nan
-4.716804851562498698e+03 -8.163821377145093292e-04 nan
-4.715762463749999370e+03 -8.079548166148979322e-04 nan
-4.714720075937499132e+03 -7.998113120283854328e-04 nan
-4.713677688124999804e+03 -7.922124684731405263e-04 nan
-4.712635300312498657e+03 -7.855411972608195015e-04 nan
-4.711592912499999329e+03 -7.796721086067429822e-04 nan
-4.710550524687499092e+03 -7.744633470613638887e-04 nan
-4.709508136874999764e+03 -7.700280094087943485e-04 nan
-4.708465749062499526e+03 -7.666792608107517214e-04 nan
-4.707423361249999289e+03 -7.643271967884182182e-04 nan
-4.706380973437499051e+03 -7.628349238361260831e-04 nan
-4.705338585624999723e+03 -7.621017574500639881e-04 nan
-4.704296197812499486e+03 -7.621539079346863156e-04 nan
-4.703253809999999248e+03 -7.629966238944502601e-04 nan
-4.702211422187499920e+03 -7.647215423428258127e-04 nan
-4.701169034374999683e+03 -7.670467445779564344e-04 nan
-4.700126646562500355e+03 -7.697859750583346816e-04 nan
-4.699084258749999208e+03 -7.726935905978589989e-04 nan
-4.698041870937499880e+03 -7.753945593922756613e-04 nan
-4.696999483124999642e+03 -7.775328215495465409e-04 nan
-4.695957095312499405e+03 -7.791160421996011802e-04 nan
-4.694914707499999167e+03 -7.802271052328125719e-04 nan
-4.693872319687500749e+03 -7.809440032051200844e-04 nan
-4.692829931874999602e+03 -7.810669967464130194e-04 nan
-4.691787544062499364e+03 -7.802105761383415017e-04 nan
-4.690745156249999127e+03 -7.786165040188793539e-04 nan
-4.689702768437499799e+03 -7.764943897298783298e-04 nan
-4.688660380624999561e+03 -7.738710763412717146e-04 nan
-4.687617992812500233e+03 -7.707813012016293984e-04 nan
-4.686575604999999996e+03 -7.675051182236404361e-04 nan
-4.685533217187499758e+03 -7.643019748616566768e-04 nan
-4.684490829374999521e+03 -7.615751099461878001e-04 nan
-4.683448441562500193e+03 -7.597828545123090811e-04 nan
-4.682406053749999955e+03 -7.591132812355943366e-04 nan
-4.681363665937499718e+03 -7.599860869984477636e-04 nan
-4.680321278124999480e+03 -7.625255418167687597e-04 nan
-4.679278890312499243e+03 -7.667575597834039476e-04 nan
-4.678236502499999915e+03 -7.727912292503474325e-04 nan
-4.677194114687500587e+03 -7.805233548507974897e-04 nan
-4.676151726874998531e+03 -7.895773127834467865e-04 nan
-4.675109339062499203e+03 -7.997637480859083169e-04 nan
-4.674066951249999875e+03 -8.111121442270776642e-04 nan
-4.673024563437499637e+03 -8.232238385201503302e-04 nan
-4.671982175624999400e+03 -8.356304061535536811e-04 nan
-4.670939787812499162e+03 -8.480960501199450927e-04 nan
-4.669897399999999834e+03 -8.603752726756138877e-04 nan
-4.668855012187499597e+03 -8.724954214364619414e-04 nan
-4.667812624374999359e+03 -8.846100196002284251e-04 nan
-4.666770236562499122e+03 -8.964157687034440131e-04 nan
-4.665727848749998884e+03 -9.077756156388439284e-04 nan
-4.664685460937499556e+03 -9.185633768413539735e-04 nan
-4.663643073124999319e+03 -9.285805561964929726e-04 nan
-4.662600685312499991e+03 -9.375786732933056580e-04 nan
-4.661558297499999753e+03 -9.452365333420358062e-04 nan
-4.660515909687498606e+03 -9.515784385243618044e-04 nan
-4.659473521874998369e+03 -9.567254249925424186e-04 nan
-4.658431134062499950e+03 -9.604024299648952420e-04 nan
-4.657388746249999713e+03 -9.627711250221333405e-04 nan
-4.656346358437499475e+03 -9.640572491409381750e-04 nan
-4.655303970624999238e+03 -9.645788121487010531e-04 nan
-4.654261582812499910e+03 -9.646457880422756176e-04 nan
-4.653219195000000582e+03 -9.644521946403023308e-04 nan
-4.652176807187499435e+03 -9.640768343776749336e-04 nan
-4.651134419374999197e+03 -9.635772309051803593e-04 nan
-4.650092031562499869e+03 -9.629770442996625230e-04 nan
-4.649049643749999632e+03 -9.624113899486157545e-04 nan
-4.648007255937499394e+03 -9.618008992308637760e-04 nan
-4.646964868124999157e+03 -9.610659707435611522e-04 nan
-4.645922480312499829e+03 -9.605766537716475904e-04 nan
-4.644880092499999591e+03 -9.603944773541135335e-04 nan
-4.643837704687498444e+03 -9.606622389456349106e-04 nan
-4.642795316874999116e+03 -9.614840380687182881e-04 nan
-4.641752929062499788e+03 -9.628739411571024965e-04 nan
-4.640710541249999551e+03 -9.647479128585963962e-04 nan
-4.639668153437499313e+03 -9.672685038332642492e-04 nan
-4.638625765624999985e+03 -9.705381622127794063e-04 nan
-4.637583377812499748e+03 -9.742537051883922838e-04 nan
-4.636540990000000420e+03 -9.783140921625918876e-04 nan
-4.635498602187499273e+03 -9.824132039374759706e-04 nan
-4.634456214374999945e+03 -9.861508155114585839e-04 nan
-4.633413826562499708e+03 -9.890959526838391004e-04 nan
-4.632371438749999470e+03 -9.909459469125737625e-04 nan
-4.631329050937499233e+03 -9.914141176634962745e-04 nan
-4.630286663125000814e+03 -9.904906135941174763e-04 nan
-4.629244275312498758e+03 -9.879824347429045327e-04 nan
-4.628201887499999430e+03 -9.836797409166206981e-04 nan
-4.627159499687499192e+03 -9.775575765566865000e-04 nan
-4.626117111874999864e+03 -9.697078200728347173e-04 nan
-4.625074724062499627e+03 -9.600683667112022137e-04 nan
-4.624032336249999389e+03 -9.488674007127112162e-04 nan
-4.622989948437499152e+03 -9.364716052623909062e-04 nan
-4.621947560624999824e+03 -9.227770951350456252e-04 nan
-4.620905172812499586e+03 -9.079921246135994311e-04 nan
-4.619862785000000258e+03 -8.925478342299361526e-04 nan
-4.618820397187498202e+03 -8.770358578637154701e-04 nan
-4.617778009374999783e+03 -8.619348365122187243e-04 nan
-4.616735621562499546e+03 -8.472746836272940620e-04 nan
-4.615693233749999308e+03 -8.334438066849713268e-04 nan
-4.614650845937499980e+03 -8.207563598593727288e-04 nan
-4.613608458125000652e+03 -8.092868349776045174e-04 nan
-4.612566070312498596e+03 -7.991114688413645216e-04 nan
-4.611523682499999268e+03 -7.901364714383902641e-04 nan
-4.610481294687499940e+03 -7.823082950494675020e-04 nan
-4.609438906874999702e+03 -7.756006949057130378e-04 nan
-4.608396519062499465e+03 -7.702190157758089829e-04 nan
-4.607354131249999227e+03 -7.665762998731565124e-04 nan
-4.606311743437499899e+03 -7.647868803538638563e-04 nan
-4.605269355624999662e+03 -7.650432626187526723e-04 nan
-4.604226967812499424e+03 -7.672435694203107344e-04 nan
-4.603184579999999187e+03 -7.715278782873626930e-04 nan
-4.602142192187499859e+03 -7.776994871420599489e-04 nan
-4.601099804374999621e+03 -7.857084130767006454e-04 nan
-4.600057416562499384e+03 -7.951919592807948781e-04 nan
-4.599015028749999146e+03 -8.058015684736896493e-04 nan
-4.597972640937499818e+03 -8.170819690599109755e-04 nan
-4.596930253124999581e+03 -8.289047876746507551e-04 nan
-4.595887865312500253e+03 -8.409371432002251583e-04 nan
-4.594845477499999106e+03 -8.527974579880638964e-04 nan
-4.593803089687499778e+03 -8.641553986773611125e-04 nan
-4.592760701874999540e+03 -8.744603379798554467e-04 nan
-4.591718314062499303e+03 -8.837585036694505522e-04 nan
-4.590675926249999975e+03 -8.918098213614846035e-04 nan
-4.589633538437499737e+03 -8.981161335320496939e-04 nan
-4.588591150624999500e+03 -9.026521015367018879e-04 nan
-4.587548762812500172e+03 -9.055054227634758363e-04 nan
-4.586506374999999935e+03 -9.068912457868597791e-04 nan
-4.585463987187499697e+03 -9.071046241251818146e-04 nan
-4.584421599374999460e+03 -9.066159405236012131e-04 nan
-4.583379211562499222e+03 -9.058730926404215573e-04 nan
-4.582336823749999894e+03 -9.051270783560380574e-04 nan
-4.581294435937499657e+03 -9.045496060363809529e-04 nan
-4.580252048124998510e+03 -9.042368633786678151e-04 nan
-4.579209660312499182e+03 -9.047583248666145935e-04 nan
-4.578167272499999854e+03 -9.063918205095987304e-04 nan
-4.577124884687499616e+03 -9.087814917166404938e-04 nan
-4.576082496874999379e+03 -9.117688885524946867e-04 nan
-4.575040109062499141e+03 -9.149226182757603208e-04 nan
-4.573997721249999813e+03 -9.178158979715172333e-04 nan
-4.572955333437500485e+03 -9.201431907002974612e-04 nan
-4.571912945624999338e+03 -9.214829896923492844e-04 nan
-4.570870557812500010e+03 -9.218310331708119264e-04 nan
-4.569828169999999773e+03 -9.211844556377705908e-04 nan
-4.568785782187499535e+03 -9.195761930069668195e-04 nan
-4.567743394374999298e+03 -9.171449536931983604e-04 nan
-4.566701006562499970e+03 -9.142504810356469943e-04 nan
-4.565658618749999732e+03 -9.113411165208482826e-04 nan
-4.564616230937499495e+03 -9.084631895190642664e-04 nan
-4.563573843124999257e+03 -9.055002995010297175e-04 nan
-4.562531455312499929e+03 -9.019870782516693948e-04 nan
-4.561489067499999692e+03 -8.975447439004491726e-04 nan
-4.560446679687499454e+03 -8.922548533482122825e-04 nan
-4.559404291874999217e+03 -8.862977756233564233e-04 nan
-4.558361904062499889e+03 -8.794753756793702131e-04 nan
-4.557319516249999651e+03 -8.715473966333453851e-04 nan
-4.556277128437500323e+03 -8.630620443633750050e-04 nan
-4.555234740624999176e+03 -8.547593966909542481e-04 nan
-4.554192352812499848e+03 -8.471812668107974332e-04 nan
-4.553149964999999611e+03 -8.406479031803208192e-04 nan
-4.552107577187499373e+03 -8.352292617638282192e-04 nan
-4.551065189374999136e+03 -8.309457558424654736e-04 nan
-4.550022801562499808e+03 -8.279442010675928595e-04 nan
-4.548980413749999570e+03 -8.262561241017519174e-04 nan
-4.547938025937499333e+03 -8.259366503869236672e-04 nan
-4.546895638125000005e+03 -8.266720612884605017e-04 nan
-4.545853250312499767e+03 -8.277638820064941224e-04 nan
-4.544810862499999530e+03 -8.287740288303561834e-04 nan
-4.543768474687499292e+03 -8.301050228841462195e-04 nan
-4.542726086874999964e+03 -8.318781109103700602e-04 nan
-4.541683699062499727e+03 -8.338670070001097650e-04 nan
-4.540641311250000399e+03 -8.357964912729388659e-04 nan
-4.539598923437498343e+03 -8.373891236270730037e-04 nan
-4.538556535624999924e+03 -8.382606045382165385e-04 nan
-4.537514147812499687e+03 -8.381594154328503342e-04 nan
-4.536471759999999449e+03 -8.370123594263690269e-04 nan
-4.535429372187499212e+03 -8.345571028213159001e-04 nan
-4.534386984374999884e+03 -8.303885869414332193e-04 nan
-4.533344596562499646e+03 -8.240703604698463441e-04 nan
-4.532302208749999409e+03 -8.155133552262644426e-04 nan
-4.531259820937499171e+03 -8.051926901763460176e-04 nan
-4.530217433124999843e+03 -7.935593847667063395e-04 nan
-4.529175045312499606e+03 -7.813650494914541316e-04 nan
-4.528132657499999368e+03 -7.695827343664518637e-04 nan
-4.527090269687499131e+03 -7.584143211190387014e-04 nan
-4.526047881874999803e+03 -7.480573747075446121e-04 nan
-4.525005494062499565e+03 -7.387951079878111744e-04 nan
-4.523963106249999328e+03 -7.310285257685517372e-04 nan
-4.522920718437498181e+03 -7.246621229486235535e-04 nan
-4.521878330624999762e+03 -7.194882923223965476e-04 nan
-4.520835942812499525e+03 -7.152482137233409252e-04 nan
-4.519793554999999287e+03 -7.114365374966712726e-04 nan
-4.518751167187499959e+03 -7.077917443803872317e-04 nan
-4.517708779374999722e+03 -7.038178039613274435e-04 nan
-4.516666391562498575e+03 -6.996076021453722857e-04 nan
-4.515624003749999247e+03 -6.952062499234250249e-04 nan
-4.514581615937499919e+03 -6.906408700656961001e-04 nan
-4.513539228124999681e+03 -6.855840454716604412e-04 nan
-4.512496840312499444e+03 -6.798792629468770410e-04 nan
-4.511454452499999206e+03 -6.736278958092867686e-04 nan
-4.510412064687499878e+03 -6.663846970086637934e-04 nan
-4.509369676874999641e+03 -6.572378357041577541e-04 nan
-4.508327289062499403e+03 -6.458525800357654400e-04 nan
-4.507284901249999166e+03 -6.320523044865435352e-04 nan
-4.506242513437499838e+03 -6.160069245653115692e-04 nan
-4.505200125624999600e+03 -5.974761827275263575e-04 nan
-4.504157737812499363e+03 -5.764396916181084747e-04 nan
-4.503115349999999125e+03 -5.540466530980463341e-04 nan
-4.502072962187499797e+03 -5.304960635284955992e-04 nan
-4.501030574374999560e+03 -5.062368316911833397e-04 nan
-4.499988186562498413e+03 -4.823565015378224229e-04 nan
-4.498945798749999994e+03 -4.593964865520146516e-04 nan
-4.497903410937499757e+03 -4.377456114756164696e-04 nan
-4.496861023124999519e+03 -4.175630877207377103e-04 nan
-4.495818635312499282e+03 -3.992509697623806151e-04 nan
-4.494776247499999954e+03 -3.832825375145742803e-04 nan
-4.493733859687500626e+03 -3.703583897433973798e-04 nan
-4.492691471874998570e+03 -3.605963879747213887e-04 nan
-4.491649084062499242e+03 -3.541236258068839859e-04 nan
-4.490606696249999914e+03 -3.511201351229158532e-04 nan
-4.489564308437499676e+03 -3.514698808460735768e-04 nan
-4.488521920624999439e+03 -3.544337411326763609e-04 nan
-4.487479532812499201e+03 -3.594308417566122681e-04 nan
-4.486437144999999873e+03 -3.662088147405155331e-04 nan
-4.485394757187499636e+03 -3.748998664190949332e-04 nan
-4.484352369374999398e+03 -3.853062891964489879e-04 nan
-4.483309981562500070e+03 -3.966116779113595362e-04 nan
-4.482267593749998923e+03 -4.081951933432700821e-04 nan
-4.481225205937499595e+03 -4.198925448460777573e-04 nan
-4.480182818124999358e+03 -4.315953865609252547e-04 nan
-4.479140430312499120e+03 -4.430971055020732673e-04 nan
-4.478098042499999792e+03 -4.537037692224359813e-04 nan
-4.477055654687499555e+03 -4.634138432974339210e-04 nan
-4.476013266874998408e+03 -4.726190105857796717e-04 nan
-4.474970879062499989e+03 -4.807662915980159542e-04 nan
-4.473928491249999752e+03 -4.874587285930258849e-04 nan
-4.472886103437499514e+03 -4.924056072087435853e-04 nan
-4.471843715624999277e+03 -4.960907299917647652e-04 nan
-4.470801327812499949e+03 -4.981135784987644147e-04 nan
-4.469758939999999711e+03 -4.981359342992114836e-04 nan
-4.468716552187499474e+03 -4.961865957469291334e-04 nan
-4.467674164374999236e+03 -4.923084217578842627e-04 nan
-4.466631776562499908e+03 -4.866503398664155937e-04 nan
-4.465589388749998761e+03 -4.793423370187690179e-04 nan
-4.464547000937499433e+03 -4.709231682960480950e-04 nan
-4.463504613124999196e+03 -4.617163208704588200e-04 nan
-4.462462225312499868e+03 -4.515569069045400567e-04 nan
-4.461419837499999630e+03 -4.397120637600821554e-04 nan
-4.460377449687499393e+03 -4.258694998425947755e-04 nan
-4.459335061874998246e+03 -4.110629205293118635e-04 nan
-4.458292674062499827e+03 -3.960042629593956169e-04 nan
-4.457250286249999590e+03 -3.802855024795975445e-04 nan
-4.456207898437499352e+03 -3.636080888646069900e-04 nan
-4.455165510625000024e+03 -3.464282088989857535e-04 nan
-4.454123122812499787e+03 -3.282776136084879963e-04 nan
-4.453080734999999549e+03 -3.093302377827014281e-04 nan
-4.452038347187500221e+03 -2.901165567606909753e-04 nan
-4.450995959374999984e+03 -2.709622317169565206e-04 nan
-4.449953571562499747e+03 -2.521228971380335901e-04 nan
-4.448911183749999509e+03 -2.337280671566484020e-04 nan
-4.447868795937499272e+03 -2.154983288787802500e-04 nan
-4.446826408124999944e+03 -1.978324936157815764e-04 nan
-4.445784020312499706e+03 -1.812554702488619162e-04 nan
-4.444741632499999469e+03 -1.654605154509584508e-04 nan
-4.443699244687499231e+03 -1.500594860447733523e-04 nan
-4.442656856874999903e+03 -1.362003965350137044e-04 nan
-4.441614469062499666e+03 -1.247528074350612499e-04 nan
-4.440572081250000338e+03 -1.162423866251146708e-04 nan
-4.439529693437499191e+03 -1.106435650837603877e-04 nan
-4.438487305624999863e+03 -1.074574509763701508e-04 nan
-4.437444917812499625e+03 -1.061535041859728906e-04 nan
-4.436402530000000297e+03 -1.053741781249426229e-04 nan
-4.435360142187499150e+03 -1.042345783356051056e-04 nan
-4.434317754374999822e+03 -1.024860935653698965e-04 nan
-4.433275366562499585e+03 -9.972848343236720816e-05 nan
-4.432232978749999347e+03 -9.623475180548638256e-05 nan
-4.431190590937500019e+03 -9.220490416606287576e-05 nan
-4.430148203125000691e+03 -8.718650318650278841e-05 nan
-4.429105815312498635e+03 -8.111271806279469543e-05 nan
-4.428063427499999307e+03 -7.422965908378163444e-05 nan
-4.427021039687499979e+03 -6.697900035502457323e-05 nan
-4.425978651874999741e+03 -5.883553959899584485e-05 nan
-4.424936264062499504e+03 -4.949020495386558102e-05 nan
-4.423893876249999266e+03 -3.832964725961040262e-05 nan
-4.422851488437499938e+03 -2.402215356315051220e-05 nan
-4.421809100624999701e+03 -5.864014922606427963e-06 nan
-4.420766712812499463e+03 1.573320841683693676e-05 nan
-4.419724325000000135e+03 4.112654141294716146e-05 nan
-4.418681937187498988e+03 7.005680956815031851e-05 nan
-4.417639549374999660e+03 1.024234160039629450e-04 nan
-4.416597161562499423e+03 1.388616859810074553e-04 nan
-4.415554773749999185e+03 1.786027938601312051e-04 nan
-4.414512385937499857e+03 2.194251542142140786e-04 nan
-4.413469998124999620e+03 2.603130891125361702e-04 nan
-4.412427610312498473e+03 3.006520989597956470e-04 nan
-4.411385222499999145e+03 3.396133624969354661e-04 nan
-4.410342834687499817e+03 3.754089087612338884e-04 nan
-4.409300446874999579e+03 4.076527352480686386e-04 nan
-4.408258059062499342e+03 4.352053022343457095e-04 nan
-4.407215671250000014e+03 4.576537286000714202e-04 nan
-4.406173283437499776e+03 4.749930686027167663e-04 nan
-4.405130895624999539e+03 4.865886076659619664e-04 nan
-4.404088507812499302e+03 4.913944810287301183e-04 nan
-4.403046119999999974e+03 4.892009043643538767e-04 nan
-4.402003732187499736e+03 4.812876486609558965e-04 nan
-4.400961344374999499e+03 4.686523610558080387e-04 nan
-4.399918956562499261e+03 4.525308932210914169e-04 nan
-4.398876568749999933e+03 4.336722349210431942e-04 nan
-4.397834180937499696e+03 4.107371596146844198e-04 nan
-4.396791793124999458e+03 3.841435534515446693e-04 nan
-4.395749405312500130e+03 3.552665133179747385e-04 nan
-4.394707017499999893e+03 3.267177463959998257e-04 nan
-4.393664629687499655e+03 3.019811938818371742e-04 nan
-4.392622241874999418e+03 2.834558175004112807e-04 nan
-4.391579854062499180e+03 2.723377117276963013e-04 nan
-4.390537466249999852e+03 2.684862675107084810e-04 nan
-4.389495078437500524e+03 2.727676514718874352e-04 nan
-4.388452690624999377e+03 2.861258738952588126e-04 nan
-4.387410302812499140e+03 3.082764168253320771e-04 nan
-4.386367914999999812e+03 3.397230502094110644e-04 nan
-4.385325527187499574e+03 3.810251500096274464e-04 nan
-4.384283139374999337e+03 4.318224253253518698e-04 nan
-4.383240751562500918e+03 4.903363271969832281e-04 nan
-4.382198363749999771e+03 5.557280824310212265e-04 nan
-4.381155975937499534e+03 6.279754794654968369e-04 nan
-4.380113588124999296e+03 7.060074228728572057e-04 nan
-4.379071200312499968e+03 7.892339521088614484e-04 nan
-4.378028812499999731e+03 8.761694994043980368e-04 nan
-4.376986424687499493e+03 9.662086333480980095e-04 nan
-4.375944036874999256e+03 1.057790924546504968e-03 nan
-4.374901649062499928e+03 1.148483228010160721e-03 nan
-4.373859261249999690e+03 1.236799022950202517e-03 nan
-4.372816873437500362e+03 1.321862009970685772e-03 nan
-4.371774485624998306e+03 1.402411729341787811e-03 nan
-4.370732097812499887e+03 1.476986375795961851e-03 nan
-4.369689709999999650e+03 1.544539569621238570e-03 nan
-4.368647322187499412e+03 1.604327755369429993e-03 nan
-4.367604934374999175e+03 1.656520502762176376e-03 nan
-4.366562546562499847e+03 1.702397954991958584e-03 nan
-4.365520158749999609e+03 1.743446826985715859e-03 nan
-4.364477770937499372e+03 1.780823545758164527e-03 nan
-4.363435383124999134e+03 1.814736360978195639e-03 nan
-4.362392995312499806e+03 1.845715027689205472e-03 nan
-4.361350607499999569e+03 1.874208242824824521e-03 nan
-4.360308219687499331e+03 1.899313346155997225e-03 nan
-4.359265831875000003e+03 1.920165899038940019e-03 nan
-4.358223444062499766e+03 1.935875772763354053e-03 nan
-4.357181056249999529e+03 1.946092839081845849e-03 nan
-4.356138668437498382e+03 1.950918581821832736e-03 nan
-4.355096280624999963e+03 1.949745708261641300e-03 nan
-4.354053892812499726e+03 1.942510950900829805e-03 nan
-4.353011504999999488e+03 1.930474910920372067e-03 nan
-4.351969117187499251e+03 1.915268930209712995e-03 nan
-4.350926729374999923e+03 1.898979205440165605e-03 nan
-4.349884341562499685e+03 1.881473805959570610e-03 nan
-4.348841953750000357e+03 1.861772833683905583e-03 nan
-4.347799565937499210e+03 1.839864705892895434e-03 nan
-4.346757178124999882e+03 1.816835656372873305e-03 nan
-4.345714790312499645e+03 1.793399260493283185e-03 nan
-4.344672402499999407e+03 1.771909219067731300e-03 nan
-4.343630014687499170e+03 1.752846428589903329e-03 nan
-4.342587626874999842e+03 1.737010068185539883e-03 nan
-4.341545239062499604e+03 1.726629802207012981e-03 nan
-4.340502851249999367e+03 1.722234911085383140e-03 nan
-4.339460463437498220e+03 1.724188165352548039e-03 nan
-4.338418075624999801e+03 1.732530824546160437e-03 nan
-4.337375687812499564e+03 1.748732313017802671e-03 nan
-4.336333299999999326e+03 1.774338996082569161e-03 nan
-4.335290912187499998e+03 1.808967481341732181e-03 nan
-4.334248524374999761e+03 1.852681800279518771e-03 nan
-4.333206136562499523e+03 1.903993492467058327e-03 nan
-4.332163748750000195e+03 1.963219692988109593e-03 nan
-4.331121360937499958e+03 2.029488860546941296e-03 nan
-4.330078973124999720e+03 2.100229324316898755e-03 nan
-4.329036585312499483e+03 2.175401574989015152e-03 nan
-4.327994197499999245e+03 2.252929136290722934e-03 nan
-4.326951809687499917e+03 2.330659347761044470e-03 nan
-4.325909421875000589e+03 2.407599717770626639e-03 nan
-4.324867034062499442e+03 2.481958949073797237e-03 nan
-4.323824646249999205e+03 2.552838653217379909e-03 nan
-4.322782258437499877e+03 2.621300225035750470e-03 nan
-4.321739870624999639e+03 2.686859355832664324e-03 nan
-4.320697482812499402e+03 2.749202453968758487e-03 nan
-4.319655094999999164e+03 2.807211581611533235e-03 nan
-4.318612707187499836e+03 2.860498472093437206e-03 nan
-4.317570319374999599e+03 2.907945981881850887e-03 nan
-4.316527931562498452e+03 2.949149303461628090e-03 nan
-4.315485543750000033e+03 2.982966903433352523e-03 nan
-4.314443155937499796e+03 3.010551395470949156e-03 nan
-4.313400768124999558e+03 3.034708456878368148e-03 nan
-4.312358380312499321e+03 3.057630910836776645e-03 nan
-4.311315992499999993e+03 3.081477066291034728e-03 nan
-4.310273604687499756e+03 3.106763220749874342e-03 nan
-4.309231216875000428e+03 3.133377258727748985e-03 nan
-4.308188829062499281e+03 3.161398981956020995e-03 nan
-4.307146441249999953e+03 3.189269493189206273e-03 nan
-4.306104053437499715e+03 3.215918697572735588e-03 nan
-4.305061665624999478e+03 3.240508219772426403e-03 nan
-4.304019277812499240e+03 3.261617807845291171e-03 nan
-4.302976889999999912e+03 3.279337192151408290e-03 nan
-4.301934502187499675e+03 3.292591208017568109e-03 nan
-4.300892114374999437e+03 3.300309171792871997e-03 nan
-4.299849726562499200e+03 3.302890991309700292e-03 nan
-4.298807338749999872e+03 3.301188514868105654e-03 nan
-4.297764950937499634e+03 3.296356706504143669e-03 nan
-4.296722563124999397e+03 3.288444020669088579e-03 nan
-4.295680175312499159e+03 3.276220325787670539e-03 nan
-4.294637787499999831e+03 3.260276597687561222e-03 nan
-4.293595399687499594e+03 3.241290291413714310e-03 nan
-4.292553011874998447e+03 3.220851198871058346e-03 nan
-4.291510624062500028e+03 3.199127602490540057e-03 nan
-4.290468236249999791e+03 3.176875045436688277e-03 nan
-4.289425848437499553e+03 3.155694825612219770e-03 nan
-4.288383460624999316e+03 3.137228455526770102e-03 nan
-4.287341072812499988e+03 3.123136883908164858e-03 nan
-4.286298684999999750e+03 3.114544021635754726e-03 nan
-4.285256297187499513e+03 3.111601716292079767e-03 nan
-4.284213909374999275e+03 3.115665938240217391e-03 nan
-4.283171521562500857e+03 3.128124024766827833e-03 nan
-4.282129133749998800e+03 3.151920250988153767e-03 nan
-4.281086745937499472e+03 3.189025013303526963e-03 nan
-4.280044358124999235e+03 3.240951266898856476e-03 nan
-4.279001970312499907e+03 3.308506716492212469e-03 nan
-4.277959582499999669e+03 3.390977665489968568e-03 nan
-4.276917194687499432e+03 3.486669907329185709e-03 nan
-4.275874806874998285e+03 3.594434894716392204e-03 nan
-4.274832419062499866e+03 3.713075748294318145e-03 nan
-4.273790031249999629e+03 3.839846017068948309e-03 nan
-4.272747643437499391e+03 3.971078105680357975e-03 nan
-4.271705255624999154e+03 4.103571506958038351e-03 nan
-4.270662867812499826e+03 4.235178026146920599e-03 nan
-4.269620479999999588e+03 4.365452984052905702e-03 nan
-4.268578092187500260e+03 4.492027093581247785e-03 nan
-4.267535704375000023e+03 4.612566781954889096e-03 nan
-4.266493316562498876e+03 4.727173561058048423e-03 nan
-4.265450928749999548e+03 4.835779888985392364e-03 nan
-4.264408540937499311e+03 4.935670244016932169e-03 nan
-4.263366153124999983e+03 5.026738747561395812e-03 nan
-4.262323765312499745e+03 5.108581288444557361e-03 nan
-4.261281377499998598e+03 5.179993915670901006e-03 nan
-4.260238989687499270e+03 5.241699191860411944e-03 nan
-4.259196601874999033e+03 5.293832719858154040e-03 nan
-4.258154214062499705e+03 5.337498678064492991e-03 nan
-4.257111826249999467e+03 5.372216414537119011e-03 nan
-4.256069438437499230e+03 5.398889895524994036e-03 nan
-4.255027050624999902e+03 5.417912679171216217e-03 nan
-4.253984662812499664e+03 5.430666554335708204e-03 nan
-4.252942274999999427e+03 5.437938962833601710e-03 nan
-4.251899887187500099e+03 5.441167432366616694e-03 nan
-4.250857499374999861e+03 5.442963034509010548e-03 nan
-4.249815111562498714e+03 5.444178395322579397e-03 nan
-4.248772723749999386e+03 5.446210773268160381e-03 nan
-4.247730335937499149e+03 5.449690311054337759e-03 nan
-4.246687948124999821e+03 5.455386172148916218e-03 nan
-4.245645560312499583e+03 5.466913183751447546e-03 nan
-4.244603172500000255e+03 5.485572742559724838e-03 nan
-4.243560784687499108e+03 5.510418960590623971e-03 nan
-4.242518396874999780e+03 5.539727331227779945e-03 nan
-4.241476009062499543e+03 5.572058363736388624e-03 nan
-4.240433621249999305e+03 5.606384607801592757e-03 nan
-4.239391233437499977e+03 5.639982903937417955e-03 nan
-4.238348845624999740e+03 5.672243416043878592e-03 nan
-4.237306457812499502e+03 5.701576741352755093e-03 nan
-4.236264070000000174e+03 5.725439615028113209e-03 nan
-4.235221682187499027e+03 5.740832152683831256e-03 nan
-4.234179294374999699e+03 5.749457498558246255e-03 nan
-4.233136906562499462e+03 5.751851049697701349e-03 nan
-4.232094518750000134e+03 5.747296769333376347e-03 nan
-4.231052130937499896e+03 5.733658066442251858e-03 nan
-4.230009743124999659e+03 5.711998128980407333e-03 nan
-4.228967355312499421e+03 5.684472462206346423e-03 nan
-4.227924967500000093e+03 5.653376466184347957e-03 nan
-4.226882579687498946e+03 5.620119295387950888e-03 nan
-4.225840191874999618e+03 5.583846199343630093e-03 nan
-4.224797804062499381e+03 5.544201314894359189e-03 nan
-4.223755416249999143e+03 5.500933144496011895e-03 nan
-4.222713028437499815e+03 5.457191507088302029e-03 nan
-4.221670640625000487e+03 5.415467971419871823e-03 nan
-4.220628252812500250e+03 5.376707748761131757e-03 nan
-4.219585864999999103e+03 5.339924152090036111e-03 nan
-4.218543477187498866e+03 5.307365412183632364e-03 nan
-4.217501089374999538e+03 5.284177555085221856e-03 nan
-4.216458701562499300e+03 5.274435577631055028e-03 nan
-4.215416313749999972e+03 5.280976594748488032e-03 nan
-4.214373925937498825e+03 5.303990767747313387e-03 nan
-4.213331538124999497e+03 5.343033514715096570e-03 nan
-4.212289150312499260e+03 5.397035926393217026e-03 nan
-4.211246762499999932e+03 5.466393802914257596e-03 nan
-4.210204374687499694e+03 5.550908694413816610e-03 nan
-4.209161986874999457e+03 5.648799719499794300e-03 nan
-4.208119599062499219e+03 5.754932286457391591e-03 nan
-4.207077211249999891e+03 5.865562457100487181e-03 nan
-4.206034823437499654e+03 5.975707107049689666e-03 nan
-4.204992435625000326e+03 6.081685168328580110e-03 nan
-4.203950047812499179e+03 6.181724582456344860e-03 nan
-4.202907659999998941e+03 6.273783969795495435e-03 nan
-4.201865272187499613e+03 6.355151642270734716e-03 nan
-4.200822884374999376e+03 6.422999396590538604e-03 nan
-4.199780496562500048e+03 6.478353255238709571e-03 nan
-4.198738108749999810e+03 6.520402930677260747e-03 nan
-4.197695720937500482e+03 6.554050592993502025e-03 nan
-4.196653333124999335e+03 6.584960448603103395e-03 nan
-4.195610945312500007e+03 6.614048135339731585e-03 nan
-4.194568557499999770e+03 6.642748537156501105e-03 nan
-4.193526169687499532e+03 6.673268756551416561e-03 nan
-4.192483781874999295e+03 6.707070157353125194e-03 nan
-4.191441394062499967e+03 6.748607775006467205e-03 nan
-4.190399006249999729e+03 6.799702987132812473e-03 nan
-4.189356618437500401e+03 6.863515951099240751e-03 nan
-4.188314230625000164e+03 6.940079770672995946e-03 nan
-4.187271842812499926e+03 7.030783019273133087e-03 nan
-4.186229454999998779e+03 7.135030862335307866e-03 nan
-4.185187067187499451e+03 7.254380371768742904e-03 nan
-4.184144679374999214e+03 7.388131401883260216e-03 nan
-4.183102291562499886e+03 7.532598087748266710e-03 nan
-4.182059903749999648e+03 7.684238573754048965e-03 nan
-4.181017515937500320e+03 7.839757009203959792e-03 nan
-4.179975128124999173e+03 7.999846732268878907e-03 nan
-4.178932740312499845e+03 8.164901972670097693e-03 nan
-4.177890352499999608e+03 8.335372147444654323e-03 nan
-4.176847964687499370e+03 8.509510168626891607e-03 nan
-4.175805576875000042e+03 8.686643545063470889e-03 nan
-4.174763189062499805e+03 8.863787430041337317e-03 nan
-4.173720801249999568e+03 9.040542258280659382e-03 nan
-4.172678413437500240e+03 9.211147911127528717e-03 nan
-4.171636025624999093e+03 9.366227476439035332e-03 nan
-4.170593637812499765e+03 9.498770558621447840e-03 nan
-4.169551249999999527e+03 9.605997047679710674e-03 nan
-4.168508862187499290e+03 9.690492708731148624e-03 nan
-4.167466474374999962e+03 9.755556693032806787e-03 nan
-4.166424086562499724e+03 9.802393231339846108e-03 nan
-4.165381698749999487e+03 9.833829937797919710e-03 nan
-4.164339310937500159e+03 9.854252678286981246e-03 nan
-4.163296923124999012e+03 9.865221237919514358e-03 nan
-4.162254535312499684e+03 9.868128837613225623e-03 nan
-4.161212147499999446e+03 9.861953217710252295e-03 nan
-4.160169759687499209e+03 9.847787345793623109e-03 nan
-4.159127371874999881e+03 9.828629193378048134e-03 nan
-4.158084984062499643e+03 9.804462362345878895e-03 nan
-4.157042596249999406e+03 9.776093306300744773e-03 nan
-4.156000208437499168e+03 9.746054448853711666e-03 nan
-4.154957820624999840e+03 9.718274353244439612e-03 nan
-4.153915432812499603e+03 9.690013649547815633e-03 nan
-4.152873044999999365e+03 9.660935472887006298e-03 nan
-4.151830657187500037e+03 9.626953687253565414e-03 nan
-4.150788269374999800e+03 9.585936506666892232e-03 nan
-4.149745881562499562e+03 9.538648923131737983e-03 nan
-4.148703493750000234e+03 9.485464548461334383e-03 nan
-4.147661105937499997e+03 9.428386060038552660e-03 nan
-4.146618718124998850e+03 9.371501403459041313e-03 nan
-4.145576330312499522e+03 9.312298506290988404e-03 nan
-4.144533942499999284e+03 9.250674162811979573e-03 nan
-4.143491554687499956e+03 9.187828630178153030e-03 nan
-4.142449166874999719e+03 9.126822190557956280e-03 nan
-4.141406779062500391e+03 9.066526056819084259e-03 nan
-4.140364391250000153e+03 9.008962288914960231e-03 nan
-4.139322003437499006e+03 8.954372296621378874e-03 nan
-4.138279615624999678e+03 8.902041736614865752e-03 nan
-4.137237227812499441e+03 8.853613114779432247e-03 nan
-4.136194840000000113e+03 8.814677334779287554e-03 nan
-4.135152452187498966e+03 8.785061259450261881e-03 nan
-4.134110064374999638e+03 8.767125560306544829e-03 nan
-4.133067676562499400e+03 8.764581892193878260e-03 nan
-4.132025288750000072e+03 8.775789260270866476e-03 nan
-4.130982900937499835e+03 8.798474934795514138e-03 nan
-4.129940513124999597e+03 8.827912308919888193e-03 nan
-4.128898125312499360e+03 8.863229293598286554e-03 nan
-4.127855737500000032e+03 8.903826598823858657e-03 nan
-4.126813349687499795e+03 8.951998890697251271e-03 nan
-4.125770961875000467e+03 9.012666859937984443e-03 nan
-4.124728574062498410e+03 9.088684590903204491e-03 nan
-4.123686186249999082e+03 9.180504656621501017e-03 nan
-4.122643798437498845e+03 9.282837199144309062e-03 nan
-4.121601410624999517e+03 9.387717219637627813e-03 nan
-4.120559022812499279e+03 9.489048015048812817e-03 nan
-4.119516634999999951e+03 9.580845303406321928e-03 nan
-4.118474247187499714e+03 9.653618648931532736e-03 nan
-4.117431859375000386e+03 9.703912587884500063e-03 nan
-4.116389471562499239e+03 9.729713842123417084e-03 nan
-4.115347083749999911e+03 9.735974896267551165e-03 nan
-4.114304695937498764e+03 9.726141391172732006e-03 nan
-4.113262308124999436e+03 9.701277344678658349e-03 nan
-4.112219920312499198e+03 9.661504343227260427e-03 nan
-4.111177532499999870e+03 9.605781176168209229e-03 nan
-4.110135144687499633e+03 9.530576366464739435e-03 nan
-4.109092756874999395e+03 9.437669372330929202e-03 nan
-4.108050369062499158e+03 9.329778753111216127e-03 nan
-4.107007981249999830e+03 9.209821469777470376e-03 nan
-4.105965593437498683e+03 9.083478691601908420e-03 nan
-4.104923205624999355e+03 8.951152765374540202e-03 nan
-4.103880817812500027e+03 8.814174185277013490e-03 nan
-4.102838429999999789e+03 8.675688449800249974e-03 nan
-4.101796042187500461e+03 8.538329689338271244e-03 nan
-4.100753654375000224e+03 8.406292871992446236e-03 nan
-4.099711266562499077e+03 8.284174039152044505e-03 nan
-4.098668878749998839e+03 8.172070420914914063e-03 nan
-4.097626490937499511e+03 8.070406923664605325e-03 nan
-4.096584103124999274e+03 7.978442382114130788e-03 nan
-4.095541715312499946e+03 7.896381356838247378e-03 nan
-4.094499327500000163e+03 7.823655809486355223e-03 nan
-4.093456939687499471e+03 7.759803420533578459e-03 nan
-4.092414551874999233e+03 7.704446762279272901e-03 nan
-4.091372164062499451e+03 7.659275249465450144e-03 nan
-4.090329776249999668e+03 7.621446835931033198e-03 nan
-4.089287388437499885e+03 7.595044574182621168e-03 nan
-4.088245000624999193e+03 7.584129408805325746e-03 nan
-4.087202612812499410e+03 7.585002068273226025e-03 nan
-4.086160224999999627e+03 7.596812200291788893e-03 nan
-4.085117837187500299e+03 7.616217360229817109e-03 nan
-4.084075449375000062e+03 7.638811425479142929e-03 nan
-4.083033061562498915e+03 7.664397682624460306e-03 nan
-4.081990673749999132e+03 7.697633363967825229e-03 nan
-4.080948285937499804e+03 7.739159799010367213e-03 nan
-4.079905898124999567e+03 7.786020708427919892e-03 nan
-4.078863510312500239e+03 7.832403429293458355e-03 nan
-4.077821122499999092e+03 7.872903393921834928e-03 nan
-4.076778734687500219e+03 7.906294410957411672e-03 nan
-4.075736346874999072e+03 7.932105479712164148e-03 nan
-4.074693959062499744e+03 7.950136556566992155e-03 nan
-4.073651571249999506e+03 7.959765733447921043e-03 nan
-4.072609183437499723e+03 7.961360121300477266e-03 nan
-4.071566795624999031e+03 7.952912884387607767e-03 nan
-4.070524407812499703e+03 7.930687601916508456e-03 nan
-4.069482019999999466e+03 7.898147570560223527e-03 nan
-4.068439632187500138e+03 7.858292561929484943e-03 nan
-4.067397244374998536e+03 7.810898907489162088e-03 nan
-4.066354856562499208e+03 7.756826414686382974e-03 nan
-4.065312468749998970e+03 7.697407315150285069e-03 nan
-4.064270080937499642e+03 7.636895785833484537e-03 nan
-4.063227693124999405e+03 7.576658634705493028e-03 nan
-4.062185305312500077e+03 7.517615191833186550e-03 nan
-4.061142917499998475e+03 7.461983455557520684e-03 nan
-4.060100529687499147e+03 7.408687713681963091e-03 nan
-4.059058141874998910e+03 7.355930233246469989e-03 nan
-4.058015754062499582e+03 7.301567955748791000e-03 nan
-4.056973366249999799e+03 7.245410230763671931e-03 nan
-4.055930978437499562e+03 7.189546169783960980e-03 nan
-4.054888590624999324e+03 7.129915436911326253e-03 nan
-4.053846202812499996e+03 7.062433094890766157e-03 nan
-4.052803814999999759e+03 6.990778761054030135e-03 nan
-4.051761427187499976e+03 6.919132807758199451e-03 nan
-4.050719039374999738e+03 6.846965006288500098e-03 nan
-4.049676651562499501e+03 6.774637317104324589e-03 nan
-4.048634263750000173e+03 6.705145815755073763e-03 nan
-4.047591875937499481e+03 6.647119266001946108e-03 nan
-4.046549488124999698e+03 6.609120238303661972e-03 nan
-4.045507100312499460e+03 6.591410785019437280e-03 nan
-4.044464712500000132e+03 6.591834575731659804e-03 nan
-4.043422324687498985e+03 6.611051649730857391e-03 nan
-4.042379936875000112e+03 6.646224861355163466e-03 nan
-4.041337549062499420e+03 6.695309836138420637e-03 nan
-4.040295161249999637e+03 6.758754588583651933e-03 nan
-4.039252773437499400e+03 6.837176649882311524e-03 nan
-4.038210385625000072e+03 6.933046333707425408e-03 nan
-4.037167997812500289e+03 7.047191667717426014e-03 nan
-4.036125610000000506e+03 7.168771724024330071e-03 nan
-4.035083222187499359e+03 7.290860513087469783e-03 nan
-4.034040834374999577e+03 7.411479447055145837e-03 nan
-4.032998446562499794e+03 7.527364348461043804e-03 nan
-4.031956058750000011e+03 7.636688931031599889e-03 nan
-4.030913670937500228e+03 7.737290081233584929e-03 nan
-4.029871283124999536e+03 7.825907126475881853e-03 nan
-4.028828895312499299e+03 7.901863874117197317e-03 nan
-4.027786507499999971e+03 7.964184170101093821e-03 nan
-4.026744119687499733e+03 8.013347145590321574e-03 nan
-4.025701731874999950e+03 8.049486251652335916e-03 nan
-4.024659344062499258e+03 8.077984782602016037e-03 nan
-4.023616956249999475e+03 8.096458345023333641e-03 nan
-4.022574568437499693e+03 8.095989621409805173e-03 nan
-4.021532180624999910e+03 8.071459947421122036e-03 nan
-4.020489792812500127e+03 8.019440480527061793e-03 nan
-4.019447404999998980e+03 7.940002106637523288e-03 nan
-4.018405017187499197e+03 7.833859695855829863e-03 nan
-4.017362629374999415e+03 7.702770379125923640e-03 nan
-4.016320241562499632e+03 7.548397335714898682e-03 nan
-4.015277853750000304e+03 7.372244373640326164e-03 nan
-4.014235465937499157e+03 7.174384899484298472e-03 nan
-4.013193078124999829e+03 6.959684461378326872e-03 nan
-4.012150690312499137e+03 6.734104913531787848e-03 nan
-4.011108302499999809e+03 6.501041193649690839e-03 nan
-4.010065914687499571e+03 6.261857599461706850e-03 nan
-4.009023526874999334e+03 6.020607623880579011e-03 nan
-4.007981139062499096e+03 5.783986720939320036e-03 nan
-4.006938751249999768e+03 5.552558481636316740e-03 nan
-4.005896363437499531e+03 5.324925879390817428e-03 nan
-4.004853975625000203e+03 5.105571558922628386e-03 nan
-4.003811587812499511e+03 4.900092456876688381e-03 nan
-4.002769199999999273e+03 4.712251446081577692e-03 nan
-4.001726812187499490e+03 4.539365817018535358e-03 nan
-4.000684424374999708e+03 4.376554978166522988e-03 nan
-3.999642036562499470e+03 4.229830927468703795e-03 nan
-3.998599648749999687e+03 4.105425581819066236e-03 nan
-3.997557260937499905e+03 4.001968805982170606e-03 nan
-3.996514873125000122e+03 3.918014706141528108e-03 nan
-3.995472485312500339e+03 3.855663658400871642e-03 nan
-3.994430097499999647e+03 3.815292676464216316e-03 nan
-3.993387709687499409e+03 3.794381078843722232e-03 nan
-3.992345321874999627e+03 3.793214778543978032e-03 nan
-3.991302934062500299e+03 3.808926290586673452e-03 nan
-3.990260546249999607e+03 3.843974112938668836e-03 nan
-3.989218158437500279e+03 3.901813865650376103e-03 nan
-3.988175770624999132e+03 3.981662644698781735e-03 nan
-3.987133382812499804e+03 4.077229652722915570e-03 nan
-3.986090994999999111e+03 4.190742501482607081e-03 nan
-3.985048607187500238e+03 4.323118808913150798e-03 nan
-3.984006219374999546e+03 4.471775131092100598e-03 nan
-3.982963831562499763e+03 4.633750043198772532e-03 nan
-3.981921443749999526e+03 4.807329299071012689e-03 nan
-3.980879055937500198e+03 4.991110102223829219e-03 nan
-3.979836668124999051e+03 5.185124106697009891e-03 nan
-3.978794280312499723e+03 5.384125707778210194e-03 nan
-3.977751892499999030e+03 5.584511403867590748e-03 nan
-3.976709504687499702e+03 5.782733271468622725e-03 nan
-3.975667116874999465e+03 5.979652277108298344e-03 nan
-3.974624729062500137e+03 6.169553255398141367e-03 nan
-3.973582341249999899e+03 6.350944347183671429e-03 nan
-3.972539953437499207e+03 6.522538889174925997e-03 nan
-3.971497565624998970e+03 6.685058375082186463e-03 nan
-3.970455177812499642e+03 6.835649264287892851e-03 nan
-3.969412789999999404e+03 6.969645470708732415e-03 nan
-3.968370402187500076e+03 7.086601193335328314e-03 nan
-3.967328014374998929e+03 7.182322604709490479e-03 nan
-3.966285626562499601e+03 7.254558853443185407e-03 nan
-3.965243238749999819e+03 7.311438441544346190e-03 nan
-3.964200850937500036e+03 7.359316355996839074e-03 nan
-3.963158463124999344e+03 7.399361886540979649e-03 nan
-3.962116075312499106e+03 7.427543544112452135e-03 nan
-3.961073687499999323e+03 7.446015649223038449e-03 nan
-3.960031299687499541e+03 7.463315848948126954e-03 nan
-3.958988911874999758e+03 7.487810548110148540e-03 nan
-3.957946524062499975e+03 7.524987238373021317e-03 nan
-3.956904136250000192e+03 7.574864668384181932e-03 nan
-3.955861748437499045e+03 7.636905786563529842e-03 nan
-3.954819360624999263e+03 7.709884100686500985e-03 nan
-3.953776972812499480e+03 7.784683747873666348e-03 nan
-3.952734584999999697e+03 7.857070718395191278e-03 nan
-3.951692197187499005e+03 7.928988794569461970e-03 nan
-3.950649809375000132e+03 8.000182974619574061e-03 nan
-3.949607421562499439e+03 8.065696323239845283e-03 nan
-3.948565033750000111e+03 8.117575866483123237e-03 nan
-3.947522645937499419e+03 8.155407306099916181e-03 nan
-3.946480258124999636e+03 8.177771399208350750e-03 nan
-3.945437870312498944e+03 8.185213970413676710e-03 nan
-3.944395482499999616e+03 8.178151530667854968e-03 nan
-3.943353094687499834e+03 8.152739174251919310e-03 nan
-3.942310706875000051e+03 8.104955271734826106e-03 nan
-3.941268319062499813e+03 8.040974829433942747e-03 nan
-3.940225931250000031e+03 7.965818746289845403e-03 nan
-3.939183543437499338e+03 7.882016507974889952e-03 nan
-3.938141155624999556e+03 7.800557177639905020e-03 nan
-3.937098767812499773e+03 7.737571368111175601e-03 nan
-3.936056379999999535e+03 7.691065763640871425e-03 nan
-3.935013992187499753e+03 7.650425122209858313e-03 nan
-3.933971604374999970e+03 7.607943243160511515e-03 nan
-3.932929216562499732e+03 7.564813142727292751e-03 nan
-3.931886828749999950e+03 7.530363386865206524e-03 nan
-3.930844440937499257e+03 7.498302491578422158e-03 nan
-3.929802053124999475e+03 7.466116597385299286e-03 nan
-3.928759665312499237e+03 7.442190408384382304e-03 nan
-3.927717277499999909e+03 7.435036755743563985e-03 nan
-3.926674889687499672e+03 7.444980887071930148e-03 nan
-3.925632501874999434e+03 7.468168636413629116e-03 nan
-3.924590114062499197e+03 7.499775292464832058e-03 nan
-3.923547726249999414e+03 7.543497418366746331e-03 nan
-3.922505338437499177e+03 7.610766442017284465e-03 nan
-3.921462950624999849e+03 7.710027229673382249e-03 nan
-3.920420562812499611e+03 7.842262386643487210e-03 nan
-3.919378174999999828e+03 7.999369182814068668e-03 nan
-3.918335787187499591e+03 8.186477115553609379e-03 nan
-3.917293399375000263e+03 8.397909723133298310e-03 nan
-3.916251011562499116e+03 8.635020918025017311e-03 nan
-3.915208623750000697e+03 8.898872225210257073e-03 nan
-3.914166235937499096e+03 9.189583228270657017e-03 nan
-3.913123848124999768e+03 9.503276207458864061e-03 nan
-3.912081460312499530e+03 9.837160891636850465e-03 nan
-3.911039072500000202e+03 1.018919292120562536e-02 nan
-3.909996684687499510e+03 1.056477621219578319e-02 nan
-3.908954296874999727e+03 1.096137947418198040e-02 nan
-3.907911909062499035e+03 1.138990153678538786e-02 nan
-3.906869521249999707e+03 1.184491815505028453e-02 nan
-3.905827133437499469e+03 1.233424280328243063e-02 nan
-3.904784745625000141e+03 1.287676750100856526e-02 nan
-3.903742357812499449e+03 1.347713042324093398e-02 nan
-3.902699969999999666e+03 1.413949689944989790e-02 nan
-3.901657582187499429e+03 1.485897748278394020e-02 nan
-3.900615194375000101e+03 1.563193337212883879e-02 nan
-3.899572806562498954e+03 1.646243007972358202e-02 nan
-3.898530418749999171e+03 1.733287746873810389e-02 nan
-3.897488030937499843e+03 1.822348876865304348e-02 nan
-3.896445643124999606e+03 1.913502810568656898e-02 nan
-3.895403255312500278e+03 2.007230453970883233e-02 nan
-3.894360867500000040e+03 2.102866289102945513e-02 nan
-3.893318479687500258e+03 2.198619528631622078e-02 nan
-3.892276091874999111e+03 2.294574935176024733e-02 nan
-3.891233704062499783e+03 2.389343623984775677e-02 nan
-3.890191316249999545e+03 2.480551790692026026e-02 nan
-3.889148928437500217e+03 2.568469752776718351e-02 nan
-3.888106540624999070e+03 2.654686253274639307e-02 nan
-3.887064152812499742e+03 2.739228816741226535e-02 nan
-3.886021764999999505e+03 2.818641844503161006e-02 nan
-3.884979377187500177e+03 2.893501847681592687e-02 nan
-3.883936989374999939e+03 2.965211880205131934e-02 nan
-3.882894601562499702e+03 3.035744671855857696e-02 nan
-3.881852213749999009e+03 3.106275978467773827e-02 nan
-3.880809825937499681e+03 3.173520957781075791e-02 nan
-3.879767438124999444e+03 3.235644070815468787e-02 nan
-3.878725050312500116e+03 3.293227687341896553e-02 nan
-3.877682662499999424e+03 3.351961546768694039e-02 nan
-3.876640274687500096e+03 3.416180617133066783e-02 nan
-3.875597886874998949e+03 3.484531819796586605e-02 nan
-3.874555499062499621e+03 3.559985000114512105e-02 nan
-3.873513111249999838e+03 3.644688394641812379e-02 nan
-3.872470723437499601e+03 3.735318419074837304e-02 nan
-3.871428335624999818e+03 3.832711343810444454e-02 nan
-3.870385947812500035e+03 3.938109297629825700e-02 nan
-3.869343559999999798e+03 4.053957335622191543e-02 nan
-3.868301172187500015e+03 4.181101465373351922e-02 nan
-3.867258784374999323e+03 4.318699309368464329e-02 nan
-3.866216396562499540e+03 4.468273600011083563e-02 nan
-3.865174008749999302e+03 4.628966987752778511e-02 nan
-3.864131620937499520e+03 4.795334917124278312e-02 nan
-3.863089233124999737e+03 4.959297916700718123e-02 nan
-3.862046845312499499e+03 5.115987320392204746e-02 nan
-3.861004457499998807e+03 5.262226418471175476e-02 nan
-3.859962069687499479e+03 5.400645428821450322e-02 nan
-3.858919681874999242e+03 5.531732050793326111e-02 nan
-3.857877294062499459e+03 5.651058098877573266e-02 nan
-3.856834906249999676e+03 5.756953509494998344e-02 nan
-3.855792518437499439e+03 5.849044891685784009e-02 nan
-3.854750130624999656e+03 5.922049219296094541e-02 nan
-3.853707742812500328e+03 5.973934590054835736e-02 nan
-3.852665354999999636e+03 6.010430913754086918e-02 nan
-3.851622967187498944e+03 6.033455050979272261e-02 nan
-3.850580579374999616e+03 6.038605041315552036e-02 nan
-3.849538191562499833e+03 6.019670333504231752e-02 nan
-3.848495803749999595e+03 5.971964749604510847e-02 nan
-3.847453415937500267e+03 5.898313981388604577e-02 nan
-3.846411028124999575e+03 5.793983063729024607e-02 nan
-3.845368640312499792e+03 5.651558819215326407e-02 nan
-3.844326252500000010e+03 5.472018611031198576e-02 nan
-3.843283864687499772e+03 5.261022912416515179e-02 nan
-3.842241476874999989e+03 5.014123532490477597e-02 nan
-3.841199089062499297e+03 4.728245006881612311e-02 nan
-3.840156701249999514e+03 4.412774773359175173e-02 nan
-3.839114313437499732e+03 4.066105288919182048e-02 nan
-3.838071925624999949e+03 3.684449252315716988e-02 nan
-3.837029537812500166e+03 3.263038245863663506e-02 nan
-3.835987149999999019e+03 2.803648949774159571e-02 nan
-3.834944762187499236e+03 2.303104942510221867e-02 nan
-3.833902374374999454e+03 1.754987557712044469e-02 nan
-3.832859986562499671e+03 1.155592344303290817e-02 nan
-3.831817598749999888e+03 4.968601087436200214e-03 nan
-3.830775210937499196e+03 -2.241664948717921046e-03 nan
-3.829732823124999413e+03 -9.957414798341251982e-03 nan
-3.828690435312499631e+03 -1.814489088118096533e-02 nan
-3.827648047500000303e+03 -2.665056629287124862e-02 nan
-3.826605659687499610e+03 -3.531736481712579451e-02 nan
-3.825563271874999828e+03 -4.402438292170324230e-02 nan
-3.824520884062499135e+03 -5.265363465374744978e-02 nan
-3.823478496249999807e+03 -6.120804776243371492e-02 nan
-3.822436108437499570e+03 -6.968423857513422748e-02 nan
-3.821393720625000242e+03 -7.799240768599433049e-02 nan
-3.820351332812498640e+03 -8.602036252733936961e-02 nan
-3.819308944999999312e+03 -9.369603872462972660e-02 nan
-3.818266557187499075e+03 -1.008836935766697779e-01 nan
-3.817224169374999747e+03 -1.074822995727253427e-01 nan
-3.816181781562499509e+03 -1.134509715171907601e-01 nan
-3.815139393749999726e+03 -1.188396775175699499e-01 nan
-3.814097005937499489e+03 -1.236989616900320416e-01 nan
-3.813054618125000161e+03 -1.280795462439693888e-01 nan
-3.812012230312499014e+03 -1.320183295067179352e-01 nan
-3.810969842499999686e+03 -1.355945893397481339e-01 nan
-3.809927454687499448e+03 -1.389484706795893476e-01 nan
-3.808885066874999666e+03 -1.421744153094516017e-01 nan
-3.807842679062498974e+03 -1.453550790470636567e-01 nan
-3.806800291249999646e+03 -1.485745122298371412e-01 nan
-3.805757903437499408e+03 -1.519465250590499028e-01 nan
-3.804715515624999171e+03 -1.555480462184150592e-01 nan
-3.803673127812499843e+03 -1.594167935457162233e-01 nan
-3.802630739999999605e+03 -1.636128265340785759e-01 nan
-3.801588352187499368e+03 -1.682001490887838069e-01 nan
-3.800545964374999585e+03 -1.731679374876679833e-01 nan
-3.799503576562499802e+03 -1.786189637327508795e-01 nan
-3.798461188749999565e+03 -1.846474683984442311e-01 nan
-3.797418800937500237e+03 -1.912945980588119099e-01 nan
-3.796376413124999999e+03 -1.985213002729435960e-01 nan
-3.795334025312499307e+03 -2.062451131524927206e-01 nan
-3.794291637499999069e+03 -2.144396566627637668e-01 nan
-3.793249249687499741e+03 -2.229975634476701052e-01 nan
-3.792206861874999504e+03 -2.318874759288875598e-01 nan
-3.791164474062500176e+03 -2.410269583684652994e-01 nan
-3.790122086249999938e+03 -2.503424695431838432e-01 nan
-3.789079698437499701e+03 -2.597408443604021233e-01 nan
-3.788037310624999009e+03 -2.690234021629127614e-01 nan
-3.786994922812499681e+03 -2.782145736610435183e-01 nan
-3.785952534999999443e+03 -2.872535342025417382e-01 nan
-3.784910147187500115e+03 -2.960454601082205817e-01 nan
-3.783867759374999423e+03 -3.045600976956525097e-01 nan
-3.782825371562499640e+03 -3.126971771838610303e-01 nan
-3.781782983749999858e+03 -3.204643284409045556e-01 nan
-3.780740595937500075e+03 -3.278275224187847670e-01 nan
-3.779698208124999837e+03 -3.346976966449866087e-01 nan
-3.778655820312500055e+03 -3.411542206544885270e-01 nan
-3.777613432499999362e+03 -3.471799941833439429e-01 nan
-3.776571044687499580e+03 -3.528113108609992610e-01 nan
-3.775528656874999797e+03 -3.581071072591065496e-01 nan
-3.774486269062500014e+03 -3.631792846729442470e-01 nan
-3.773443881250000231e+03 -3.680281291299913327e-01 nan
-3.772401493437499084e+03 -3.726153494397298482e-01 nan
-3.771359105624999302e+03 -3.769982399263861472e-01 nan
-3.770316717812499519e+03 -3.812260755492991593e-01 nan
-3.769274329999999736e+03 -3.852526717688946056e-01 nan
-3.768231942187499953e+03 -3.890860522172779334e-01 nan
-3.767189554374999261e+03 -3.927657706345993871e-01 nan
-3.766147166562499478e+03 -3.962240092352051213e-01 nan
-3.765104778749999696e+03 -3.993957731728047800e-01 nan
-3.764062390937499913e+03 -4.021934164836382108e-01 nan
-3.763020003124999675e+03 -4.046174441217700313e-01 nan
-3.761977615312498983e+03 -4.067095970635144497e-01 nan
-3.760935227499999201e+03 -4.085110044927557915e-01 nan
-3.759892839687499418e+03 -4.100546940622302183e-01 nan
-3.758850451874999635e+03 -4.113405815261106380e-01 nan
-3.757808064062500307e+03 -4.123988587355952862e-01 nan
-3.756765676250000070e+03 -4.131068323791644570e-01 nan
-3.755723288437499377e+03 -4.134859096398236233e-01 nan
-3.754680900624999140e+03 -4.137750343861445468e-01 nan
-3.753638512812499812e+03 -4.140032316480471986e-01 nan
-3.752596124999999574e+03 -4.140386077354926142e-01 nan
-3.751553737187499792e+03 -4.139143421105808685e-01 nan
-3.750511349375000009e+03 -4.136305918487670485e-01 nan
-3.749468961562499771e+03 -4.131944061176537342e-01 nan
-3.748426573749999079e+03 -4.126477984252034381e-01 nan
-3.747384185937499751e+03 -4.120219706920688063e-01 nan
-3.746341798124999514e+03 -4.112606203602665600e-01 nan
-3.745299410312499731e+03 -4.103250762451218225e-01 nan
-3.744257022499999948e+03 -4.093293304230120611e-01 nan
-3.743214634687499711e+03 -4.081478137951797258e-01 nan
-3.742172246874999928e+03 -4.067522478379611561e-01 nan
-3.741129859062499690e+03 -4.050456370402670814e-01 nan
-3.740087471249999908e+03 -4.030156361318582015e-01 nan
-3.739045083437499216e+03 -4.007738379927240913e-01 nan
-3.738002695624999433e+03 -3.983103315740514905e-01 nan
-3.736960307812499650e+03 -3.957475302734217437e-01 nan
-3.735917919999999867e+03 -3.932084430380319295e-01 nan
-3.734875532187499630e+03 -3.907827166387181084e-01 nan
-3.733833144375000302e+03 -3.888841930252070478e-01 nan
-3.732790756562500064e+03 -3.876513999623983908e-01 nan
-3.731748368750000736e+03 -3.869727593003575716e-01 nan
-3.730705980937499135e+03 -3.866942070197257886e-01 nan
-3.729663593124999807e+03 -3.867440177376248456e-01 nan
-3.728621205312499569e+03 -3.870659976740238317e-01 nan
-3.727578817500000241e+03 -3.875695249341561399e-01 nan
-3.726536429687499549e+03 -3.883590333011890938e-01 nan
-3.725494041874999766e+03 -3.894988835633365065e-01 nan
-3.724451654062499074e+03 -3.909216778788562885e-01 nan
-3.723409266249999746e+03 -3.925464988255410459e-01 nan
-3.722366878437499508e+03 -3.943972775043406154e-01 nan
-3.721324490625000180e+03 -3.965838646745714069e-01 nan
-3.720282102812499033e+03 -3.993281436271106655e-01 nan
-3.719239714999999705e+03 -4.028108391771166863e-01 nan
-3.718197327187499468e+03 -4.071189885248494567e-01 nan
-3.717154939375000140e+03 -4.121821355098105322e-01 nan
-3.716112551562498993e+03 -4.178539021651670460e-01 nan
-3.715070163749999210e+03 -4.240270869111871788e-01 nan
-3.714027775937498973e+03 -4.306678252121663442e-01 nan
-3.712985388124999645e+03 -4.376562604834948744e-01 nan
-3.711943000312499862e+03 -4.447299614692539205e-01 nan
-3.710900612500000079e+03 -4.518470867329493212e-01 nan
-3.709858224687500297e+03 -4.589443440031774624e-01 nan
-3.708815836874999604e+03 -4.657221031114079923e-01 nan
-3.707773449062499367e+03 -4.719825020435729490e-01 nan
-3.706731061249999584e+03 -4.776970145896050624e-01 nan
-3.705688673437499801e+03 -4.829492984718070092e-01 nan
-3.704646285624999109e+03 -4.878040094196469667e-01 nan
-3.703603897812499781e+03 -4.922116619308439800e-01 nan
-3.702561509999999544e+03 -4.960798851002092280e-01 nan
-3.701519122187499761e+03 -4.994406557338449959e-01 nan
-3.700476734374999978e+03 -5.022566920995836792e-01 nan
-3.699434346562499741e+03 -5.045380962772699762e-01 nan
-3.698391958749999048e+03 -5.062791806572224385e-01 nan
-3.697349570937499720e+03 -5.074534920881765832e-01 nan
-3.696307183124999483e+03 -5.082403170319365060e-01 nan
-3.695264795312499700e+03 -5.087401091525949326e-01 nan
-3.694222407499999463e+03 -5.088953605045776207e-01 nan
-3.693180019687500135e+03 -5.086623764313922269e-01 nan
-3.692137631874998988e+03 -5.080695142614520821e-01 nan
-3.691095244062499660e+03 -5.070096947534906695e-01 nan
-3.690052856249999422e+03 -5.053471502130615356e-01 nan
-3.689010468437499640e+03 -5.030768090102231138e-01 nan
-3.687968080624999857e+03 -4.999443883738950989e-01 nan
-3.686925692812500074e+03 -4.959514726342181268e-01 nan
-3.685883304999999837e+03 -4.912317983606794836e-01 nan
-3.684840917187500054e+03 -4.859289554807957323e-01 nan
-3.683798529374999362e+03 -4.802758632550672702e-01 nan
-3.682756141562499579e+03 -4.744327962353588890e-01 nan
-3.681713753749999341e+03 -4.686496412043391069e-01 nan
-3.680671365937499559e+03 -4.630623326961267328e-01 nan
-3.679628978124999776e+03 -4.577435858881089281e-01 nan
-3.678586590312499538e+03 -4.527139581529248114e-01 nan
-3.677544202499999756e+03 -4.480240030046682698e-01 nan
-3.676501814687499973e+03 -4.438376045721287855e-01 nan
-3.675459426874999281e+03 -4.402223702918466319e-01 nan
-3.674417039062499498e+03 -4.369903665064768239e-01 nan
-3.673374651249999260e+03 -4.339766252022685955e-01 nan
-3.672332263437499478e+03 -4.311256235406576431e-01 nan
-3.671289875624999695e+03 -4.285288092267262039e-01 nan
-3.670247487812499912e+03 -4.262223266143363998e-01 nan
-3.669205099999999675e+03 -4.242543668957583503e-01 nan
-3.668162712187498983e+03 -4.226000963013570866e-01 nan
-3.667120324374999200e+03 -4.212628409670799989e-01 nan
-3.666077936562499872e+03 -4.202691129596055619e-01 nan
-3.665035548749999634e+03 -4.195134644962746906e-01 nan
-3.663993160937500306e+03 -4.189687347063128509e-01 nan
-3.662950773124999159e+03 -4.186124200300914699e-01 nan
-3.661908385312499831e+03 -4.183400453053448542e-01 nan
-3.660865997499999139e+03 -4.182344627895902001e-01 nan
-3.659823609687499811e+03 -4.180915538172421675e-01 nan
-3.658781221874999119e+03 -4.177131918431413737e-01 nan
-3.657738834062499336e+03 -4.170648070455224010e-01 nan
-3.656696446249999553e+03 -4.162008138629775256e-01 nan
-3.655654058437499771e+03 -4.150214016391261529e-01 nan
-3.654611670624999533e+03 -4.133696256938831359e-01 nan
-3.653569282812500205e+03 -4.111785023851373122e-01 nan
-3.652526894999999968e+03 -4.083595943936280115e-01 nan
-3.651484507187499275e+03 -4.050266682735593760e-01 nan
-3.650442119374999493e+03 -4.012477001328120796e-01 nan
-3.649399731562499710e+03 -3.969709711442341860e-01 nan
-3.648357343749999472e+03 -3.922797857783468789e-01 nan
-3.647314955937500145e+03 -3.872815071859866398e-01 nan
-3.646272568124999452e+03 -3.820472612339791407e-01 nan
-3.645230180312499670e+03 -3.769376980042934977e-01 nan
-3.644187792500000342e+03 -3.721410483568783900e-01 nan
-3.643145404687499649e+03 -3.677060311590217290e-01 nan
-3.642103016874999867e+03 -3.637456849492133881e-01 nan
-3.641060629062499174e+03 -3.602206243207350389e-01 nan
-3.640018241249999846e+03 -3.570388387170683187e-01 nan
-3.638975853437499609e+03 -3.542706577923138145e-01 nan
-3.637933465625000281e+03 -3.518465390505928214e-01 nan
-3.636891077812500043e+03 -3.497593014056334937e-01 nan
-3.635848689999999351e+03 -3.479198003682272278e-01 nan
-3.634806302187499114e+03 -3.463272941794831028e-01 nan
-3.633763914374999786e+03 -3.449066144192171612e-01 nan
-3.632721526562499548e+03 -3.436389911229215111e-01 nan
-3.631679138750000220e+03 -3.425204015696702853e-01 nan
-3.630636750937499528e+03 -3.414443167777218568e-01 nan
-3.629594363125000200e+03 -3.403851098087887772e-01 nan
-3.628551975312499508e+03 -3.394866422937459216e-01 nan
-3.627509587500000180e+03 -3.388359516582696296e-01 nan
-3.626467199687499487e+03 -3.383956948795773245e-01 nan
-3.625424811874999705e+03 -3.380215997889822743e-01 nan
-3.624382424062499013e+03 -3.374777807286668541e-01 nan
-3.623340036249999685e+03 -3.367169280577985147e-01 nan
-3.622297648437499447e+03 -3.356907032220108889e-01 nan
-3.621255260625000119e+03 -3.343420063538390385e-01 nan
-3.620212872812498972e+03 -3.328098157428287518e-01 nan
-3.619170484999999644e+03 -3.312819082781056634e-01 nan
-3.618128097187498952e+03 -3.297769666297107882e-01 nan
-3.617085709374999624e+03 -3.283153709977324475e-01 nan
-3.616043321562499841e+03 -3.270674247575435789e-01 nan
-3.615000933749999604e+03 -3.259433809395710924e-01 nan
-3.613958545937499821e+03 -3.249839417277169407e-01 nan
-3.612916158125000038e+03 -3.243100359401663857e-01 nan
-3.611873770312499346e+03 -3.239183287262443200e-01 nan
-3.610831382499999563e+03 -3.237628692234743588e-01 nan
-3.609788994687499326e+03 -3.237784101479080356e-01 nan
-3.608746606874999543e+03 -3.239582295735430328e-01 nan
-3.607704219062499760e+03 -3.243143736314515468e-01 nan
-3.606661831249999977e+03 -3.248317308416078242e-01 nan
-3.605619443437499740e+03 -3.254663915366753368e-01 nan
-3.604577055624999048e+03 -3.261637973450602912e-01 nan
-3.603534667812499720e+03 -3.269128930236370745e-01 nan
-3.602492279999999482e+03 -3.275784958337263353e-01 nan
-3.601449892187499245e+03 -3.280264773944703838e-01 nan
-3.600407504374999462e+03 -3.282863898063813624e-01 nan
-3.599365116562499679e+03 -3.281904075033431623e-01 nan
-3.598322728749999442e+03 -3.275971711296812305e-01 nan
-3.597280340937500114e+03 -3.266176787069575149e-01 nan
-3.596237953125000331e+03 -3.252549803497070124e-01 nan
-3.595195565312499184e+03 -3.234995183971942634e-01 nan
-3.594153177499999401e+03 -3.215137684083241854e-01 nan
-3.593110789687499619e+03 -3.194295822592264078e-01 nan
-3.592068401874999836e+03 -3.172959302377172941e-01 nan
-3.591026014062500053e+03 -3.151716193882342920e-01 nan
-3.589983626250000270e+03 -3.131677607649090422e-01 nan
-3.588941238437499578e+03 -3.113527995696909745e-01 nan
-3.587898850624999341e+03 -3.098519804431411062e-01 nan
-3.586856462812499558e+03 -3.087930566235598251e-01 nan
-3.585814074999999775e+03 -3.081759427895686132e-01 nan
-3.584771687187499992e+03 -3.079382119161412357e-01 nan
-3.583729299374999300e+03 -3.079615216790523302e-01 nan
-3.582686911562499517e+03 -3.081071812076800476e-01 nan
-3.581644523749999735e+03 -3.083919449236909860e-01 nan
-3.580602135937499952e+03 -3.088251782234400222e-01 nan
-3.579559748124999714e+03 -3.093879035298945923e-01 nan
-3.578517360312499022e+03 -3.101269077396098250e-01 nan
-3.577474972499999240e+03 -3.110360794951717023e-01 nan
-3.576432584687499457e+03 -3.120734700367043812e-01 nan
-3.575390196874999674e+03 -3.132021588867208717e-01 nan
-3.574347809062500346e+03 -3.143437512689877256e-01 nan
-3.573305421249998744e+03 -3.154488027417892138e-01 nan
-3.572263033437500326e+03 -3.164713689838905553e-01 nan
-3.571220645624999179e+03 -3.174222441778093429e-01 nan
-3.570178257812499851e+03 -3.181571459993528528e-01 nan
-3.569135869999999613e+03 -3.185874860889724713e-01 nan
-3.568093482187499831e+03 -3.186876731895714743e-01 nan
-3.567051094374999138e+03 -3.184257426314415773e-01 nan
-3.566008706562499810e+03 -3.178230373621411253e-01 nan
-3.564966318749999573e+03 -3.168647807461142940e-01 nan
-3.563923930937500245e+03 -3.155967176656292450e-01 nan
-3.562881543124999098e+03 -3.140748378624607651e-01 nan
-3.561839155312499770e+03 -3.123290309472027126e-01 nan
-3.560796767499999078e+03 -3.104186527679863028e-01 nan
-3.559754379687499750e+03 -3.083653367617685270e-01 nan
-3.558711991874999512e+03 -3.060919296800022060e-01 nan
-3.557669604062499729e+03 -3.035378867948804738e-01 nan
-3.556627216249999947e+03 -3.007159049376553761e-01 nan
-3.555584828437499255e+03 -2.977511906435266198e-01 nan
-3.554542440624999017e+03 -2.947364192848405673e-01 nan
-3.553500052812499689e+03 -2.917122596413826985e-01 nan
-3.552457664999999452e+03 -2.887598379660474279e-01 nan
-3.551415277187499669e+03 -2.858791789077949064e-01 nan
-3.550372889375000341e+03 -2.831284496872030210e-01 nan
-3.549330501562500103e+03 -2.805591760181515015e-01 nan
-3.548288113749999411e+03 -2.781467964830082185e-01 nan
-3.547245725937499174e+03 -2.758370893461101758e-01 nan
-3.546203338124999846e+03 -2.735574600600168549e-01 nan
-3.545160950312499608e+03 -2.712364500267605560e-01 nan
-3.544118562500000280e+03 -2.688301625940263673e-01 nan
-3.543076174687500043e+03 -2.663007343743205579e-01 nan
-3.542033786874999805e+03 -2.635883545773349823e-01 nan
-3.540991399062499568e+03 -2.605888380725877029e-01 nan
-3.539949011250000240e+03 -2.572759053523752115e-01 nan
-3.538906623437499547e+03 -2.537076425618656206e-01 nan
-3.537864235625000219e+03 -2.499081584491698038e-01 nan
-3.536821847812499072e+03 -2.458914623049194281e-01 nan
-3.535779459999999744e+03 -2.416303595882909605e-01 nan
-3.534737072187499507e+03 -2.371326990221561126e-01 nan
-3.533694684375000179e+03 -2.324960615241945527e-01 nan
-3.532652296562499942e+03 -2.278092852030672577e-01 nan
-3.531609908749999249e+03 -2.231652361168752763e-01 nan
-3.530567520937499012e+03 -2.186187315962389577e-01 nan
-3.529525133124999684e+03 -2.142330007046003570e-01 nan
-3.528482745312499446e+03 -2.100710134293984344e-01 nan
-3.527440357500000118e+03 -2.061599164927054029e-01 nan
-3.526397969687498971e+03 -2.025043554261117817e-01 nan
-3.525355581874999643e+03 -1.991517887311849422e-01 nan
-3.524313194062499406e+03 -1.962652090425749396e-01 nan
-3.523270806249999623e+03 -1.939231215115058971e-01 nan
-3.522228418437499840e+03 -1.921118024248255063e-01 nan
-3.521186030624999148e+03 -1.907297448991959188e-01 nan
-3.520143642812499365e+03 -1.897352220979655057e-01 nan
-3.519101254999999583e+03 -1.891384950802031950e-01 nan
-3.518058867187499800e+03 -1.889779898366787947e-01 nan
-3.517016479375000017e+03 -1.892266810299147450e-01 nan
-3.515974091562498870e+03 -1.898810907230532585e-01 nan
-3.514931703749999087e+03 -1.909601278891896459e-01 nan
-3.513889315937499305e+03 -1.923882264789198437e-01 nan
-3.512846928124999522e+03 -1.941201200057661447e-01 nan
-3.511804540312499739e+03 -1.961149814862906404e-01 nan
-3.510762152499999956e+03 -1.983509106414488576e-01 nan
-3.509719764687499264e+03 -2.007146142650312881e-01 nan
-3.508677376874999936e+03 -2.030016737278462768e-01 nan
-3.507634989062499244e+03 -2.050525316846363855e-01 nan
-3.506592601249999461e+03 -2.068023917760842545e-01 nan
-3.505550213437499679e+03 -2.082170032938174820e-01 nan
-3.504507825624999441e+03 -2.092064545422896438e-01 nan
-3.503465437812500113e+03 -2.097009627706156731e-01 nan
-3.502423049999999876e+03 -2.096390938611502330e-01 nan
-3.501380662187499638e+03 -2.090620163082996252e-01 nan
-3.500338274375000310e+03 -2.080171052125396325e-01 nan
-3.499295886562499618e+03 -2.065555969725764163e-01 nan
-3.498253498749999380e+03 -2.047049966638955776e-01 nan
-3.497211110937500052e+03 -2.025088806014178067e-01 nan
-3.496168723124999815e+03 -2.000104157002121630e-01 nan
-3.495126335312499577e+03 -1.972544182637134269e-01 nan
-3.494083947499999795e+03 -1.942891180298090825e-01 nan
-3.493041559687500012e+03 -1.911546364320074187e-01 nan
-3.491999171874999320e+03 -1.879019159247927173e-01 nan
-3.490956784062499537e+03 -1.846116641963922167e-01 nan
-3.489914396249999754e+03 -1.813610109661107361e-01 nan
-3.488872008437499517e+03 -1.781852547895945715e-01 nan
-3.487829620624999734e+03 -1.750689520732442161e-01 nan
-3.486787232812499951e+03 -1.720346382651403438e-01 nan
-3.485744845000000169e+03 -1.691463704059911199e-01 nan
-3.484702457187500386e+03 -1.664549759411404206e-01 nan
-3.483660069374999239e+03 -1.640206288586918415e-01 nan
-3.482617681562499456e+03 -1.618050022868994520e-01 nan
-3.481575293749999673e+03 -1.597823720668069547e-01 nan
-3.480532905937500345e+03 -1.580041850286468541e-01 nan
-3.479490518124999653e+03 -1.564987600663052536e-01 nan
-3.478448130312499870e+03 -1.551867061698225525e-01 nan
-3.477405742499999633e+03 -1.540071492251665619e-01 nan
-3.476363354687500305e+03 -1.529528241417730805e-01 nan
-3.475320966874999158e+03 -1.520985936588347132e-01 nan
-3.474278579062500285e+03 -1.514743958401991164e-01 nan
-3.473236191249999138e+03 -1.510726974761137098e-01 nan
-3.472193803437499810e+03 -1.508562053888677368e-01 nan
-3.471151415624999572e+03 -1.508251439480077505e-01 nan
-3.470109027812500244e+03 -1.510010470383232883e-01 nan
-3.469066640000000007e+03 -1.512835199223268035e-01 nan
-3.468024252187499314e+03 -1.516166447455679633e-01 nan
-3.466981864374999077e+03 -1.520139034045820403e-01 nan
-3.465939476562499749e+03 -1.524744976152046239e-01 nan
-3.464897088749999511e+03 -1.529607690867743064e-01 nan
-3.463854700937500183e+03 -1.534640901457276774e-01 nan
-3.462812313124999037e+03 -1.539709716829550934e-01 nan
-3.461769925312499709e+03 -1.544799487915613223e-01 nan
-3.460727537499999016e+03 -1.549345189319483174e-01 nan
-3.459685149687500143e+03 -1.552679934925589866e-01 nan
-3.458642761874999451e+03 -1.554045957113031340e-01 nan
-3.457600374062499213e+03 -1.553355466693149556e-01 nan
-3.456557986249998976e+03 -1.550352940847444794e-01 nan
-3.455515598437499648e+03 -1.544827117270442529e-01 nan
-3.454473210624999865e+03 -1.536710358652724484e-01 nan
-3.453430822812500082e+03 -1.525773834128825723e-01 nan
-3.452388435000000300e+03 -1.512049857777633954e-01 nan
-3.451346047187499153e+03 -1.495926028588341339e-01 nan
-3.450303659374999825e+03 -1.477624713017998415e-01 nan
-3.449261271562499587e+03 -1.457397198004827810e-01 nan
-3.448218883749999804e+03 -1.435742290673983068e-01 nan
-3.447176495937499567e+03 -1.413021337562115343e-01 nan
-3.446134108125000239e+03 -1.389634277707522403e-01 nan
-3.445091720312499547e+03 -1.366037734927755543e-01 nan
-3.444049332500000219e+03 -1.342744717768548646e-01 nan
-3.443006944687499526e+03 -1.320299665142559697e-01 nan
-3.441964556874999744e+03 -1.299175540346130808e-01 nan
-3.440922169062499052e+03 -1.279673165490154974e-01 nan
-3.439879781250000178e+03 -1.261948907671013309e-01 nan
-3.438837393437499486e+03 -1.246264061003639761e-01 nan
-3.437795005625000158e+03 -1.232803690564796967e-01 nan
-3.436752617812499011e+03 -1.221478700579185783e-01 nan
-3.435710229999999683e+03 -1.212248093537748178e-01 nan
-3.434667842187498991e+03 -1.204810607539193029e-01 nan
-3.433625454374999663e+03 -1.198786772232224435e-01 nan
-3.432583066562499880e+03 -1.194246064753124170e-01 nan
-3.431540678749999643e+03 -1.191097289992552460e-01 nan
-3.430498290937499860e+03 -1.189272916509084010e-01 nan
-3.429455903125000077e+03 -1.188511595169395169e-01 nan
-3.428413515312500294e+03 -1.188336684345948913e-01 nan
-3.427371127500000512e+03 -1.188329282872980786e-01 nan
-3.426328739687499365e+03 -1.187909108742932901e-01 nan
-3.425286351874999582e+03 -1.186951941947835820e-01 nan
-3.424243964062499799e+03 -1.185238479553346880e-01 nan
-3.423201576250000016e+03 -1.182187457432243710e-01 nan
-3.422159188437499779e+03 -1.177508683567133341e-01 nan
-3.421116800624999541e+03 -1.171069183348478621e-01 nan
-3.420074412812499304e+03 -1.162746272205139042e-01 nan
-3.419032024999999521e+03 -1.152898643401495532e-01 nan
-3.417989637187499284e+03 -1.141669968391637313e-01 nan
-3.416947249374999956e+03 -1.129231012394749240e-01 nan
-3.415904861562499264e+03 -1.115625417649268869e-01 nan
-3.414862473749999481e+03 -1.101187159707387314e-01 nan
-3.413820085937499698e+03 -1.086251473888154850e-01 nan
-3.412777698125000370e+03 -1.071250577506238089e-01 nan
-3.411735310312499223e+03 -1.056730026605541967e-01 nan
-3.410692922499998986e+03 -1.043120442839615414e-01 nan
-3.409650534687499203e+03 -1.030395723153202381e-01 nan
-3.408608146874999875e+03 -1.018136360211552016e-01 nan
-3.407565759062499637e+03 -1.006398828597342698e-01 nan
-3.406523371250000309e+03 -9.955709376804369737e-02 nan
-3.405480983437500072e+03 -9.856383122363608640e-02 nan
-3.404438595624999380e+03 -9.762878630465125773e-02 nan
-3.403396207812499142e+03 -9.674325949607451292e-02 nan
-3.402353819999999814e+03 -9.588387008751560192e-02 nan
-3.401311432187499577e+03 -9.505892644409139058e-02 nan
-3.400269044374999339e+03 -9.426057896182576945e-02 nan
-3.399226656562499556e+03 -9.345809131855392637e-02 nan
-3.398184268749999774e+03 -9.259150865690177201e-02 nan
-3.397141880937499991e+03 -9.165320938491494651e-02 nan
-3.396099493125000208e+03 -9.066903624588146249e-02 nan
-3.395057105312499061e+03 -8.967664582307136034e-02 nan
-3.394014717499999279e+03 -8.868096499367993102e-02 nan
-3.392972329687499496e+03 -8.766423900838704597e-02 nan
-3.391929941874999713e+03 -8.658021511656474600e-02 nan
-3.390887554062499930e+03 -8.545326737996222777e-02 nan
-3.389845166249999693e+03 -8.431359340632929578e-02 nan
-3.388802778437500365e+03 -8.320406234405713919e-02 nan
-3.387760390624999218e+03 -8.216853663196482804e-02 nan
-3.386718002812499890e+03 -8.121683125652021107e-02 nan
-3.385675614999999652e+03 -8.036201094772964237e-02 nan
-3.384633227187499870e+03 -7.959863939658598508e-02 nan
-3.383590839374999177e+03 -7.892703122022098894e-02 nan
-3.382548451562500304e+03 -7.833649684645044298e-02 nan
-3.381506063749999612e+03 -7.782450085522815697e-02 nan
-3.380463675937500284e+03 -7.738417435371654218e-02 nan
-3.379421288124999137e+03 -7.699541516960733967e-02 nan
-3.378378900312499809e+03 -7.664611681329561166e-02 nan
-3.377336512499999117e+03 -7.635592766944912513e-02 nan
-3.376294124687499789e+03 -7.616031346516310974e-02 nan
-3.375251736874999551e+03 -7.605878494648804500e-02 nan
-3.374209349062500223e+03 -7.604708478744326428e-02 nan
-3.373166961249998621e+03 -7.609524516128422789e-02 nan
-3.372124573437500203e+03 -7.618312339817925882e-02 nan
-3.371082185624999056e+03 -7.632020011184127706e-02 nan
-3.370039797812499728e+03 -7.650517004291874923e-02 nan
-3.368997409999999491e+03 -7.672459756037176837e-02 nan
-3.367955022187499708e+03 -7.694102315593262520e-02 nan
-3.366912634374999470e+03 -7.712765887192631065e-02 nan
-3.365870246562500142e+03 -7.724834177804008883e-02 nan
-3.364827858749999450e+03 -7.728846656280016769e-02 nan
-3.363785470937500122e+03 -7.722645752143079967e-02 nan
-3.362743083124998975e+03 -7.706142510890609532e-02 nan
-3.361700695312499647e+03 -7.679640267127167685e-02 nan
-3.360658307499999864e+03 -7.643089230390565092e-02 nan
-3.359615919687500082e+03 -7.594859269889529807e-02 nan
-3.358573531874999844e+03 -7.536776560031463457e-02 nan
-3.357531144062499607e+03 -7.470371605233547263e-02 nan
-3.356488756249999369e+03 -7.396633620549157573e-02 nan
-3.355446368437499586e+03 -7.317019068509786339e-02 nan
-3.354403980624999349e+03 -7.233271578174760297e-02 nan
-3.353361592812499566e+03 -7.145982294571942561e-02 nan
-3.352319204999999783e+03 -7.058461195842480329e-02 nan
-3.351276817187499546e+03 -6.972051006876489598e-02 nan
-3.350234429375000218e+03 -6.884788193381569110e-02 nan
-3.349192041562499981e+03 -6.794887731083551485e-02 nan
-3.348149653749999288e+03 -6.704287179141785180e-02 nan
-3.347107265937499051e+03 -6.616310656949217495e-02 nan
-3.346064878124999723e+03 -6.534333926050546471e-02 nan
-3.345022490312499485e+03 -6.458422682999527542e-02 nan
-3.343980102500000157e+03 -6.385823664771356212e-02 nan
-3.342937714687500375e+03 -6.314411932658486881e-02 nan
-3.341895326874999682e+03 -6.244482729931229853e-02 nan
-3.340852939062499900e+03 -6.176744657834148944e-02 nan
-3.339810551250000117e+03 -6.109495123985717729e-02 nan
-3.338768163437499879e+03 -6.043860544506676064e-02 nan
-3.337725775625000097e+03 -5.981899140535516107e-02 nan
-3.336683387812499404e+03 -5.924767876560571578e-02 nan
-3.335640999999999622e+03 -5.873186951698955438e-02 nan
-3.334598612187499839e+03 -5.828183277750022262e-02 nan
-3.333556224375000056e+03 -5.790540506327364334e-02 nan
-3.332513836562500273e+03 -5.758786698376291285e-02 nan
-3.331471448749999126e+03 -5.731862725039724854e-02 nan
-3.330429060937499344e+03 -5.707042922603574459e-02 nan
-3.329386673124999561e+03 -5.682282582045052738e-02 nan
-3.328344285312499778e+03 -5.657336268540477664e-02 nan
-3.327301897499999995e+03 -5.632715874503450154e-02 nan
-3.326259509687499758e+03 -5.609445832959000788e-02 nan
-3.325217121874999975e+03 -5.585404707411768810e-02 nan
-3.324174734062499283e+03 -5.560897789604590802e-02 nan
-3.323132346249999500e+03 -5.536305711355897496e-02 nan
-3.322089958437499718e+03 -5.511446775935277542e-02 nan
-3.321047570624999480e+03 -5.486528312472234437e-02 nan
-3.320005182812499243e+03 -5.461742307756647929e-02 nan
-3.318962794999999460e+03 -5.436323062035387788e-02 nan
-3.317920407187499677e+03 -5.410275292788074841e-02 nan
-3.316878019375000349e+03 -5.382301092862798453e-02 nan
-3.315835631562499657e+03 -5.349789773317284447e-02 nan
-3.314793243749999874e+03 -5.311287901893053942e-02 nan
-3.313750855937500091e+03 -5.265934329284625848e-02 nan
-3.312708468124999854e+03 -5.213316692314916290e-02 nan
-3.311666080312500071e+03 -5.152890648025106046e-02 nan
-3.310623692499999834e+03 -5.085831099240198383e-02 nan
-3.309581304687499596e+03 -5.011885685848917193e-02 nan
-3.308538916875000268e+03 -4.930972800914292659e-02 nan
-3.307496529062499576e+03 -4.845210943930319120e-02 nan
-3.306454141249999793e+03 -4.754480780680225838e-02 nan
-3.305411753437499556e+03 -4.658932770434963400e-02 nan
-3.304369365624999773e+03 -4.561532903755934759e-02 nan
-3.303326977812499536e+03 -4.464134728826928133e-02 nan
-3.302284590000000208e+03 -4.366428015384621331e-02 nan
-3.301242202187499515e+03 -4.268053795510261261e-02 nan
-3.300199814374999278e+03 -4.170133875479552221e-02 nan
-3.299157426562499495e+03 -4.073277025686396213e-02 nan
-3.298115038749999712e+03 -3.979623533008073977e-02 nan
-3.297072650937499930e+03 -3.892007978169950699e-02 nan
-3.296030263124999692e+03 -3.810392795178443176e-02 nan
-3.294987875312499000e+03 -3.734135186051779770e-02 nan
-3.293945487499999672e+03 -3.665054592065383060e-02 nan
-3.292903099687499889e+03 -3.603776295215030401e-02 nan
-3.291860711874999652e+03 -3.549775774115487142e-02 nan
-3.290818324062500324e+03 -3.502494448156633772e-02 nan
-3.289775936249999177e+03 -3.460901291818017228e-02 nan
-3.288733548437499394e+03 -3.424415496263585879e-02 nan
-3.287691160624999611e+03 -3.393578716515635585e-02 nan
-3.286648772812499828e+03 -3.368525034354000192e-02 nan
-3.285606385000000046e+03 -3.349914602479366066e-02 nan
-3.284563997187499808e+03 -3.337967797074770093e-02 nan
-3.283521609374999116e+03 -3.332438652516250821e-02 nan
-3.282479221562499788e+03 -3.333776559762505198e-02 nan
-3.281436833749999550e+03 -3.340467056073295748e-02 nan
-3.280394445937500222e+03 -3.351169025921118400e-02 nan
-3.279352058124999076e+03 -3.366005902178244302e-02 nan
-3.278309670312499748e+03 -3.383004322073299153e-02 nan
-3.277267282499999510e+03 -3.399843011469085019e-02 nan
-3.276224894687499727e+03 -3.415961047262518202e-02 nan
-3.275182506874999490e+03 -3.430369770666209794e-02 nan
-3.274140119062499252e+03 -3.441010445586666772e-02 nan
-3.273097731249999470e+03 -3.446695769848204249e-02 nan
-3.272055343437499687e+03 -3.447510685383667339e-02 nan
-3.271012955624999904e+03 -3.444038940318751296e-02 nan
-3.269970567812499667e+03 -3.435894617614549534e-02 nan
-3.268928179999999884e+03 -3.422256636644908923e-02 nan
-3.267885792187499192e+03 -3.403329957281320262e-02 nan
-3.266843404374999864e+03 -3.379788605772707233e-02 nan
-3.265801016562499626e+03 -3.351880320012398662e-02 nan
-3.264758628750000298e+03 -3.321096536097170593e-02 nan
-3.263716240937499606e+03 -3.287729328843705390e-02 nan
-3.262673853124999368e+03 -3.252080674752282075e-02 nan
-3.261631465312499586e+03 -3.214040769665336972e-02 nan
-3.260589077499999803e+03 -3.174760893964620467e-02 nan
-3.259546689687500020e+03 -3.134513644646280683e-02 nan
-3.258504301874999783e+03 -3.092279198419110517e-02 nan
-3.257461914062499545e+03 -3.047554913260511894e-02 nan
-3.256419526250000217e+03 -3.000767810047894751e-02 nan
-3.255377138437499525e+03 -2.952387434368351771e-02 nan
-3.254334750624999742e+03 -2.901920380921631931e-02 nan
-3.253292362812499505e+03 -2.850045969262167064e-02 nan
-3.252249974999999722e+03 -2.798025215859344106e-02 nan
-3.251207587187499030e+03 -2.746394134419837679e-02 nan
-3.250165199374999702e+03 -2.695783380918699221e-02 nan
-3.249122811562499464e+03 -2.647227537778925124e-02 nan
-3.248080423749999227e+03 -2.600756670230112977e-02 nan
-3.247038035937499899e+03 -2.557093049351617450e-02 nan
-3.245995648124999661e+03 -2.516299310481816265e-02 nan
-3.244953260312500333e+03 -2.478771651856593455e-02 nan
-3.243910872499999641e+03 -2.445257333906374064e-02 nan
-3.242868484687499404e+03 -2.416104738809077626e-02 nan
-3.241826096874999621e+03 -2.391036030657470168e-02 nan
-3.240783709062499838e+03 -2.369757399188278726e-02 nan
-3.239741321249999146e+03 -2.351122900301485380e-02 nan
-3.238698933437499818e+03 -2.334742528027131461e-02 nan
-3.237656545624999126e+03 -2.320527904022755966e-02 nan
-3.236614157812499343e+03 -2.306315558011885411e-02 nan
-3.235571769999999560e+03 -2.291352467889233580e-02 nan
-3.234529382187499778e+03 -2.274411813338879720e-02 nan
-3.233486994374999995e+03 -2.254281188148904436e-02 nan
-3.232444606562499757e+03 -2.230090759298047898e-02 nan
-3.231402218749999520e+03 -2.202319862377363421e-02 nan
-3.230359830937499737e+03 -2.171167933210042117e-02 nan
-3.229317443124999500e+03 -2.136685202727754349e-02 nan
-3.228275055312500172e+03 -2.099734316816242313e-02 nan
-3.227232667499999479e+03 -2.060726762399501741e-02 nan
-3.226190279687499697e+03 -2.019216797931041446e-02 nan
-3.225147891874999914e+03 -1.975207799092485589e-02 nan
-3.224105504062500131e+03 -1.929476847863298428e-02 nan
-3.223063116249999894e+03 -1.883643977413600179e-02 nan
-3.222020728437500111e+03 -1.838939086383740984e-02 nan
-3.220978340624999873e+03 -1.796133213063740366e-02 nan
-3.219935952812499636e+03 -1.755776372346459085e-02 nan
-3.218893564999999853e+03 -1.717057973451569311e-02 nan
-3.217851177187500070e+03 -1.680306295059818406e-02 nan
-3.216808789375000288e+03 -1.645467056620431717e-02 nan
-3.215766401562499141e+03 -1.612685034344279317e-02 nan
-3.214724013749999813e+03 -1.581522410717918492e-02 nan
-3.213681625937499575e+03 -1.552431195086888260e-02 nan
-3.212639238125000247e+03 -1.526843819735211258e-02 nan
-3.211596850312500010e+03 -1.506239056072034010e-02 nan
-3.210554462499999318e+03 -1.491309334378658306e-02 nan
-3.209512074687499535e+03 -1.482102058818737973e-02 nan
-3.208469686874999752e+03 -1.478135076219528124e-02 nan
-3.207427299062499515e+03 -1.478821589730255903e-02 nan
-3.206384911250000187e+03 -1.483891653995867907e-02 nan
-3.205342523437499040e+03 -1.492897507398572611e-02 nan
-3.204300135624999257e+03 -1.505296306003112324e-02 nan
-3.203257747812499474e+03 -1.519969221582030162e-02 nan
-3.202215359999999691e+03 -1.536816976517757678e-02 nan
-3.201172972187500363e+03 -1.554646663987365070e-02 nan
-3.200130584374999671e+03 -1.572442262924025891e-02 nan
-3.199088196562499434e+03 -1.590086158397284802e-02 nan
-3.198045808749999651e+03 -1.607995298172133075e-02 nan
-3.197003420937499868e+03 -1.625174952370388864e-02 nan
-3.195961033125000085e+03 -1.640857502872789322e-02 nan
-3.194918645312499848e+03 -1.654475224688548365e-02 nan
-3.193876257499999156e+03 -1.665839575908067971e-02 nan
-3.192833869687499828e+03 -1.674348343010032339e-02 nan
-3.191791481874999590e+03 -1.679876219390864095e-02 nan
-3.190749094062499807e+03 -1.682344008241538902e-02 nan
-3.189706706249999570e+03 -1.681419251229840373e-02 nan
-3.188664318437499787e+03 -1.677056320771914966e-02 nan
-3.187621930624999095e+03 -1.668942466525743379e-02 nan
-3.186579542812499767e+03 -1.657118064108023536e-02 nan
-3.185537154999999530e+03 -1.641996012519457079e-02 nan
-3.184494767187499747e+03 -1.624055994650423079e-02 nan
-3.183452379374999509e+03 -1.604585772644104291e-02 nan
-3.182409991562499272e+03 -1.584215841906535388e-02 nan
-3.181367603749999489e+03 -1.563092100898510334e-02 nan
-3.180325215937499706e+03 -1.540952302685906321e-02 nan
-3.179282828124999469e+03 -1.517825331948844184e-02 nan
-3.178240440312499686e+03 -1.493874851683858057e-02 nan
-3.177198052499999903e+03 -1.468826807546969905e-02 nan
-3.176155664687499211e+03 -1.442315048473795901e-02 nan
-3.175113276874999883e+03 -1.414998816605533491e-02 nan
-3.174070889062499646e+03 -1.387035213370714504e-02 nan
-3.173028501249999863e+03 -1.358633539197594622e-02 nan
-3.171986113437500080e+03 -1.330041540675380891e-02 nan
-3.170943725625000297e+03 -1.301761838599870859e-02 nan
-3.169901337812499605e+03 -1.274438178782837799e-02 nan
-3.168858949999999822e+03 -1.248529853396691466e-02 nan
-3.167816562187499585e+03 -1.224113829434041872e-02 nan
-3.166774174374999802e+03 -1.201030673118556533e-02 nan
-3.165731786562500019e+03 -1.179132033345879974e-02 nan
-3.164689398750000237e+03 -1.158614080101802446e-02 nan
-3.163647010937499090e+03 -1.139654023115968876e-02 nan
-3.162604623124999762e+03 -1.123214937275530609e-02 nan
-3.161562235312499524e+03 -1.110078427448405250e-02 nan
-3.160519847500000196e+03 -1.100211255782190464e-02 nan
-3.159477459687499959e+03 -1.093784164633529628e-02 nan
-3.158435071874999267e+03 -1.090396842757161353e-02 nan
-3.157392684062499484e+03 -1.090017357269113148e-02 nan
-3.156350296249999701e+03 -1.092016142614272642e-02 nan
-3.155307908437499918e+03 -1.096325910026579517e-02 nan
-3.154265520625000136e+03 -1.103010491706135632e-02 nan
-3.153223132812499443e+03 -1.111449553722275094e-02 nan
-3.152180744999999206e+03 -1.119646255333105189e-02 nan
-3.151138357187499878e+03 -1.126887833797936798e-02 nan
-3.150095969374999640e+03 -1.133030175256294174e-02 nan
-3.149053581562500312e+03 -1.137686632292387104e-02 nan
-3.148011193749999165e+03 -1.140547947714710790e-02 nan
-3.146968805937499383e+03 -1.141394995842843173e-02 nan
-3.145926418124999600e+03 -1.139440423296924840e-02 nan
-3.144884030312499817e+03 -1.134816971911445371e-02 nan
-3.143841642500000034e+03 -1.127596939356273649e-02 nan
-3.142799254687499797e+03 -1.117637291491638436e-02 nan
-3.141756866874999105e+03 -1.105441597449251939e-02 nan
-3.140714479062499777e+03 -1.091528075946781445e-02 nan
-3.139672091249999539e+03 -1.076335060690869830e-02 nan
-3.138629703437499757e+03 -1.060410803185099851e-02 nan
-3.137587315624999519e+03 -1.043756871820646429e-02 nan
-3.136544927812499282e+03 -1.026153102209271042e-02 nan
-3.135502539999999044e+03 -1.007733744197884633e-02 nan
-3.134460152187499716e+03 -9.890891864759988189e-03 nan
-3.133417764374999479e+03 -9.704812408625595327e-03 nan
-3.132375376562499696e+03 -9.522302519305057139e-03 nan
-3.131332988749999913e+03 -9.344982936291599748e-03 nan
-3.130290600937499221e+03 -9.178807865163753771e-03 nan
-3.129248213124999893e+03 -9.019181942052176965e-03 nan
-3.128205825312499655e+03 -8.864040213609199886e-03 nan
-3.127163437499999873e+03 -8.716884585246914563e-03 nan
-3.126121049687499635e+03 -8.576788436852564659e-03 nan
-3.125078661875000307e+03 -8.444437826934127894e-03 nan
-3.124036274062499160e+03 -8.320134668159649000e-03 nan
-3.122993886249999832e+03 -8.202505357081382384e-03 nan
-3.121951498437499595e+03 -8.093338531765494753e-03 nan
-3.120909110624999812e+03 -7.991318215151504978e-03 nan
-3.119866722812499575e+03 -7.897415772613866625e-03 nan
-3.118824335000000247e+03 -7.804810173124108498e-03 nan
-3.117781947187499554e+03 -7.709001932283263657e-03 nan
-3.116739559374999772e+03 -7.607174364612535010e-03 nan
-3.115697171562499534e+03 -7.495334728372125832e-03 nan
-3.114654783749999751e+03 -7.373965633196800235e-03 nan
-3.113612395937499969e+03 -7.241533724158636352e-03 nan
-3.112570008124999731e+03 -7.098677880593116940e-03 nan
-3.111527620312499039e+03 -6.943823254254423080e-03 nan
-3.110485232499999711e+03 -6.779944381224613931e-03 nan
-3.109442844687499473e+03 -6.610125812084840027e-03 nan
-3.108400456875000145e+03 -6.436885694338146703e-03 nan
-3.107358069062500363e+03 -6.263577456960393343e-03 nan
-3.106315681249999216e+03 -6.098923957935506110e-03 nan
-3.105273293437499888e+03 -5.946952851649688412e-03 nan
-3.104230905624999650e+03 -5.808588377013554870e-03 nan
-3.103188517812499867e+03 -5.685716033616540488e-03 nan
-3.102146130000000085e+03 -5.580387205613348417e-03 nan
-3.101103742187499392e+03 -5.492048757300986052e-03 nan
-3.100061354374999155e+03 -5.424012928434230295e-03 nan
-3.099018966562499827e+03 -5.374670581041603515e-03 nan
-3.097976578749999589e+03 -5.341340566960199251e-03 nan
-3.096934190937500261e+03 -5.325953378010396012e-03 nan
-3.095891803125000024e+03 -5.325815787307378382e-03 nan
-3.094849415312499332e+03 -5.336074336942673094e-03 nan
-3.093807027499999549e+03 -5.354129219008917778e-03 nan
-3.092764639687499766e+03 -5.373784505279130541e-03 nan
-3.091722251874999529e+03 -5.388394753356503392e-03 nan
-3.090679864062500201e+03 -5.396488013508388484e-03 nan
-3.089637476249999054e+03 -5.396518923752577357e-03 nan
-3.088595088437499271e+03 -5.386895403438213444e-03 nan
-3.087552700624999488e+03 -5.366129704133934183e-03 nan
-3.086510312812499706e+03 -5.335176361014441065e-03 nan
-3.085467925000000378e+03 -5.291946443118349802e-03 nan
-3.084425537187499231e+03 -5.231211943609856418e-03 nan
-3.083383149374999448e+03 -5.155953576031784349e-03 nan
-3.082340761562499665e+03 -5.070506636282025997e-03 nan
-3.081298373749999882e+03 -4.974975658584882346e-03 nan
-3.080255985937500100e+03 -4.870672347371900711e-03 nan
-3.079213598124999407e+03 -4.758919797430536877e-03 nan
-3.078171210312499625e+03 -4.639900208503085210e-03 nan
-3.077128822499999842e+03 -4.515730179412623564e-03 nan
-3.076086434687499604e+03 -4.387907820428735284e-03 nan
-3.075044046874999822e+03 -4.259723157274649882e-03 nan
-3.074001659062499584e+03 -4.132465321377313747e-03 nan
-3.072959271250000256e+03 -4.005682703637901410e-03 nan
-3.071916883437499564e+03 -3.881358034900998441e-03 nan
-3.070874495624999781e+03 -3.759433909127420440e-03 nan
-3.069832107812499544e+03 -3.640049399434117962e-03 nan
-3.068789719999999761e+03 -3.524926461758764746e-03 nan
-3.067747332187499069e+03 -3.414264816050775753e-03 nan
-3.066704944374999741e+03 -3.308944848157695413e-03 nan
-3.065662556562499503e+03 -3.212918704158782869e-03 nan
-3.064620168750000175e+03 -3.127994391213114681e-03 nan
-3.063577780937499483e+03 -3.056472574500206270e-03 nan
-3.062535393124999700e+03 -3.001110123465600566e-03 nan
-3.061493005312500372e+03 -2.961883843452450468e-03 nan
-3.060450617499999680e+03 -2.938328644980555543e-03 nan
-3.059408229687500352e+03 -2.928682487914406954e-03 nan
-3.058365841874999660e+03 -2.930237335341609982e-03 nan
-3.057323454062499877e+03 -2.943422426841798677e-03 nan
-3.056281066250000094e+03 -2.966831605491539355e-03 nan
-3.055238678437499857e+03 -3.002275188267280667e-03 nan
-3.054196290624999619e+03 -3.050061049242373378e-03 nan
-3.053153902812499837e+03 -3.107530438340758931e-03 nan
-3.052111514999999599e+03 -3.172671781888732750e-03 nan
-3.051069127187499817e+03 -3.243964435110450063e-03 nan
-3.050026739375000034e+03 -3.319872476613767304e-03 nan
-3.048984351562499796e+03 -3.401902710295205082e-03 nan
-3.047941963749999104e+03 -3.489131353719511497e-03 nan
-3.046899575937499776e+03 -3.578915824331130487e-03 nan
-3.045857188124999539e+03 -3.670613465839938326e-03 nan
-3.044814800312500211e+03 -3.759803654764334261e-03 nan
-3.043772412499999518e+03 -3.843852804035762915e-03 nan
-3.042730024687499281e+03 -3.919566062994467477e-03 nan
-3.041687636874999498e+03 -3.986107467366377388e-03 nan
-3.040645249062499715e+03 -4.041295898601643920e-03 nan
-3.039602861249999933e+03 -4.085678470793308557e-03 nan
-3.038560473437500150e+03 -4.124890220153408504e-03 nan
-3.037518085624999458e+03 -4.157160743399272718e-03 nan
-3.036475697812499220e+03 -4.177984806211184655e-03 nan
-3.035433309999999892e+03 -4.184932721121773121e-03 nan
-3.034390922187499655e+03 -4.175370052205041801e-03 nan
-3.033348534375000327e+03 -4.148168414024362358e-03 nan
-3.032306146562499180e+03 -4.103106266708541131e-03 nan
-3.031263758749999397e+03 -4.040907517960676786e-03 nan
-3.030221370937499614e+03 -3.962483698794067033e-03 nan
-3.029178983124999831e+03 -3.867182938836759027e-03 nan
-3.028136595312500049e+03 -3.757571010184036688e-03 nan
-3.027094207499999357e+03 -3.639268658467459134e-03 nan
-3.026051819687499574e+03 -3.515559936498493469e-03 nan
-3.025009431874999791e+03 -3.390038887124134735e-03 nan
-3.023967044062499554e+03 -3.266006217375584664e-03 nan
-3.022924656249999771e+03 -3.144379633192688484e-03 nan
-3.021882268437499079e+03 -3.027515538230319842e-03 nan
-3.020839880625000205e+03 -2.919050474058833278e-03 nan
-3.019797492812499513e+03 -2.821158839957245076e-03 nan
-3.018755104999999730e+03 -2.732768960238857181e-03 nan
-3.017712717187500402e+03 -2.649837462004872232e-03 nan
-3.016670329374999710e+03 -2.570062898064291897e-03 nan
-3.015627941562499018e+03 -2.495074580072174659e-03 nan
-3.014585553749999690e+03 -2.426061890840866108e-03 nan
-3.013543165937499907e+03 -2.366775045269389581e-03 nan
-3.012500778125000124e+03 -2.323575639979459217e-03 nan
-3.011458390312499887e+03 -2.296947075444813729e-03 nan
-3.010416002499999195e+03 -2.285024896856068660e-03 nan
-3.009373614687500321e+03 -2.284200066382044945e-03 nan
-3.008331226874999629e+03 -2.290938029166386496e-03 nan
-3.007288839062499846e+03 -2.306486542751283106e-03 nan
-3.006246451249999609e+03 -2.331031986540089106e-03 nan
-3.005204063437499826e+03 -2.364858606927913807e-03 nan
-3.004161675624999134e+03 -2.406072130116023843e-03 nan
-3.003119287812499806e+03 -2.451217237845394314e-03 nan
-3.002076899999999569e+03 -2.494732735471614105e-03 nan
-3.001034512187499786e+03 -2.533701412771985611e-03 nan
-2.999992124374999548e+03 -2.564186982521207171e-03 nan
-2.998949736562499311e+03 -2.583378534402607993e-03 nan
-2.997907348749999983e+03 -2.589604860878269837e-03 nan
-2.996864960937499745e+03 -2.584493263594350981e-03 nan
-2.995822573124999053e+03 -2.567874966768001095e-03 nan
-2.994780185312499725e+03 -2.540130291641963436e-03 nan
-2.993737797499999488e+03 -2.499631297776838332e-03 nan
-2.992695409687500160e+03 -2.443585407575041713e-03 nan
-2.991653021874999922e+03 -2.370646396413190592e-03 nan
-2.990610634062499230e+03 -2.282869884855126541e-03 nan
-2.989568246249999902e+03 -2.181250241705137271e-03 nan
-2.988525858437499664e+03 -2.068288839469144963e-03 nan
-2.987483470624999427e+03 -1.947712082719173839e-03 nan
-2.986441082812500099e+03 -1.823009786931425839e-03 nan
-2.985398694999999861e+03 -1.697854590210950585e-03 nan
-2.984356307187499169e+03 -1.577364552250204270e-03 nan
-2.983313919374999841e+03 -1.465959989475368796e-03 nan
-2.982271531562499604e+03 -1.364349652833878480e-03 nan
-2.981229143750000276e+03 -1.272741703786863183e-03 nan
-2.980186755937499129e+03 -1.192891943875028660e-03 nan
-2.979144368124999801e+03 -1.127508717563605479e-03 nan
-2.978101980312499563e+03 -1.076696595254362978e-03 nan
-2.977059592499999781e+03 -1.041135421587468819e-03 nan
-2.976017204687499088e+03 -1.021801654151154384e-03 nan
-2.974974816874999306e+03 -1.017342320195766675e-03 nan
-2.973932429062499523e+03 -1.024652018502031532e-03 nan
-2.972890041249999740e+03 -1.044069205430868180e-03 nan
-2.971847653437500412e+03 -1.077632970963476964e-03 nan
-2.970805265624999720e+03 -1.126625934048573101e-03 nan
-2.969762877812499028e+03 -1.189724612783539482e-03 nan
-2.968720489999999700e+03 -1.264463699149782298e-03 nan
-2.967678102187499917e+03 -1.348180384504283486e-03 nan
-2.966635714374999679e+03 -1.436745309910922568e-03 nan
-2.965593326562500351e+03 -1.526646951956667350e-03 nan
-2.964550938749999204e+03 -1.616007729148691979e-03 nan
-2.963508550937499422e+03 -1.705462006837522772e-03 nan
-2.962466163124999639e+03 -1.795741380049516601e-03 nan
-2.961423775312499856e+03 -1.883866304432221285e-03 nan
-2.960381387500000073e+03 -1.967747170070247541e-03 nan
-2.959338999687500291e+03 -2.044072567647256967e-03 nan
-2.958296611874999144e+03 -2.110501821838872433e-03 nan
-2.957254224062499816e+03 -2.165371441501448384e-03 nan
-2.956211836249999578e+03 -2.207800919339861397e-03 nan
-2.955169448437499796e+03 -2.237404968875652579e-03 nan
-2.954127060625000013e+03 -2.255170736853200769e-03 nan
-2.953084672812499321e+03 -2.264020816393400633e-03 nan
-2.952042284999999083e+03 -2.265225935874231027e-03 nan
-2.950999897187499755e+03 -2.257708102600122172e-03 nan
-2.949957509374999518e+03 -2.241762437683404718e-03 nan
-2.948915121562500190e+03 -2.216827197039334708e-03 nan
-2.947872733749999497e+03 -2.183406826733360305e-03 nan
-2.946830345937499260e+03 -2.142419685207195678e-03 nan
-2.945787958124999932e+03 -2.095420921960782640e-03 nan
-2.944745570312499694e+03 -2.043405345507897340e-03 nan
-2.943703182500000366e+03 -1.988227769880401147e-03 nan
-2.942660794687499674e+03 -1.931308989393642605e-03 nan
-2.941618406874999437e+03 -1.874616243737169292e-03 nan
-2.940576019062500109e+03 -1.819795148902035803e-03 nan
-2.939533631249999871e+03 -1.766931224692074639e-03 nan
-2.938491243437499634e+03 -1.713792298153095101e-03 nan
-2.937448855624999851e+03 -1.659277930365052594e-03 nan
-2.936406467812499614e+03 -1.604082966949949528e-03 nan
-2.935364079999999376e+03 -1.549212173364168405e-03 nan
-2.934321692187499593e+03 -1.495975163728369486e-03 nan
-2.933279304374999811e+03 -1.443416816944476143e-03 nan
-2.932236916562499573e+03 -1.392898581373928435e-03 nan
-2.931194528749999790e+03 -1.345051373856169866e-03 nan
-2.930152140937499098e+03 -1.300977576136957189e-03 nan
-2.929109753125000225e+03 -1.260569128699557100e-03 nan
-2.928067365312499533e+03 -1.225592545585148631e-03 nan
-2.927024977499999750e+03 -1.197693767842421698e-03 nan
-2.925982589687499512e+03 -1.175939609284734188e-03 nan
-2.924940201875000184e+03 -1.159413700897947083e-03 nan
-2.923897814062499037e+03 -1.147500838572825411e-03 nan
-2.922855426249999709e+03 -1.140092909415166538e-03 nan
-2.921813038437499927e+03 -1.137492470252308811e-03 nan
-2.920770650624999689e+03 -1.139152321300075568e-03 nan
-2.919728262812499906e+03 -1.145667015142385779e-03 nan
-2.918685875000000124e+03 -1.159066257545544616e-03 nan
-2.917643487187500341e+03 -1.178042119613636292e-03 nan
-2.916601099374999649e+03 -1.199838263468608855e-03 nan
-2.915558711562499866e+03 -1.223800724174742673e-03 nan
-2.914516323749999628e+03 -1.248869744568257851e-03 nan
-2.913473935937500300e+03 -1.275472405428269233e-03 nan
-2.912431548125000063e+03 -1.303378374908945687e-03 nan
-2.911389160312499371e+03 -1.331034953444245683e-03 nan
-2.910346772499999588e+03 -1.358931362234544731e-03 nan
-2.909304384687499805e+03 -1.387642530931987523e-03 nan
-2.908261996875000023e+03 -1.416048699408220188e-03 nan
-2.907219609062500240e+03 -1.441767087323667876e-03 nan
-2.906177221249999093e+03 -1.463314013479693771e-03 nan
-2.905134833437499765e+03 -1.481278515631162269e-03 nan
-2.904092445624999527e+03 -1.496003583778595866e-03 nan
-2.903050057812499745e+03 -1.507227909362866998e-03 nan
-2.902007670000000417e+03 -1.515256044156722531e-03 nan
-2.900965282187499270e+03 -1.521243986081958089e-03 nan
-2.899922894374999032e+03 -1.524455563884069944e-03 nan
-2.898880506562499704e+03 -1.525521233157052211e-03 nan
-2.897838118749999921e+03 -1.524063284698087568e-03 nan
-2.896795730937500139e+03 -1.520674871745017606e-03 nan
-2.895753343124999446e+03 -1.514533963552476721e-03 nan
-2.894710955312499209e+03 -1.505128192396135807e-03 nan
-2.893668567499999881e+03 -1.490928789289239307e-03 nan
-2.892626179687499643e+03 -1.472250050798274259e-03 nan
-2.891583791874999861e+03 -1.450222078452435229e-03 nan
-2.890541404062499623e+03 -1.424994366798394566e-03 nan
-2.889499016249999386e+03 -1.396241742082115697e-03 nan
-2.888456628437499603e+03 -1.364049871531637214e-03 nan
-2.887414240624999820e+03 -1.329438961862986022e-03 nan
-2.886371852812499583e+03 -1.291686680201034176e-03 nan
-2.885329464999999800e+03 -1.251246690361085701e-03 nan
-2.884287077187499108e+03 -1.208352528585926976e-03 nan
-2.883244689374999325e+03 -1.164194875350453486e-03 nan
-2.882202301562499542e+03 -1.120243838222799264e-03 nan
-2.881159913749999760e+03 -1.076510021815244413e-03 nan
-2.880117525937499522e+03 -1.033145038604783286e-03 nan
-2.879075138124999739e+03 -9.900396744114612051e-04 nan
-2.878032750312499047e+03 -9.468944415801172979e-04 nan
-2.876990362499999719e+03 -9.053096825719828510e-04 nan
-2.875947974687499936e+03 -8.663234586753618040e-04 nan
-2.874905586874999699e+03 -8.305413740124745984e-04 nan
-2.873863199062499916e+03 -7.993422157081377447e-04 nan
-2.872820811250000133e+03 -7.729256192120361824e-04 nan
-2.871778423437500351e+03 -7.513874636453704223e-04 nan
-2.870736035624999658e+03 -7.355663434129072666e-04 nan
-2.869693647812499876e+03 -7.248498029191630804e-04 nan
-2.868651259999999638e+03 -7.200442535014481109e-04 nan
-2.867608872187499855e+03 -7.207711240098573294e-04 nan
-2.866566484375000073e+03 -7.260019162170345229e-04 nan
-2.865524096562499835e+03 -7.350778560457323432e-04 nan
-2.864481708749999143e+03 -7.471360783058342801e-04 nan
-2.863439320937499815e+03 -7.602647797377160965e-04 nan
-2.862396933124999578e+03 -7.746277466819045205e-04 nan
-2.861354545312500250e+03 -7.918890710511249922e-04 nan
-2.860312157500000012e+03 -8.120996055686763044e-04 nan
-2.859269769687499320e+03 -8.349698524253548792e-04 nan
-2.858227381874999537e+03 -8.598396326202790161e-04 nan
-2.857184994062499754e+03 -8.861649673892400521e-04 nan
-2.856142606249999972e+03 -9.133826303822580213e-04 nan
-2.855100218437500189e+03 -9.405136400407587000e-04 nan
-2.854057830624999042e+03 -9.685135169399523803e-04 nan
-2.853015442812499714e+03 -9.978922408411939997e-04 nan
-2.851973054999999931e+03 -1.027762578577941189e-03 nan
-2.850930667187499694e+03 -1.056629798611626600e-03 nan
-2.849888279375000366e+03 -1.083795796481122186e-03 nan
-2.848845891562499219e+03 -1.108437052005299467e-03 nan
-2.847803503749999436e+03 -1.130805464433196897e-03 nan
-2.846761115937499653e+03 -1.151402423653699950e-03 nan
-2.845718728124999870e+03 -1.169178374185060208e-03 nan
-2.844676340312500088e+03 -1.184061157056432671e-03 nan
-2.843633952499999396e+03 -1.196735970983236509e-03 nan
-2.842591564687499158e+03 -1.207550294978498818e-03 nan
-2.841549176874999830e+03 -1.215706567997377205e-03 nan
-2.840506789062499593e+03 -1.221155246626387742e-03 nan
-2.839464401249999810e+03 -1.223389189146356203e-03 nan
-2.838422013437499572e+03 -1.222062759310637257e-03 nan
-2.837379625624999335e+03 -1.216954607181364775e-03 nan
-2.836337237812499097e+03 -1.206968735331788401e-03 nan
-2.835294849999999769e+03 -1.191854462549219633e-03 nan
-2.834252462187499532e+03 -1.171481288076533156e-03 nan
-2.833210074374999749e+03 -1.147203746414492348e-03 nan
-2.832167686562500421e+03 -1.120086229772255431e-03 nan
-2.831125298749999274e+03 -1.090527395307485953e-03 nan
-2.830082910937499946e+03 -1.058922991877329304e-03 nan
-2.829040523124999709e+03 -1.026005628832961803e-03 nan
-2.827998135312499926e+03 -9.916002188210873685e-04 nan
-2.826955747499999688e+03 -9.554113963198811871e-04 nan
-2.825913359687500360e+03 -9.179531316889750440e-04 nan
-2.824870971874999668e+03 -8.794065182238676838e-04 nan
-2.823828584062499885e+03 -8.399100297407152346e-04 nan
-2.822786196249999648e+03 -8.001188459800413896e-04 nan
-2.821743808437499865e+03 -7.607900705837001383e-04 nan
-2.820701420625000083e+03 -7.228486499267710403e-04 nan
-2.819659032812499845e+03 -6.871323574280139646e-04 nan
-2.818616644999999608e+03 -6.549514968900234553e-04 nan
-2.817574257187499825e+03 -6.277073469482264681e-04 nan
-2.816531869374999587e+03 -6.052109548600018455e-04 nan
-2.815489481562499805e+03 -5.855737217414357532e-04 nan
-2.814447093750000022e+03 -5.691174959108120414e-04 nan
-2.813404705937499784e+03 -5.559529894913802905e-04 nan
-2.812362318125000002e+03 -5.452470935529141194e-04 nan
-2.811319930312499764e+03 -5.369488911057913524e-04 nan
-2.810277542499999527e+03 -5.312478953315876145e-04 nan
-2.809235154687500199e+03 -5.280996443053672783e-04 nan
-2.808192766874999506e+03 -5.264477026550925132e-04 nan
-2.807150379062499724e+03 -5.249165365216940972e-04 nan
-2.806107991249999941e+03 -5.224026256573234116e-04 nan
-2.805065603437499703e+03 -5.193798583906412709e-04 nan
-2.804023215625000375e+03 -5.169063421617023195e-04 nan
-2.802980827812500138e+03 -5.147992243883807353e-04 nan
-2.801938439999999900e+03 -5.132081653226186826e-04 nan
-2.800896052187499663e+03 -5.126723707065258470e-04 nan
-2.799853664374999880e+03 -5.145308567237392820e-04 nan
-2.798811276562499643e+03 -5.189189346431791975e-04 nan
-2.797768888750000315e+03 -5.244444105701052527e-04 nan
-2.796726500937499623e+03 -5.300751910714898707e-04 nan
-2.795684113124999385e+03 -5.361564521984289646e-04 nan
-2.794641725312499602e+03 -5.428235524976272961e-04 nan
-2.793599337499999820e+03 -5.504927680317221782e-04 nan
-2.792556949687500037e+03 -5.594891587589130620e-04 nan
-2.791514561875000254e+03 -5.697648836113819275e-04 nan
-2.790472174062499107e+03 -5.817322836978556328e-04 nan
-2.789429786249999779e+03 -5.961345720286002773e-04 nan
-2.788387398437499542e+03 -6.129741770269848304e-04 nan
-2.787345010624999759e+03 -6.314780557040501922e-04 nan
-2.786302622812500431e+03 -6.513460219094457417e-04 nan
-2.785260234999999284e+03 -6.719407964334630102e-04 nan
-2.784217847187499046e+03 -6.925141537186416335e-04 nan
-2.783175459374999718e+03 -7.116628447835233583e-04 nan
-2.782133071562499936e+03 -7.288829007786547156e-04 nan
-2.781090683750000153e+03 -7.438071678974427772e-04 nan
-2.780048295937499461e+03 -7.559561954239563250e-04 nan
-2.779005908124999678e+03 -7.656783662278719184e-04 nan
-2.777963520312499895e+03 -7.733840375666174672e-04 nan
-2.776921132499999658e+03 -7.786758244500217559e-04 nan
-2.775878744687500330e+03 -7.805780598037189225e-04 nan
-2.774836356874999183e+03 -7.789809544032750242e-04 nan
-2.773793969062499855e+03 -7.745668929297273072e-04 nan
-2.772751581249999617e+03 -7.668689554855076399e-04 nan
-2.771709193437499835e+03 -7.563045048997108681e-04 nan
-2.770666805624999597e+03 -7.435144783036474721e-04 nan
-2.769624417812499814e+03 -7.300357323175303732e-04 nan
-2.768582030000000032e+03 -7.162284081598932137e-04 nan
-2.767539642187499794e+03 -7.028467306156670593e-04 nan
-2.766497254374999557e+03 -6.907970398480375689e-04 nan
-2.765454866562500229e+03 -6.803328174843514429e-04 nan
-2.764412478749999536e+03 -6.713859065142974755e-04 nan
-2.763370090937499299e+03 -6.637789691500547637e-04 nan
-2.762327703124999516e+03 -6.570003126468390055e-04 nan
-2.761285315312499733e+03 -6.507088076248409778e-04 nan
-2.760242927500000405e+03 -6.455466737536178813e-04 nan
-2.759200539687499713e+03 -6.415728043171918180e-04 nan
-2.758158151874999930e+03 -6.385228618577016169e-04 nan
-2.757115764062500148e+03 -6.375474969802589478e-04 nan
-2.756073376249999910e+03 -6.399251000441696273e-04 nan
-2.755030988437499673e+03 -6.460634176199289789e-04 nan
-2.753988600624999890e+03 -6.549222422414800781e-04 nan
-2.752946212812499653e+03 -6.659008691502184621e-04 nan
-2.751903824999999415e+03 -6.791321750004961251e-04 nan
-2.750861437187499632e+03 -6.948274557344795259e-04 nan
-2.749819049374999850e+03 -7.126479007618061363e-04 nan
-2.748776661562499157e+03 -7.319944184747454417e-04 nan
-2.747734273749999829e+03 -7.518894877806644355e-04 nan
-2.746691885937499592e+03 -7.717777809424308062e-04 nan
-2.745649498125000264e+03 -7.916793567163491613e-04 nan
-2.744607110312499572e+03 -8.111501466065461959e-04 nan
-2.743564722499999334e+03 -8.300945309712985838e-04 nan
-2.742522334687499551e+03 -8.478994539297477883e-04 nan
-2.741479946874999769e+03 -8.637785705966896307e-04 nan
-2.740437559062499986e+03 -8.772840341247045660e-04 nan
-2.739395171249999748e+03 -8.887673550067448636e-04 nan
-2.738352783437499056e+03 -8.980287124007967081e-04 nan
-2.737310395624999728e+03 -9.060794391823063631e-04 nan
-2.736268007812499945e+03 -9.137516884826181116e-04 nan
-2.735225619999999708e+03 -9.217142178267620717e-04 nan
-2.734183232187500380e+03 -9.302543150392556838e-04 nan
-2.733140844374999688e+03 -9.390445555642656971e-04 nan
-2.732098456562499450e+03 -9.479946730681956509e-04 nan
-2.731056068749999667e+03 -9.568285495558032702e-04 nan
-2.730013680937499885e+03 -9.661433117075882713e-04 nan
-2.728971293125000102e+03 -9.763439519857811805e-04 nan
-2.727928905312499410e+03 -9.877846638179912583e-04 nan
-2.726886517499999627e+03 -1.001010974246228273e-03 nan
-2.725844129687499844e+03 -1.016085448703284285e-03 nan
-2.724801741874999607e+03 -1.032301958469087960e-03 nan
-2.723759354062499824e+03 -1.048797647880930512e-03 nan
-2.722716966249999132e+03 -1.065043221664030773e-03 nan
-2.721674578437499804e+03 -1.080433905991977405e-03 nan
-2.720632190624999566e+03 -1.094040672489663898e-03 nan
-2.719589802812500238e+03 -1.105943834817980009e-03 nan
-2.718547415000000001e+03 -1.116044641586130858e-03 nan
-2.717505027187499309e+03 -1.124734812412902640e-03 nan
-2.716462639374999526e+03 -1.132521626283868347e-03 nan
-2.715420251562499743e+03 -1.140162593838878581e-03 nan
-2.714377863750000415e+03 -1.148303016791408799e-03 nan
-2.713335475937500178e+03 -1.157126911155163980e-03 nan
-2.712293088124999940e+03 -1.166127386328088102e-03 nan
-2.711250700312499703e+03 -1.174038065668688447e-03 nan
-2.710208312499999920e+03 -1.180164076931480540e-03 nan
-2.709165924687499682e+03 -1.183447480360990799e-03 nan
-2.708123536875000354e+03 -1.183767302697046747e-03 nan
-2.707081149062499662e+03 -1.181440084141414286e-03 nan
-2.706038761249999425e+03 -1.176363200540282662e-03 nan
-2.704996373437499642e+03 -1.168483974779418750e-03 nan
-2.703953985624999859e+03 -1.157724113868078544e-03 nan
-2.702911597812500077e+03 -1.144360276143052083e-03 nan
-2.701869209999999384e+03 -1.129511113435256991e-03 nan
-2.700826822187499602e+03 -1.114217036494757548e-03 nan
-2.699784434374999819e+03 -1.100183415922537968e-03 nan
-2.698742046562499581e+03 -1.088246969458462471e-03 nan
-2.697699658750000253e+03 -1.078829915296970277e-03 nan
-2.696657270937499106e+03 -1.072704318845724408e-03 nan
-2.695614883124999778e+03 -1.071248852341582635e-03 nan
-2.694572495312499541e+03 -1.074816862682614503e-03 nan
-2.693530107499999758e+03 -1.082746884082220291e-03 nan
-2.692487719687499521e+03 -1.095081999603530511e-03 nan
-2.691445331874999283e+03 -1.110994620576145507e-03 nan
-2.690402944062499046e+03 -1.129639165030881963e-03 nan
-2.689360556249999718e+03 -1.149905992553022088e-03 nan
-2.688318168437499935e+03 -1.171688838558276793e-03 nan
-2.687275780624999697e+03 -1.195471151323320878e-03 nan
-2.686233392812499460e+03 -1.221348152648823841e-03 nan
-2.685191004999999222e+03 -1.249335824898573782e-03 nan
-2.684148617187499894e+03 -1.278487119596481182e-03 nan
-2.683106229374999657e+03 -1.308055499441342475e-03 nan
-2.682063841562499874e+03 -1.336783241044640653e-03 nan
-2.681021453749999637e+03 -1.364090171953404951e-03 nan
-2.679979065937499854e+03 -1.388672425544758369e-03 nan
-2.678936678124999617e+03 -1.409883138634972872e-03 nan
-2.677894290312499834e+03 -1.427724155763138289e-03 nan
-2.676851902499999596e+03 -1.442003025901944296e-03 nan
-2.675809514687499814e+03 -1.452945919975545588e-03 nan
-2.674767126874999576e+03 -1.460602845503778833e-03 nan
-2.673724739062499793e+03 -1.465915716701497338e-03 nan
-2.672682351249999556e+03 -1.469652115729278919e-03 nan
-2.671639963437499773e+03 -1.472070049139809645e-03 nan
-2.670597575624999536e+03 -1.473854941503825126e-03 nan
-2.669555187812499753e+03 -1.475089699162229371e-03 nan
-2.668512799999999515e+03 -1.475572301038371396e-03 nan
-2.667470412187499733e+03 -1.475478796315056332e-03 nan
-2.666428024375000405e+03 -1.475853134704791436e-03 nan
-2.665385636562500167e+03 -1.477003228861796654e-03 nan
-2.664343248749999930e+03 -1.478930068847264089e-03 nan
-2.663300860937499692e+03 -1.481979811141766841e-03 nan
-2.662258473125000364e+03 -1.486147967794039949e-03 nan
-2.661216085312499672e+03 -1.490351243394143167e-03 nan
-2.660173697500000344e+03 -1.494853670105140411e-03 nan
-2.659131309687499652e+03 -1.500056978028143544e-03 nan
-2.658088921874999869e+03 -1.506071745159343837e-03 nan
-2.657046534062499632e+03 -1.513596662787715635e-03 nan
-2.656004146249999849e+03 -1.522693754980149888e-03 nan
-2.654961758437500066e+03 -1.532706383929174692e-03 nan
-2.653919370624999374e+03 -1.542504532110584858e-03 nan
-2.652876982812499591e+03 -1.551402993328503989e-03 nan
-2.651834594999999808e+03 -1.559753646268295050e-03 nan
-2.650792207187500026e+03 -1.567414558376564000e-03 nan
-2.649749819375000243e+03 -1.574121661624398438e-03 nan
-2.648707431562499096e+03 -1.579688663775261851e-03 nan
-2.647665043749999768e+03 -1.584486021114762683e-03 nan
-2.646622655937499530e+03 -1.588478288554379114e-03 nan
-2.645580268124999748e+03 -1.592338181911756492e-03 nan
-2.644537880312499965e+03 -1.596149804091304440e-03 nan
-2.643495492499999727e+03 -1.599881305326890553e-03 nan
-2.642453104687499490e+03 -1.603514631869474389e-03 nan
-2.641410716874999707e+03 -1.606619385258597479e-03 nan
-2.640368329062499924e+03 -1.609172589423492946e-03 nan
-2.639325941250000142e+03 -1.611040097941399997e-03 nan
-2.638283553437499450e+03 -1.611891769965531932e-03 nan
-2.637241165624999212e+03 -1.612054813935749013e-03 nan
-2.636198777812499884e+03 -1.611952757779622734e-03 nan
-2.635156389999999647e+03 -1.611578016288401846e-03 nan
-2.634114002187500319e+03 -1.610975130287218031e-03 nan
-2.633071614374999626e+03 -1.610266048376146359e-03 nan
-2.632029226562499844e+03 -1.609216848478209035e-03 nan
-2.630986838749999606e+03 -1.607259575040075657e-03 nan
-2.629944450937499823e+03 -1.603839911785568621e-03 nan
-2.628902063124999586e+03 -1.599137306722899724e-03 nan
-2.627859675312499803e+03 -1.592599927939611750e-03 nan
-2.626817287499999566e+03 -1.583661559963745391e-03 nan
-2.625774899687500238e+03 -1.572748451391612137e-03 nan
-2.624732511874999545e+03 -1.560330370789766042e-03 nan
-2.623690124062499763e+03 -1.546418733637739459e-03 nan
-2.622647736249999525e+03 -1.532161738150780283e-03 nan
-2.621605348437499742e+03 -1.518021291193549348e-03 nan
-2.620562960624999960e+03 -1.503744095048719113e-03 nan
-2.619520572812500177e+03 -1.489646364357481104e-03 nan
-2.618478184999999939e+03 -1.475584877196246033e-03 nan
-2.617435797187499247e+03 -1.461901104574522478e-03 nan
-2.616393409374999919e+03 -1.449278037581030109e-03 nan
-2.615351021562499682e+03 -1.438622914065843059e-03 nan
-2.614308633750000354e+03 -1.430508049602962619e-03 nan
-2.613266245937500116e+03 -1.425378827793007683e-03 nan
-2.612223858124999879e+03 -1.423689825403820497e-03 nan
-2.611181470312499641e+03 -1.425044349646847376e-03 nan
-2.610139082499999859e+03 -1.429335628831094511e-03 nan
-2.609096694687499621e+03 -1.436815028694727291e-03 nan
-2.608054306875000293e+03 -1.447893533323250589e-03 nan
-2.607011919062499601e+03 -1.462978841767322274e-03 nan
-2.605969531249999363e+03 -1.481609910533060025e-03 nan
-2.604927143437499581e+03 -1.503580239822092761e-03 nan
-2.603884755624999798e+03 -1.528558774737351703e-03 nan
-2.602842367812499560e+03 -1.556362824460551849e-03 nan
-2.601799979999999778e+03 -1.585955442322240904e-03 nan
-2.600757592187499540e+03 -1.616851332957549865e-03 nan
-2.599715204374999757e+03 -1.648910820220482205e-03 nan
-2.598672816562499975e+03 -1.681449789847296082e-03 nan
-2.597630428749999737e+03 -1.713912782346580259e-03 nan
-2.596588040937499954e+03 -1.745709296844639383e-03 nan
-2.595545653124999717e+03 -1.776277539217409589e-03 nan
-2.594503265312499934e+03 -1.804724410348702672e-03 nan
-2.593460877499999697e+03 -1.830526457471306568e-03 nan
-2.592418489687499914e+03 -1.853484257951415514e-03 nan
-2.591376101874999677e+03 -1.873932381634005242e-03 nan
-2.590333714062499439e+03 -1.892546340389678408e-03 nan
-2.589291326249999656e+03 -1.909674700452886325e-03 nan
-2.588248938437499874e+03 -1.925478224592177970e-03 nan
-2.587206550624999636e+03 -1.939855577794078519e-03 nan
-2.586164162812499853e+03 -1.952982825807448924e-03 nan
-2.585121774999999161e+03 -1.965586267240456396e-03 nan
-2.584079387187499833e+03 -1.978285408479596268e-03 nan
-2.583036999374999596e+03 -1.991075039097692234e-03 nan
-2.581994611562499358e+03 -2.003765495651461948e-03 nan
-2.580952223749999575e+03 -2.016868119300568776e-03 nan
-2.579909835937499793e+03 -2.030236769688593609e-03 nan
-2.578867448124999555e+03 -2.042717537202885791e-03 nan
-2.577825060312499772e+03 -2.054711065285637003e-03 nan
-2.576782672499999535e+03 -2.065713060423958643e-03 nan
-2.575740284687499752e+03 -2.075282278764955905e-03 nan
-2.574697896874999969e+03 -2.083286571809141435e-03 nan
-2.573655509062499732e+03 -2.090108839615219607e-03 nan
-2.572613121249999949e+03 -2.096342766743155249e-03 nan
-2.571570733437499712e+03 -2.102243247548491855e-03 nan
-2.570528345625000384e+03 -2.107969187743110456e-03 nan
-2.569485957812500146e+03 -2.114374692207901703e-03 nan
-2.568443569999999909e+03 -2.121506951864060228e-03 nan
-2.567401182187499671e+03 -2.129580066518394366e-03 nan
-2.566358794374999889e+03 -2.138524993558000784e-03 nan
-2.565316406562499651e+03 -2.147987124158588432e-03 nan
-2.564274018749999868e+03 -2.157321065399421360e-03 nan
-2.563231630937499631e+03 -2.166112322711203665e-03 nan
-2.562189243125000303e+03 -2.173730893899044649e-03 nan
-2.561146855312499611e+03 -2.179519547011430063e-03 nan
-2.560104467499999828e+03 -2.183241977976974404e-03 nan
-2.559062079687500045e+03 -2.184283553670525631e-03 nan
-2.558019691874999808e+03 -2.182387960560474953e-03 nan
-2.556977304062499570e+03 -2.177634091575776816e-03 nan
-2.555934916249999787e+03 -2.170908698189350124e-03 nan
-2.554892528437499550e+03 -2.162528340173852995e-03 nan
-2.553850140625000222e+03 -2.151268869874738664e-03 nan
-2.552807752812499530e+03 -2.136774892854806287e-03 nan
-2.551765364999999747e+03 -2.119993991421517936e-03 nan
-2.550722977187499964e+03 -2.102224053620796798e-03 nan
-2.549680589374999727e+03 -2.084603016116124471e-03 nan
-2.548638201562499944e+03 -2.068005443481046521e-03 nan
-2.547595813749999706e+03 -2.052401749460804319e-03 nan
-2.546553425937499924e+03 -2.038270138670366001e-03 nan
-2.545511038124999232e+03 -2.024814341180669434e-03 nan
-2.544468650312499904e+03 -2.010707914885027578e-03 nan
-2.543426262499999666e+03 -1.995803399378477325e-03 nan
-2.542383874687499429e+03 -1.980925927262819179e-03 nan
-2.541341486874999646e+03 -1.967245972377984833e-03 nan
-2.540299099062499863e+03 -1.955394331545914910e-03 nan
-2.539256711249999626e+03 -1.946551695780657839e-03 nan
-2.538214323437499843e+03 -1.941429614830070911e-03 nan
-2.537171935624999605e+03 -1.940274986008930615e-03 nan
-2.536129547812499823e+03 -1.943056373396495010e-03 nan
-2.535087159999999585e+03 -1.949569602395867518e-03 nan
-2.534044772187499348e+03 -1.960212891937831124e-03 nan
-2.533002384374999565e+03 -1.975522443184653427e-03 nan
-2.531959996562499782e+03 -1.994993840909911609e-03 nan
-2.530917608749999545e+03 -2.018372994227490315e-03 nan
-2.529875220937499762e+03 -2.045199260125574875e-03 nan
-2.528832833124999979e+03 -2.075114554946970186e-03 nan
-2.527790445312499742e+03 -2.107169738247686823e-03 nan
-2.526748057499999959e+03 -2.140942410305824752e-03 nan
-2.525705669687499721e+03 -2.175950118712174919e-03 nan
-2.524663281874999939e+03 -2.211537828300159762e-03 nan
-2.523620894062499701e+03 -2.246762392495463018e-03 nan
-2.522578506250000373e+03 -2.280828097224027809e-03 nan
-2.521536118437499681e+03 -2.312388122264994860e-03 nan
-2.520493730624999898e+03 -2.339983927024805784e-03 nan
-2.519451342812499661e+03 -2.363872236325576665e-03 nan
-2.518408954999999878e+03 -2.384143499655291126e-03 nan
-2.517366567187499641e+03 -2.400046774876873467e-03 nan
-2.516324179374999858e+03 -2.411029755367959451e-03 nan
-2.515281791562499620e+03 -2.416908678886565617e-03 nan
-2.514239403749999838e+03 -2.417837681283726420e-03 nan
-2.513197015937499600e+03 -2.415402858262989845e-03 nan
-2.512154628124999817e+03 -2.410927821866780570e-03 nan
-2.511112240312499580e+03 -2.404346506195715032e-03 nan
-2.510069852499999797e+03 -2.395011647800053024e-03 nan
-2.509027464687499560e+03 -2.382943234189905529e-03 nan
-2.507985076874999777e+03 -2.368789433804740011e-03 nan
-2.506942689062499539e+03 -2.353564367058992406e-03 nan
-2.505900301249999757e+03 -2.338542807322379399e-03 nan
-2.504857913437499974e+03 -2.323264665154611310e-03 nan
-2.503815525624999736e+03 -2.307362872501111592e-03 nan
-2.502773137812499954e+03 -2.291822640530141730e-03 nan
-2.501730749999999716e+03 -2.277308084297703823e-03 nan
-2.500688362187499933e+03 -2.263351851458932258e-03 nan
-2.499645974374999696e+03 -2.250856383105900166e-03 nan
-2.498603586562499913e+03 -2.240860916222746878e-03 nan
-2.497561198749999676e+03 -2.233943441927320646e-03 nan
-2.496518810937499893e+03 -2.230016963329426241e-03 nan
-2.495476423124999656e+03 -2.228262077475318646e-03 nan
-2.494434035312499873e+03 -2.227627588545318636e-03 nan
-2.493391647499999635e+03 -2.226865488236236777e-03 nan
-2.492349259687499853e+03 -2.225011395375753667e-03 nan
-2.491306871874999615e+03 -2.221898955020083777e-03 nan
-2.490264484062499378e+03 -2.217724797667691358e-03 nan
-2.489222096249999595e+03 -2.212244464512074134e-03 nan
-2.488179708437499812e+03 -2.204646732345055902e-03 nan
-2.487137320624999575e+03 -2.194150916706458752e-03 nan
-2.486094932812499792e+03 -2.180852760968727752e-03 nan
-2.485052544999999100e+03 -2.164791186645720258e-03 nan
-2.484010157187499772e+03 -2.146542044344348921e-03 nan
-2.482967769374999534e+03 -2.126333143189204199e-03 nan
-2.481925381562499297e+03 -2.104152075934785128e-03 nan
-2.480882993749999969e+03 -2.080134065413952876e-03 nan
-2.479840605937499731e+03 -2.053829253180751609e-03 nan
-2.478798218124999948e+03 -2.025098025699343177e-03 nan
-2.477755830312499711e+03 -1.994879575395399045e-03 nan
-2.476713442499999928e+03 -1.964985540637479919e-03 nan
-2.475671054687499691e+03 -1.937594369878087742e-03 nan
-2.474628666874999908e+03 -1.915186427583764114e-03 nan
-2.473586279062499671e+03 -1.898031348457954225e-03 nan
-2.472543891249999888e+03 -1.886406937929407078e-03 nan
-2.471501503437499650e+03 -1.880916024701931527e-03 nan
-2.470459115625000322e+03 -1.883474651376140308e-03 nan
-2.469416727812499630e+03 -1.894329383525274191e-03 nan
-2.468374339999999847e+03 -1.913530887821959705e-03 nan
-2.467331952187500065e+03 -1.939061843968000040e-03 nan
-2.466289564374999827e+03 -1.968745162614632307e-03 nan
-2.465247176562499590e+03 -2.002322499402410874e-03 nan
-2.464204788749999807e+03 -2.039918214950215119e-03 nan
-2.463162400937499569e+03 -2.081087463984412217e-03 nan
-2.462120013125000241e+03 -2.125530953202776734e-03 nan
-2.461077625312499549e+03 -2.173179589733268205e-03 nan
-2.460035237499999766e+03 -2.222374756102515718e-03 nan
-2.458992849687499984e+03 -2.273047006171561354e-03 nan
-2.457950461874999746e+03 -2.324971645628914375e-03 nan
-2.456908074062499963e+03 -2.376904319490513468e-03 nan
-2.455865686249999726e+03 -2.427619958046532082e-03 nan
-2.454823298437499943e+03 -2.476679385773055287e-03 nan
-2.453780910624999251e+03 -2.523495969782700056e-03 nan
-2.452738522812499923e+03 -2.567671835391274054e-03 nan
-2.451696134999999686e+03 -2.608900545295882601e-03 nan
-2.450653747187499903e+03 -2.646442352247337787e-03 nan
-2.449611359374999665e+03 -2.679447564661661344e-03 nan
-2.448568971562499883e+03 -2.706789625865075287e-03 nan
-2.447526583749999645e+03 -2.727326055674523988e-03 nan
-2.446484195937499862e+03 -2.739751425099154567e-03 nan
-2.445441808124999625e+03 -2.744427096502796877e-03 nan
-2.444399420312499842e+03 -2.741257798007736262e-03 nan
-2.443357032499999605e+03 -2.731617361764206685e-03 nan
-2.442314644687499367e+03 -2.717258006032756499e-03 nan
-2.441272256874999584e+03 -2.700521897011236554e-03 nan
-2.440229869062499802e+03 -2.684017207209523758e-03 nan
-2.439187481249999564e+03 -2.668392917226450941e-03 nan
-2.438145093437499781e+03 -2.653589168997752459e-03 nan
-2.437102705624999544e+03 -2.639013108838530585e-03 nan
-2.436060317812499761e+03 -2.625925074194847188e-03 nan
-2.435017929999999978e+03 -2.615932096119250646e-03 nan
-2.433975542187499741e+03 -2.609802998125788226e-03 nan
-2.432933154374999958e+03 -2.607734644792006687e-03 nan
-2.431890766562499721e+03 -2.610037399310090149e-03 nan
-2.430848378749999938e+03 -2.615824593862187825e-03 nan
-2.429805990937499701e+03 -2.623860838648194287e-03 nan
-2.428763603124999918e+03 -2.632966903454399005e-03 nan
-2.427721215312499680e+03 -2.643145922899315953e-03 nan
-2.426678827499999898e+03 -2.653464630250504039e-03 nan
-2.425636439687499660e+03 -2.663376556700439070e-03 nan
-2.424594051874999877e+03 -2.672052500089031665e-03 nan
-2.423551664062499640e+03 -2.679752779196454410e-03 nan
-2.422509276249999857e+03 -2.686375634410606041e-03 nan
-2.421466888437499620e+03 -2.692159818188783176e-03 nan
-2.420424500624999837e+03 -2.697862214670125082e-03 nan
-2.419382112812499599e+03 -2.702919040574194420e-03 nan
-2.418339725000000271e+03 -2.706979552628972080e-03 nan
-2.417297337187499579e+03 -2.711210232138834553e-03 nan
-2.416254949374999796e+03 -2.716358448947254686e-03 nan
-2.415212561562499559e+03 -2.721096952786783603e-03 nan
-2.414170173749999776e+03 -2.725198557910233927e-03 nan
-2.413127785937499993e+03 -2.728031227912428632e-03 nan
-2.412085398124999756e+03 -2.728329609895275166e-03 nan
-2.411043010312499973e+03 -2.724520456982605643e-03 nan
-2.410000622500000190e+03 -2.716258875425655618e-03 nan
-2.408958234687499953e+03 -2.706353929490438494e-03 nan
-2.407915846874999716e+03 -2.695873384679087735e-03 nan
-2.406873459062500388e+03 -2.684116685380078492e-03 nan
-2.405831071249999695e+03 -2.670556916769806482e-03 nan
-2.404788683437499913e+03 -2.655248101251264127e-03 nan
-2.403746295624999675e+03 -2.639602619892337555e-03 nan
-2.402703907812499892e+03 -2.625930558611873182e-03 nan
-2.401661519999999655e+03 -2.616786088920789854e-03 nan
-2.400619132187499872e+03 -2.614166040582352815e-03 nan
-2.399576744374999635e+03 -2.617824452800412548e-03 nan
-2.398534356562499397e+03 -2.627349193288466573e-03 nan
-2.397491968749999614e+03 -2.641319388791720218e-03 nan
-2.396449580937499832e+03 -2.658471136899948767e-03 nan
-2.395407193124999594e+03 -2.677116502759614540e-03 nan
-2.394364805312499811e+03 -2.695267729795042862e-03 nan
-2.393322417499999119e+03 -2.712139717806993228e-03 nan
-2.392280029687499791e+03 -2.727254956381244735e-03 nan
-2.391237641874999554e+03 -2.740916980261183782e-03 nan
-2.390195254062499316e+03 -2.753996356757269434e-03 nan
-2.389152866249999988e+03 -2.765809085049398229e-03 nan
-2.388110478437499751e+03 -2.776645787854041883e-03 nan
-2.387068090624999968e+03 -2.788229554939877612e-03 nan
-2.386025702812499730e+03 -2.800998471332606914e-03 nan
-2.384983314999999493e+03 -2.814354833706608772e-03 nan
-2.383940927187499710e+03 -2.828608446278664881e-03 nan
-2.382898539374999928e+03 -2.843237122575077019e-03 nan
-2.381856151562499235e+03 -2.858232601564421587e-03 nan
-2.380813763749999907e+03 -2.874975399813497080e-03 nan
-2.379771375937499670e+03 -2.893578871007503918e-03 nan
-2.378728988124999887e+03 -2.912927971289874102e-03 nan
-2.377686600312499650e+03 -2.932206241973306111e-03 nan
-2.376644212499999867e+03 -2.952355591018043790e-03 nan
-2.375601824687499629e+03 -2.973324035421705345e-03 nan
-2.374559436874999847e+03 -2.995126299392448632e-03 nan
-2.373517049062499609e+03 -3.017457197711291214e-03 nan
-2.372474661249999826e+03 -3.040581360542669170e-03 nan
-2.371432273437499589e+03 -3.064245457809706540e-03 nan
-2.370389885625000261e+03 -3.087338906655392057e-03 nan
-2.369347497812499569e+03 -3.110237888862455065e-03 nan
-2.368305109999999786e+03 -3.134069077887340852e-03 nan
-2.367262722187500458e+03 -3.158260210781317287e-03 nan
-2.366220334374999766e+03 -3.182568406718773880e-03 nan
-2.365177946562499983e+03 -3.207398793118678999e-03 nan
-2.364135558749999745e+03 -3.233168644663075332e-03 nan
-2.363093170937499963e+03 -3.257270636082953714e-03 nan
-2.362050783125000180e+03 -3.277470905231056990e-03 nan
-2.361008395312499943e+03 -3.293587551494017284e-03 nan
-2.359966007499999705e+03 -3.306389971965152750e-03 nan
-2.358923619687499922e+03 -3.316397414583473462e-03 nan
-2.357881231874999685e+03 -3.323436323714340848e-03 nan
-2.356838844062499902e+03 -3.326739642892428094e-03 nan
-2.355796456249999665e+03 -3.325946468538767443e-03 nan
-2.354754068437499882e+03 -3.320781667346029212e-03 nan
-2.353711680624999644e+03 -3.312561200757646075e-03 nan
-2.352669292812499862e+03 -3.303023532512996355e-03 nan
-2.351626904999999624e+03 -3.293059269602896955e-03 nan
-2.350584517187499841e+03 -3.282703268762042232e-03 nan
-2.349542129374999604e+03 -3.272012660167766297e-03 nan
-2.348499741562499821e+03 -3.261738754830662088e-03 nan
-2.347457353749999584e+03 -3.253339334140804926e-03 nan
-2.346414965937499801e+03 -3.246922848525637083e-03 nan
-2.345372578124999563e+03 -3.243213494862758409e-03 nan
-2.344330190312499781e+03 -3.241350275376456928e-03 nan
-2.343287802499999998e+03 -3.240493273836124455e-03 nan
-2.342245414687499760e+03 -3.241317125356155647e-03 nan
-2.341203026874999978e+03 -3.243378313528923196e-03 nan
-2.340160639062499740e+03 -3.244180944688357642e-03 nan
-2.339118251249999958e+03 -3.243848646040203235e-03 nan
-2.338075863437499265e+03 -3.243244965169450166e-03 nan
-2.337033475624999937e+03 -3.244696831085296541e-03 nan
-2.335991087812499700e+03 -3.250045764303247011e-03 nan
-2.334948699999999917e+03 -3.257268480164752372e-03 nan
-2.333906312187499680e+03 -3.265917765716614806e-03 nan
-2.332863924374999442e+03 -3.275813072520403560e-03 nan
-2.331821536562499659e+03 -3.286382978180775981e-03 nan
-2.330779148749999877e+03 -3.295607634332565518e-03 nan
-2.329736760937499184e+03 -3.302825812491823939e-03 nan
-2.328694373124999856e+03 -3.307537795128077680e-03 nan
-2.327651985312499619e+03 -3.310574837023942500e-03 nan
-2.326609597500000291e+03 -3.314814705488771263e-03 nan
-2.325567209687499599e+03 -3.321667259016317444e-03 nan
-2.324524821874999816e+03 -3.332789264040899885e-03 nan
-2.323482434062499578e+03 -3.348134699370116946e-03 nan
-2.322440046249999796e+03 -3.366264227996808387e-03 nan
-2.321397658437499558e+03 -3.386429624798440677e-03 nan
-2.320355270624999775e+03 -3.409658620895008457e-03 nan
-2.319312882812499993e+03 -3.435300442379949151e-03 nan
-2.318270495000000210e+03 -3.462741231775454814e-03 nan
-2.317228107187499972e+03 -3.491012217756450826e-03 nan
-2.316185719374999735e+03 -3.521241007892194318e-03 nan
-2.315143331562500407e+03 -3.552878053421689580e-03 nan
-2.314100943749999715e+03 -3.584573290371604985e-03 nan
-2.313058555937499932e+03 -3.614571250299552369e-03 nan
-2.312016168124999695e+03 -3.642971870122208716e-03 nan
-2.310973780312499912e+03 -3.671909334376170092e-03 nan
-2.309931392500000129e+03 -3.701766165893123454e-03 nan
-2.308889004687499892e+03 -3.730901733421422561e-03 nan
-2.307846616874999654e+03 -3.757061177046428641e-03 nan
-2.306804229062500326e+03 -3.779050601028169018e-03 nan
-2.305761841249999634e+03 -3.797596610209714660e-03 nan
-2.304719453437499851e+03 -3.813529338179869922e-03 nan
-2.303677065624999614e+03 -3.826985367312915089e-03 nan
-2.302634677812499831e+03 -3.838544172531968036e-03 nan
-2.301592289999999593e+03 -3.848112387936034745e-03 nan
-2.300549902187499811e+03 -3.855354128052486222e-03 nan
-2.299507514374999573e+03 -3.859521002022346138e-03 nan
-2.298465126562499790e+03 -3.861130340907546060e-03 nan
-2.297422738749999553e+03 -3.860403612407182355e-03 nan
-2.296380350937499770e+03 -3.856150051299009340e-03 nan
-2.295337963124999987e+03 -3.846781142175758651e-03 nan
-2.294295575312499750e+03 -3.834093918922575409e-03 nan
-2.293253187499999967e+03 -3.819032414240725905e-03 nan
-2.292210799687499730e+03 -3.800566434338698701e-03 nan
-2.291168411874999947e+03 -3.776372340243003972e-03 nan
-2.290126024062499255e+03 -3.745447009293207535e-03 nan
-2.289083636249999927e+03 -3.710162761007759769e-03 nan
-2.288041248437499689e+03 -3.672480459071179176e-03 nan
-2.286998860624999907e+03 -3.632851286901652918e-03 nan
-2.285956472812499669e+03 -3.593398656428783110e-03 nan
-2.284914084999999886e+03 -3.556265021475251559e-03 nan
-2.283871697187499649e+03 -3.523096335159712350e-03 nan
-2.282829309374999866e+03 -3.497038736539385094e-03 nan
-2.281786921562499629e+03 -3.479473308156664536e-03 nan
-2.280744533749999846e+03 -3.468604056972678443e-03 nan
-2.279702145937499608e+03 -3.463745425976994842e-03 nan
-2.278659758124999826e+03 -3.467187149994738898e-03 nan
-2.277617370312499588e+03 -3.479972965366362816e-03 nan
-2.276574982499999805e+03 -3.503268794344443007e-03 nan
-2.275532594687499568e+03 -3.536392878776786763e-03 nan
-2.274490206874999785e+03 -3.578376239438666243e-03 nan
-2.273447819062500002e+03 -3.628116289665878763e-03 nan
-2.272405431249999765e+03 -3.686008703317446115e-03 nan
-2.271363043437499982e+03 -3.753709980645122436e-03 nan
-2.270320655625000200e+03 -3.832674826630107570e-03 nan
-2.269278267812499962e+03 -3.922260016641771624e-03 nan
-2.268235879999999725e+03 -4.022834063129789896e-03 nan
-2.267193492187499942e+03 -4.132670666157517783e-03 nan
-2.266151104374999704e+03 -4.247924173428412400e-03 nan
-2.265108716562499922e+03 -4.365126735067479530e-03 nan
-2.264066328749999684e+03 -4.482145147775297954e-03 nan
-2.263023940937499901e+03 -4.600433457901559678e-03 nan
-2.261981553124999664e+03 -4.720308035284332196e-03 nan
-2.260939165312499881e+03 -4.843199191662744992e-03 nan
-2.259896777499999644e+03 -4.966727897331287174e-03 nan
-2.258854389687499861e+03 -5.086528197391791163e-03 nan
-2.257812001874999623e+03 -5.201924046985799931e-03 nan
-2.256769614062499841e+03 -5.310800454167210853e-03 nan
-2.255727226249999603e+03 -5.411178821380075929e-03 nan
-2.254684838437499820e+03 -5.502689304466123164e-03 nan
-2.253642450624999583e+03 -5.584618327219886998e-03 nan
-2.252600062812499800e+03 -5.656811356626836006e-03 nan
-2.251557674999999563e+03 -5.719676085124918326e-03 nan
-2.250515287187499780e+03 -5.775196640027300057e-03 nan
-2.249472899374999997e+03 -5.827405254378732399e-03 nan
-2.248430511562499760e+03 -5.877476096632875714e-03 nan
-2.247388123749999977e+03 -5.923300351736306146e-03 nan
-2.246345735937499285e+03 -5.963419052149715287e-03 nan
-2.245303348124999957e+03 -5.998056672131673976e-03 nan
-2.244260960312499719e+03 -6.027530524532169996e-03 nan
-2.243218572499999937e+03 -6.054604545762707485e-03 nan
-2.242176184687499699e+03 -6.078077967610707143e-03 nan
-2.241133796874999462e+03 -6.098357490712864003e-03 nan
-2.240091409062499679e+03 -6.113690465759282454e-03 nan
-2.239049021249999896e+03 -6.122542227687596122e-03 nan
-2.238006633437499204e+03 -6.125447532541850038e-03 nan
-2.236964245624999876e+03 -6.119586365399436179e-03 nan
-2.235921857812499638e+03 -6.103571358392539080e-03 nan
-2.234879469999999856e+03 -6.078753584637398497e-03 nan
-2.233837082187499618e+03 -6.045547840529808155e-03 nan
-2.232794694374999381e+03 -6.001800271964841983e-03 nan
-2.231752306562499598e+03 -5.948288024318370594e-03 nan
-2.230709918749999815e+03 -5.890448114394959168e-03 nan
-2.229667530937499123e+03 -5.832087988792906616e-03 nan
-2.228625143124999795e+03 -5.777465016718918642e-03 nan
-2.227582755312500012e+03 -5.729202513516867996e-03 nan
-2.226540367499999775e+03 -5.686910373646650828e-03 nan
-2.225497979687499992e+03 -5.650349249170440180e-03 nan
-2.224455591874999755e+03 -5.617312016700556042e-03 nan
-2.223413204062499972e+03 -5.589246071897870441e-03 nan
-2.222370816249999734e+03 -5.568524333635459581e-03 nan
-2.221328428437499952e+03 -5.555290688452388034e-03 nan
-2.220286040625000169e+03 -5.552810196877122281e-03 nan
-2.219243652812499931e+03 -5.564984457696479925e-03 nan
-2.218201265000000149e+03 -5.592272493420601814e-03 nan
-2.217158877187499911e+03 -5.631776302063112166e-03 nan
-2.216116489374999674e+03 -5.683128354817499131e-03 nan
-2.215074101562500346e+03 -5.744787115848687745e-03 nan
-2.214031713749999653e+03 -5.814347692891562794e-03 nan
-2.212989325937499871e+03 -5.892368220174728534e-03 nan
-2.211946938124999633e+03 -5.979642637098638892e-03 nan
-2.210904550312499850e+03 -6.077181954394371768e-03 nan
-2.209862162500000068e+03 -6.185254662980389610e-03 nan
-2.208819774687499830e+03 -6.305245008012450199e-03 nan
-2.207777386874999593e+03 -6.437582789750626727e-03 nan
-2.206734999062499810e+03 -6.579240815654008832e-03 nan
-2.205692611249999572e+03 -6.725454727003282729e-03 nan
-2.204650223437499790e+03 -6.870563283431319751e-03 nan
-2.203607835625000007e+03 -7.011185599920574663e-03 nan
-2.202565447812499769e+03 -7.143369644352847228e-03 nan
-2.201523059999999987e+03 -7.264299775050045080e-03 nan
-2.200480672187499749e+03 -7.372808886282901028e-03 nan
-2.199438284374999967e+03 -7.469595635358138377e-03 nan
-2.198395896562499729e+03 -7.555733128451211714e-03 nan
-2.197353508749999946e+03 -7.624586306635726396e-03 nan
-2.196311120937499709e+03 -7.674345075609175990e-03 nan
-2.195268733124999926e+03 -7.703255754027261634e-03 nan
-2.194226345312499689e+03 -7.712156910051505901e-03 nan
-2.193183957499999906e+03 -7.703756164979294954e-03 nan
-2.192141569687499668e+03 -7.678261539387319992e-03 nan
-2.191099181874999886e+03 -7.637541581350307598e-03 nan
-2.190056794062499648e+03 -7.582689023902433947e-03 nan
-2.189014406249999865e+03 -7.512958506461622776e-03 nan
-2.187972018437499628e+03 -7.429336583277105360e-03 nan
-2.186929630624999845e+03 -7.332677571630053306e-03 nan
-2.185887242812499153e+03 -7.226114788595494956e-03 nan
-2.184844854999999825e+03 -7.106895718435150139e-03 nan
-2.183802467187499587e+03 -6.977333737558207710e-03 nan
-2.182760079374999805e+03 -6.838191330360782541e-03 nan
-2.181717691562499567e+03 -6.691638288510362922e-03 nan
-2.180675303749999784e+03 -6.541548647352605009e-03 nan
-2.179632915937500002e+03 -6.389767269905508723e-03 nan
-2.178590528124999764e+03 -6.238701457631552587e-03 nan
-2.177548140312499982e+03 -6.091869748096007640e-03 nan
-2.176505752499999744e+03 -5.948674392010856217e-03 nan
-2.175463364687499961e+03 -5.811281608954468186e-03 nan
-2.174420976875000179e+03 -5.683356123938886582e-03 nan
-2.173378589062499941e+03 -5.565131018196991727e-03 nan
-2.172336201249999704e+03 -5.456181876161676249e-03 nan
-2.171293813437499921e+03 -5.358015502774908338e-03 nan
-2.170251425624999683e+03 -5.271173308493588838e-03 nan
-2.169209037812499901e+03 -5.195007932525373510e-03 nan
-2.168166649999999663e+03 -5.130296820460527110e-03 nan
-2.167124262187499880e+03 -5.077933437121833274e-03 nan
-2.166081874375000098e+03 -5.035707508194420950e-03 nan
-2.165039486562499860e+03 -5.003168380114044952e-03 nan
-2.163997098749999623e+03 -4.979363449988149712e-03 nan
-2.162954710937500295e+03 -4.958021847578177738e-03 nan
-2.161912323124999602e+03 -4.936590487576826385e-03 nan
-2.160869935312499820e+03 -4.915875154719411867e-03 nan
-2.159827547499999582e+03 -4.899449351299038635e-03 nan
-2.158785159687499799e+03 -4.890187572496690512e-03 nan
-2.157742771875000017e+03 -4.884229674443734716e-03 nan
-2.156700384062499779e+03 -4.877286731033124434e-03 nan
-2.155657996249999997e+03 -4.867092023606961818e-03 nan
-2.154615608437500214e+03 -4.852981036703413013e-03 nan
-2.153573220624999976e+03 -4.831535887286476580e-03 nan
-2.152530832812499739e+03 -4.797675397620615630e-03 nan
-2.151488444999999956e+03 -4.750513924778856402e-03 nan
-2.150446057187499719e+03 -4.691618944799143265e-03 nan
-2.149403669374999936e+03 -4.623185281750524095e-03 nan
-2.148361281562499698e+03 -4.546268597905812545e-03 nan
-2.147318893749999916e+03 -4.460277774258306245e-03 nan
-2.146276505937499223e+03 -4.366528868344875768e-03 nan
-2.145234118124999895e+03 -4.265799971521937357e-03 nan
-2.144191730312499658e+03 -4.157092772458147178e-03 nan
-2.143149342499999875e+03 -4.040811936378399354e-03 nan
-2.142106954687499638e+03 -3.916852965058208007e-03 nan
-2.141064566874999400e+03 -3.785445005656293271e-03 nan
-2.140022179062499617e+03 -3.648148969537140171e-03 nan
-2.138979791249999835e+03 -3.506118936832627875e-03 nan
-2.137937403437499142e+03 -3.358883187172683610e-03 nan
-2.136895015624999814e+03 -3.206099927993989393e-03 nan
-2.135852627812499577e+03 -3.047475374650623035e-03 nan
-2.134810239999999794e+03 -2.883857698317584400e-03 nan
-2.133767852187500011e+03 -2.719880419138683003e-03 nan
-2.132725464374999774e+03 -2.558954515873573463e-03 nan
-2.131683076562499991e+03 -2.404266331814050583e-03 nan
-2.130640688749999299e+03 -2.257569715513376048e-03 nan
-2.129598300937499516e+03 -2.120113701617366928e-03 nan
-2.128555913124999734e+03 -1.993694165634950916e-03 nan
-2.127513525312499951e+03 -1.878493233963424332e-03 nan
-2.126471137499999713e+03 -1.776554649683357093e-03 nan
-2.125428749687499931e+03 -1.691507225863504195e-03 nan
-2.124386361874999693e+03 -1.626523955640184985e-03 nan
-2.123343974062499910e+03 -1.580967947901910572e-03 nan
-2.122301586250000128e+03 -1.552850241346109481e-03 nan
-2.121259198437499890e+03 -1.543564952577210995e-03 nan
-2.120216810624999653e+03 -1.554517336039656222e-03 nan
-2.119174422812499870e+03 -1.582389520993801070e-03 nan
-2.118132035000000087e+03 -1.625240780187808907e-03 nan
-2.117089647187499850e+03 -1.684902597591195553e-03 nan
-2.116047259375000067e+03 -1.762243967994869733e-03 nan
-2.115004871562499829e+03 -1.853914219450675856e-03 nan
-2.113962483750000047e+03 -1.955903444913104344e-03 nan
-2.112920095937499809e+03 -2.066894042201696674e-03 nan
-2.111877708124999572e+03 -2.189582562993936006e-03 nan
-2.110835320312500244e+03 -2.326016774998121428e-03 nan
-2.109792932499999552e+03 -2.476458858102765451e-03 nan
-2.108750544687499769e+03 -2.639702150022662543e-03 nan
-2.107708156874999986e+03 -2.814875569934891051e-03 nan
-2.106665769062499749e+03 -2.997423403582511955e-03 nan
-2.105623381249999966e+03 -3.184765117061926117e-03 nan
-2.104580993437499728e+03 -3.373081793794688830e-03 nan
-2.103538605624999946e+03 -3.559313988337739487e-03 nan
-2.102496217812500163e+03 -3.738940856054558462e-03 nan
-2.101453829999999471e+03 -3.907123762626068392e-03 nan
-2.100411442187499688e+03 -4.060627661732959040e-03 nan
-2.099369054374999905e+03 -4.194188965549596609e-03 nan
-2.098326666562499668e+03 -4.306476863213806044e-03 nan
-2.097284278749999885e+03 -4.395283569212274366e-03 nan
-2.096241890937499647e+03 -4.460298118626689762e-03 nan
-2.095199503124999865e+03 -4.503135276415096665e-03 nan
-2.094157115312500082e+03 -4.520636394804601089e-03 nan
-2.093114727499999390e+03 -4.512729940784579626e-03 nan
-2.092072339687499607e+03 -4.480363192913169174e-03 nan
-2.091029951874999824e+03 -4.424876592521593752e-03 nan
-2.089987564062499587e+03 -4.349640134263558708e-03 nan
-2.088945176249999804e+03 -4.257747212411834743e-03 nan
-2.087902788437500021e+03 -4.149742056943115688e-03 nan
-2.086860400624999784e+03 -4.027987331548218801e-03 nan
-2.085818012812499546e+03 -3.894484840063570930e-03 nan
-2.084775624999999764e+03 -3.758049664928375666e-03 nan
-2.083733237187499981e+03 -3.626301842487535641e-03 nan
-2.082690849374999743e+03 -3.499762729217234351e-03 nan
-2.081648461562499506e+03 -3.380685121686080943e-03 nan
-2.080606073749999723e+03 -3.269759486629348916e-03 nan
-2.079563685937499940e+03 -3.168135407232210935e-03 nan
-2.078521298124999703e+03 -3.074257014400542769e-03 nan
-2.077478910312499920e+03 -2.988137959403218847e-03 nan
-2.076436522499999683e+03 -2.910092314689984548e-03 nan
-2.075394134687499900e+03 -2.839916732174725851e-03 nan
-2.074351746875000117e+03 -2.776354008798512241e-03 nan
-2.073309359062499425e+03 -2.720903164218344862e-03 nan
-2.072266971249999642e+03 -2.673145726826791062e-03 nan
-2.071224583437499859e+03 -2.631633664203064053e-03 nan
-2.070182195625000077e+03 -2.596508477071271786e-03 nan
-2.069139807812499839e+03 -2.566822079342924879e-03 nan
-2.068097420000000056e+03 -2.541515329470623360e-03 nan
-2.067055032187499819e+03 -2.516921113675539556e-03 nan
-2.066012644375000036e+03 -2.487389383364829471e-03 nan
-2.064970256562499799e+03 -2.450000645791978408e-03 nan
-2.063927868750000016e+03 -2.404479476273198128e-03 nan
-2.062885480937500233e+03 -2.352651635437365361e-03 nan
-2.061843093124999541e+03 -2.296566053563480793e-03 nan
-2.060800705312499758e+03 -2.241698446660353537e-03 nan
-2.059758317499999976e+03 -2.189017232637694398e-03 nan
-2.058715929687500193e+03 -2.138739939886702499e-03 nan
-2.057673541874999955e+03 -2.089876224516401190e-03 nan
-2.056631154062499718e+03 -2.042328693240575560e-03 nan
-2.055588766249999935e+03 -1.997915670188049001e-03 nan
-2.054546378437499698e+03 -1.954164920912145140e-03 nan
-2.053503990624999915e+03 -1.910636634720022913e-03 nan
-2.052461602812499677e+03 -1.866074071520541344e-03 nan
-2.051419214999999895e+03 -1.822245627964775997e-03 nan
-2.050376827187500112e+03 -1.778564738268293994e-03 nan
-2.049334439374999420e+03 -1.731271197699471315e-03 nan
-2.048292051562499637e+03 -1.677365391355335180e-03 nan
-2.047249663750000082e+03 -1.613255525198250195e-03 nan
-2.046207275937499617e+03 -1.539760738050285210e-03 nan
-2.045164888124999834e+03 -1.459210511952892470e-03 nan
-2.044122500312499596e+03 -1.372004109726851972e-03 nan
-2.043080112499999814e+03 -1.279483196131232878e-03 nan
-2.042037724687500031e+03 -1.181686052762103648e-03 nan
-2.040995336874999566e+03 -1.077416819562763452e-03 nan
-2.039952949062499783e+03 -9.637283479584444600e-04 nan
-2.038910561249999546e+03 -8.360137167330248522e-04 nan
-2.037868173437499536e+03 -6.927394826511109683e-04 nan
-2.036825785624999753e+03 -5.381285492830345518e-04 nan
-2.035783397812499516e+03 -3.734076289342609244e-04 nan
-2.034741009999999733e+03 -2.014995244220880609e-04 nan
-2.033698622187499268e+03 -2.255167446244563199e-05 nan
-2.032656234374999485e+03 1.616280413828676508e-04 nan
-2.031613846562499702e+03 3.492404666467217086e-04 nan
-2.030571458749999238e+03 5.366914908181120124e-04 nan
-2.029529070937499455e+03 7.212525875612964092e-04 nan
-2.028486683124999900e+03 8.991558634965264585e-04 nan
-2.027444295312499662e+03 1.066409492708113391e-03 nan
-2.026401907499999879e+03 1.218483491506907896e-03 nan
-2.025359519687499869e+03 1.354503316826107407e-03 nan
-2.024317131875000086e+03 1.475096330436516650e-03 nan
-2.023274744062499849e+03 1.580333632842078392e-03 nan
-2.022232356250000066e+03 1.668764815567793953e-03 nan
-2.021189968437500056e+03 1.739775756125589486e-03 nan
-2.020147580624999819e+03 1.792541193721825400e-03 nan
-2.019105192812500036e+03 1.827171677202213840e-03 nan
-2.018062805000000253e+03 1.845016234745788884e-03 nan
-2.017020417187499788e+03 1.850173573268298378e-03 nan
-2.015978029375000006e+03 1.846915876741608755e-03 nan
-2.014935641562499768e+03 1.838910974040589095e-03 nan
-2.013893253749999985e+03 1.829377988914468629e-03 nan
-2.012850865937499975e+03 1.821319393283519963e-03 nan
-2.011808478124999738e+03 1.816549411385025639e-03 nan
-2.010766090312499955e+03 1.814931676093489016e-03 nan
-2.009723702499999490e+03 1.814457973398884722e-03 nan
-2.008681314687499707e+03 1.814079506888114507e-03 nan
-2.007638926875000152e+03 1.815077487401068734e-03 nan
-2.006596539062499915e+03 1.818224908372948704e-03 nan
-2.005554151249999904e+03 1.825275440034575519e-03 nan
-2.004511763437499667e+03 1.837934612616550639e-03 nan
-2.003469375624999884e+03 1.855567905271934912e-03 nan
-2.002426987812500101e+03 1.874148302102229043e-03 nan
-2.001384599999999637e+03 1.888149912074587287e-03 nan
-2.000342212187499854e+03 1.899153267700790567e-03 nan
-1.999299824374999844e+03 1.910762488961262849e-03 nan
-1.998257436562500061e+03 1.924804424923244172e-03 nan
-1.997215048749999823e+03 1.943060659932474045e-03 nan
-1.996172660937499813e+03 1.966014765744954727e-03 nan
-1.995130273124999803e+03 1.991756655330912274e-03 nan
-1.994087885312499566e+03 2.019889485675544459e-03 nan
-1.993045497499999556e+03 2.051556735471835730e-03 nan
-1.992003109687499773e+03 2.091100345863332148e-03 nan
-1.990960721874999763e+03 2.140754714193475981e-03 nan
-1.989918334062499525e+03 2.199663966699945059e-03 nan
-1.988875946249999515e+03 2.267399814127890774e-03 nan
-1.987833558437499732e+03 2.341623261307694374e-03 nan
-1.986791170624999950e+03 2.420650491035054516e-03 nan
-1.985748782812499485e+03 2.505253116099799733e-03 nan
-1.984706394999999702e+03 2.595537950576270667e-03 nan
-1.983664007187499465e+03 2.692603919190409562e-03 nan
-1.982621619374999909e+03 2.794774496066517594e-03 nan
-1.981579231562499672e+03 2.901845218090873604e-03 nan
-1.980536843749999662e+03 3.013752378454631967e-03 nan
-1.979494455937499879e+03 3.128275857011856252e-03 nan
-1.978452068125000096e+03 3.244740161204671437e-03 nan
-1.977409680312499631e+03 3.359498299403069002e-03 nan
-1.976367292499999849e+03 3.469058789126801788e-03 nan
-1.975324904687500066e+03 3.571021946649732305e-03 nan
-1.974282516875000056e+03 3.663066257081020946e-03 nan
-1.973240129062499818e+03 3.745355822879655600e-03 nan
-1.972197741249999808e+03 3.816901367904397199e-03 nan
-1.971155353437500025e+03 3.876603486249304009e-03 nan
-1.970112965625000015e+03 3.922914682503357217e-03 nan
-1.969070577812499778e+03 3.955327359285458824e-03 nan
-1.968028189999999768e+03 3.970639453192892701e-03 nan
-1.966985802187499985e+03 3.967443266562401677e-03 nan
-1.965943414374999975e+03 3.948536897502999757e-03 nan
-1.964901026562499737e+03 3.917641790938831275e-03 nan
-1.963858638749999955e+03 3.879743136270943915e-03 nan
-1.962816250937499717e+03 3.838624218390127713e-03 nan
-1.961773863124999707e+03 3.793172564520731413e-03 nan
-1.960731475312499924e+03 3.743139455858564800e-03 nan
-1.959689087499999914e+03 3.689359652891346583e-03 nan
-1.958646699687500131e+03 3.631394614545737677e-03 nan
-1.957604311875000349e+03 3.568555606266116467e-03 nan
-1.956561924062499884e+03 3.503330230248690585e-03 nan
-1.955519536250000101e+03 3.440663671444825142e-03 nan
-1.954477148437499864e+03 3.383900805371447933e-03 nan
-1.953434760624999853e+03 3.331816986114687767e-03 nan
-1.952392372812500071e+03 3.284650323982042652e-03 nan
-1.951349984999999833e+03 3.241349049377817079e-03 nan
-1.950307597187500050e+03 3.203287259772000760e-03 nan
-1.949265209374999586e+03 3.172786581284358677e-03 nan
-1.948222821562499803e+03 3.149241118858718547e-03 nan
-1.947180433750000020e+03 3.135689843279881352e-03 nan
-1.946138045937499555e+03 3.132111899527248618e-03 nan
-1.945095658124999773e+03 3.138574716804120278e-03 nan
-1.944053270312499535e+03 3.155113746917157652e-03 nan
-1.943010882499999752e+03 3.179556850301672871e-03 nan
-1.941968494687499970e+03 3.210465082483030842e-03 nan
-1.940926106874999505e+03 3.249622320379101474e-03 nan
-1.939883719062499722e+03 3.294343140611344541e-03 nan
-1.938841331249999712e+03 3.339889701620109633e-03 nan
-1.937798943437499474e+03 3.382935612425702274e-03 nan
-1.936756555624999919e+03 3.424445615372584406e-03 nan
-1.935714167812499909e+03 3.464258573337564498e-03 nan
-1.934671779999999899e+03 3.506000848927840786e-03 nan
-1.933629392187499661e+03 3.551621205111133404e-03 nan
-1.932587004374999651e+03 3.602899653977662507e-03 nan
-1.931544616562499868e+03 3.664497712945631418e-03 nan
-1.930502228749999404e+03 3.738401934815954383e-03 nan
-1.929459840937499621e+03 3.823252739401351852e-03 nan
-1.928417453124999838e+03 3.918514095544601422e-03 nan
-1.927375065312499828e+03 4.021318199626165713e-03 nan
-1.926332677499999818e+03 4.130285647089436754e-03 nan
-1.925290289687499808e+03 4.244082058723560452e-03 nan
-1.924247901874999798e+03 4.362174490004713800e-03 nan
-1.923205514062499788e+03 4.487283497766603874e-03 nan
-1.922163126250000005e+03 4.620530367231182392e-03 nan
-1.921120738437499995e+03 4.762805630859779510e-03 nan
-1.920078350624999757e+03 4.912517787997467550e-03 nan
-1.919035962812499974e+03 5.065852983381484778e-03 nan
-1.917993574999999510e+03 5.221095711555981053e-03 nan
-1.916951187187499727e+03 5.378318720195226360e-03 nan
-1.915908799374999944e+03 5.538377296377699002e-03 nan
-1.914866411562499707e+03 5.697680704485435371e-03 nan
-1.913824023750000151e+03 5.848781988031834245e-03 nan
-1.912781635937499914e+03 5.987124308932374392e-03 nan
-1.911739248124999904e+03 6.112935206783336878e-03 nan
-1.910696860312500121e+03 6.223361349984708052e-03 nan
-1.909654472499999656e+03 6.317694886447320496e-03 nan
-1.908612084687499873e+03 6.395303924934550577e-03 nan
-1.907569696874999863e+03 6.459036039829875106e-03 nan
-1.906527309062500080e+03 6.507556600628962643e-03 nan
-1.905484921249999843e+03 6.538676355709170662e-03 nan
-1.904442533437499833e+03 6.551094088840263632e-03 nan
-1.903400145624999823e+03 6.544499023472134455e-03 nan
-1.902357757812499585e+03 6.518337297002773853e-03 nan
-1.901315369999999803e+03 6.471991309068614306e-03 nan
-1.900272982187499792e+03 6.404812821392427344e-03 nan
-1.899230594374999782e+03 6.317562273385958493e-03 nan
-1.898188206562500000e+03 6.214573114797450337e-03 nan
-1.897145818749999535e+03 6.098799507421186900e-03 nan
-1.896103430937499752e+03 5.977642308226161633e-03 nan
-1.895061043124999969e+03 5.854083019508241753e-03 nan
-1.894018655312499504e+03 5.730278846054358624e-03 nan
-1.892976267499999722e+03 5.609816780670812825e-03 nan
-1.891933879687499712e+03 5.496190987559627580e-03 nan
-1.890891491874999929e+03 5.392356065625684633e-03 nan
-1.889849104062499919e+03 5.301805971958752778e-03 nan
-1.888806716249999681e+03 5.222740835302885909e-03 nan
-1.887764328437499898e+03 5.152000842632068617e-03 nan
-1.886721940625000116e+03 5.086369554116567174e-03 nan
-1.885679552812499651e+03 5.023580808173206888e-03 nan
-1.884637164999999868e+03 4.965015137593165734e-03 nan
-1.883594777187499631e+03 4.915436567206415974e-03 nan
-1.882552389374999848e+03 4.880084789092726735e-03 nan
-1.881510001562499838e+03 4.860387441634212574e-03 nan
-1.880467613749999600e+03 4.857497777421445478e-03 nan
-1.879425225937499818e+03 4.874840801004823310e-03 nan
-1.878382838125000035e+03 4.912672736151042774e-03 nan
-1.877340450312499570e+03 4.971651007623664395e-03 nan
-1.876298062499999787e+03 5.051148950972342636e-03 nan
-1.875255674687500004e+03 5.150686415601722981e-03 nan
-1.874213286874999540e+03 5.268552753975976402e-03 nan
-1.873170899062499757e+03 5.403444158461985156e-03 nan
-1.872128511249999974e+03 5.552711884946142512e-03 nan
-1.871086123437499964e+03 5.711394720629188113e-03 nan
-1.870043735624999954e+03 5.873243374556672350e-03 nan
-1.869001347812499716e+03 6.035163676753286729e-03 nan
-1.867958959999999934e+03 6.198965729984651576e-03 nan
-1.866916572187500151e+03 6.365597832125953828e-03 nan
-1.865874184375000368e+03 6.532415549373409361e-03 nan
-1.864831796562499903e+03 6.701541339890213292e-03 nan
-1.863789408750000121e+03 6.869171483226988242e-03 nan
-1.862747020937499883e+03 7.029619920345286932e-03 nan
-1.861704633124999873e+03 7.175372973809473337e-03 nan
-1.860662245312500090e+03 7.306760867943884116e-03 nan
-1.859619857499999853e+03 7.428106712567396006e-03 nan
-1.858577469687500070e+03 7.536417670358350543e-03 nan
-1.857535081874999605e+03 7.629661417399791201e-03 nan
-1.856492694062499822e+03 7.710640635409460666e-03 nan
-1.855450306250000040e+03 7.779238854775948758e-03 nan
-1.854407918437499802e+03 7.841240096781904728e-03 nan
-1.853365530624999792e+03 7.899047877373223739e-03 nan
-1.852323142812499555e+03 7.949937423810306963e-03 nan
-1.851280754999999772e+03 7.997497965195821817e-03 nan
-1.850238367187499989e+03 8.041866718709692399e-03 nan
-1.849195979374999524e+03 8.083014888359140934e-03 nan
-1.848153591562499741e+03 8.123430178674518817e-03 nan
-1.847111203749999731e+03 8.165262238970216399e-03 nan
-1.846068815937499494e+03 8.208390778708763574e-03 nan
-1.845026428124999711e+03 8.248824436256841502e-03 nan
-1.843984040312499928e+03 8.281953370443618373e-03 nan
-1.842941652499999918e+03 8.309543180804266488e-03 nan
-1.841899264687499681e+03 8.337285515079213491e-03 nan
-1.840856876874999671e+03 8.371868828087485059e-03 nan
-1.839814489062499888e+03 8.420606354874651117e-03 nan
-1.838772101249999878e+03 8.492904870295215139e-03 nan
-1.837729713437499640e+03 8.593978159959549459e-03 nan
-1.836687325624999630e+03 8.721801670800352277e-03 nan
-1.835644937812499847e+03 8.876693451888031938e-03 nan
-1.834602549999999837e+03 9.059128873155887496e-03 nan
-1.833560162187499600e+03 9.266104284674987410e-03 nan
-1.832517774374999817e+03 9.501189098549351134e-03 nan
-1.831475386562499580e+03 9.768229870087494909e-03 nan
-1.830432998749999570e+03 1.006691537380383084e-02 nan
-1.829390610937499559e+03 1.039718437477047536e-02 nan
-1.828348223124999777e+03 1.076667516317988266e-02 nan
-1.827305835312499767e+03 1.117514160061060594e-02 nan
-1.826263447499999984e+03 1.161578532296935612e-02 nan
-1.825221059687499746e+03 1.208432820814157871e-02 nan
-1.824178671874999736e+03 1.257535781479633685e-02 nan
-1.823136284062499726e+03 1.308332175239881531e-02 nan
-1.822093896250000171e+03 1.360806023115989846e-02 nan
-1.821051508437499933e+03 1.414445106929706694e-02 nan
-1.820009120624999923e+03 1.468528089753404556e-02 nan
-1.818966732812500140e+03 1.522270107351686094e-02 nan
-1.817924344999999676e+03 1.575716509089485073e-02 nan
-1.816881957187499893e+03 1.628751883060283040e-02 nan
-1.815839569375000110e+03 1.681722594891636377e-02 nan
-1.814797181562500100e+03 1.734238665506455945e-02 nan
-1.813754793750000090e+03 1.785935151111226263e-02 nan
-1.812712405937499852e+03 1.836643487459775972e-02 nan
-1.811670018124999842e+03 1.886144474324876613e-02 nan
-1.810627630312500060e+03 1.933784226461297134e-02 nan
-1.809585242499999822e+03 1.980068018831343535e-02 nan
-1.808542854687499812e+03 2.024979272182327733e-02 nan
-1.807500466874999802e+03 2.068711505000107170e-02 nan
-1.806458079062500019e+03 2.111548009429826955e-02 nan
-1.805415691249999782e+03 2.153692126845653532e-02 nan
-1.804373303437499771e+03 2.195156760830165726e-02 nan
-1.803330915624999989e+03 2.236264719529711120e-02 nan
-1.802288527812499524e+03 2.277381959612335971e-02 nan
-1.801246139999999741e+03 2.319075518879009506e-02 nan
-1.800203752187499731e+03 2.362469052064034708e-02 nan
-1.799161364374999721e+03 2.409253648407482656e-02 nan
-1.798118976562500166e+03 2.461068272256779210e-02 nan
-1.797076588749999701e+03 2.518883243793946375e-02 nan
-1.796034200937499918e+03 2.582449131193007008e-02 nan
-1.794991813125000135e+03 2.651515818466410046e-02 nan
-1.793949425312499670e+03 2.725151023984555276e-02 nan
-1.792907037499999888e+03 2.802539114240577139e-02 nan
-1.791864649687499650e+03 2.882732453084230900e-02 nan
-1.790822261874999867e+03 2.965276907726389216e-02 nan
-1.789779874062499857e+03 3.049913665826839426e-02 nan
-1.788737486249999620e+03 3.136275106079888103e-02 nan
-1.787695098437499837e+03 3.224182546139653383e-02 nan
-1.786652710624999372e+03 3.314069601585305225e-02 nan
-1.785610322812499589e+03 3.407863598155785878e-02 nan
-1.784567934999999807e+03 3.506723438630243023e-02 nan
-1.783525547187499569e+03 3.610181589909874922e-02 nan
-1.782483159374999786e+03 3.715812667316480827e-02 nan
-1.781440771562499549e+03 3.822589095421753680e-02 nan
-1.780398383749999539e+03 3.931261799814697588e-02 nan
-1.779355995937499756e+03 4.042506999081333513e-02 nan
-1.778313608124999973e+03 4.157296525491217809e-02 nan
-1.777271220312499509e+03 4.276244449065433328e-02 nan
-1.776228832499999726e+03 4.399181584120205601e-02 nan
-1.775186444687500170e+03 4.526701342998860900e-02 nan
-1.774144056874999706e+03 4.662547631384453273e-02 nan
-1.773101669062499923e+03 4.810928754390300655e-02 nan
-1.772059281250000140e+03 4.973376894360112543e-02 nan
-1.771016893437499903e+03 5.149853831790096592e-02 nan
-1.769974505625000120e+03 5.339690682594795679e-02 nan
-1.768932117812500110e+03 5.542492927643685729e-02 nan
-1.767889729999999872e+03 5.756783388073860586e-02 nan
-1.766847342187500089e+03 5.984546189785600045e-02 nan
-1.765804954374999625e+03 6.228839218816953349e-02 nan
-1.764762566562499842e+03 6.492082055430935250e-02 nan
-1.763720178750000059e+03 6.772690031382140596e-02 nan
-1.762677790937499822e+03 7.069231935387786103e-02 nan
-1.761635403124999812e+03 7.379385622577705472e-02 nan
-1.760593015312499574e+03 7.703168668122740981e-02 nan
-1.759550627499999791e+03 8.046744585971658814e-02 nan
-1.758508239687500009e+03 8.416997108801321792e-02 nan
-1.757465851874999544e+03 8.818577159975127255e-02 nan
-1.756423464062499761e+03 9.249104704761079709e-02 nan
-1.755381076249999978e+03 9.704034361290045374e-02 nan
-1.754338688437499968e+03 1.018074804628761043e-01 nan
-1.753296300624999731e+03 1.067700540570628298e-01 nan
-1.752253912812499721e+03 1.119096278784447451e-01 nan
-1.751211524999999938e+03 1.172476330371768904e-01 nan
-1.750169137187500155e+03 1.228133809186881253e-01 nan
-1.749126749374999690e+03 1.286048094415545018e-01 nan
-1.748084361562499907e+03 1.346089849355729673e-01 nan
-1.747041973749999897e+03 1.408440679999940492e-01 nan
-1.745999585937499660e+03 1.473231404151689738e-01 nan
-1.744957198124999877e+03 1.540166436507783843e-01 nan
-1.743914810312499867e+03 1.608725725171824550e-01 nan
-1.742872422500000084e+03 1.678870388294083082e-01 nan
-1.741830034687499619e+03 1.751084912877068356e-01 nan
-1.740787646874999837e+03 1.826021526203670531e-01 nan
-1.739745259062499827e+03 1.904004894108344281e-01 nan
-1.738702871249999816e+03 1.985399451920786262e-01 nan
-1.737660483437499579e+03 2.070788799273515224e-01 nan
-1.736618095624999569e+03 2.159956798817448398e-01 nan
-1.735575707812499786e+03 2.253247196436247712e-01 nan
-1.734533320000000003e+03 2.350900806400764154e-01 nan
-1.733490932187499538e+03 2.454535678935941823e-01 nan
-1.732448544374999756e+03 2.564503654928371734e-01 nan
-1.731406156562499518e+03 2.681192700534406059e-01 nan
-1.730363768749999508e+03 2.805173964046972501e-01 nan
-1.729321380937499725e+03 2.936487106378314893e-01 nan
-1.728278993124999488e+03 3.075329545157804989e-01 nan
-1.727236605312499933e+03 3.221192638415103504e-01 nan
-1.726194217500000150e+03 3.374565959540135607e-01 nan
-1.725151829687499912e+03 3.535602044984799130e-01 nan
-1.724109441874999902e+03 3.703744467715679445e-01 nan
-1.723067054062500119e+03 3.878307575704166288e-01 nan
-1.722024666250000109e+03 4.059556155506461872e-01 nan
-1.720982278437499872e+03 4.247994045521598094e-01 nan
-1.719939890625000089e+03 4.442804795890795688e-01 nan
-1.718897502812500079e+03 4.643469334068681675e-01 nan
-1.717855114999999842e+03 4.849622838021769855e-01 nan
-1.716812727187499831e+03 5.060273278835120125e-01 nan
-1.715770339374999821e+03 5.276119544949902096e-01 nan
-1.714727951562500039e+03 5.498390286781352776e-01 nan
-1.713685563750000256e+03 5.725709274128439885e-01 nan
-1.712643175937499791e+03 5.955640373236054108e-01 nan
-1.711600788125000008e+03 6.186830706891620624e-01 nan
-1.710558400312499771e+03 6.417382566217462170e-01 nan
-1.709516012499999761e+03 6.647132267154707286e-01 nan
-1.708473624687499978e+03 6.877561096222228887e-01 nan
-1.707431236874999740e+03 7.107512390301289340e-01 nan
-1.706388849062500185e+03 7.336443088021782355e-01 nan
-1.705346461249999493e+03 7.566064186337564390e-01 nan
-1.704304073437499937e+03 7.798278463132830574e-01 nan
-1.703261685625000155e+03 8.032333414611911859e-01 nan
-1.702219297812499690e+03 8.266629647551915205e-01 nan
-1.701176909999999907e+03 8.500901315442652706e-01 nan
-1.700134522187499670e+03 8.732742897512975055e-01 nan
-1.699092134374999887e+03 8.960533919091309141e-01 nan
-1.698049746562500104e+03 9.184126627317834579e-01 nan
-1.697007358749999639e+03 9.402162113499721308e-01 nan
-1.695964970937499857e+03 9.613016103803198042e-01 nan
-1.694922583124999846e+03 9.816737258973480262e-01 nan
-1.693880195312499609e+03 1.001357325394371722e+00 nan
-1.692837807499999826e+03 1.020153711725125367e+00 nan
-1.691795419687499589e+03 1.038134055650049126e+00 nan
-1.690753031874999806e+03 1.055439764659667157e+00 nan
-1.689710644062499568e+03 1.071982910010908396e+00 nan
-1.688668256249999558e+03 1.087532023282162141e+00 nan
-1.687625868437499776e+03 1.101856196605726979e+00 nan
-1.686583480624999311e+03 1.115003681587864559e+00 nan
-1.685541092812499528e+03 1.126797085627758932e+00 nan
-1.684498704999999745e+03 1.136917492623461312e+00 nan
-1.683456317187499735e+03 1.145338541975357005e+00 nan
-1.682413929374999725e+03 1.152002406980684235e+00 nan
-1.681371541562499488e+03 1.156842038630132130e+00 nan
-1.680329153749999932e+03 1.159638591007216002e+00 nan
-1.679286765937499922e+03 1.160229890980823964e+00 nan
-1.678244378124999685e+03 1.158721383885508605e+00 nan
-1.677201990312499674e+03 1.155335835372437892e+00 nan
-1.676159602499999892e+03 1.150358012371558436e+00 nan
-1.675117214687500109e+03 1.143884151519580339e+00 nan
-1.674074826874999644e+03 1.136142501826159279e+00 nan
-1.673032439062499861e+03 1.127468335578207803e+00 nan
-1.671990051250000079e+03 1.118052009243733380e+00 nan
-1.670947663437499841e+03 1.108182181045838988e+00 nan
-1.669905275625000058e+03 1.097884714413490448e+00 nan
-1.668862887812500048e+03 1.086918231593119621e+00 nan
-1.667820499999999811e+03 1.075238370498692753e+00 nan
-1.666778112187500028e+03 1.062871141866525759e+00 nan
-1.665735724374999563e+03 1.049856194890825822e+00 nan
-1.664693336562499780e+03 1.036369864068692026e+00 nan
-1.663650948749999998e+03 1.022528059504520748e+00 nan
-1.662608560937499988e+03 1.008080296417271038e+00 nan
-1.661566173124999750e+03 9.930871697443397483e-01 nan
-1.660523785312499740e+03 9.775477550123907733e-01 nan
-1.659481397499999730e+03 9.612887223657153868e-01 nan
-1.658439009687500175e+03 9.439991289660103480e-01 nan
-1.657396621874999937e+03 9.255925170017973436e-01 nan
-1.656354234062499927e+03 9.061364641428186761e-01 nan
-1.655311846249999917e+03 8.856717835347798218e-01 nan
-1.654269458437500134e+03 8.643897089565149017e-01 nan
-1.653227070624999897e+03 8.424564232380540307e-01 nan
-1.652184682812499886e+03 8.200772172319774622e-01 nan
-1.651142295000000104e+03 7.975067586528739039e-01 nan
-1.650099907187499639e+03 7.749540912099406320e-01 nan
-1.649057519374999856e+03 7.524381106391757612e-01 nan
-1.648015131562499846e+03 7.298916958169792135e-01 nan
-1.646972743749999836e+03 7.074064831097754968e-01 nan
-1.645930355937499826e+03 6.849907736662643742e-01 nan
-1.644887968124999588e+03 6.625322155617021647e-01 nan
-1.643845580312499806e+03 6.400576139316329627e-01 nan
-1.642803192500000023e+03 6.177275468556673310e-01 nan
-1.641760804687499558e+03 5.956345150132302813e-01 nan
-1.640718416874999775e+03 5.737680952127155454e-01 nan
-1.639676029062499538e+03 5.522275503118472262e-01 nan
-1.638633641249999755e+03 5.313418777273501981e-01 nan
-1.637591253437499745e+03 5.112333516077054441e-01 nan
-1.636548865624999735e+03 4.919171567157971658e-01 nan
-1.635506477812499952e+03 4.734715785430761992e-01 nan
-1.634464089999999942e+03 4.560096228627409376e-01 nan
-1.633421702187499932e+03 4.397371525120783442e-01 nan
-1.632379314375000149e+03 4.246625444764945412e-01 nan
-1.631336926562499684e+03 4.107158483821186090e-01 nan
-1.630294538749999901e+03 3.977560729162331610e-01 nan
-1.629252150937499891e+03 3.856582846855101110e-01 nan
-1.628209763125000109e+03 3.743034000567014852e-01 nan
-1.627167375312499871e+03 3.634643484346467002e-01 nan
-1.626124987499999861e+03 3.530028557088282781e-01 nan
-1.625082599687499851e+03 3.426569169816513494e-01 nan
-1.624040211874999613e+03 3.322774173014279020e-01 nan
-1.622997824062499831e+03 3.219166754224775939e-01 nan
-1.621955436249999821e+03 3.116033825356367970e-01 nan
-1.620913048437499810e+03 3.014077068272170701e-01 nan
-1.619870660624999573e+03 2.913698886026315771e-01 nan
-1.618828272812499563e+03 2.814910904636753752e-01 nan
-1.617785884999999780e+03 2.716939390551091904e-01 nan
-1.616743497187499997e+03 2.621007205677161056e-01 nan
-1.615701109374999760e+03 2.527769796803820412e-01 nan
-1.614658721562499750e+03 2.437738374203697878e-01 nan
-1.613616333749999740e+03 2.351143440638917559e-01 nan
-1.612573945937499957e+03 2.268301574651611641e-01 nan
-1.611531558124999947e+03 2.189740975869979844e-01 nan
-1.610489170312499937e+03 2.116064071523732770e-01 nan
-1.609446782499999927e+03 2.047277140934222750e-01 nan
-1.608404394687500144e+03 1.982756365562943213e-01 nan
-1.607362006874999906e+03 1.923007610571107473e-01 nan
-1.606319619062500124e+03 1.867314617707200308e-01 nan
-1.605277231249999659e+03 1.814154625933544485e-01 nan
-1.604234843437499876e+03 1.762776426169355148e-01 nan
-1.603192455625000093e+03 1.713169979284924205e-01 nan
-1.602150067812499628e+03 1.665617650558377516e-01 nan
-1.601107679999999846e+03 1.620906235957833563e-01 nan
-1.600065292187499836e+03 1.579307820700622256e-01 nan
-1.599022904374999825e+03 1.540563424283820648e-01 nan
-1.597980516562500043e+03 1.504944646163552391e-01 nan
-1.596938128749999578e+03 1.472211685172060136e-01 nan
-1.595895740937499795e+03 1.442199639586096427e-01 nan
-1.594853353124999785e+03 1.414626877918002401e-01 nan
-1.593810965312499548e+03 1.389021681737654668e-01 nan
-1.592768577499999765e+03 1.364701166261516330e-01 nan
-1.591726189687499755e+03 1.340621664207126140e-01 nan
-1.590683801874999745e+03 1.316644857463820650e-01 nan
-1.589641414062499734e+03 1.292097767113302986e-01 nan
-1.588599026249999952e+03 1.266602844128518202e-01 nan
-1.587556638437499942e+03 1.239796233012483706e-01 nan
-1.586514250624999931e+03 1.211672130320693153e-01 nan
-1.585471862812500149e+03 1.182449500905527195e-01 nan
-1.584429474999999911e+03 1.152516426842356556e-01 nan
-1.583387087187499901e+03 1.122311552665599677e-01 nan
-1.582344699375000118e+03 1.092350227630127235e-01 nan
-1.581302311562499881e+03 1.062892024763089083e-01 nan
-1.580259923750000098e+03 1.033965939775448317e-01 nan
-1.579217535937499633e+03 1.005858687230450077e-01 nan
-1.578175148124999851e+03 9.784936437132368825e-02 nan
-1.577132760312500068e+03 9.515132060106773482e-02 nan
-1.576090372499999603e+03 9.249461095810171396e-02 nan
-1.575047984687499820e+03 8.989040539057502333e-02 nan
-1.574005596874999583e+03 8.735646725780712996e-02 nan
-1.572963209062499800e+03 8.490498487392139637e-02 nan
-1.571920821250000017e+03 8.255390149666869126e-02 nan
-1.570878433437499552e+03 8.030583470853547290e-02 nan
-1.569836045624999770e+03 7.812376749538071929e-02 nan
-1.568793657812499760e+03 7.599916470558551462e-02 nan
-1.567751269999999522e+03 7.393905934076969166e-02 nan
-1.566708882187499739e+03 7.197286818819401133e-02 nan
-1.565666494374999957e+03 7.013968086072676356e-02 nan
-1.564624106562499946e+03 6.844245829930085956e-02 nan
-1.563581718749999936e+03 6.687718300764332324e-02 nan
-1.562539330937500154e+03 6.543358590068866498e-02 nan
-1.561496943124999916e+03 6.408558884279463852e-02 nan
-1.560454555312499906e+03 6.281142047632322367e-02 nan
-1.559412167500000123e+03 6.159843879794535404e-02 nan
-1.558369779687499886e+03 6.045625169230892104e-02 nan
-1.557327391874999876e+03 5.936886079441111574e-02 nan
-1.556285004062499866e+03 5.832271011591108612e-02 nan
-1.555242616249999855e+03 5.730947293954459509e-02 nan
-1.554200228437500073e+03 5.630228739874103272e-02 nan
-1.553157840624999608e+03 5.530605963216922438e-02 nan
-1.552115452812499825e+03 5.432305308343023109e-02 nan
-1.551073065000000042e+03 5.337063434678930574e-02 nan
-1.550030677187499577e+03 5.246372508481601804e-02 nan
-1.548988289374999795e+03 5.160224297774050617e-02 nan
-1.547945901562500012e+03 5.077438519511857928e-02 nan
-1.546903513749999775e+03 4.999088233222534483e-02 nan
-1.545861125937499764e+03 4.927488333704937995e-02 nan
-1.544818738124999527e+03 4.862324477469036343e-02 nan
-1.543776350312499744e+03 4.805347664077774805e-02 nan
-1.542733962500000189e+03 4.757546054053368723e-02 nan
-1.541691574687499724e+03 4.715959099728812831e-02 nan
-1.540649186874999941e+03 4.676168332203484157e-02 nan
-1.539606799062499704e+03 4.636278270686421121e-02 nan
-1.538564411249999921e+03 4.595719514141011208e-02 nan
-1.537522023437499911e+03 4.553933457812307795e-02 nan
-1.536479635625000128e+03 4.510569915885406789e-02 nan
-1.535437247812499891e+03 4.465387403201094563e-02 nan
-1.534394859999999881e+03 4.418492283572539314e-02 nan
-1.533352472187499870e+03 4.370609014543436199e-02 nan
-1.532310084375000088e+03 4.321755100584499798e-02 nan
-1.531267696562499850e+03 4.272359140790922549e-02 nan
-1.530225308749999840e+03 4.221593750126524658e-02 nan
-1.529182920937499830e+03 4.168204372683756431e-02 nan
-1.528140533125000047e+03 4.111964751570409971e-02 nan
-1.527098145312499810e+03 4.054135852404186502e-02 nan
-1.526055757499999800e+03 3.995914766063904389e-02 nan
-1.525013369687500017e+03 3.936490297951500406e-02 nan
-1.523970981874999552e+03 3.875145603856230969e-02 nan
-1.522928594062499769e+03 3.812685294823331406e-02 nan
-1.521886206249999759e+03 3.748232186387989717e-02 nan
-1.520843818437499749e+03 3.681459097651197665e-02 nan
-1.519801430624999966e+03 3.612694962413487421e-02 nan
-1.518759042812499729e+03 3.542626413543838171e-02 nan
-1.517716654999999946e+03 3.474180422195327633e-02 nan
-1.516674267187500163e+03 3.410065645779664090e-02 nan
-1.515631879374999698e+03 3.351528141841133429e-02 nan
-1.514589491562499916e+03 3.299134404321971137e-02 nan
-1.513547103749999678e+03 3.253716420942655979e-02 nan
-1.512504715937499896e+03 3.215438727117286843e-02 nan
-1.511462328124999885e+03 3.185830968869073770e-02 nan
-1.510419940312500103e+03 3.165858253105272718e-02 nan
-1.509377552499999865e+03 3.154979889308535262e-02 nan
-1.508335164687499855e+03 3.152895385647650622e-02 nan
-1.507292776874999845e+03 3.159343552034309804e-02 nan
-1.506250389062500062e+03 3.173485018522154838e-02 nan
-1.505208001249999597e+03 3.193972731431380524e-02 nan
-1.504165613437499815e+03 3.219719391759049559e-02 nan
-1.503123225624999804e+03 3.250235633232809174e-02 nan
-1.502080837812499567e+03 3.286757942522207376e-02 nan
-1.501038449999999784e+03 3.329327866182553441e-02 nan
-1.499996062187499774e+03 3.374830541481915747e-02 nan
-1.498953674374999991e+03 3.421606792490955451e-02 nan
-1.497911286562499527e+03 3.467057670172306316e-02 nan
-1.496868898749999744e+03 3.508053702918630112e-02 nan
-1.495826510937499961e+03 3.543611251966848064e-02 nan
-1.494784123124999951e+03 3.573679542402564968e-02 nan
-1.493741735312499713e+03 3.597758021555728936e-02 nan
-1.492699347499999931e+03 3.615227440318423413e-02 nan
-1.491656959687499921e+03 3.624076842198931114e-02 nan
-1.490614571875000138e+03 3.622858591071007051e-02 nan
-1.489572184062499900e+03 3.610887498066207846e-02 nan
-1.488529796249999890e+03 3.588790720348809804e-02 nan
-1.487487408437499653e+03 3.557399228438808125e-02 nan
-1.486445020624999870e+03 3.516862110306299971e-02 nan
-1.485402632812499860e+03 3.468180401906761912e-02 nan
-1.484360244999999850e+03 3.413637227239378624e-02 nan
-1.483317857187499840e+03 3.354771306715384482e-02 nan
-1.482275469374999602e+03 3.293693066625182075e-02 nan
-1.481233081562499819e+03 3.230147172658749677e-02 nan
-1.480190693750000037e+03 3.163822572886819395e-02 nan
-1.479148305937499572e+03 3.095839593767323733e-02 nan
-1.478105918124999789e+03 3.027560393271218342e-02 nan
-1.477063530312500006e+03 2.960539599313816161e-02 nan
-1.476021142499999542e+03 2.896569549880717576e-02 nan
-1.474978754687499759e+03 2.837030615001818329e-02 nan
-1.473936366874999749e+03 2.782785443419295845e-02 nan
-1.472893979062499966e+03 2.735651734316591616e-02 nan
-1.471851591250000183e+03 2.696782025247836806e-02 nan
-1.470809203437499718e+03 2.665594074717318046e-02 nan
-1.469766815624999936e+03 2.641574543192476421e-02 nan
-1.468724427812499925e+03 2.623963570873485973e-02 nan
-1.467682039999999688e+03 2.612503276383864453e-02 nan
-1.466639652187499905e+03 2.607068684053064772e-02 nan
-1.465597264374999895e+03 2.606211957290150566e-02 nan
-1.464554876562500112e+03 2.608933213291322190e-02 nan
-1.463512488749999875e+03 2.614204058753146626e-02 nan
-1.462470100937500092e+03 2.621256488897887038e-02 nan
-1.461427713124999855e+03 2.628551738197113657e-02 nan
-1.460385325312499845e+03 2.636124381081317303e-02 nan
-1.459342937500000062e+03 2.643539131984748436e-02 nan
-1.458300549687499824e+03 2.650034874972324872e-02 nan
-1.457258161874999814e+03 2.654729120771980033e-02 nan
-1.456215774062500032e+03 2.656891246629573128e-02 nan
-1.455173386249999794e+03 2.655528190477562944e-02 nan
-1.454130998437500011e+03 2.650512511489247491e-02 nan
-1.453088610624999546e+03 2.641916192285235360e-02 nan
-1.452046222812499764e+03 2.630848167198543419e-02 nan
-1.451003835000000208e+03 2.619028588813660657e-02 nan
-1.449961447187499516e+03 2.607890889578638738e-02 nan
-1.448919059374999961e+03 2.597225638010181026e-02 nan
-1.447876671562499723e+03 2.587760997842251942e-02 nan
-1.446834283749999940e+03 2.579994784957374138e-02 nan
-1.445791895937499930e+03 2.574929988482673598e-02 nan
-1.444749508124999693e+03 2.574387379497088124e-02 nan
-1.443707120312499910e+03 2.578610936709421070e-02 nan
-1.442664732499999900e+03 2.587435040489308169e-02 nan
-1.441622344687499663e+03 2.599271417567305259e-02 nan
-1.440579956874999880e+03 2.613095674077386271e-02 nan
-1.439537569062499870e+03 2.628221947394263069e-02 nan
-1.438495181249999860e+03 2.643190128994268168e-02 nan
-1.437452793437499849e+03 2.656589455114628795e-02 nan
-1.436410405625000067e+03 2.667727375761900360e-02 nan
-1.435368017812499829e+03 2.677536407871167201e-02 nan
-1.434325629999999819e+03 2.686634815220616951e-02 nan
-1.433283242187500036e+03 2.694756668386760756e-02 nan
-1.432240854374999572e+03 2.702788582563644959e-02 nan
-1.431198466562499789e+03 2.710872516150889672e-02 nan
-1.430156078750000006e+03 2.718164711098302461e-02 nan
-1.429113690937499769e+03 2.723520864199836800e-02 nan
-1.428071303124999986e+03 2.725993287497919387e-02 nan
-1.427028915312499521e+03 2.724939118508982322e-02 nan
-1.425986527499999966e+03 2.719091939243065137e-02 nan
-1.424944139687500183e+03 2.708207444244765255e-02 nan
-1.423901751874999718e+03 2.691475263152995345e-02 nan
-1.422859364062499935e+03 2.669207299455952920e-02 nan
-1.421816976249999698e+03 2.641358570455651367e-02 nan
-1.420774588437499915e+03 2.608633301384494230e-02 nan
-1.419732200624999905e+03 2.571681599163356396e-02 nan
-1.418689812812499667e+03 2.530566092612319268e-02 nan
-1.417647424999999885e+03 2.486560975566219633e-02 nan
-1.416605037187499875e+03 2.440135114161401386e-02 nan
-1.415562649374999637e+03 2.392245395639337052e-02 nan
-1.414520261562499854e+03 2.343302720153390972e-02 nan
-1.413477873749999844e+03 2.294211644142828133e-02 nan
-1.412435485937499834e+03 2.247528050976776298e-02 nan
-1.411393098124999824e+03 2.203815331791002946e-02 nan
-1.410350710312500041e+03 2.162930220733137038e-02 nan
-1.409308322499999804e+03 2.125225411103635192e-02 nan
-1.408265934687499794e+03 2.090534251619568379e-02 nan
-1.407223546875000011e+03 2.058761911966788122e-02 nan
-1.406181159062500001e+03 2.030125100741302091e-02 nan
-1.405138771249999763e+03 2.004829101714334511e-02 nan
-1.404096383437499753e+03 1.982720059267598089e-02 nan
-1.403053995624999970e+03 1.964563956388653415e-02 nan
-1.402011607812500188e+03 1.950169411525895513e-02 nan
-1.400969219999999950e+03 1.939237572676626165e-02 nan
-1.399926832187499940e+03 1.931123544049800217e-02 nan
-1.398884444375000157e+03 1.924527903280966873e-02 nan
-1.397842056562499693e+03 1.919357518436386190e-02 nan
-1.396799668749999910e+03 1.914960126070595903e-02 nan
-1.395757280937500127e+03 1.911393779619416367e-02 nan
-1.394714893124999890e+03 1.909431055113208764e-02 nan
-1.393672505312499879e+03 1.909739190953882448e-02 nan
-1.392630117499999642e+03 1.913255507364627211e-02 nan
-1.391587729687499859e+03 1.920242949152037998e-02 nan
-1.390545341875000076e+03 1.930719715991017355e-02 nan
-1.389502954062499839e+03 1.943976837820272918e-02 nan
-1.388460566249999829e+03 1.958996460236133580e-02 nan
-1.387418178437499591e+03 1.975496859593157267e-02 nan
-1.386375790624999809e+03 1.992359586693612239e-02 nan
-1.385333402812499799e+03 2.008533156437597444e-02 nan
-1.384291015000000016e+03 2.023641345338007824e-02 nan
-1.383248627187499778e+03 2.037960290972684607e-02 nan
-1.382206239374999768e+03 2.051505809264513036e-02 nan
-1.381163851562499758e+03 2.063877013928663851e-02 nan
-1.380121463750000203e+03 2.074680780365279614e-02 nan
-1.379079075937499965e+03 2.083782560594270306e-02 nan
-1.378036688124999955e+03 2.091111511592215477e-02 nan
-1.376994300312499945e+03 2.097544133908084418e-02 nan
-1.375951912499999708e+03 2.103654188486327181e-02 nan
-1.374909524687499925e+03 2.108612749337331754e-02 nan
-1.373867136874999915e+03 2.111688829056889566e-02 nan
-1.372824749062500132e+03 2.113605555675052844e-02 nan
-1.371782361249999667e+03 2.113598753192835744e-02 nan
-1.370739973437499884e+03 2.112220081322115084e-02 nan
-1.369697585624999874e+03 2.109493080294238404e-02 nan
-1.368655197812499864e+03 2.104681467934039346e-02 nan
-1.367612809999999854e+03 2.098657790018719493e-02 nan
-1.366570422187499844e+03 2.092165221366095590e-02 nan
-1.365528034374999834e+03 2.086189207692832476e-02 nan
-1.364485646562500051e+03 2.082553615407169156e-02 nan
-1.363443258749999814e+03 2.082576346066650208e-02 nan
-1.362400870937499803e+03 2.086675975639298158e-02 nan
-1.361358483124999566e+03 2.094900873707274819e-02 nan
-1.360316095312499783e+03 2.106638254012398181e-02 nan
-1.359273707500000000e+03 2.121845774019730235e-02 nan
-1.358231319687499763e+03 2.140734216425550784e-02 nan
-1.357188931875000208e+03 2.162088622035356067e-02 nan
-1.356146544062499970e+03 2.185201137360676810e-02 nan
-1.355104156249999960e+03 2.210046004609014098e-02 nan
-1.354061768437500177e+03 2.235651390931575611e-02 nan
-1.353019380624999712e+03 2.261307469738579878e-02 nan
-1.351976992812499930e+03 2.287179082089851878e-02 nan
-1.350934604999999692e+03 2.313918108902567744e-02 nan
-1.349892217187499909e+03 2.341789510407584624e-02 nan
-1.348849829375000127e+03 2.370054824858938702e-02 nan
-1.347807441562499889e+03 2.397643450796133752e-02 nan
-1.346765053749999879e+03 2.423133432121674785e-02 nan
-1.345722665937499642e+03 2.445378844156501780e-02 nan
-1.344680278124999859e+03 2.465419187699197795e-02 nan
-1.343637890312499849e+03 2.483399873167654870e-02 nan
-1.342595502499999611e+03 2.499428983038574220e-02 nan
-1.341553114687499829e+03 2.514239036282404222e-02 nan
-1.340510726874999818e+03 2.527822896166683625e-02 nan
-1.339468339062499808e+03 2.541390323535475809e-02 nan
-1.338425951249999798e+03 2.554437435654048627e-02 nan
-1.337383563437499788e+03 2.566441005847118484e-02 nan
-1.336341175624999778e+03 2.576362463191738533e-02 nan
-1.335298787812499768e+03 2.583928015076634305e-02 nan
-1.334256399999999758e+03 2.588441000214748711e-02 nan
-1.333214012187500202e+03 2.590090671138133016e-02 nan
-1.332171624374999965e+03 2.589701025584673771e-02 nan
-1.331129236562500182e+03 2.586315327133133918e-02 nan
-1.330086848750000172e+03 2.579577855647999934e-02 nan
-1.329044460937499935e+03 2.570638599126113394e-02 nan
-1.328002073124999924e+03 2.560446546103319065e-02 nan
-1.326959685312499687e+03 2.549329092877767461e-02 nan
-1.325917297499999904e+03 2.538021801781044362e-02 nan
-1.324874909687500121e+03 2.527252705159058893e-02 nan
-1.323832521874999884e+03 2.518434801429513675e-02 nan
-1.322790134062499874e+03 2.512441373401329281e-02 nan
-1.321747746249999864e+03 2.509374150819743826e-02 nan
-1.320705358437499854e+03 2.507904085898357560e-02 nan
-1.319662970625000071e+03 2.506554834482529331e-02 nan
-1.318620582812499606e+03 2.504334423526340114e-02 nan
-1.317578194999999823e+03 2.500207708944968132e-02 nan
-1.316535807187499813e+03 2.495771140434391994e-02 nan
-1.315493419374999803e+03 2.492017219177305315e-02 nan
-1.314451031562499793e+03 2.488773470112181502e-02 nan
-1.313408643749999783e+03 2.485151399325578186e-02 nan
-1.312366255937499773e+03 2.479937193917610555e-02 nan
-1.311323868124999763e+03 2.472945416930819040e-02 nan
-1.310281480312499980e+03 2.464464335118309729e-02 nan
-1.309239092499999970e+03 2.455255330061003466e-02 nan
-1.308196704687499960e+03 2.446378652057096259e-02 nan
-1.307154316875000177e+03 2.437833621152876024e-02 nan
-1.306111929062499939e+03 2.428775227772676792e-02 nan
-1.305069541249999929e+03 2.418814623596459573e-02 nan
-1.304027153437500147e+03 2.407534229207695248e-02 nan
-1.302984765624999682e+03 2.394690951058383449e-02 nan
-1.301942377812499899e+03 2.381232296674751919e-02 nan
-1.300899989999999889e+03 2.367518200826582153e-02 nan
-1.299857602187499879e+03 2.354968718885842860e-02 nan
-1.298815214374999869e+03 2.342951217441147094e-02 nan
-1.297772826562499858e+03 2.330168508867560412e-02 nan
-1.296730438749999848e+03 2.316038739651470058e-02 nan
-1.295688050937499838e+03 2.299193918771254980e-02 nan
-1.294645663124999828e+03 2.279698629779668140e-02 nan
-1.293603275312499818e+03 2.257543257380608542e-02 nan
-1.292560887499999581e+03 2.233107918286070248e-02 nan
-1.291518499687499798e+03 2.206858585336445716e-02 nan
-1.290476111874999788e+03 2.179922572487170279e-02 nan
-1.289433724062499778e+03 2.153329583388448321e-02 nan
-1.288391336249999767e+03 2.127579754040334614e-02 nan
-1.287348948437499985e+03 2.103310427450116177e-02 nan
-1.286306560624999975e+03 2.081260358827845963e-02 nan
-1.285264172812500192e+03 2.063371833252769516e-02 nan
-1.284221784999999954e+03 2.050803443698698963e-02 nan
-1.283179397187499944e+03 2.043086205255695287e-02 nan
-1.282137009374999934e+03 2.040897892016705489e-02 nan
-1.281094621562500151e+03 2.043978249377357420e-02 nan
-1.280052233749999914e+03 2.051533269784521635e-02 nan
-1.279009845937499904e+03 2.062615803494879940e-02 nan
-1.277967458124999894e+03 2.076663411014132571e-02 nan
-1.276925070312500111e+03 2.093566985882581999e-02 nan
-1.275882682499999873e+03 2.112169734443236635e-02 nan
-1.274840294687499863e+03 2.131927976367975486e-02 nan
-1.273797906874999853e+03 2.153322815711770227e-02 nan
-1.272755519062499616e+03 2.177264893991719824e-02 nan
-1.271713131249999833e+03 2.204228844770233370e-02 nan
-1.270670743437499823e+03 2.233156577764503631e-02 nan
-1.269628355624999813e+03 2.262671108539074383e-02 nan
-1.268585967812499803e+03 2.292938387105679376e-02 nan
-1.267543579999999793e+03 2.323870959088134708e-02 nan
-1.266501192187499782e+03 2.355479235900741208e-02 nan
-1.265458804374999772e+03 2.388067193979907105e-02 nan
-1.264416416562499990e+03 2.421943788223968747e-02 nan
-1.263374028749999979e+03 2.456104430749042611e-02 nan
-1.262331640937499969e+03 2.489708161798841191e-02 nan
-1.261289253125000187e+03 2.523418125220528579e-02 nan
-1.260246865312499949e+03 2.557094099761970940e-02 nan
-1.259204477499999939e+03 2.589611021970873728e-02 nan
-1.258162089687499929e+03 2.619728135866779273e-02 nan
-1.257119701874999919e+03 2.647929188833539338e-02 nan
-1.256077314062499909e+03 2.673709712691192675e-02 nan
-1.255034926249999899e+03 2.695933899766170261e-02 nan
-1.253992538437499888e+03 2.713777278774019697e-02 nan
-1.252950150624999878e+03 2.726189509248518050e-02 nan
-1.251907762812499868e+03 2.732446197887217210e-02 nan
-1.250865374999999858e+03 2.733534872608212041e-02 nan
-1.249822987187499848e+03 2.730719932755218404e-02 nan
-1.248780599374999838e+03 2.724427175072154095e-02 nan
-1.247738211562499828e+03 2.713921321591103442e-02 nan
-1.246695823749999818e+03 2.699715054685783433e-02 nan
-1.245653435937499808e+03 2.682012765277906607e-02 nan
-1.244611048124999797e+03 2.660877947562820256e-02 nan
-1.243568660312499787e+03 2.636800804352079641e-02 nan
-1.242526272499999550e+03 2.610451961956266470e-02 nan
-1.241483884687499767e+03 2.581848379405884963e-02 nan
-1.240441496874999984e+03 2.551771979152071823e-02 nan
-1.239399109062499974e+03 2.520511005680677041e-02 nan
-1.238356721249999964e+03 2.489113442340019217e-02 nan
-1.237314333437499954e+03 2.458391528009497284e-02 nan
-1.236271945624999944e+03 2.428884871768070830e-02 nan
-1.235229557812500161e+03 2.402074918232587064e-02 nan
-1.234187169999999924e+03 2.379216582498969168e-02 nan
-1.233144782187499914e+03 2.361394607267530699e-02 nan
-1.232102394374999903e+03 2.348702671761433713e-02 nan
-1.231060006562500121e+03 2.340261332214039341e-02 nan
-1.230017618749999883e+03 2.335153631548276404e-02 nan
-1.228975230937499873e+03 2.333646265838822120e-02 nan
-1.227932843124999863e+03 2.335578552053842183e-02 nan
-1.226890455312499626e+03 2.340542841703963789e-02 nan
-1.225848067499999843e+03 2.347652705468628032e-02 nan
-1.224805679687499833e+03 2.356785511619485102e-02 nan
-1.223763291874999823e+03 2.368317388479350416e-02 nan
-1.222720904062499812e+03 2.381803776118219390e-02 nan
-1.221678516249999802e+03 2.396626407286821941e-02 nan
-1.220636128437499792e+03 2.413136833236338014e-02 nan
-1.219593740624999782e+03 2.431136731942555584e-02 nan
-1.218551352812499772e+03 2.449536811672731879e-02 nan
-1.217508964999999989e+03 2.467969067044964437e-02 nan
-1.216466577187499979e+03 2.486176830391670367e-02 nan
-1.215424189374999969e+03 2.503262825513232620e-02 nan
-1.214381801562499959e+03 2.519374282697064288e-02 nan
-1.213339413749999949e+03 2.535033778362102974e-02 nan
-1.212297025937499939e+03 2.550815984788641633e-02 nan
-1.211254638124999929e+03 2.567070192364134806e-02 nan
-1.210212250312499918e+03 2.584206835285689230e-02 nan
-1.209169862500000136e+03 2.603857055906522167e-02 nan
-1.208127474687499898e+03 2.626240821922219693e-02 nan
-1.207085086874999888e+03 2.650819211923402530e-02 nan
-1.206042699062499878e+03 2.677347774459376550e-02 nan
-1.205000311250000095e+03 2.704126397838475804e-02 nan
-1.203957923437499858e+03 2.730210431846875896e-02 nan
-1.202915535624999848e+03 2.756080570406690966e-02 nan
-1.201873147812499838e+03 2.782244703264372121e-02 nan
-1.200830759999999827e+03 2.808962399173388358e-02 nan
-1.199788372187499817e+03 2.836612663628890196e-02 nan
-1.198745984374999807e+03 2.865126704218858011e-02 nan
-1.197703596562499797e+03 2.893297275323909734e-02 nan
-1.196661208749999560e+03 2.920233455283564872e-02 nan
-1.195618820937499777e+03 2.945781118071642835e-02 nan
-1.194576433124999994e+03 2.969255929026867746e-02 nan
-1.193534045312499984e+03 2.989938238816615412e-02 nan
-1.192491657499999747e+03 3.007209863348626888e-02 nan
-1.191449269687499964e+03 3.021133612698806425e-02 nan
-1.190406881874999954e+03 3.030757836175260178e-02 nan
-1.189364494062499944e+03 3.034997412615278445e-02 nan
-1.188322106249999933e+03 3.033914716367472342e-02 nan
-1.187279718437499923e+03 3.027973665685509963e-02 nan
-1.186237330624999913e+03 3.017209016332784988e-02 nan
-1.185194942812500130e+03 3.002067673899029565e-02 nan
-1.184152554999999893e+03 2.984344002121415429e-02 nan
-1.183110167187499883e+03 2.964655138486274599e-02 nan
-1.182067779374999873e+03 2.943274193879606704e-02 nan
-1.181025391562500090e+03 2.920623689605474083e-02 nan
-1.179983003749999853e+03 2.897479654487482292e-02 nan
-1.178940615937499842e+03 2.875230196868822086e-02 nan
-1.177898228124999832e+03 2.854289098574291916e-02 nan
-1.176855840312499822e+03 2.835408086047626341e-02 nan
-1.175813452499999812e+03 2.819736484793440578e-02 nan
-1.174771064687499802e+03 2.807497780697015832e-02 nan
-1.173728676874999792e+03 2.799686751536463458e-02 nan
-1.172686289062499782e+03 2.797982136143650767e-02 nan
-1.171643901249999999e+03 2.802525340298303580e-02 nan
-1.170601513437499989e+03 2.812462983313891718e-02 nan
-1.169559125624999979e+03 2.826517115086572829e-02 nan
-1.168516737812499969e+03 2.844621163171467959e-02 nan
-1.167474349999999959e+03 2.866674306172278808e-02 nan
-1.166431962187499721e+03 2.892665114217514433e-02 nan
-1.165389574374999938e+03 2.921500066716813115e-02 nan
-1.164347186562499928e+03 2.951649418474483477e-02 nan
-1.163304798750000145e+03 2.980689145150695885e-02 nan
-1.162262410937499908e+03 3.006986657080296110e-02 nan
-1.161220023124999898e+03 3.029366341366698800e-02 nan
-1.160177635312499888e+03 3.048450618990751482e-02 nan
-1.159135247500000105e+03 3.065186558261738525e-02 nan
-1.158092859687499868e+03 3.079639544247103622e-02 nan
-1.157050471874999857e+03 3.091022412468573399e-02 nan
-1.156008084062499847e+03 3.098847892117055636e-02 nan
-1.154965696250000065e+03 3.102913239164177550e-02 nan
-1.153923308437499827e+03 3.102757842866259164e-02 nan
-1.152880920624999817e+03 3.098584564246439910e-02 nan
-1.151838532812499807e+03 3.090836377182640260e-02 nan
-1.150796144999999797e+03 3.079763798926150875e-02 nan
-1.149753757187499787e+03 3.066305465522117801e-02 nan
-1.148711369374999776e+03 3.050876075994574110e-02 nan
-1.147668981562499994e+03 3.034195510712874022e-02 nan
-1.146626593749999984e+03 3.016965322063198951e-02 nan
-1.145584205937499974e+03 3.000200890170048873e-02 nan
-1.144541818124999963e+03 2.986015442087712468e-02 nan
-1.143499430312499953e+03 2.975873642243713479e-02 nan
-1.142457042499999943e+03 2.969330610585667329e-02 nan
-1.141414654687499933e+03 2.966012790531581678e-02 nan
-1.140372266874999923e+03 2.966047514755018599e-02 nan
-1.139329879062499913e+03 2.969745998859520120e-02 nan
-1.138287491249999903e+03 2.976799508631003399e-02 nan
-1.137245103437499893e+03 2.987736213279702790e-02 nan
-1.136202715624999882e+03 3.003519596221532195e-02 nan
-1.135160327812500100e+03 3.024050426329817631e-02 nan
-1.134117939999999862e+03 3.048820386619201239e-02 nan
-1.133075552187499852e+03 3.076978526000402614e-02 nan
-1.132033164374999842e+03 3.107004966325672968e-02 nan
-1.130990776562499832e+03 3.138958661132200401e-02 nan
-1.129948388749999822e+03 3.171895648622452546e-02 nan
-1.128906000937499812e+03 3.205368786941305281e-02 nan
-1.127863613124999802e+03 3.237667835643061320e-02 nan
-1.126821225312499791e+03 3.266864961626857189e-02 nan
-1.125778837499999781e+03 3.293475143116589288e-02 nan
-1.124736449687499999e+03 3.317762890376699247e-02 nan
-1.123694061874999989e+03 3.339860753166710994e-02 nan
-1.122651674062499978e+03 3.359726373447964598e-02 nan
-1.121609286249999968e+03 3.377327504967685134e-02 nan
-1.120566898437499731e+03 3.392746552889319700e-02 nan
-1.119524510624999948e+03 3.405763840973385914e-02 nan
-1.118482122812499938e+03 3.415768815160169503e-02 nan
-1.117439734999999928e+03 3.422706875788246450e-02 nan
-1.116397347187499690e+03 3.426524996891489039e-02 nan
-1.115354959374999908e+03 3.427734725570673324e-02 nan
-1.114312571562499897e+03 3.426688665981708626e-02 nan
-1.113270183749999887e+03 3.424277801499477081e-02 nan
-1.112227795937499877e+03 3.421259521474420695e-02 nan
-1.111185408124999867e+03 3.418095579236977988e-02 nan
-1.110143020312500084e+03 3.415062049851440296e-02 nan
-1.109100632500000074e+03 3.412850052701961456e-02 nan
-1.108058244687499837e+03 3.411999818704115894e-02 nan
-1.107015856874999827e+03 3.412811749600994093e-02 nan
-1.105973469062499817e+03 3.415555634959074882e-02 nan
-1.104931081250000034e+03 3.421143320571502777e-02 nan
-1.103888693437499796e+03 3.430478228837911814e-02 nan
-1.102846305624999786e+03 3.443818337203349844e-02 nan
-1.101803917812500003e+03 3.460528780554041062e-02 nan
-1.100761529999999993e+03 3.479652422159880409e-02 nan
-1.099719142187499983e+03 3.499448205889853225e-02 nan
-1.098676754374999973e+03 3.518466076268572662e-02 nan
-1.097634366562499963e+03 3.534255297882259172e-02 nan
-1.096591978749999953e+03 3.546787030220638348e-02 nan
-1.095549590937499943e+03 3.556727256297927131e-02 nan
-1.094507203124999933e+03 3.564570220176169202e-02 nan
-1.093464815312499923e+03 3.570060929702419117e-02 nan
-1.092422427499999912e+03 3.572142353441334905e-02 nan
-1.091380039687499902e+03 3.570218521974524717e-02 nan
-1.090337651874999892e+03 3.565278614667910517e-02 nan
-1.089295264062499882e+03 3.558245564190853916e-02 nan
-1.088252876249999872e+03 3.549754634247932750e-02 nan
-1.087210488437500089e+03 3.539760461413199444e-02 nan
-1.086168100624999852e+03 3.530464153969431473e-02 nan
-1.085125712812499842e+03 3.522213018207788482e-02 nan
-1.084083324999999832e+03 3.515566166755111632e-02 nan
-1.083040937187500049e+03 3.511082381497135363e-02 nan
-1.081998549374999811e+03 3.511117644914224512e-02 nan
-1.080956161562499801e+03 3.517182864936838071e-02 nan
-1.079913773749999791e+03 3.528840655564782769e-02 nan
-1.078871385937500008e+03 3.546872641822805539e-02 nan
-1.077828998124999998e+03 3.573024628145195225e-02 nan
-1.076786610312499988e+03 3.606488559638350300e-02 nan
-1.075744222499999978e+03 3.646087893829007276e-02 nan
-1.074701834687499968e+03 3.690088936820135057e-02 nan
-1.073659446874999958e+03 3.737243442895088474e-02 nan
-1.072617059062499948e+03 3.786667384912534295e-02 nan
-1.071574671249999938e+03 3.838442185733093037e-02 nan
-1.070532283437499700e+03 3.892512490373689626e-02 nan
-1.069489895624999917e+03 3.948160736296034423e-02 nan
-1.068447507812499907e+03 4.004403226788401382e-02 nan
-1.067405119999999897e+03 4.060317305061691973e-02 nan
-1.066362732187499887e+03 4.114528841435846629e-02 nan
-1.065320344374999650e+03 4.165684417688271524e-02 nan
-1.064277956562499867e+03 4.212369664922985257e-02 nan
-1.063235568749999857e+03 4.252190844375344780e-02 nan
-1.062193180937499847e+03 4.283398556058984341e-02 nan
-1.061150793125000064e+03 4.304917591603149574e-02 nan
-1.060108405312499826e+03 4.316180123929558299e-02 nan
-1.059066017500000044e+03 4.317038865252226243e-02 nan
-1.058023629687500033e+03 4.307584735647104757e-02 nan
-1.056981241875000023e+03 4.288548501391392653e-02 nan
-1.055938854062499786e+03 4.261172097881388288e-02 nan
-1.054896466249999776e+03 4.227681069313228568e-02 nan
-1.053854078437499993e+03 4.191014270891847693e-02 nan
-1.052811690624999983e+03 4.152436503176773486e-02 nan
-1.051769302812499973e+03 4.113745049002270893e-02 nan
-1.050726914999999735e+03 4.076347956519442428e-02 nan
-1.049684527187499953e+03 4.042910682981652737e-02 nan
-1.048642139374999942e+03 4.015489971995808705e-02 nan
-1.047599751562499932e+03 3.995081241143683126e-02 nan
-1.046557363749999695e+03 3.983503833497623048e-02 nan
-1.045514975937499912e+03 3.982462029929180469e-02 nan
-1.044472588124999902e+03 3.991002655410155753e-02 nan
-1.043430200312499892e+03 4.007562312643576929e-02 nan
-1.042387812499999882e+03 4.032116907773974912e-02 nan
-1.041345424687499872e+03 4.065303331096034589e-02 nan
-1.040303036874999862e+03 4.104437881098729757e-02 nan
-1.039260649062499851e+03 4.148696944778408613e-02 nan
-1.038218261249999841e+03 4.197156658439067656e-02 nan
-1.037175873437500059e+03 4.249714439448981640e-02 nan
-1.036133485624999821e+03 4.306254457010408321e-02 nan
-1.035091097812500038e+03 4.365608493935915768e-02 nan
-1.034048710000000028e+03 4.427129998541629030e-02 nan
-1.033006322187500018e+03 4.489693266375985314e-02 nan
-1.031963934375000008e+03 4.552239552669634648e-02 nan
-1.030921546562499771e+03 4.615322702581242664e-02 nan
-1.029879158749999988e+03 4.679393593388339601e-02 nan
-1.028836770937499978e+03 4.744075317815887871e-02 nan
-1.027794383124999968e+03 4.808936010572414932e-02 nan
-1.026751995312499957e+03 4.874484795679651095e-02 nan
-1.025709607499999947e+03 4.940128000075105774e-02 nan
-1.024667219687499710e+03 5.004972115816452849e-02 nan
-1.023624831875000041e+03 5.068395805329556358e-02 nan
-1.022582444062499917e+03 5.130366941902739231e-02 nan
-1.021540056249999907e+03 5.190588215799041283e-02 nan
-1.020497668437499783e+03 5.250238250236693993e-02 nan
-1.019455280624999773e+03 5.310062973871040870e-02 nan
-1.018412892812499877e+03 5.369253755590075450e-02 nan
-1.017370504999999866e+03 5.427006933078765138e-02 nan
-1.016328117187499743e+03 5.483478572254404937e-02 nan
-1.015285729374999619e+03 5.538699462807988860e-02 nan
-1.014243341562499950e+03 5.593194064537967969e-02 nan
-1.013200953749999940e+03 5.647680529799728455e-02 nan
-1.012158565937500043e+03 5.700960292896570247e-02 nan
-1.011116178125000033e+03 5.751540289371279147e-02 nan
-1.010073790312499909e+03 5.797277776995310439e-02 nan
-1.009031402500000127e+03 5.836327025658508139e-02 nan
-1.007989014687500003e+03 5.868225572581303728e-02 nan
-1.006946626874999993e+03 5.893826194835380394e-02 nan
-1.005904239062499869e+03 5.914564703138328050e-02 nan
-1.004861851249999745e+03 5.932361024384627535e-02 nan
-1.003819463437500076e+03 5.947195226615761832e-02 nan
-1.002777075624999952e+03 5.959407126077753691e-02 nan
-1.001734687812499942e+03 5.970851384261280370e-02 nan
-1.000692299999999818e+03 5.984542825350211426e-02 nan
-9.996499121874999219e+02 6.002791182730529695e-02 nan
-9.986075243749999117e+02 6.028656132431883807e-02 nan
-9.975651365624999016e+02 6.065011844387788176e-02 nan
-9.965227487499997778e+02 6.113081884293533608e-02 nan
-9.954803609374998814e+02 6.173274973630965556e-02 nan
-9.944379731249997576e+02 6.246907978378241078e-02 nan
-9.933955853124999749e+02 6.335788395071514922e-02 nan
-9.923531974999998511e+02 6.442823427887331422e-02 nan
-9.913108096874999546e+02 6.567709319822742642e-02 nan
-9.902684218749998308e+02 6.709340456730375490e-02 nan
-9.892260340625000481e+02 6.866036848177481389e-02 nan
-9.881836462499999243e+02 7.036471252228576612e-02 nan
-9.871412584375000279e+02 7.218254089375586435e-02 nan
-9.860988706249999041e+02 7.406742028634152875e-02 nan
-9.850564828125000076e+02 7.597214176086330983e-02 nan
-9.840140949999998838e+02 7.785174481664616786e-02 nan
-9.829717071874999874e+02 7.967834682741148367e-02 nan
-9.819293193749999773e+02 8.143294112184057409e-02 nan
-9.808869315624998535e+02 8.308630134816819002e-02 nan
-9.798445437499999571e+02 8.460290586018548442e-02 nan
-9.788021559375001743e+02 8.596711119780370280e-02 nan
-9.777597681250000505e+02 8.716896956731579049e-02 nan
-9.767173803124999267e+02 8.819054458768499360e-02 nan
-9.756749924999999166e+02 8.901731099312060191e-02 nan
-9.746326046874997928e+02 8.963837958120213223e-02 nan
-9.735902168750000101e+02 9.005108171033276987e-02 nan
-9.725478290624998863e+02 9.027981380285932111e-02 nan
-9.715054412499998762e+02 9.036038310130495299e-02 nan
-9.704630534374997524e+02 9.030877824683808397e-02 nan
-9.694206656249998559e+02 9.014625212513571739e-02 nan
-9.683782778124999595e+02 8.988767245187739841e-02 nan
-9.673358899999999494e+02 8.954673918854028081e-02 nan
-9.662935021874998256e+02 8.915992814150758283e-02 nan
-9.652511143749997018e+02 8.876512893335614107e-02 nan
-9.642087265624999191e+02 8.841643045301694759e-02 nan
-9.631663387499999089e+02 8.814874492327429145e-02 nan
-9.621239509374998988e+02 8.798026683192577968e-02 nan
-9.610815631250000024e+02 8.792588320622235498e-02 nan
-9.600391753124998786e+02 8.800419632978001561e-02 nan
-9.589967874999997548e+02 8.822356536571829277e-02 nan
-9.579543996874999721e+02 8.860305690924563660e-02 nan
-9.569120118750000756e+02 8.913819125168098711e-02 nan
-9.558696240624999518e+02 8.981832508650083868e-02 nan
-9.548272362499998280e+02 9.063353178732375115e-02 nan
-9.537848484374999316e+02 9.157722622073238838e-02 nan
-9.527424606249999215e+02 9.263790892182749426e-02 nan
-9.517000728124999114e+02 9.380956950288477092e-02 nan
-9.506576849999999013e+02 9.509564037852452634e-02 nan
-9.496152971874998912e+02 9.647471227712572928e-02 nan
-9.485729093749997674e+02 9.791862049748173424e-02 nan
-9.475305215624999846e+02 9.938914385090052983e-02 nan
-9.464881337499998608e+02 1.008208323954135066e-01 nan
-9.454457459374999644e+02 1.021884464097630452e-01 nan
-9.444033581249998406e+02 1.034732085023630233e-01 nan
-9.433609703125000578e+02 1.046957700151048276e-01 nan
-9.423185824999999340e+02 1.058636643553054757e-01 nan
-9.412761946874999239e+02 1.069963921033988963e-01 nan
-9.402338068749998001e+02 1.081218181636350306e-01 nan
-9.391914190625000174e+02 1.092597476759255004e-01 nan
-9.381490312499998936e+02 1.104269610439935767e-01 nan
-9.371066434374997698e+02 1.116275432068398743e-01 nan
-9.360642556249999870e+02 1.128815317157722542e-01 nan
-9.350218678124999769e+02 1.142208020876370189e-01 nan
-9.339794799999999668e+02 1.156436912889622914e-01 nan
-9.329370921875001841e+02 1.171446114365507496e-01 nan
-9.318947043750000603e+02 1.187378372959567718e-01 nan
-9.308523165624999365e+02 1.204250482957593404e-01 nan
-9.298099287499999264e+02 1.222070375395727937e-01 nan
-9.287675409374998026e+02 1.240715418483623322e-01 nan
-9.277251531250000198e+02 1.259892405497426981e-01 nan
-9.266827653124998960e+02 1.279419689904516266e-01 nan
-9.256403774999998859e+02 1.299476194898347425e-01 nan
-9.245979896874997621e+02 1.320033731943197619e-01 nan
-9.235556018749998657e+02 1.341114957057363277e-01 nan
-9.225132140624998556e+02 1.362684328870932826e-01 nan
-9.214708262499999591e+02 1.384414879036098833e-01 nan
-9.204284384374998353e+02 1.405862776628983846e-01 nan
-9.193860506249999389e+02 1.426965933140895149e-01 nan
-9.183436628124998151e+02 1.447773134457256416e-01 nan
-9.173012749999999187e+02 1.468077880129698420e-01 nan
-9.162588871874999086e+02 1.487532136614526657e-01 nan
-9.152164993749997848e+02 1.506196222054982936e-01 nan
-9.141741115624998884e+02 1.523975132533607058e-01 nan
-9.131317237499999919e+02 1.540797876645290110e-01 nan
-9.120893359374998681e+02 1.556592550685547138e-01 nan
-9.110469481250000854e+02 1.571532337058841877e-01 nan
-9.100045603124999616e+02 1.585508653648650679e-01 nan
-9.089621724999998378e+02 1.598685707049953830e-01 nan
-9.079197846875000550e+02 1.611549821406247363e-01 nan
-9.068773968750000449e+02 1.624514709912971977e-01 nan
-9.058350090624999211e+02 1.637539568304411386e-01 nan
-9.047926212499999110e+02 1.650782585565127025e-01 nan
-9.037502334374999009e+02 1.664834572136028035e-01 nan
-9.027078456249998908e+02 1.680168593964980195e-01 nan
-9.016654578124999944e+02 1.696824473475812001e-01 nan
-9.006230699999998706e+02 1.715176910130722376e-01 nan
-8.995806821874998604e+02 1.735431789826054061e-01 nan
-8.985382943749998503e+02 1.757964628169225163e-01 nan
-8.974959065625000676e+02 1.782917742104844772e-01 nan
-8.964535187499999438e+02 1.810157242334550221e-01 nan
-8.954111309374999337e+02 1.839366949013740982e-01 nan
-8.943687431249998099e+02 1.870196685399309056e-01 nan
-8.933263553124996861e+02 1.902381644087585144e-01 nan
-8.922839674999999033e+02 1.935826170434881144e-01 nan
-8.912415796874998932e+02 1.970550808499336171e-01 nan
-8.901991918749997694e+02 2.006240236121312748e-01 nan
-8.891568040624999867e+02 2.042502757265211022e-01 nan
-8.881144162499998629e+02 2.079315943840306380e-01 nan
-8.870720284374998528e+02 2.116785706602984929e-01 nan
-8.860296406250000700e+02 2.154653021003248847e-01 nan
-8.849872528125000599e+02 2.192755283012708389e-01 nan
-8.839448649999999361e+02 2.230789178189804822e-01 nan
-8.829024771874998123e+02 2.268258873690738309e-01 nan
-8.818600893750000296e+02 2.305633057010192388e-01 nan
-8.808177015624999058e+02 2.342894123641716675e-01 nan
-8.797753137499998957e+02 2.379465483648337543e-01 nan
-8.787329259374997719e+02 2.415740672892084939e-01 nan
-8.776905381249999891e+02 2.451649117867479299e-01 nan
-8.766481503124998653e+02 2.487006073445717780e-01 nan
-8.756057624999999689e+02 2.521829943931105378e-01 nan
-8.745633746874998451e+02 2.556199848316476064e-01 nan
-8.735209868749999487e+02 2.590277412517419942e-01 nan
-8.724785990624999386e+02 2.623972855263977388e-01 nan
-8.714362112500000421e+02 2.658291455992828345e-01 nan
-8.703938234374999183e+02 2.693867816406052551e-01 nan
-8.693514356249999082e+02 2.730182478575622351e-01 nan
-8.683090478124997844e+02 2.767214283230675642e-01 nan
-8.672666600000000017e+02 2.805856518237024311e-01 nan
-8.662242721874998779e+02 2.846274964784381023e-01 nan
-8.651818843749997541e+02 2.888339628689169380e-01 nan
-8.641394965624997440e+02 2.932105462955481023e-01 nan
-8.630971087500000749e+02 2.977193654811813861e-01 nan
-8.620547209374999511e+02 3.023787866044769235e-01 nan
-8.610123331250000547e+02 3.072322165014154116e-01 nan
-8.599699453125000446e+02 3.122715492388572489e-01 nan
-8.589275574999999208e+02 3.174725012369803423e-01 nan
-8.578851696874999107e+02 3.227982278120384851e-01 nan
-8.568427818750001279e+02 3.281720134713117520e-01 nan
-8.558003940625000041e+02 3.336030271168040073e-01 nan
-8.547580062499998803e+02 3.391328343888544428e-01 nan
-8.537156184374998702e+02 3.447262744040562321e-01 nan
-8.526732306249997464e+02 3.502684486666993724e-01 nan
-8.516308428125000773e+02 3.556884392201018485e-01 nan
-8.505884549999999535e+02 3.610058351837521773e-01 nan
-8.495460671874999434e+02 3.661362632043831944e-01 nan
-8.485036793749998196e+02 3.710062946758787561e-01 nan
-8.474612915624999232e+02 3.755483395846923589e-01 nan
-8.464189037499999131e+02 3.797473832889006751e-01 nan
-8.453765159374999030e+02 3.835249721834479431e-01 nan
-8.443341281249997792e+02 3.868695717888803731e-01 nan
-8.432917403124996554e+02 3.897964763942907140e-01 nan
-8.422493524999998726e+02 3.923259528730371759e-01 nan
-8.412069646874998625e+02 3.944374771881240527e-01 nan
-8.401645768749999661e+02 3.961618216228670608e-01 nan
-8.391221890624998423e+02 3.975345650263493180e-01 nan
-8.380798012499999459e+02 3.986359166336914672e-01 nan
-8.370374134374998221e+02 3.995689831441060491e-01 nan
-8.359950256250000393e+02 4.003919769607262591e-01 nan
-8.349526378125000292e+02 4.011361297033881890e-01 nan
-8.339102499999999054e+02 4.018964263696980233e-01 nan
-8.328678621874997816e+02 4.026523550230907134e-01 nan
-8.318254743749999989e+02 4.034344146579214030e-01 nan
-8.307830865624998751e+02 4.043173098952901334e-01 nan
-8.297406987499998650e+02 4.053768440185845368e-01 nan
-8.286983109374999685e+02 4.067358023680722745e-01 nan
-8.276559231249999584e+02 4.084536486939835953e-01 nan
-8.266135353124999483e+02 4.105463808815157378e-01 nan
-8.255711475000000519e+02 4.129729757808164869e-01 nan
-8.245287596874999281e+02 4.156728106465046313e-01 nan
-8.234863718749999180e+02 4.186594766618298991e-01 nan
-8.224439840624997942e+02 4.219299140170118534e-01 nan
-8.214015962500000114e+02 4.254141832914353216e-01 nan
-8.203592084374998876e+02 4.291558483757533793e-01 nan
-8.193168206249998775e+02 4.331572159887577822e-01 nan
-8.182744328124998674e+02 4.374004972298157767e-01 nan
-8.172320449999999710e+02 4.418668864360129067e-01 nan
-8.161896571875000745e+02 4.464875852857261851e-01 nan
-8.151472693749999507e+02 4.510710564677180567e-01 nan
-8.141048815625000543e+02 4.556170017781475678e-01 nan
-8.130624937499999305e+02 4.601395370248348993e-01 nan
-8.120201059374998067e+02 4.645511848343286676e-01 nan
-8.109777181249999103e+02 4.688128187281348502e-01 nan
-8.099353303124997865e+02 4.728730688216717937e-01 nan
-8.088929424999998901e+02 4.766765650612445615e-01 nan
-8.078505546874998799e+02 4.801781844371384445e-01 nan
-8.068081668749998698e+02 4.833818487709609091e-01 nan
-8.057657790624999734e+02 4.862760915761310532e-01 nan
-8.047233912499999633e+02 4.887859631958453299e-01 nan
-8.036810034374999532e+02 4.909513786222641230e-01 nan
-8.026386156249998294e+02 4.928632426541637024e-01 nan
-8.015962278125000466e+02 4.946441669273113906e-01 nan
-8.005538399999999228e+02 4.963916059217738930e-01 nan
-7.995114521874999127e+02 4.981846515061754133e-01 nan
-7.984690643749997889e+02 5.000943868747407262e-01 nan
-7.974266765624998925e+02 5.022374486695533324e-01 nan
-7.963842887499998824e+02 5.046269472734954409e-01 nan
-7.953419009374998723e+02 5.072439078252344302e-01 nan
-7.942995131249999758e+02 5.100591834510845857e-01 nan
-7.932571253124999657e+02 5.130853833695887545e-01 nan
-7.922147374999999556e+02 5.163899251256931500e-01 nan
-7.911723496875000592e+02 5.200862914684201144e-01 nan
-7.901299618750000491e+02 5.240850878269140978e-01 nan
-7.890875740624999253e+02 5.283189704391615393e-01 nan
-7.880451862499998015e+02 5.327404286093186947e-01 nan
-7.870027984374997914e+02 5.373842466805474061e-01 nan
-7.859604106250000086e+02 5.422958882739563613e-01 nan
-7.849180228124998848e+02 5.474354919509631934e-01 nan
-7.838756349999997610e+02 5.527218730926382051e-01 nan
-7.828332471874999783e+02 5.580674044094560138e-01 nan
-7.817908593749999682e+02 5.634571377137289616e-01 nan
-7.807484715624999581e+02 5.688203578914627911e-01 nan
-7.797060837500000616e+02 5.740852719863389630e-01 nan
-7.786636959374999378e+02 5.792454394704704690e-01 nan
-7.776213081249999277e+02 5.843150587247833982e-01 nan
-7.765789203124998039e+02 5.893027254215090771e-01 nan
-7.755365325000000212e+02 5.942181924075065069e-01 nan
-7.744941446874998974e+02 5.990665988926195951e-01 nan
-7.734517568749998873e+02 6.038515097935857057e-01 nan
-7.724093690624997635e+02 6.086663004166417146e-01 nan
-7.713669812500000944e+02 6.135441574144668841e-01 nan
-7.703245934374999706e+02 6.183434272191390413e-01 nan
-7.692822056249999605e+02 6.229128233035612361e-01 nan
-7.682398178125000641e+02 6.270892189222139201e-01 nan
-7.671974299999999403e+02 6.308740253470310755e-01 nan
-7.661550421875000438e+02 6.344381424300737926e-01 nan
-7.651126543749999200e+02 6.378652404106834872e-01 nan
-7.640702665625000236e+02 6.411719233258210693e-01 nan
-7.630278787499998998e+02 6.443714928957202659e-01 nan
-7.619854909374997760e+02 6.474981975868852047e-01 nan
-7.609431031249998796e+02 6.506605132623111132e-01 nan
-7.599007153124999832e+02 6.538305740316880943e-01 nan
-7.588583274999999730e+02 6.569453945680558959e-01 nan
-7.578159396874998492e+02 6.599759017020638829e-01 nan
-7.567735518749998391e+02 6.629582568910126206e-01 nan
-7.557311640624999427e+02 6.657884745491835510e-01 nan
-7.546887762499999326e+02 6.684219717704551478e-01 nan
-7.536463884374999225e+02 6.709334900360617304e-01 nan
-7.526040006249997987e+02 6.733922692205212002e-01 nan
-7.515616128124999022e+02 6.757311454227750147e-01 nan
-7.505192249999998921e+02 6.778703027558559135e-01 nan
-7.494768371874999957e+02 6.797241665979902869e-01 nan
-7.484344493749998719e+02 6.812154748900240975e-01 nan
-7.473920615624999755e+02 6.824004393459741635e-01 nan
-7.463496737499999654e+02 6.833496257008047081e-01 nan
-7.453072859375000689e+02 6.838758690479078695e-01 nan
-7.442648981249999451e+02 6.838749239408929981e-01 nan
-7.432225103124999350e+02 6.833285794662193879e-01 nan
-7.421801224999999249e+02 6.821280905908748693e-01 nan
-7.411377346874998011e+02 6.801364673401413263e-01 nan
-7.400953468750000184e+02 6.771598619312597656e-01 nan
-7.390529590624998946e+02 6.732919798489018781e-01 nan
-7.380105712499997708e+02 6.687024410364919014e-01 nan
-7.369681834374998743e+02 6.635318909867855552e-01 nan
-7.359257956250000916e+02 6.578209622993922423e-01 nan
-7.348834078124999678e+02 6.516096845700438678e-01 nan
-7.338410199999998440e+02 6.449462151840639201e-01 nan
-7.327986321874999476e+02 6.378726645043499843e-01 nan
-7.317562443749999375e+02 6.304215697445898492e-01 nan
-7.307138565624999273e+02 6.226757259824853286e-01 nan
-7.296714687500000309e+02 6.146498012029448788e-01 nan
-7.286290809374999071e+02 6.063885681819760620e-01 nan
-7.275866931249998970e+02 5.981158962356292186e-01 nan
-7.265443053124997732e+02 5.899485980049155032e-01 nan
-7.255019175000001042e+02 5.819036858940602741e-01 nan
-7.244595296874999804e+02 5.740185675478390870e-01 nan
-7.234171418749999702e+02 5.664232001040585551e-01 nan
-7.223747540624998464e+02 5.592100880346806413e-01 nan
-7.213323662499999500e+02 5.524385091262038472e-01 nan
-7.202899784374999399e+02 5.461072568828884144e-01 nan
-7.192475906249999298e+02 5.401513890483888858e-01 nan
-7.182052028125000334e+02 5.346088484948610109e-01 nan
-7.171628149999999096e+02 5.296047105871117822e-01 nan
-7.161204271874997858e+02 5.252870882406481812e-01 nan
-7.150780393750000030e+02 5.215633831413089005e-01 nan
-7.140356515624999929e+02 5.183445464641751599e-01 nan
-7.129932637499999828e+02 5.156777500330709252e-01 nan
-7.119508759374998590e+02 5.135526090363558005e-01 nan
-7.109084881249998489e+02 5.119078923489395194e-01 nan
-7.098661003124999525e+02 5.108266548775648452e-01 nan
-7.088237124999999423e+02 5.103856720145465431e-01 nan
-7.077813246874998185e+02 5.106177260298054854e-01 nan
-7.067389368749999221e+02 5.116938037333680356e-01 nan
-7.056965490624999120e+02 5.137705872203186530e-01 nan
-7.046541612499999019e+02 5.167286287787109522e-01 nan
-7.036117734375000055e+02 5.205258930021288144e-01 nan
-7.025693856249998817e+02 5.250155045986906188e-01 nan
-7.015269978124999852e+02 5.300817754038207319e-01 nan
-7.004846099999999751e+02 5.355646721429181412e-01 nan
-6.994422221875000787e+02 5.415187450459071350e-01 nan
-6.983998343749999549e+02 5.479753336337958025e-01 nan
-6.973574465624999448e+02 5.547903238687634797e-01 nan
-6.963150587499998210e+02 5.617342549205353031e-01 nan
-6.952726709375000382e+02 5.685676248611741812e-01 nan
-6.942302831249999144e+02 5.750502433625963583e-01 nan
-6.931878953124999043e+02 5.809328251499863427e-01 nan
-6.921455075000000079e+02 5.859031891611601317e-01 nan
-6.911031196874998841e+02 5.896375257500370282e-01 nan
-6.900607318750001014e+02 5.920612751970195653e-01 nan
-6.890183440624999776e+02 5.931884769296833504e-01 nan
-6.879759562499998538e+02 5.930598069826515939e-01 nan
-6.869335684374999573e+02 5.916331752919208320e-01 nan
-6.858911806249998335e+02 5.889370607184565287e-01 nan
-6.848487928124999371e+02 5.848974727727389578e-01 nan
-6.838064049999999270e+02 5.794844944048498370e-01 nan
-6.827640171874999169e+02 5.728721663806841669e-01 nan
-6.817216293749999068e+02 5.650944676346512097e-01 nan
-6.806792415624997830e+02 5.563805140545774464e-01 nan
-6.796368537500000002e+02 5.469784588921675628e-01 nan
-6.785944659375001038e+02 5.370823800275275062e-01 nan
-6.775520781249999800e+02 5.268510444322376252e-01 nan
-6.765096903124998562e+02 5.164487604678700272e-01 nan
-6.754673024999998461e+02 5.059649316521208640e-01 nan
-6.744249146875000633e+02 4.954125001983546994e-01 nan
-6.733825268749999395e+02 4.850236696131391412e-01 nan
-6.723401390624999294e+02 4.751009423968297618e-01 nan
-6.712977512499998056e+02 4.658164385075758140e-01 nan
-6.702553634374999092e+02 4.572131585511551854e-01 nan
-6.692129756249998991e+02 4.494838087757417888e-01 nan
-6.681705878124998890e+02 4.427699772299718006e-01 nan
-6.671281999999998789e+02 4.371420475657421534e-01 nan
-6.660858121874999824e+02 4.325528938969234183e-01 nan
-6.650434243750000860e+02 4.290430364397388452e-01 nan
-6.640010365624999622e+02 4.265380764302664218e-01 nan
-6.629586487499999521e+02 4.250174748356840837e-01 nan
-6.619162609374999420e+02 4.245537415229785339e-01 nan
-6.608738731249999319e+02 4.251244230961934711e-01 nan
-6.598314853125000354e+02 4.265174082011076173e-01 nan
-6.587890974999999116e+02 4.286404888690427128e-01 nan
-6.577467096874999015e+02 4.312742139023004739e-01 nan
-6.567043218749998914e+02 4.341718559619187623e-01 nan
-6.556619340624998813e+02 4.370708216794310097e-01 nan
-6.546195462499999849e+02 4.398795285389911491e-01 nan
-6.535771584375000884e+02 4.424100477142163257e-01 nan
-6.525347706249999646e+02 4.444606098110588377e-01 nan
-6.514923828124998408e+02 4.459277819694476008e-01 nan
-6.504499949999999444e+02 4.466576531206416512e-01 nan
-6.494076071874999343e+02 4.465007956305431236e-01 nan
-6.483652193749999242e+02 4.454078091166904230e-01 nan
-6.473228315624999141e+02 4.434058745198590223e-01 nan
-6.462804437499997903e+02 4.404905195450194988e-01 nan
-6.452380559374998938e+02 4.367389810149866491e-01 nan
-6.441956681249998837e+02 4.322348449569539675e-01 nan
-6.431532803124999873e+02 4.270691585508616939e-01 nan
-6.421108924999999772e+02 4.213080201194268071e-01 nan
-6.410685046874999671e+02 4.150453446382433853e-01 nan
-6.400261168749999570e+02 4.083135287013583969e-01 nan
-6.389837290624999468e+02 4.012363327756238718e-01 nan
-6.379413412499999367e+02 3.939578043349283298e-01 nan
-6.368989534374999266e+02 3.865821723831519563e-01 nan
-6.358565656249999165e+02 3.792423747739213091e-01 nan
-6.348141778124999064e+02 3.718934334212291581e-01 nan
-6.337717899999998963e+02 3.645392771107942576e-01 nan
-6.327294021874998862e+02 3.572989508754791377e-01 nan
-6.316870143749999897e+02 3.503366522252986393e-01 nan
-6.306446265625000933e+02 3.437898284194587095e-01 nan
-6.296022387499999695e+02 3.377899748847121852e-01 nan
-6.285598509374999594e+02 3.324860727510914327e-01 nan
-6.275174631249999493e+02 3.278233657207727525e-01 nan
-6.264750753124999392e+02 3.236430786498092349e-01 nan
-6.254326874999999291e+02 3.199242225840648324e-01 nan
-6.243902996874999189e+02 3.167756668565175904e-01 nan
-6.233479118749999088e+02 3.140832605771257668e-01 nan
-6.223055240624998987e+02 3.117837819742914629e-01 nan
-6.212631362499997749e+02 3.098754820692988243e-01 nan
-6.202207484374999922e+02 3.084256044299420463e-01 nan
-6.191783606249999821e+02 3.074755996900382371e-01 nan
-6.181359728124999720e+02 3.070901801066432402e-01 nan
-6.170935849999999618e+02 3.072075125723305877e-01 nan
-6.160511971874999517e+02 3.076844252325456885e-01 nan
-6.150088093749999416e+02 3.082184702646733054e-01 nan
-6.139664215624999315e+02 3.086268507626350743e-01 nan
-6.129240337499999214e+02 3.088489014392696852e-01 nan
-6.118816459374999113e+02 3.088535873677860089e-01 nan
-6.108392581249999012e+02 3.087895067452777198e-01 nan
-6.097968703124998910e+02 3.088780082038999897e-01 nan
-6.087544824999999946e+02 3.091602268788546937e-01 nan
-6.077120946874999845e+02 3.096105157809834196e-01 nan
-6.066697068749999744e+02 3.102083074443273691e-01 nan
-6.056273190624999643e+02 3.108570286562830631e-01 nan
-6.045849312500000678e+02 3.115823993850981299e-01 nan
-6.035425434374999440e+02 3.124328317616875683e-01 nan
-6.025001556250000476e+02 3.134423695977219815e-01 nan
-6.014577678124999238e+02 3.144843930844638535e-01 nan
-6.004153799999999137e+02 3.154883209995376081e-01 nan
-5.993729921874999036e+02 3.163780501777004872e-01 nan
-5.983306043749997798e+02 3.170683582954827440e-01 nan
-5.972882165624999971e+02 3.174600255485950928e-01 nan
-5.962458287499998733e+02 3.175014753861715722e-01 nan
-5.952034409374999768e+02 3.171687436998027465e-01 nan
-5.941610531249999667e+02 3.164601187445301722e-01 nan
-5.931186653124999566e+02 3.153948048362276158e-01 nan
-5.920762774999999465e+02 3.139272148123075645e-01 nan
-5.910338896874999364e+02 3.119347401029131106e-01 nan
-5.899915018749999263e+02 3.093133005726533824e-01 nan
-5.889491140624999161e+02 3.060920695234563560e-01 nan
-5.879067262499999060e+02 3.022654026265223504e-01 nan
-5.868643384374998959e+02 2.977799129340408246e-01 nan
-5.858219506249999995e+02 2.926080577969958352e-01 nan
-5.847795628124999894e+02 2.869024190914475358e-01 nan
-5.837371749999999793e+02 2.808793378225293846e-01 nan
-5.826947871874999691e+02 2.747559221607136504e-01 nan
-5.816523993750000727e+02 2.686011515849917597e-01 nan
-5.806100115624999489e+02 2.624613640914406076e-01 nan
-5.795676237500000525e+02 2.563381168260854270e-01 nan
-5.785252359374999287e+02 2.501230738757982408e-01 nan
-5.774828481250000323e+02 2.439502702800562250e-01 nan
-5.764404603124999085e+02 2.380011542661610857e-01 nan
-5.753980724999998984e+02 2.323946084300740900e-01 nan
-5.743556846874998882e+02 2.271532605401882510e-01 nan
-5.733132968749999918e+02 2.222923631363180608e-01 nan
-5.722709090624999817e+02 2.177690884452072595e-01 nan
-5.712285212499999716e+02 2.136034136996991517e-01 nan
-5.701861334374999615e+02 2.097730497278766926e-01 nan
-5.691437456249999514e+02 2.063679246389926725e-01 nan
-5.681013578124999412e+02 2.034839154948095974e-01 nan
-5.670589699999999311e+02 2.011399904802886329e-01 nan
-5.660165821874999210e+02 1.993277995269384650e-01 nan
-5.649741943749999109e+02 1.979593862728747933e-01 nan
-5.639318065624999008e+02 1.968344142808844399e-01 nan
-5.628894187499998907e+02 1.957865266983820351e-01 nan
-5.618470309374999943e+02 1.947649602295129512e-01 nan
-5.608046431249999841e+02 1.937753589117421349e-01 nan
-5.597622553124999740e+02 1.928924777974998506e-01 nan
-5.587198674999999639e+02 1.921859151907485685e-01 nan
-5.576774796874999538e+02 1.915952899661645947e-01 nan
-5.566350918749999437e+02 1.910769446063844690e-01 nan
-5.555927040624999336e+02 1.905939407663161944e-01 nan
-5.545503162500000371e+02 1.902256331850613602e-01 nan
-5.535079284374999133e+02 1.899954165191553024e-01 nan
-5.524655406250000169e+02 1.898964554972182306e-01 nan
-5.514231528124998931e+02 1.898641835379573095e-01 nan
-5.503807649999999967e+02 1.898450456476921122e-01 nan
-5.493383771874999866e+02 1.897978443910031121e-01 nan
-5.482959893749999765e+02 1.896697946236598487e-01 nan
-5.472536015624999663e+02 1.894112688676365952e-01 nan
-5.462112137499999562e+02 1.889892752244417551e-01 nan
-5.451688259374999461e+02 1.884436406370528783e-01 nan
-5.441264381249999360e+02 1.878640390433736762e-01 nan
-5.430840503124999259e+02 1.872749605698051933e-01 nan
-5.420416624999999158e+02 1.866595568521478565e-01 nan
-5.409992746874999057e+02 1.860189132160325887e-01 nan
-5.399568868749998956e+02 1.854107574930035085e-01 nan
-5.389144990624999991e+02 1.849050682684660885e-01 nan
-5.378721112499999890e+02 1.844802305400325970e-01 nan
-5.368297234374999789e+02 1.840990444068961729e-01 nan
-5.357873356249999688e+02 1.838107428004958077e-01 nan
-5.347449478124999587e+02 1.836666543024749743e-01 nan
-5.337025599999999486e+02 1.836622519241783991e-01 nan
-5.326601721874998248e+02 1.838246102898202228e-01 nan
-5.316177843749999283e+02 1.841018160955256722e-01 nan
-5.305753965625000319e+02 1.844242990063384990e-01 nan
-5.295330087500000218e+02 1.846512960243824608e-01 nan
-5.284906209375000117e+02 1.846838244873014734e-01 nan
-5.274482331249998879e+02 1.844220598773804731e-01 nan
-5.264058453124999915e+02 1.838149841417395791e-01 nan
-5.253634574999998677e+02 1.828605638106204356e-01 nan
-5.243210696874999712e+02 1.815751773760940768e-01 nan
-5.232786818749998474e+02 1.799272665619862099e-01 nan
-5.222362940624999510e+02 1.778851457834560446e-01 nan
-5.211939062499999409e+02 1.754361589806980870e-01 nan
-5.201515184374999308e+02 1.725963004581465565e-01 nan
-5.191091306249999207e+02 1.694696994051323458e-01 nan
-5.180667428124999105e+02 1.661491403302228775e-01 nan
-5.170243550000000141e+02 1.626948141969322137e-01 nan
-5.159819671875000040e+02 1.590646100503365634e-01 nan
-5.149395793749999939e+02 1.552204789854159106e-01 nan
-5.138971915624999838e+02 1.512214560089977233e-01 nan
-5.128548037499999737e+02 1.470701982004003483e-01 nan
-5.118124159375000204e+02 1.428197484070636847e-01 nan
-5.107700281249999534e+02 1.385788156250979952e-01 nan
-5.097276403124998865e+02 1.344380850430089147e-01 nan
-5.086852524999999332e+02 1.305026563583995269e-01 nan
-5.076428646874998094e+02 1.268494995363877997e-01 nan
-5.066004768749999698e+02 1.235183145349304512e-01 nan
-5.055580890625000166e+02 1.205540776998755836e-01 nan
-5.045157012500000633e+02 1.179301824491982842e-01 nan
-5.034733134374999963e+02 1.156802882636287499e-01 nan
-5.024309256249998725e+02 1.138103361474210873e-01 nan
-5.013885378124999761e+02 1.123454389094328265e-01 nan
-5.003461499999999091e+02 1.112649415390495333e-01 nan
-4.993037621874999559e+02 1.105758140148486168e-01 nan
-4.982613743749998889e+02 1.102619207247824695e-01 nan
-4.972189865624998788e+02 1.103479099121190687e-01 nan
-4.961765987499999255e+02 1.108508856821739386e-01 nan
-4.951342109374999154e+02 1.117582236570535681e-01 nan
-4.940918231249999621e+02 1.130734046080118516e-01 nan
-4.930494353124999520e+02 1.146931931625688739e-01 nan
-4.920070474999999419e+02 1.165162673587990527e-01 nan
-4.909646596874999886e+02 1.184542541243526204e-01 nan
-4.899222718749999785e+02 1.203562058644763733e-01 nan
-4.888798840625000253e+02 1.220564854606267513e-01 nan
-4.878374962499999583e+02 1.234837545149100047e-01 nan
-4.867951084375000050e+02 1.245942720521066027e-01 nan
-4.857527206249999381e+02 1.253663553289283694e-01 nan
-4.847103328124999280e+02 1.257785961572038813e-01 nan
-4.836679449999999747e+02 1.258464487092076922e-01 nan
-4.826255571874998509e+02 1.255985419734215736e-01 nan
-4.815831693749999545e+02 1.250442428479542345e-01 nan
-4.805407815625000012e+02 1.241900672927560567e-01 nan
-4.794983937499998774e+02 1.230654805997866141e-01 nan
-4.784560059375000378e+02 1.216778770699060708e-01 nan
-4.774136181249999140e+02 1.200485285223877874e-01 nan
-4.763712303124999607e+02 1.181998038365766890e-01 nan
-4.753288424999999506e+02 1.161177089310471144e-01 nan
-4.742864546874998837e+02 1.138446560864645463e-01 nan
-4.732440668749999304e+02 1.113706296471559387e-01 nan
-4.722016790624999203e+02 1.086817723117045054e-01 nan
-4.711592912499999670e+02 1.057725911043517764e-01 nan
-4.701169034374999001e+02 1.027134688457915779e-01 nan
-4.690745156249999468e+02 9.960770969540366782e-02 nan
-4.680321278124999935e+02 9.648000496767594747e-02 nan
-4.669897399999999834e+02 9.338464604336682573e-02 nan
-4.659473521875000301e+02 9.033078291595530995e-02 nan
-4.649049643749999632e+02 8.737942262087905476e-02 nan
-4.638625765625000099e+02 8.456522087629925188e-02 nan
-4.628201887499999430e+02 8.188050302268778946e-02 nan
-4.617778009374999328e+02 7.928101521339792068e-02 nan
-4.607354131249999796e+02 7.676224300815848167e-02 nan
-4.596930253124999695e+02 7.439586422269839350e-02 nan
-4.586506374999999593e+02 7.228575596287445393e-02 nan
-4.576082496874998924e+02 7.047943674169188100e-02 nan
-4.565658618749999960e+02 6.895147692166814224e-02 nan
-4.555234740625000427e+02 6.763999743030735257e-02 nan
-4.544810862499999189e+02 6.652222327912282740e-02 nan
-4.534386984375000225e+02 6.560986477789398919e-02 nan
-4.523963106249999555e+02 6.493751367459521529e-02 nan
-4.513539228124999454e+02 6.449006730448880731e-02 nan
-4.503115349999999353e+02 6.422564041921108302e-02 nan
-4.492691471874999252e+02 6.410919423313665710e-02 nan
-4.482267593749999719e+02 6.400198932371814475e-02 nan
-4.471843715624999049e+02 6.381046050455729812e-02 nan
-4.461419837499999517e+02 6.355504854536508930e-02 nan
-4.450995959374998847e+02 6.325859592243443519e-02 nan
-4.440572081249999314e+02 6.294529775126156412e-02 nan
-4.430148203125000350e+02 6.265280895882219259e-02 nan
-4.419724324999999681e+02 6.240966062416131166e-02 nan
-4.409300446875000148e+02 6.219616563161323164e-02 nan
-4.398876568749999478e+02 6.201835987728487876e-02 nan
-4.388452690624999946e+02 6.190393273997985002e-02 nan
-4.378028812499999844e+02 6.186755448158420823e-02 nan
-4.367604934374999743e+02 6.186882598672771572e-02 nan
-4.357181056250000211e+02 6.187503396151206037e-02 nan
-4.346757178124999541e+02 6.187288483803810024e-02 nan
-4.336333300000000008e+02 6.178804845381413724e-02 nan
-4.325909421874998770e+02 6.159560769571570393e-02 nan
-4.315485543750000375e+02 6.130066606727180289e-02 nan
-4.305061665625000273e+02 6.091453348771236342e-02 nan
-4.294637787499999604e+02 6.041627547845640489e-02 nan
-4.284213909375000640e+02 5.977567377995041120e-02 nan
-4.273790031249999402e+02 5.900970752646217399e-02 nan
-4.263366153124998732e+02 5.812973026634515872e-02 nan
-4.252942274999999768e+02 5.713835327980687495e-02 nan
-4.242518396874999098e+02 5.602067257314180537e-02 nan
-4.232094518749999565e+02 5.477696405298992932e-02 nan
-4.221670640624998896e+02 5.344210650639236171e-02 nan
-4.211246762499999363e+02 5.201721901060435416e-02 nan
-4.200822884374999830e+02 5.049716533126868967e-02 nan
-4.190399006249999729e+02 4.891752991492459568e-02 nan
-4.179975128125000197e+02 4.729920550679023172e-02 nan
-4.169551249999999527e+02 4.566994931348095088e-02 nan
-4.159127371874999994e+02 4.405415605485124564e-02 nan
-4.148703493749999325e+02 4.245409034314528984e-02 nan
-4.138279615624999792e+02 4.085853324169935741e-02 nan
-4.127855737500000259e+02 3.926726297681082389e-02 nan
-4.117431859374999590e+02 3.769318096961687958e-02 nan
-4.107007981250000057e+02 3.615368626519083195e-02 nan
-4.096584103124999388e+02 3.466993139509305655e-02 nan
-4.086160224999999855e+02 3.326551425335461110e-02 nan
-4.075736346874999754e+02 3.193134922091994676e-02 nan
-4.065312468749999653e+02 3.066388344966547441e-02 nan
-4.054888590624999551e+02 2.947161197770659102e-02 nan
-4.044464712499999450e+02 2.840490951968099864e-02 nan
-4.034040834374999349e+02 2.749029319977536190e-02 nan
-4.023616956249999816e+02 2.674644809266346623e-02 nan
-4.013193078124999147e+02 2.618628862579280847e-02 nan
-4.002769199999999614e+02 2.579051528840642371e-02 nan
-3.992345321874998945e+02 2.553437018247489698e-02 nan
-3.981921443749999412e+02 2.541025366966170873e-02 nan
-3.971497565624999879e+02 2.540483991135600306e-02 nan
-3.961073687499999778e+02 2.548179134657913014e-02 nan
-3.950649809375000245e+02 2.563436516586009573e-02 nan
-3.940225931249999007e+02 2.584418494975998515e-02 nan
-3.929802053125000043e+02 2.608096265180986917e-02 nan
-3.919378174999998805e+02 2.629656025954812959e-02 nan
-3.908954296874999841e+02 2.649661675647346781e-02 nan
-3.898530418750000308e+02 2.669592327595748937e-02 nan
-3.888106540624999639e+02 2.687961908636488095e-02 nan
-3.877682662500000106e+02 2.706367095783407395e-02 nan
-3.867258784374999436e+02 2.725316048662940194e-02 nan
-3.856834906250000472e+02 2.747635992322144949e-02 nan
-3.846411028124999802e+02 2.771871182715324178e-02 nan
-3.835987149999999701e+02 2.802615678815123523e-02 nan
-3.825563271874999600e+02 2.841484728301452156e-02 nan
-3.815139393749999499e+02 2.886179795518095670e-02 nan
-3.804715515624999398e+02 2.933470223613604544e-02 nan
-3.794291637499999865e+02 2.981708430413138045e-02 nan
-3.783867759374999196e+02 3.029864790395775387e-02 nan
-3.773443881249999663e+02 3.078158440669737095e-02 nan
-3.763020003124998993e+02 3.125300268525199598e-02 nan
-3.752596124999999461e+02 3.172770042559025505e-02 nan
-3.742172246874999360e+02 3.221988283366189476e-02 nan
-3.731748368749999827e+02 3.270489497750012076e-02 nan
-3.721324490624999726e+02 3.316442967454563684e-02 nan
-3.710900612499999625e+02 3.358397392320422448e-02 nan
-3.700476734375000092e+02 3.395675288697569405e-02 nan
-3.690052856249998854e+02 3.427759635423499596e-02 nan
-3.679628978125000458e+02 3.452485367992225163e-02 nan
-3.669205099999999220e+02 3.469331725999574845e-02 nan
-3.658781221874999687e+02 3.478369471528247603e-02 nan
-3.648357343750000155e+02 3.481055659662796176e-02 nan
-3.637933465624999485e+02 3.478166386836933910e-02 nan
-3.627509587500000521e+02 3.471952753083479282e-02 nan
-3.617085709374999851e+02 3.464399541974072516e-02 nan
-3.606661831249999750e+02 3.456836193028395288e-02 nan
-3.596237953124999649e+02 3.449271298993306090e-02 nan
-3.585814074999999548e+02 3.441568700660047053e-02 nan
-3.575390196875000015e+02 3.432872340642556530e-02 nan
-3.564966318749999914e+02 3.422668861956695840e-02 nan
-3.554542440624999244e+02 3.414996713217705038e-02 nan
-3.544118562499999712e+02 3.411043310161404607e-02 nan
-3.533694684374999611e+02 3.410726275006498165e-02 nan
-3.523270806249999509e+02 3.415400077720320837e-02 nan
-3.512846928124999408e+02 3.423463950545629908e-02 nan
-3.502423049999999876e+02 3.435271635204367735e-02 nan
-3.491999171874999774e+02 3.449653321941753559e-02 nan
-3.481575293749999105e+02 3.467178629911676913e-02 nan
-3.471151415624999572e+02 3.488028106527651939e-02 nan
-3.460727537500000039e+02 3.512087885549325383e-02 nan
-3.450303659375000507e+02 3.537570173560428133e-02 nan
-3.439879781249999269e+02 3.563758724029392200e-02 nan
-3.429455903124999168e+02 3.589237035760067807e-02 nan
-3.419032024999999635e+02 3.612866356893834618e-02 nan
-3.408608146874999534e+02 3.629736758494001014e-02 nan
-3.398184268750000001e+02 3.634994205977887249e-02 nan
-3.387760390624999900e+02 3.627557619848509329e-02 nan
-3.377336512499999230e+02 3.604513763684447092e-02 nan
-3.366912634374999698e+02 3.563693304964132835e-02 nan
-3.356488756249999028e+02 3.505480018332896019e-02 nan
-3.346064878124999495e+02 3.429294891228606978e-02 nan
-3.335640999999999394e+02 3.333461399404563652e-02 nan
-3.325217121875000430e+02 3.217897792903234855e-02 nan
-3.314793243749999760e+02 3.082412600187406371e-02 nan
-3.304369365624999659e+02 2.928823215265385915e-02 nan
-3.293945487499999558e+02 2.759436522186003993e-02 nan
-3.283521609374999457e+02 2.574771955742838347e-02 nan
-3.273097731249999924e+02 2.376909634713830766e-02 nan
-3.262673853124999823e+02 2.168098881909763520e-02 nan
-3.252249974999999722e+02 1.950447129301685623e-02 nan
-3.241826096874999621e+02 1.728485735746493335e-02 nan
-3.231402218749998951e+02 1.504633324063814337e-02 nan
-3.220978340624999419e+02 1.281481722247415633e-02 nan
-3.210554462499999886e+02 1.063330258408359819e-02 nan
-3.200130584374999785e+02 8.514145903646352931e-03 nan
-3.189706706249999684e+02 6.479644777705351189e-03 nan
-3.179282828124999583e+02 4.542049206922027516e-03 nan
-3.168858949999999481e+02 2.728566542641475134e-03 nan
-3.158435071874999949e+02 1.024552906317199863e-03 nan
-3.148011193749999848e+02 -5.787635914614730481e-04 nan
-3.137587315624999746e+02 -2.066068894489861418e-03 nan
-3.127163437499999645e+02 -3.423277568943755567e-03 nan
-3.116739559374999544e+02 -4.650618543862963805e-03 nan
-3.106315681249998875e+02 -5.733398594978345031e-03 nan
-3.095891803124999910e+02 -6.667779964064646236e-03 nan
-3.085467924999999809e+02 -7.453904063498106858e-03 nan
-3.075044046874999708e+02 -8.092090278704403006e-03 nan
-3.064620168749999607e+02 -8.570586177408620610e-03 nan
-3.054196290624999506e+02 -8.903877724400509341e-03 nan
-3.043772412499999973e+02 -9.116100020401217419e-03 nan
-3.033348534374999872e+02 -9.214094013821547136e-03 nan
-3.022924656250000339e+02 -9.222779128287859896e-03 nan
-3.012500778125000238e+02 -9.180024674849060484e-03 nan
-3.002076899999999569e+02 -9.103644691211117135e-03 nan
-2.991653021874998899e+02 -9.014247318396353958e-03 nan
-2.981229143749999366e+02 -8.957713563269700807e-03 nan
-2.970805265624999834e+02 -8.962947095818837862e-03 nan
-2.960381387499999732e+02 -9.057692213421036920e-03 nan
-2.949957509374999631e+02 -9.234896318585067432e-03 nan
-2.939533631249999530e+02 -9.496389839015892398e-03 nan
-2.929109753124999997e+02 -9.871324503042080978e-03 nan
-2.918685874999999896e+02 -1.037157384942660743e-02 nan
-2.908261996875000364e+02 -1.100866588032699961e-02 nan
-2.897838118750000262e+02 -1.178109721686558531e-02 nan
-2.887414240625000161e+02 -1.267321061467226173e-02 nan
-2.876990362499999492e+02 -1.368776564118651118e-02 nan
-2.866566484374999959e+02 -1.484277517185867909e-02 nan
-2.856142606249999858e+02 -1.612840568595542978e-02 nan
-2.845718728124999757e+02 -1.755450299140662307e-02 nan
-2.835294849999999656e+02 -1.915248120507292290e-02 nan
-2.824870971874999555e+02 -2.094235948562966562e-02 nan
-2.814447093749999453e+02 -2.291081361709637609e-02 nan
-2.804023215624999921e+02 -2.503286364768737143e-02 nan
-2.793599337499999820e+02 -2.726742952543120824e-02 nan
-2.783175459374999718e+02 -2.958331317198788224e-02 nan
-2.772751581250000186e+02 -3.194548035779717909e-02 nan
-2.762327703125000085e+02 -3.431977962471649546e-02 nan
-2.751903824999999983e+02 -3.669364685861156716e-02 nan
-2.741479946874999882e+02 -3.906821522135306424e-02 nan
-2.731056068749999781e+02 -4.143821701840053051e-02 nan
-2.720632190624999680e+02 -4.379147961596716043e-02 nan
-2.710208312499999579e+02 -4.611616312237309945e-02 nan
-2.699784434374999478e+02 -4.836685872800883246e-02 nan
-2.689360556249999945e+02 -5.051483739945450413e-02 nan
-2.678936678124999844e+02 -5.254717276635911816e-02 nan
-2.668512799999999743e+02 -5.444260313483995084e-02 nan
-2.658088921874999642e+02 -5.616010164753965084e-02 nan
-2.647665043750000109e+02 -5.771000057107184000e-02 nan
-2.637241165624999439e+02 -5.913342536606064348e-02 nan
-2.626817287499999338e+02 -6.044532733474272668e-02 nan
-2.616393409374999237e+02 -6.166110261074164711e-02 nan
-2.605969531249999704e+02 -6.281652853124797264e-02 nan
-2.595545653124999603e+02 -6.391203593605376820e-02 nan
-2.585121775000000071e+02 -6.494478268291381529e-02 nan
-2.574697896874999969e+02 -6.591782338396040553e-02 nan
-2.564274018749999868e+02 -6.684966244472989594e-02 nan
-2.553850140624999767e+02 -6.774760490138925784e-02 nan
-2.543426262499999666e+02 -6.863358533349184221e-02 nan
-2.533002384374999849e+02 -6.951697944121704165e-02 nan
-2.522578506250000316e+02 -7.041256358399383686e-02 nan
-2.512154628124999363e+02 -7.131534479287404693e-02 nan
-2.501730749999999546e+02 -7.220736878917988211e-02 nan
-2.491306871874999445e+02 -7.308253521654628493e-02 nan
-2.480882993749999628e+02 -7.396115358910904103e-02 nan
-2.470459115624999811e+02 -7.485670655838849719e-02 nan
-2.460035237499999710e+02 -7.577451135974644369e-02 nan
-2.449611359374999893e+02 -7.670406506104598954e-02 nan
-2.439187481249999792e+02 -7.764771720092367158e-02 nan
-2.428763603124999690e+02 -7.861722145800420503e-02 nan
-2.418339724999999873e+02 -7.960350733531851297e-02 nan
-2.407915846874999772e+02 -8.059680388604895107e-02 nan
-2.397491968749999387e+02 -8.160306111819837227e-02 nan
-2.387068090624999570e+02 -8.262609257908182236e-02 nan
-2.376644212499999753e+02 -8.364903317688210382e-02 nan
-2.366220334374999652e+02 -8.463811355862216335e-02 nan
-2.355796456249999835e+02 -8.556144437571178152e-02 nan
-2.345372578124999734e+02 -8.641207999811728602e-02 nan
-2.334948699999999917e+02 -8.718843490595595824e-02 nan
-2.324524821874999816e+02 -8.789173054119492345e-02 nan
-2.314100943749999715e+02 -8.853262611569578944e-02 nan
-2.303677065624999898e+02 -8.913434948733089946e-02 nan
-2.293253187499999797e+02 -8.970777794219253476e-02 nan
-2.282829309374999980e+02 -9.018161315720008009e-02 nan
-2.272405431249999594e+02 -9.049960964519343509e-02 nan
-2.261981553124999778e+02 -9.063610819188927525e-02 nan
-2.251557674999999676e+02 -9.061822457724788560e-02 nan
-2.241133796874999859e+02 -9.048302188729062667e-02 nan
-2.230709918749999758e+02 -9.024450285688156992e-02 nan
-2.220286040624999657e+02 -8.993614643277492160e-02 nan
-2.209862162499999840e+02 -8.957727649991009677e-02 nan
-2.199438284374999739e+02 -8.921926732045049047e-02 nan
-2.189014406249999922e+02 -8.890463172242835110e-02 nan
-2.178590528125000105e+02 -8.865905516987460100e-02 nan
-2.168166650000000004e+02 -8.851089931455069504e-02 nan
-2.157742771875000187e+02 -8.843994453734416172e-02 nan
-2.147318893749999802e+02 -8.842030472657458340e-02 nan
-2.136895015624999701e+02 -8.845441790698460593e-02 nan
-2.126471137499999884e+02 -8.851956909444846922e-02 nan
-2.116047259374999783e+02 -8.861304345458131948e-02 nan
-2.105623381249999682e+02 -8.870835435054269524e-02 nan
-2.095199503124999865e+02 -8.877489708498598198e-02 nan
-2.084775624999999764e+02 -8.880552769230343202e-02 nan
-2.074351746874999662e+02 -8.880492925629213108e-02 nan
-2.063927868750000130e+02 -8.876472859976369811e-02 nan
-2.053503990625000029e+02 -8.867817682117873357e-02 nan
-2.043080112499999927e+02 -8.854132957990956676e-02 nan
-2.032656234374999826e+02 -8.834639069179928139e-02 nan
-2.022232356249999725e+02 -8.805260522309943383e-02 nan
-2.011808478124999908e+02 -8.765521834570588755e-02 nan
-2.001384599999999807e+02 -8.715698257834270102e-02 nan
-1.990960721874999706e+02 -8.655808924192509579e-02 nan
-1.980536843749999889e+02 -8.585653669843062996e-02 nan
-1.970112965624999504e+02 -8.507605612715163357e-02 nan
-1.959689087499999403e+02 -8.422650873991155418e-02 nan
-1.949265209375000154e+02 -8.330241914175662288e-02 nan
-1.938841331250000053e+02 -8.229492706103747057e-02 nan
-1.928417453125000236e+02 -8.119210868687531946e-02 nan
-1.917993574999999851e+02 -7.999072552014452331e-02 nan
-1.907569696874999750e+02 -7.871694856031230536e-02 nan
-1.897145818749999933e+02 -7.742321641647742503e-02 nan
-1.886721940624999831e+02 -7.614179122975550662e-02 nan
-1.876298062499999730e+02 -7.489134603392977318e-02 nan
-1.865874184374999913e+02 -7.368313044160623715e-02 nan
-1.855450306249999812e+02 -7.252592584109562868e-02 nan
-1.845026428124999427e+02 -7.141572545731411648e-02 nan
-1.834602549999999610e+02 -7.034036192426396106e-02 nan
-1.824178671875000077e+02 -6.934333820253035796e-02 nan
-1.813754793750000260e+02 -6.843493563063396401e-02 nan
-1.803330915624999875e+02 -6.762810393080109783e-02 nan
-1.792907037499999774e+02 -6.692185848968623674e-02 nan
-1.782483159374999957e+02 -6.632237668604712422e-02 nan
-1.772059281249999856e+02 -6.583240760533193292e-02 nan
-1.761635403124999755e+02 -6.543550917936880040e-02 nan
-1.751211524999999938e+02 -6.511298647424756947e-02 nan
-1.740787646874999552e+02 -6.484937869566842483e-02 nan
-1.730363768750000020e+02 -6.462785490143807543e-02 nan
-1.719939890624999634e+02 -6.442982281214071349e-02 nan
-1.709516012499999817e+02 -6.424482556080490792e-02 nan
-1.699092134375000001e+02 -6.407774338647276302e-02 nan
-1.688668256249999615e+02 -6.393822053227238289e-02 nan
-1.678244378124999514e+02 -6.382125391797399683e-02 nan
-1.667820499999999697e+02 -6.372967814752095173e-02 nan
-1.657396621874999880e+02 -6.367828097236905016e-02 nan
-1.646972743749999779e+02 -6.367667727662718047e-02 nan
-1.636548865624999962e+02 -6.370959296476863543e-02 nan
-1.626124987499999861e+02 -6.376764785806765534e-02 nan
-1.615701109374999476e+02 -6.383477523330494119e-02 nan
-1.605277231249999943e+02 -6.390243266826722834e-02 nan
-1.594853353124999842e+02 -6.394662285064756091e-02 nan
-1.584429474999999741e+02 -6.396082555338811204e-02 nan
-1.574005596874999924e+02 -6.394359435660612601e-02 nan
-1.563581718749999823e+02 -6.388760737063570172e-02 nan
-1.553157840624999437e+02 -6.379737192148859926e-02 nan
-1.542733962499999905e+02 -6.365568773594987295e-02 nan
-1.532310084374999803e+02 -6.345836587608810753e-02 nan
-1.521886206249999987e+02 -6.321006410549045995e-02 nan
-1.511462328125000170e+02 -6.290007106014083860e-02 nan
-1.501038449999999784e+02 -6.252334912366597219e-02 nan
-1.490614571874999683e+02 -6.208596291878465401e-02 nan
-1.480190693749999866e+02 -6.160384401998553194e-02 nan
-1.469766815624999765e+02 -6.107985338783461504e-02 nan
-1.459342937499999948e+02 -6.050584712065421034e-02 nan
-1.448919059375000131e+02 -5.987735576831731965e-02 nan
-1.438495181249999746e+02 -5.919215420222789792e-02 nan
-1.428071303124999929e+02 -5.844189784920672537e-02 nan
-1.417647424999999828e+02 -5.761849954034137244e-02 nan
-1.407223546874999727e+02 -5.671240092341667260e-02 nan
-1.396799668749999910e+02 -5.572926211324069623e-02 nan
-1.386375790625000093e+02 -5.467509855568863930e-02 nan
-1.375951912499999992e+02 -5.355380218743022169e-02 nan
-1.365528034374999891e+02 -5.235290481603249724e-02 nan
-1.355104156249999789e+02 -5.107920181774117108e-02 nan
-1.344680278124999973e+02 -4.974332985316942679e-02 nan
-1.334256399999999871e+02 -4.835326304923459606e-02 nan
-1.323832521875000054e+02 -4.692359419834257750e-02 nan
-1.313408643749999669e+02 -4.547978603344415838e-02 nan
-1.302984765624999852e+02 -4.404000331965696180e-02 nan
-1.292560887500000035e+02 -4.262648928638779200e-02 nan
-1.282137009374999934e+02 -4.124919827966261332e-02 nan
-1.271713131249999833e+02 -3.990565308913096576e-02 nan
-1.261289253125000158e+02 -3.859607468468995162e-02 nan
-1.250865374999999773e+02 -3.732268938930272117e-02 nan
-1.240441496874999814e+02 -3.608098510670398884e-02 nan
-1.230017618749999855e+02 -3.487260294950911277e-02 nan
-1.219593740624999896e+02 -3.370520324511183663e-02 nan
-1.209169862499999937e+02 -3.258529923468483913e-02 nan
-1.198745984374999694e+02 -3.150716732012392995e-02 nan
-1.188322106249999877e+02 -3.046342797285067627e-02 nan
-1.177898228124999918e+02 -2.947123813463059516e-02 nan
-1.167474349999999959e+02 -2.854129000394584059e-02 nan
-1.157050471874999857e+02 -2.767201201963301327e-02 nan
-1.146626593749999898e+02 -2.685877731408950475e-02 nan
-1.136202715624999797e+02 -2.610728017936059242e-02 nan
-1.125778837499999838e+02 -2.541817886940278548e-02 nan
-1.115354959374999879e+02 -2.477307749218582433e-02 nan
-1.104931081249999920e+02 -2.416599742542935303e-02 nan
-1.094507203124999961e+02 -2.358561073857243229e-02 nan
-1.084083325000000002e+02 -2.303003878725359832e-02 nan
-1.073659446874999901e+02 -2.249784248144187648e-02 nan
-1.063235568749999942e+02 -2.198651845048124609e-02 nan
-1.052811690624999841e+02 -2.148958478998214128e-02 nan
-1.042387812499999882e+02 -2.100366705982414928e-02 nan
-1.031963934375000065e+02 -2.053531032308994475e-02 nan
-1.021540056249999964e+02 -2.007747336203916100e-02 nan
-1.011116178124999863e+02 -1.962480176059575032e-02 nan
-1.000692299999999904e+02 -1.918226265924816154e-02 nan
-9.902684218749999445e+01 -1.875270802628103972e-02 nan
-9.798445437499997013e+01 -1.832275304620709089e-02 nan
-9.694206656250000265e+01 -1.788394422311484488e-02 nan
-9.589967874999999253e+01 -1.742966204159213106e-02 nan
-9.485729093749999663e+01 -1.697073005151789049e-02 nan
-9.381490312499998652e+01 -1.651584629933100512e-02 nan
-9.277251531249999061e+01 -1.606610217377749117e-02 nan
-9.173012749999998050e+01 -1.561764371815493879e-02 nan
-9.068773968750001302e+01 -1.518298615316687750e-02 nan
-8.964535187499998869e+01 -1.476871814309296815e-02 nan
-8.860296406249999279e+01 -1.437561192906694485e-02 nan
-8.756057624999999689e+01 -1.399838315359723528e-02 nan
-8.651818843750000099e+01 -1.363323909912193821e-02 nan
-8.547580062499999087e+01 -1.326892953475121428e-02 nan
-8.443341281249998076e+01 -1.289686091735876838e-02 nan
-8.339102499999998486e+01 -1.251905857340616934e-02 nan
-8.234863718749998895e+01 -1.213649918950510109e-02 nan
-8.130624937499999305e+01 -1.175303267145455521e-02 nan
-8.026386156249999715e+01 -1.137605887987812314e-02 nan
-7.922147374999998704e+01 -1.100681049594895433e-02 nan
-7.817908593749999113e+01 -1.064497265377650770e-02 nan
-7.713669812499999523e+01 -1.028336750815823930e-02 nan
-7.609431031249999933e+01 -9.916007155834259679e-03 nan
-7.505192249999998921e+01 -9.540990556922472610e-03 nan
-7.400953468749999331e+01 -9.157735041915152086e-03 nan
-7.296714687499999741e+01 -8.774173487514580483e-03 nan
-7.192475906249998729e+01 -8.390397956681998337e-03 nan
-7.088237124999999139e+01 -8.002522905591301361e-03 nan
-6.983998343749999549e+01 -7.615148865585438798e-03 nan
-6.879759562499999959e+01 -7.231116192709528129e-03 nan
-6.775520781249998947e+01 -6.845164233012419192e-03 nan
-6.671281999999999357e+01 -6.454072464582865168e-03 nan
-6.567043218749998346e+01 -6.062122012155033574e-03 nan
-6.462804437500000176e+01 -5.676480236972835693e-03 nan
-6.358565656249999165e+01 -5.302267996094113707e-03 nan
-6.254326874999998864e+01 -4.942868416763088885e-03 nan
-6.150088093749999274e+01 -4.605144952698650256e-03 nan
-6.045849312499999684e+01 -4.286752308998577170e-03 nan
-5.941610531249999383e+01 -3.989682862278191161e-03 nan
-5.837371749999999793e+01 -3.720725568213152125e-03 nan
-5.733132968749999492e+01 -3.475572276024454718e-03 nan
-5.628894187499999191e+01 -3.256269780000722869e-03 nan
-5.524655406249999601e+01 -3.067863641538399327e-03 nan
-5.420416625000000010e+01 -2.908903749416897472e-03 nan
-5.316177843749999710e+01 -2.778910009186178615e-03 nan
-5.211939062499999409e+01 -2.679107808598084339e-03 nan
-5.107700281249999819e+01 -2.607714680918693517e-03 nan
-5.003461499999999518e+01 -2.561320219761860362e-03 nan
-4.899222718749998506e+01 -2.533696181455741270e-03 nan
-4.794983937499999627e+01 -2.517757959795752232e-03 nan
-4.690745156249999326e+01 -2.511526155627490098e-03 nan
-4.586506374999999025e+01 -2.510852107794822596e-03 nan
-4.482267593749999435e+01 -2.507003212942685022e-03 nan
-4.378028812499999844e+01 -2.491635221334512207e-03 nan
-4.273790031249999544e+01 -2.461063148974568238e-03 nan
-4.169551249999999243e+01 -2.415473467780385186e-03 nan
-4.065312468749999653e+01 -2.358248253565883856e-03 nan
-3.961073687499999352e+01 -2.292660306188090691e-03 nan
-3.856834906249999761e+01 -2.221109445889019041e-03 nan
-3.752596124999999461e+01 -2.138908672848410797e-03 nan
-3.648357343749999870e+01 -2.043861852775358257e-03 nan
-3.544118562499999570e+01 -1.938312251388102370e-03 nan
-3.439879781249999979e+01 -1.819075276553755449e-03 nan
-3.335640999999999678e+01 -1.688877485534118206e-03 nan
-3.231402218750000088e+01 -1.550727291746045733e-03 nan
-3.127163437499999432e+01 -1.405720040956626171e-03 nan
-3.022924656249999842e+01 -1.255300617568566590e-03 nan
-2.918685874999999896e+01 -1.106640669605640781e-03 nan
-2.814447093749999596e+01 -9.647767734276280205e-04 nan
-2.710208312500000005e+01 -8.280158764338851896e-04 nan
-2.605969531249999704e+01 -6.960092338921253230e-04 nan
-2.501730749999999759e+01 -5.714221915082973169e-04 nan
-2.397491968749999813e+01 -4.531207780599788570e-04 nan
-2.293253187499999513e+01 -3.388099774098707329e-04 nan
-2.189014406249999922e+01 -2.362309969727305337e-04 nan
-2.084775624999999621e+01 -1.564317907690182530e-04 nan
-1.980536843749999676e+01 -1.089329806659711242e-04 nan
-1.876298062499999730e+01 -9.610810257446034122e-05 nan
-1.772059281249999785e+01 -1.125015829887276997e-04 nan
-1.667820499999999839e+01 -1.483846088520535123e-04 nan
-1.563581718749999716e+01 -1.949632116980959395e-04 nan
-1.459342937499999948e+01 -2.471835160932911446e-04 nan
-1.355104156250000003e+01 -3.004811064716561564e-04 nan
-1.250865374999999879e+01 -3.501049817096618666e-04 nan
-1.146626593749999756e+01 -3.945294235604690503e-04 nan
-1.042387812499999811e+01 -4.337030590791032814e-04 nan
-9.381490312499998652e+00 -4.669828167822714926e-04 nan
-8.339102499999999196e+00 -4.949315401553550098e-04 nan
-7.296714687499999741e+00 -5.192253439106689350e-04 nan
-6.254326874999999397e+00 -5.398002388875625113e-04 nan
-5.211939062499999054e+00 -5.567174796547585958e-04 nan
-4.169551249999999598e+00 -5.707923660406601096e-04 nan
-3.127163437499999699e+00 -5.830822880330023550e-04 nan
-2.084775624999999799e+00 -5.930984167459608936e-04 nan
-1.042387812499999900e+00 -6.000657301722537099e-04 nan
0.000000000000000000e+00 -6.025858899506085324e-04 nan
1.042387812499999900e+00 -6.001054667536951303e-04 nan
2.084775624999999799e+00 -5.929618546035263227e-04 nan
3.127163437499999699e+00 -5.824932254545195365e-04 nan
4.169551249999999598e+00 -5.694731225459066098e-04 nan
5.211939062499999054e+00 -5.545545277067312484e-04 nan
6.254326874999999397e+00 -5.368336124474543114e-04 nan
7.296714687499999741e+00 -5.151956777969361745e-04 nan
8.339102499999999196e+00 -4.895862043150372989e-04 nan
9.381490312499998652e+00 -4.603006443501048151e-04 nan
1.042387812499999811e+01 -4.255242274999598839e-04 nan
1.146626593749999756e+01 -3.844554706553121592e-04 nan
1.250865374999999879e+01 -3.379831297917329502e-04 nan
1.355104156250000003e+01 -2.860446953588807739e-04 nan
1.459342937499999948e+01 -2.300705559262622435e-04 nan
1.563581718749999716e+01 -1.753242478272631910e-04 nan
1.667820499999999839e+01 -1.265916160214375363e-04 nan
1.772059281249999785e+01 -8.861983032629194845e-05 nan
1.876298062499999730e+01 -7.060270816700020546e-05 nan
1.980536843749999676e+01 -8.266914659735280502e-05 nan
2.084775624999999621e+01 -1.303226596085504951e-04 nan
2.189014406249999922e+01 -2.112674810499926004e-04 nan
2.293253187499999513e+01 -3.156708818610187706e-04 nan
2.397491968749999813e+01 -4.317609313179149311e-04 nan
2.501730749999999759e+01 -5.509048432439933585e-04 nan
2.605969531249999704e+01 -6.762331811394628467e-04 nan
2.710208312500000005e+01 -8.093176613475083769e-04 nan
2.814447093749999596e+01 -9.470082081628194981e-04 nan
2.918685874999999896e+01 -1.089631906138893713e-03 nan
3.022924656249999842e+01 -1.239591191337235943e-03 nan
3.127163437499999432e+01 -1.391634320144663484e-03 nan
3.231402218750000088e+01 -1.537942993202340292e-03 nan
3.335640999999999678e+01 -1.677191332771610366e-03 nan
3.439879781249999979e+01 -1.808520588438056187e-03 nan
3.544118562499999570e+01 -1.928939107190469349e-03 nan
3.648357343749999870e+01 -2.034945212290750760e-03 nan
3.752596124999999461e+01 -2.130606775767068806e-03 nan
3.856834906249999761e+01 -2.213085430421590782e-03 nan
3.961073687499999352e+01 -2.284228594469306373e-03 nan
4.065312468749999653e+01 -2.349899680024677973e-03 nan
4.169551249999999243e+01 -2.407233987881701731e-03 nan
4.273790031249999544e+01 -2.452964243806851630e-03 nan
4.378028812499999844e+01 -2.483262984092876602e-03 nan
4.482267593749999435e+01 -2.497537419977241546e-03 nan
4.586506374999999025e+01 -2.499364267500372994e-03 nan
4.690745156249999326e+01 -2.497162300714429739e-03 nan
4.794983937499999627e+01 -2.500477506419448992e-03 nan
4.899222718749998506e+01 -2.513597183993597495e-03 nan
5.003461499999999518e+01 -2.538070371464758168e-03 nan
5.107700281249999819e+01 -2.580884929617027757e-03 nan
5.211939062499999409e+01 -2.649108543167043306e-03 nan
5.316177843749999710e+01 -2.745929945915333292e-03 nan
5.420416625000000010e+01 -2.873437119544255958e-03 nan
5.524655406249999601e+01 -3.030097144205504134e-03 nan
5.628894187499999191e+01 -3.216159098431708649e-03 nan
5.733132968749999492e+01 -3.433974939067871435e-03 nan
5.837371749999999793e+01 -3.678075092657028151e-03 nan
5.941610531249999383e+01 -3.945451222768737477e-03 nan
6.045849312499999684e+01 -4.241897009378156787e-03 nan
6.150088093749999274e+01 -4.560127987897589878e-03 nan
6.254326874999998864e+01 -4.897352278403406013e-03 nan
6.358565656249999165e+01 -5.257366767603655414e-03 nan
6.462804437500000176e+01 -5.632285998016696958e-03 nan
6.567043218749998346e+01 -6.019089409838116606e-03 nan
6.671281999999999357e+01 -6.412713423135547874e-03 nan
6.775520781249998947e+01 -6.805545347079446430e-03 nan
6.879759562499999959e+01 -7.192743192712527933e-03 nan
6.983998343749999549e+01 -7.577355165031381817e-03 nan
7.088237124999999139e+01 -7.965445768674851018e-03 nan
7.192475906249998729e+01 -8.354898795097202846e-03 nan
7.296714687499999741e+01 -8.739735111001775691e-03 nan
7.400953468749999331e+01 -9.124240334422835386e-03 nan
7.505192249999998921e+01 -9.509468376856809735e-03 nan
7.609431031249999933e+01 -9.886003557500085137e-03 nan
7.713669812499999523e+01 -1.025458711650192867e-02 nan
7.817908593749999113e+01 -1.061645848642192580e-02 nan
7.922147374999998704e+01 -1.097799564443920073e-02 nan
8.026386156249999715e+01 -1.134687469663350767e-02 nan
8.130624937499999305e+01 -1.172358704696659093e-02 nan
8.234863718749998895e+01 -1.210727247540413498e-02 nan
8.339102499999998486e+01 -1.249077675528043052e-02 nan
8.443341281249998076e+01 -1.286907591343890156e-02 nan
8.547580062499999087e+01 -1.324166520534345026e-02 nan
8.651818843750000099e+01 -1.360539911734563734e-02 nan
8.756057624999999689e+01 -1.396892759297457820e-02 nan
8.860296406249999279e+01 -1.434434365562259339e-02 nan
8.964535187499998869e+01 -1.473570557587364216e-02 nan
9.068773968750001302e+01 -1.514839132667614163e-02 nan
9.173012749999998050e+01 -1.558244833395289186e-02 nan
9.277251531249999061e+01 -1.603181185365662453e-02 nan
9.381490312499998652e+01 -1.648201455810038851e-02 nan
9.485729093749999663e+01 -1.693668502023462641e-02 nan
9.589967874999999253e+01 -1.739650353643173997e-02 nan
9.694206656250000265e+01 -1.785253689117741183e-02 nan
9.798445437499997013e+01 -1.829151921280039450e-02 nan
9.902684218749999445e+01 -1.872057739618424033e-02 nan
1.000692299999999904e+02 -1.914796792806786052e-02 nan
1.011116178124999863e+02 -1.958896505019883105e-02 nan
1.021540056249999964e+02 -2.004119016143082743e-02 nan
1.031963934375000065e+02 -2.049757613404992740e-02 nan
1.042387812499999882e+02 -2.096410956883512644e-02 nan
1.052811690624999841e+02 -2.144909183359816618e-02 nan
1.063235568749999942e+02 -2.194485474502977373e-02 nan
1.073659446874999901e+02 -2.245384043428733101e-02 nan
1.084083325000000002e+02 -2.298375249133524645e-02 nan
1.094507203124999961e+02 -2.353718292232484521e-02 nan
1.104931081249999920e+02 -2.411546118953306062e-02 nan
1.115354959374999879e+02 -2.471903044674941818e-02 nan
1.125778837499999838e+02 -2.536114297656530403e-02 nan
1.136202715624999797e+02 -2.604607409629491888e-02 nan
1.146626593749999898e+02 -2.679451256262715964e-02 nan
1.157050471874999857e+02 -2.760678433723162684e-02 nan
1.167474349999999959e+02 -2.847485466462307269e-02 nan
1.177898228124999918e+02 -2.940384530699285959e-02 nan
1.188322106249999877e+02 -3.039604028703324357e-02 nan
1.198745984374999694e+02 -3.144226274314254610e-02 nan
1.209169862499999937e+02 -3.252193535232433819e-02 nan
1.219593740624999896e+02 -3.364303886109604180e-02 nan
1.230017618749999855e+02 -3.481314828675380335e-02 nan
1.240441496874999814e+02 -3.602635763919020961e-02 nan
1.250865374999999773e+02 -3.727269452500442393e-02 nan
1.261289253125000158e+02 -3.855042406533265575e-02 nan
1.271713131249999833e+02 -3.986444823573692675e-02 nan
1.282137009374999934e+02 -4.121290178337655430e-02 nan
1.292560887500000035e+02 -4.259493723366669649e-02 nan
1.302984765624999852e+02 -4.401452651230414181e-02 nan
1.313408643749999669e+02 -4.546245119708997029e-02 nan
1.323832521875000054e+02 -4.691607963627897337e-02 nan
1.334256399999999871e+02 -4.835747971163406600e-02 nan
1.344680278124999973e+02 -4.975936520835322341e-02 nan
1.355104156249999789e+02 -5.110661448274489427e-02 nan
1.365528034374999891e+02 -5.239157356314472214e-02 nan
1.375951912499999992e+02 -5.360372257537726615e-02 nan
1.386375790625000093e+02 -5.473344608930630351e-02 nan
1.396799668749999910e+02 -5.579560784084380831e-02 nan
1.407223546874999727e+02 -5.678676821453820800e-02 nan
1.417647424999999828e+02 -5.769968039193640319e-02 nan
1.428071303124999929e+02 -5.852847102866265416e-02 nan
1.438495181249999746e+02 -5.928253918739900818e-02 nan
1.448919059375000131e+02 -5.997062203551306592e-02 nan
1.459342937499999948e+02 -6.060151728410589911e-02 nan
1.469766815624999765e+02 -6.117694013026730993e-02 nan
1.480190693749999866e+02 -6.170075702490762648e-02 nan
1.490614571874999683e+02 -6.218411115405397815e-02 nan
1.501038449999999784e+02 -6.262353237219631108e-02 nan
1.511462328125000170e+02 -6.300227833201588190e-02 nan
1.521886206249999987e+02 -6.331289506632697961e-02 nan
1.532310084374999803e+02 -6.355988980726845483e-02 nan
1.542733962499999905e+02 -6.375593938565959906e-02 nan
1.553157840624999437e+02 -6.389554912874850778e-02 nan
1.563581718749999823e+02 -6.398194830483816542e-02 nan
1.574005596874999924e+02 -6.403466623002851410e-02 nan
1.584429474999999741e+02 -6.404805424646065060e-02 nan
1.594853353124999842e+02 -6.403017461918414366e-02 nan
1.605277231249999943e+02 -6.398168396029135785e-02 nan
1.615701109374999476e+02 -6.390716847391531008e-02 nan
1.626124987499999861e+02 -6.383302237972376947e-02 nan
1.636548865624999962e+02 -6.376741785163553278e-02 nan
1.646972743749999779e+02 -6.372765928901691357e-02 nan
1.657396621874999880e+02 -6.372200491657309396e-02 nan
1.667820499999999697e+02 -6.376856323182356068e-02 nan
1.678244378124999514e+02 -6.385794091957086582e-02 nan
1.688668256249999615e+02 -6.397320636415382289e-02 nan
1.699092134375000001e+02 -6.410929647970886602e-02 nan
1.709516012499999817e+02 -6.427468871496710978e-02 nan
1.719939890624999634e+02 -6.445901077588178651e-02 nan
1.730363768750000020e+02 -6.465559848444502045e-02 nan
1.740787646874999552e+02 -6.487332598794171012e-02 nan
1.751211524999999938e+02 -6.513182443688214640e-02 nan
1.761635403124999755e+02 -6.544939905588642581e-02 nan
1.772059281249999856e+02 -6.584169808997974993e-02 nan
1.782483159374999957e+02 -6.632656905922806878e-02 nan
1.792907037499999774e+02 -6.692323951006795557e-02 nan
1.803330915624999875e+02 -6.762926516731571080e-02 nan
1.813754793750000260e+02 -6.843680013426112207e-02 nan
1.824178671875000077e+02 -6.934937322057754816e-02 nan
1.834602549999999610e+02 -7.035241812209536150e-02 nan
1.845026428124999427e+02 -7.143872589489741465e-02 nan
1.855450306249999812e+02 -7.255693871595669808e-02 nan
1.865874184374999913e+02 -7.372132498231243058e-02 nan
1.876298062499999730e+02 -7.493751242827306758e-02 nan
1.886721940624999831e+02 -7.619690977925375197e-02 nan
1.897145818749999933e+02 -7.748906626239882023e-02 nan
1.907569696874999750e+02 -7.879551670961615351e-02 nan
1.917993574999999851e+02 -8.008431864739073980e-02 nan
1.928417453125000236e+02 -8.129951891630360361e-02 nan
1.938841331250000053e+02 -8.241169179364959962e-02 nan
1.949265209375000154e+02 -8.342500584820655707e-02 nan
1.959689087499999403e+02 -8.435318425984716928e-02 nan
1.970112965624999504e+02 -8.520515895218960800e-02 nan
1.980536843749999889e+02 -8.598777475128438486e-02 nan
1.990960721874999706e+02 -8.669081264012146182e-02 nan
2.001384599999999807e+02 -8.728897297064708294e-02 nan
2.011808478124999908e+02 -8.778447734292349480e-02 nan
2.022232356249999725e+02 -8.817881184757048185e-02 nan
2.032656234374999826e+02 -8.846873703735713690e-02 nan
2.043080112499999927e+02 -8.865676190932636480e-02 nan
2.053503990625000029e+02 -8.878733998610821576e-02 nan
2.063927868750000130e+02 -8.886932846955697407e-02 nan
2.074351746874999662e+02 -8.890653802058989807e-02 nan
2.084775624999999764e+02 -8.890313341841271644e-02 nan
2.095199503124999865e+02 -8.887016622532195598e-02 nan
2.105623381249999682e+02 -8.880023390533964278e-02 nan
2.116047259374999783e+02 -8.870048247709316769e-02 nan
2.126471137499999884e+02 -8.860041201604074157e-02 nan
2.136895015624999701e+02 -8.853064687811140754e-02 nan
2.147318893749999802e+02 -8.849175276861687145e-02 nan
2.157742771875000187e+02 -8.850764500645735833e-02 nan
2.168166650000000004e+02 -8.857581825146232379e-02 nan
2.178590528125000105e+02 -8.872003385053406355e-02 nan
2.189014406249999922e+02 -8.896709461039498112e-02 nan
2.199438284374999739e+02 -8.928677966567954982e-02 nan
2.209862162499999840e+02 -8.965361637638902259e-02 nan
2.220286040624999657e+02 -9.002658907533145349e-02 nan
2.230709918749999758e+02 -9.034796980726855775e-02 nan
2.241133796874999859e+02 -9.060087218247936391e-02 nan
2.251557674999999676e+02 -9.074969284729217378e-02 nan
2.261981553124999778e+02 -9.078125965193528657e-02 nan
2.272405431249999594e+02 -9.065844883530993492e-02 nan
2.282829309374999980e+02 -9.034958665298242764e-02 nan
2.293253187499999797e+02 -8.987825131237037191e-02 nan
2.303677065624999898e+02 -8.930118371936957011e-02 nan
2.314100943749999715e+02 -8.869855651513713912e-02 nan
2.324524821874999816e+02 -8.806096373450933434e-02 nan
2.334948699999999917e+02 -8.736159524492848050e-02 nan
2.345372578124999734e+02 -8.658955722339445327e-02 nan
2.355796456249999835e+02 -8.574192670541835870e-02 nan
2.366220334374999652e+02 -8.481899166061812601e-02 nan
2.376644212499999753e+02 -8.382672812643521265e-02 nan
2.387068090624999570e+02 -8.279748229049688213e-02 nan
2.397491968749999387e+02 -8.176756098186510613e-02 nan
2.407915846874999772e+02 -8.075645315711810213e-02 nan
2.418339724999999873e+02 -7.975988159110847242e-02 nan
2.428763603124999690e+02 -7.876897057934373336e-02 nan
2.439187481249999792e+02 -7.779543583305581489e-02 nan
2.449611359374999893e+02 -7.684900688990015105e-02 nan
2.460035237499999710e+02 -7.591854552215637764e-02 nan
2.470459115624999811e+02 -7.499940159948981222e-02 nan
2.480882993749999628e+02 -7.410254132961890949e-02 nan
2.491306871874999445e+02 -7.322376879942971151e-02 nan
2.501730749999999546e+02 -7.234977132321485094e-02 nan
2.512154628124999363e+02 -7.145980782607813664e-02 nan
2.522578506250000316e+02 -7.055694393857991908e-02 nan
2.533002384374999849e+02 -6.966141767180511479e-02 nan
2.543426262499999666e+02 -6.877930725086917052e-02 nan
2.553850140624999767e+02 -6.789515806418533472e-02 nan
2.564274018749999868e+02 -6.700036673073284099e-02 nan
2.574697896874999969e+02 -6.607249956361993526e-02 nan
2.585121775000000071e+02 -6.510602564789597091e-02 nan
2.595545653124999603e+02 -6.407818939848397566e-02 nan
2.605969531249999704e+02 -6.298798937798888442e-02 nan
2.616393409374999237e+02 -6.183737743847844692e-02 nan
2.626817287499999338e+02 -6.063060509225559613e-02 nan
2.637241165624999439e+02 -5.932939578123436197e-02 nan
2.647665043750000109e+02 -5.791550266272105230e-02 nan
2.658088921874999642e+02 -5.637784233294451663e-02 nan
2.668512799999999743e+02 -5.467110017848786363e-02 nan
2.678936678124999844e+02 -5.277866923000634758e-02 nan
2.689360556249999945e+02 -5.074667658721909724e-02 nan
2.699784434374999478e+02 -4.859607952243755191e-02 nan
2.710208312499999579e+02 -4.633861915012296717e-02 nan
2.720632190624999680e+02 -4.400140118344447737e-02 nan
2.731056068749999781e+02 -4.163584114339161091e-02 nan
2.741479946874999882e+02 -3.925272828307663220e-02 nan
2.751903824999999983e+02 -3.686792774875163881e-02 nan
2.762327703125000085e+02 -3.448319151572426522e-02 nan
2.772751581250000186e+02 -3.209765700300405700e-02 nan
2.783175459374999718e+02 -2.972325491160833499e-02 nan
2.793599337499999820e+02 -2.739250609741220033e-02 nan
2.804023215624999921e+02 -2.514146166529816762e-02 nan
2.814447093749999453e+02 -2.300133108800008624e-02 nan
2.824870971874999555e+02 -2.101707442446909199e-02 nan
2.835294849999999656e+02 -1.921315461720287873e-02 nan
2.845718728124999757e+02 -1.760514390813740573e-02 nan
2.856142606249999858e+02 -1.617327695644448643e-02 nan
2.866566484374999959e+02 -1.488278267418988859e-02 nan
2.876990362499999492e+02 -1.372071866538748103e-02 nan
2.887414240625000161e+02 -1.269875466320413010e-02 nan
2.897838118750000262e+02 -1.179940153360947014e-02 nan
2.908261996875000364e+02 -1.102022040476168668e-02 nan
2.918685874999999896e+02 -1.037792097643171207e-02 nan
2.929109753124999997e+02 -9.875686054492696653e-03 nan
2.939533631249999530e+02 -9.500996339182180006e-03 nan
2.949957509374999631e+02 -9.241945568382189946e-03 nan
2.960381387499999732e+02 -9.067670443825004423e-03 nan
2.970805265624999834e+02 -8.975521903555744307e-03 nan
2.981229143749999366e+02 -8.975943968283717211e-03 nan
2.991653021874998899e+02 -9.040043932553504247e-03 nan
3.002076899999999569e+02 -9.140799079970722552e-03 nan
3.012500778125000238e+02 -9.229811570466567305e-03 nan
3.022924656250000339e+02 -9.285518356872711487e-03 nan
3.033348534374999872e+02 -9.290526285369589410e-03 nan
3.043772412499999973e+02 -9.207784220847566037e-03 nan
3.054196290624999506e+02 -9.009066148764795223e-03 nan
3.064620168749999607e+02 -8.688259756009120149e-03 nan
3.075044046874999708e+02 -8.222568800734859906e-03 nan
3.085467924999999809e+02 -7.593734870586565933e-03 nan
3.095891803124999910e+02 -6.813700897389765587e-03 nan
3.106315681249998875e+02 -5.885389200704541079e-03 nan
3.116739559374999544e+02 -4.806579047597889232e-03 nan
3.127163437499999645e+02 -3.580830687470337725e-03 nan
3.137587315624999746e+02 -2.226528439455047192e-03 nan
3.148011193749999848e+02 -7.425527208361620835e-04 nan
3.158435071874999949e+02 8.585906439667612133e-04 nan
3.168858949999999481e+02 2.560198521934425875e-03 nan
3.179282828124999583e+02 4.369646084098843808e-03 nan
3.189706706249999684e+02 6.306606193494018742e-03 nan
3.200130584374999785e+02 8.343177546454361160e-03 nan
3.210554462499999886e+02 1.046813834903745355e-02 nan
3.220978340624999419e+02 1.265575615926983755e-02 nan
3.231402218749998951e+02 1.489597635013756305e-02 nan
3.241826096874999621e+02 1.714648765148157894e-02 nan
3.252249974999999722e+02 1.937888496398076921e-02 nan
3.262673853124999823e+02 2.157161565958259919e-02 nan
3.273097731249999924e+02 2.367669495079804953e-02 nan
3.283521609374999457e+02 2.567279145721884648e-02 nan
3.293945487499999558e+02 2.753915598603767778e-02 nan
3.304369365624999659e+02 2.925129984875185496e-02 nan
3.314793243749999760e+02 3.080582182039920403e-02 nan
3.325217121875000430e+02 3.218105234838070094e-02 nan
3.335640999999999394e+02 3.335613189018860059e-02 nan
3.346064878124999495e+02 3.433402165109772364e-02 nan
3.356488756249999028e+02 3.511183041849752495e-02 nan
3.366912634374999698e+02 3.570929231038322271e-02 nan
3.377336512499999230e+02 3.613052994092180725e-02 nan
3.387760390624999900e+02 3.637098217663103927e-02 nan
3.398184268750000001e+02 3.644900628211478200e-02 nan
3.408608146874999534e+02 3.639945886095835581e-02 nan
3.419032024999999635e+02 3.622520602372647502e-02 nan
3.429455903124999168e+02 3.597930508291907747e-02 nan
3.439879781249999269e+02 3.571351954703289033e-02 nan
3.450303659375000507e+02 3.544220205398768142e-02 nan
3.460727537500000039e+02 3.517802128956859509e-02 nan
3.471151415624999572e+02 3.492849541520176571e-02 nan
3.481575293749999105e+02 3.471120966258461893e-02 nan
3.491999171874999774e+02 3.452848092513621792e-02 nan
3.502423049999999876e+02 3.437940526525268270e-02 nan
3.512846928124999408e+02 3.425412022278234714e-02 nan
3.523270806249999509e+02 3.416617084630291235e-02 nan
3.533694684374999611e+02 3.411191809475866421e-02 nan
3.544118562499999712e+02 3.410800931955698667e-02 nan
3.554542440624999244e+02 3.414179869734990103e-02 nan
3.564966318749999914e+02 3.421379726086531958e-02 nan
3.575390196875000015e+02 3.431600056198996773e-02 nan
3.585814074999999548e+02 3.440237911530269477e-02 nan
3.596237953124999649e+02 3.447657946336890600e-02 nan
3.606661831249999750e+02 3.454954587510966624e-02 nan
3.617085709374999851e+02 3.462410762265366593e-02 nan
3.627509587500000521e+02 3.470017992725366041e-02 nan
3.637933465624999485e+02 3.476700922958197992e-02 nan
3.648357343750000155e+02 3.480448013413550701e-02 nan
3.658781221874999687e+02 3.478743685708157729e-02 nan
3.669205099999999220e+02 3.470548087195690634e-02 nan
3.679628978125000458e+02 3.454425947735029201e-02 nan
3.690052856249998854e+02 3.430246065617542639e-02 nan
3.700476734375000092e+02 3.398310005290994251e-02 nan
3.710900612499999625e+02 3.361131511244802583e-02 nan
3.721324490624999726e+02 3.319142738160013595e-02 nan
3.731748368749999827e+02 3.272913663864557288e-02 nan
3.742172246874999360e+02 3.223886689159310981e-02 nan
3.752596124999999461e+02 3.173665587335827709e-02 nan
3.763020003124998993e+02 3.125530062802595044e-02 nan
3.773443881249999663e+02 3.077903764934430964e-02 nan
3.783867759374999196e+02 3.028852145990518219e-02 nan
3.794291637499999865e+02 2.979852680761513328e-02 nan
3.804715515624999398e+02 2.930691905840016043e-02 nan
3.815139393749999499e+02 2.882415897181794806e-02 nan
3.825563271874999600e+02 2.836685742776312580e-02 nan
3.835987149999999701e+02 2.796612519984159606e-02 nan
3.846411028124999802e+02 2.765099306720519845e-02 nan
3.856834906250000472e+02 2.740738067308601256e-02 nan
3.867258784374999436e+02 2.718031159499684213e-02 nan
3.877682662500000106e+02 2.699021019905167851e-02 nan
3.888106540624999639e+02 2.680546966608510218e-02 nan
3.898530418750000308e+02 2.662298097617327164e-02 nan
3.908954296874999841e+02 2.642136115482529579e-02 nan
3.919378174999998805e+02 2.621892934304453915e-02 nan
3.929802053125000043e+02 2.599911113780506433e-02 nan
3.940225931249999007e+02 2.575412452297110022e-02 nan
3.950649809375000245e+02 2.553420889364976798e-02 nan
3.961073687499999778e+02 2.537209988993555099e-02 nan
3.971497565624999879e+02 2.528597174210994725e-02 nan
3.981921443749999412e+02 2.528012211047125923e-02 nan
3.992345321874998945e+02 2.539535875749293625e-02 nan
4.002769199999999614e+02 2.564425778381768106e-02 nan
4.013193078124999147e+02 2.603303839750081838e-02 nan
4.023616956249999816e+02 2.658796404541929892e-02 nan
4.034040834374999349e+02 2.733182043707965692e-02 nan
4.044464712499999450e+02 2.825055063977044423e-02 nan
4.054888590624999551e+02 2.932273470800050852e-02 nan
4.065312468749999653e+02 3.052131927593093597e-02 nan
4.075736346874999754e+02 3.178882721376197207e-02 nan
4.086160224999999855e+02 3.312465808709236237e-02 nan
4.096584103124999388e+02 3.453189985270888052e-02 nan
4.107007981250000057e+02 3.601990883624017759e-02 nan
4.117431859374999590e+02 3.756511822986630111e-02 nan
4.127855737500000259e+02 3.914558508421356331e-02 nan
4.138279615624999792e+02 4.074257247670959314e-02 nan
4.148703493749999325e+02 4.234248944086782540e-02 nan
4.159127371874999994e+02 4.394787645020398203e-02 nan
4.169551249999999527e+02 4.557179956097173745e-02 nan
4.179975128125000197e+02 4.721558438658080004e-02 nan
4.190399006249999729e+02 4.884910953930449162e-02 nan
4.200822884374999830e+02 5.044502576351572731e-02 nan
4.211246762499999363e+02 5.198347183656049086e-02 nan
4.221670640624998896e+02 5.342462258263119823e-02 nan
4.232094518749999565e+02 5.477367583123726735e-02 nan
4.242518396874999098e+02 5.603090973778168671e-02 nan
4.252942274999999768e+02 5.715975271835627147e-02 nan
4.263366153124998732e+02 5.815932996153483359e-02 nan
4.273790031249999402e+02 5.904870898290714987e-02 nan
4.284213909375000640e+02 5.982595073056351520e-02 nan
4.294637787499999604e+02 6.047955130747495467e-02 nan
4.305061665625000273e+02 6.098171486382930606e-02 nan
4.315485543750000375e+02 6.136859821581097663e-02 nan
4.325909421874998770e+02 6.166380999000076191e-02 nan
4.336333300000000008e+02 6.185765498653661432e-02 nan
4.346757178124999541e+02 6.193897066937226192e-02 nan
4.357181056250000211e+02 6.193039606480688075e-02 nan
4.367604934374999743e+02 6.191311756237649622e-02 nan
4.378028812499999844e+02 6.189914755349112951e-02 nan
4.388452690624999946e+02 6.192103328392573047e-02 nan
4.398876568749999478e+02 6.202444956965302847e-02 nan
4.409300446875000148e+02 6.219309307611686766e-02 nan
4.419724324999999681e+02 6.239775356933607853e-02 nan
4.430148203125000350e+02 6.263117921654370868e-02 nan
4.440572081249999314e+02 6.291778941369896572e-02 nan
4.450995959374998847e+02 6.322662133032230791e-02 nan
4.461419837499999517e+02 6.351652578553079742e-02 nan
4.471843715624999049e+02 6.376194907924503941e-02 nan
4.482267593749999719e+02 6.394456328507280851e-02 nan
4.492691471874999252e+02 6.403389551367566490e-02 nan
4.503115349999999353e+02 6.411911564111272277e-02 nan
4.513539228124999454e+02 6.435523746262084011e-02 nan
4.523963106249999555e+02 6.477547351883872206e-02 nan
4.534386984375000225e+02 6.542466413250680457e-02 nan
4.544810862499999189e+02 6.631966309047343522e-02 nan
4.555234740625000427e+02 6.742390625405692006e-02 nan
4.565658618749999960e+02 6.872290075030695888e-02 nan
4.576082496874998924e+02 7.023742395049303866e-02 nan
4.586506374999999593e+02 7.203397252417964580e-02 nan
4.596930253124999695e+02 7.414216760189418221e-02 nan
4.607354131249999796e+02 7.652050818917421893e-02 nan
4.617778009374999328e+02 7.905281611247649831e-02 nan
4.628201887499999430e+02 8.166384174359486714e-02 nan
4.638625765625000099e+02 8.435226921503180542e-02 nan
4.649049643749999632e+02 8.717013702715525891e-02 nan
4.659473521875000301e+02 9.013278008528613494e-02 nan
4.669897399999999834e+02 9.320512338762410032e-02 nan
4.680321278124999935e+02 9.631913293448446378e-02 nan
4.690745156249999468e+02 9.946993421385286194e-02 nan
4.701169034374999001e+02 1.025966691300502776e-01 nan
4.711592912499999670e+02 1.056839002776736036e-01 nan
4.722016790624999203e+02 1.086237418893273299e-01 nan
4.732440668749999304e+02 1.113375396018096986e-01 nan
4.742864546874998837e+02 1.138303800693883927e-01 nan
4.753288424999999506e+02 1.161166592140497889e-01 nan
4.763712303124999607e+02 1.182192576723297694e-01 nan
4.774136181249999140e+02 1.200871123388290718e-01 nan
4.784560059375000378e+02 1.217402250170562805e-01 nan
4.794983937499998774e+02 1.231534318719590404e-01 nan
4.805407815625000012e+02 1.243059449358895341e-01 nan
4.815831693749999545e+02 1.251911458176236946e-01 nan
4.826255571874998509e+02 1.257773176772426504e-01 nan
4.836679449999999747e+02 1.260575724099554096e-01 nan
4.847103328124999280e+02 1.260201242114363795e-01 nan
4.857527206249999381e+02 1.256314375386591298e-01 nan
4.867951084375000050e+02 1.248725017148807348e-01 nan
4.878374962499999583e+02 1.237662043489846653e-01 nan
4.888798840625000253e+02 1.223309912471692851e-01 nan
4.899222718749999785e+02 1.206078702128247082e-01 nan
4.909646596874999886e+02 1.186650038660640449e-01 nan
4.920070474999999419e+02 1.166735964544367565e-01 nan
4.930494353124999520e+02 1.147938518648051742e-01 nan
4.940918231249999621e+02 1.131152630190142006e-01 nan
4.951342109374999154e+02 1.117386632179324657e-01 nan
4.961765987499999255e+02 1.107829782983841271e-01 nan
4.972189865624998788e+02 1.102354783750750800e-01 nan
4.982613743749998889e+02 1.101116462198880042e-01 nan
4.993037621874999559e+02 1.103903642645261973e-01 nan
5.003461499999999091e+02 1.110443750285798892e-01 nan
5.013885378124999761e+02 1.120927283495367632e-01 nan
5.024309256249998725e+02 1.135257828809554947e-01 nan
5.034733134374999963e+02 1.153735894987303334e-01 nan
5.045157012500000633e+02 1.176054787835648652e-01 nan
5.055580890625000166e+02 1.202197012188707115e-01 nan
5.066004768749999698e+02 1.231753253054425068e-01 nan
5.076428646874998094e+02 1.265081142024608862e-01 nan
5.086852524999999332e+02 1.301747277634297539e-01 nan
5.097276403124998865e+02 1.341331310367602780e-01 nan
5.107700281249999534e+02 1.383090465582978990e-01 nan
5.118124159375000204e+02 1.425934000080091302e-01 nan
5.128548037499999737e+02 1.468890387948753595e-01 nan
5.138971915624999838e+02 1.510879695271962753e-01 nan
5.149395793749999939e+02 1.551312115195297991e-01 nan
5.159819671875000040e+02 1.590249135439545380e-01 nan
5.170243550000000141e+02 1.627027584771436608e-01 nan
5.180667428124999105e+02 1.662047243963133969e-01 nan
5.191091306249999207e+02 1.695808195348686986e-01 nan
5.201515184374999308e+02 1.727650769359623251e-01 nan
5.211939062499999409e+02 1.756604693180008336e-01 nan
5.222362940624999510e+02 1.781543872901769632e-01 nan
5.232786818749998474e+02 1.802300241747849530e-01 nan
5.243210696874999712e+02 1.818996295245214334e-01 nan
5.253634574999998677e+02 1.831948243200951509e-01 nan
5.264058453124999915e+02 1.841536880952661104e-01 nan
5.274482331249998879e+02 1.847559196156371986e-01 nan
5.284906209375000117e+02 1.850034475369939369e-01 nan
5.295330087500000218e+02 1.849437531668343127e-01 nan
5.305753965625000319e+02 1.846802395821911524e-01 nan
5.316177843749999283e+02 1.843130955211373934e-01 nan
5.326601721874998248e+02 1.839935694734942118e-01 nan
5.337025599999999486e+02 1.837883643918700738e-01 nan
5.347449478124999587e+02 1.837627477905574569e-01 nan
5.357873356249999688e+02 1.838819666838822364e-01 nan
5.368297234374999789e+02 1.841534256724026708e-01 nan
5.378721112499999890e+02 1.845241518839217942e-01 nan
5.389144990624999991e+02 1.849296958088260112e-01 nan
5.399568868749998956e+02 1.854147560200345435e-01 nan
5.409992746874999057e+02 1.860148691023566503e-01 nan
5.420416624999999158e+02 1.866513689492148576e-01 nan
5.430840503124999259e+02 1.872623570745490795e-01 nan
5.441264381249999360e+02 1.878483112675022326e-01 nan
5.451688259374999461e+02 1.884240355555792945e-01 nan
5.462112137499999562e+02 1.889715619646545886e-01 nan
5.472536015624999663e+02 1.893899013201840731e-01 nan
5.482959893749999765e+02 1.896384138659348295e-01 nan
5.493383771874999866e+02 1.897525137453470734e-01 nan
5.503807649999999967e+02 1.897811835359031196e-01 nan
5.514231528124998931e+02 1.897802922026052830e-01 nan
5.524655406250000169e+02 1.897921829335535993e-01 nan
5.535079284374999133e+02 1.898694618636675990e-01 nan
5.545503162500000371e+02 1.900868383132716666e-01 nan
5.555927040624999336e+02 1.904512290504170036e-01 nan
5.566350918749999437e+02 1.909337290237387297e-01 nan
5.576774796874999538e+02 1.914446119028720972e-01 nan
5.587198674999999639e+02 1.920256730699669845e-01 nan
5.597622553124999740e+02 1.927217366345939098e-01 nan
5.608046431249999841e+02 1.936017739457138731e-01 nan
5.618470309374999943e+02 1.945970094189293231e-01 nan
5.628894187499998907e+02 1.956197191792259371e-01 nan
5.639318065624999008e+02 1.966582430303700502e-01 nan
5.649741943749999109e+02 1.977560900353745321e-01 nan
5.660165821874999210e+02 1.990898799614901904e-01 nan
5.670589699999999311e+02 2.008741619591651872e-01 nan
5.681013578124999412e+02 2.032030287958892512e-01 nan
5.691437456249999514e+02 2.060840858010297705e-01 nan
5.701861334374999615e+02 2.094973966108171215e-01 nan
5.712285212499999716e+02 2.133426590023168590e-01 nan
5.722709090624999817e+02 2.175134949035590903e-01 nan
5.733132968749999918e+02 2.220466065507211706e-01 nan
5.743556846874998882e+02 2.269114017861530996e-01 nan
5.753980724999998984e+02 2.321596624638082584e-01 nan
5.764404603124999085e+02 2.377784139362897342e-01 nan
5.774828481250000323e+02 2.437567031209111335e-01 nan
5.785252359374999287e+02 2.499654970866933557e-01 nan
5.795676237500000525e+02 2.562234516558408171e-01 nan
5.806100115624999489e+02 2.623705703038086146e-01 nan
5.816523993750000727e+02 2.685431173362022861e-01 nan
5.826947871874999691e+02 2.747440494981532311e-01 nan
5.837371749999999793e+02 2.809249619008193921e-01 nan
5.847795628124999894e+02 2.870164122570013632e-01 nan
5.858219506249999995e+02 2.927961696227996402e-01 nan
5.868643384374998959e+02 2.980368687522856330e-01 nan
5.879067262499999060e+02 3.025768015165148928e-01 nan
5.889491140624999161e+02 3.064544124348707044e-01 nan
5.899915018749999263e+02 3.097241280847373712e-01 nan
5.910338896874999364e+02 3.123914614491614117e-01 nan
5.920762774999999465e+02 3.144116781658725657e-01 nan
5.931186653124999566e+02 3.158973496200196962e-01 nan
5.941610531249999667e+02 3.169798244187436165e-01 nan
5.952034409374999768e+02 3.177053666848663749e-01 nan
5.962458287499998733e+02 3.180502283151118714e-01 nan
5.972882165624999971e+02 3.180081271398480514e-01 nan
5.983306043749997798e+02 3.176078643067621332e-01 nan
5.993729921874999036e+02 3.168943557944878808e-01 nan
6.004153799999999137e+02 3.159729116116962722e-01 nan
6.014577678124999238e+02 3.149292340919576105e-01 nan
6.025001556250000476e+02 3.138419002364787325e-01 nan
6.035425434374999440e+02 3.127792477224806689e-01 nan
6.045849312500000678e+02 3.118910307720359487e-01 nan
6.056273190624999643e+02 3.111325394487645113e-01 nan
6.066697068749999744e+02 3.104495815757459809e-01 nan
6.077120946874999845e+02 3.098052828942561288e-01 nan
6.087544824999999946e+02 3.093153224730127437e-01 nan
6.097968703124998910e+02 3.089997096290297840e-01 nan
6.108392581249999012e+02 3.088896047807916379e-01 nan
6.118816459374999113e+02 3.089557434041450001e-01 nan
6.129240337499999214e+02 3.089512728928927032e-01 nan
6.139664215624999315e+02 3.087096587141631154e-01 nan
6.150088093749999416e+02 3.082678231529432100e-01 nan
6.160511971874999517e+02 3.076736806708610938e-01 nan
6.170935849999999618e+02 3.071243596192436698e-01 nan
6.181359728124999720e+02 3.069570342058767221e-01 nan
6.191783606249999821e+02 3.073052379938001621e-01 nan
6.202207484374999922e+02 3.082426157816899881e-01 nan
6.212631362499997749e+02 3.096880567861115541e-01 nan
6.223055240624998987e+02 3.116007183623972221e-01 nan
6.233479118749999088e+02 3.138950714207069392e-01 nan
6.243902996874999189e+02 3.165821850571082230e-01 nan
6.254326874999999291e+02 3.197218431289123863e-01 nan
6.264750753124999392e+02 3.234573513792349253e-01 nan
6.275174631249999493e+02 3.276553975672082952e-01 nan
6.285598509374999594e+02 3.323292508333113293e-01 nan
6.296022387499999695e+02 3.376615710707473461e-01 nan
6.306446265625000933e+02 3.437154235262704915e-01 nan
6.316870143749999897e+02 3.503222957279061855e-01 nan
6.327294021874998862e+02 3.573467891574526600e-01 nan
6.337717899999998963e+02 3.646566596850868702e-01 nan
6.348141778124999064e+02 3.720748647345200055e-01 nan
6.358565656249999165e+02 3.794732722120153223e-01 nan
6.368989534374999266e+02 3.868537156291678158e-01 nan
6.379413412499999367e+02 3.942798520785792959e-01 nan
6.389837290624999468e+02 4.016066454226767668e-01 nan
6.400261168749999570e+02 4.087331608320727838e-01 nan
6.410685046874999671e+02 4.155064970720401263e-01 nan
6.421108924999999772e+02 4.218059816468775480e-01 nan
6.431532803124999873e+02 4.276050816855518910e-01 nan
6.441956681249998837e+02 4.327987173449878711e-01 nan
6.452380559374998938e+02 4.373365046912898180e-01 nan
6.462804437499997903e+02 4.411105024473580549e-01 nan
6.473228315624999141e+02 4.440419635933321452e-01 nan
6.483652193749999242e+02 4.460488306703540573e-01 nan
6.494076071874999343e+02 4.471417397447829956e-01 nan
6.504499949999999444e+02 4.472720282562319127e-01 nan
6.514923828124998408e+02 4.464918177553118817e-01 nan
6.525347706249999646e+02 4.449628021924039167e-01 nan
6.535771584375000884e+02 4.428411439254897886e-01 nan
6.546195462499999849e+02 4.402158392710777690e-01 nan
6.556619340624998813e+02 4.373066351489485193e-01 nan
6.567043218749998914e+02 4.343155428302125642e-01 nan
6.577467096874999015e+02 4.313166562612136268e-01 nan
6.587890974999999116e+02 4.285885205869357506e-01 nan
6.598314853125000354e+02 4.263765045662948339e-01 nan
6.608738731249999319e+02 4.249120486995647816e-01 nan
6.619162609374999420e+02 4.242784235906347234e-01 nan
6.629586487499999521e+02 4.247105913872917249e-01 nan
6.640010365624999622e+02 4.262193368106950153e-01 nan
6.650434243750000860e+02 4.287243143268528733e-01 nan
6.660858121874999824e+02 4.322470113054435181e-01 nan
6.671281999999998789e+02 4.368716414365403367e-01 nan
6.681705878124998890e+02 4.425448707243839763e-01 nan
6.692129756249998991e+02 4.493298286710603051e-01 nan
6.702553634374999092e+02 4.571472690683613394e-01 nan
6.712977512499998056e+02 4.658560494968817522e-01 nan
6.723401390624999294e+02 4.752346051646187952e-01 nan
6.733825268749999395e+02 4.852660611865298179e-01 nan
6.744249146875000633e+02 4.957756788359040101e-01 nan
6.754673024999998461e+02 5.064415221412175150e-01 nan
6.765096903124998562e+02 5.170137993396490828e-01 nan
6.775520781249999800e+02 5.275017735442051325e-01 nan
6.785944659375001038e+02 5.378195215730379175e-01 nan
6.796368537500000002e+02 5.478056796589525490e-01 nan
6.806792415624997830e+02 5.573033929942785569e-01 nan
6.817216293749999068e+02 5.661109739390899342e-01 nan
6.827640171874999169e+02 5.739822848434985580e-01 nan
6.838064049999999270e+02 5.806617315586275474e-01 nan
6.848487928124999371e+02 5.861391722251600989e-01 nan
6.858911806249998335e+02 5.902239993776094984e-01 nan
6.869335684374999573e+02 5.929493705296380313e-01 nan
6.879759562499998538e+02 5.943926538098076584e-01 nan
6.890183440624999776e+02 5.945172859934984011e-01 nan
6.900607318750001014e+02 5.933717881774969172e-01 nan
6.911031196874998841e+02 5.909075000259256250e-01 nan
6.921455075000000079e+02 5.871051427134283962e-01 nan
6.931878953124999043e+02 5.820313591011903043e-01 nan
6.942302831249999144e+02 5.760238347684190074e-01 nan
6.952726709375000382e+02 5.694056893869836600e-01 nan
6.963150587499998210e+02 5.624389144549994946e-01 nan
6.973574465624999448e+02 5.553576089514153935e-01 nan
6.983998343749999549e+02 5.484028794182687072e-01 nan
6.994422221875000787e+02 5.418188276377682300e-01 nan
7.004846099999999751e+02 5.357597420691448953e-01 nan
7.015269978124999852e+02 5.301814999349314661e-01 nan
7.025693856249998817e+02 5.250066164105224864e-01 nan
7.036117734375000055e+02 5.204187283293650879e-01 nan
7.046541612499999019e+02 5.165275870990218010e-01 nan
7.056965490624999120e+02 5.135025162089887907e-01 nan
7.067389368749999221e+02 5.113703821990016607e-01 nan
7.077813246874998185e+02 5.102698049766178912e-01 nan
7.088237124999999423e+02 5.100300672791457934e-01 nan
7.098661003124999525e+02 5.104588642270524446e-01 nan
7.109084881249998489e+02 5.115382880029701873e-01 nan
7.119508759374998590e+02 5.131832974020613669e-01 nan
7.129932637499999828e+02 5.153040601329372805e-01 nan
7.140356515624999929e+02 5.179717524383624649e-01 nan
7.150780393750000030e+02 5.212061895704032111e-01 nan
7.161204271874997858e+02 5.249433028015455527e-01 nan
7.171628149999999096e+02 5.292848022910181527e-01 nan
7.182052028125000334e+02 5.343383017487890463e-01 nan
7.192475906249999298e+02 5.399295566468631513e-01 nan
7.202899784374999399e+02 5.459347945366732624e-01 nan
7.213323662499999500e+02 5.523108646238674702e-01 nan
7.223747540624998464e+02 5.591304414742190865e-01 nan
7.234171418749999702e+02 5.663991328309978535e-01 nan
7.244595296874999804e+02 5.740565666894861252e-01 nan
7.255019175000001042e+02 5.820074374481736257e-01 nan
7.265443053124997732e+02 5.901108497141809295e-01 nan
7.275866931249998970e+02 5.983307942821127767e-01 nan
7.286290809374999071e+02 6.066500239143786111e-01 nan
7.296714687500000309e+02 6.149692967304676294e-01 nan
7.307138565624999273e+02 6.230416221055086190e-01 nan
7.317562443749999375e+02 6.308272864047452799e-01 nan
7.327986321874999476e+02 6.383189740154833203e-01 nan
7.338410199999998440e+02 6.454329285109938752e-01 nan
7.348834078124999678e+02 6.521317477904302606e-01 nan
7.359257956250000916e+02 6.583769083479267259e-01 nan
7.369681834374998743e+02 6.641239049407303696e-01 nan
7.380105712499997708e+02 6.693333062270756528e-01 nan
7.390529590624998946e+02 6.739796013951426801e-01 nan
7.400953468750000184e+02 6.779004923037730279e-01 nan
7.411377346874998011e+02 6.809276847771248420e-01 nan
7.421801224999999249e+02 6.829373007659054196e-01 nan
7.432225103124999350e+02 6.841518682602036883e-01 nan
7.442648981249999451e+02 6.847109543892959671e-01 nan
7.453072859375000689e+02 6.847290690024481208e-01 nan
7.463496737499999654e+02 6.842052126269488888e-01 nan
7.473920615624999755e+02 6.832401694486431865e-01 nan
7.484344493749998719e+02 6.820519301745577856e-01 nan
7.494768371874999957e+02 6.805600755280925007e-01 nan
7.505192249999998921e+02 6.786945654217171331e-01 nan
7.515616128124999022e+02 6.765351286993008806e-01 nan
7.526040006249997987e+02 6.741744548342483156e-01 nan
7.536463884374999225e+02 6.716916267167558630e-01 nan
7.546887762499999326e+02 6.691616390660124480e-01 nan
7.557311640624999427e+02 6.665157826029055599e-01 nan
7.567735518749998391e+02 6.636734236988730551e-01 nan
7.578159396874998492e+02 6.606674386924553666e-01 nan
7.588583274999999730e+02 6.576230698177321088e-01 nan
7.599007153124999832e+02 6.545013210330301590e-01 nan
7.609431031249998796e+02 6.513200789104875987e-01 nan
7.619854909374997760e+02 6.481479624553836416e-01 nan
7.630278787499998998e+02 6.450205233564458851e-01 nan
7.640702665625000236e+02 6.418175963101813153e-01 nan
7.651126543749999200e+02 6.385081794151767909e-01 nan
7.661550421875000438e+02 6.350806527144436942e-01 nan
7.671974299999999403e+02 6.315218565751807844e-01 nan
7.682398178125000641e+02 6.277455154857283226e-01 nan
7.692822056249999605e+02 6.235658074006611429e-01 nan
7.703245934374999706e+02 6.189721658287274941e-01 nan
7.713669812500000944e+02 6.141338474994482155e-01 nan
7.724093690624997635e+02 6.092048801292149207e-01 nan
7.734517568749998873e+02 6.043528885471709522e-01 nan
7.744941446874998974e+02 5.995463167564447637e-01 nan
7.755365325000000212e+02 5.946715214282427553e-01 nan
7.765789203124998039e+02 5.897320757351520726e-01 nan
7.776213081249999277e+02 5.847303383405506594e-01 nan
7.786636959374999378e+02 5.796499638250964814e-01 nan
7.797060837500000616e+02 5.744788669241227552e-01 nan
7.807484715624999581e+02 5.691973907509639830e-01 nan
7.817908593749999682e+02 5.638110177989985594e-01 nan
7.828332471874999783e+02 5.583953768852678579e-01 nan
7.838756349999997610e+02 5.530194797848331234e-01 nan
7.849180228124998848e+02 5.476903656949301258e-01 nan
7.859604106250000086e+02 5.425092750005111597e-01 nan
7.870027984374997914e+02 5.375511657381166764e-01 nan
7.880451862499998015e+02 5.328777855456698909e-01 nan
7.890875740624999253e+02 5.284367946816095341e-01 nan
7.901299618750000491e+02 5.241792689331710164e-01 nan
7.911723496875000592e+02 5.201544908058246541e-01 nan
7.922147374999999556e+02 5.164274544653588706e-01 nan
7.932571253124999657e+02 5.131074154238057794e-01 nan
7.942995131249999758e+02 5.100740707982809319e-01 nan
7.953419009374998723e+02 5.072505833508889062e-01 nan
7.963842887499998824e+02 5.046249216515210634e-01 nan
7.974266765624998925e+02 5.022341568460038097e-01 nan
7.984690643749997889e+02 5.000911772542075973e-01 nan
7.995114521874999127e+02 4.981935408155941936e-01 nan
8.005538399999999228e+02 4.964181523793607109e-01 nan
8.015962278125000466e+02 4.946895122027499259e-01 nan
8.026386156249998294e+02 4.929290252984381837e-01 nan
8.036810034374999532e+02 4.910479275800967436e-01 nan
8.047233912499999633e+02 4.889156254736894969e-01 nan
8.057657790624999734e+02 4.864386129897888544e-01 nan
8.068081668749998698e+02 4.835706316815684414e-01 nan
8.078505546874998799e+02 4.803872856063955421e-01 nan
8.088929424999998901e+02 4.769075051190172498e-01 nan
8.099353303124997865e+02 4.731183589440974835e-01 nan
8.109777181249999103e+02 4.690669638969426902e-01 nan
8.120201059374998067e+02 4.648079083126097633e-01 nan
8.130624937499999305e+02 4.603957999759742403e-01 nan
8.141048815625000543e+02 4.558714394120306768e-01 nan
8.151472693749999507e+02 4.513218239604559479e-01 nan
8.161896571875000745e+02 4.467411792522877345e-01 nan
8.172320449999999710e+02 4.421065884538315505e-01 nan
8.182744328124998674e+02 4.376180152037778548e-01 nan
8.193168206249998775e+02 4.333528687324177397e-01 nan
8.203592084374998876e+02 4.293252414561414820e-01 nan
8.214015962500000114e+02 4.255531675191495111e-01 nan
8.224439840624997942e+02 4.220473040370709139e-01 nan
8.234863718749999180e+02 4.187456426870928006e-01 nan
8.245287596874999281e+02 4.157276436389176766e-01 nan
8.255711475000000519e+02 4.130005264838043644e-01 nan
8.266135353124999483e+02 4.105451707290608265e-01 nan
8.276559231249999584e+02 4.084209270552296989e-01 nan
8.286983109374999685e+02 4.066778904706236375e-01 nan
8.297406987499998650e+02 4.053021353367014523e-01 nan
8.307830865624998751e+02 4.042406856527851478e-01 nan
8.318254743749999989e+02 4.033641323289514080e-01 nan
8.328678621874997816e+02 4.025968148145699921e-01 nan
8.339102499999999054e+02 4.018589341835505646e-01 nan
8.349526378125000292e+02 4.011127436331007878e-01 nan
8.359950256250000393e+02 4.003915556134185483e-01 nan
8.370374134374998221e+02 3.995999580324329781e-01 nan
8.380798012499999459e+02 3.986977867822414368e-01 nan
8.391221890624998423e+02 3.976383245337276051e-01 nan
8.401645768749999661e+02 3.963101770947856650e-01 nan
8.412069646874998625e+02 3.946292068369043893e-01 nan
8.422493524999998726e+02 3.925625337740707987e-01 nan
8.432917403124996554e+02 3.900743360544296490e-01 nan
8.443341281249997792e+02 3.871881567593578044e-01 nan
8.453765159374999030e+02 3.838842986999575491e-01 nan
8.464189037499999131e+02 3.801467790112256218e-01 nan
8.474612915624999232e+02 3.759778859767646253e-01 nan
8.485036793749998196e+02 3.714585573880642144e-01 nan
8.495460671874999434e+02 3.666067509825208237e-01 nan
8.505884549999999535e+02 3.614842401228153257e-01 nan
8.516308428125000773e+02 3.561673749154037338e-01 nan
8.526732306249997464e+02 3.507487840072520680e-01 nan
8.537156184374998702e+02 3.452072558078633779e-01 nan
8.547580062499998803e+02 3.395998653998077987e-01 nan
8.558003940625000041e+02 3.340511892079804923e-01 nan
8.568427818750001279e+02 3.286025619368995176e-01 nan
8.578851696874999107e+02 3.232163941980079613e-01 nan
8.589275574999999208e+02 3.178735892082462655e-01 nan
8.599699453125000446e+02 3.126456737498957139e-01 nan
8.610123331250000547e+02 3.075792977362887815e-01 nan
8.620547209374999511e+02 3.026994379750764796e-01 nan
8.630971087500000749e+02 2.980170675425444227e-01 nan
8.641394965624997440e+02 2.934961450563489116e-01 nan
8.651818843749997541e+02 2.891004675387340850e-01 nan
8.662242721874998779e+02 2.848749434809014769e-01 nan
8.672666600000000017e+02 2.808153146989076365e-01 nan
8.683090478124997844e+02 2.769326288175529838e-01 nan
8.693514356249999082e+02 2.732212777040552432e-01 nan
8.703938234374999183e+02 2.695851597705685165e-01 nan
8.714362112500000421e+02 2.660163306645140224e-01 nan
8.724785990624999386e+02 2.625767491335539994e-01 nan
8.735209868749999487e+02 2.592133110616625657e-01 nan
8.745633746874998451e+02 2.558115341809957810e-01 nan
8.756057624999999689e+02 2.523809552275894097e-01 nan
8.766481503124998653e+02 2.489049131392951919e-01 nan
8.776905381249999891e+02 2.453762706128745918e-01 nan
8.787329259374997719e+02 2.417925984132801576e-01 nan
8.797753137499998957e+02 2.381691212761480880e-01 nan
8.808177015624999058e+02 2.345199089962215488e-01 nan
8.818600893750000296e+02 2.307985447621612174e-01 nan
8.829024771874998123e+02 2.270611049439817952e-01 nan
8.839448649999999361e+02 2.233193078631355855e-01 nan
8.849872528125000599e+02 2.195180412365327349e-01 nan
8.860296406250000700e+02 2.157055430411024544e-01 nan
8.870720284374998528e+02 2.119159083406770838e-01 nan
8.881144162499998629e+02 2.081630777223953954e-01 nan
8.891568040624999867e+02 2.044770742265829000e-01 nan
8.901991918749997694e+02 2.008474725085571677e-01 nan
8.912415796874998932e+02 1.972714312934983338e-01 nan
8.922839674999999033e+02 1.937877334887920799e-01 nan
8.933263553124996861e+02 1.904317821039909209e-01 nan
8.943687431249998099e+02 1.872018568799445060e-01 nan
8.954111309374999337e+02 1.841027697169272948e-01 nan
8.964535187499999438e+02 1.811645716188494681e-01 nan
8.974959065625000676e+02 1.784185556132300565e-01 nan
8.985382943749998503e+02 1.759000702719509812e-01 nan
8.995806821874998604e+02 1.736247434926831978e-01 nan
9.006230699999998706e+02 1.715800829222352553e-01 nan
9.016654578124999944e+02 1.697275262899752279e-01 nan
9.027078456249998908e+02 1.680504619943663513e-01 nan
9.037502334374999009e+02 1.665066749042601879e-01 nan
9.047926212499999110e+02 1.650937941169662304e-01 nan
9.058350090624999211e+02 1.637692075458127006e-01 nan
9.068773968750000449e+02 1.624691811567912092e-01 nan
9.079197846875000550e+02 1.611744818621116959e-01 nan
9.089621724999998378e+02 1.598944067808472091e-01 nan
9.100045603124999616e+02 1.585879114862095429e-01 nan
9.110469481250000854e+02 1.572065654205485608e-01 nan
9.120893359374998681e+02 1.557262205221370266e-01 nan
9.131317237499999919e+02 1.541609583561712737e-01 nan
9.141741115624998884e+02 1.524926369434723705e-01 nan
9.152164993749997848e+02 1.507266929016904955e-01 nan
9.162588871874999086e+02 1.488703931304133921e-01 nan
9.173012749999999187e+02 1.469355160494161261e-01 nan
9.183436628124998151e+02 1.449139527128626148e-01 nan
9.193860506249999389e+02 1.428391889054677621e-01 nan
9.204284384374998353e+02 1.407343889989777219e-01 nan
9.214708262499999591e+02 1.385947672206562786e-01 nan
9.225132140624998556e+02 1.364237626281894489e-01 nan
9.235556018749998657e+02 1.342643836435967741e-01 nan
9.245979896874997621e+02 1.321522265038795330e-01 nan
9.256403774999998859e+02 1.300934529135543416e-01 nan
9.266827653124998960e+02 1.280850267925514596e-01 nan
9.277251531250000198e+02 1.261304585400527256e-01 nan
9.287675409374998026e+02 1.242091968796141810e-01 nan
9.298099287499999264e+02 1.223379246541676513e-01 nan
9.308523165624999365e+02 1.205457235939364491e-01 nan
9.318947043750000603e+02 1.188489679165379842e-01 nan
9.329370921875001841e+02 1.172461225907145965e-01 nan
9.339794799999999668e+02 1.157369493394685978e-01 nan
9.350218678124999769e+02 1.143069502722616204e-01 nan
9.360642556249999870e+02 1.129592842472243452e-01 nan
9.371066434374997698e+02 1.117002963600048360e-01 nan
9.381490312499998936e+02 1.104976226065930156e-01 nan
9.391914190625000174e+02 1.093284430645166672e-01 nan
9.402338068749998001e+02 1.081895585061513620e-01 nan
9.412761946874999239e+02 1.070647700900553834e-01 nan
9.423185824999999340e+02 1.059346342668039953e-01 nan
9.433609703125000578e+02 1.047723747857257637e-01 nan
9.444033581249998406e+02 1.035558547393961581e-01 nan
9.454457459374999644e+02 1.022776241915601680e-01 nan
9.464881337499998608e+02 1.009160549297160592e-01 nan
9.475305215624999846e+02 9.948696886179952958e-02 nan
9.485729093749997674e+02 9.801428101950143690e-02 nan
9.496152971874998912e+02 9.656204718763400363e-02 nan
9.506576849999999013e+02 9.517269662560090548e-02 nan
9.517000728124999114e+02 9.387284892064712283e-02 nan
9.527424606249999215e+02 9.268807025368352992e-02 nan
9.537848484374999316e+02 9.161503689275374285e-02 nan
9.548272362499998280e+02 9.065752130653065288e-02 nan
9.558696240624999518e+02 8.982878449104197971e-02 nan
9.569120118750000756e+02 8.913365818041746325e-02 nan
9.579543996874999721e+02 8.858476505198376039e-02 nan
9.589967874999997548e+02 8.819038627506647909e-02 nan
9.600391753124998786e+02 8.795902152781426286e-02 nan
9.610815631250000024e+02 8.786976710159732917e-02 nan
9.621239509374998988e+02 8.791474811853461357e-02 nan
9.631663387499999089e+02 8.807616391629374819e-02 nan
9.642087265624999191e+02 8.833913125642939290e-02 nan
9.652511143749997018e+02 8.868569107659923789e-02 nan
9.662935021874998256e+02 8.908354383636585272e-02 nan
9.673358899999999494e+02 8.947862038228610038e-02 nan
9.683782778124999595e+02 8.983090922819586543e-02 nan
9.694206656249998559e+02 9.010341010529993033e-02 nan
9.704630534374997524e+02 9.028002856553429822e-02 nan
9.715054412499998762e+02 9.034802622827309282e-02 nan
9.725478290624998863e+02 9.028471175771307644e-02 nan
9.735902168750000101e+02 9.007557138337751734e-02 nan
9.746326046874997928e+02 8.968608746884054739e-02 nan
9.756749924999999166e+02 8.908786259407697194e-02 nan
9.767173803124999267e+02 8.828168002166464357e-02 nan
9.777597681250000505e+02 8.727870439736362673e-02 nan
9.788021559375001743e+02 8.609224016294941828e-02 nan
9.798445437499999571e+02 8.474171762681176334e-02 nan
9.808869315624998535e+02 8.323728494944876433e-02 nan
9.819293193749999773e+02 8.159300906580735369e-02 nan
9.829717071874999874e+02 7.984343977712787810e-02 nan
9.840140949999998838e+02 7.801933730999652261e-02 nan
9.850564828125000076e+02 7.614068454695410715e-02 nan
9.860988706249999041e+02 7.423290079209932113e-02 nan
9.871412584375000279e+02 7.234042809950344544e-02 nan
9.881836462499999243e+02 7.051022632057463158e-02 nan
9.892260340625000481e+02 6.879049634141021219e-02 nan
9.902684218749998308e+02 6.720760513239118494e-02 nan
9.913108096874999546e+02 6.577375524900877513e-02 nan
9.923531974999998511e+02 6.450627586538318359e-02 nan
9.933955853124999749e+02 6.341677429722220038e-02 nan
9.944379731249997576e+02 6.251112477921977328e-02 nan
9.954803609374998814e+02 6.176096151814089441e-02 nan
9.965227487499997778e+02 6.114733815450565380e-02 nan
9.975651365624999016e+02 6.065635753933451557e-02 nan
9.986075243749999117e+02 6.028302303640603599e-02 nan
9.996499121874999219e+02 6.001703435350916327e-02 nan
1.000692299999999818e+03 5.983081241563398267e-02 nan
1.001734687812499942e+03 5.969218216319197023e-02 nan
1.002777075624999952e+03 5.957929491024510638e-02 nan
1.003819463437500076e+03 5.946052514799921029e-02 nan
1.004861851249999745e+03 5.931813618490575091e-02 nan
1.005904239062499869e+03 5.914444135207608255e-02 nan
1.006946626874999993e+03 5.894326863732712862e-02 nan
1.007989014687500003e+03 5.869537310977399058e-02 nan
1.009031402500000127e+03 5.838571810618697899e-02 nan
1.010073790312499909e+03 5.800386242438035356e-02 nan
1.011116178125000033e+03 5.755420486871296037e-02 nan
1.012158565937500043e+03 5.705274821178066280e-02 nan
1.013200953749999940e+03 5.652225317265113791e-02 nan
1.014243341562499950e+03 5.597785548736497474e-02 nan
1.015285729374999619e+03 5.543323137794531341e-02 nan
1.016328117187499743e+03 5.488251402291638437e-02 nan
1.017370504999999866e+03 5.431896011393178014e-02 nan
1.018412892812499877e+03 5.374277069059618661e-02 nan
1.019455280624999773e+03 5.315190933507116244e-02 nan
1.020497668437499783e+03 5.255330781279457519e-02 nan
1.021540056249999907e+03 5.195666901874632093e-02 nan
1.022582444062499917e+03 5.135522065977765616e-02 nan
1.023624831875000041e+03 5.073661918601304888e-02 nan
1.024667219687499710e+03 5.010267153999586887e-02 nan
1.025709607499999947e+03 4.945424342301413256e-02 nan
1.026751995312499957e+03 4.879697218420434024e-02 nan
1.027794383124999968e+03 4.813931211622107798e-02 nan
1.028836770937499978e+03 4.748922283477843842e-02 nan
1.029879158749999988e+03 4.684095281548400491e-02 nan
1.030921546562499771e+03 4.619838337166576325e-02 nan
1.031963934375000008e+03 4.556564860552128615e-02 nan
1.033006322187500018e+03 4.493916908211381678e-02 nan
1.034048710000000028e+03 4.431304965200250079e-02 nan
1.035091097812500038e+03 4.369533012553183937e-02 nan
1.036133485624999821e+03 4.309888329242070326e-02 nan
1.037175873437500059e+03 4.253044107457193412e-02 nan
1.038218261249999841e+03 4.199998645537961206e-02 nan
1.039260649062499851e+03 4.151204374275198339e-02 nan
1.040303036874999862e+03 4.106486839826892221e-02 nan
1.041345424687499872e+03 4.066875787682085186e-02 nan
1.042387812499999882e+03 4.033000257370643327e-02 nan
1.043430200312499892e+03 4.007638460367782263e-02 nan
1.044472588124999902e+03 3.990428224173750427e-02 nan
1.045514975937499912e+03 3.981110464477466415e-02 nan
1.046557363749999695e+03 3.981155978588736544e-02 nan
1.047599751562499932e+03 3.991822180293104483e-02 nan
1.048642139374999942e+03 4.011512719279729244e-02 nan
1.049684527187499953e+03 4.038372390618333307e-02 nan
1.050726914999999735e+03 4.071303693168737414e-02 nan
1.051769302812499973e+03 4.108546600739254595e-02 nan
1.052811690624999983e+03 4.147268490661572271e-02 nan
1.053854078437499993e+03 4.186074300229294942e-02 nan
1.054896466249999776e+03 4.223064011243987670e-02 nan
1.055938854062499786e+03 4.257148762353922533e-02 nan
1.056981241875000023e+03 4.285324573966237116e-02 nan
1.058023629687500033e+03 4.305375452992438179e-02 nan
1.059066017500000044e+03 4.315877806261902982e-02 nan
1.060108405312499826e+03 4.316085283173062837e-02 nan
1.061150793125000064e+03 4.305855332629421328e-02 nan
1.062193180937499847e+03 4.285346648355717325e-02 nan
1.063235568749999857e+03 4.255004801363418410e-02 nan
1.064277956562499867e+03 4.215926548302401100e-02 nan
1.065320344374999650e+03 4.169720935323240063e-02 nan
1.066362732187499887e+03 4.118866444123210624e-02 nan
1.067405119999999897e+03 4.064845863226895784e-02 nan
1.068447507812499907e+03 4.008986161911608226e-02 nan
1.069489895624999917e+03 3.952684928307387269e-02 nan
1.070532283437499700e+03 3.896933050707979129e-02 nan
1.071574671249999938e+03 3.842622315962998525e-02 nan
1.072617059062499948e+03 3.790596515046953940e-02 nan
1.073659446874999958e+03 3.740943310568413394e-02 nan
1.074701834687499968e+03 3.693551626366570195e-02 nan
1.075744222499999978e+03 3.649160371579583673e-02 nan
1.076786610312499988e+03 3.609047762607357768e-02 nan
1.077828998124999998e+03 3.574875066629230880e-02 nan
1.078871385937500008e+03 3.547903931787520226e-02 nan
1.079913773749999791e+03 3.529080406581835971e-02 nan
1.080956161562499801e+03 3.516906646476083975e-02 nan
1.081998549374999811e+03 3.510210586828534096e-02 nan
1.083040937187500049e+03 3.509594995898725200e-02 nan
1.084083324999999832e+03 3.513788646053805920e-02 nan
1.085125712812499842e+03 3.520269450324288452e-02 nan
1.086168100624999852e+03 3.528440504636155828e-02 nan
1.087210488437500089e+03 3.537638588484524893e-02 nan
1.088252876249999872e+03 3.547730440172394695e-02 nan
1.089295264062499882e+03 3.556425989883617300e-02 nan
1.090337651874999892e+03 3.563657660208498223e-02 nan
1.091380039687499902e+03 3.568913223752258335e-02 nan
1.092422427499999912e+03 3.571306124202462684e-02 nan
1.093464815312499923e+03 3.569653530163403865e-02 nan
1.094507203124999933e+03 3.564557831105653884e-02 nan
1.095549590937499943e+03 3.556952311528996380e-02 nan
1.096591978749999953e+03 3.547336229805747587e-02 nan
1.097634366562499963e+03 3.535152212287662188e-02 nan
1.098676754374999973e+03 3.519777493128273260e-02 nan
1.099719142187499983e+03 3.501060787403954822e-02 nan
1.100761529999999993e+03 3.481251600824537829e-02 nan
1.101803917812500003e+03 3.462000966017197978e-02 nan
1.102846305624999786e+03 3.445006869340484779e-02 nan
1.103888693437499796e+03 3.431277201575301528e-02 nan
1.104931081250000034e+03 3.421553002366999052e-02 nan
1.105973469062499817e+03 3.415639640139735145e-02 nan
1.107015856874999827e+03 3.412693483060240396e-02 nan
1.108058244687499837e+03 3.411732169109173152e-02 nan
1.109100632500000074e+03 3.412480300557198254e-02 nan
1.110143020312500084e+03 3.414589744920211445e-02 nan
1.111185408124999867e+03 3.417590787332802638e-02 nan
1.112227795937499877e+03 3.420756014621095797e-02 nan
1.113270183749999887e+03 3.423814215985392095e-02 nan
1.114312571562499897e+03 3.426302075566152461e-02 nan
1.115354959374999908e+03 3.427527192563038783e-02 nan
1.116397347187499690e+03 3.426497539496400901e-02 nan
1.117439734999999928e+03 3.422932896339769826e-02 nan
1.118482122812499938e+03 3.416219668436225321e-02 nan
1.119524510624999948e+03 3.406460300594282842e-02 nan
1.120566898437499731e+03 3.393639486252761350e-02 nan
1.121609286249999968e+03 3.378388116188717205e-02 nan
1.122651674062499978e+03 3.360901420905010317e-02 nan
1.123694061874999989e+03 3.341235681546254888e-02 nan
1.124736449687499999e+03 3.319290393404376871e-02 nan
1.125778837499999781e+03 3.295190697876525243e-02 nan
1.126821225312499791e+03 3.268788340471764919e-02 nan
1.127863613124999802e+03 3.239875608754480552e-02 nan
1.128906000937499812e+03 3.207799069599208408e-02 nan
1.129948388749999822e+03 3.174289518318397507e-02 nan
1.130990776562499832e+03 3.141221451568290690e-02 nan
1.132033164374999842e+03 3.109111284121247876e-02 nan
1.133075552187499852e+03 3.078884147099758550e-02 nan
1.134117939999999862e+03 3.050463594232036280e-02 nan
1.135160327812500100e+03 3.025272403322981640e-02 nan
1.136202715624999882e+03 3.004303438147781780e-02 nan
1.137245103437499893e+03 2.988005945405944330e-02 nan
1.138287491249999903e+03 2.976630146823262824e-02 nan
1.139329879062499913e+03 2.969281937578134578e-02 nan
1.140372266874999923e+03 2.965247377591267997e-02 nan
1.141414654687499933e+03 2.964937469150330518e-02 nan
1.142457042499999943e+03 2.967992873726600644e-02 nan
1.143499430312499953e+03 2.974307005195919729e-02 nan
1.144541818124999963e+03 2.984119334587598260e-02 nan
1.145584205937499974e+03 2.998008334464200009e-02 nan
1.146626593749999984e+03 3.014780133539006479e-02 nan
1.147668981562499994e+03 3.032092145392158156e-02 nan
1.148711369374999776e+03 3.048961597110146082e-02 nan
1.149753757187499787e+03 3.064649152875237315e-02 nan
1.150796144999999797e+03 3.078374201397154897e-02 nan
1.151838532812499807e+03 3.089778037529027077e-02 nan
1.152880920624999817e+03 3.097933482143259976e-02 nan
1.153923308437499827e+03 3.102513224121070112e-02 nan
1.154965696250000065e+03 3.103120448806986897e-02 nan
1.156008084062499847e+03 3.099491118821291746e-02 nan
1.157050471874999857e+03 3.092027675026354228e-02 nan
1.158092859687499868e+03 3.080975481693050411e-02 nan
1.159135247500000105e+03 3.066765062676439502e-02 nan
1.160177635312499888e+03 3.050199928567501328e-02 nan
1.161220023124999898e+03 3.031366378034502929e-02 nan
1.162262410937499908e+03 3.009325537042296939e-02 nan
1.163304798750000145e+03 2.983349871259516339e-02 nan
1.164347186562499928e+03 2.954450052451816633e-02 nan
1.165389574374999938e+03 2.924238754998663425e-02 nan
1.166431962187499721e+03 2.895103400239169844e-02 nan
1.167474349999999959e+03 2.868672051201445750e-02 nan
1.168516737812499969e+03 2.846158737934864624e-02 nan
1.169559125624999979e+03 2.827599645202327761e-02 nan
1.170601513437499989e+03 2.813090739719362188e-02 nan
1.171643901249999999e+03 2.802658850757251685e-02 nan
1.172686289062499782e+03 2.797483393560638854e-02 nan
1.173728676874999792e+03 2.798546025576457985e-02 nan
1.174771064687499802e+03 2.805812913269441211e-02 nan
1.175813452499999812e+03 2.817709739229298793e-02 nan
1.176855840312499822e+03 2.833072621351503950e-02 nan
1.177898228124999832e+03 2.851717747476753551e-02 nan
1.178940615937499842e+03 2.872564411828817943e-02 nan
1.179983003749999853e+03 2.894746526421317079e-02 nan
1.181025391562500090e+03 2.917895989603441764e-02 nan
1.182067779374999873e+03 2.940703178841670706e-02 nan
1.183110167187499883e+03 2.962291387239474050e-02 nan
1.184152554999999893e+03 2.982191048772257769e-02 nan
1.185194942812500130e+03 3.000138515874817280e-02 nan
1.186237330624999913e+03 3.015635179224872287e-02 nan
1.187279718437499923e+03 3.026913747535996124e-02 nan
1.188322106249999933e+03 3.033345276032495264e-02 nan
1.189364494062499944e+03 3.034937570897898451e-02 nan
1.190406881874999954e+03 3.031272216004016196e-02 nan
1.191449269687499964e+03 3.022142044940913375e-02 nan
1.192491657499999747e+03 3.008564829801738116e-02 nan
1.193534045312499984e+03 2.991618294822309676e-02 nan
1.194576433124999994e+03 2.971246180548502147e-02 nan
1.195618820937499777e+03 2.947969111135224918e-02 nan
1.196661208749999560e+03 2.922582956012396982e-02 nan
1.197703596562499797e+03 2.895750072349705107e-02 nan
1.198745984374999807e+03 2.867658352605940986e-02 nan
1.199788372187499817e+03 2.839071429474519792e-02 nan
1.200830759999999827e+03 2.811294811553394224e-02 nan
1.201873147812499838e+03 2.784498085119045674e-02 nan
1.202915535624999848e+03 2.758289234008323709e-02 nan
1.203957923437499858e+03 2.732415835553680949e-02 nan
1.205000311250000095e+03 2.706418985981785819e-02 nan
1.206042699062499878e+03 2.679680006536384884e-02 nan
1.207085086874999888e+03 2.653045401465159436e-02 nan
1.208127474687499898e+03 2.628240307586238167e-02 nan
1.209169862500000136e+03 2.605586227343129058e-02 nan
1.210212250312499918e+03 2.585670999079740795e-02 nan
1.211254638124999929e+03 2.568342330720548017e-02 nan
1.212297025937499939e+03 2.552090813779175904e-02 nan
1.213339413749999949e+03 2.536282970017784966e-02 nan
1.214381801562499959e+03 2.520655347174263761e-02 nan
1.215424189374999969e+03 2.504639152987980094e-02 nan
1.216466577187499979e+03 2.487683672071999696e-02 nan
1.217508964999999989e+03 2.469579043348076042e-02 nan
1.218551352812499772e+03 2.451144184801519466e-02 nan
1.219593740624999782e+03 2.432737463571097575e-02 nan
1.220636128437499792e+03 2.414632389815575542e-02 nan
1.221678516249999802e+03 2.397937117026733428e-02 nan
1.222720904062499812e+03 2.382958985179697842e-02 nan
1.223763291874999823e+03 2.369311353034106449e-02 nan
1.224805679687499833e+03 2.357527873819906944e-02 nan
1.225848067499999843e+03 2.348144912137825613e-02 nan
1.226890455312499626e+03 2.340849792767445148e-02 nan
1.227932843124999863e+03 2.335618379763268471e-02 nan
1.228975230937499873e+03 2.333297864891582807e-02 nan
1.230017618749999883e+03 2.334428235485967729e-02 nan
1.231060006562500121e+03 2.339138966161439376e-02 nan
1.232102394374999903e+03 2.347202697856311943e-02 nan
1.233144782187499914e+03 2.359340285634005385e-02 nan
1.234187169999999924e+03 2.376595120853070703e-02 nan
1.235229557812500161e+03 2.398944377797062461e-02 nan
1.236271945624999944e+03 2.425411096395899829e-02 nan
1.237314333437499954e+03 2.454705622369379031e-02 nan
1.238356721249999964e+03 2.485353322399570797e-02 nan
1.239399109062499974e+03 2.516710760961168858e-02 nan
1.240441496874999984e+03 2.548065074248684336e-02 nan
1.241483884687499767e+03 2.578295769388634640e-02 nan
1.242526272499999550e+03 2.607100269338308990e-02 nan
1.243568660312499787e+03 2.633723629835474367e-02 nan
1.244611048124999797e+03 2.658070186594597983e-02 nan
1.245653435937499808e+03 2.679584101721772804e-02 nan
1.246695823749999818e+03 2.697671862729417169e-02 nan
1.247738211562499828e+03 2.712294692238005622e-02 nan
1.248780599374999838e+03 2.723269953411311395e-02 nan
1.249822987187499848e+03 2.730009192675876550e-02 nan
1.250865374999999858e+03 2.733229217781932285e-02 nan
1.251907762812499868e+03 2.732650233586134125e-02 nan
1.252950150624999878e+03 2.727024043695930322e-02 nan
1.253992538437499888e+03 2.715294526776818040e-02 nan
1.255034926249999899e+03 2.698006286047273383e-02 nan
1.256077314062499909e+03 2.676177725536554863e-02 nan
1.257119701874999919e+03 2.650764605025085485e-02 nan
1.258162089687499929e+03 2.622710439124420478e-02 nan
1.259204477499999939e+03 2.592829205762558348e-02 nan
1.260246865312499949e+03 2.560510409148926414e-02 nan
1.261289253125000187e+03 2.526825856893406830e-02 nan
1.262331640937499969e+03 2.493072873716094262e-02 nan
1.263374028749999979e+03 2.459431877216114448e-02 nan
1.264416416562499990e+03 2.425311395808561754e-02 nan
1.265458804374999772e+03 2.391267455557704452e-02 nan
1.266501192187499782e+03 2.358513001566735906e-02 nan
1.267543579999999793e+03 2.326789054601158258e-02 nan
1.268585967812499803e+03 2.295755389446333533e-02 nan
1.269628355624999813e+03 2.265378893302080060e-02 nan
1.270670743437499823e+03 2.235766988072318551e-02 nan
1.271713131249999833e+03 2.206721655429193241e-02 nan
1.272755519062499616e+03 2.179435719418823525e-02 nan
1.273797906874999853e+03 2.155186078183218834e-02 nan
1.274840294687499863e+03 2.133596830413342360e-02 nan
1.275882682499999873e+03 2.113710166309155231e-02 nan
1.276925070312500111e+03 2.094997246607242791e-02 nan
1.277967458124999894e+03 2.077855922009728962e-02 nan
1.279009845937499904e+03 2.063531859698439219e-02 nan
1.280052233749999914e+03 2.052134658062081118e-02 nan
1.281094621562500151e+03 2.044177739717196324e-02 nan
1.282137009374999934e+03 2.040576968220843973e-02 nan
1.283179397187499944e+03 2.042200009433227381e-02 nan
1.284221784999999954e+03 2.049378882455497181e-02 nan
1.285264172812500192e+03 2.061457936040002326e-02 nan
1.286306560624999975e+03 2.078806301673460921e-02 nan
1.287348948437499985e+03 2.100569295555907573e-02 nan
1.288391336249999767e+03 2.124664485546749054e-02 nan
1.289433724062499778e+03 2.150309315823568240e-02 nan
1.290476111874999788e+03 2.176863528973552175e-02 nan
1.291518499687499798e+03 2.203797438492545446e-02 nan
1.292560887499999581e+03 2.230207010352230901e-02 nan
1.293603275312499818e+03 2.254846599356779419e-02 nan
1.294645663124999828e+03 2.277293738199661494e-02 nan
1.295688050937499838e+03 2.297015952631706326e-02 nan
1.296730438749999848e+03 2.314151270071459349e-02 nan
1.297772826562499858e+03 2.328485894628281455e-02 nan
1.298815214374999869e+03 2.341305900644977123e-02 nan
1.299857602187499879e+03 2.353370439698092981e-02 nan
1.300899989999999889e+03 2.365707845764628003e-02 nan
1.301942377812499899e+03 2.379375027732480441e-02 nan
1.302984765624999682e+03 2.392865517232797834e-02 nan
1.304027153437500147e+03 2.405832103265308913e-02 nan
1.305069541249999929e+03 2.417265708225690979e-02 nan
1.306111929062499939e+03 2.427344247709206648e-02 nan
1.307154316875000177e+03 2.436465607207648210e-02 nan
1.308196704687499960e+03 2.445023846548705082e-02 nan
1.309239092499999970e+03 2.453845420532566046e-02 nan
1.310281480312499980e+03 2.463077372325802455e-02 nan
1.311323868124999763e+03 2.471710415577519498e-02 nan
1.312366255937499773e+03 2.478907499408916637e-02 nan
1.313408643749999783e+03 2.484322604251080341e-02 nan
1.314451031562499793e+03 2.488095047626293077e-02 nan
1.315493419374999803e+03 2.491307343434723265e-02 nan
1.316535807187499813e+03 2.495025474088649609e-02 nan
1.317578194999999823e+03 2.499423536396142009e-02 nan
1.318620582812499606e+03 2.503697061869831347e-02 nan
1.319662970625000071e+03 2.506124612281209613e-02 nan
1.320705358437499854e+03 2.507490662820194283e-02 nan
1.321747746249999864e+03 2.508907225724688050e-02 nan
1.322790134062499874e+03 2.511715507644840528e-02 nan
1.323832521874999884e+03 2.517388444884249843e-02 nan
1.324874909687500121e+03 2.525961273112393990e-02 nan
1.325917297499999904e+03 2.536632254154386895e-02 nan
1.326959685312499687e+03 2.547941892461074581e-02 nan
1.328002073124999924e+03 2.559136300998085534e-02 nan
1.329044460937499935e+03 2.569467150289357626e-02 nan
1.330086848750000172e+03 2.578600745311619702e-02 nan
1.331129236562500182e+03 2.585644314770222524e-02 nan
1.332171624374999965e+03 2.589435583867263913e-02 nan
1.333214012187500202e+03 2.590064379139497830e-02 nan
1.334256399999999758e+03 2.588648448029017696e-02 nan
1.335298787812499768e+03 2.584486148876762035e-02 nan
1.336341175624999778e+03 2.577210244241739251e-02 nan
1.337383563437499788e+03 2.567503982310458122e-02 nan
1.338425951249999798e+03 2.555690010536751378e-02 nan
1.339468339062499808e+03 2.542690546693816833e-02 nan
1.340510726874999818e+03 2.529122757820150696e-02 nan
1.341553114687499829e+03 2.515589740417989439e-02 nan
1.342595502499999611e+03 2.500922323819686210e-02 nan
1.343637890312499849e+03 2.485009521034300256e-02 nan
1.344680278124999859e+03 2.467282404083936953e-02 nan
1.345722665937499642e+03 2.447393329214492957e-02 nan
1.346765053749999879e+03 2.425470194509652538e-02 nan
1.347807441562499889e+03 2.400270202477940845e-02 nan
1.348849829375000127e+03 2.372792280581571128e-02 nan
1.349892217187499909e+03 2.344521099686758259e-02 nan
1.350934604999999692e+03 2.316531802673978818e-02 nan
1.351976992812499930e+03 2.289644578094187505e-02 nan
1.353019380624999712e+03 2.263717445252291793e-02 nan
1.354061768437500177e+03 2.238029281056134329e-02 nan
1.355104156249999960e+03 2.212414731231982651e-02 nan
1.356146544062499970e+03 2.187395515513417682e-02 nan
1.357188931875000208e+03 2.164086367406106715e-02 nan
1.358231319687499763e+03 2.142524513152619520e-02 nan
1.359273707500000000e+03 2.123287636649751065e-02 nan
1.360316095312499783e+03 2.107657902875014616e-02 nan
1.361358483124999566e+03 2.095589607482493261e-02 nan
1.362400870937499803e+03 2.086935926168386607e-02 nan
1.363443258749999814e+03 2.082393282450271943e-02 nan
1.364485646562500051e+03 2.081971649548144260e-02 nan
1.365528034374999834e+03 2.085264277646224629e-02 nan
1.366570422187499844e+03 2.091110886781657324e-02 nan
1.367612809999999854e+03 2.097633419476495342e-02 nan
1.368655197812499864e+03 2.103752566165129761e-02 nan
1.369697585624999874e+03 2.108746705986047631e-02 nan
1.370739973437499884e+03 2.111713602973585430e-02 nan
1.371782361249999667e+03 2.113203432081386945e-02 nan
1.372824749062500132e+03 2.113423885101490401e-02 nan
1.373867136874999915e+03 2.111676733864533556e-02 nan
1.374909524687499925e+03 2.108750310113076398e-02 nan
1.375951912499999708e+03 2.104008250300738042e-02 nan
1.376994300312499945e+03 2.097925756103046629e-02 nan
1.378036688124999955e+03 2.091557134207322477e-02 nan
1.379079075937499965e+03 2.084358355138805907e-02 nan
1.380121463750000203e+03 2.075482327689295164e-02 nan
1.381163851562499758e+03 2.064827151957508017e-02 nan
1.382206239374999768e+03 2.052607144988593396e-02 nan
1.383248627187499778e+03 2.039176016870272723e-02 nan
1.384291015000000016e+03 2.024874907251161121e-02 nan
1.385333402812499799e+03 2.009907447020725657e-02 nan
1.386375790624999809e+03 1.993796553239302743e-02 nan
1.387418178437499591e+03 1.976971132994777974e-02 nan
1.388460566249999829e+03 1.960322665558564964e-02 nan
1.389502954062499839e+03 1.945120841163573699e-02 nan
1.390545341875000076e+03 1.931607011762720427e-02 nan
1.391587729687499859e+03 1.920768380903895706e-02 nan
1.392630117499999642e+03 1.913389863585465006e-02 nan
1.393672505312499879e+03 1.909498910448737680e-02 nan
1.394714893124999890e+03 1.908899462707819294e-02 nan
1.395757280937500127e+03 1.910638737260169501e-02 nan
1.396799668749999910e+03 1.914079126947699355e-02 nan
1.397842056562499693e+03 1.918391956567521567e-02 nan
1.398884444375000157e+03 1.923460109217921266e-02 nan
1.399926832187499940e+03 1.929878325698339281e-02 nan
1.400969219999999950e+03 1.937771586037172894e-02 nan
1.402011607812500188e+03 1.948344491981053583e-02 nan
1.403053995624999970e+03 1.962342708778480604e-02 nan
1.404096383437499753e+03 1.980075178754232140e-02 nan
1.405138771249999763e+03 2.001801650860599718e-02 nan
1.406181159062500001e+03 2.026764216070462560e-02 nan
1.407223546875000011e+03 2.055032336478104099e-02 nan
1.408265934687499794e+03 2.086503988801911152e-02 nan
1.409308322499999804e+03 2.120896535828813850e-02 nan
1.410350710312500041e+03 2.158278734788789816e-02 nan
1.411393098124999824e+03 2.198858068458958703e-02 nan
1.412435485937499834e+03 2.242285707591442495e-02 nan
1.413477873749999844e+03 2.288674538387602125e-02 nan
1.414520261562499854e+03 2.337647318764481813e-02 nan
1.415562649374999637e+03 2.386745015356363242e-02 nan
1.416605037187499875e+03 2.434735839615399799e-02 nan
1.417647424999999885e+03 2.481451838783105962e-02 nan
1.418689812812499667e+03 2.525736306131283471e-02 nan
1.419732200624999905e+03 2.567268955520805862e-02 nan
1.420774588437499915e+03 2.604694389325772075e-02 nan
1.421816976249999698e+03 2.637920984954685716e-02 nan
1.422859364062499935e+03 2.666362701614596875e-02 nan
1.423901751874999718e+03 2.689227736816739156e-02 nan
1.424944139687500183e+03 2.706586325203032273e-02 nan
1.425986527499999966e+03 2.718057327761905922e-02 nan
1.427028915312499521e+03 2.724431121698712294e-02 nan
1.428071303124999986e+03 2.725928571874338541e-02 nan
1.429113690937499769e+03 2.723783915384259818e-02 nan
1.430156078750000006e+03 2.718668938081702374e-02 nan
1.431198466562499789e+03 2.711510569308041990e-02 nan
1.432240854374999572e+03 2.703446119020987831e-02 nan
1.433283242187500036e+03 2.695367879633455560e-02 nan
1.434325629999999819e+03 2.687306304356829739e-02 nan
1.435368017812499829e+03 2.678317951747982706e-02 nan
1.436410405625000067e+03 2.668541579554600113e-02 nan
1.437452793437499849e+03 2.657640556978689561e-02 nan
1.438495181249999860e+03 2.644425409680919992e-02 nan
1.439537569062499870e+03 2.629566430645487868e-02 nan
1.440579956874999880e+03 2.614331412417410239e-02 nan
1.441622344687499663e+03 2.600304697460674441e-02 nan
1.442664732499999900e+03 2.588194602394865845e-02 nan
1.443707120312499910e+03 2.578944137402854747e-02 nan
1.444749508124999693e+03 2.574165193672403595e-02 nan
1.445791895937499930e+03 2.574208385084669065e-02 nan
1.446834283749999940e+03 2.578846187637072462e-02 nan
1.447876671562499723e+03 2.586433334601100781e-02 nan
1.448919059374999961e+03 2.595709697311192332e-02 nan
1.449961447187499516e+03 2.606324611486827286e-02 nan
1.451003835000000208e+03 2.617396764238415219e-02 nan
1.452046222812499764e+03 2.629210408071139260e-02 nan
1.453088610624999546e+03 2.640457331660132217e-02 nan
1.454130998437500011e+03 2.649407558907171389e-02 nan
1.455173386249999794e+03 2.654814603463123007e-02 nan
1.456215774062500032e+03 2.656575799603831667e-02 nan
1.457258161874999814e+03 2.654736754306456781e-02 nan
1.458300549687499824e+03 2.650264701625822811e-02 nan
1.459342937500000062e+03 2.643897073921669394e-02 nan
1.460385325312499845e+03 2.636530376358741518e-02 nan
1.461427713124999855e+03 2.628918006706479349e-02 nan
1.462470100937500092e+03 2.621576516243409594e-02 nan
1.463512488749999875e+03 2.614389254571096444e-02 nan
1.464554876562500112e+03 2.608887664783247906e-02 nan
1.465597264374999895e+03 2.605801439869293717e-02 nan
1.466639652187499905e+03 2.606217719911820691e-02 nan
1.467682039999999688e+03 2.611047232036200344e-02 nan
1.468724427812499925e+03 2.621831694054518186e-02 nan
1.469766815624999936e+03 2.638760676395388027e-02 nan
1.470809203437499718e+03 2.662049181531350728e-02 nan
1.471851591250000183e+03 2.692427043384643115e-02 nan
1.472893979062499966e+03 2.730469323197519393e-02 nan
1.473936366874999749e+03 2.776713133987832038e-02 nan
1.474978754687499759e+03 2.830358167700972732e-02 nan
1.476021142499999542e+03 2.889397891359456877e-02 nan
1.477063530312500006e+03 2.952966856742175739e-02 nan
1.478105918124999789e+03 3.019788517901778740e-02 nan
1.479148305937499572e+03 3.088049345459468326e-02 nan
1.480190693750000037e+03 3.156170731915751426e-02 nan
1.481233081562499819e+03 3.222761414192010232e-02 nan
1.482275469374999602e+03 3.286651258291649336e-02 nan
1.483317857187499840e+03 3.347961394576581817e-02 nan
1.484360244999999850e+03 3.407182667120428610e-02 nan
1.485402632812499860e+03 3.462295159381227616e-02 nan
1.486445020624999870e+03 3.511745609131790291e-02 nan
1.487487408437499653e+03 3.553255021560507154e-02 nan
1.488529796249999890e+03 3.585639577935167965e-02 nan
1.489572184062499900e+03 3.608775326840900355e-02 nan
1.490614571875000138e+03 3.621876412323783712e-02 nan
1.491656959687499921e+03 3.624222673659706351e-02 nan
1.492699347499999931e+03 3.616366641177785890e-02 nan
1.493741735312499713e+03 3.599661425516460789e-02 nan
1.494784123124999951e+03 3.576236423662354502e-02 nan
1.495826510937499961e+03 3.546710439119669933e-02 nan
1.496868898749999744e+03 3.511702020431735349e-02 nan
1.497911286562499527e+03 3.471206289398057199e-02 nan
1.498953674374999991e+03 3.426064396170595827e-02 nan
1.499996062187499774e+03 3.379199023482469533e-02 nan
1.501038449999999784e+03 3.333415295317215810e-02 nan
1.502080837812499567e+03 3.290310700123080800e-02 nan
1.503123225624999804e+03 3.253004003295711238e-02 nan
1.504165613437499815e+03 3.221878582045642481e-02 nan
1.505208001249999597e+03 3.195572928694069559e-02 nan
1.506250389062500062e+03 3.174409705569021523e-02 nan
1.507292776874999845e+03 3.159479602182434926e-02 -2.905276369802954228e+00
1.508335164687499855e+03 3.152127873928545904e-02 -2.685206787849618859e+00
1.509377552499999865e+03 3.153224618446971717e-02 -2.465137205896283934e+00
1.510419940312500103e+03 3.163109418496067027e-02 -2.245067623942900159e+00
1.511462328124999885e+03 3.182065175576938298e-02 -2.019018995122940030e+00
1.512504715937499896e+03 3.210626305448523871e-02 -1.788735569904778888e+00
1.513547103749999678e+03 3.248080203793106413e-02 -1.558452144686668150e+00
1.514589491562499916e+03 3.292750623730507364e-02 -1.298002641321422068e+00
1.515631879374999698e+03 3.344448187858237859e-02 -1.028201323167408088e+00
1.516674267187500163e+03 3.402384924419787904e-02 -7.579673463421336965e-01
1.517716654999999946e+03 3.465933381190493268e-02 -4.792333985679604336e-01
1.518759042812499729e+03 3.534072953064311406e-02 -2.004994507937871706e-01
1.519801430624999966e+03 3.604158189172518290e-02 1.182388053482905654e-01
1.520843818437499749e+03 3.673181693366450729e-02 4.549152126022559806e-01
1.521886206249999759e+03 3.740182015601672960e-02 7.915916198562951145e-01
1.522928594062499769e+03 3.804928754813158287e-02 1.128268027110334248e+00
1.523970981874999552e+03 3.867545432494151614e-02 1.325648722081449904e+00
1.525013369687500017e+03 3.929026863261654567e-02 1.485125405547679467e+00
1.526055757499999800e+03 3.988697481058538219e-02 1.644602089013804669e+00
1.527098145312499810e+03 4.046964312723888568e-02 1.804078772479964954e+00
1.528140533125000047e+03 4.104867433817538380e-02 1.964991034341230014e+00
1.529182920937499830e+03 4.161356141648646367e-02 2.145756409161925227e+00
1.530225308749999840e+03 4.215071057389441211e-02 2.301144124974502603e+00
1.531267696562499850e+03 4.266025668808348659e-02 2.390341035974511197e+00
1.532310084375000088e+03 4.315488940668664453e-02 2.479537946974539331e+00
1.533352472187499870e+03 4.364385049756173973e-02 2.559854554601577625e+00
1.534394859999999881e+03 4.412350693674722824e-02 2.639830326043355324e+00
1.535437247812499891e+03 4.459340527755702166e-02 2.719806097485133023e+00
1.536479635625000128e+03 4.504718618504222061e-02 2.799781868926928485e+00
1.537522023437499911e+03 4.548202406596024705e-02 2.835296674793089000e+00
1.538564411249999921e+03 4.590152534011658625e-02 2.875705155050506612e+00
1.539606799062499704e+03 4.630758317694452786e-02 2.916113635307914898e+00
1.540649186874999941e+03 4.670662581505928557e-02 2.956522115565341391e+00
1.541691574687499724e+03 4.710383005970905645e-02 2.996930595822751009e+00
1.542733962500000189e+03 4.751514935842068854e-02 3.037339076080185496e+00
1.543776350312499744e+03 4.798383067358215348e-02 3.028951109504236960e+00
1.544818738124999527e+03 4.854307740403765448e-02 2.988259838507080879e+00
1.545861125937499764e+03 4.918714730240789090e-02 2.911712176021843845e+00
1.546903513749999775e+03 4.989623884973717893e-02 2.835164513536622799e+00
1.547945901562500012e+03 5.067272551416050763e-02 2.758616851051385765e+00
1.548988289374999795e+03 5.149695426016702438e-02 2.682069188566181595e+00
1.550030677187499577e+03 5.235404393748101237e-02 2.605521526080978312e+00
1.551073065000000042e+03 5.325552015803150518e-02 2.526219042626468347e+00
1.552115452812499825e+03 5.420301946162937867e-02 2.415791050041248944e+00
1.553157840624999608e+03 5.518291011071080332e-02 2.358469672541091189e+00
1.554200228437500073e+03 5.617738436837697857e-02 2.334235823183436587e+00
1.555242616249999855e+03 5.718285715716411866e-02 2.310001973825797084e+00
1.556285004062499866e+03 5.819334392368218090e-02 2.285768124468153140e+00
1.557327391874999876e+03 5.923388270508855857e-02 2.247522858925383726e+00
1.558369779687499886e+03 6.031547601066258868e-02 2.157392023160046080e+00
1.559412167500000123e+03 6.144916784269796595e-02 2.067261187394688449e+00
1.560454555312499906e+03 6.265394732955328894e-02 1.977130351629371008e+00
1.561496943124999916e+03 6.391991123615067827e-02 1.758467549200078528e+00
1.562539330937500154e+03 6.525831212885681298e-02 1.494752688423144349e+00
1.563581718749999936e+03 6.668847625677282176e-02 1.306985351208434398e+00
1.564624106562499946e+03 6.823867616140585901e-02 1.273295361502885470e+00
1.565666494374999957e+03 6.992062264316911691e-02 1.239605371797336097e+00
1.566708882187499739e+03 7.173765657571359866e-02 1.205915382091795163e+00
1.567751269999999522e+03 7.369116780298767821e-02 1.191102651868860551e+00
1.568793657812499760e+03 7.574178946552995173e-02 1.236874000211648728e+00
1.569836045624999770e+03 7.785984908593657217e-02 1.341324917163455144e+00
1.570878433437499552e+03 8.003505975900498948e-02 1.445775834115238467e+00
1.571920821250000017e+03 8.227320074640234737e-02 1.550226751067090181e+00
1.572963209062499800e+03 8.461192626515551263e-02 1.654677668018874392e+00
1.574005596874999583e+03 8.705263258635517754e-02 1.752940261595596017e+00
1.575047984687499820e+03 8.957804011369163710e-02 1.724919904550016536e+00
1.576090372499999603e+03 9.217508922938735805e-02 1.725795144790100100e+00
1.577132760312500068e+03 9.482565466532516529e-02 1.745126504600343686e+00
1.578175148124999851e+03 9.751904819963350124e-02 1.764457864410576171e+00
1.579217535937499633e+03 1.002485759738621918e-01 1.783789224220807323e+00
1.580259923750000098e+03 1.030485383633897856e-01 1.803120584031050910e+00
1.581302311562499881e+03 1.059325131052372693e-01 1.822451943841283395e+00
1.582344699375000118e+03 1.088724125206998461e-01 1.894864571824256494e+00
1.583387087187499901e+03 1.118615434971725886e-01 1.979595109696682176e+00
1.584429474999999911e+03 1.148808485852106376e-01 2.088479306596536134e+00
1.585471862812500149e+03 1.178779217080297426e-01 2.197363503496412740e+00
1.586514250624999931e+03 1.208073924142988864e-01 2.306247700396242273e+00
1.587556638437499942e+03 1.236312178729380151e-01 2.415131897296096231e+00
1.588599026249999952e+03 1.263233256844025765e-01 2.524016094195949300e+00
1.589641414062499734e+03 1.288828500150263900e-01 2.600485179729725260e+00
1.590683801874999745e+03 1.313427367509291954e-01 2.656841925646969305e+00
1.591726189687499755e+03 1.337394257531641373e-01 2.664672296378867600e+00
1.592768577499999765e+03 1.361406673493785469e-01 2.615348355913269085e+00
1.593810965312499548e+03 1.385630347131059925e-01 2.566024415447681672e+00
1.594853353124999785e+03 1.411005206437928317e-01 2.516700474982073388e+00
1.595895740937499795e+03 1.438293504109179333e-01 2.467376534516474873e+00
1.596938128749999578e+03 1.468001063783170301e-01 2.421504469057341513e+00
1.597980516562500043e+03 1.500388882179978234e-01 2.436916437001587887e+00
1.599022904374999825e+03 1.535657917639278169e-01 2.422936833364317089e+00
1.600065292187499836e+03 1.574042538379517020e-01 2.388950301404658916e+00
1.601107679999999846e+03 1.615291594645663076e-01 2.354963769444999855e+00
1.602150067812499628e+03 1.659641244345738120e-01 2.320977237485348788e+00
1.603192455625000093e+03 1.706886823572184020e-01 2.286990705525675516e+00
1.604234843437499876e+03 1.756263243365101534e-01 2.323019081314873446e+00
1.605277231249999659e+03 1.807399850593400248e-01 2.353024920132016362e+00
1.606319619062500124e+03 1.860296720158463035e-01 2.383030758949179706e+00
1.607362006874999906e+03 1.915577377721867092e-01 2.413036597766322622e+00
1.608404394687500144e+03 1.974747234250191497e-01 2.455453094559407745e+00
1.609446782499999927e+03 2.038750370516126953e-01 2.524428329959976125e+00
1.610489170312499937e+03 2.107030791905847300e-01 2.525382660910879373e+00
1.611531558124999947e+03 2.180100364870489749e-01 2.513309410868595606e+00
1.612573945937499957e+03 2.258130133957240715e-01 2.479394284811172078e+00
1.613616333749999740e+03 2.340530848753576976e-01 2.442262200231736458e+00
1.614658721562499750e+03 2.426715665867429927e-01 2.405130115652292844e+00
1.615701109374999760e+03 2.516359272274705239e-01 2.357127804142510996e+00
1.616743497187499997e+03 2.609265456480403533e-01 2.333125681508919413e+00
1.617785884999999780e+03 2.704896548298839076e-01 2.320564010607042427e+00
1.618828272812499563e+03 2.802723309732969570e-01 2.308002339705165440e+00
1.619870660624999573e+03 2.901378553073852840e-01 2.295440668803287565e+00
1.620913048437499810e+03 3.001530981392860342e-01 2.286431479661985122e+00
1.621955436249999821e+03 3.103290117975912032e-01 2.264928707686939546e+00
1.622997824062499831e+03 3.206300661041996403e-01 2.264501744324002530e+00
1.624040211874999613e+03 3.309824587523414463e-01 2.428664885800140283e+00
1.625082599687499851e+03 3.413578190387281941e-01 2.591644048888397833e+00
1.626124987499999861e+03 3.516960171547366398e-01 2.756023072874668856e+00
1.627167375312499871e+03 3.621206711518450971e-01 2.948986427802811505e+00
1.628209763125000109e+03 3.729031327153462527e-01 3.148099610458206854e+00
1.629252150937499891e+03 3.841835395267717557e-01 3.236884423629161844e+00
1.630294538749999901e+03 3.961899125104708652e-01 3.322304679894688917e+00
1.631336926562499684e+03 4.090470392270774136e-01 3.396025279415553655e+00
1.632379314375000149e+03 4.228787242353807541e-01 3.440548525972515037e+00
1.633421702187499932e+03 4.378305848670106526e-01 3.475907899726244921e+00
1.634464089999999942e+03 4.539873662046657321e-01 3.491375822731651368e+00
1.635506477812499952e+03 4.713546731397907363e-01 3.467597603612194490e+00
1.636548865624999735e+03 4.897316168727331442e-01 3.445839302892345302e+00
1.637591253437499745e+03 5.089946746141442713e-01 3.499932176554652941e+00
1.638633641249999755e+03 5.290608976657716900e-01 3.582576138196809978e+00
1.639676029062499538e+03 5.499099752765992388e-01 3.691078043676000675e+00
1.640718416874999775e+03 5.714521945341740627e-01 3.769643200019761053e+00
1.641760804687499558e+03 5.933518649944682366e-01 3.827889025257388056e+00
1.642803192500000023e+03 6.154686555692578942e-01 3.837727026107739192e+00
1.643845580312499806e+03 6.378331697343211371e-01 3.686452970810737639e+00
1.644887968124999588e+03 6.603641518493170715e-01 3.580698690397175810e+00
1.645930355937499826e+03 6.828905555147222195e-01 3.647076526548284292e+00
1.646972743749999836e+03 7.053728933458720540e-01 3.713454362699375011e+00
1.648015131562499846e+03 7.279118382670497489e-01 3.652033562372588804e+00
1.649057519374999856e+03 7.505331898211822228e-01 3.505490341175015345e+00
1.650099907187499639e+03 7.731229502871956871e-01 3.358947119977470308e+00
1.651142295000000104e+03 7.957545112599506698e-01 3.314605750355218206e+00
1.652184682812499886e+03 8.184171678977074649e-01 3.308530724522430688e+00
1.653227070624999897e+03 8.409299305524322588e-01 3.302455698689646724e+00
1.654269458437500134e+03 8.630214915540426190e-01 3.296380672856859206e+00
1.655311846249999917e+03 8.844770082192279226e-01 3.287688839179104150e+00
1.656354234062499927e+03 9.051399739604104600e-01 3.172251892258621808e+00
1.657396621874999937e+03 9.247966264471536579e-01 3.056814945338139466e+00
1.658439009687500175e+03 9.434079902661318684e-01 2.961346272517715761e+00
1.659481397499999730e+03 9.608947003615266880e-01 2.976486907633196566e+00
1.660523785312499740e+03 9.773182267856097560e-01 2.991627542748686253e+00
1.661566173124999750e+03 9.929847206382909075e-01 2.986930842813055875e+00
1.662608560937499988e+03 1.008103728902881135e+00 2.866889687570942868e+00
1.663650948749999998e+03 1.022679664465296678e+00 2.746848532328854731e+00
1.664693336562499780e+03 1.036627431373309927e+00 2.626807377086791462e+00
1.665735724374999563e+03 1.050205252443734860e+00 2.464868802377987222e+00
1.666778112187500028e+03 1.063341344834960900e+00 2.203977456385771916e+00
1.667820499999999811e+03 1.075817072548519659e+00 2.029778039513459476e+00
1.668862887812500048e+03 1.087601268691336998e+00 1.875981275908570112e+00
1.669905275625000058e+03 1.098663700243162067e+00 1.722930736135257490e+00
1.670947663437499841e+03 1.109034709108216443e+00 1.595264745957752694e+00
1.671990051250000079e+03 1.118961989713772587e+00 1.468197443334400276e+00
1.673032439062499861e+03 1.128467422980735213e+00 1.368492193486023467e+00
1.674074826874999644e+03 1.137248232648419677e+00 1.318728873616304753e+00
1.675117214687500109e+03 1.145106942273257600e+00 1.316560420020607580e+00
1.676159602499999892e+03 1.151717411020962700e+00 1.318622263225663005e+00
1.677201990312499674e+03 1.156827309807863191e+00 1.232037143573188942e+00
1.678244378124999685e+03 1.160350771940272141e+00 1.109781905642289956e+00
1.679286765937499922e+03 1.162011622660282573e+00 1.033843311180007163e+00
1.680329153749999932e+03 1.161568867663234528e+00 9.925550392014539369e-01
1.681371541562499488e+03 1.158906920462051016e+00 9.161298643622544091e-01
1.682413929374999725e+03 1.154172561174088729e+00 8.514459820964646042e-01
1.683456317187499735e+03 1.147601925712406157e+00 7.932656342020152351e-01
1.684498704999999745e+03 1.139267734880108573e+00 7.350852863075694188e-01
1.685541092812499528e+03 1.129234449556924869e+00 7.895503143160294002e-01
1.686583480624999311e+03 1.117508931059155941e+00 8.765655322120640136e-01
1.687625868437499776e+03 1.104393161673941748e+00 9.635807501081572468e-01
1.688668256249999558e+03 1.090118195050214123e+00 1.041164084953479119e+00
1.689710644062499568e+03 1.074603933236253583e+00 1.059101958292991696e+00
1.690753031874999806e+03 1.058075354231185594e+00 1.107471454891514995e+00
1.691795419687499589e+03 1.040773321140091356e+00 1.170674229242493425e+00
1.692837807499999826e+03 1.022806989860007620e+00 1.292619682995459485e+00
1.693880195312499609e+03 1.004051272549256968e+00 1.461800154874776325e+00
1.694922583124999846e+03 9.843892165657193161e-01 1.630980626754167773e+00
1.695964970937499857e+03 9.640292477782106406e-01 1.819593715709260096e+00
1.697007358749999639e+03 9.429596170368714780e-01 2.015040092354816181e+00
1.698049746562500104e+03 9.211649981529030917e-01 2.198371044689851672e+00
1.699092134374999887e+03 8.987841840271262317e-01 2.359140082357366275e+00
1.700134522187499670e+03 8.759872815166829252e-01 2.519909120024879101e+00
1.701176909999999907e+03 8.527752170411779797e-01 2.654411218493093472e+00
1.702219297812499690e+03 8.292948017222190327e-01 2.720682858368995483e+00
1.703261685625000155e+03 8.058103883216669594e-01 2.833327374140538701e+00
1.704304073437499937e+03 7.823422583669374930e-01 2.950493382851110624e+00
1.705346461249999493e+03 7.590473858632735826e-01 3.067659391561655902e+00
1.706388849062500185e+03 7.360282115664755764e-01 3.159357134297363423e+00
1.707431236874999740e+03 7.131122907664637633e-01 3.243859300955106661e+00
1.708473624687499978e+03 6.900941014781045713e-01 3.319828610421385662e+00
1.709516012499999761e+03 6.670176660193938289e-01 3.195047219183177134e+00
1.710558400312499771e+03 6.440101848085155734e-01 3.070265827944940185e+00
1.711600788125000008e+03 6.209406436872346724e-01 2.929401760756114470e+00
1.712643175937499791e+03 5.977811512902916347e-01 2.732496664314910895e+00
1.713685563750000256e+03 5.747382917489931575e-01 2.535591567873578533e+00
1.714727951562500039e+03 5.519376911526914231e-01 2.275513288522783562e+00
1.715770339374999821e+03 5.296248143983289802e-01 2.001145510683572937e+00
1.716812727187499831e+03 5.079642239836270612e-01 1.704951483840539517e+00
1.717855114999999842e+03 4.868456185470433351e-01 1.391347547277704599e+00
1.718897502812500079e+03 4.661741706960381704e-01 1.127878470311647341e+00
1.719939890625000089e+03 4.460470356654191448e-01 9.983602690974793248e-01
1.720982278437499872e+03 4.265054142883408783e-01 8.688420678833388422e-01
1.722024666250000109e+03 4.075931788348916562e-01 7.393238666691424044e-01
1.723067054062500119e+03 3.893982482640315768e-01 6.098056654549735001e-01
1.724109441874999902e+03 3.718829385532987919e-01 4.865102922599069402e-01
1.725151829687499912e+03 3.550013941168729259e-01 4.739711242739996777e-01
1.726194217500000150e+03 3.388250984440481783e-01 4.614319562880888626e-01
1.727236605312499933e+03 3.234146735568371733e-01 4.488927883021838205e-01
1.728278993124999488e+03 3.087579850512359170e-01 4.363536203162814431e-01
1.729321380937499725e+03 2.948063470796244978e-01 4.238144523303710720e-01
1.730363768749999508e+03 2.816030278908845386e-01 4.112752843444655859e-01
1.731406156562499518e+03 2.691376197168420803e-01 3.983216649880274574e-01
1.732448544374999756e+03 2.574019539864392248e-01 3.829620753276810063e-01
1.733490932187499538e+03 2.463465706928246735e-01 3.676024856673412167e-01
1.734533320000000003e+03 2.359260635851861965e-01 3.522428960069916570e-01
1.735575707812499786e+03 2.261137493143683952e-01 3.368833063466518674e-01
1.736618095624999569e+03 2.167501733846481371e-01 3.265189581413889819e-01
1.737660483437499579e+03 2.078006656499158944e-01 4.125655664337553041e-01
1.738702871249999816e+03 1.992289832201839528e-01 4.986121747261402781e-01
1.739745259062499827e+03 1.910588128514684736e-01 5.550034862491406429e-01
1.740787646874999837e+03 1.832370313655153904e-01 5.873544824510377182e-01
1.741830034687499619e+03 1.757200406896486933e-01 6.197054786529281323e-01
1.742872422500000084e+03 1.684816353023070867e-01 6.520564748548398626e-01
1.743914810312499867e+03 1.614559905527975792e-01 6.844074710567302766e-01
1.744957198124999877e+03 1.545926807322927921e-01 6.486217943264769303e-01
1.745999585937499660e+03 1.478875478040159175e-01 5.904943447741719531e-01
1.747041973749999897e+03 1.413915664649139370e-01 5.323668952218416628e-01
1.748084361562499907e+03 1.351374067785329758e-01 5.040904381309458948e-01
1.749126749374999690e+03 1.291165719400707845e-01 4.766712519744920051e-01
1.750169137187500155e+03 1.233073596648448789e-01 4.492520658180203519e-01
1.751211524999999938e+03 1.177226635475643879e-01 4.218328796615664622e-01
1.752253912812499721e+03 1.123661573933179836e-01 4.055880070343174104e-01
1.753296300624999731e+03 1.072124541727063340e-01 4.492461025337197711e-01
1.754338688437499968e+03 1.022350195547773177e-01 4.929041980331314576e-01
1.755381076249999978e+03 9.744972725548498027e-02 5.381104198031807506e-01
1.756423464062499761e+03 9.288103760067392689e-02 5.858040986472361489e-01
1.757465851874999544e+03 8.855086286663055306e-02 6.334977774912915471e-01
1.758508239687500009e+03 8.450692735093637276e-02 6.811914563353780316e-01
1.759550627499999791e+03 8.077672023035201154e-02 7.288851351794329858e-01
1.760593015312499574e+03 7.731975410018566974e-02 7.261822189416617945e-01
1.761635403124999812e+03 7.406886589609161520e-02 6.870586542720653611e-01
1.762677790937499822e+03 7.095678801805388458e-02 6.479350896024769213e-01
1.763720178750000059e+03 6.797944643396222619e-02 nan
1.764762566562499842e+03 6.515849549643651373e-02 nan
1.765804954374999625e+03 6.250941340788300493e-02 nan
1.766847342187500089e+03 6.004933325669449540e-02 nan
1.767889729999999872e+03 5.775891076731473617e-02 nan
1.768932117812500110e+03 5.560636379322975165e-02 nan
1.769974505625000120e+03 5.356781905768354113e-02 nan
1.771016893437499903e+03 5.165768571459705694e-02 nan
1.772059281250000140e+03 4.987988903986043110e-02 nan
1.773101669062499923e+03 4.824193240533007632e-02 nan
1.774144056874999706e+03 4.674472944331682644e-02 nan
1.775186444687500170e+03 4.537602428794064446e-02 nan
1.776228832499999726e+03 4.409561707445409928e-02 nan
1.777271220312499509e+03 4.286356163948165654e-02 nan
1.778313608124999973e+03 4.167069294879043040e-02 nan
1.779355995937499756e+03 4.051984031191881164e-02 nan
1.780398383749999539e+03 3.940493807860657310e-02 nan
1.781440771562499549e+03 3.831675214669276464e-02 nan
1.782483159374999786e+03 3.724846067589775156e-02 nan
1.783525547187499569e+03 3.619160812698039159e-02 nan
1.784567934999999807e+03 3.515397869704804668e-02 nan
1.785610322812499589e+03 3.416085952123520952e-02 nan
1.786652710624999372e+03 3.321802567103072923e-02 nan
1.787695098437499837e+03 3.231698009781967806e-02 nan
1.788737486249999620e+03 3.143707172047999210e-02 nan
1.789779874062499857e+03 3.057213443847391771e-02 nan
1.790822261874999867e+03 2.972462196070620871e-02 nan
1.791864649687499650e+03 2.889739771881252861e-02 nan
1.792907037499999888e+03 2.809350017186718756e-02 nan
1.793949425312499670e+03 2.731692254826158239e-02 nan
1.794991813125000135e+03 2.657688449151716925e-02 nan
1.796034200937499918e+03 2.588168992144015967e-02 nan
1.797076588749999701e+03 2.524082022068000614e-02 nan
1.798118976562500166e+03 2.465713611094020458e-02 nan
1.799161364374999721e+03 2.413366800258922445e-02 nan
1.800203752187499731e+03 2.366211308400283791e-02 nan
1.801246139999999741e+03 2.322605776392528548e-02 nan
1.802288527812499524e+03 2.280883681659402057e-02 nan
1.803330915624999989e+03 2.239788080522560343e-02 nan
1.804373303437499771e+03 2.198766918417278948e-02 nan
1.805415691249999782e+03 2.157406948552389320e-02 nan
1.806458079062500019e+03 2.115379600403291538e-02 nan
1.807500466874999802e+03 2.072686641074090313e-02 nan
1.808542854687499812e+03 2.029090425198269015e-02 nan
1.809585242499999822e+03 1.984371511158334461e-02 nan
1.810627630312500060e+03 1.938265642768415009e-02 nan
1.811670018124999842e+03 1.890830121492667604e-02 nan
1.812712405937499852e+03 1.841534379403204566e-02 nan
1.813754793750000090e+03 1.790965053351400299e-02 nan
1.814797181562500100e+03 1.739384501719003912e-02 nan
1.815839569375000110e+03 1.686960174581490779e-02 nan
1.816881957187499893e+03 1.634016049739359100e-02 nan
1.817924344999999676e+03 1.581010228704959192e-02 nan
1.818966732812500140e+03 1.527598367702438786e-02 nan
1.820009120624999923e+03 1.473881075011930497e-02 nan
1.821051508437499933e+03 1.419792947072693809e-02 nan
1.822093896250000171e+03 1.366050998371486080e-02 nan
1.823136284062499726e+03 1.313392245748777609e-02 nan
1.824178671874999736e+03 1.262388817736496624e-02 nan
1.825221059687499746e+03 1.213053973673912031e-02 nan
1.826263447499999984e+03 1.165897787318716239e-02 nan
1.827305835312499767e+03 1.121496132657461703e-02 nan
1.828348223124999777e+03 1.080258341712404466e-02 nan
1.829390610937499559e+03 1.042859410534915585e-02 nan
1.830432998749999570e+03 1.009433778097084192e-02 nan
1.831475386562499580e+03 9.792683339657531211e-03 nan
1.832517774374999817e+03 9.522187124401931130e-03 nan
1.833560162187499600e+03 9.283815573863898191e-03 nan
1.834602549999999837e+03 9.074361404079342441e-03 nan
1.835644937812499847e+03 8.889307213901099028e-03 nan
1.836687325624999630e+03 8.731609270027078373e-03 nan
1.837729713437499640e+03 8.601241217396079358e-03 nan
1.838772101249999878e+03 8.497498507162627029e-03 nan
1.839814489062499888e+03 8.422318169366345419e-03 nan
1.840856876874999671e+03 8.371849729105160579e-03 nan
1.841899264687499681e+03 8.336310560963859986e-03 nan
1.842941652499999918e+03 8.308466097478626328e-03 nan
1.843984040312499928e+03 8.281524472488987348e-03 nan
1.845026428124999711e+03 8.249526337735542739e-03 nan
1.846068815937499494e+03 8.209958942032070245e-03 nan
1.847111203749999731e+03 8.167176557044594429e-03 nan
1.848153591562499741e+03 8.125347574202962733e-03 nan
1.849195979374999524e+03 8.085154861008003388e-03 nan
1.850238367187499989e+03 8.044279308707181012e-03 nan
1.851280754999999772e+03 8.000614413870860836e-03 nan
1.852323142812499555e+03 7.953305424549710415e-03 nan
1.853365530624999792e+03 7.903097788292207104e-03 nan
1.854407918437499802e+03 7.846043469483830746e-03 nan
1.855450306250000040e+03 7.784356801482322438e-03 nan
1.856492694062499822e+03 7.716832592492568754e-03 nan
1.857535081874999605e+03 7.637223780408214022e-03 nan
1.858577469687500070e+03 7.545337141097866948e-03 nan
1.859619857499999853e+03 7.438579075971531868e-03 nan
1.860662245312500090e+03 7.318384267902164689e-03 nan
1.861704633124999873e+03 7.188183838687736346e-03 nan
1.862747020937499883e+03 7.044180965472398789e-03 nan
1.863789408750000121e+03 6.884993937371710476e-03 nan
1.864831796562499903e+03 6.717829440550536838e-03 nan
1.865874184375000368e+03 6.548596575425792363e-03 nan
1.866916572187500151e+03 6.381662459837351975e-03 nan
1.867958959999999934e+03 6.214925688237333060e-03 nan
1.869001347812499716e+03 6.050809835908865439e-03 nan
1.870043735624999954e+03 5.888910259035160313e-03 nan
1.871086123437499964e+03 5.727013836900936988e-03 nan
1.872128511249999974e+03 5.567671932690332684e-03 nan
1.873170899062499757e+03 5.417125368857945988e-03 nan
1.874213286874999540e+03 5.280463692130159606e-03 nan
1.875255674687500004e+03 5.160757795104577855e-03 nan
1.876298062499999787e+03 5.059168645045169360e-03 nan
1.877340450312499570e+03 4.977536005273425213e-03 nan
1.878382838125000035e+03 4.916353323111070928e-03 nan
1.879425225937499818e+03 4.876292109639976738e-03 nan
1.880467613749999600e+03 4.856757697162759554e-03 nan
1.881510001562499838e+03 4.857747775299375848e-03 nan
1.882552389374999848e+03 4.875727046291760194e-03 nan
1.883594777187499631e+03 4.909471408269546963e-03 nan
1.884637164999999868e+03 4.957735263905551498e-03 nan
1.885679552812499651e+03 5.015649766203418916e-03 nan
1.886721940625000116e+03 5.078071152830944054e-03 nan
1.887764328437499898e+03 5.143285203833150923e-03 nan
1.888806716249999681e+03 5.213236032640478426e-03 nan
1.889849104062499919e+03 5.291249844130875915e-03 nan
1.890891491874999929e+03 5.380352585515540270e-03 nan
1.891933879687499712e+03 5.482894679684411493e-03 nan
1.892976267499999722e+03 5.595599966755633592e-03 nan
1.894018655312499504e+03 5.715484918634688993e-03 nan
1.895061043124999969e+03 5.839136578512390749e-03 nan
1.896103430937499752e+03 5.962917430556461881e-03 nan
1.897145818749999535e+03 6.084448868615498218e-03 nan
1.898188206562500000e+03 6.201223575707166466e-03 nan
1.899230594374999782e+03 6.305877306231231008e-03 nan
1.900272982187499792e+03 6.395100989902089902e-03 nan
1.901315369999999803e+03 6.464710572852977108e-03 nan
1.902357757812499585e+03 6.513362095877500355e-03 nan
1.903400145624999823e+03 6.541753263041530375e-03 nan
1.904442533437499833e+03 6.550460941260612124e-03 nan
1.905484921249999843e+03 6.540155714289461533e-03 nan
1.906527309062500080e+03 6.511018074977392711e-03 nan
1.907569696874999863e+03 6.464238100138337481e-03 nan
1.908612084687499873e+03 6.402057662291746679e-03 nan
1.909654472499999656e+03 6.326041088155575851e-03 nan
1.910696860312500121e+03 6.233550875323731061e-03 nan
1.911739248124999904e+03 6.124716741971800507e-03 nan
1.912781635937499914e+03 6.000388862014944397e-03 nan
1.913824023750000151e+03 5.863373597325003544e-03 nan
1.914866411562499707e+03 5.713509606205598168e-03 nan
1.915908799374999944e+03 5.554736911672214505e-03 nan
1.916951187187499727e+03 5.394476884752631013e-03 nan
1.917993574999999510e+03 5.236874589580435557e-03 nan
1.919035962812499974e+03 5.081500476771118324e-03 nan
1.920078350624999757e+03 4.927948555137772260e-03 nan
1.921120738437499995e+03 4.777571753398488982e-03 nan
1.922163126250000005e+03 4.634364587190643522e-03 nan
1.923205514062499788e+03 4.500135821490584484e-03 nan
1.924247901874999798e+03 4.374245491581005632e-03 nan
1.925290289687499808e+03 4.255539189912069600e-03 nan
1.926332677499999818e+03 4.141336750755253773e-03 nan
1.927375065312499828e+03 4.031844202492451332e-03 nan
1.928417453124999838e+03 3.928378798490225060e-03 nan
1.929459840937499621e+03 3.832195405610723873e-03 nan
1.930502228749999404e+03 3.746316671795714079e-03 nan
1.931544616562499868e+03 3.671269173144031672e-03 nan
1.932587004374999651e+03 3.608486829558687527e-03 nan
1.933629392187499661e+03 3.556480495029258788e-03 nan
1.934671779999999899e+03 3.510406376952665899e-03 nan
1.935714167812499909e+03 3.468353392955797650e-03 nan
1.936756555624999919e+03 3.428678438470562050e-03 nan
1.937798943437499474e+03 3.387345952679529822e-03 nan
1.938841331249999712e+03 3.344597969651304063e-03 nan
1.939883719062499722e+03 3.299216175117011818e-03 nan
1.940926106874999505e+03 3.254280653217712579e-03 nan
1.941968494687499970e+03 3.214162759398174127e-03 nan
1.943010882499999752e+03 3.182421255213407213e-03 nan
1.944053270312499535e+03 3.157278463467542463e-03 nan
1.945095658124999773e+03 3.139638740399689626e-03 nan
1.946138045937499555e+03 3.132039551171161319e-03 nan
1.947180433750000020e+03 3.134462287536023822e-03 nan
1.948222821562499803e+03 3.146908863700094428e-03 nan
1.949265209374999586e+03 3.169527313075482314e-03 nan
1.950307597187500050e+03 3.199302551216716591e-03 nan
1.951349984999999833e+03 3.236606900417024306e-03 nan
1.952392372812500071e+03 3.279487987011718217e-03 nan
1.953434760624999853e+03 3.326350897392260815e-03 nan
1.954477148437499864e+03 3.377911705930525775e-03 nan
1.955519536250000101e+03 3.434250259138960960e-03 nan
1.956561924062499884e+03 3.496334527639693469e-03 nan
1.957604311875000349e+03 3.561610587737934486e-03 nan
1.958646699687500131e+03 3.624926143824815442e-03 nan
1.959689087499999914e+03 3.683499229654006550e-03 nan
1.960731475312499924e+03 3.737714417295213629e-03 nan
1.961773863124999707e+03 3.788213352209968132e-03 nan
1.962816250937499717e+03 3.834250605552936772e-03 nan
1.963858638749999955e+03 3.875797415970041668e-03 nan
1.964901026562499737e+03 3.914180532308915439e-03 nan
1.965943414374999975e+03 3.946193609503973951e-03 nan
1.966985802187499985e+03 3.966682848806158193e-03 nan
1.968028189999999768e+03 3.971736406568615596e-03 nan
1.969070577812499778e+03 3.958438890099856555e-03 nan
1.970112965625000015e+03 3.927661807682303677e-03 nan
1.971155353437500025e+03 3.882769590529992418e-03 nan
1.972197741249999808e+03 3.824410536116833528e-03 nan
1.973240129062499818e+03 3.753964796813627491e-03 nan
1.974282516875000056e+03 3.672769118010352565e-03 nan
1.975324904687500066e+03 3.581625259136187941e-03 nan
1.976367292499999849e+03 3.480641802835310848e-03 nan
1.977409680312499631e+03 3.371717931131276019e-03 nan
1.978452068125000096e+03 3.257323581768675237e-03 nan
1.979494455937499879e+03 3.140698536023223131e-03 nan
1.980536843749999662e+03 3.025927447992223483e-03 nan
1.981579231562499672e+03 2.913459333633855973e-03 nan
1.982621619374999909e+03 2.805866522137268060e-03 nan
1.983664007187499465e+03 2.703152183600785081e-03 nan
1.984706394999999702e+03 2.605352023184240133e-03 nan
1.985748782812499485e+03 2.514352214725386857e-03 nan
1.986791170624999950e+03 2.429089791894632061e-03 nan
1.987833558437499732e+03 2.349589666603235302e-03 nan
1.988875946249999515e+03 2.274776678708037743e-03 nan
1.989918334062499525e+03 2.206166341721185059e-03 nan
1.990960721874999763e+03 2.146313801515279014e-03 nan
1.992003109687499773e+03 2.095645252926525356e-03 nan
1.993045497499999556e+03 2.055090019837601915e-03 nan
1.994087885312499566e+03 2.022853487401523025e-03 nan
1.995130273124999803e+03 1.994521336369899350e-03 nan
1.996172660937499813e+03 1.968585931521756125e-03 nan
1.997215048749999823e+03 1.945318258711152028e-03 nan
1.998257436562500061e+03 1.926549606698793257e-03 nan
1.999299824374999844e+03 1.912179846209689522e-03 nan
2.000342212187499854e+03 1.900494042255041881e-03 nan
2.001384599999999637e+03 1.889497012006260968e-03 nan
2.002426987812500101e+03 1.876137559086965036e-03 nan
2.003469375624999884e+03 1.857815953707831966e-03 nan
2.004511763437499667e+03 1.839804438052764207e-03 nan
2.005554151249999904e+03 1.826541262196689375e-03 nan
2.006596539062499915e+03 1.818910255713202754e-03 nan
2.007638926875000152e+03 1.815448947572231939e-03 nan
2.008681314687499707e+03 1.814172051878460475e-03 nan
2.009723702499999490e+03 1.814441807823338141e-03 nan
2.010766090312499955e+03 1.814852663884151257e-03 nan
2.011808478124999738e+03 1.816224093954020742e-03 nan
2.012850865937499975e+03 1.820503879130411055e-03 nan
2.013893253749999985e+03 1.828223241247986346e-03 nan
2.014935641562499768e+03 1.837722596636733475e-03 nan
2.015978029375000006e+03 1.845907380826389884e-03 nan
2.017020417187499788e+03 1.849938669996281735e-03 nan
2.018062805000000253e+03 1.845749342493527290e-03 nan
2.019105192812500036e+03 1.829602939794532177e-03 nan
2.020147580624999819e+03 1.796937242299721706e-03 nan
2.021189968437500056e+03 1.746304786794454847e-03 nan
2.022232356250000066e+03 1.677276843913860348e-03 nan
2.023274744062499849e+03 1.590740221036108463e-03 nan
2.024317131875000086e+03 1.487347147396972206e-03 nan
2.025359519687499869e+03 1.368482944023915755e-03 nan
2.026401907499999879e+03 1.234255511967549592e-03 nan
2.027444295312499662e+03 1.084014869866116535e-03 nan
2.028486683124999900e+03 9.181606081016674414e-04 nan
2.029529070937499455e+03 7.412890472507419580e-04 nan
2.030571458749999238e+03 5.572595158425323707e-04 nan
2.031613846562499702e+03 3.699723943310230089e-04 nan
2.032656234374999485e+03 1.822441881835310667e-04 nan
2.033698622187499268e+03 -2.472111314693464790e-06 nan
2.034741009999999733e+03 -1.821310418607005426e-04 nan
2.035783397812499516e+03 -3.548141214134451155e-04 nan
2.036825785624999753e+03 -5.205557583552316040e-04 nan
2.037868173437499536e+03 -6.764117415281804650e-04 nan
2.038910561249999546e+03 -8.212218636156165368e-04 nan
2.039952949062499783e+03 -9.507950932302857349e-04 nan
2.040995336874999566e+03 -1.065748887163139435e-03 nan
2.042037724687500031e+03 -1.171056275679674798e-03 nan
2.043080112499999814e+03 -1.269417693403926406e-03 nan
2.044122500312499596e+03 -1.362588880813048664e-03 nan
2.045164888124999834e+03 -1.450521242643376283e-03 nan
2.046207275937499617e+03 -1.531889574121093368e-03 nan
2.047249663750000082e+03 -1.606259891873224434e-03 nan
2.048292051562499637e+03 -1.671668005069419562e-03 nan
2.049334439374999420e+03 -1.726563915130807907e-03 nan
2.050376827187500112e+03 -1.774465562878055173e-03 nan
2.051419214999999895e+03 -1.818360895390685192e-03 nan
2.052461602812499677e+03 -1.862012216884655329e-03 nan
2.053503990624999915e+03 -1.906603931875131518e-03 nan
2.054546378437499698e+03 -1.950080102272282959e-03 nan
2.055588766249999935e+03 -1.993740739271055752e-03 nan
2.056631154062499718e+03 -2.037767304859858068e-03 nan
2.057673541874999955e+03 -2.084884815972843069e-03 nan
2.058715929687500193e+03 -2.133473674806073313e-03 nan
2.059758317499999976e+03 -2.183417586080849647e-03 nan
2.060800705312499758e+03 -2.235675309045506536e-03 nan
2.061843093124999541e+03 -2.290243906373273710e-03 nan
2.062885480937500233e+03 -2.346426901612962655e-03 nan
2.063927868750000016e+03 -2.398696736721631691e-03 nan
2.064970256562499799e+03 -2.445001119990179717e-03 nan
2.066012644375000036e+03 -2.483235339933265434e-03 nan
2.067055032187499819e+03 -2.513537377917048066e-03 nan
2.068097420000000056e+03 -2.538405901128137909e-03 nan
2.069139807812499839e+03 -2.563387382455921838e-03 nan
2.070182195625000077e+03 -2.592515876251790408e-03 nan
2.071224583437499859e+03 -2.627127373145696134e-03 nan
2.072266971249999642e+03 -2.667937396252040294e-03 nan
2.073309359062499425e+03 -2.715102542072454252e-03 nan
2.074351746875000117e+03 -2.769705982125429938e-03 nan
2.075394134687499900e+03 -2.832664139712534005e-03 nan
2.076436522499999683e+03 -2.902307369595278231e-03 nan
2.077478910312499920e+03 -2.979609226852103325e-03 nan
2.078521298124999703e+03 -3.065119412624999970e-03 nan
2.079563685937499940e+03 -3.158416456113935077e-03 nan
2.080606073749999723e+03 -3.259355364606236934e-03 nan
2.081648461562499506e+03 -3.369516777095085246e-03 nan
2.082690849374999743e+03 -3.487904364399702258e-03 nan
2.083733237187499981e+03 -3.613924292055314957e-03 nan
2.084775624999999764e+03 -3.745196087392786699e-03 nan
2.085818012812499546e+03 -3.881405597793323621e-03 nan
2.086860400624999784e+03 -4.015908774270317456e-03 nan
2.087902788437500021e+03 -4.138991904711917212e-03 nan
2.088945176249999804e+03 -4.248608187281420479e-03 nan
2.089987564062499587e+03 -4.342116448834126147e-03 nan
2.091029951874999824e+03 -4.419176817225546269e-03 nan
2.092072339687499607e+03 -4.476793901262851420e-03 nan
2.093114727499999390e+03 -4.511648931748454480e-03 nan
2.094157115312500082e+03 -4.522027057981724101e-03 nan
2.095199503124999865e+03 -4.507240108132986103e-03 nan
2.096241890937499647e+03 -4.466884995540361912e-03 nan
2.097284278749999885e+03 -4.404122743921004557e-03 nan
2.098326666562499668e+03 -4.317863139621220744e-03 nan
2.099369054374999905e+03 -4.207898195088171159e-03 nan
2.100411442187499688e+03 -4.076543374030439613e-03 nan
2.101453829999999471e+03 -3.924895458705081157e-03 nan
2.102496217812500163e+03 -3.757997404741180575e-03 nan
2.103538605624999946e+03 -3.579390005706925386e-03 nan
2.104580993437499728e+03 -3.393547491494461679e-03 nan
2.105623381249999966e+03 -3.205321516170330995e-03 nan
2.106665769062499749e+03 -3.017766724393746228e-03 nan
2.107708156874999986e+03 -2.834505162674247954e-03 nan
2.108750544687499769e+03 -2.658457672497072273e-03 nan
2.109792932499999552e+03 -2.493751466023506023e-03 nan
2.110835320312500244e+03 -2.341894661920983049e-03 nan
2.111877708124999572e+03 -2.203910423512525727e-03 nan
2.112920095937499809e+03 -2.079768329116947739e-03 nan
2.113962483750000047e+03 -1.967681098682872408e-03 nan
2.115004871562499829e+03 -1.864745358776100526e-03 nan
2.116047259375000067e+03 -1.771757393391858691e-03 nan
2.117089647187499850e+03 -1.692623442128228430e-03 nan
2.118132035000000087e+03 -1.630961826449197054e-03 nan
2.119174422812499870e+03 -1.586364144368313141e-03 nan
2.120216810624999653e+03 -1.556802670434093150e-03 nan
2.121259198437499890e+03 -1.543757185456768634e-03 nan
2.122301586250000128e+03 -1.550747635380073097e-03 nan
2.123343974062499910e+03 -1.576964491415962753e-03 nan
2.124386361874999693e+03 -1.620564667262461116e-03 nan
2.125428749687499931e+03 -1.683380374412940268e-03 nan
2.126471137499999713e+03 -1.766490178339087756e-03 nan
2.127513525312499951e+03 -1.866879728808857990e-03 nan
2.128555913124999734e+03 -1.980933870202269444e-03 nan
2.129598300937499516e+03 -2.106175068085070195e-03 nan
2.130640688749999299e+03 -2.242741061533390715e-03 nan
2.131683076562499991e+03 -2.388637725188154197e-03 nan
2.132725464374999774e+03 -2.542683271183967218e-03 nan
2.133767852187500011e+03 -2.703298372872655307e-03 nan
2.134810239999999794e+03 -2.867315285703327804e-03 nan
2.135852627812499577e+03 -3.031407998698042519e-03 nan
2.136895015624999814e+03 -3.190844524037226779e-03 nan
2.137937403437499142e+03 -3.344374656092128327e-03 nan
2.138979791249999835e+03 -3.492338019757414667e-03 nan
2.140022179062499617e+03 -3.634971873147131716e-03 nan
2.141064566874999400e+03 -3.772855600274219526e-03 nan
2.142106954687499638e+03 -3.904898281125963183e-03 nan
2.143149342499999875e+03 -4.029748282657653023e-03 nan
2.144191730312499658e+03 -4.146705879580179187e-03 nan
2.145234118124999895e+03 -4.256212700762030537e-03 nan
2.146276505937499223e+03 -4.357714165995536272e-03 nan
2.147318893749999916e+03 -4.452100886283785579e-03 nan
2.148361281562499698e+03 -4.538883764344005256e-03 nan
2.149403669374999936e+03 -4.616568478184418858e-03 nan
2.150446057187499719e+03 -4.685807071532895225e-03 nan
2.151488444999999956e+03 -4.745682681577658227e-03 nan
2.152530832812499739e+03 -4.794034142518975757e-03 nan
2.153573220624999976e+03 -4.829356949999044635e-03 nan
2.154615608437500214e+03 -4.851718437895649952e-03 nan
2.155657996249999997e+03 -4.866404372527659283e-03 nan
2.156700384062499779e+03 -4.876804457277174668e-03 nan
2.157742771875000017e+03 -4.884039213404336478e-03 nan
2.158785159687499799e+03 -4.889901511596019337e-03 nan
2.159827547499999582e+03 -4.898473962720644934e-03 nan
2.160869935312499820e+03 -4.914229606466036238e-03 nan
2.161912323124999602e+03 -4.934687845522669342e-03 nan
2.162954710937500295e+03 -4.956093888038319920e-03 nan
2.163997098749999623e+03 -4.977543724998065994e-03 nan
2.165039486562499860e+03 -5.000710047277345457e-03 nan
2.166081874375000098e+03 -5.032197749157299102e-03 nan
2.167124262187499880e+03 -5.073399119113552493e-03 nan
2.168166649999999663e+03 -5.124605622721213095e-03 nan
2.169209037812499901e+03 -5.187974382795297774e-03 nan
2.170251425624999683e+03 -5.263062728848410220e-03 nan
2.171293813437499921e+03 -5.348874208008250371e-03 nan
2.172336201249999704e+03 -5.445818868395916647e-03 nan
2.173378589062499941e+03 -5.553823023574441277e-03 nan
2.174420976875000179e+03 -5.671091434931070825e-03 nan
2.175463364687499961e+03 -5.798006486243659566e-03 nan
2.176505752499999744e+03 -5.934478733804584780e-03 nan
2.177548140312499982e+03 -6.077321879165343069e-03 nan
2.178590528124999764e+03 -6.223652945160021953e-03 nan
2.179632915937500002e+03 -6.374418007364447344e-03 nan
2.180675303749999784e+03 -6.526332244295307214e-03 nan
2.181717691562499567e+03 -6.676607060229130045e-03 nan
2.182760079374999805e+03 -6.823750309470593203e-03 nan
2.183802467187499587e+03 -6.963842839801077239e-03 nan
2.184844854999999825e+03 -7.094473516666565879e-03 nan
2.185887242812499153e+03 -7.214957945509024514e-03 nan
2.186929630624999845e+03 -7.322808151924769735e-03 nan
2.187972018437499628e+03 -7.420602001577203746e-03 nan
2.189014406249999865e+03 -7.505672133128870466e-03 nan
2.190056794062499648e+03 -7.576944440234573142e-03 nan
2.191099181874999886e+03 -7.633372110230482108e-03 nan
2.192141569687499668e+03 -7.675627940544819949e-03 nan
2.193183957499999906e+03 -7.702892338410090994e-03 nan
2.194226345312499689e+03 -7.713122408235096109e-03 nan
2.195268733124999926e+03 -7.706191744706091321e-03 nan
2.196311120937499709e+03 -7.679572917441108287e-03 nan
2.197353508749999946e+03 -7.632024747593738057e-03 nan
2.198395896562499729e+03 -7.565244943703747574e-03 nan
2.199438284374999967e+03 -7.480669156581350870e-03 nan
2.200480672187499749e+03 -7.385003679411352925e-03 nan
2.201523059999999987e+03 -7.277969194376844933e-03 nan
2.202565447812499769e+03 -7.158429896628844963e-03 nan
2.203607835625000007e+03 -7.027372895671962424e-03 nan
2.204650223437499790e+03 -6.887590492544471213e-03 nan
2.205692611249999572e+03 -6.742916769227867008e-03 nan
2.206734999062499810e+03 -6.596575849821776673e-03 nan
2.207777386874999593e+03 -6.454242275916029399e-03 nan
2.208819774687499830e+03 -6.320747078570506695e-03 nan
2.209862162500000068e+03 -6.199410292223770172e-03 nan
2.210904550312499850e+03 -6.090208116484049569e-03 nan
2.211946938124999633e+03 -5.991541378566104213e-03 nan
2.212989325937499871e+03 -5.903193942252967646e-03 nan
2.214031713749999653e+03 -5.824177092298973846e-03 nan
2.215074101562500346e+03 -5.753688046701854047e-03 nan
2.216116489374999674e+03 -5.691075377481657344e-03 nan
2.217158877187499911e+03 -5.638333860961282015e-03 nan
2.218201265000000149e+03 -5.597573437347754151e-03 nan
2.219243652812499931e+03 -5.568685762488724371e-03 nan
2.220286040625000169e+03 -5.554711082641067971e-03 nan
2.221328428437499952e+03 -5.555599784060035254e-03 nan
2.222370816249999734e+03 -5.567755240732544762e-03 nan
2.223413204062499972e+03 -5.587518315324402525e-03 nan
2.224455591874999755e+03 -5.614773981912409874e-03 nan
2.225497979687499992e+03 -5.647275847750748284e-03 nan
2.226540367499999775e+03 -5.683216289082099019e-03 nan
2.227582755312500012e+03 -5.724799169814972014e-03 nan
2.228625143124999795e+03 -5.772267837343166355e-03 nan
2.229667530937499123e+03 -5.826293626856463188e-03 nan
2.230709918749999815e+03 -5.884375035015230147e-03 nan
2.231752306562499598e+03 -5.942509886196396980e-03 nan
2.232794694374999381e+03 -5.996648780723722039e-03 nan
2.233837082187499618e+03 -6.041722697117751784e-03 nan
2.234879469999999856e+03 -6.075901276221348617e-03 nan
2.235921857812499638e+03 -6.101711457782568043e-03 nan
2.236964245624999876e+03 -6.118756288223765535e-03 nan
2.238006633437499204e+03 -6.125785945444649563e-03 nan
2.239049021249999896e+03 -6.123721260663122536e-03 nan
2.240091409062499679e+03 -6.115515484938664065e-03 nan
2.241133796874999462e+03 -6.100965072848799770e-03 nan
2.242176184687499699e+03 -6.081072605677225254e-03 nan
2.243218572499999937e+03 -6.058007885891938601e-03 nan
2.244260960312499719e+03 -6.031280183725422003e-03 nan
2.245303348124999957e+03 -6.002168428099698486e-03 nan
2.246345735937499285e+03 -5.968194595860680692e-03 nan
2.247388123749999977e+03 -5.928605968334019725e-03 nan
[truncated: 155,800 more chars]
