# Supplementary material for: Multipolar electric and magnetic contributions to sum-frequency generation spectra reveal biaxial interfacial water structure
Source: Nat Commun. 2026 May 13;17:4333. doi: 10.1038/s41467-026-72345-4 (PMC13172427; doi:10.1038/s41467-026-72345-4)
Supplement: Supplementary file 3 — Source data [file 41467_2026_72345_MOESM3_ESM.zip › SourceData/SuppFig4(e,g).txt]

# f single_rapidly-varying double_time-averaged
nan nan nan nan nan nan nan nan nan nan nan nan nan nan nan nan nan nan nan nan nan nan nan nan nan nan nan nan nan nan nan nan nan nan nan nan nan nan nan nan nan nan nan nan nan nan nan nan nan nan nan nan nan nan nan nan nan nan nan nan nan nan nan nan nan nan nan nan nan nan nan nan nan nan nan nan nan nan nan nan nan nan nan nan nan nan nan nan nan nan nan nan nan nan nan nan nan nan nan nan nan nan nan nan nan nan nan nan nan nan nan nan nan nan nan nan nan nan nan nan nan nan nan nan nan nan nan nan nan nan nan nan nan nan nan nan nan nan nan nan nan nan nan nan nan nan nan nan nan nan nan nan nan nan nan nan nan nan nan nan nan nan nan nan nan nan nan nan nan nan nan nan nan nan nan nan nan nan nan nan nan nan nan nan nan nan nan nan nan nan nan nan nan nan nan nan nan nan nan nan -3.188964999290121866e-03 -3.463389826671731814e-03 -3.722357410747265116e-03 -3.962913724327193910e-03 -4.179834779395305566e-03 -4.370475854607328015e-03 -4.532922951652980370e-03 -4.666472597462580779e-03 -4.774893367948146450e-03 -4.859163500926473589e-03 -4.918462647854414393e-03 -4.954863578729873375e-03 -4.969653383386563039e-03 -4.965978150135642866e-03 -4.948143905640363382e-03 -4.920891830058823913e-03 -4.888721729789498316e-03 -4.856057672395219793e-03 -4.828172440976739865e-03 -4.809891555258904994e-03 -4.805225114269312536e-03 -4.814852186278764656e-03 -4.833718900074390756e-03 -4.853242888257287835e-03 -4.869090402354135649e-03 -4.882853824400991416e-03 -4.893263561294665387e-03 -4.897990598995906331e-03 -4.900351709763411945e-03 -4.902044164670306403e-03 -4.901333611339313279e-03 -4.894647465525189811e-03 -4.878759967175828882e-03 -4.853529803402492626e-03 -4.817756394120312202e-03 -4.771867119457082196e-03 -4.715766585009738276e-03 -4.647832765143210254e-03 -4.565720230531568335e-03 -4.469761262265760371e-03 -4.362331664441887469e-03 -4.245035257778570492e-03 -4.122263005578018225e-03 -3.999268465767889802e-03 -3.878213461302487675e-03 -3.759661860742058437e-03 -3.645703080136813989e-03 -3.535614362597146176e-03 -3.432495440836923206e-03 -3.339681180507439451e-03 -3.256593028235658938e-03 -3.185587204119003091e-03 -3.127123067886400376e-03 -3.078541023826882050e-03 -3.036342670446862124e-03 -2.997555424843353911e-03 -2.960005117748285008e-03 -2.921986910533032333e-03 -2.878604404721318843e-03 -2.823958030444842504e-03 -2.756720717988429825e-03 -2.677107863984763692e-03 -2.584798636984353415e-03 -2.480363065061490235e-03 -2.363253874245845043e-03 -2.233819378289751689e-03 -2.090638895703551825e-03 -1.929317921555921689e-03 -1.749210597828183833e-03 -1.552863715868699201e-03 -1.342927548578308483e-03 -1.118696433927909850e-03 -8.816717281986269361e-04 -6.366880300848962171e-04 -3.877056718886093267e-04 -1.428177534832791862e-04 8.805566318176999419e-05 2.966305428652865617e-04 4.782280910870101431e-04 6.315425242082034485e-04 7.586114230874463349e-04 8.629099180250746071e-04 9.458216117579423821e-04 1.007659944796242268e-03 1.048131477169957082e-03 1.069758064071828219e-03 1.077748846553018558e-03 1.078015111395998205e-03 1.073250109348986014e-03 1.066111330478340669e-03 1.061284491917557915e-03 1.060989048221785969e-03 1.066948873469905634e-03 1.080596860785036639e-03 1.102324596740839047e-03 1.133191898877547454e-03 1.174187408393916054e-03 1.223936615461329591e-03 1.282257479445748916e-03 1.348409008377612905e-03 1.420454452925393185e-03 1.496873511641183541e-03 1.578651629235421072e-03 1.667113419510847516e-03 1.761107623880521500e-03 1.858095705108607498e-03 1.952615231316942590e-03 2.042586581796457246e-03 2.129381629915307050e-03 2.212952538683282677e-03 2.290113480524422207e-03 2.358303898337556215e-03 2.417828253899093061e-03 2.468041438255276498e-03 2.509192084283143331e-03 2.544037264148500677e-03 2.574920543297720688e-03 2.599198700110869065e-03 2.612439023428524132e-03 2.614327629391760555e-03 2.603418096262022363e-03 2.577888186488415390e-03 2.538665352023565525e-03 2.485564302759993294e-03 2.418270685235909823e-03 2.337952681997330917e-03 2.244328385102224710e-03 2.138039096765652347e-03 2.020036345091090479e-03 1.890741090687292347e-03 1.752865352519304698e-03 1.609162671155666552e-03 1.462035015843191760e-03 1.313824329959162318e-03 1.167149678230647997e-03 1.026473726767916650e-03 8.938649909569565399e-04 7.677182073267847795e-04 6.511222954475592850e-04 5.462194653508174735e-04 4.500742889538694724e-04 3.602742943873762926e-04 2.769062739882664770e-04 2.016689842561647517e-04 1.347449061865207964e-04 7.933607683366372676e-05 3.882559299536215980e-05 1.110894857328167951e-05 -6.755606732902416645e-06 -1.476792125617784612e-05 -1.292339930686163540e-05 -2.517410456599755708e-06 1.437684882447075319e-05 3.572976868160271380e-05 5.967317043569300705e-05 8.383246981732463132e-05 1.101711898944448403e-04 1.414074798207348715e-04 1.759308847031279543e-04 2.128729377112795196e-04 2.525688646021415074e-04 2.921288995844182473e-04 3.298117738213812711e-04 3.654875338998499548e-04 3.967091713700503924e-04 4.233973271727566046e-04 4.465366458564776556e-04 4.649752293246923324e-04 4.779151271006474785e-04 4.851140740363283146e-04 4.857793179511207121e-04 4.794718382614164207e-04 4.669901880289643870e-04 4.505268014855096093e-04 4.314095101013576405e-04 4.101188281602722446e-04 3.872307608567106610e-04 3.629837072124499422e-04 3.403230968327258799e-04 3.233137488601088919e-04 3.130179236763589931e-04 3.077669958322839378e-04 3.067687120146544988e-04 3.122790264050131007e-04 3.252303199707288692e-04 3.443680631484476867e-04 3.686706867220522488e-04 3.968483440062627043e-04 4.271105077775349396e-04 4.589889174959720097e-04 4.913848785861639826e-04 5.236413946676380174e-04 5.551511846259042302e-04 5.831725892839851808e-04 6.045503656994626052e-04 6.173484204390154023e-04 6.194476013528498609e-04 6.088149021125192906e-04 5.866642028541074055e-04 5.545259125478811668e-04 5.143513072556737259e-04 4.682943402726036722e-04 4.156698167184520037e-04 3.567549684581790281e-04 2.925266602281971842e-04 2.242843672575810590e-04 1.557293417521156062e-04 8.866494543837690964e-05 2.524905149466592780e-05 -3.311858553395633994e-05 -8.601216894080004546e-05 -1.333697650112318153e-04 -1.766382413547664797e-04 -2.167282345521810791e-04 -2.533465949636386823e-04 -2.850481959640863063e-04 -3.116837179986296173e-04 -3.352507811563458159e-04 -3.561165062358850972e-04 -3.729339929261098110e-04 -3.863816082324389011e-04 -3.974088807182354563e-04 -4.078609004460065097e-04 -4.200172437412315850e-04 -4.337037809171704651e-04 -4.477242740019374972e-04 -4.603074810743371277e-04 -4.711480348960211950e-04 -4.821959545374481480e-04 -4.933964727618913790e-04 -5.028669959806133377e-04 -5.094720369330021925e-04 -5.106699509337493323e-04 -5.023759234638863064e-04 -4.829051109766493641e-04 -4.512915627549705933e-04 -4.073095015538564026e-04 -3.540009720536226381e-04 -2.949085619260369273e-04 -2.311072574501327540e-04 -1.634471679814002154e-04 -9.266506281847830540e-05 -1.934940850684130353e-05 5.558725073858631488e-05 1.312674805136661987e-04 2.052793070969659642e-04 2.776727963891348350e-04 3.483175354589071460e-04 4.162445810545227151e-04 4.802617414226811182e-04 5.382571674325889455e-04 5.893852191266087809e-04 6.321378044997151731e-04 6.651504860311738439e-04 6.870538346169892049e-04 6.960643168654359440e-04 6.911315409384491924e-04 6.725787292610929842e-04 6.401773485266255490e-04 5.941259906564722547e-04 5.358722409888557782e-04 4.661748661355471536e-04 3.860152084163245324e-04 2.963407678794735198e-04 1.985266944976192202e-04 9.353096619853880009e-05 -1.588921873988367872e-05 -1.253988724204528095e-04 -2.340083484962418060e-04 -3.395371123609846643e-04 -4.385840556269896690e-04 -5.299250378201030530e-04 -6.116656184560649578e-04 -6.813923982976421122e-04 -7.385287868000847342e-04 -7.829333846121290172e-04 -8.138633914199144490e-04 -8.302626214213978603e-04 -8.315374075014048301e-04 -8.181925924078464404e-04 -7.891028560345425893e-04 -7.447599662683645864e-04 -6.877429195654163017e-04 -6.214268154544344558e-04 -5.471234158674629158e-04 -4.658850408673755397e-04 -3.811856508555118775e-04 -2.936653310906109024e-04 -2.034523700305441996e-04 -1.102592359089544019e-04 -1.597217201961291175e-05 7.586039112804235721e-05 1.632355966547107372e-04 2.445674641865526987e-04 3.193622214147889653e-04 3.862423466639503325e-04 4.420839010647486557e-04 4.859836044995445494e-04 5.181718791052616728e-04 5.384368999036353264e-04 5.492331729626179606e-04 5.519041445783889541e-04 5.457352639709278988e-04 5.312813860981106069e-04 5.086706854976635363e-04 4.767997953072059154e-04 4.366825182326200972e-04 3.918441074694593005e-04 3.421298629864940504e-04 2.863717065415345882e-04 2.272170415331332591e-04 1.643598958970854298e-04 9.434859983697469919e-05 1.824568947481649932e-05 -5.876435087811605375e-05 -1.315819027440979800e-04 -1.968107053748121161e-04 -2.528761326493723580e-04 -2.982879935683900498e-04 -3.313357643446985211e-04 -3.505036407229289788e-04 -3.546713370111802266e-04 -3.422344959277210524e-04 -3.149905959302580667e-04 -2.760468247425249856e-04 -2.265440550020319729e-04 -1.679887598962674297e-04 -1.015948246313575463e-04 -2.919384827612453090e-05 4.831528031046857657e-05 1.310541226261041723e-04 2.182521420192810434e-04 3.101227878791847688e-04 4.050701441616223059e-04 4.997756182701699156e-04 5.907635431510888926e-04 6.735464055405739059e-04 7.465853047512313254e-04 8.087895492921383291e-04 8.556679371953500313e-04 8.846363764526833217e-04 8.968102089131239430e-04 8.922490788531103629e-04 8.722216123027534858e-04 8.379747295243754899e-04 7.883179888866865886e-04 7.224814593999586906e-04 6.433144358621856185e-04 5.547272733055230460e-04 4.583902408639333251e-04 3.585936041821634335e-04 2.628512602214838276e-04 1.750097414530524427e-04 9.452636679117961890e-05 2.289735247746650659e-05 -3.858121880399292478e-05 -9.005734802660942534e-05 -1.299290524577850596e-04 -1.586210133867607328e-04 -1.770214621182784019e-04 -1.843141753913738259e-04 -1.803285024013063197e-04 -1.648911916421946441e-04 -1.385406658384962485e-04 -1.014911567619467339e-04 -5.583089632460198209e-05 -4.877602472584327553e-06 4.901563190675946660e-05 1.030115081912977119e-04 1.570967699819489838e-04 2.110785754068182900e-04 2.596413644263007308e-04 2.993643057926043344e-04 3.308395321403982420e-04 3.532004343488402264e-04 3.661187319154981731e-04 3.709619097315335415e-04 3.693574238404990009e-04 3.630072548197406553e-04 3.524465908752347741e-04 3.384342131303105794e-04 3.218724817909083408e-04 3.034620379659255449e-04 2.868318513366335462e-04 2.763867770317618433e-04 2.748029895069219186e-04 2.811663855287992175e-04 2.921355669114034624e-04 3.062328650162305516e-04 3.208937013392480081e-04 3.328934493656361855e-04 3.416928694080401292e-04 3.468740762661823339e-04 3.454377299502000361e-04 3.360826375734518503e-04 3.196434255358447229e-04 2.953236498861925002e-04 2.650965349182414672e-04 2.310130333149384464e-04 1.922623034649397107e-04 1.474848973091209131e-04 9.695740595823051922e-05 4.227829630571756925e-05 -1.572061384278854862e-05 -7.884169429623992531e-05 -1.463443874256788527e-04 -2.134179829559037719e-04 -2.761659625874273924e-04 -3.330673807097816672e-04 -3.841359403890833024e-04 -4.265742551570550836e-04 -4.582291494130558140e-04 -4.770138257500378814e-04 -4.795777096142958378e-04 -4.657349309875030013e-04 -4.386857661183517741e-04 -4.011858244137053546e-04 -3.534263686966123037e-04 -2.942307717472667124e-04 -2.248299744657625970e-04 -1.466149500968638025e-04 -6.062126397736347476e-05 2.982387038816627402e-05 1.217534845460693359e-04 2.109832654307911524e-04 2.942509622822244136e-04 3.733964843120964093e-04 4.507630139404747178e-04 5.247707622650286908e-04 5.931927168629867048e-04 6.556602461428013119e-04 7.121835323506569594e-04 7.620936007512691887e-04 8.047122098445558648e-04 8.411664220141670638e-04 8.721395553751469867e-04 8.937782153876293019e-04 9.047373068235215268e-04 9.073906730395738321e-04 9.037386723079492883e-04 8.935331929792471230e-04 8.747524690138521863e-04 8.465028521948845999e-04 8.111905838779596978e-04 7.714680423644020056e-04 7.263773321581225685e-04 6.770812490021617218e-04 6.259138824312960800e-04 5.751203817268544811e-04 5.254854990335388991e-04 4.786696815631632553e-04 4.352384516461979894e-04 3.964400375824142508e-04 3.666885204715772915e-04 3.466578775525031020e-04 3.353761143926074426e-04 3.320161753934593868e-04 3.352921375789959940e-04 3.459048986435746612e-04 3.625165119701661415e-04 3.816063378523767632e-04 4.016264101551411669e-04 4.193988018937125362e-04 4.339810375721042321e-04 4.466391796346018753e-04 4.560436936308642775e-04 4.633922043501955898e-04 4.736314233227418430e-04 4.870121007101218744e-04 5.006184860624086214e-04 5.118613239903264944e-04 5.193773258740765411e-04 5.218911239366404858e-04 5.174317618720442394e-04 5.061409616205526929e-04 4.881726519167335285e-04 4.640442168160454142e-04 4.353584622085494849e-04 4.044847739799141070e-04 3.762545962908404006e-04 3.573197432206087938e-04 3.515147801222404979e-04 3.628300234989590388e-04 3.932712723958022537e-04 4.421029302415471936e-04 5.066637236916305721e-04 5.823386505267543790e-04 6.660845896642314523e-04 7.549449702948518581e-04 8.469595198179582021e-04 9.414455451811848744e-04 1.037985788927929011e-03 1.133317778800629894e-03 1.225800485213767582e-03 1.317741966812492789e-03 1.411577087939664896e-03 1.506137391314122873e-03 1.598115265102902083e-03 1.688436978116930089e-03 1.778698308802837032e-03 1.868080895638984246e-03 1.957866877358011709e-03 2.048640059270851257e-03 2.137933557911197990e-03 2.224131591319939913e-03 2.301622841706122899e-03 2.363595799710332263e-03 2.410144804964235374e-03 2.444057754408857780e-03 2.470341918737272921e-03 2.491777480277831969e-03 2.509920402339710713e-03 2.526900999749587262e-03 2.541524098486600686e-03 2.554576298275495691e-03 2.566545049875149087e-03 2.573222055636320213e-03 2.571447307186868966e-03 2.561194237203896426e-03 2.538549801939795139e-03 2.500928695901844315e-03 2.445248259043057530e-03 2.364424669100395268e-03 2.256444232358914039e-03 2.122865659012508448e-03 1.963239545523683821e-03 1.776645749344581485e-03 1.565297794875277794e-03 1.331870925570504544e-03 1.080156275896200502e-03 8.133282077711395837e-04 5.375685256301661157e-04 2.604271433922018993e-04 -1.558068377628478961e-05 -2.894472899368903283e-04 -5.582747411372820674e-04 -8.184779885619549149e-04 -1.065119786881543653e-03 -1.293853076048605971e-03 -1.500765170506564421e-03 -1.683759529095418470e-03 -1.838801270150320234e-03 -1.958196704514105629e-03 -2.041403750704351341e-03 -2.088260785629366453e-03 -2.098324339324806470e-03 -2.075712109738809142e-03 -2.027376237654258256e-03 -1.961035607648850803e-03 -1.881172247152093678e-03 -1.790398729052141476e-03 -1.695425494733972943e-03 -1.600664332856222526e-03 -1.507645425496287675e-03 -1.420717234302591378e-03 -1.340964995714930691e-03 -1.267638714694397165e-03 -1.206132657335013195e-03 -1.156140792609450241e-03 -1.113054365996686557e-03 -1.076378790563698937e-03 -1.041357015859873877e-03 -1.003413278609687279e-03 -9.637638189248023957e-04 -9.237739334823479725e-04 -8.798265217020567741e-04 -8.299710622444445018e-04 -7.763993772164703988e-04 -7.229813023713789477e-04 -6.708829983515136874e-04 -6.236119558444604832e-04 -5.851216593087110035e-04 -5.549621991836847269e-04 -5.323886325387572251e-04 -5.180333492479606214e-04 -5.155429243486721672e-04 -5.325700062821028813e-04 -5.752924010367270816e-04 -6.467327657964407062e-04 -7.460239438988724298e-04 -8.738059621148062950e-04 -1.036592580393871227e-03 -1.231524683062472370e-03 -1.450253093988362538e-03 -1.685836747490381676e-03 -1.931115837669515958e-03 -2.177682194467357377e-03 -2.416585701946258671e-03 -2.638798155253184799e-03 -2.837218140815181422e-03 -3.000317825309377004e-03 -3.115633640396218290e-03 -3.176949941228507553e-03 -3.182631132842624055e-03 -3.134305528533389354e-03 -3.035808019683340110e-03 -2.892347388579854899e-03 -2.713475421675188605e-03 -2.510762175889021813e-03 -2.288632664534387233e-03 -2.054098747595838395e-03 -1.818316906766445293e-03 -1.588712208531615523e-03 -1.373800884065612057e-03 -1.185037087188178448e-03 -1.034155549869870266e-03 -9.292341181317553822e-04 -8.712465764027510495e-04 -8.582485512321717108e-04 -8.886679709667402727e-04 -9.670674793711142581e-04 -1.094862384099642982e-03 -1.269039131402530801e-03 -1.489322690629370921e-03 -1.749496148380800392e-03 -2.036357481758371835e-03 -2.339298228300205201e-03 -2.650409870648687966e-03 -2.962411401883253970e-03 -3.266162022029343165e-03 -3.547634800304486774e-03 -3.795300529035341291e-03 -4.008201874580404056e-03 -4.187460314666935357e-03 -4.331614604967601312e-03 -4.440633995882983104e-03 -4.515520126474444063e-03 -4.558468447237531279e-03 -4.571850614706739202e-03 -4.564847844381686448e-03 -4.548617596575144778e-03 -4.530940995471910426e-03 -4.515378050736165716e-03 -4.508072788352836258e-03 -4.514252640986111259e-03 -4.531795421859448336e-03 -4.558040303489375306e-03 -4.594529359713068334e-03 -4.645565001609109484e-03 -4.710529220921421539e-03 -4.789330651562902219e-03 -4.884972390086429750e-03 -4.993738758076311096e-03 -5.109523105074984667e-03 -5.224551270535247871e-03 -5.329485373421326971e-03 -5.419720497448939078e-03 -5.498727791940331150e-03 -5.568339623389522569e-03 -5.621090308840219485e-03 -5.654651346539790041e-03 -5.667716690310704158e-03 -5.650937031126086058e-03 -5.602506038831955165e-03 -5.533985697253673147e-03 -5.447863870955964305e-03 -5.340207895978107272e-03 -5.206882764844419920e-03 -5.048601105734212835e-03 -4.872133728989272439e-03 -4.684056221592004104e-03 -4.489526167415512636e-03 -4.293607301982936553e-03 -4.100567239925710650e-03 -3.915379014946755720e-03 -3.743151260781819867e-03 -3.588307105696238869e-03 -3.455727230648356768e-03 -3.347208992578544484e-03 -3.268355161821400595e-03 -3.224220843489090937e-03 -3.216198553742239535e-03 -3.240206212825461063e-03 -3.289924371479669568e-03 -3.361128096440468144e-03 -3.451892400008437639e-03 -3.561403542697717806e-03 -3.684628382493816690e-03 -3.818565265177230328e-03 -3.961588719408076775e-03 -4.104033240068506727e-03 -4.237070286821978393e-03 -4.355420894088808670e-03 -4.451831178848168757e-03 -4.524947193814105040e-03 -4.578477302491050505e-03 -4.611487691834011138e-03 -4.628402462572851761e-03 -4.638329895918745505e-03 -4.646143368982683097e-03 -4.657541076414944969e-03 -4.685422293430628604e-03 -4.735472041658889131e-03 -4.796847137988467791e-03 -4.868981308244528516e-03 -4.958880910735589953e-03 -5.071119277045219031e-03 -5.208014945856487277e-03 -5.374095197716165229e-03 -5.572976809724489167e-03 -5.796978860977838877e-03 -6.041026894168896599e-03 -6.303686672535530056e-03 -6.579306480979568716e-03 -6.859391862097372061e-03 -7.142777860333807127e-03 -7.431921697637317026e-03 -7.721734914350700252e-03 -8.003624230537048634e-03 -8.271736291328463109e-03 -8.519313469558864593e-03 -8.739412834461599000e-03 -8.935100132230082426e-03 -9.109653843267812023e-03 -9.259945654253289027e-03 -9.382504390543125461e-03 -9.482397944658438327e-03 -9.563685233640803474e-03 -9.617975846158484388e-03 -9.643528944698318006e-03 -9.647467775627964481e-03 -9.638166651622211145e-03 -9.631478923629324673e-03 -9.644337949911020724e-03 -9.686765005903562320e-03 -9.761027892415136825e-03 -9.862392039874070399e-03 -9.989076448902796390e-03 -1.014632784164132967e-02 -1.033381764186114965e-02 -1.054661367814167458e-02 -1.078944178523484274e-02 -1.106804128456687769e-02 -1.137762785740240382e-02 -1.171227525444756834e-02 -1.206692072350432771e-02 -1.243017630709668947e-02 -1.278503588825326276e-02 -1.311816126764013546e-02 -1.341796519269802812e-02 -1.366970969174009093e-02 -1.387096498923312549e-02 -1.402373741127532769e-02 -1.413062469948840605e-02 -1.418978931143656530e-02 -1.418937233403794185e-02 -1.412788685119437115e-02 -1.401563237041381083e-02 -1.386113766876916065e-02 -1.367894465734557918e-02 -1.349017745655547301e-02 -1.330698400640644569e-02 -1.313569722699384212e-02 -1.298624708804304445e-02 -1.286734404348037486e-02 -1.277425247737230818e-02 -1.270139048129961118e-02 -1.266057227293579390e-02 -1.266027473092866396e-02 -1.269750415409458960e-02 -1.277502153339109964e-02 -1.289407514950922234e-02 -1.305701894244787331e-02 -1.326013077491618869e-02 -1.349641955799250198e-02 -1.376565121314710094e-02 -1.406297107905469385e-02 -1.437480923247978770e-02 -1.469062033527544081e-02 -1.500787103249440896e-02 -1.531729641912739359e-02 -1.561456599802003853e-02 -1.589544621838950844e-02 -1.614917936112683639e-02 -1.637166469202266939e-02 -1.656040532393306119e-02 -1.671721532208347849e-02 -1.685517382600654201e-02 -1.699026818266807792e-02 -1.712445330878963057e-02 -1.724595472831122467e-02 -1.734334157946740285e-02 -1.741462977954540137e-02 -1.746047537669044580e-02 -1.748644674448601721e-02 -1.748840224981662583e-02 -1.744360313745335622e-02 -1.733427503090273492e-02 -1.713805629540807174e-02 -1.682512923338530531e-02 -1.638027946844705651e-02 -1.580853053656339213e-02 -1.512034855771546282e-02 -1.432133355084655446e-02 -1.343552146278126358e-02 -1.249740841926008650e-02 -1.152859900584782271e-02 -1.054720606606707189e-02 -9.569070379845528995e-03 -8.610515270036506186e-03 -7.687925629332625910e-03 -6.813392610764718027e-03 -6.003942060351874499e-03 -5.270944678502059721e-03 -4.620014397714311549e-03 -4.059766360619831982e-03 -3.598890372751378797e-03 -3.244776726062714722e-03 -2.990957092602997136e-03 -2.828420708372608727e-03 -2.743744034743478277e-03 -2.729326072256593738e-03 -2.789427198475108449e-03 -2.918676399858599613e-03 -3.114124926082956213e-03 -3.358894491469893717e-03 -3.611962678732122400e-03 -3.840522365090165424e-03 -4.027800190849806228e-03 -4.152861450179470837e-03 -4.201963545056613958e-03 -4.167590922589239910e-03 -4.033599447129290749e-03 -3.793343166886412043e-03 -3.458479108017414871e-03 -3.048213188953902142e-03 -2.574784084235101633e-03 -2.057306303134442960e-03 -1.520363331030519238e-03 -9.839061092092038496e-04 -4.575284403131041344e-04 6.084637754040500557e-05 5.551977359823795366e-04 1.005129570156373942e-03 1.407349552039346974e-03 1.767046249715256701e-03 2.080545344092563087e-03 2.334338674958261195e-03 2.531808626702006237e-03 2.685072822717404772e-03 2.810327177652949260e-03 2.922342234138619599e-03 3.022253091599716446e-03 3.116423513081251206e-03 3.222971419311423946e-03 3.357925351130733316e-03 3.525162594102168589e-03 3.722485907313596853e-03 3.958390894500035673e-03 4.231313230959668492e-03 4.541149545370312679e-03 4.902110351065178118e-03 5.320653646350217980e-03 5.802335442352382633e-03 6.339607577393255311e-03 6.910577200322315372e-03 7.497526517513009026e-03 8.090608007174496241e-03 8.682593635549754052e-03 9.272982838510940296e-03 9.868071270707254317e-03 1.046270182145600525e-02 1.104155255607568165e-02 1.160410637651788923e-02 1.215968950335029330e-02 1.270831167252371718e-02 1.324830970684506837e-02 1.377064131825019022e-02 1.426537128809640675e-02 1.472825172481211087e-02 1.514795687534341295e-02 1.553166710246565996e-02 1.590038743440883029e-02 1.626045732891913398e-02 1.660781359037012683e-02 1.694095805679780853e-02 1.726979162143726931e-02 1.759941135484732744e-02 1.793054205074673391e-02 1.825979149133236112e-02 1.858183108851121923e-02 1.888610017873176838e-02 1.916490499898394761e-02 1.942383253991687708e-02 1.966841575054553704e-02 1.990981950176192589e-02 2.016662453398983951e-02 2.044878966046409507e-02 2.076180964650677085e-02 2.111140876199879557e-02 2.149207971383348265e-02 2.189104067464983649e-02 2.230141004076362232e-02 2.272202269571965694e-02 2.316041985303899514e-02 2.362648036496090009e-02 2.412230741306031073e-02 2.464133300836677393e-02 2.516181704830226795e-02 2.567200370514911845e-02 2.617377707325470315e-02 2.666381331876649385e-02 2.712818643012239461e-02 2.755693040979741160e-02 2.793895717698491321e-02 2.826477608101038430e-02 2.853495033837227801e-02 2.874925577361332751e-02 2.891868904545130681e-02 2.905931365630991248e-02 2.918316831594498784e-02 2.931074172948511247e-02 2.946304997748358523e-02 2.965275580542678369e-02 2.988576739698950435e-02 3.016013140477130650e-02 3.048255756505879877e-02 3.085761364752856450e-02 3.128973453275979422e-02 3.178542672140982628e-02 3.235727947349451017e-02 3.301725265850941060e-02 3.374838373737643060e-02 3.454107069540260366e-02 3.539021222164889791e-02 3.628371837403887579e-02 3.720891701404385743e-02 3.814703285750406514e-02 3.907780003374833333e-02 3.999813356172726708e-02 4.092170272353107263e-02 4.184839915178456549e-02 4.276564653746739442e-02 4.365520041901818638e-02 4.450057288747391593e-02 4.528410759366766070e-02 4.599264735667785153e-02 4.664144717730139833e-02 4.722558784439084834e-02 4.771768793593081370e-02 4.811788816976078631e-02 4.843695851577353717e-02 4.867387682537441251e-02 4.884462598786881715e-02 4.897282762931581823e-02 4.906866993861327964e-02 4.915162015823709707e-02 4.922890127638118729e-02 4.930957690665324633e-02 4.940869102613804076e-02 4.951798051982858606e-02 4.962542359206714715e-02 4.971856914726235921e-02 4.980061088348503029e-02 4.989095118629019443e-02 4.998854185123957627e-02 5.009073243834932798e-02 5.019967018793811131e-02 5.032498578920036048e-02 5.047617903890772029e-02 5.063357486190656065e-02 5.080567794978252394e-02 5.099621458885217340e-02 5.118660476274089488e-02 5.135677794306942046e-02 5.148796549112488741e-02 5.159334299552348346e-02 5.168378180500621255e-02 5.175274608932189935e-02 5.179875226846469838e-02 5.182100933245581409e-02 5.181778512469925602e-02 5.179027712712080955e-02 5.173131710539663475e-02 5.164835664598466103e-02 5.157385860453089776e-02 5.150911114140827030e-02 5.146854457213356770e-02 5.149619449996167830e-02 5.161093363935476130e-02 5.182009168740525640e-02 5.212030552748059264e-02 5.250350513316426326e-02 5.296461970647237116e-02 5.350513963604519585e-02 5.412126425365848537e-02 5.481509654752503291e-02 5.559354359136525758e-02 5.643904212770933793e-02 5.733014970456984383e-02 5.828501771390504071e-02 5.932093949438665970e-02 6.042733320487592152e-02 6.158019428741001722e-02 6.275845422382930749e-02 6.395570947351236768e-02 6.516378542300560461e-02 6.637421810426880064e-02 6.757879179754699983e-02 6.877183457594782112e-02 6.993995498779448372e-02 7.107832624710097580e-02 7.219724987202946753e-02 7.329714293523703628e-02 7.439580093436504171e-02 7.551700888076162688e-02 7.668565473985078373e-02 7.793946790980355033e-02 7.930128497409705268e-02 8.079177971729722962e-02 8.243654199413730232e-02 8.425626337401737054e-02 8.628416490737911282e-02 8.854215247619623419e-02 9.102608521825761301e-02 9.373926084023520566e-02 9.666478295507707763e-02 9.975713122353102591e-02 1.029876621424359318e-01 1.063906551723443616e-01 1.099944881519463458e-01 1.138000170775190778e-01 1.178217215783310401e-01 1.220540633578917067e-01 1.264821021453408356e-01 1.310937249955621553e-01 1.358605906807355268e-01 1.407539520294833757e-01 1.457874401587857527e-01 1.509490161332789349e-01 1.562168633171716614e-01 1.616036679369643458e-01 1.671394189140213982e-01 1.728681089698294038e-01 1.788411078218383743e-01 1.851277026312350138e-01 1.918020088395331335e-01 1.989762881462873167e-01 2.068023172410136112e-01 2.154362137382106468e-01 2.249881807959281943e-01 2.355360398207411166e-01 2.472363352509123757e-01 2.602362794447712346e-01 2.746422898146168023e-01 2.905376457352062403e-01 3.080214096400446522e-01 3.272652591270137634e-01 3.483977525399879482e-01 3.714957903303357512e-01 3.966203398447376571e-01 4.238639161512569586e-01 4.533981091550902676e-01 4.853668652247993265e-01 5.198486348949504787e-01 5.569012462065536795e-01 5.966240768014330342e-01 6.391716742089705861e-01 6.845487108845951241e-01 7.327161841812390719e-01 7.836277692212867407e-01 8.371483961702352872e-01 8.931152258170662606e-01 9.512958675298364142e-01 1.011426162036034526e+00 1.073201486848205377e+00 1.136202289449130376e+00 1.199863545693382605e+00 1.263513218311857145e+00 1.326493051215088315e+00 1.388144943346063087e+00 1.447728444589593266e+00 1.504483434892598837e+00 1.557557084876258102e+00 1.606124798019529010e+00 1.649629808634657024e+00 1.687532837392886620e+00 1.719202273073449305e+00 1.744105864778155990e+00 1.761860485665401654e+00 1.772105128510105487e+00 1.774486572325457701e+00 1.768735341380207160e+00 1.754609772430939074e+00 1.732069669328382133e+00 1.701255599319893008e+00 1.662187395244615118e+00 1.614999163276266358e+00 1.560155128689586945e+00 1.498240226763030591e+00 1.429926894057970799e+00 1.355865421276703842e+00 1.276522477539359102e+00 1.192290571462621074e+00 1.103737573073743761e+00 1.011485717581635413e+00 9.158847021813230072e-01 8.173128953797004215e-01 7.162354390032348306e-01 6.131975475329838332e-01 5.088270150465348252e-01 4.034347505860864658e-01 2.971663011382545960e-01 1.900721857773817192e-01 8.194349196554640002e-02 -2.723224224610021338e-02 -1.369290059074472765e-01 -2.463671178148700847e-01 -3.550422111640330058e-01 -4.627885861264147138e-01 -5.695733406606748872e-01 -6.754655173579990901e-01 -7.804658636840926533e-01 -8.845235706682927912e-01 -9.875145669193727826e-01 -1.089495552820977764e+00 -1.190334684766277462e+00 -1.289704535935747742e+00 -1.387380332689666318e+00 -1.482949594162718654e+00 -1.576192508093107847e+00 -1.667033853482557504e+00 -1.755378832592619176e+00 -1.841130536328940082e+00 -1.924176134016335027e+00 -2.004346479079089249e+00 -2.081635377019974698e+00 -2.156453996130046846e+00 -2.229503603399493272e+00 -2.301565402624472512e+00 -2.373016035160347315e+00 -2.443985521999323396e+00 -2.514507533191736144e+00 -2.584661424332630020e+00 -2.654578889829213750e+00 -2.723982750769259553e+00 -2.793030615072147782e+00 -2.862095860445293738e+00 -2.931574344827716061e+00 -3.001818859403130091e+00 -3.072640628472978364e+00 -3.143901624542067452e+00 -3.215393944227997736e+00 -3.286715941312539968e+00 -3.357648406759324189e+00 -3.428472131088046382e+00 -3.499443715410411215e+00 -3.570309110811383135e+00 -3.640544006890001683e+00 -3.709558340171023261e+00 -3.776472978379795009e+00 -3.840366667951364832e+00 -3.900465830466226080e+00 -3.956582102991207606e+00 -4.008623952042396965e+00 -4.056209881383919580e+00 -4.099171351871049751e+00 -4.137790561175750170e+00 -4.172601461198521378e+00 -4.204273019447551718e+00 -4.233162949271175535e+00 -4.258965949806050588e+00 -4.281400928742188583e+00 -4.300582671389580725e+00 -4.317112222362402107e+00 -4.331211701623894683e+00 -4.342688570705391271e+00 -4.351791810691135964e+00 -4.359112066586098955e+00 -4.365284913163524294e+00 -4.370942899750563271e+00 -4.376655952075035216e+00 -4.382601274372193600e+00 -4.388912381173955879e+00 -4.396079320296554904e+00 -4.404241975351880889e+00 -4.413528300875833921e+00 -4.423967687601916055e+00 -4.435718789688688268e+00 -4.448924950198103190e+00 -4.463208008761800016e+00 -4.478163733339689756e+00 -4.493442937744095644e+00 -4.508950586668372118e+00 -4.524403679795872435e+00 -4.539100542529075355e+00 -4.552060018295368771e+00 -4.562333953017125410e+00 -4.569423571986155785e+00 -4.573424511468079601e+00 -4.574008027179822911e+00 -4.570990335148490402e+00 -4.564493398292888138e+00 -4.554066481327096128e+00 -4.540013220499925950e+00 -4.522736323680613069e+00 -4.502034218137380250e+00 -4.478059974049148906e+00 -4.451018253527561086e+00 -4.421026920564731455e+00 -4.388797845681860821e+00 -4.355082530254398065e+00 -4.320436325669451350e+00 -4.285231115380542022e+00 -4.250173296217822028e+00 -4.216305745488565293e+00 -4.183443648553687666e+00 -4.150833888690041107e+00 -4.118625495221856170e+00 -4.087433867513968977e+00 -4.057783960385300759e+00 -4.030132063911374019e+00 -4.005257387761339771e+00 -3.983754781228924458e+00 -3.965492390029396574e+00 -3.949688801374698244e+00 -3.935723219497386793e+00 -3.923348252759154775e+00 -3.912240202253745025e+00 -3.902365873605255331e+00 -3.893748626515382227e+00 -3.886395513871210738e+00 -3.879410876354892679e+00 -3.871230053707918728e+00 -3.861258608283552718e+00 -3.849640437197315634e+00 -3.836178992959325740e+00 -3.820764690647315831e+00 -3.803270150813329309e+00 -3.783956998989541631e+00 -3.762649887904085944e+00 -3.738288494775524384e+00 -3.710090066141063403e+00 -3.677566539590181094e+00 -3.640707756655906735e+00 -3.599603632433840517e+00 -3.554298181986133898e+00 -3.504704594455603228e+00 -3.451024834439984090e+00 -3.393685233786335687e+00 -3.334067536557036249e+00 -3.273584798601739010e+00 -3.213528333354886968e+00 -3.155058422754365210e+00 -3.098136317405064233e+00 -3.043215458232758408e+00 -2.990989035299584486e+00 -2.941866072806156751e+00 -2.896596875888974409e+00 -2.855788202118020536e+00 -2.819861282000196923e+00 -2.788464980442853403e+00 -2.761154190095012950e+00 -2.737965336659549109e+00 -2.719373188347361747e+00 -2.706149656771998480e+00 -2.698032160042231453e+00 -2.694257133804825344e+00 -2.693625953857875288e+00 -2.695079610876319975e+00 -2.697841756675870784e+00 -2.700689730178893910e+00 -2.703216237829842328e+00 -2.704982824167437627e+00 -2.704990175961839327e+00 -2.702922243144293191e+00 -2.698436488481469553e+00 -2.691125762466398896e+00 -2.681221187480382184e+00 -2.669161611833999359e+00 -2.655328089599549912e+00 -2.640683454090591908e+00 -2.626194082720459733e+00 -2.612276994830281751e+00 -2.598875986832887008e+00 -2.585724396673285241e+00 -2.573404840185638420e+00 -2.562901282547073833e+00 -2.554450476283193439e+00 -2.547865892030650059e+00 -2.543108515858598651e+00 -2.539588065506293901e+00 -2.536513970535850149e+00 -2.533934875795253561e+00 -2.532477098991691378e+00 -2.532612900398390821e+00 -2.533719403708197149e+00 -2.534382296417852842e+00 -2.533271062674749885e+00 -2.529186709123372623e+00 -2.521760781553204822e+00 -2.510913386159892013e+00 -2.496699377436506495e+00 -2.479371978530245713e+00 -2.458651566255966259e+00 -2.434452748370496522e+00 -2.407450885391895667e+00 -2.379405410013042399e+00 -2.351263400059437458e+00 -2.323384502334825186e+00 -2.297529020110658848e+00 -2.275189009308157040e+00 -2.257646316347639015e+00 -2.245631095045744985e+00 -2.239112403140296692e+00 -2.238236451570664087e+00 -2.243068390537906964e+00 -2.253012623588375618e+00 -2.267588353466884143e+00 -2.287355339649394637e+00 -2.312813052181304840e+00 -2.342901177111158972e+00 -2.376206007685347288e+00 -2.412665000028894724e+00 -2.451730828115032068e+00 -2.491581607375870533e+00 -2.530581306674022812e+00 -2.568014059236467972e+00 -2.603576745641639434e+00 -2.636500651272370987e+00 -2.665935830509610582e+00 -2.692031660711613483e+00 -2.715166032302818166e+00 -2.734437961099715153e+00 -2.749118390206298557e+00 -2.759501349889404764e+00 -2.765763888308207186e+00 -2.768227460825642083e+00 -2.767293462455221231e+00 -2.763018499349733759e+00 -2.755477447959854942e+00 -2.745359469360153071e+00 -2.733253070850331312e+00 -2.719461491189619551e+00 -2.704308563157631795e+00 -2.687811042124003791e+00 -2.670073841420688154e+00 -2.651451410380190055e+00 -2.631159179724903652e+00 -2.607885446476238656e+00 -2.580978743196148173e+00 -2.550012993281633555e+00 -2.515732107008325613e+00 -2.479603807942474702e+00 -2.441891348347994040e+00 -2.402333095260367202e+00 -2.361300444645664243e+00 -2.318947249688974921e+00 -2.274818530348689194e+00 -2.228096317901773205e+00 -2.179361682134306477e+00 -2.129862362702688472e+00 -2.079845606299478789e+00 -2.030466092448932613e+00 -1.983510654726579503e+00 -1.939297026424753767e+00 -1.897712013122983876e+00 -1.859004246611057454e+00 -1.823209599880108556e+00 -1.790005329667351930e+00 -1.759624392510765745e+00 -1.732612230313257839e+00 -1.709232744817576588e+00 -1.689369821601815147e+00 -1.672241660364981897e+00 -1.657826880808734415e+00 -1.646305844424588827e+00 -1.637683088296434164e+00 -1.631992720074904923e+00 -1.628894497468998281e+00 -1.627640589821240269e+00 -1.627350469276414913e+00 -1.627268880928063766e+00 -1.626615360230466933e+00 -1.624840771866438160e+00 -1.620439252266336894e+00 -1.612190131840037566e+00 -1.600056852260642870e+00 -1.584605419567765239e+00 -1.567317941970060247e+00 -1.548938925710778847e+00 -1.529396082932564127e+00 -1.508335359549363375e+00 -1.486319854130378815e+00 -1.464491544651345123e+00 -1.443415093628317436e+00 -1.423235106807602790e+00 -1.403814546963417342e+00 -1.385383386641379388e+00 -1.368128365194223761e+00 -1.352421273694538684e+00 -1.338908353016421415e+00 -1.328164534773197403e+00 -1.320318785600985478e+00 -1.315838418998581005e+00 -1.315098196193506652e+00 -1.316775063342333851e+00 -1.320273503398830428e+00 -1.325797247645606802e+00 -1.331989089108542856e+00 -1.337800977349935749e+00 -1.343479468121589804e+00 -1.349065734390602955e+00 -1.354704876336473518e+00 -1.359795481216234947e+00 -1.363512364212791539e+00 -1.365559777858987189e+00 -1.365139329348771469e+00 -1.361479129253588383e+00 -1.354069546046613226e+00 -1.342453089731261429e+00 -1.325836631793578135e+00 -1.303817276502524436e+00 -1.277270634615501166e+00 -1.247854271905790569e+00 -1.216593719147038399e+00 -1.184313915581267196e+00 -1.151984540951925595e+00 -1.119484903945505039e+00 -1.086706541332610243e+00 -1.054401692858814243e+00 -1.023597445975365616e+00 -9.944896695468052883e-01 -9.665974881639876060e-01 -9.400998188969857949e-01 -9.163639788508497475e-01 -8.967954737242074259e-01 -8.819948265916437435e-01 -8.717882652408235344e-01 -8.653690670179727817e-01 -8.622651824686471400e-01 -8.615820516809016283e-01 -8.622612695453639731e-01 -8.634942792986137761e-01 -8.645939260188910680e-01 -8.654091897619835549e-01 -8.654507270125897378e-01 -8.643617066155897533e-01 -8.620034757429451133e-01 -8.578426382403847583e-01 -8.509393142700858448e-01 -8.408460392803007721e-01 -8.277450704677029591e-01 -8.120377547029491438e-01 -7.940852702786180828e-01 -7.742967359433237107e-01 -7.534811393463307638e-01 -7.326385327509754575e-01 -7.123428429756586411e-01 -6.927853536310557558e-01 -6.745218861133750465e-01 -6.582333812645480009e-01 -6.435703143195254938e-01 -6.298527088366761006e-01 -6.176043525438039694e-01 -6.074682741255870155e-01 -5.990724413372525703e-01 -5.920148757322643007e-01 -5.863620320766145255e-01 -5.819051359359779241e-01 -5.784388968228313388e-01 -5.761688189619587064e-01 -5.755708646084656266e-01 -5.766765624427812043e-01 -5.790817047957474983e-01 -5.822167196042027371e-01 -5.856183541589992103e-01 -5.895370669030590705e-01 -5.944797468104745519e-01 -6.001691034411287262e-01 -6.059234821515744329e-01 -6.109208999416946284e-01 -6.146550579060559016e-01 -6.173667296530709336e-01 -6.195905508014742935e-01 -6.213332579026893399e-01 -6.220139262461348295e-01 -6.213883447794597004e-01 -6.192682593844125449e-01 -6.157425252427888296e-01 -6.109673101036570131e-01 -6.051124205456908101e-01 -5.981560361450561913e-01 -5.899473191614656997e-01 -5.803693733646699826e-01 -5.692208464638728316e-01 -5.563588518272446493e-01 -5.416902143503730116e-01 -5.255090718719781506e-01 -5.083273858288954727e-01 -4.908072754912105040e-01 -4.736977331056557716e-01 -4.573427288919447165e-01 -4.415514875831672015e-01 -4.264188287607684202e-01 -4.123536818096784629e-01 -3.993757549091387915e-01 -3.874125517828108656e-01 -3.767011459094078418e-01 -3.672012736018839263e-01 -3.587186094959342597e-01 -3.513050755290674232e-01 -3.447885384073101633e-01 -3.385973667308048718e-01 -3.325006213353471907e-01 -3.265844095338152897e-01 -3.207262212949739677e-01 -3.149849720023185640e-01 -3.094208861107112796e-01 -3.041571567668430731e-01 -2.996860204453275500e-01 -2.963068418269045878e-01 -2.936989033137580307e-01 -2.914143168673950512e-01 -2.896307869111254263e-01 -2.887578687225911267e-01 -2.890015608504326039e-01 -2.904100405907179550e-01 -2.928084417384564375e-01 -2.958650820692110273e-01 -2.989041777965315561e-01 -3.015451786275784585e-01 -3.037364678663641016e-01 -3.054617585761780774e-01 -3.068921042919248166e-01 -3.081231847804355439e-01 -3.091169925449142042e-01 -3.099429025457327569e-01 -3.108116460133878434e-01 -3.114989725087280448e-01 -3.115946195697105736e-01 -3.109395211542551607e-01 -3.095150094739533841e-01 -3.072885390971009656e-01 -3.043592766064184829e-01 -3.011198714919229857e-01 -2.979174575789160784e-01 -2.948463239013241477e-01 -2.920060479696413580e-01 -2.895159736135095585e-01 -2.873686425929351529e-01 -2.856371198983804760e-01 -2.844391508299635163e-01 -2.837905277245527103e-01 -2.835781459601909305e-01 -2.835995176745864654e-01 -2.834327961152922626e-01 -2.828781930862156457e-01 -2.820724897936752740e-01 -2.811947067304281234e-01 -2.805787641932111498e-01 -2.804998884989453600e-01 -2.810056060136858491e-01 -2.820197019328256616e-01 -2.834419092580287014e-01 -2.849743264667363718e-01 -2.862933596343539833e-01 -2.872857375285891024e-01 -2.880415808216794105e-01 -2.886171650956645962e-01 -2.889759975255579150e-01 -2.890912055028680427e-01 -2.887996414697182601e-01 -2.880079319098021173e-01 -2.867731588077537808e-01 -2.851061975708875096e-01 -2.828852505027867892e-01 -2.799551417653391994e-01 -2.764386724983962651e-01 -2.724720830372993063e-01 -2.681726112940809870e-01 -2.636641490799069842e-01 -2.590906106042520918e-01 -2.545639562052457450e-01 -2.500265648891835113e-01 -2.454757822180266835e-01 -2.408152804206533659e-01 -2.359342000829314223e-01 -2.307711606726448039e-01 -2.252868685435833740e-01 -2.194693734748294212e-01 -2.134926550269664602e-01 -2.076118476988697559e-01 -2.020205794003171462e-01 -1.967210737738604998e-01 -1.916821155861638815e-01 -1.871022114466716069e-01 -1.830232915809015815e-01 -1.793636081941030191e-01 -1.761032504466926163e-01 -1.731130042330146779e-01 -1.701418809561063838e-01 -1.671391915039990295e-01 -1.642062271036572874e-01 -1.614328113963980904e-01 -1.589329778290209383e-01 -1.568425134231286044e-01 -1.552063706182300606e-01 -1.541056243609095766e-01 -1.535385269763342997e-01 -1.532767876758263093e-01 -1.532286404061675711e-01 -1.532778029950438992e-01 -1.531773150618827017e-01 -1.528747585654830488e-01 -1.524195908213052952e-01 -1.518984412975203924e-01 -1.513911424364531300e-01 -1.509214841287849218e-01 -1.504573396280823872e-01 -1.499840890535297788e-01 -1.494457444877719254e-01 -1.488590624726051637e-01 -1.483465019713299249e-01 -1.479574061071757818e-01 -1.477413389454049764e-01 -1.477187969690603175e-01 -1.480236116145334790e-01 -1.486352538109474430e-01 -1.493884567694738763e-01 -1.502192012684115952e-01 -1.510866316484809069e-01 -1.519652409625527056e-01 -1.528870218567095485e-01 -1.538932040525193834e-01 -1.549261905415244556e-01 -1.559125398843383969e-01 -1.567154215357642322e-01 -1.571312611304955809e-01 -1.571287821444955490e-01 -1.568601907848474752e-01 -1.563296561980873634e-01 -1.554480638828923400e-01 -1.542548162581840465e-01 -1.527515092657714124e-01 -1.508184972103037147e-01 -1.484868731011457221e-01 -1.459588189051661544e-01 -1.433678097965389586e-01 -1.408838475145632874e-01 -1.387017293028220966e-01 -1.369159707133187354e-01 -1.355555497169780299e-01 -1.346351503705651709e-01 -1.341893248453640552e-01 -1.341960253857072960e-01 -1.345899616440533464e-01 -1.353006947257895387e-01 -1.362296314027660049e-01 -1.373005234188924284e-01 -1.384654592660914396e-01 -1.395684037736002470e-01 -1.404418147897967817e-01 -1.409829349839062385e-01 -1.410691967151487258e-01 -1.406412154153058314e-01 -1.395972125804585406e-01 -1.379398629081549643e-01 -1.358372441015810450e-01 -1.333403692714471012e-01 -1.304715812875821834e-01 -1.273399818383005311e-01 -1.240708446279270571e-01 -1.207729000814876663e-01 -1.174479492329170149e-01 -1.140769403303621976e-01 -1.107921009309125182e-01 -1.077299803084539320e-01 -1.049207970282238778e-01 -1.023328222384999320e-01 -9.994687230541665635e-02 -9.785341294119220823e-02 -9.612697623882904274e-02 -9.481332727918323489e-02 -9.393863486251996520e-02 -9.342427756557891705e-02 -9.315149233231290182e-02 -9.302060926522970341e-02 -9.294437341228778404e-02 -9.288098215116014078e-02 -9.286986533549557166e-02 -9.297749237342767259e-02 -9.316242148928732814e-02 -9.330062656769655405e-02 -9.336004904768946400e-02 -9.332214633472613041e-02 -9.319798100455867207e-02 -9.304502889019039547e-02 -9.285755869375378335e-02 -9.260836781789794081e-02 -9.229607844992382404e-02 -9.189420357235200676e-02 -9.142151503236028987e-02 -9.099789992580842313e-02 -9.064846630060285904e-02 -9.034134636742763291e-02 -9.010386806627934675e-02 -8.988045443189496275e-02 -8.959112161544402486e-02 -8.919706347029510152e-02 -8.863783931447322129e-02 -8.787237665830505140e-02 -8.684471168156260301e-02 -8.558215931709545199e-02 -8.418180115425499821e-02 -8.265632088932439725e-02 -8.101528003491620389e-02 -7.928490222216555416e-02 -7.747204495715009909e-02 -7.560560564313811849e-02 -7.377513280524916617e-02 -7.204624580869567474e-02 -7.040769681913383593e-02 -6.888830696797287878e-02 -6.752967955625510665e-02 -6.631499650444805383e-02 -6.521368240187297438e-02 -6.422455797385517862e-02 -6.336426657069038626e-02 -6.262778783516664838e-02 -6.200837913228096632e-02 -6.152833249211886457e-02 -6.124184984434821732e-02 -6.115262760193729275e-02 -6.123931147331873603e-02 -6.151150119819659423e-02 -6.196006857522273759e-02 -6.252475559140380224e-02 -6.313788749929183375e-02 -6.377098753245780127e-02 -6.442485441354484088e-02 -6.510104639922420500e-02 -6.577373973132083496e-02 -6.641942751080243124e-02 -6.698767310795289420e-02 -6.742143252691690236e-02 -6.768778941678832428e-02 -6.774782857785632828e-02 -6.759727462318237956e-02 -6.725159476267866809e-02 -6.670911012890462510e-02 -6.597930679356373007e-02 -6.506869997597436450e-02 -6.396406658539588452e-02 -6.267346697101894293e-02 -6.122268775652700556e-02 -5.964864719169910012e-02 -5.799451128430843649e-02 -5.628756656130645686e-02 -5.451837498522565939e-02 -5.266416788719763264e-02 -5.076065634765003498e-02 -4.884011353683648249e-02 -4.688617182970500341e-02 -4.491006084617998884e-02 -4.297848397745152038e-02 -4.115155250079305382e-02 -3.941459847330130994e-02 -3.775451119665518274e-02 -3.620508536030808688e-02 -3.479151361810595144e-02 -3.353371689754680585e-02 -3.247336738918504828e-02 -3.163478816813525274e-02 -3.100919638383814458e-02 -3.059250861874240890e-02 -3.037862176246897139e-02 -3.033949901658605786e-02 -3.044736257732050255e-02 -3.069699246382417979e-02 -3.107497367550904332e-02 -3.151718551473181584e-02 -3.196192715431822595e-02 -3.240161049394107984e-02 -3.281250690927584035e-02 -3.315629317599139148e-02 -3.340169339815035610e-02 -3.350364264333371978e-02 -3.342808781095624182e-02 -3.316945571211765698e-02 -3.276609769650312698e-02 -3.225280900698201947e-02 -3.165299511988323156e-02 -3.099979572087130375e-02 -3.033391800680484973e-02 -2.968598466343025377e-02 -2.904482219542370292e-02 -2.842133948264463639e-02 -2.783669626072837744e-02 -2.731471331980095396e-02 -2.684572043928024065e-02 -2.640448653165911042e-02 -2.601490952521112732e-02 -2.570524873264190546e-02 -2.547838462926410585e-02 -2.532411563228831319e-02 -2.525517497164808667e-02 -2.529474440993212392e-02 -2.542212391561160523e-02 -2.558812383450415062e-02 -2.576297666824728383e-02 -2.592835846361496444e-02 -2.608394120416834827e-02 -2.622730955938151753e-02 -2.634857988308214605e-02 -2.646628154881452977e-02 -2.661045931179067958e-02 -2.677548621634823212e-02 -2.694138353041014566e-02 -2.710042655441097237e-02 -2.726120097188367009e-02 -2.742990812188855765e-02 -2.757860276767987173e-02 -2.767760418893844276e-02 -2.771627679966609525e-02 -2.770530913201241230e-02 -2.766296767303161319e-02 -2.761518351656583325e-02 -2.756504923542629770e-02 -2.748276502860308446e-02 -2.735915177802172860e-02 -2.719960982788438564e-02 -2.701542155488895203e-02 -2.681195612914882842e-02 -2.658248722057549029e-02 -2.634460561212548235e-02 -2.612176465218934984e-02 -2.594068549469386031e-02 -2.582677331643656871e-02 -2.580219708348457930e-02 -2.586905159251906561e-02 -2.601101943683797879e-02 -2.620292497973311652e-02 -2.641446505500957831e-02 -2.663355453978319409e-02 -2.685459720491106816e-02 -2.705497827823497015e-02 -2.722731944905679158e-02 -2.739986650124362488e-02 -2.757876210772883252e-02 -2.774743325493997381e-02 -2.789666485662048445e-02 -2.802143925826897086e-02 -2.809968820538066847e-02 -2.810342168548568553e-02 -2.801387956433679105e-02 -2.783208499271877523e-02 -2.756088933616718251e-02 -2.719619906589632041e-02 -2.673859104983902779e-02 -2.620042720566673200e-02 -2.560639152783691919e-02 -2.496971824834204323e-02 -2.430339517194993193e-02 -2.364224527340857973e-02 -2.301222660225180072e-02 -2.242841787629554218e-02 -2.191130074936098460e-02 -2.146637889650490627e-02 -2.108981608454968404e-02 -2.077428478807333279e-02 -2.050278315235298798e-02 -2.025584380327516421e-02 -2.002673128354867660e-02 -1.981451836861242155e-02 -1.960999369064878040e-02 -1.941188285608685948e-02 -1.922273893137452228e-02 -1.904345497923509711e-02 -1.888322335446704359e-02 -1.874896773471049216e-02 -1.865784293703040553e-02 -1.862011207460814721e-02 -1.862812327595206319e-02 -1.867642763635471437e-02 -1.877775255906677376e-02 -1.892912219114500916e-02 -1.909702060353912767e-02 -1.925908736852377512e-02 -1.942004297329319451e-02 -1.959117610720925717e-02 -1.976973490774677766e-02 -1.994355777786424588e-02 -2.009737624239291143e-02 -2.023131957192100816e-02 -2.033920255161564272e-02 -2.039017949497418103e-02 -2.036470696600362063e-02 -2.027371003700131902e-02 -2.011667559831636920e-02 -1.987583887569524532e-02 -1.955150213730615094e-02 -1.914602631447259729e-02 -1.864343156925667155e-02 -1.804499784219110170e-02 -1.736872443737288996e-02 -1.663351292289511063e-02 -1.586219286443460441e-02 -1.507283492342387232e-02 -1.428932425002352180e-02 -1.354484313531567619e-02 -1.286412547266027606e-02 -1.224997643708858330e-02 -1.170014195908128385e-02 -1.122171150227155301e-02 -1.081021942380203105e-02 -1.047442229178496831e-02 -1.022855809140305050e-02 -1.007046914252845982e-02 -1.000025775791282823e-02 -9.999656331529049869e-03 -1.005184375334655655e-02 -1.015849570389720791e-02 -1.032267145161572253e-02 -1.054463389672888329e-02 -1.082922464171151566e-02 -1.117298702614119565e-02 -1.156356111581915980e-02 -1.198433546368168900e-02 -1.240294609675701709e-02 -1.280137059453173576e-02 -1.318346464968681020e-02 -1.354945970696114221e-02 -1.389156102536120985e-02 -1.421250615391839167e-02 -1.452739675315747880e-02 -1.484319634365821594e-02 -1.514686633915043878e-02 -1.542068168016255680e-02 -1.567386010451060629e-02 -1.591948314260804853e-02 -1.616082032545268499e-02 -1.640424306357539386e-02 -1.665030030826136764e-02 -1.688818535460860637e-02 -1.710239256800798191e-02 -1.727490440322236587e-02 -1.739089507202382090e-02 -1.743544724278016378e-02 -1.739005118144620887e-02 -1.725931779279081535e-02 -1.706253320822896657e-02 -1.681219335351530342e-02 -1.651420198885343582e-02 -1.617613162996646425e-02 -1.579243474895992982e-02 -1.536874566678300691e-02 -1.492835999443531403e-02 -1.449050737994130034e-02 -1.407796145219919470e-02 -1.369958399559380313e-02 -1.335908257304944946e-02 -1.306047349638418675e-02 -1.279893082938146631e-02 -1.257231069637736176e-02 -1.238655496160363800e-02 -1.225457805017843294e-02 -1.217772678101865236e-02 -1.215366125208201808e-02 -1.218007413707533626e-02 -1.224794006846351146e-02 -1.234697053348474127e-02 -1.246445519696309789e-02 -1.258939750340953845e-02 -1.271145719461075352e-02 -1.282986896061036330e-02 -1.295238410791475780e-02 -1.308762104977020946e-02 -1.322788211141766312e-02 -1.335862045259866848e-02 -1.347693835611281366e-02 -1.358147452305856484e-02 -1.365730812160408092e-02 -1.369847896119463782e-02 -1.371394402256521927e-02 -1.371395767125248299e-02 -1.370121123474095370e-02 -1.367024163885281751e-02 -1.361752416194730864e-02 -1.353580181679107930e-02 -1.343449088609484365e-02 -1.332868593908830002e-02 -1.322957387949302843e-02 -1.314432287633639229e-02 -1.307411708608666179e-02 -1.300227147193917798e-02 -1.290555342655187038e-02 -1.277575762146400395e-02 -1.260518033446524078e-02 -1.239366968850471457e-02 -1.214964581487253809e-02 -1.188417749801651269e-02 -1.160244957069461041e-02 -1.130448059865992588e-02 -1.099657059308312146e-02 -1.068091337413885900e-02 -1.035344696891482563e-02 -1.001728429676784077e-02 -9.676263099663837131e-03 -9.334029404113840245e-03 -8.998481525397027114e-03 -8.674142435265742856e-03 -8.366877980462116005e-03 -8.093400535949361874e-03 -7.862637622320561848e-03 -7.670157440263572490e-03 -7.513073686677140817e-03 -7.388932688367808033e-03 -7.298867685311252740e-03 -7.233295417927290694e-03 -7.174450176778479626e-03 -7.119480743135384038e-03 -7.059483251896453426e-03 -6.986559656272331442e-03 -6.904907145674404889e-03 -6.821691758871373246e-03 -6.747522926594598514e-03 -6.684097284540488348e-03 -6.629801516066138878e-03 -6.574869893044024693e-03 -6.507114248426371095e-03 -6.419707816547617907e-03 -6.309122919593485035e-03 -6.183268806585207056e-03 -6.060925540564324199e-03 -5.962649414518683688e-03 -5.897426931478377821e-03 -5.871308022073168376e-03 -5.895261021328188078e-03 -5.968442871182449982e-03 -6.082232472384319077e-03 -6.241971911277288676e-03 -6.452891834953719541e-03 -6.708496485724510516e-03 -7.002956100893117930e-03 -7.335291439701949190e-03 -7.703708700121256192e-03 -8.105000843127790899e-03 -8.529823615150880500e-03 -8.961814002526671818e-03 -9.384974282672042811e-03 -9.783158911357107967e-03 -1.013892341226869248e-02 -1.043823102910216433e-02 -1.067435084960163122e-02 -1.084984516424249840e-02 -1.096565063293904879e-02 -1.101429065766931087e-02 -1.100052095446655415e-02 -1.094029894963352567e-02 -1.084888572689444997e-02 -1.073894537270358301e-02 -1.061166027112205729e-02 -1.046431193548903044e-02 -1.029998297391547524e-02 -1.012754685364321977e-02 -9.954774863790413764e-03 -9.779810142629172254e-03 -9.607041175396124899e-03 -9.449485869121879156e-03 -9.312707587080276683e-03 -9.200021557682000473e-03 -9.109963220542485751e-03 -9.037392136408556320e-03 -8.978806660831437081e-03 -8.931463334382674923e-03 -8.889874847978512795e-03 -8.848086938551186220e-03 -8.804953959511876982e-03 -8.762492006036126657e-03 -8.720287507038557151e-03 -8.673274888834674179e-03 -8.616114751268368066e-03 -8.543428889087149869e-03 -8.457682276902994678e-03 -8.358784532770148490e-03 -8.246526466835810143e-03 -8.127242383427088490e-03 -8.006643031542588773e-03 -7.896017810984624907e-03 -7.802863236367668653e-03 -7.728489272134694832e-03 -7.670619878099929623e-03 -7.620796108380623046e-03 -7.571561881547499151e-03 -7.523120659081304618e-03 -7.481153790963944450e-03 -7.449646467472557931e-03 -7.426827397553119325e-03 -7.408038822342734309e-03 -7.389793330684249484e-03 -7.370756305428514954e-03 -7.353192047508796958e-03 -7.336134215001219316e-03 -7.311923031608630330e-03 -7.281662561028877378e-03 -7.258543791126219336e-03 -7.248052358556786312e-03 -7.246958042301625269e-03 -7.259031542918369106e-03 -7.283746842648979036e-03 -7.311345168360683378e-03 -7.337859023618952675e-03 -7.364382506725237337e-03 -7.390412722114637900e-03 -7.416057560495965817e-03 -7.441246608500724086e-03 -7.469674752163913550e-03 -7.499252023585725041e-03 -7.522393567110749468e-03 -7.537074708983787855e-03 -7.542742206471145586e-03 -7.534756150661044496e-03 -7.500177027121961160e-03 -7.433200266880345131e-03 -7.334311200679897655e-03 -7.206631385591239294e-03 -7.056866969031180131e-03 -6.884925877274704342e-03 -6.692496901050682886e-03 -6.480807521844919594e-03 -6.250774287897459952e-03 -6.014647071489184066e-03 -5.780567901211119963e-03 -5.550245866205696238e-03 -5.330815478057724516e-03 -5.126501930903880344e-03 -4.936659473729110986e-03 -4.762685574291519730e-03 -4.609691190313625064e-03 -4.489327332323267417e-03 -4.409354635688568502e-03 -4.371510296199580814e-03 -4.374830302613451349e-03 -4.415296283951167244e-03 -4.485925124734911618e-03 -4.578349471237225243e-03 -4.687051142471435061e-03 -4.808910192153875718e-03 -4.943568981054850819e-03 -5.093929742490718726e-03 -5.263618062144606591e-03 -5.448731756798309844e-03 -5.641588804659546791e-03 -5.838606016158036371e-03 -6.033363808975650278e-03 -6.218193818836263015e-03 -6.386808145151454119e-03 -6.530727224647807361e-03 -6.641482217747407546e-03 -6.714718813509452239e-03 -6.756263823901268589e-03 -6.776002786317372045e-03 -6.779581278204462741e-03 -6.771137866893192636e-03 -6.748630119806107996e-03 -6.705528301998921192e-03 -6.641428010284070038e-03 -6.558906358071367459e-03 -6.459542849445935875e-03 -6.344852778360641349e-03 -6.214768599257691067e-03 -6.073796126368560810e-03 -5.933007352409730428e-03 -5.797721752692233665e-03 -5.669272734284185045e-03 -5.553935443650820369e-03 -5.459210279098576646e-03 -5.386098870761343860e-03 -5.329039160417825549e-03 -5.277074761622549404e-03 -5.224673466348257744e-03 -5.172446926633718356e-03 -5.115682641890363647e-03 -5.054720936716564084e-03 -4.993336656330692180e-03 -4.936863843427612142e-03 -4.890140537558818057e-03 -4.857385251506418644e-03 -4.839874649576549753e-03 -4.829694097532918201e-03 -4.820766907065617696e-03 -4.813076878891733162e-03 -4.806344857686977584e-03 -4.796452958923228677e-03 -4.782255076444967556e-03 -4.767901738920166110e-03 -4.759027502914361940e-03 -4.763976779526873234e-03 -4.788779345643309066e-03 -4.836130207622958005e-03 -4.905749781772304058e-03 -4.993360853839917679e-03 -5.092459505487218624e-03 -5.199133257862073587e-03 -5.315743666783823845e-03 -5.444755094938889123e-03 -5.587804271054409855e-03 -5.745207674307258039e-03 -5.914622959998908081e-03 -6.090322362137991913e-03 -6.264140319959478689e-03 -6.428706225767071014e-03 -6.572557199491435229e-03 -6.683972997744317551e-03 -6.758560621511189997e-03 -6.799158502486510325e-03 -6.811415837802705167e-03 -6.795094598479298025e-03 -6.758388510327205563e-03 -6.712715451374983572e-03 -6.662721408382841354e-03 -6.613183898877881758e-03 -6.563982979041854855e-03 -6.518516106221459820e-03 -6.480420585336984368e-03 -6.448095834065464306e-03 -6.421968216493877633e-03 -6.406345203640925225e-03 -6.403788331407930280e-03 -6.414511117153159046e-03 -6.437141949482795729e-03 -6.470317019478761221e-03 -6.512335810853583234e-03 -6.557164624257190086e-03 -6.596537991952013125e-03 -6.626979242576234996e-03 -6.651748078423100341e-03 -6.677586631275342008e-03 -6.705709831403602883e-03 -6.734408756852725345e-03 -6.763312480906936291e-03 -6.794989992313247608e-03 -6.833709155027986419e-03 -6.876479193344550017e-03 -6.918804365006847416e-03 -6.957982223058769948e-03 -6.991282566080159015e-03 -7.015342434839631248e-03 -7.031846074412785412e-03 -7.041764085069911888e-03 -7.040208674465883373e-03 -7.027069577084458715e-03 -7.008450371706186934e-03 -6.985162926322572088e-03 -6.951575930756062269e-03 -6.906960208420589130e-03 -6.857264204323116653e-03 -6.805368009219149757e-03 -6.753435074757462714e-03 -6.704335101863317763e-03 -6.660184298177414600e-03 -6.626346184457428470e-03 -6.605137827218171206e-03 -6.592320883538180590e-03 -6.583566317979265212e-03 -6.575652383568169820e-03 -6.568126982710465606e-03 -6.561614063108065983e-03 -6.553774646136423937e-03 -6.546032086142248088e-03 -6.540344216928974802e-03 -6.540940799235438544e-03 -6.552012572066682507e-03 -6.576925994896152400e-03 -6.613800929222559549e-03 -6.652576381184554730e-03 -6.685008401881889842e-03 -6.709106241427849338e-03 -6.725677209548138608e-03 -6.735686323653662308e-03 -6.735608342023208933e-03 -6.720552271926220553e-03 -6.696270468153070823e-03 -6.669072344654737756e-03 -6.636986860522311495e-03 -6.598125978180911094e-03 -6.555430516776390021e-03 -6.510893374719674796e-03 -6.470514229184137940e-03 -6.444861076179992515e-03 -6.440262886596380063e-03 -6.454384203797653742e-03 -6.484222183238083984e-03 -6.531445538955186342e-03 -6.598011198792512813e-03 -6.682773568014919313e-03 -6.785737997891906279e-03 -6.903408609678927770e-03 -7.030241308569255658e-03 -7.162864944569599310e-03 -7.297768674729383093e-03 -7.430557642079015784e-03 -7.556166765690337100e-03 -7.672506303864947037e-03 -7.779529903920875088e-03 -7.876616366457901697e-03 -7.964292612699038626e-03 -8.050792302156292365e-03 -8.142044892556292088e-03 -8.238552168224503452e-03 -8.342679368738264295e-03 -8.458732641716114331e-03 -8.589280479632553644e-03 -8.736154216430404296e-03 -8.901106912646087818e-03 -9.085085953788759466e-03 -9.285662038405844559e-03 -9.500279158908681715e-03 -9.724949203879052623e-03 -9.950241298804294102e-03 -1.016814072162368701e-02 -1.037078366716400087e-02 -1.055041189655690076e-02 -1.070633924485470644e-02 -1.083967255067545127e-02 -1.095009419409899605e-02 -1.103671396680853956e-02 -1.109279477071660296e-02 -1.111093960219314281e-02 -1.109175122438403258e-02 -1.103921416346911183e-02 -1.095368529338396069e-02 -1.083378729727032738e-02 -1.068066761808633865e-02 -1.050419944311599234e-02 -1.030965280731775680e-02 -1.009820774008600430e-02 -9.880834805194024101e-03 -9.669962896442176395e-03 -9.472273639756627686e-03 -9.292755522648380936e-03 -9.137033373409276724e-03 -9.011942494823338770e-03 -8.921367280552129631e-03 -8.865306210005207549e-03 -8.845716857102517428e-03 -8.857784202941160895e-03 -8.898169679807662463e-03 -8.969243256367189637e-03 -9.068306888225675239e-03 -9.185776636303905063e-03 -9.309856006447667087e-03 -9.432589159197254242e-03 -9.549004618745124406e-03 -9.649937574766592752e-03 -9.725921041380796578e-03 -9.774535244467991851e-03 -9.796844041583832596e-03 -9.798907728208006845e-03 -9.789379104919865293e-03 -9.771688879503710040e-03 -9.748645640392961109e-03 -9.726717027018588063e-03 -9.708870594499176970e-03 -9.695300473629858001e-03 -9.687924861428245243e-03 -9.691272568805937154e-03 -9.707460135316585415e-03 -9.736345898952253330e-03 -9.779703977921935104e-03 -9.843905998646724359e-03 -9.937911033458216026e-03 -1.006695564903409279e-02 -1.022857651288960890e-02 -1.041795097902212600e-02 -1.063216622427431632e-02 -1.086464241895713709e-02 -1.110610973789684028e-02 -1.134651138710286722e-02 -1.157959289325198940e-02 -1.180583379965664814e-02 -1.202462664704367912e-02 -1.223221010140962406e-02 -1.242652509954970258e-02 -1.260444117533442848e-02 -1.276502619041179620e-02 -1.290690625785293269e-02 -1.302530765597618295e-02 -1.311858828517343048e-02 -1.319088039201600851e-02 -1.324948385097865153e-02 -1.329763499052054668e-02 -1.333186485066412477e-02 -1.335173116696876036e-02 -1.336121625260884224e-02 -1.335820262093526806e-02 -1.334365791496728085e-02 -1.332245308323502103e-02 -1.329816373821105652e-02 -1.327588004092008361e-02 -1.325447567149469139e-02 -1.322797878191442691e-02 -1.320112292441603247e-02 -1.318047672764938172e-02 -1.316855552802306817e-02 -1.316427253795345725e-02 -1.316558419632068294e-02 -1.317332345374765123e-02 -1.318780860133800248e-02 -1.320458630865359306e-02 -1.321219714001056061e-02 -1.320367936945510828e-02 -1.317816653043481223e-02 -1.314033369141902330e-02 -1.309982989873354625e-02 -1.306033374709344302e-02 -1.302707503554478147e-02 -1.300357726742518844e-02 -1.298533295344732330e-02 -1.296794875191608493e-02 -1.294835569880034565e-02 -1.292835004734674276e-02 -1.291122038252926624e-02 -1.289914342705313771e-02 -1.289186041836027502e-02 -1.288460302615041658e-02 -1.288097474540027265e-02 -1.289034226040528669e-02 -1.291449956400554655e-02 -1.295318170114108380e-02 -1.300783747793338857e-02 -1.308730963941977243e-02 -1.319710448784301021e-02 -1.333868755879766277e-02 -1.351621684640727517e-02 -1.372717046776668337e-02 -1.396560486638932785e-02 -1.422348116964311515e-02 -1.448909065836681553e-02 -1.475680316574733142e-02 -1.502150106150709069e-02 -1.527068107007592546e-02 -1.549919178028978661e-02 -1.570351937554916033e-02 -1.588081320746165953e-02 -1.603699428136857313e-02 -1.617645556863999551e-02 -1.629634784415046056e-02 -1.639753592954325268e-02 -1.648226125865231984e-02 -1.653799728643703948e-02 -1.655188860860649230e-02 -1.651875164115405858e-02 -1.643360386885190511e-02 -1.629957298895994000e-02 -1.612366880134408903e-02 -1.591221325897154704e-02 -1.567765874260262926e-02 -1.543281912911718262e-02 -1.518494405144565906e-02 -1.493981520513401606e-02 -1.469962917070952169e-02 -1.446629827498561310e-02 -1.424921893860147531e-02 -1.405831152733605371e-02 -1.389424918469529119e-02 -1.375176349177576612e-02 -1.363129329261780071e-02 -1.353354143754244981e-02 -1.345725883282035407e-02 -1.339937206578624418e-02 -1.335557575644551881e-02 -1.332791411265704662e-02 -1.331683732406251791e-02 -1.332440646024993930e-02 -1.335737668878629603e-02 -1.342044136174080221e-02 -1.352160677093041524e-02 -1.366709121257263931e-02 -1.386188849820885194e-02 -1.411019679535186616e-02 -1.440702681323842438e-02 -1.474340220799624790e-02 -1.511483368644612330e-02 -1.551635250799818927e-02 -1.593783707267775601e-02 -1.636915382424495441e-02 -1.680282036170227533e-02 -1.724122063949893452e-02 -1.769656618999097125e-02 -1.817407783419865835e-02 -1.867254016757997209e-02 -1.919780750756612531e-02 -1.974755917096982644e-02 -2.031032219680877632e-02 -2.088397220294566786e-02 -2.146370673098334236e-02 -2.203769196737234703e-02 -2.259585278032613664e-02 -2.312906207636104827e-02 -2.363479968688186883e-02 -2.411302510174580249e-02 -2.455466687138446735e-02 -2.494967673975798106e-02 -2.529078143322739669e-02 -2.557425577423745600e-02 -2.579757486953694612e-02 -2.595627754915724728e-02 -2.605195430913744004e-02 -2.608768619119650189e-02 -2.606883726641477661e-02 -2.599572851940505636e-02 -2.587378347036270454e-02 -2.572023309043360018e-02 -2.554592825425625047e-02 -2.536326729222034004e-02 -2.518356897791650117e-02 -2.501329882512032254e-02 -2.485888117704190825e-02 -2.472569055369346069e-02 -2.462023153994263858e-02 -2.455329240869839891e-02 -2.453339368985203717e-02 -2.456488922221165827e-02 -2.464941091141122087e-02 -2.478776930303756842e-02 -2.498390300654811103e-02 -2.523309366639088502e-02 -2.552706988214893669e-02 -2.586441781087600589e-02 -2.623792767237237422e-02 -2.662511630644955052e-02 -2.700817727349033581e-02 -2.737751985896316742e-02 -2.771865794273768724e-02 -2.802327498655972360e-02 -2.828689786607395396e-02 -2.850754933354983367e-02 -2.868732313272248646e-02 -2.882312443880553909e-02 -2.891238349200700442e-02 -2.895832680159565742e-02 -2.896873640990665910e-02 -2.894984800160180227e-02 -2.890805700706401693e-02 -2.885173383717427875e-02 -2.878951519534825310e-02 -2.872742588567038513e-02 -2.866683640002837263e-02 -2.860789396221334602e-02 -2.855554041499674955e-02 -2.851323433635448434e-02 -2.847353599389505774e-02 -2.843589874992057120e-02 -2.840515320927215759e-02 -2.838458727678401516e-02 -2.838463457805658063e-02 -2.840734216591751793e-02 -2.845157226191138977e-02 -2.852279940285995519e-02 -2.862437328851527574e-02 -2.876036605140605551e-02 -2.892951413809664862e-02 -2.912410779212677714e-02 -2.933873494262169423e-02 -2.956601949104886717e-02 -2.980189966881267860e-02 -3.005563745804921971e-02 -3.033190172523662909e-02 -3.062915687998749026e-02 -3.094748285063736448e-02 -3.129032491838920627e-02 -3.166108532744210668e-02 -3.206118775897923157e-02 -3.248025343100954809e-02 -3.290649443535442753e-02 -3.333406679295736197e-02 -3.375173387194418950e-02 -3.415281199603600881e-02 -3.453073212774182554e-02 -3.489071723217751497e-02 -3.524416666758711791e-02 -3.559359540243856035e-02 -3.593184680759023419e-02 -3.624695187348897507e-02 -3.653111153447821668e-02 -3.677519707034640484e-02 -3.697643066377959142e-02 -3.713842965963631837e-02 -3.726082817805337344e-02 -3.735122869168353010e-02 -3.741846225775805057e-02 -3.746575571899637969e-02 -3.748879659476467285e-02 -3.747325742367960122e-02 -3.741283091889513468e-02 -3.731751139945294060e-02 -3.720001801778441419e-02 -3.706450088382390318e-02 -3.691006184452161332e-02 -3.673279248473099168e-02 -3.653399419676520155e-02 -3.633143646956124573e-02 -3.615022311958343559e-02 -3.600818533629107643e-02 -3.592052120450481278e-02 -3.588452263592820102e-02 -3.589036149147653565e-02 -3.593840626814198691e-02 -3.603649974624711927e-02 -3.617803000532268665e-02 -3.634899129972168907e-02 -3.654075459239750079e-02 -3.675033576956426851e-02 -3.697992296205418472e-02 -3.721858155191892781e-02 -3.745517212816290575e-02 -3.768123813428314595e-02 -3.788966854729131084e-02 -3.806622831277026164e-02 -3.819436068725554079e-02 -3.826790374473326706e-02 -3.828867084810250176e-02 -3.827008875862689119e-02 -3.822724420444220672e-02 -3.817423996827412624e-02 -3.812439002631182183e-02 -3.808316687026264136e-02 -3.806330171388713768e-02 -3.806997202722745000e-02 -3.809239441770428947e-02 -3.812057761471882023e-02 -3.815070545004384250e-02 -3.819188414429997014e-02 -3.824439341951535454e-02 -3.830076753696384784e-02 -3.835931030205244618e-02 -3.842536267794371962e-02 -3.850613876263089819e-02 -3.859989514327435978e-02 -3.870856846100567683e-02 -3.883190532309130361e-02 -3.896505601423530529e-02 -3.909959373426005746e-02 -3.922392954340592208e-02 -3.933889323882638900e-02 -3.944998164902871474e-02 -3.956241141135888317e-02 -3.967328138280115657e-02 -3.978692755920856805e-02 -3.990827383096895442e-02 -4.004191804719350878e-02 -4.019507570747418712e-02 -4.036956044559777967e-02 -4.057501522280398953e-02 -4.081970836674653214e-02 -4.111362373017518612e-02 -4.145853258839107824e-02 -4.184104938597713041e-02 -4.224216687712650797e-02 -4.265706176437655817e-02 -4.308531634809531496e-02 -4.351164704574336795e-02 -4.392447928805490176e-02 -4.431947536813674038e-02 -4.469600696157424724e-02 -4.505919161790486460e-02 -4.540516200817659720e-02 -4.573040204083217430e-02 -4.604931176030258033e-02 -4.637440352480520778e-02 -4.670868322437207731e-02 -4.705605360363329659e-02 -4.742565585281011131e-02 -4.782812582559961556e-02 -4.826604570679435269e-02 -4.874359959906310324e-02 -4.926827125783650452e-02 -4.984710867240266241e-02 -5.047989920298315281e-02 -5.115380079662287804e-02 -5.185648902770309543e-02 -5.258858767636440112e-02 -5.334702950100944641e-02 -5.411381739197762553e-02 -5.486218780265236794e-02 -5.555168445760436113e-02 -5.614715463418587515e-02 -5.662618406293898343e-02 -5.697941470345063708e-02 -5.720138115519135535e-02 -5.728066958661859331e-02 -5.721581567135058943e-02 -5.702550172831480357e-02 -5.673640727940168493e-02 -5.636308306186690875e-02 -5.593065215148290692e-02 -5.546960732181135945e-02 -5.500141960245283346e-02 -5.454836428346923616e-02 -5.413634123451491198e-02 -5.379002083851180949e-02 -5.353092352776223084e-02 -5.337172490533220737e-02 -5.331598944714907584e-02 -5.336655627619879549e-02 -5.352006201626899329e-02 -5.376352503914175185e-02 -5.406765843777516789e-02 -5.439635568041792379e-02 -5.473270560062110102e-02 -5.506142994414070513e-02 -5.537193352330863072e-02 -5.566206382304406119e-02 -5.592480134416219495e-02 -5.614596952776421124e-02 -5.629702521183263531e-02 -5.636467006635365040e-02 -5.635049282397985859e-02 -5.626618640754477152e-02 -5.611882400435397322e-02 -5.590941864004400630e-02 -5.564804515613097635e-02 -5.534293403812989842e-02 -5.501722183978530190e-02 -5.470449705097440996e-02 -5.443455166131483391e-02 -5.423064510029862451e-02 -5.410499523980211167e-02 -5.406139989085273490e-02 -5.410611931451336787e-02 -5.423840743148417021e-02 -5.443964583723243100e-02 -5.468848397275272166e-02 -5.498179821380749788e-02 -5.530114072682140725e-02 -5.562527211560275298e-02 -5.596543335090525817e-02 -5.631457186504390533e-02 -5.665184609150697437e-02 -5.697144939322162926e-02 -5.726185473089148714e-02 -5.751344794701798713e-02 -5.771805583129566153e-02 -5.786351396718730777e-02 -5.793691465714179145e-02 -5.792785862401222952e-02 -5.785298691370407975e-02 -5.773447362133593552e-02 -5.759017821616660426e-02 -5.743923523174743195e-02 -5.727465983213869682e-02 -5.708103515979545683e-02 -5.685918582270704791e-02 -5.661128959883970913e-02 -5.635394386499087416e-02 -5.609154731705623398e-02 -5.581375690079271035e-02 -5.552565115014945762e-02 -5.524548541245899447e-02 -5.498706250048895905e-02 -5.476233222552678859e-02 -5.459053121539697573e-02 -5.446354933616814886e-02 -5.436897489147329843e-02 -5.431886101774563436e-02 -5.432497131798313950e-02 -5.438619838097136228e-02 -5.450111765467399727e-02 -5.467228832584380971e-02 -5.489528817459665699e-02 -5.516747990450907024e-02 -5.548715398646450470e-02 -5.582194959300068593e-02 -5.615043711317371788e-02 -5.646941086799983633e-02 -5.674923754786659336e-02 -5.696809902180058338e-02 -5.711728791584858023e-02 -5.716986439756180371e-02 -5.710679100822266263e-02 -5.692036375156522832e-02 -5.660979049632622329e-02 -5.617842911778136994e-02 -5.564009986965393062e-02 -5.502186427726882267e-02 -5.432999690921702651e-02 -5.356645727091322029e-02 -5.272966160427988713e-02 -5.182313957895182122e-02 -5.086557204349786976e-02 -4.987760187737125261e-02 -4.886938813113811397e-02 -4.785225132991710595e-02 -4.684201255148115473e-02 -4.585189614135401492e-02 -4.489138419104468647e-02 -4.396029951866486929e-02 -4.305428553441531525e-02 -4.216104356726319002e-02 -4.126761087702049413e-02 -4.037050035772704604e-02 -3.947820522548345368e-02 -3.860668019409665974e-02 -3.775852315134059500e-02 -3.693572698727970449e-02 -3.614885735827547131e-02 -3.538831101160910819e-02 -3.463835627643757631e-02 -3.389875677385678632e-02 -3.316058316107921289e-02 -3.240965153189928616e-02 -3.165473157972831242e-02 -3.091009263507482618e-02 -3.017874468000671107e-02 -2.947341959159228975e-02 -2.880339733160694471e-02 -2.816856060986290544e-02 -2.757882800631625275e-02 -2.703142892693462251e-02 -2.652457693877158240e-02 -2.605900714131582918e-02 -2.563706697647888388e-02 -2.525629108473105566e-02 -2.489851237491061409e-02 -2.455726613556304117e-02 -2.423660090968920294e-02 -2.393583202165827650e-02 -2.364494575123394365e-02 -2.335535336353044417e-02 -2.305509020277363152e-02 -2.273706280636270116e-02 -2.238882333569767319e-02 -2.198797424558748131e-02 -2.152811441850006197e-02 -2.102567111489576923e-02 -2.049655984029660066e-02 -1.993416047603999153e-02 -1.934223441103611815e-02 -1.871708367134112400e-02 -1.804701670807044162e-02 -1.734443978258859084e-02 -1.661624075905863626e-02 -1.585361651676453140e-02 -1.505061653560741015e-02 -1.421155126241232039e-02 -1.335138059102974548e-02 -1.249454447424849096e-02 -1.164386752344013544e-02 -1.079812934524559259e-02 -9.967122023932286842e-03 -9.163567775450208452e-03 -8.408724247977235333e-03 -7.723755128080714988e-03 -7.111678570075899430e-03 -6.561606851846112087e-03 -6.062571159357071915e-03 -5.607980074156387884e-03 -5.212456389074068830e-03 -4.878501741265167668e-03 -4.579998656735508045e-03 -4.290658191224282214e-03 -3.993427883950816104e-03 -3.680694805252654467e-03 -3.359534637843178406e-03 -3.036737356980845348e-03 -2.711386801340989749e-03 -2.384921369365439192e-03 -2.055867794619609112e-03 -1.725589935007099118e-03 -1.403402561937161508e-03 -1.099327112565301467e-03 -8.347485920903729983e-04 -6.299642871098048991e-04 -4.816895720125280445e-04 -3.736289483056570715e-04 -2.980301832909426629e-04 -2.470518993289289034e-04 -2.177725030931831895e-04 -2.051090206360017820e-04 -2.020310023523319565e-04 -2.140218015801442775e-04 -2.435150439984157256e-04 -2.860715202585989436e-04 -3.341533183352368708e-04 -3.834089697511422479e-04 -4.174299908595302533e-04 -4.303259469997655629e-04 -4.347251187052231236e-04 -4.370882577077600528e-04 -4.337477456769628370e-04 -4.130646745984373203e-04 -3.572399475597898277e-04 -2.599797258255875931e-04 -1.339218396089747465e-04 7.411286342823286688e-07 1.227328564565033364e-04 2.303787855700012432e-04 3.302974255897511702e-04 4.094330179261057578e-04 4.576604524059446621e-04 4.774920537966298451e-04 4.704478800691136442e-04 4.507359240353281393e-04 4.330451469780199902e-04 4.162950921801911175e-04 3.946563298458383162e-04 3.554737093448556706e-04 2.932961596154373685e-04 2.081747616005866219e-04 9.261293035695700171e-05 -4.244991667844838501e-05 -1.730397331441979603e-04 -2.921795169658486513e-04 -4.043313287273621326e-04 -5.089578901931561539e-04 -6.047557969274808265e-04 -6.953424788034949511e-04 -7.876649645558730928e-04 -8.756273036185195646e-04 -9.531219899704228282e-04 -1.028185820508925596e-03 -1.109858698272465916e-03 -1.205283315512374609e-03 -1.322652295786055920e-03 -1.472490285073541072e-03 -1.662846688875507795e-03 -1.895852432330820403e-03 -2.172792594211069017e-03 -2.494581173126651091e-03 -2.852180537714150282e-03 -3.240810136281222636e-03 -3.645084920760779945e-03 -4.049074214110354175e-03 -4.444090249471576576e-03 -4.817603077887790131e-03 -5.161803400775301365e-03 -5.470912631447191060e-03 -5.743139458678284126e-03 -5.980845166542032160e-03 -6.191299576211121286e-03 -6.384657539148873295e-03 -6.574418533431970746e-03 -6.765994815527587303e-03 -6.954598966527600346e-03 -7.130653028076645861e-03 -7.281231485815387039e-03 -7.391661702174551901e-03 -7.439642765821069537e-03 -7.410892875094412385e-03 -7.316104915580819851e-03 -7.173242291497215067e-03 -6.985068460848405103e-03 -6.759702821094778352e-03 -6.520921441696404114e-03 -6.285973083758731109e-03 -6.066021002228645653e-03 -5.880353618860275147e-03 -5.737967078836590101e-03 -5.627541098129832178e-03 -5.559134077299692986e-03 -5.545355210988217425e-03 -5.579560698895676477e-03 -5.653840712247251016e-03 -5.768463820996659261e-03 -5.931418059304806659e-03 -6.126966100963580561e-03 -6.327047448611807130e-03 -6.510769983358130619e-03 -6.659013546988511861e-03 -6.757056359392702230e-03 -6.808474454499408718e-03 -6.810853091595646391e-03 -6.750863775418955784e-03 -6.633772023813174976e-03 -6.471295374718716298e-03 -6.280420365698825488e-03 -6.083814783025654621e-03 -5.894342065855432550e-03 -5.716922105096123793e-03 -5.554866115956121758e-03 -5.413138108839015555e-03 -5.302505661594118791e-03 -5.235284634430955458e-03 -5.223096462045833874e-03 -5.279306896242659183e-03 -5.421224451857798235e-03 -5.667468930887216427e-03 -6.025561875134886891e-03 -6.478869484768209897e-03 -7.009179884351436629e-03 -7.603215963526744475e-03 -8.241057575534812066e-03 -8.899013440092643640e-03 -9.545789075985484234e-03 -1.014338570682071783e-02 -1.065148107066784394e-02 -1.104998354723303947e-02 -1.133606983917656921e-02 -1.148395612630784095e-02 -1.146327479102927926e-02 -1.127267017814994124e-02 -1.092548911667878472e-02 -1.042876721177028038e-02 -9.788384529121828617e-03 -9.026774276930679339e-03 -8.174637517400336340e-03 -7.265591756811368845e-03 -6.353253915199974511e-03 -5.480263086293370861e-03 -4.663623055330828882e-03 -3.921884341617911524e-03 -3.270058796030692050e-03 -2.705806983283813583e-03 -2.239030509560709092e-03 -1.895880680192852524e-03 -1.676003609381762627e-03 -1.572890081342790541e-03 -1.590992604814985695e-03 -1.741546032185778414e-03 -2.014895451132737991e-03 -2.377873651165963997e-03 -2.804112509496144157e-03 -3.260854233778129330e-03 -3.710498002853453159e-03 -4.129058524420380072e-03 -4.480909174016403651e-03 -4.717687157407578213e-03 -4.821773861238519421e-03 -4.790697138440554170e-03 -4.624838256931981806e-03 -4.337543912055402684e-03 -3.952228247687469831e-03 -3.494012890588114872e-03 -2.996193018866680213e-03 -2.488564208368966579e-03 -1.987627278375432571e-03 -1.525602153520842774e-03 -1.129689045424590865e-03 -8.157765468218350358e-04 -5.834392047289124750e-04 -4.261612879156578826e-04 -3.546408551989635449e-04 -3.749143332228838110e-04 -4.929342260879751580e-04 -7.058203501081085351e-04 -1.012223349602176664e-03 -1.390124180096215245e-03 -1.797865770032970600e-03 -2.232099412139088024e-03 -2.703274203849172219e-03 -3.221690794875747832e-03 -3.794865936672622841e-03 -4.391619367811738783e-03 -4.965393784547057765e-03 -5.512368044807126888e-03 -6.053200099021729952e-03 -6.609711661235195823e-03 -7.182468337676398140e-03 -7.750312657000518746e-03 -8.307363119322230816e-03 -8.844628100268120408e-03 -9.367947840483767385e-03 -9.919464517750942179e-03 -1.053040084731637904e-02 -1.122883207482440471e-02 -1.204800726882553075e-02 -1.299656390443598708e-02 -1.406318868014380663e-02 -1.522902694119829259e-02 -1.644976222178000380e-02 -1.766732764281858659e-02 -1.886314364449560854e-02 -2.002523477132392427e-02 -2.114707938387855313e-02 -2.223496373668570891e-02 -2.327343421846003735e-02 -2.427061575760547374e-02 -2.522866932427278441e-02 -2.613957873130243192e-02 -2.700942693339961065e-02 -2.785028869462413681e-02 -2.867741406849760866e-02 -2.949334454553317886e-02 -3.030936319016841463e-02 -3.111623878606120663e-02 -3.192285761946231371e-02 -3.276292518728118885e-02 -3.362874883507158130e-02 -3.452728673542315718e-02 -3.546192830319963574e-02 -3.642702025160396428e-02 -3.745109179445274550e-02 -3.856254082981364073e-02 -3.976151561467097806e-02 -4.100850435448935571e-02 -4.224195973269140314e-02 -4.343128752371763768e-02 -4.459693620348695320e-02 -4.579911894798643912e-02 -4.709591369803095562e-02 -4.850846664734759228e-02 -5.001463210799358960e-02 -5.158523043687029963e-02 -5.319597073914444918e-02 -5.481943829869670437e-02 -5.643144136411601397e-02 -5.804587738103467176e-02 -5.971191119792873536e-02 -6.148052068529058500e-02 -6.335706738683913319e-02 -6.528950839126207439e-02 -6.725718442563632937e-02 -6.921928701438856413e-02 -7.115261605517281263e-02 -7.306592611563877959e-02 -7.496028582679564733e-02 -7.686793164276067847e-02 -7.878613210574852976e-02 -8.067662462056651718e-02 -8.251533943635092072e-02 -8.434776495287177323e-02 -8.620806131361397062e-02 -8.814030443432208095e-02 -9.027681700871614812e-02 -9.265071123678392251e-02 -9.522854971291738746e-02 -9.806299581423666423e-02 -1.012416578815038548e-01 -1.048455566817284579e-01 -1.089345647770273984e-01 -1.135362666288239897e-01 -1.186984274472582812e-01 -1.244568803896036746e-01 -1.309184250738084088e-01 -1.382050440522699097e-01 -1.463138322903710375e-01 -1.551510166682637526e-01 -1.645716021213019520e-01 -1.745212284112543366e-01 -1.849489354126417906e-01 -1.957671984109837782e-01 -2.069226276002018583e-01 -2.182988340955240858e-01 -2.297521503631063666e-01 -2.412355601228475255e-01 -2.527119606643210004e-01 -2.640374778417592383e-01 -2.750663883735742221e-01 -2.857875797710582866e-01 -2.962000038846451799e-01 -3.063252272349472616e-01 -3.163153844232096112e-01 -3.262007615684296979e-01 -3.359287590227828524e-01 -3.456365152756639691e-01 -3.555899676552749522e-01 -3.660638045257327278e-01 -3.772887066709240678e-01 -3.893245109462954989e-01 -4.021341120739270192e-01 -4.158503890916638301e-01 -4.306458234086665282e-01 -4.465481741541030836e-01 -4.635720360708102117e-01 -4.816391364296690458e-01 -5.005701087671683425e-01 -5.202506246299836157e-01 -5.406496594962451052e-01 -5.616767996500253712e-01 -5.831032032455678582e-01 -6.047033358743798548e-01 -6.263170657444283584e-01 -6.477161113710407925e-01 -6.687436303572988905e-01 -6.893977576643162131e-01 -7.098318192498109802e-01 -7.301900296682759528e-01 -7.504217425784793782e-01 -7.705241486484275537e-01 -7.904942934051917280e-01 -8.103086103035301857e-01 -8.300130615796470490e-01 -8.493814316647769758e-01 -8.680517998782555367e-01 -8.858370777808293184e-01 -9.026963767622173673e-01 -9.185441180624727142e-01 -9.331026629026031305e-01 -9.461905680598887702e-01 -9.577633600409187764e-01 -9.677318145975397634e-01 -9.760829165132582919e-01 -9.829203893274354176e-01 -9.882690781783118883e-01 -9.920936111369098587e-01 -9.943240022410543277e-01 -9.949322463423573293e-01 -9.940827962366647341e-01 -9.919369557624496681e-01 -9.884287750491076441e-01 -9.834284108311647232e-01 -9.770438681998737662e-01 -9.695753447088544252e-01 -9.613384839226911671e-01 -9.525322569766310199e-01 -9.431458191713415484e-01 -9.332424804835453003e-01 -9.230132234551218229e-01 -9.127485708503288997e-01 -9.026505003942777439e-01 -8.927627806850413350e-01 -8.832207765419224366e-01 -8.740412823413494792e-01 -8.651839505891716353e-01 -8.565336940158988499e-01 -8.478951492299567905e-01 -8.392191452309225586e-01 -8.303667999808759248e-01 -8.211034620929693606e-01 -8.112054115338450666e-01 -8.004633636244217199e-01 -7.889682940756480578e-01 -7.768774972144208979e-01 -7.642237439274697230e-01 -7.510254389799470021e-01 -7.372677526371220758e-01 -7.230429250171904743e-01 -7.084366936627541911e-01 -6.934089053898375710e-01 -6.778998230910637801e-01 -6.619447292989792953e-01 -6.456052949768735782e-01 -6.288630151331240370e-01 -6.116465126830601395e-01 -5.939867356503585327e-01 -5.759678905409972849e-01 -5.576444565867735292e-01 -5.391290952815823712e-01 -5.205901818800224845e-01 -5.021602749072104910e-01 -4.838101000983432431e-01 -4.654540983798656217e-01 -4.471602734814625890e-01 -4.290821856836835035e-01 -4.114501238254342219e-01 -3.944335521933675093e-01 -3.781160668506995393e-01 -3.625839458405832882e-01 -3.479938755599323308e-01 -3.345270848034527233e-01 -3.222010574745208800e-01 -3.110282882025408036e-01 -3.009555235649581384e-01 -2.918651836848960013e-01 -2.836564253161517613e-01 -2.761157246771299700e-01 -2.691170064456693822e-01 -2.626838848385576464e-01 -2.567557655689455265e-01 -2.512300984303907914e-01 -2.460604295004565900e-01 -2.412109612621802235e-01 -2.365504879209539002e-01 -2.319295922169205548e-01 -2.273560077125328371e-01 -2.228890044137995519e-01 -2.185864837708202946e-01 -2.144768546676327214e-01 -2.105653213652249334e-01 -2.068515819694450864e-01 -2.032764789591091081e-01 -1.997585806826091548e-01 -1.962631864797803605e-01 -1.927728886270428377e-01 -1.892526412411891235e-01 -1.856717115660863615e-01 -1.820059863335819483e-01 -1.783209392001852689e-01 -1.747328948925528924e-01 -1.713045129792808985e-01 -1.680546001999110861e-01 -1.649812667773246089e-01 -1.621369086047130814e-01 -1.595619951835716144e-01 -1.571800935669961374e-01 -1.549335602769029707e-01 -1.527695038036994690e-01 -1.505753434917256328e-01 -1.482871711346437638e-01 -1.459050979425899341e-01 -1.434187481866403269e-01 -1.408295883329773734e-01 -1.381415917469148713e-01 -1.353815336074860876e-01 -1.326319063431675160e-01 -1.299238928126331960e-01 -1.272301760725874364e-01 -1.245717587215927624e-01 -1.220764663301167618e-01 -1.198802208975576766e-01 -1.179898505261195718e-01 -1.163935871511019293e-01 -1.150920110912998506e-01 -1.140659723596499364e-01 -1.133223976801661231e-01 -1.128500279178985544e-01 -1.126079973823905789e-01 -1.125768597576909669e-01 -1.127132305255473949e-01 -1.129556972266715920e-01 -1.132853486182038294e-01 -1.136808405766863567e-01 -1.141214254250104837e-01 -1.145641399377675118e-01 -1.149460774955736175e-01 -1.152395396192813504e-01 -1.153943196645287050e-01 -1.153573277157264043e-01 -1.151437567734049094e-01 -1.147813419857470624e-01 -1.142824491562178801e-01 -1.136641805271751265e-01 -1.129531987917238023e-01 -1.121861067300774784e-01 -1.113814476130565584e-01 -1.105610378199094329e-01 -1.097600896863314412e-01 -1.089939788461295189e-01 -1.082367560659964340e-01 -1.074251047735394760e-01 -1.064879249354385854e-01 -1.053796824183752812e-01 -1.041078241928133641e-01 -1.026622974182375414e-01 -1.010534018633243991e-01 -9.936322487705392947e-02 -9.768239968390970973e-02 -9.600570814010674081e-02 -9.427369488610828907e-02 -9.254584937497167818e-02 -9.092626634043907141e-02 -8.946606716842292473e-02 -8.818746846311327492e-02 -8.707701979100804235e-02 -8.613288735903408544e-02 -8.540549254580105665e-02 -8.492525801304746935e-02 -8.469910632274697815e-02 -8.474491063233080546e-02 -8.504319918841327097e-02 -8.551300565522390595e-02 -8.606890237476375050e-02 -8.668291916716058809e-02 -8.740252838426604276e-02 -8.826220730488362753e-02 -8.922853697302499110e-02 -9.025225585592207278e-02 -9.129162066613762117e-02 -9.232347571520152507e-02 -9.334340665066385989e-02 -9.433861769231968730e-02 -9.529356184026147036e-02 -9.616269885295947173e-02 -9.690127918958602038e-02 -9.747819560508297343e-02 -9.783120744034989880e-02 -9.790666873676860671e-02 -9.767369551326991750e-02 -9.716634376244623339e-02 -9.650032168134795030e-02 -9.575809494976378344e-02 -9.496301232254070190e-02 -9.417314012124432254e-02 -9.345177171712329423e-02 -9.283605369539746355e-02 -9.233483912644685487e-02 -9.194567578074516745e-02 -9.168628445184615061e-02 -9.153633287512209782e-02 -9.143946071288708288e-02 -9.140366078499338742e-02 -9.146290984293377335e-02 -9.162154254958382316e-02 -9.185328791429574202e-02 -9.206829433437807575e-02 -9.216270065032684811e-02 -9.209591964991302449e-02 -9.186257090791807856e-02 -9.146069598936805434e-02 -9.094083193745257365e-02 -9.037830692132163557e-02 -8.981146035668469141e-02 -8.921252263523696269e-02 -8.858242820971001796e-02 -8.796113961025084360e-02 -8.738400012101790737e-02 -8.689461617147915817e-02 -8.650948392349321059e-02 -8.620837207940489078e-02 -8.597423782477987830e-02 -8.580258998076296939e-02 -8.567678674123693772e-02 -8.558695568081370331e-02 -8.556481911478394653e-02 -8.568356322674816616e-02 -8.600377256634667011e-02 -8.656498656755638732e-02 -8.740433004713885068e-02 -8.849229783025358564e-02 -8.978724871636267757e-02 -9.127875062826706909e-02 -9.289471790546637020e-02 -9.453210196348356409e-02 -9.607840090525349153e-02 -9.744718304222700633e-02 -9.861495682722684619e-02 -9.957175595105384469e-02 -1.003130109990814089e-01 -1.008197517874130367e-01 -1.010751012692403250e-01 -1.010818456910706070e-01 -1.008482320369902679e-01 -1.004073472162397007e-01 -9.982658435723106016e-02 -9.916849922645536164e-02 -9.846487217713199847e-02 -9.773177486439922623e-02 -9.699635779135569458e-02 -9.629946425980109859e-02 -9.566767499712812428e-02 -9.512740568537826624e-02 -9.470424491244586185e-02 -9.438510791784518461e-02 -9.415850488984600641e-02 -9.404844300937209578e-02 -9.406193532899155552e-02 -9.415572633740541819e-02 -9.428913533311081285e-02 -9.446020616677611170e-02 -9.465246051904341318e-02 -9.487195847487257805e-02 -9.514120254752422845e-02 -9.543460183652405227e-02 -9.571103653676041323e-02 -9.593266038101322390e-02 -9.610362294553413676e-02 -9.623048360679574420e-02 -9.627358198768874720e-02 -9.622358974050039537e-02 -9.610281960764104070e-02 -9.592557367685614067e-02 -9.571361733253996862e-02 -9.549217200453205545e-02 -9.529001935305289606e-02 -9.513409212332452070e-02 -9.505010016633849701e-02 -9.507803201284371897e-02 -9.528121585018770046e-02 -9.566768162478775372e-02 -9.620860330488813228e-02 -9.689845190167370448e-02 -9.768375989203582910e-02 -9.855023892116542006e-02 -9.954759605211954687e-02 -1.006646193117143734e-01 -1.018684663018933206e-01 -1.031546339082998892e-01 -1.045035117191303875e-01 -1.058788471029843692e-01 -1.072450499741922497e-01 -1.085699101319572007e-01 -1.097834449263237616e-01 -1.108225525849399207e-01 -1.116768622901736230e-01 -1.123446653953514979e-01 -1.128582287865183414e-01 -1.132735512723923310e-01 -1.136174125509794436e-01 -1.139192755615664188e-01 -1.142177117804239750e-01 -1.145137131499300576e-01 -1.147709618422117772e-01 -1.149712639375652101e-01 -1.151351709951910218e-01 -1.152875326062807182e-01 -1.154219453936630307e-01 -1.155509360336606783e-01 -1.156942539191441188e-01 -1.158300309003555129e-01 -1.159660779583650964e-01 -1.161361159048321517e-01 -1.163954421724846949e-01 -1.168022090372348581e-01 -1.173060503623670203e-01 -1.178204154903238765e-01 -1.183038254430814340e-01 -1.187265021024371814e-01 -1.191078579408886562e-01 -1.194765161951685389e-01 -1.198122002666371227e-01 -1.201226387234409221e-01 -1.204496722725296176e-01 -1.208022524508912954e-01 -1.212040999698147381e-01 -1.216855320637236504e-01 -1.222180362717586871e-01 -1.227394564432815194e-01 -1.231764118445437817e-01 -1.234955200344141080e-01 -1.237317093124417483e-01 -1.238945003334577660e-01 -1.239722509716088134e-01 -1.239277870454327107e-01 -1.237209766871562727e-01 -1.233541654982529268e-01 -1.228354247225118684e-01 -1.221572678702402825e-01 -1.212595842649879102e-01 -1.200662605582619724e-01 -1.185807499430516498e-01 -1.168859155382382942e-01 -1.150738411629021740e-01 -1.132207227517212922e-01 -1.113530549268570424e-01 -1.095245885812315412e-01 -1.078044448241583242e-01 -1.062317938124027333e-01 -1.048483515149305767e-01 -1.036926862147940775e-01 -1.028628728024261058e-01 -1.023961163278119257e-01 -1.022880279649432678e-01 -1.025926637103907885e-01 -1.032627844082421587e-01 -1.042047894383281575e-01 -1.054275794487599671e-01 -1.069484141088919982e-01 -1.087508102524621240e-01 -1.108406387289911921e-01 -1.131816577908815180e-01 -1.156605980135148315e-01 -1.181959955792075967e-01 -1.207242727165490359e-01 -1.231918406949474576e-01 -1.255655144050996930e-01 -1.278226679613393424e-01 -1.299953349755995913e-01 -1.321427759786778788e-01 -1.342972206340384833e-01 -1.364975009135580009e-01 -1.387712352111581393e-01 -1.410867803269681420e-01 -1.434190177389380594e-01 -1.457632273207188078e-01 -1.481055534543504193e-01 -1.504592703591092206e-01 -1.528357404160884947e-01 -1.552560484657404261e-01 -1.577019295141840471e-01 -1.600868964888222112e-01 -1.623080753156179168e-01 -1.642333541134436969e-01 -1.657917389678575104e-01 -1.669280656409885266e-01 -1.676389194644349878e-01 -1.679586853595190221e-01 -1.679216913169446768e-01 -1.675564428247097726e-01 -1.668174748832174092e-01 -1.656945938767366844e-01 -1.642033272905806529e-01 -1.624194426543097425e-01 -1.605418305299823045e-01 -1.587590121131353116e-01 -1.571499412085072822e-01 -1.557365523131165053e-01 -1.545615628315032963e-01 -1.536490852230402160e-01 -1.530279308112284520e-01 -1.527337842599471029e-01 -1.527629971001815967e-01 -1.531384418835003980e-01 -1.538753003736214320e-01 -1.549942913547033008e-01 -1.565082620907924660e-01 -1.583985294734248650e-01 -1.605853081115182490e-01 -1.629358316586796696e-01 -1.653693408040894930e-01 -1.678431071600549607e-01 -1.703633347584045388e-01 -1.729049460674322303e-01 -1.754127410639907403e-01 -1.778335592111777164e-01 -1.800830723641695108e-01 -1.821698692437940803e-01 -1.841136969769727738e-01 -1.858987253046917865e-01 -1.875117269216727278e-01 -1.889580609612657724e-01 -1.902949619788627533e-01 -1.915237050626802384e-01 -1.926586324195586619e-01 -1.937362152242813329e-01 -1.947456209608894873e-01 -1.957005682702552263e-01 -1.966478493840814190e-01 -1.975683496604501432e-01 -1.984844185062744071e-01 -1.994894795779020569e-01 -2.005765997371762033e-01 -2.016208232082892238e-01 -2.024989407258616092e-01 -2.031318924141225779e-01 -2.034709842780154931e-01 -2.034882689843700576e-01 -2.031365049496775266e-01 -2.024152644777822974e-01 -2.013467892412652560e-01 -1.999381641769761020e-01 -1.982277851065347152e-01 -1.962926574498538856e-01 -1.941868621571291031e-01 -1.919345396568394868e-01 -1.896028016705281760e-01 -1.873471879626830150e-01 -1.853320079705571277e-01 -1.836675966997735054e-01 -1.824159928841528888e-01 -1.815918821575321362e-01 -1.811667781637698593e-01 -1.810836840660130509e-01 -1.813174059522147108e-01 -1.818484851450321849e-01 -1.826018903423408113e-01 -1.834887977515634316e-01 -1.844638460696322035e-01 -1.855395771114239922e-01 -1.866671235731716116e-01 -1.877686586271519742e-01 -1.888711086355326918e-01 -1.899748214547561376e-01 -1.910020758135927976e-01 -1.919445706912860095e-01 -1.928160439949682670e-01 -1.935955028380275389e-01 -1.942631958282556026e-01 -1.947681877194196998e-01 -1.950150733793803715e-01 -1.949404646641003380e-01 -1.946122292513158547e-01 -1.941481670291903550e-01 -1.936717522214590759e-01 -1.932463462015242828e-01 -1.929015757713342383e-01 -1.926770511311959588e-01 -1.926074140856950390e-01 -1.926523895320975954e-01 -1.927308175402075718e-01 -1.928176081451171697e-01 -1.929126978980918450e-01 -1.930198007242581448e-01 -1.931787417110310268e-01 -1.934147103544443247e-01 -1.936465220060842873e-01 -1.937519418903501101e-01 -1.936122677781907386e-01 -1.931725705179283270e-01 -1.924551923016804278e-01 -1.915696442994671012e-01 -1.906619711517847926e-01 -1.898517290745489750e-01 -1.892864424130481782e-01 -1.890928540886538389e-01 -1.892877476857770247e-01 -1.898557356688902742e-01 -1.907721596422443933e-01 -1.920677351477216854e-01 -1.937830241068675963e-01 -1.958109306207723166e-01 -1.980956807058717462e-01 -2.007032792339205618e-01 -2.036775054198899093e-01 -2.069564745574406506e-01 -2.104073006286782954e-01 -2.139004838944562059e-01 -2.172943504984559127e-01 -2.205328418219530129e-01 -2.235968641333402895e-01 -2.263864815038051925e-01 -2.287296666820508861e-01 -2.304418677958100514e-01 -2.314751447314549182e-01 -2.318617384245250657e-01 -2.317015957179873742e-01 -2.309892685585376304e-01 -2.297181018558014376e-01 -2.280300050964243208e-01 -2.260519217075721010e-01 -2.238437619719753913e-01 -2.214748731272452309e-01 -2.189734481325258109e-01 -2.163056147935517315e-01 -2.135417864551410472e-01 -2.108316499698902058e-01 -2.083355779597065305e-01 -2.061998948133278442e-01 -2.045552645649774681e-01 -2.034279651262712874e-01 -2.027936385863853830e-01 -2.026696273312482421e-01 -2.029995772025678380e-01 -2.036446810283439601e-01 -2.045675224933348746e-01 -2.057661550668709038e-01 -2.071089959424338711e-01 -2.084721233433975418e-01 -2.097633581570462757e-01 -2.109488237463148785e-01 -2.119922426483482614e-01 -2.127108336710009373e-01 -2.129245275911291480e-01 -2.125830752099161225e-01 -2.117721750561919747e-01 -2.106843017853130551e-01 -2.094878821556709347e-01 -2.081753646603041741e-01 -2.067401381317372777e-01 -2.053074460120460354e-01 -2.040470873549488640e-01 -2.030396096220163371e-01 -2.022156859752042846e-01 -2.015051733674165235e-01 -2.008802638556413944e-01 -2.004266756716308606e-01 -2.002682562305909131e-01 -2.004374415837001377e-01 -2.008728424270382895e-01 -2.015666433909010236e-01 -2.025684613617331209e-01 -2.038334534938559817e-01 -2.053539755154816238e-01 -2.071565432753449121e-01 -2.092483533106996307e-01 -2.116179987921872341e-01 -2.141485739268950139e-01 -2.166688671692101609e-01 -2.191100570040235285e-01 -2.214402880259079831e-01 -2.236047697458461159e-01 -2.255070065720501671e-01 -2.271098194543059168e-01 -2.284707414121568692e-01 -2.295734697464530127e-01 -2.304294679617282793e-01 -2.310542003990665727e-01 -2.313698929309385144e-01 -2.313992614942613490e-01 -2.312003676066647639e-01 -2.308279596203184625e-01 -2.303727115762251310e-01 -2.299046147692749287e-01 -2.293825417934054200e-01 -2.286720597620593154e-01 -2.277631077420319561e-01 -2.268118342921643937e-01 -2.258979783737051217e-01 -2.249445459001902792e-01 -2.239108515833334312e-01 -2.228182178600709162e-01 -2.217992379809605175e-01 -2.210123820762152080e-01 -2.205013881021201660e-01 -2.202782830102310019e-01 -2.203688771471672969e-01 -2.207824720067179669e-01 -2.215036474911909192e-01 -2.224984756656699647e-01 -2.237466132668522178e-01 -2.252544188043191786e-01 -2.269878296031599407e-01 -2.288987492281275293e-01 -2.308911243922670831e-01 -2.329143875493789873e-01 -2.350342848446869137e-01 -2.372100646660913748e-01 -2.393162189256716199e-01 -2.413555798780853967e-01 -2.433452146298675789e-01 -2.452654161229954333e-01 -2.470290283922441654e-01 -2.484491022673206706e-01 -2.494241773500594506e-01 -2.498932242669736348e-01 -2.497785614442956381e-01 -2.491133303698619406e-01 -2.478979114895326907e-01 -2.461574436829100099e-01 -2.439848094854016047e-01 -2.415146965419797398e-01 -2.388655951382102627e-01 -2.360281819715294716e-01 -2.331289347707867776e-01 -2.303946487884618310e-01 -2.280188606252381289e-01 -2.262079669395373194e-01 -2.250361130423873257e-01 -2.246103992640318681e-01 -2.251649736073220720e-01 -2.266718714488599185e-01 -2.289308178814083439e-01 -2.318086122527705517e-01 -2.351687768345819551e-01 -2.388565660805808677e-01 -2.427859637614325772e-01 -2.469654311020156312e-01 -2.513187810204807193e-01 -2.556949627161823058e-01 -2.599759157567950729e-01 -2.640140994601318236e-01 -2.675905305898236275e-01 -2.704735631804047746e-01 -2.725714684176251401e-01 -2.738037191523977620e-01 -2.741322730190255963e-01 -2.735713444587732912e-01 -2.720952019093677565e-01 -2.697658278343468830e-01 -2.667058181038350906e-01 -2.631253270803340372e-01 -2.591679240696444508e-01 -2.549525077703156395e-01 -2.507413700755980468e-01 -2.467827798929214667e-01 -2.432834244604490381e-01 -2.403233830651544944e-01 -2.379033726741350274e-01 -2.361344582519231683e-01 -2.350545413802098138e-01 -2.346450757536229781e-01 -2.350782219674664719e-01 -2.364782190603758605e-01 -2.387545316506363702e-01 -2.416418954729606383e-01 -2.449900262910426896e-01 -2.488823358907114591e-01 -2.531774770475277991e-01 -2.575461400338227014e-01 -2.618657317102985327e-01 -2.660961774482565323e-01 -2.700951692520061620e-01 -2.738356171245644455e-01 -2.773340401855333148e-01 -2.803863504407586027e-01 -2.827542769682138690e-01 -2.843954518562016864e-01 -2.853134919960415017e-01 -2.855945983346854788e-01 -2.853361870510977005e-01 -2.846177875613237762e-01 -2.835561127493879674e-01 -2.821054412272935852e-01 -2.803213864828336677e-01 -2.783742824386118975e-01 -2.764321601453987864e-01 -2.745776372882852701e-01 -2.727764382607553717e-01 -2.710760518715151224e-01 -2.696395022342503722e-01 -2.688214308460356028e-01 -2.688803296214004046e-01 -2.697148517070426799e-01 -2.711561480178938943e-01 -2.730951234406391315e-01 -2.754981002990423700e-01 -2.784078423611530129e-01 -2.818028766793111428e-01 -2.854928382388232655e-01 -2.893106402672784849e-01 -2.932285886948794995e-01 -2.971200225899964797e-01 -3.008486098677161658e-01 -3.044285281165891588e-01 -3.078928114196166632e-01 -3.113277317034641167e-01 -3.148141686390794614e-01 -3.183848332984730023e-01 -3.220140204399593031e-01 -3.255878047907022066e-01 -3.290061994436941917e-01 -3.321534426902907344e-01 -3.349439918258399485e-01 -3.374947977378438546e-01 -3.398961621973942693e-01 -3.420838435380454956e-01 -3.440035460538635181e-01 -3.454967155130782008e-01 -3.464223365766969653e-01 -3.467409766950724226e-01 -3.465247112344979064e-01 -3.459728011512576140e-01 -3.452250663486883253e-01 -3.444115140193844127e-01 -3.435732763547905133e-01 -3.426848699961578260e-01 -3.417678481248853650e-01 -3.408037519924179692e-01 -3.397479113876077372e-01 -3.384596376850252941e-01 -3.369043040342569739e-01 -3.352783146012459636e-01 -3.338970547522599475e-01 -3.329865064484500703e-01 -3.326036579294818774e-01 -3.328414996900065370e-01 -3.339160475986923671e-01 -3.361978740720238390e-01 -3.398308559396420736e-01 -3.446964429551482301e-01 -3.508626064127602362e-01 -3.583672358995941831e-01 -3.671891947014541691e-01 -3.771792973959501860e-01 -3.880531703778194452e-01 -3.995647047770728988e-01 -4.114062363841623493e-01 -4.233467577099410684e-01 -4.353709863320981421e-01 -4.476829069460162014e-01 -4.603029674477712718e-01 -4.731729361559325331e-01 -4.863557946746558391e-01 -4.995988094758946896e-01 -5.126050262972392524e-01 -5.252644768241242490e-01 -5.375399830435919624e-01 -5.492584938739327738e-01 -5.600439497902622854e-01 -5.697139659047172344e-01 -5.781865119828395461e-01 -5.851935656355817805e-01 -5.904651124608371049e-01 -5.941492755427779660e-01 -5.964248572043155949e-01 -5.972008980801075673e-01 -5.965566741577635890e-01 -5.948045249090271325e-01 -5.922650330505885297e-01 -5.889866228222141453e-01 -5.851102466973616689e-01 -5.811421658300468529e-01 -5.774533296722330622e-01 -5.742581591271846975e-01 -5.717478048707802518e-01 -5.700403865205233567e-01 -5.693528570125681032e-01 -5.701785130260882406e-01 -5.728848153713165248e-01 -5.774338813165578177e-01 -5.835390134368548809e-01 -5.907864996057102802e-01 -5.988584159225561754e-01 -6.072985465251330428e-01 -6.159016055145684065e-01 -6.247646903805934571e-01 -6.337172449765672289e-01 -6.425387426745979846e-01 -6.510163524088310449e-01 -6.593475204738941109e-01 -6.676365900034445522e-01 -6.753171388914287476e-01 -6.821629092828226382e-01 -6.882285273468609077e-01 -6.933578813863302548e-01 -6.973474729695526841e-01 -7.001991835976335565e-01 -7.022012656550480347e-01 -7.036356631550206853e-01 -7.045097403844832185e-01 -7.046103727834438502e-01 -7.035641728861961042e-01 -7.011172001644085938e-01 -6.975484936356206589e-01 -6.933325113718791233e-01 -6.888803657944402303e-01 -6.844476388921861831e-01 -6.803909064611182167e-01 -6.773186405808655497e-01 -6.757361881180471430e-01 -6.758666998808151583e-01 -6.781314082316631797e-01 -6.828983181572497729e-01 -6.901464556180487708e-01 -7.000396107887707497e-01 -7.125298430803457261e-01 -7.270667334144917948e-01 -7.430062635782974656e-01 -7.597390383806111869e-01 -7.772748023006428308e-01 -7.958392022996394477e-01 -8.153832895207044906e-01 -8.362716915299270859e-01 -8.584579269693304315e-01 -8.812535797846283714e-01 -9.039349212795833033e-01 -9.259392222563762598e-01 -9.468784085342432100e-01 -9.658161240825049454e-01 -9.819282916642684267e-01 -9.952415982503388658e-01 -1.005849394428408594e+00 -1.013838786289579241e+00 -1.019455307189544468e+00 -1.023061195542482871e+00 -1.024867254019246943e+00 -1.024645660454767793e+00 -1.022546258347531767e+00 -1.018964683414033123e+00 -1.014674916668658389e+00 -1.010701070510551025e+00 -1.007509367789921839e+00 -1.005225962928503192e+00 -1.004189315848572628e+00 -1.004756980439251324e+00 -1.006892418451844406e+00 -1.010335396299490096e+00 -1.015024634961195771e+00 -1.020976175785349493e+00 -1.027590568052551667e+00 -1.034060149918603511e+00 -1.040129821580011438e+00 -1.045963616545273700e+00 -1.051089312948732424e+00 -1.055276315275721633e+00 -1.058956791998157732e+00 -1.062736111074972456e+00 -1.067123311910549655e+00 -1.072003790649799226e+00 -1.077044351582008730e+00 -1.081690727350805625e+00 -1.085123261264721695e+00 -1.086562865107045361e+00 -1.085666858179387795e+00 -1.082827176252557866e+00 -1.078155602028059157e+00 -1.071081373658631097e+00 -1.061612878502516288e+00 -1.050061848133185816e+00 -1.036144764083115621e+00 -1.019824213109597366e+00 -1.001028551382601384e+00 -9.797862472394447408e-01 -9.562807200410703423e-01 -9.307846504912196117e-01 -9.040779592047523128e-01 -8.761373790865278899e-01 -8.470270545898268555e-01 -8.167480095512067440e-01 -7.851674087680726721e-01 -7.525966833070834028e-01 -7.192258719678092937e-01 -6.854778755762849229e-01 -6.519887217403534940e-01 -6.196757368158540835e-01 -5.891825625464455207e-01 -5.601376755528204576e-01 -5.321205952882301915e-01 -5.055250345931225908e-01 -4.806634734238977025e-01 -4.572713097454990105e-01 -4.349721845373690776e-01 -4.138629710321937161e-01 -3.938174740878399582e-01 -3.742590881026233163e-01 -3.547028059199748284e-01 -3.351560372413229238e-01 -3.158580171753206933e-01 -2.968228748719852206e-01 -2.784839595685069114e-01 -2.610656197670744305e-01 -2.447682426665811484e-01 -2.298517428247315308e-01 -2.162826269719513306e-01 -2.042784220115629878e-01 -1.943798025109400029e-01 -1.868541909314007654e-01 -1.819020225034373439e-01 -1.802422200120288309e-01 -1.820161587670092729e-01 -1.867951175251452156e-01 -1.939183671697239930e-01 -2.028986833237675924e-01 -2.128453497867610622e-01 -2.230341023594819561e-01 -2.335458880006999749e-01 -2.434900977405547451e-01 -2.521402202493128186e-01 -2.590569332105090439e-01 -2.637331341554700614e-01 -2.658185121892158165e-01 -2.648845385023754773e-01 -2.607524263157143807e-01 -2.529024266935335774e-01 -2.408066465892373387e-01 -2.252092622052401794e-01 -2.066438675723274443e-01 -1.845611340811359469e-01 -1.589569086495243866e-01 -1.305493420074315125e-01 -9.985445613686394495e-02 -6.727459320519280084e-02 -3.329349056968577969e-02 1.483757094605131499e-03 3.653096758952045775e-02 7.157119395645494819e-02 1.063830216595462730e-01 1.406075771193417978e-01 1.738745220233388622e-01 2.059279344242064269e-01 2.366769961151229396e-01 2.659458650004156155e-01 2.938660451914563154e-01 3.211357820369009630e-01 3.482588751669011273e-01 3.752114029311490739e-01 4.021490948047858893e-01 4.297669478414567479e-01 4.584192894747030067e-01 4.881577657831197570e-01 5.190518746407457584e-01 5.511318366195911977e-01 5.840901279822867664e-01 6.178425343407587533e-01 6.524863526030744154e-01 6.879627186840622244e-01 7.241277600451052621e-01 7.609544038534714616e-01 7.986170007362858314e-01 8.369282969866453925e-01 8.756442196780449549e-01 9.153488245517520383e-01 9.565752945511425409e-01 9.988599811114742266e-01 1.042332293577747926e+00 1.087557948701991073e+00 1.133734336956386812e+00 1.179814147339271813e+00 1.225579548302492938e+00 1.270566421843662752e+00 1.314799687877716394e+00 1.358076135572929388e+00 1.399926396007924900e+00 1.440384295819201910e+00 1.479093770319270362e+00 1.515495604254749828e+00 1.549238981737416587e+00 1.579983594980917339e+00 1.607396889089787173e+00 1.631771950383481773e+00 1.653481996469474247e+00 1.672676066028133235e+00 1.689882233295603164e+00 1.705936475814798570e+00 1.721697645287555645e+00 1.737984587673940595e+00 1.754759296881756470e+00 1.772242700478146915e+00 1.790672354534772026e+00 1.809655282495418405e+00 1.830131795952924634e+00 1.852886589714621834e+00 1.877743028345665977e+00 1.904687107948273450e+00 1.932877498410480399e+00 1.961567421027149649e+00 1.990077910477996426e+00 2.017707383593553061e+00 2.044354949238273988e+00 2.069886980548403699e+00 2.093810688140056442e+00 2.115795439022267743e+00 2.136411078184226042e+00 2.156033013664480080e+00 2.173806421727038085e+00 2.189520558952851914e+00 2.203830135939226054e+00 2.216877427789279764e+00 2.228863826097523315e+00 2.239480810779909348e+00 2.248791819618277898e+00 2.257316637592488462e+00 2.265108982693723405e+00 2.272703767052748347e+00 2.280884714854254369e+00 2.290168965556459213e+00 2.301192314857852139e+00 2.314595597838680519e+00 2.330093384039797932e+00 2.347237283945681874e+00 2.365544274399078439e+00 2.383524675810270388e+00 2.399971429565717074e+00 2.414079357629415945e+00 2.425101133272501208e+00 2.432871921496825074e+00 2.437245628586548918e+00 2.438383868499271578e+00 2.436825049643248420e+00 2.432060667078117966e+00 2.423543467804861962e+00 2.411962133633823058e+00 2.398348077659938404e+00 2.383932212116083527e+00 2.369855939010571788e+00 2.357139844153388175e+00 2.346619075571386048e+00 2.338376285258485510e+00 2.332825511381982686e+00 2.330394237752062558e+00 2.331132890707203309e+00 2.335072060775316594e+00 2.342006807634482435e+00 2.352579464158279343e+00 2.367258781447190152e+00 2.385599761094401750e+00 2.407403970095338686e+00 2.432465574116839058e+00 2.460514992984974114e+00 2.491264344253249163e+00 2.523752317092411879e+00 2.556557369495191523e+00 2.588230000182115020e+00 2.617679812227022396e+00 2.644459571234554218e+00 2.668404937628831242e+00 2.688991265945149145e+00 2.705904483091025270e+00 2.718968015633032032e+00 2.728065279022676037e+00 2.733680703680808399e+00 2.735900846176764212e+00 2.735082681316229447e+00 2.731999425096459433e+00 2.727618607957777996e+00 2.722542526617777625e+00 2.716838779540306170e+00 2.710968324754123415e+00 2.705725157455571406e+00 2.701883457328847271e+00 2.699919583272561319e+00 2.699924757722302004e+00 2.701229218086115047e+00 2.703204133783111196e+00 2.705449980102341279e+00 2.707636911844253369e+00 2.710096628093182858e+00 2.713241555973498365e+00 2.717360544974212644e+00 2.721995750103501699e+00 2.725955428106001222e+00 2.728401295856412112e+00 2.727965479747639144e+00 2.723494637157744869e+00 2.714689619174563084e+00 2.701180047313526345e+00 2.682900887140328372e+00 2.660157449154184839e+00 2.632944131536126164e+00 2.601473605652777188e+00 2.566742038226562883e+00 2.529903535902280787e+00 2.491933358189456271e+00 2.452803521945210896e+00 2.412478258155386968e+00 2.371772458721588706e+00 2.331326649840126386e+00 2.291770066152723828e+00 2.253867613527328118e+00 2.218323430099777838e+00 2.185705930230322558e+00 2.156968941193557754e+00 2.132742811957307083e+00 2.113742487620294153e+00 2.101272722222355060e+00 2.095674963833530580e+00 2.096427384248545689e+00 2.102553640105115473e+00 2.113054199342508266e+00 2.127018352986136396e+00 2.143678018695692078e+00 2.162743147864456539e+00 2.183928829385674231e+00 2.206688511019347931e+00 2.230500248326437340e+00 2.254872984174677519e+00 2.278873978722602445e+00 2.301326441426756464e+00 2.321576941222361246e+00 2.339639819226019046e+00 2.355687045202066621e+00 2.369879928424315718e+00 2.382442279002652263e+00 2.393586138245676231e+00 2.403108789392748967e+00 2.410586077352616652e+00 2.415457554526317274e+00 2.417746017239224887e+00 2.417655839887696168e+00 2.414785217080198887e+00 2.408801982150771348e+00 2.399869297320548878e+00 2.388859694414811496e+00 2.376449897839358005e+00 2.362785637476666700e+00 2.347835169114043108e+00 2.331703630699304863e+00 2.315064131389131141e+00 2.298355823141360332e+00 2.282148892777910554e+00 2.266867683508297926e+00 2.253030202409159966e+00 2.241074000002880151e+00 2.230411689384034002e+00 2.221084822129086422e+00 2.213258106382681500e+00 2.207002882142648836e+00 2.202607745838403908e+00 2.200011864327199529e+00 2.199008036380473818e+00 2.199702020304239003e+00 2.202298172909027407e+00 2.206874650876049504e+00 2.213031299006329444e+00 2.219807382624401360e+00 2.226239537772606525e+00 2.231677885686571994e+00 2.235734942259603120e+00 2.237976642948938277e+00 2.237800772300148289e+00 2.235108445293689350e+00 2.230110357440466373e+00 2.222954365318476455e+00 2.214301954374134684e+00 2.204545186615689989e+00 2.193854826572401162e+00 2.182581968899083513e+00 2.171061008308050155e+00 2.159991678595244657e+00 2.150005098351515986e+00 2.141056779595766457e+00 2.133061211273668434e+00 2.126121868188054709e+00 2.120354322851706996e+00 2.115871331413046619e+00 2.113045444448691690e+00 2.111782614601549035e+00 2.111604380007001680e+00 2.112325776499928587e+00 2.113676620443062149e+00 2.114757108335105329e+00 2.114854200465011047e+00 2.113941833038024853e+00 2.111552634740136991e+00 2.107393705111957338e+00 2.101325952023682664e+00 2.093374738711924365e+00 2.084219682588225098e+00 2.074772687301174479e+00 2.065286595473205367e+00 2.055366186185773714e+00 2.044547928879281162e+00 2.032515014170426682e+00 2.019743450078467006e+00 2.007029704791142066e+00 1.994889911543788141e+00 1.983274057645529886e+00 1.971848896815434848e+00 1.960737211839403304e+00 1.949765222974944034e+00 1.938269110672254048e+00 1.925739511983973529e+00 1.911557715464661467e+00 1.895330274735987697e+00 1.877502606715806710e+00 1.858603452231920139e+00 1.839350513200526116e+00 1.820116823037594589e+00 1.801144948724299422e+00 1.782941076231837618e+00 1.765799173911504649e+00 1.750085416570732910e+00 1.735907823292169638e+00 1.723363018164357552e+00 1.712039591867331900e+00 1.701577526586582678e+00 1.692346031253381344e+00 1.684280259387800793e+00 1.676955797540195414e+00 1.670539290831386303e+00 1.664892905903947229e+00 1.659390914904204539e+00 1.653960469896064600e+00 1.648839907274798566e+00 1.644196302105122243e+00 1.639867177006465448e+00 1.635194107125578666e+00 1.629189518642934376e+00 1.621277391931920331e+00 1.611188867136461589e+00 1.598640924000956698e+00 1.583782535860914553e+00 1.566566033910817834e+00 1.546967355865607630e+00 1.525019296211770792e+00 1.501033783692441892e+00 1.475880689752668173e+00 1.450423478213142214e+00 1.425375174922484778e+00 1.401525259736916773e+00 1.378790054013416366e+00 1.356849306181266757e+00 1.336010176705494379e+00 1.315904909845238002e+00 1.296090397482469125e+00 1.276112509379885518e+00 1.256195765774544615e+00 1.236857818575643364e+00 1.217995054652509790e+00 1.199677894284584045e+00 1.181785745671415144e+00 1.164307040716741515e+00 1.147484940106726192e+00 1.131557303019464333e+00 1.116405706894835426e+00 1.101660591251042653e+00 1.087067570310065623e+00 1.072239015518225314e+00 1.057058212391969398e+00 1.041053610585778610e+00 1.024208088462082333e+00 1.007038213579763752e+00 9.893471331498840948e-01 9.710602563643029317e-01 9.522030199866753364e-01 9.329562495534382549e-01 9.137392184559022246e-01 8.947499266127241224e-01 8.762429802811279034e-01 8.584304591311285870e-01 8.415904815988366483e-01 8.261330298990763321e-01 8.124479321321331771e-01 8.011712328928677351e-01 7.931497906521587371e-01 7.883587781215783963e-01 7.858490807061471184e-01 7.851053409666262084e-01 7.855467531125810421e-01 7.873203074922903166e-01 7.911688589464043186e-01 7.970547571980511892e-01 8.050378694800185420e-01 8.149394616022841431e-01 8.263471472047636546e-01 8.384652179393566884e-01 8.504361465900416306e-01 8.617161165074489482e-01 8.712743800645887937e-01 8.785535606094256877e-01 8.832111056094320567e-01 8.844923565267308607e-01 8.821126303909492261e-01 8.762140245803977656e-01 8.668799764128931606e-01 8.543542760400093528e-01 8.393671962093516292e-01 8.224717309382474362e-01 8.043541749310065825e-01 7.856361734323309420e-01 7.662548053604560927e-01 7.470566610457356482e-01 7.292716044556692978e-01 7.136395611833976638e-01 7.006709653680656125e-01 6.905990687004703865e-01 6.838297168803326720e-01 6.807806819557509215e-01 6.817965464596231762e-01 6.867040808911641925e-01 6.949259416202084871e-01 7.063166498717459163e-01 7.205772071893754571e-01 7.370506204105482517e-01 7.555564826895153629e-01 7.761560419235413733e-01 7.986051495413737378e-01 8.224862693465389007e-01 8.472797262810654040e-01 8.723393846771085869e-01 8.971480962848823459e-01 9.208913578165507374e-01 9.429471301527718730e-01 9.631200742103214196e-01 9.810686456435440128e-01 9.966704335243004031e-01 1.009888143227314572e+00 1.020889567052621683e+00 1.029592530638490988e+00 1.035611253852136482e+00 1.039029456573753230e+00 1.040113262557729179e+00 1.039379182583094252e+00 1.037513260371280222e+00 1.034723205662176237e+00 1.031149033838349105e+00 1.026942524996813599e+00 1.022393506273283403e+00 1.017864700297592240e+00 1.013785937769911438e+00 1.010328848947421143e+00 1.007230441014330680e+00 1.004842420196093045e+00 1.003809889389113419e+00 1.004538261640359309e+00 1.007439784992592458e+00 1.012830556570887275e+00 1.020971391658310523e+00 1.032052131500163838e+00 1.046046864767048223e+00 1.062572621557306807e+00 1.081263229258368153e+00 1.101799317923803923e+00 1.123531634414187685e+00 1.145726681038385486e+00 1.167782218727566157e+00 1.189596073121461206e+00 1.210936320745098271e+00 1.231648031604993143e+00 1.251681587552801123e+00 1.270248680417338960e+00 1.286594856397451192e+00 1.300222215372580425e+00 1.311331439820149658e+00 1.320254229872029228e+00 1.327315760477754125e+00 1.333006543902744312e+00 1.337055233794372633e+00 1.339419344613069995e+00 1.340818829027717207e+00 1.342228962894035149e+00 1.344092529040678663e+00 1.346206469693763452e+00 1.349214443207221947e+00 1.353775971514535215e+00 1.359837982365897702e+00 1.367036260520132274e+00 1.374706258536209091e+00 1.382547201098043743e+00 1.390458283087859570e+00 1.398214133416592730e+00 1.405341356183608781e+00 1.411271678441297972e+00 1.415576142089848055e+00 1.417745530436322454e+00 1.417236238556115246e+00 1.413535041688373184e+00 1.406403785640300441e+00 1.396207039262648664e+00 1.383371376995865987e+00 1.368024900423838730e+00 1.350758593261327967e+00 1.332758497942032605e+00 1.314639759616025749e+00 1.296549319671955303e+00 1.278463305180082443e+00 1.260595989595319821e+00 1.242809651157827489e+00 1.225274040248513607e+00 1.209136909515039271e+00 1.194989524857387408e+00 1.183326444508045583e+00 1.173641511030450779e+00 1.165000573810874407e+00 1.157215303816919061e+00 1.150024904045489738e+00 1.143864388846423275e+00 1.138941399492385820e+00 1.134851713096846737e+00 1.130921249671828832e+00 1.126672700259219617e+00 1.122467931051697398e+00 1.117965546555716116e+00 1.112626223721226104e+00 1.106821641718155558e+00 1.101010841544260099e+00 1.095927436608859828e+00 1.092515206105983072e+00 1.091234709181563289e+00 1.092349991129757392e+00 1.095484436417957008e+00 1.100006308916314568e+00 1.105700129927770670e+00 1.112571457269820208e+00 1.120745960697237198e+00 1.130341691838234297e+00 1.141439664400980547e+00 1.153937908268967361e+00 1.167548396060556826e+00 1.182160305829190960e+00 1.197574293087800612e+00 1.213139245903314567e+00 1.228552999451042904e+00 1.243688355320839101e+00 1.258074860686646979e+00 1.271437944851508295e+00 1.283584344658891485e+00 1.293836247926337890e+00 1.301310851489630327e+00 1.305519443128440482e+00 1.306191792637154681e+00 1.303811665754651461e+00 1.300040264002155332e+00 1.295666524852242318e+00 1.290820520038874708e+00 1.286169650251784979e+00 1.282502207237529390e+00 1.280188613022890110e+00 1.279589586550735625e+00 1.281288753106991862e+00 1.284881115049269606e+00 1.289534652227377176e+00 1.295080173287453285e+00 1.301684340468618473e+00 1.309263800224609309e+00 1.317507753438456497e+00 1.325695824304428783e+00 1.332813672875679867e+00 1.338340510820559270e+00 1.342353867552711577e+00 1.345277029092451393e+00 1.347565807199966770e+00 1.348990523524036700e+00 1.348895025465180364e+00 1.347315807568092882e+00 1.344083181879798694e+00 1.338924847801756357e+00 1.331801115010293302e+00 1.322897170769964159e+00 1.312062355765158728e+00 1.298796327049572596e+00 1.283127846039630926e+00 1.265089186757897055e+00 1.245054037762226340e+00 1.223204059725483850e+00 1.199249655999834241e+00 1.173291139054968735e+00 1.146483772753512209e+00 1.119973744374189728e+00 1.094575806774609861e+00 1.070947574328052099e+00 1.048527936704578778e+00 1.027083564048944631e+00 1.007011606823916328e+00 9.880517871708833777e-01 9.701473793596515627e-01 9.535940804327870390e-01 9.382623464591294260e-01 9.234991466631518042e-01 9.088918482137507970e-01 8.944824763118779387e-01 8.803310093579824747e-01 8.668329234526661597e-01 8.544382186654013722e-01 8.432216666550679252e-01 8.332032035000653813e-01 8.243796387440105455e-01 8.164211760303137222e-01 8.094288952572099571e-01 8.033184056268372064e-01 7.976367061769236155e-01 7.925948476813451382e-01 7.885801643768162172e-01 7.853310646880995449e-01 7.831350698948880140e-01 7.823362258121424606e-01 7.822251226119731893e-01 7.822279672623633218e-01 7.820845115986621021e-01 7.813793686161423224e-01 7.793105498303165568e-01 7.756226154326202327e-01 7.705061406550750558e-01 7.640560587551186167e-01 7.565980942100072326e-01 7.483621627944867516e-01 7.390854881971717916e-01 7.282990081621396605e-01 7.157858583259071317e-01 7.018312875974226372e-01 6.869942077828636862e-01 6.716688560079440151e-01 6.559523994608071895e-01 6.399978381340347688e-01 6.242808716050269879e-01 6.091449460626350287e-01 5.947450165883632067e-01 5.814380534258409838e-01 5.698341436189702236e-01 5.605258377428614658e-01 5.533595246736986439e-01 5.473287044899621812e-01 5.417829982716741988e-01 5.366685856137309862e-01 5.322044558041230111e-01 5.289726096839126868e-01 5.275454122272860147e-01 5.274411005312922285e-01 5.279926814881124031e-01 5.288566671594274737e-01 5.296830621928689808e-01 5.311245277571723378e-01 5.341806897296725865e-01 5.388930942406489066e-01 5.447785772227726753e-01 5.520412104724794489e-01 5.603560668148128698e-01 5.687339110298719191e-01 5.771810116280580161e-01 5.862091981248651607e-01 5.959145479577179216e-01 6.063059746070065259e-01 6.177551570000598957e-01 6.307359189494876617e-01 6.455449894747502526e-01 6.626691461144309514e-01 6.828955195321597671e-01 7.060937284137489556e-01 7.313611146288518938e-01 7.576628106024365650e-01 7.842052110863999559e-01 8.110169874839083803e-01 8.379005427769889991e-01 8.638360675579237480e-01 8.878755282897694556e-01 9.093401397682550069e-01 9.276180264072433346e-01 9.424113575739694326e-01 9.535234748517336101e-01 9.610338821757249406e-01 9.656139283985867294e-01 9.682898140363738193e-01 9.693931899947116904e-01 9.685027010683846527e-01 9.655601164226457200e-01 9.608054381768660335e-01 9.550419701089198909e-01 9.491588323179236397e-01 9.439386241765408414e-01 9.399505863834747288e-01 9.366207054293456125e-01 9.333447903870428775e-01 9.300847377190826215e-01 9.270961058016964351e-01 9.244774333423673163e-01 9.222420753066935539e-01 9.208551614312536771e-01 9.201410346928051709e-01 9.197097785719177132e-01 9.191005288256390848e-01 9.173337424918739380e-01 9.135991894017712056e-01 9.078206444678009746e-01 9.001115049637542498e-01 8.899677457137951109e-01 8.768443141065169755e-01 8.604839657933052166e-01 8.409518331383436518e-01 8.185428922581206024e-01 7.934190215432490589e-01 7.652584808568771990e-01 7.341785986400868325e-01 7.009308462101593307e-01 6.659183089097187036e-01 6.297216524756166223e-01 5.933019610815950529e-01 5.573857223847404896e-01 5.230307187324569895e-01 4.913775121345853591e-01 4.626647398963328328e-01 4.365846148968763885e-01 4.130783680203347075e-01 3.923451760894707263e-01 3.741066904866610088e-01 3.576582541068358267e-01 3.421087684342278834e-01 3.268259930451797857e-01 3.112305909576846830e-01 2.946089482758509348e-01 2.769225098094505455e-01 2.579870782214843672e-01 2.372734582069000453e-01 2.144469518543301589e-01 1.895395272798383601e-01 1.628096100021156900e-01 1.344049912065674590e-01 1.048697381921832594e-01 7.475506141667942472e-02 4.448449504317153469e-02 1.470348215659755819e-02 -1.470348227830386989e-02 -4.448449516706931561e-02 -7.475506154470945575e-02 -1.048697383264012295e-01 -1.344049913488598591e-01 -1.628096101544640462e-01 -1.895395274445919043e-01 -2.144469520339020718e-01 -2.372734584034699168e-01 -2.579870784365141390e-01 -2.769225100440237952e-01 -2.946089485307066269e-01 -3.112305912317445689e-01 -3.268259933359338731e-01 -3.421087687385320208e-01 -3.576582544210822334e-01 -3.741066908065384666e-01 -3.923451764099965544e-01 -4.130783683353236313e-01 -4.365846151990435686e-01 -4.626647401791466052e-01 -4.913775123918675547e-01 -5.230307189572371840e-01 -5.573857225690250772e-01 -5.933019612179517566e-01 -6.297216525581692537e-01 -6.659183089340565687e-01 -7.009308461736498685e-01 -7.341785985413409321e-01 -7.652584806957039021e-01 -7.934190213202541031e-01 -8.185428919736894571e-01 -8.409518327924763170e-01 -8.604839653868703309e-01 -8.768443136429002749e-01 -8.899677451984633336e-01 -9.001115044050482794e-01 -9.078206438762519426e-01 -9.135991887880114959e-01 -9.173337418664138099e-01 -9.191005281983182229e-01 -9.197097779545009288e-01 -9.201410340989246706e-01 -9.208551608737733929e-01 -9.222420747985493605e-01 -9.244774328959319831e-01 -9.270961054279198699e-01 -9.300847374268195189e-01 -9.333447901831477544e-01 -9.366207053188189136e-01 -9.399505863693020657e-01 -9.439386242584548725e-01 -9.491588324915172237e-01 -9.550419703676018557e-01 -9.608054385124686902e-01 -9.655601168257978983e-01 -9.685027015283189655e-01 -9.693931905002690641e-01 -9.682898145766527520e-01 -9.656139289622212019e-01 -9.610338827518249971e-01 -9.535234754311368022e-01 -9.424113581498065884e-01 -9.276180269736853390e-01 -9.093401403200305211e-01 -8.878755288223789677e-01 -8.638360680673855541e-01 -8.379005432600816761e-01 -8.110169879386406322e-01 -7.842052115131332712e-01 -7.576628110046419451e-01 -7.313611150127625748e-01 -7.060937287873585433e-01 -6.828955199041670809e-01 -6.626691464935463571e-01 -6.455449898677105836e-01 -6.307359193614159310e-01 -6.177551574364104070e-01 -6.063059750735302345e-01 -5.959145484600494314e-01 -5.862091986662054666e-01 -5.771810122093148365e-01 -5.687339116514538162e-01 -5.603560674753413906e-01 -5.520412111690902179e-01 -5.447785779510860849e-01 -5.388930949956298733e-01 -5.341806905068660072e-01 -5.311245285500305613e-01 -5.296830629923352518e-01 -5.288566679584221220e-01 -5.279926822821092713e-01 -5.274411013185442698e-01 -5.275454130085304172e-01 -5.289726104601810697e-01 -5.322044565772090507e-01 -5.366685863861158090e-01 -5.417829990461591194e-01 -5.473287052684914222e-01 -5.533595254572327704e-01 -5.605258385330849080e-01 -5.698341444197470018e-01 -5.814380542431023535e-01 -5.947450174282886692e-01 -6.091449469308622966e-01 -6.242808725074198151e-01 -6.399978390779028636e-01 -6.559524004547552245e-01 -6.716688570603865927e-01 -6.869942089012441855e-01 -7.018312887880560069e-01 -7.157858595940655988e-01 -7.282990095110539741e-01 -7.390854896286724873e-01 -7.483621643096771692e-01 -7.565980958083491359e-01 -7.640560604348334284e-01 -7.705061424125467795e-01 -7.756226172625728665e-01 -7.793105517258249737e-01 -7.813793705679901169e-01 -7.820845135960081684e-01 -7.822279692933640227e-01 -7.822251246641966915e-01 -7.823362278758059229e-01 -7.831350719626912760e-01 -7.853310667538504486e-01 -7.885801664374971764e-01 -7.925948497344821320e-01 -7.976367082196564873e-01 -8.033184076578849808e-01 -8.094288972735119714e-01 -8.164211780276124930e-01 -8.243796407196917198e-01 -8.332032054539086907e-01 -8.432216685900039144e-01 -8.544382205861028590e-01 -8.668329253619965202e-01 -8.803310112569755486e-01 -8.944824781996741914e-01 -9.088918500858993443e-01 -9.234991485135686240e-01 -9.382623482820100502e-01 -9.535940822241647519e-01 -9.701473811156662297e-01 -9.880517888841233720e-01 -1.007011608482412557e+00 -1.027083565637446405e+00 -1.048527938208275945e+00 -1.070947575735233803e+00 -1.094575808071454270e+00 -1.119973745542450994e+00 -1.146483773775611503e+00 -1.173291139917675086e+00 -1.199249656694294508e+00 -1.223204060246677383e+00 -1.245054038110401162e+00 -1.265089186940516308e+00 -1.283127846070791556e+00 -1.298796326947044610e+00 -1.312062355549747483e+00 -1.322897170465382466e+00 -1.331801114644316275e+00 -1.338924847405959184e+00 -1.344083181486108280e+00 -1.347315807208170568e+00 -1.348895025171640505e+00 -1.348990523329733904e+00 -1.347565807135809202e+00 -1.345277029184998696e+00 -1.342353867825799352e+00 -1.338340511295515345e+00 -1.332813673569070989e+00 -1.325695825227534375e+00 -1.317507754596602076e+00 -1.309263801616266321e+00 -1.301684342087935153e+00 -1.295080175126155364e+00 -1.289534654276462522e+00 -1.284881117302004938e+00 -1.281288755555271663e+00 -1.279589589182264397e+00 -1.280188615821814757e+00 -1.282502210185579195e+00 -1.286169653329385376e+00 -1.290820523226155370e+00 -1.295666528130795747e+00 -1.300040267352365220e+00 -1.303811669153646324e+00 -1.306191796064174238e+00 -1.305519446568312425e+00 -1.301310854928536820e+00 -1.293836251349109290e+00 -1.283584348050994972e+00 -1.271437948202641000e+00 -1.258074863989903314e+00 -1.243688358568086461e+00 -1.228553002633363533e+00 -1.213139249013646559e+00 -1.197574296121258985e+00 -1.182160308782152836e+00 -1.167548398928769604e+00 -1.153937911046501563e+00 -1.141439667084257037e+00 -1.130341694425306853e+00 -1.120745963185598715e+00 -1.112571459660515183e+00 -1.105700132224830767e+00 -1.100006311126896286e+00 -1.095484438551466377e+00 -1.092349993195762314e+00 -1.091234711191022111e+00 -1.092515208069795740e+00 -1.095927438538026877e+00 -1.101010843452417731e+00 -1.106821643622752038e+00 -1.112626225641176081e+00 -1.117965548505998274e+00 -1.122467933040476318e+00 -1.126672702292293771e+00 -1.130921251754841705e+00 -1.134851715232630731e+00 -1.138941401683279508e+00 -1.143864391094083555e+00 -1.150024906349478293e+00 -1.157215306175327640e+00 -1.165000576221201456e+00 -1.173641513489376287e+00 -1.183326447011655347e+00 -1.194989527405842189e+00 -1.209136912111588913e+00 -1.225274042896988824e+00 -1.242809653862650521e+00 -1.260595992357277595e+00 -1.278463307995496123e+00 -1.296549322536104221e+00 -1.314639762523680311e+00 -1.332758500884623665e+00 -1.350758596226866892e+00 -1.368024903400202774e+00 -1.383371379971700676e+00 -1.396207042227148420e+00 -1.406403788580997016e+00 -1.413535044592202361e+00 -1.417236241412385134e+00 -1.417745533236180577e+00 -1.415576144828321503e+00 -1.411271681115247922e+00 -1.405341358790822781e+00 -1.398214135957686288e+00 -1.390458285566317009e+00 -1.382547203520949175e+00 -1.374706260913263201e+00 -1.367036262861434537e+00 -1.359837984680356548e+00 -1.353775973811633726e+00 -1.349214445499115733e+00 -1.346206471994609188e+00 -1.344092531363621390e+00 -1.342228965249299577e+00 -1.340818831425652391e+00 -1.339419347062215770e+00 -1.337055236301178951e+00 -1.333006546474144294e+00 -1.327315763119466752e+00 -1.320254232585606591e+00 -1.311331442603745678e+00 -1.300222218224565296e+00 -1.286594859312305328e+00 -1.270248683386115740e+00 -1.251681590563392010e+00 -1.231648034640669742e+00 -1.210936323787658697e+00 -1.189596076154023407e+00 -1.167782221735110593e+00 -1.145726684006632468e+00 -1.123531637332505717e+00 -1.101799320783686920e+00 -1.081263232051981937e+00 -1.062572624281292288e+00 -1.046046867421453364e+00 -1.032052134088679907e+00 -1.020971394188384895e+00 -1.012830559050966972e+00 -1.007439787432049982e+00 -1.004538264049258167e+00 -1.003809891780106156e+00 -1.004842422583407391e+00 -1.007230443411697429e+00 -1.010328851367188641e+00 -1.013785940223118409e+00 -1.017864702794441190e+00 -1.022393508823050023e+00 -1.026942527609322031e+00 -1.031149036522166718e+00 -1.034723208423219187e+00 -1.037513263211378600e+00 -1.039379185500299396e+00 -1.040113265550091537e+00 -1.039029459637149433e+00 -1.035611256979915851e+00 -1.029592533823555200e+00 -1.020889570286486858e+00 -1.009888146499509975e+00 -9.966704368251186885e-01 -9.810686489647353348e-01 -9.631200775412582793e-01 -9.429471334806103222e-01 -9.208913611278966016e-01 -8.971480995684331106e-01 -8.723393879254079941e-01 -8.472797294890570541e-01 -8.224862725090167359e-01 -7.986051526540149936e-01 -7.761560449850435361e-01 -7.555564857013368218e-01 -7.370506233786171535e-01 -7.205772101228364868e-01 -7.063166527799507044e-01 -6.949259445133155744e-01 -6.867040837814082366e-01 -6.817965493598867610e-01 -6.807806848795063814e-01 -6.838297198416247724e-01 -6.905990717117411748e-01 -7.006709684396263960e-01 -7.136395643249779930e-01 -7.292716076768486211e-01 -7.470566643558149700e-01 -7.662548087656420037e-01 -7.856361769338611190e-01 -8.043541785276380196e-01 -8.224717346265593143e-01 -8.393671999834615427e-01 -8.543542798930536808e-01 -8.668799803388029801e-01 -8.762140285730606326e-01 -8.821126344424228272e-01 -8.844923606279573303e-01 -8.832111097506649688e-01 -8.785535647803455195e-01 -8.712743842548940076e-01 -8.617161207073503748e-01 -8.504361507877477022e-01 -8.384652221207171685e-01 -8.263471513565471271e-01 -8.149394657139015230e-01 -8.050378735440909539e-01 -7.970547612093672463e-01 -7.911688629011648377e-01 -7.873203113883608939e-01 -7.855467569509749781e-01 -7.851053447495317528e-01 -7.858490844364315331e-01 -7.883587818047020912e-01 -7.931497942936889256e-01 -8.011712364960790200e-01 -8.124479356976632705e-01 -8.261330334266132613e-01 -8.415904850860638220e-01 -8.584304625744187955e-01 -8.762429836758358626e-01 -8.947499299532171158e-01 -9.137392217384319171e-01 -9.329562527749604151e-01 -9.522030231421422242e-01 -9.710602594457802272e-01 -9.893471361472455650e-01 -1.007038216483488791e+00 -1.024208091264927178e+00 -1.041053613283975832e+00 -1.057058214985896694e+00 -1.072239018012622669e+00 -1.087067572713348973e+00 -1.101660593575494840e+00 -1.116405709156212955e+00 -1.131557305236881472e+00 -1.147484942303747646e+00 -1.164307042919060953e+00 -1.181785747904719575e+00 -1.199677896574606439e+00 -1.217995057028124606e+00 -1.236857821070161290e+00 -1.256195768423507886e+00 -1.276112512218590789e+00 -1.296090400542581733e+00 -1.315904913149724464e+00 -1.336010180270981618e+00 -1.356849310021020605e+00 -1.378790058133620544e+00 -1.401525264134807713e+00 -1.425375179586773733e+00 -1.450423483123015389e+00 -1.475880694878798804e+00 -1.501033789001253282e+00 -1.525019301671234118e+00 -1.546967361446676126e+00 -1.566566039582733438e+00 -1.583782541591601145e+00 -1.598640929758134099e+00 -1.611188872888522639e+00 -1.621277397649428575e+00 -1.629189524295918234e+00 -1.635194112684471346e+00 -1.639867182443159876e+00 -1.644196307398005485e+00 -1.648839912409321151e+00 -1.653960474863249708e+00 -1.659390919705032719e+00 -1.664892910545268334e+00 -1.670539295324739548e+00 -1.676955801901762522e+00 -1.684280263637688124e+00 -1.692346035414051375e+00 -1.701577530675520977e+00 -1.712039595894910171e+00 -1.723363022138813427e+00 -1.735907827219470789e+00 -1.750085420455483209e+00 -1.765799177756374849e+00 -1.782941080037016235e+00 -1.801144952490091322e+00 -1.820116826766131624e+00 -1.839350516894775023e+00 -1.858603455893590439e+00 -1.877502610349819356e+00 -1.895330278349409259e+00 -1.911557719060406502e+00 -1.925739515564047544e+00 -1.938269114248220681e+00 -1.949765226569273313e+00 -1.960737215480542917e+00 -1.971848900534521221e+00 -1.983274061474075367e+00 -1.994889915511489198e+00 -2.007029708923492528e+00 -2.019743454397573856e+00 -2.032515018694598385e+00 -2.044547933623280578e+00 -2.055366191159118117e+00 -2.065286600678882589e+00 -2.074772692737123947e+00 -2.084219688248750479e+00 -2.093374744591701919e+00 -2.101325958113637427e+00 -2.107393711395454616e+00 -2.111552641194497149e+00 -2.113941839633272757e+00 -2.114854207166147582e+00 -2.114757115103607532e+00 -2.113676627238256778e+00 -2.112325783280962987e+00 -2.111604386730342675e+00 -2.111782621229505441e+00 -2.113045450957391047e+00 -2.115871337791997320e+00 -2.120354329103770752e+00 -2.126121874319668148e+00 -2.133061217292603562e+00 -2.141056785516033845e+00 -2.150005104197379335e+00 -2.159991684396179057e+00 -2.171061014090605035e+00 -2.182581974688111881e+00 -2.193854832392419407e+00 -2.204545192488295502e+00 -2.214301960322962781e+00 -2.222954371374925131e+00 -2.230110363631713888e+00 -2.235108451636306004e+00 -2.237800778807153890e+00 -2.237976649632543058e+00 -2.235734949127692772e+00 -2.231677892739706959e+00 -2.226239545004490950e+00 -2.219807390020814175e+00 -2.213031306546531241e+00 -2.206874658542927303e+00 -2.202298180687679352e+00 -2.199702028175415602e+00 -2.199008044328180755e+00 -2.200011872340288388e+00 -2.202607753911736577e+00 -2.207002890276119178e+00 -2.213258114581078573e+00 -2.221084830401089949e+00 -2.230411697738339249e+00 -2.241074008445981036e+00 -2.253030210933239186e+00 -2.266867692081238950e+00 -2.282148901356553683e+00 -2.298355831688375872e+00 -2.315064139870456117e+00 -2.331703639076600609e+00 -2.347835177341931701e+00 -2.362785645509805299e+00 -2.376449905643766236e+00 -2.388859701968879534e+00 -2.399869304606792042e+00 -2.408801989149963241e+00 -2.414785223775453460e+00 -2.417655846274581855e+00 -2.417746023327330906e+00 -2.415457560338454268e+00 -2.410586082924701223e+00 -2.403108794771406043e+00 -2.393586143483786177e+00 -2.382442284151464751e+00 -2.369879933535766092e+00 -2.355687050329782650e+00 -2.339639824419335046e+00 -2.321576946527071694e+00 -2.301326446887494104e+00 -2.278873984383144702e+00 -2.254872990081540074e+00 -2.230500254538415827e+00 -2.206688517590795318e+00 -2.183928836354389613e+00 -2.162743155261597217e+00 -2.143678026540817516e+00 -2.127018361278127490e+00 -2.113054208056738492e+00 -2.102553649204388808e+00 -2.096427393693980790e+00 -2.095674973582390077e+00 -2.101272732228847584e+00 -2.113742497841687218e+00 -2.132742822355897516e+00 -2.156968951746414120e+00 -2.185705940920852797e+00 -2.218323440900820565e+00 -2.253867624407935644e+00 -2.291770077086073165e+00 -2.331326660800757899e+00 -2.371772469681972417e+00 -2.412478269088739857e+00 -2.452803532825382327e+00 -2.491933368991321451e+00 -2.529903546606374398e+00 -2.566742048820604083e+00 -2.601473616129224453e+00 -2.632944141892246570e+00 -2.660157459389606238e+00 -2.682900897252753936e+00 -2.701180057301631798e+00 -2.714689629034746865e+00 -2.723494646894384807e+00 -2.727965489376752650e+00 -2.728401305393736820e+00 -2.725955437565642292e+00 -2.721995759496129708e+00 -2.717360554304582010e+00 -2.713241565246375941e+00 -2.710096637314737933e+00 -2.707636921005172503e+00 -2.705449989183327020e+00 -2.703204142774400687e+00 -2.701229226995057076e+00 -2.699924766564335776e+00 -2.699919592067128171e+00 -2.701883466100391651e+00 -2.705725166222308076e+00 -2.710968333530634489e+00 -2.716838788337736510e+00 -2.722542535441021982e+00 -2.727618616807856000e+00 -2.731999433982880809e+00 -2.735082690254182936e+00 -2.735900855171464308e+00 -2.733680712738093987e+00 -2.728065288153783463e+00 -2.718968024849073295e+00 -2.705904492405262651e+00 -2.688991275375689050e+00 -2.668404947195987198e+00 -2.644459580954310773e+00 -2.617679822108389232e+00 -2.588230010228655509e+00 -2.556557379697292909e+00 -2.523752327428984366e+00 -2.491264354698793149e+00 -2.460515003513071619e+00 -2.432465584713540352e+00 -2.407403980747024441e+00 -2.385599771788297296e+00 -2.367258792177323379e+00 -2.352579474914415769e+00 -2.342006818403498336e+00 -2.335072071544718852e+00 -2.331132901464321172e+00 -2.330394248486089559e+00 -2.332825522079194691e+00 -2.338376295897694135e+00 -2.346619086136366050e+00 -2.357139854643022225e+00 -2.369855949429059194e+00 -2.383932222456684791e+00 -2.398348087915723070e+00 -2.411962143807309999e+00 -2.423543477903614018e+00 -2.432060677116991698e+00 -2.436825059633054735e+00 -2.438383878444460251e+00 -2.437245638487255839e+00 -2.432871931352070582e+00 -2.425101143083620236e+00 -2.414079367397787834e+00 -2.399971439304303011e+00 -2.383524685537060428e+00 -2.365544284130626451e+00 -2.347237293707234329e+00 -2.330093393855968920e+00 -2.314595607725580706e+00 -2.301192324828402747e+00 -2.290168975623533498e+00 -2.280884725029263649e+00 -2.272703777342915288e+00 -2.265108993112203706e+00 -2.257316648157681627e+00 -2.248791830341051678e+00 -2.239480821655392973e+00 -2.228863837102311507e+00 -2.216877438896688091e+00 -2.203830147119548499e+00 -2.189520570159077195e+00 -2.173806432905585950e+00 -2.156033024766966122e+00 -2.136411089172257860e+00 -2.115795449875912837e+00 -2.093810698850980145e+00 -2.069886991117005692e+00 -2.044354959685069417e+00 -2.017707393951585715e+00 -1.990077920779503629e+00 -1.961567431315057064e+00 -1.932877508728401139e+00 -1.904687118330208762e+00 -1.877743038819781773e+00 -1.852886600308615073e+00 -1.830131806698075181e+00 -1.809655293421405631e+00 -1.790672365677236755e+00 -1.772242711880862132e+00 -1.754759308584750599e+00 -1.737984599707061761e+00 -1.721697657674983617e+00 -1.705936488573042809e+00 -1.689882246433178636e+00 -1.672676079543708560e+00 -1.653482010339942576e+00 -1.631771964577350964e+00 -1.607396903577733127e+00 -1.579983609728873972e+00 -1.549238996710549543e+00 -1.515495619422135398e+00 -1.479093785650611004e+00 -1.440384311282153718e+00 -1.399926411565866502e+00 -1.358076151189062664e+00 -1.314799703526887242e+00 -1.270566437508326096e+00 -1.225579563965053076e+00 -1.179814162983980452e+00 -1.133734352577786986e+00 -1.087557964305195135e+00 -1.042332309173072069e+00 -9.988599967070896923e-01 -9.565753101499714361e-01 -9.153488401594112034e-01 -8.756442353048559113e-01 -8.369283126375979265e-01 -7.986170164102670554e-01 -7.609544195462509819e-01 -7.241277757411266336e-01 -6.879627343708474285e-01 -6.524863682758841321e-01 -6.178425499955348954e-01 -5.840901436122454271e-01 -5.511318522156827271e-01 -5.190518901973479871e-01 -4.881577812943636019e-01 -4.584193049343188164e-01 -4.297669632461271760e-01 -4.021491101529246492e-01 -3.752114182217125560e-01 -3.482588904020254006e-01 -3.211357972226638324e-01 -2.938660603375060631e-01 -2.659458801231311398e-01 -2.366770112309852792e-01 -2.059279495441446173e-01 -1.738745371552496977e-01 -1.406075922668685863e-01 -1.063830368223381839e-01 -7.157120913322323474e-02 -3.653098277885113987e-02 -1.483772296624330522e-03 3.329347535139692837e-02 6.727457796933489220e-02 9.985444088515826877e-02 1.305493267417894288e-01 1.589568933730909350e-01 1.845611187996558655e-01 2.066438522936682176e-01 2.252092469374975536e-01 2.408066313388070867e-01 2.529024114639488729e-01 2.607524111071839457e-01 2.648845233161694068e-01 2.658184970284871440e-01 2.637331190232137246e-01 2.590569181099562357e-01 2.521402051821226564e-01 2.434900827076251772e-01 2.335458730021002793e-01 2.230340873901557330e-01 2.128453348358014807e-01 2.028986683806577318e-01 1.939183522218739242e-01 1.867951025570411261e-01 1.820161437634570945e-01 1.802422049590184372e-01 1.819020073861219444e-01 1.868541757334165609e-01 1.943797872200834220e-01 2.042784066185978631e-01 2.162826114684550660e-01 2.298517272050846216e-01 2.447682269273361300e-01 2.610656039069385592e-01 2.784839435903196936e-01 2.968228587801213791e-01 3.158580009758646945e-01 3.351560209442161486e-01 3.547027895367564909e-01 3.742590716448410681e-01 3.938174575710320369e-01 4.138629544747920441e-01 4.349721679571905142e-01 4.572712931613591714e-01 4.806634568532071050e-01 5.055250180506885016e-01 5.321205787927714148e-01 5.601376591271991501e-01 5.891825462132609381e-01 6.196757205981304750e-01 6.519887056641651135e-01 6.854778596672632673e-01 7.192258562462865434e-01 7.525966677892359513e-01 7.851673934671361543e-01 8.167479944778848200e-01 8.470270397516281857e-01 8.761373644879406619e-01 9.040779448485947167e-01 9.307846363747842577e-01 9.562807061544107423e-01 9.797862335704901060e-01 1.001028537918695172e+00 1.019824199836816048e+00 1.036144750986917940e+00 1.050061835199763260e+00 1.061612865719973264e+00 1.071081361013801470e+00 1.078155589506775147e+00 1.082827163841096230e+00 1.085666845863062058e+00 1.086562852870957219e+00 1.085123249096817455e+00 1.081690715240916090e+00 1.077044339520302874e+00 1.072003778626916759e+00 1.067123299918989687e+00 1.062736099110450638e+00 1.058956780061264036e+00 1.055276303368071433e+00 1.051089301071802096e+00 1.045963604703292749e+00 1.040129809778512104e+00 1.034060138166213560e+00 1.027590556360945762e+00 1.020976164165403155e+00 1.015024623423619099e+00 1.010335384854292640e+00 1.006892407107972121e+00 1.004756969203978390e+00 1.004189304728624332e+00 1.005225951930825090e+00 1.007509356919646715e+00 1.010701059771070387e+00 1.014674906061072468e+00 1.018964672937259230e+00 1.022546247999397195e+00 1.024645650230233906e+00 1.024867243915473791e+00 1.023061185560544928e+00 1.019455297331614663e+00 1.013838776557912658e+00 1.005849384823537696e+00 9.952415887711487663e-01 9.819282823098466340e-01 9.658161148508285221e-01 9.468783994207412569e-01 9.259392132542085818e-01 9.039349123807465247e-01 8.812535709827908903e-01 8.584579182603040426e-01 8.362716829087701864e-01 8.153832809815455551e-01 7.958391938375790620e-01 7.772747939129069916e-01 7.597390300653802386e-01 7.430062553351619581e-01 7.270667252432077010e-01 7.125298349801301168e-01 7.000396027597511894e-01 6.901464476608590859e-01 6.828983102735058930e-01 6.781314004241776328e-01 6.758666921527018978e-01 6.757361804709601794e-01 6.773186330146068190e-01 6.803908989757043724e-01 6.844476314874377021e-01 6.888803584701819194e-01 6.933325041278650680e-01 6.975484864741691160e-01 7.011171930903463689e-01 7.035641659034950202e-01 7.046103658963098759e-01 7.045097335981090891e-01 7.036356564736371277e-01 7.022012590825829070e-01 7.001991771370378315e-01 6.973474666219252605e-01 6.933578751507256666e-01 6.882285212204081182e-01 6.821629032621530087e-01 6.753171329732067241e-01 6.676365841829388081e-01 6.593475147447018792e-01 6.510163467639881185e-01 6.425387371092337041e-01 6.337172394881042115e-01 6.247646849665621227e-01 6.159016001719178623e-01 6.072985412506465286e-01 5.988584107133545498e-01 5.907864944588543388e-01 5.835390083480639367e-01 5.774338762804644976e-01 5.728848103821800875e-01 5.701785080787549198e-01 5.693528521028310418e-01 5.700403816453358807e-01 5.717478000281692729e-01 5.742581543144132938e-01 5.774533248856777989e-01 5.811421610666930304e-01 5.851102419549596423e-01 5.889866180990965816e-01 5.922650283454877762e-01 5.948045202216483140e-01 5.965566694882201704e-01 5.972008934282017067e-01 5.964248525691323577e-01 5.941492709238177516e-01 5.904651078592693114e-01 5.851935610539966692e-01 5.781865074242557023e-01 5.697139613721242668e-01 5.600439452866899925e-01 5.492584894024472586e-01 5.375399786076547892e-01 5.252644724279867949e-01 5.126050219454308943e-01 4.995988051731028445e-01 4.863557904251069042e-01 4.731729319633358188e-01 4.603029633159054224e-01 4.476829028791758369e-01 4.353709823335921714e-01 4.233467537816512638e-01 4.114062325269574050e-01 3.995647009909403802e-01 3.880531666619941311e-01 3.771792937484735875e-01 3.671891911201689007e-01 3.583672323828660522e-01 3.508626029589244077e-01 3.446964395623908772e-01 3.398308526052959966e-01 3.361978707925848964e-01 3.339160443703337866e-01 3.328414965086031185e-01 3.326036547922217590e-01 3.329865033537567354e-01 3.338970516982379677e-01 3.352783115857079221e-01 3.369043010549371830e-01 3.384596347399807525e-01 3.397479084749280842e-01 3.408037491103456107e-01 3.417678452721394922e-01 3.426848671718988326e-01 3.435732735579218877e-01 3.444115112485364172e-01 3.452250636020567365e-01 3.459727984266929290e-01 3.465247085301628727e-01 3.467409740094261061e-01 3.464223339086124343e-01 3.454967128621715955e-01 3.440035434200567899e-01 3.420838409217615839e-01 3.398961595994162699e-01 3.374947951590717699e-01 3.349439892673313213e-01 3.321534401532510450e-01 3.290061969291752653e-01 3.255878022994884713e-01 3.220140179726864171e-01 3.183848308555715101e-01 3.148141662206856428e-01 3.113277293093650311e-01 3.078928090495510195e-01 3.044285257696706104e-01 3.008486075419536387e-01 2.971200202829063497e-01 2.932285864037646461e-01 2.893106379893508606e-01 2.854928359711359498e-01 2.818028744188351142e-01 2.784078401050353868e-01 2.754980980441815164e-01 2.730951211837354675e-01 2.711561457563170241e-01 2.697148494389569051e-01 2.688803273457575083e-01 2.688214285624525579e-01 2.696394999428383676e-01 2.710760495726216579e-01 2.727764359550813866e-01 2.745776349769356028e-01 2.764321578299157034e-01 2.783742801210463136e-01 2.803213841658466210e-01 2.821054389138323293e-01 2.835561104425234902e-01 2.846177852641454953e-01 2.853361847665598638e-01 2.855945960654865390e-01 2.853134897447514584e-01 2.843954496250089559e-01 2.827542747586362371e-01 2.803863482539784568e-01 2.773340380223087154e-01 2.738356149851781107e-01 2.700951671363578388e-01 2.660961753558527820e-01 2.618657296403265611e-01 2.575461379851695654e-01 2.531774750188229284e-01 2.488823338805712382e-01 2.449900242981219722e-01 2.416418934960130049e-01 2.387545296886426638e-01 2.364782171123691323e-01 2.350782200325102211e-01 2.346450738306773975e-01 2.350545394681132494e-01 2.361344563496246551e-01 2.379033707809029563e-01 2.403233811809730169e-01 2.432834225858124255e-01 2.467827780280716365e-01 2.507413682206425798e-01 2.549525059252743531e-01 2.591679222341712330e-01 2.631253252539473841e-01 2.667058162860766468e-01 2.697658260245392459e-01 2.720952001068491222e-01 2.735713426629041156e-01 2.741322712290990560e-01 2.738037173676177161e-01 2.725714666371200079e-01 2.704735614034065594e-01 2.675905288154128980e-01 2.640140976872301648e-01 2.599759139843413336e-01 2.556949609429364223e-01 2.513187792451210822e-01 2.469654293234592179e-01 2.427859619790228296e-01 2.388565642941724299e-01 2.351687750444967084e-01 2.318086104596307206e-01 2.289308160859067076e-01 2.266718696516479559e-01 2.251649718093120534e-01 2.246103974663204161e-01 2.250361112460489144e-01 2.262079651456466445e-01 2.280188588349704726e-01 2.303946470029486771e-01 2.331289329907936803e-01 2.360281801975282479e-01 2.388655933706247125e-01 2.415146947812153999e-01 2.439848077316637831e-01 2.461574419360452182e-01 2.478979097491788575e-01 2.491133286356763399e-01 2.497785597161722992e-01 2.498932225448759759e-01 2.494241756339621863e-01 2.484491005574678835e-01 2.470290266889922370e-01 2.452654144266293856e-01 2.433452129407336906e-01 2.413555781964297486e-01 2.393162172515130304e-01 2.372100629993799115e-01 2.350342831853956815e-01 2.329143858975387116e-01 2.308911227479257255e-01 2.288987475914910918e-01 2.269878279745791427e-01 2.252544171841822096e-01 2.237466116556933449e-01 2.224984740640776060e-01 2.215036458996127999e-01 2.207824704252348558e-01 2.203688755755320305e-01 2.202782814479312956e-01 2.205013865485492275e-01 2.210123805309520129e-01 2.217992364436658093e-01 2.228182163302326324e-01 2.239108500602507712e-01 2.249445443830629943e-01 2.258979768615999861e-01 2.268118327839598602e-01 2.277631062364299519e-01 2.286720582578848637e-01 2.293825402897077259e-01 2.299046132651919594e-01 2.303727100712652243e-01 2.308279581144692949e-01 2.312003661001479360e-01 2.313992599873870293e-01 2.313698914240179538e-01 2.310541988922688028e-01 2.304294664551023164e-01 2.295734682399401538e-01 2.284707399056562782e-01 2.271098179477889223e-01 2.255070050657150826e-01 2.236047682399729120e-01 2.214402865209246229e-01 2.191100555006588735e-01 2.166688656682960734e-01 2.141485724292586101e-01 2.116179972986140800e-01 2.092483518218746230e-01 2.071565417918374286e-01 2.053539740378067802e-01 2.038334520221735668e-01 2.025684598956454252e-01 2.015666419297506839e-01 2.008728409701179829e-01 2.004374401303795628e-01 2.002682547802580038e-01 2.004266742236460730e-01 2.008802624092365652e-01 2.015051719216911508e-01 2.022156845293332506e-01 2.030396081752393056e-01 2.040470859066060294e-01 2.053074445617694144e-01 2.067401366795227347e-01 2.081753632064709258e-01 2.094878807008173638e-01 2.106843003299648798e-01 2.117721736007247280e-01 2.125830737547303173e-01 2.129245261363849062e-01 2.127108322166570142e-01 2.119922411944546448e-01 2.109488222929367662e-01 2.097633567042579972e-01 2.084721218913966057e-01 2.071089944915439907e-01 2.057661536174412442e-01 2.045675210456772697e-01 2.036446795828251721e-01 2.029995757594987571e-01 2.026696258907322301e-01 2.027936371481587896e-01 2.034279636898296273e-01 2.045552631298560575e-01 2.061998933790720467e-01 2.083355765257526859e-01 2.108316485355178904e-01 2.135417850195853728e-01 2.163056133562094030e-01 2.189734466932523604e-01 2.214748716863848554e-01 2.238437605300306332e-01 2.260519202651225246e-01 2.280300036540855724e-01 2.297181004141801153e-01 2.309892671182519619e-01 2.317015942796472605e-01 2.318617369887077673e-01 2.314751432986858481e-01 2.304418663665625810e-01 2.287296652568065747e-01 2.263864800829150092e-01 2.235968627168931355e-01 2.205328404097853801e-01 2.172943490902249364e-01 2.139004824900065382e-01 2.104072992279580057e-01 2.069564731602744068e-01 2.036775040259991010e-01 2.007032778429020392e-01 1.980956793173454522e-01 1.958109292344825392e-01 1.937830227228438118e-01 1.920677337660816331e-01 1.907721582629879342e-01 1.898557342920250690e-01 1.892877463112516701e-01 1.890928527162798189e-01 1.892864410425684485e-01 1.898517277058187069e-01 1.906619697846655415e-01 1.915696429337261641e-01 1.924551909370468272e-01 1.931725691541136825e-01 1.936122664151181949e-01 1.937519405282596696e-01 1.936465206454326127e-01 1.934147089956349819e-01 1.931787403542599979e-01 1.930197993695817460e-01 1.929126965455248144e-01 1.928176067946804628e-01 1.927308161919448759e-01 1.926523881860892906e-01 1.926074127421177618e-01 1.926770497903144419e-01 1.929015744332737148e-01 1.932463448662532501e-01 1.936717508887543515e-01 1.941481656985773463e-01 1.946122279222244345e-01 1.949404633359677064e-01 1.950150720515967939e-01 1.947681863913264255e-01 1.942631944992354864e-01 1.935955015075979391e-01 1.928160426628636182e-01 1.919445693574559908e-01 1.910020744781258939e-01 1.899748201177148821e-01 1.888711072970707394e-01 1.877686572874211479e-01 1.866671222321044377e-01 1.855395757689026204e-01 1.844638447256589098e-01 1.834887964063026677e-01 1.826018889961961711e-01 1.818484837985769320e-01 1.813174046060186118e-01 1.810836827207591981e-01 1.811667768203078788e-01 1.815918808166947507e-01 1.824159915467554738e-01 1.836675953665318772e-01 1.853320066420613976e-01 1.873471866394145202e-01 1.896028003527880368e-01 1.919345383448632369e-01 1.941868608510916028e-01 1.962926561498309075e-01 1.982277838125980907e-01 1.999381628891395146e-01 2.013467879594394716e-01 2.024152632016825437e-01 2.031365036788698453e-01 2.034882677185167188e-01 2.034709830169449951e-01 2.031318911578294251e-01 2.024989394742831850e-01 2.016208219612138641e-01 2.005765984944604119e-01 1.994894783395368965e-01 1.984844172724076483e-01 1.975683484312629190e-01 1.966478481595548555e-01 1.957005670501485439e-01 1.947456197449755344e-01 1.937362140124369858e-01 1.926586312114745847e-01 1.915237038577585760e-01 1.902949607764287954e-01 1.889580597608215840e-01 1.875117257229036438e-01 1.858987241072634078e-01 1.841136957805219743e-01 1.821698680478714971e-01 1.800830711681293828e-01 1.778335580143362016e-01 1.754127398658603953e-01 1.729049448676347744e-01 1.703633335566405171e-01 1.678431059561092675e-01 1.653693395978763359e-01 1.629358304502754040e-01 1.605853069011348722e-01 1.583985282614733259e-01 1.565082608779407580e-01 1.549942901418077390e-01 1.538752991617212407e-01 1.531384406737083537e-01 1.527629958935074195e-01 1.527337830573002597e-01 1.530279296134571809e-01 1.536490840308799288e-01 1.545615616454711350e-01 1.557365511334506403e-01 1.571499400353721099e-01 1.587590109468487443e-01 1.605418293706658561e-01 1.624194415016740056e-01 1.642033261440830616e-01 1.656945927355387149e-01 1.668174737462759238e-01 1.675564416910328702e-01 1.679216901855921096e-01 1.679586842294031601e-01 1.676389183344575151e-01 1.669280645103683181e-01 1.657917378360109495e-01 1.642333529798106762e-01 1.623080741797395532e-01 1.600868953503588599e-01 1.577019283729314270e-01 1.552560473216556824e-01 1.528357392693138750e-01 1.504592692100763796e-01 1.481055523037265176e-01 1.457632261691867437e-01 1.434190165871078726e-01 1.410867791754134848e-01 1.387712340604604078e-01 1.364974997642268151e-01 1.342972194865005853e-01 1.321427748332876240e-01 1.299953338324188745e-01 1.278226668200815597e-01 1.255655132653815675e-01 1.231918395562599522e-01 1.207242715781859377e-01 1.181959944404511464e-01 1.156605968736809931e-01 1.131816566492927917e-01 1.108406375850006093e-01 1.087508091055301995e-01 1.069484129586259769e-01 1.054275782947497048e-01 1.042047882801098169e-01 1.032627832455875749e-01 1.025926625434892825e-01 1.022880267942888333e-01 1.023961151541764036e-01 1.028628716268042559e-01 1.036926850382519916e-01 1.048483503385482518e-01 1.062317926374549415e-01 1.078044436519884353e-01 1.095245874130073294e-01 1.113530537636587409e-01 1.132207215944492779e-01 1.150738400121937149e-01 1.168859143945874257e-01 1.185807488068167520e-01 1.200662594297141617e-01 1.212595831442925126e-01 1.221572667574797322e-01 1.228354236177128522e-01 1.233541644012506044e-01 1.237209755976619724e-01 1.239277859630879275e-01 1.239722498959339864e-01 1.238944992639242210e-01 1.237317082484746533e-01 1.234955189753490501e-01 1.231764107898380700e-01 1.227394553925093834e-01 1.222180352243972395e-01 1.216855310191511247e-01 1.212040989274214275e-01 1.208022514102573552e-01 1.204496712334155728e-01 1.201226376857250505e-01 1.198121992303000649e-01 1.194765151603122966e-01 1.191078569077058669e-01 1.187265010711036350e-01 1.183038244137843281e-01 1.178204144632437333e-01 1.173060493375243651e-01 1.168022080145309782e-01 1.163954411517189869e-01 1.161361148858389425e-01 1.159660769411303693e-01 1.158300298849583854e-01 1.156942529055398211e-01 1.155509350216663012e-01 1.154219443832072561e-01 1.152875315973749537e-01 1.151351699879811785e-01 1.149712629324420865e-01 1.147709608396521447e-01 1.145137121503751326e-01 1.142177107842220346e-01 1.139192745689086433e-01 1.136174115618568681e-01 1.132735502866091676e-01 1.128582278038423731e-01 1.123446644154507956e-01 1.116768613125694865e-01 1.108225516091619206e-01 1.097834439518645538e-01 1.085699091582083692e-01 1.072450490005118356e-01 1.058788461287577254e-01 1.045035107438093414e-01 1.031546329314145666e-01 1.018684653230742532e-01 1.006646183307943337e-01 9.954759506898318289e-02 9.855023793559498924e-02 9.768375890377187232e-02 9.689845091056187298e-02 9.620860231089251036e-02 9.566768062790308169e-02 9.528121485052708228e-02 9.507803101072662133e-02 9.505009916229749389e-02 9.513409111806619967e-02 9.529001834739003751e-02 9.549217099931026076e-02 9.571361632848204848e-02 9.592557267452238301e-02 9.610281860748830229e-02 9.622358874288347574e-02 9.627358099285299176e-02 9.623048261471203735e-02 9.610362195592175860e-02 9.593265939357406569e-02 9.571103555109275463e-02 9.543460085218670452e-02 9.514120156413653773e-02 9.487195749209030582e-02 9.465245953662179690e-02 9.446020518451281323e-02 9.428913435083771666e-02 9.415572535493968442e-02 9.406193434622205085e-02 9.404844202642047291e-02 9.415850390692954985e-02 9.438510693515425598e-02 9.470424393020862586e-02 9.512740470386758795e-02 9.566767401663163473e-02 9.629946328060957905e-02 9.699635681374162155e-02 9.773177388865078585e-02 9.846487120343846988e-02 9.916849825484114200e-02 9.982658338772555651e-02 1.004073462489356722e-01 1.008482310719023001e-01 1.010818447281854882e-01 1.010751003086142186e-01 1.008197508291400341e-01 1.003130100431892935e-01 9.957175499741971469e-02 9.861495587559952758e-02 9.744718209230775197e-02 9.607839995676439870e-02 9.453210101615232286e-02 9.289471695904306936e-02 9.127874968255376975e-02 8.978724777121858958e-02 8.849229688559194507e-02 8.740432910307405212e-02 8.656498562442993538e-02 8.600377162449715507e-02 8.568356228656125173e-02 8.556481817662653366e-02 8.558695474492356015e-02 8.567678580774917840e-02 8.580258904963933286e-02 8.597423689587849194e-02 8.620837115258968286e-02 8.650948299869014313e-02 8.689461524867980735e-02 8.738399920012965283e-02 8.796113869092922477e-02 8.858242729147050576e-02 8.921252171754402716e-02 8.981145943896684525e-02 9.037830600294444183e-02 9.094083101773303701e-02 9.146069506757564804e-02 9.186256998325725842e-02 9.209591872165166782e-02 9.216269971787227622e-02 9.206829339727042039e-02 9.185328697216001148e-02 9.162154160208864362e-02 9.146290888972946620e-02 9.140365982574019665e-02 9.143945974732772819e-02 9.153633190301388445e-02 9.168628347303948989e-02 9.194567479521881248e-02 9.233483813423494502e-02 9.283605269656033943e-02 9.345177071176596906e-02 9.417313910964567047e-02 9.496301130513046251e-02 9.575809392697419431e-02 9.650032065360594768e-02 9.716634273020453849e-02 9.767369447696838680e-02 9.790666769687128568e-02 9.783120639726253231e-02 9.747819455931241994e-02 9.690127814183499555e-02 9.616269780398647993e-02 9.529356079090978149e-02 9.433861664351282650e-02 9.334340560330789405e-02 9.232347467006817021e-02 9.129161962382800755e-02 9.025225481693846530e-02 8.922853593793100835e-02 8.826220627422348697e-02 8.740252735847067744e-02 8.668291814663542372e-02 8.606890135990827306e-02 8.551300464628264208e-02 8.504319818549899157e-02 8.474490963553668599e-02 8.469910533204030867e-02 8.492525702816627886e-02 8.540549156627118277e-02 8.613288638423527432e-02 8.707701882024308782e-02 8.818746749564293497e-02 8.946606620345887162e-02 9.092626537700261580e-02 9.254584841200291789e-02 9.427369392252470115e-02 9.600570717480504113e-02 9.768239871577900912e-02 9.936322390504315205e-02 1.010534008864892586e-01 1.026622964356273121e-01 1.041078232035341361e-01 1.053796814217531352e-01 1.064879239310115855e-01 1.074251037610144954e-01 1.082367550451933669e-01 1.089939778169283363e-01 1.097600886486503335e-01 1.105610367735681554e-01 1.113814465578068236e-01 1.121861056657321581e-01 1.129531977181173485e-01 1.136641794441454328e-01 1.142824480636438766e-01 1.147813408836296512e-01 1.151437556618315206e-01 1.153573265947759746e-01 1.153943185342891919e-01 1.152395384799174971e-01 1.149460763472030522e-01 1.145641387803662953e-01 1.141214242585292804e-01 1.136808394011889212e-01 1.132853474337600086e-01 1.129556960332509241e-01 1.127132293230748983e-01 1.125768585461386917e-01 1.126079961616791164e-01 1.128500266878517816e-01 1.133223964406036427e-01 1.140659711103894358e-01 1.150920098319553331e-01 1.163935858812256696e-01 1.179898492452763070e-01 1.198802196053027902e-01 1.220764650259619499e-01 1.245717574050660137e-01 1.272301747431848484e-01 1.299238914697904146e-01 1.326319049863893540e-01 1.353815322363375040e-01 1.381415903606646456e-01 1.408295869306296078e-01 1.434187467669224558e-01 1.459050965040684378e-01 1.482871696759726077e-01 1.505753420117401098e-01 1.527695023014989939e-01 1.549335587517715607e-01 1.571800920179823313e-01 1.595619936095798996e-01 1.621369070046116412e-01 1.649812651498900884e-01 1.680545985438146595e-01 1.713045112932252145e-01 1.747328931749130287e-01 1.783209374490075660e-01 1.820059845467366655e-01 1.856717097414974371e-01 1.892526393768037551e-01 1.927728867206798258e-01 1.962631845294171007e-01 1.997585786865971880e-01 2.032764769160602669e-01 2.068515798781425108e-01 2.105653192243643335e-01 2.144768524760024553e-01 2.185864815271819084e-01 2.228890021168946634e-01 2.273560053609881004e-01 2.319295898092995634e-01 2.365504854556382819e-01 2.412109587374757780e-01 2.460604269144587297e-01 2.512300957811581803e-01 2.567557628542054271e-01 2.626838820556495202e-01 2.691170035915023684e-01 2.761157217481824411e-01 2.836564223088096082e-01 2.918651805958265566e-01 3.009555203911637999e-01 3.110282849417449480e-01 3.222010541243842674e-01 3.345270813612259975e-01 3.479938720220585591e-01 3.625839422030034953e-01 3.781160631088775759e-01 3.944335483427225952e-01 4.114501198609703536e-01 4.290821815995882194e-01 4.471602692717331351e-01 4.654540940390328174e-01 4.838100956201545344e-01 5.021602702848233513e-01 5.205901771027616753e-01 5.391290903354077901e-01 5.576444514584852907e-01 5.759678852186285170e-01 5.939867301245389530e-01 6.116465069465761850e-01 6.288630091775093689e-01 6.456052887924184081e-01 6.619447228756254464e-01 6.778998164198080101e-01 6.934088984615525142e-01 7.084366864691851173e-01 7.230429175516633888e-01 7.372677448938736999e-01 7.510254309544246443e-01 7.642237356170622498e-01 7.768774886196854190e-01 7.889682852003866431e-01 8.004633544753306795e-01 8.112054021209955668e-01 8.211034524287081915e-01 8.303667900788289646e-01 8.392191351067951333e-01 8.478951389014121043e-01 8.565336835013280803e-01 8.651839399073926185e-01 8.740412715112576558e-01 8.832207655823316461e-01 8.927627696153287440e-01 9.026504892341262742e-01 9.127485596197403295e-01 9.230132121741000395e-01 9.332424691709506615e-01 9.431458078454708627e-01 9.525322456550748829e-01 9.613384726210971731e-01 9.695753334402852364e-01 9.770438569752339930e-01 9.834283996602206646e-01 9.884287639437289164e-01 9.919369447346599866e-01 9.940827852957998534e-01 9.949322354961250836e-01 9.943239914937143098e-01 9.920936004906031336e-01 9.882690676365816218e-01 9.829203788953430054e-01 9.760829061970472953e-01 9.677318044040933431e-01 9.577633499788167359e-01 9.461905581381215846e-01 9.331026531293213910e-01 9.185441084462464545e-01 9.026963673120302900e-01 8.858370685063958749e-01 8.680517907885068052e-01 8.493814227671747652e-01 8.300130528803428831e-01 8.103086018070606578e-01 7.904942851152081396e-01 7.705241405690250733e-01 7.504217347128752102e-01 7.301900220182391266e-01 7.098318118164672619e-01 6.893977504478692175e-01 6.687436233566290689e-01 6.477161045849335608e-01 6.263170591706539447e-01 6.047033295098136474e-01 5.831031970854509972e-01 5.616767936884112800e-01 5.406496537268066227e-01 5.202506190458560109e-01 5.005701033613265682e-01 4.816391311951093712e-01 4.635720310004980416e-01 4.465481692422541560e-01 4.306458186499424468e-01 4.158503844811298755e-01 4.021341076085571675e-01 3.893245066239687802e-01 3.772887024891764529e-01 3.660638004826344272e-01 3.555899637484876141e-01 3.456365115025905599e-01 3.359287553808010252e-01 3.262007580547394703e-01 3.163153810344376815e-01 3.063252239675019473e-01 2.962000007352576514e-01 2.857875767371728104e-01 2.750663854529238339e-01 2.640374750322653785e-01 2.527119579631318391e-01 2.412355575266025287e-01 2.297521478685805585e-01 2.182988316995166933e-01 2.069226252994336157e-01 1.957671962023249668e-01 1.849489332925660090e-01 1.745212263760001492e-01 1.645716001669105810e-01 1.551510147906958181e-01 1.463138304857415917e-01 1.382050423169368103e-01 1.309184234037564232e-01 1.244568787805984678e-01 1.186984258950916638e-01 1.135362651295304670e-01 1.089345633266340374e-01 1.048455552763905008e-01 1.012416565173401839e-01 9.806299448736316426e-02 9.522854841988326324e-02 9.265070997469776470e-02 9.027681577485391351e-02 8.814030322625737712e-02 8.620806012940590568e-02 8.434776379109437672e-02 8.251533829585055990e-02 8.067662350047283271e-02 7.878613100534076485e-02 7.686793056157142923e-02 7.496028476449834166e-02 7.306592507210912801e-02 7.115261503033565305e-02 6.921928600817742194e-02 6.725718343786757369e-02 6.528950742162739629e-02 6.335706643506711089e-02 6.148051975117282963e-02 5.971191028130332090e-02 5.804587648188722082e-02 5.643144048236092836e-02 5.481943743413744685e-02 5.319596989149563693e-02 5.158522960573833083e-02 5.001463129289074327e-02 4.850846584782619875e-02 4.709591291367587473e-02 4.579911817842005628e-02 4.459693544836010326e-02 4.343128678264690512e-02 4.224195900527863423e-02 4.100850364035860118e-02 3.976151491344595557e-02 3.856254014109006256e-02 3.745109111770333898e-02 3.642701958625499392e-02 3.546192764870351177e-02 3.452728609117614034e-02 3.362874820042319191e-02 3.276292456168755640e-02 3.192285700241015434e-02 3.111623817705128081e-02 3.030936258869135203e-02 2.949334395110886353e-02 2.867741348068245100e-02 2.785028811300849227e-02 2.700942635766118149e-02 2.613957816123221867e-02 2.522866875970050660e-02 2.427061519846213100e-02 2.327343366471321118e-02 2.223496318827183904e-02 2.114707884075722744e-02 2.002523423348051557e-02 1.886314311195681770e-02 1.766732711565863201e-02 1.644976170009171401e-02 1.522902642511438087e-02 1.406318816974765074e-02 1.299656339976931752e-02 1.204800676992626163e-02 1.122883158169218909e-02 1.053040035993207946e-02 9.919464036083042169e-03 9.367947364378306774e-03 8.844627629435872218e-03 8.307362653346139769e-03 7.750312195401454218e-03 7.182467879992812665e-03 6.609711207032908931e-03 6.053199647884643930e-03 5.512367596335970843e-03 4.965393338407057822e-03 4.391618923784527950e-03 3.794865494594401589e-03 3.221690354584971772e-03 2.703273765288977115e-03 2.232098975396702711e-03 1.797865335200529713e-03 1.390123747293886547e-03 1.012222919006249694e-03 7.058199219046254469e-04 4.929338004412281427e-04 3.749139102892998232e-04 3.546404351361734375e-04 4.261608708636815956e-04 5.834387907895366432e-04 8.157761360382126403e-04 1.129688637722836564e-03 1.525601748717617112e-03 1.987626876255033093e-03 2.488563808718390058e-03 2.996192621475025908e-03 3.494012495216150538e-03 3.952227854067097423e-03 4.337543519942067827e-03 4.624837866087243288e-03 4.790696748596764976e-03 4.821773472096932411e-03 4.717686768666386199e-03 4.480908785411248652e-03 4.129058135721556944e-03 3.710497613866242661e-03 3.260853844299575754e-03 2.804112119337266729e-03 2.377873260241976372e-03 2.014895059409951839e-03 1.741545639707367532e-03 1.590992211702352971e-03 1.572889687717266005e-03 1.676003215373103594e-03 1.895880285977345064e-03 2.239030115315322755e-03 2.705806589148471164e-03 3.270058402159038008e-03 3.921883948205941856e-03 4.663622662572572408e-03 5.480262694369381071e-03 6.353253524249868889e-03 7.265591366947007565e-03 8.174637128744749459e-03 9.026773889599867817e-03 9.788384143202473117e-03 1.042876682728347514e-02 1.092548873359409402e-02 1.127266979641447509e-02 1.146327441058691589e-02 1.148395574706922474e-02 1.133606946101577660e-02 1.104998317004243259e-02 1.065148069433163001e-02 1.014338533119541093e-02 9.545788700939208948e-03 8.899013065525838984e-03 8.241057201337312690e-03 7.603215589568544999e-03 7.009179510527086682e-03 6.478869110976372137e-03 6.025561501260727829e-03 5.667468556788167813e-03 5.421224077377540668e-03 5.279306521250245327e-03 5.223096086486141154e-03 5.235284258321582646e-03 5.302505284940335975e-03 5.413137731604658956e-03 5.554865738038934631e-03 5.716921726351874289e-03 5.894341686177015371e-03 6.083814402341897534e-03 6.280419983934890787e-03 6.471294991786551154e-03 6.633771639647303986e-03 6.750863389991883581e-03 6.810852704885779138e-03 6.808474066510483008e-03 6.757055970160472450e-03 6.659013156558008829e-03 6.510769591765551076e-03 6.327047055916712806e-03 6.126965707262230394e-03 5.931417664669713825e-03 5.768463425509094689e-03 5.653840316004814584e-03 5.579560301981293172e-03 5.545354813433057625e-03 5.559133679114010643e-03 5.627540699355577242e-03 5.737966679494808236e-03 5.880353218921316460e-03 6.066020601635364884e-03 6.285972682489718300e-03 6.520921039748894116e-03 6.759702418429977544e-03 6.985068057404963254e-03 7.173241887199584971e-03 7.316104510364612040e-03 7.410892468904549391e-03 7.439642358630118441e-03 7.391661293978526309e-03 7.281231076599319757e-03 7.130652617840897711e-03 6.954598555292262896e-03 6.765994403337246416e-03 6.574418120383215824e-03 6.384657125368030373e-03 6.191299161829592196e-03 5.980844751681049787e-03 5.743139043450144060e-03 5.470912215970472059e-03 5.161802985182661202e-03 4.817602662281414427e-03 4.444089833906976483e-03 4.049073798599981538e-03 3.645084505254414520e-03 3.240809720683367895e-03 2.852180121908139132e-03 2.494580756950776079e-03 2.172792177429539590e-03 1.895852014677706920e-03 1.662846270120182240e-03 1.472489865014112859e-03 1.322651874245444475e-03 1.205282892300728326e-03 1.109858273226627112e-03 1.028185393496468952e-03 9.531215608403337258e-04 8.756268722472163035e-04 7.876645308795421352e-04 6.953420428271739340e-04 6.047553586629901556e-04 5.089574496274645865e-04 4.043308858776226145e-04 2.921790718182493141e-04 1.730392856479634478e-04 4.244946681777883590e-05 -9.261338255939915998e-05 -2.081752161267116930e-04 -2.932966164477177062e-04 -3.554741684732715123e-04 -3.946567912934267897e-04 -4.162955559313674669e-04 -4.330456129844895141e-04 -4.507363922910817555e-04 -4.704483505905687757e-04 -4.774925266640278609e-04 -4.576609277489873673e-04 -4.094334958054390849e-04 -3.302979060140487366e-04 -2.303792685895006409e-04 -1.227333421209009234e-04 -7.416169525570337484e-07 1.339213486640511430e-04 2.599792323133981453e-04 3.572394515536786441e-04 4.130641761498216047e-04 4.337472448408402625e-04 4.370877545484819215e-04 4.347246132580112610e-04 4.303254392367672487e-04 4.174294807027800758e-04 3.834084571814194708e-04 3.341528034349755538e-04 2.860710030975627260e-04 2.435145246325043367e-04 2.140212800983282149e-04 2.020304788327986767e-04 2.051084950915743610e-04 2.177719754632018168e-04 2.470513695333187432e-04 2.980296512633262562e-04 3.736284140334333870e-04 4.816890355971437110e-04 6.299637486900100392e-04 8.347480517671701516e-04 1.099326570431824468e-03 1.403402018120267214e-03 1.725589389694553999e-03 2.055867248062032138e-03 2.384920821888944498e-03 2.711386253266862001e-03 3.036736808546644517e-03 3.359534089270518886e-03 3.680694256776695372e-03 3.993427335855531668e-03 4.290657643758979956e-03 4.579998109992565458e-03 4.878501195197684770e-03 5.212455843591784488e-03 5.607979529156169318e-03 6.062570614686652037e-03 6.561606307264655769e-03 7.111678025265265324e-03 7.723754582695616794e-03 8.408723701687211699e-03 9.163567227924992314e-03 9.967121474842032675e-03 1.079812879423864766e-02 1.164386697018513980e-02 1.249454391847888875e-02 1.335138003244318305e-02 1.421155070063488506e-02 1.505061597031523944e-02 1.585361594775942101e-02 1.661624018622432503e-02 1.734443920585211976e-02 1.804701612745695377e-02 1.871708308696403561e-02 1.934223382304230132e-02 1.993415988466348127e-02 2.049655924581465782e-02 2.102567051755782623e-02 2.152811381859357637e-02 2.198797364349107386e-02 2.238882273184027855e-02 2.273706220120719906e-02 2.305508959677506770e-02 2.335535275710166891e-02 2.364494514471654485e-02 2.393583141530567643e-02 2.423660030373001734e-02 2.455726553024267789e-02 2.489851177044988262e-02 2.525629048122964015e-02 2.563706637398842358e-02 2.605900653987833215e-02 2.652457633839788720e-02 2.703142832761096237e-02 2.757882740797755472e-02 2.816856001235391871e-02 2.880339673472934181e-02 2.947341899513089558e-02 3.017874408369410066e-02 3.091009203862440935e-02 3.165473098286272768e-02 3.240965093435652089e-02 3.316058256265079496e-02 3.389875617438165012e-02 3.463835567576857566e-02 3.538831040960052632e-02 3.614885675483453520e-02 3.693572638243308726e-02 3.775852254516284812e-02 3.860667958669483646e-02 3.947820461703610562e-02 4.037049974847328748e-02 4.126761026726272208e-02 4.216104295734779406e-02 4.305428492466670254e-02 4.396029890934352591e-02 4.489138358240477022e-02 4.585189553368546056e-02 4.684201194504339361e-02 4.785225072480622788e-02 4.886938752728806068e-02 4.987760127471124738e-02 5.086557144197695335e-02 5.182313897849905038e-02 5.272966100481382701e-02 5.356645667234982700e-02 5.432999631141835484e-02 5.502186368000297478e-02 5.564009927270099909e-02 5.617842852093477002e-02 5.660978989935477879e-02 5.692036315430218374e-02 5.710679041056276883e-02 5.716986379938002183e-02 5.711728731704435180e-02 5.696809842226938092e-02 5.674923694748090774e-02 5.646941026669066721e-02 5.615043651090781407e-02 5.582194898970399555e-02 5.548715338202361846e-02 5.516747929877527379e-02 5.489528756740158499e-02 5.467228771703341872e-02 5.450111704412927138e-02 5.438619776862341215e-02 5.432497070375086334e-02 5.431886040159045193e-02 5.436897427341597089e-02 5.446354871626157834e-02 5.459053059373003558e-02 5.476233160222260254e-02 5.498706187571378301e-02 5.524548478636631677e-02 5.552565052291352776e-02 5.581375627264889561e-02 5.609154668824534173e-02 5.635394323580811271e-02 5.661128896974781943e-02 5.685918519425858797e-02 5.708103453246499148e-02 5.727465920631674701e-02 5.743923460776889645e-02 5.759017759430873351e-02 5.773447300180928332e-02 5.785298629665652781e-02 5.792785800956767872e-02 5.793691404543455103e-02 5.786351335836259491e-02 5.771805522547229783e-02 5.751344734420399396e-02 5.726185413103462851e-02 5.697144879629195691e-02 5.665184549753438104e-02 5.631457127414979391e-02 5.596543276324350558e-02 5.562527153127649893e-02 5.530114014588549676e-02 5.498179763634830630e-02 5.468848339884979648e-02 5.443964526695443951e-02 5.423840686488184959e-02 5.410611875159127004e-02 5.406139933160775124e-02 5.410499468420659763e-02 5.423064454829706893e-02 5.443455111277684111e-02 5.470449650570907707e-02 5.501722129757014024e-02 5.534293349874219725e-02 5.564804461935474178e-02 5.590941810568411663e-02 5.611882347229263379e-02 5.626618587769249835e-02 5.635049229623312339e-02 5.636466954062382961e-02 5.629702468799344106e-02 5.614596900567395132e-02 5.592480082373205152e-02 5.566206330415046644e-02 5.537193300579221211e-02 5.506142942792519035e-02 5.473270508570682313e-02 5.439635516683349881e-02 5.406765792557496897e-02 5.376352452842067531e-02 5.352006150711383081e-02 5.336655576865451112e-02 5.331598894125583188e-02 5.337172440116280669e-02 5.353092302536852087e-02 5.379002033791174808e-02 5.413634073565642968e-02 5.454836378627017646e-02 5.500141910685771296e-02 5.546960682774221274e-02 5.593065165883381873e-02 5.636308257048655568e-02 5.673640678913541291e-02 5.702550123906938162e-02 5.721581518310070447e-02 5.728066909936535556e-02 5.720138066892313522e-02 5.697941421818575325e-02 5.662618357872983843e-02 5.614715415108884056e-02 5.555168397566567773e-02 5.486218732192818526e-02 5.411381691250796711e-02 5.334702902282981163e-02 5.258858719949646710e-02 5.185648855214985975e-02 5.115380032241587105e-02 5.047989873020838902e-02 4.984710820117499441e-02 4.926827078831549911e-02 4.874359913143241907e-02 4.826604524121286266e-02 4.782812536228364664e-02 4.742565539205459424e-02 4.705605314569169528e-02 4.670868276946824049e-02 4.637440307317222676e-02 4.604931131213493845e-02 4.573040159626534651e-02 4.540516156729004771e-02 4.505919118075185636e-02 4.469600652814639807e-02 4.431947493832458229e-02 4.392447886170539051e-02 4.351164662267703598e-02 4.308531592815442735e-02 4.265706134738936339e-02 4.224216646289483124e-02 4.184104897433280068e-02 4.145853217919767686e-02 4.111362332335127823e-02 4.081970796223580167e-02 4.057501482051700803e-02 4.036956004540276366e-02 4.019507530924215644e-02 4.004191765083400800e-02 3.990827343639094527e-02 3.978692716634590898e-02 3.967328099164202371e-02 3.956241102192850634e-02 3.944998126136911587e-02 3.933889285301483962e-02 3.922392915953876180e-02 3.909959335243626266e-02 3.896505563455748833e-02 3.883190494565572082e-02 3.870856808587411213e-02 3.859989477051081752e-02 3.850613839228009261e-02 3.842536231004953229e-02 3.835930993670327860e-02 3.830076717422242760e-02 3.824439305938825973e-02 3.819188378677138007e-02 3.815070509506043872e-02 3.812057726219766907e-02 3.809239406757577995e-02 3.806997167944067839e-02 3.806330136840457845e-02 3.808316652704246685e-02 3.812438968534195838e-02 3.817423962959870520e-02 3.822724386810644193e-02 3.827008842467716221e-02 3.828867051654094578e-02 3.826790341554658914e-02 3.819436036043288851e-02 3.806622798827444254e-02 3.788966822506373289e-02 3.768123781422061391e-02 3.745517181015090014e-02 3.721858123585300437e-02 3.697992264785324168e-02 3.675033545718861538e-02 3.654075428181716156e-02 3.634899099090796448e-02 3.617802969822497827e-02 3.603649944079861944e-02 3.593840596427963496e-02 3.589036118914706863e-02 3.588452233506961297e-02 3.592052090507341644e-02 3.600818503827760142e-02 3.615022282296487255e-02 3.633143617430817374e-02 3.653399390283243453e-02 3.673279219201933121e-02 3.691006155292400615e-02 3.706450059320862134e-02 3.720001772799816364e-02 3.731751111039377511e-02 3.741283063050632185e-02 3.747325713591556640e-02 3.748879630758034098e-02 3.746575543234134664e-02 3.741846197163062326e-02 3.735122840612675743e-02 3.726082789310741772e-02 3.713842937535669075e-02 3.697643038026660056e-02 3.677519678771709599e-02 3.653111125282354488e-02 3.624695159287077972e-02 3.593184652804085055e-02 3.559359512392903935e-02 3.524416639008726149e-02 3.489071695568651821e-02 3.453073185224811437e-02 3.415281172154288614e-02 3.375173359849378829e-02 3.333406652061127184e-02 3.290649416419291762e-02 3.248025316111444183e-02 3.206118749043357363e-02 3.166108506033799008e-02 3.129032465281250674e-02 3.094748258666105145e-02 3.062915661768911280e-02 3.033190146469141868e-02 3.005563719930315347e-02 2.980189941185622249e-02 2.956601923586073266e-02 2.933873468921793792e-02 2.912410754049829520e-02 2.892951388821875247e-02 2.876036580325901093e-02 2.862437304204171196e-02 2.852279915798543175e-02 2.845157201854629780e-02 2.840734192397695312e-02 2.838463433747126508e-02 2.838458703747855083e-02 2.840515297117975069e-02 2.843589851299072047e-02 2.847353575804238701e-02 2.851323410145650827e-02 2.855554018094269564e-02 2.860789372891311966e-02 2.866683616738373297e-02 2.872742565357816469e-02 2.878951496374242136e-02 2.885173360602642789e-02 2.890805677638277893e-02 2.894984777145516441e-02 2.896873618036091558e-02 2.895832657269460653e-02 2.891238326381025125e-02 2.882312421139349157e-02 2.868732290617104219e-02 2.850754910792430152e-02 2.828689764142559848e-02 2.802327476293384190e-02 2.771865772016984808e-02 2.737751963747844797e-02 2.700817705311552019e-02 2.662511608719600464e-02 2.623792745421626993e-02 2.586441759375102123e-02 2.552706966597388660e-02 2.523309345109840673e-02 2.498390279204083797e-02 2.478776908920071742e-02 2.464941069817891406e-02 2.456488900956083077e-02 2.453339347778334123e-02 2.455329219724843026e-02 2.462023132916386914e-02 2.472569034363396312e-02 2.485888096772674583e-02 2.501329861657136666e-02 2.518356877017526030e-02 2.536326708532163354e-02 2.554592804822135299e-02 2.572023288528210716e-02 2.587378326611691759e-02 2.599572831610580392e-02 2.606883706411398938e-02 2.608768598994262722e-02 2.605195410897363784e-02 2.595627735010996862e-02 2.579757467161633566e-02 2.557425557744523459e-02 2.529078123753517038e-02 2.494967654509561150e-02 2.455466667766061095e-02 2.411302490886269023e-02 2.363479949473117070e-02 2.312906188483192238e-02 2.259585258931229301e-02 2.203769177675760083e-02 2.146370654063593786e-02 2.088397201274297399e-02 2.031032200664054793e-02 1.974755898074077864e-02 1.919780731721488359e-02 1.867253997709901470e-02 1.817407764364224743e-02 1.769656599946443920e-02 1.724122044912897861e-02 1.680282017163573643e-02 1.636915363463518902e-02 1.593783688367143153e-02 1.551635231973906570e-02 1.511483349907599000e-02 1.474340202163909597e-02 1.440702662800444345e-02 1.411019661135355652e-02 1.386188831557595702e-02 1.366709103142845633e-02 1.352160659136251303e-02 1.342044118382423185e-02 1.335737651258777497e-02 1.332440628581327974e-02 1.331683715140627444e-02 1.332791394175828620e-02 1.335557558725294913e-02 1.339937189823470903e-02 1.345725866682929289e-02 1.353354127302844323e-02 1.363129312949661748e-02 1.375176332995656225e-02 1.389424902408219198e-02 1.405831136784337076e-02 1.424921878016042337e-02 1.446629811753371436e-02 1.469962901420249907e-02 1.493981504954099843e-02 1.518494389674402562e-02 1.543281897531065261e-02 1.567765858971277571e-02 1.591221310701575187e-02 1.612366865033697250e-02 1.629957283891344394e-02 1.643360371978547924e-02 1.651875149307600876e-02 1.655188846151531973e-02 1.653799714033050289e-02 1.648226111350861722e-02 1.639753578532000128e-02 1.629634770080658213e-02 1.617645542614579851e-02 1.603699413969585791e-02 1.588081306657965902e-02 1.570351923543476108e-02 1.549919164092140866e-02 1.527068093144511723e-02 1.502150092360073769e-02 1.475680302852840770e-02 1.448909052180126500e-02 1.422348103369773520e-02 1.396560473102621130e-02 1.372717033294432176e-02 1.351621671208284858e-02 1.333868742495076393e-02 1.319710435446356384e-02 1.308730950650507235e-02 1.300783734549138676e-02 1.295318156918614377e-02 1.291449943255803395e-02 1.289034212949709962e-02 1.288097461507471675e-02 1.288460289644562107e-02 1.289186028930370403e-02 1.289914329866343606e-02 1.291122025480557350e-02 1.292834992027571545e-02 1.294835557236255486e-02 1.296794862608636328e-02 1.298533282820384105e-02 1.300357714274139043e-02 1.302707491138801327e-02 1.306033362344475451e-02 1.309982977557773431e-02 1.314033356873376551e-02 1.317816640818961216e-02 1.320367924761702699e-02 1.321219701856404111e-02 1.320458618761039676e-02 1.318780848071599704e-02 1.317332333356555779e-02 1.316558407660808894e-02 1.316427241874754822e-02 1.316855540935838245e-02 1.318047660955304692e-02 1.320112280689592077e-02 1.322797866496494903e-02 1.325447555511656550e-02 1.327587992512230253e-02 1.329816362301372568e-02 1.332245296866097634e-02 1.334365780104125945e-02 1.335820250769336609e-02 1.336121614007476990e-02 1.335173105514782937e-02 1.333186473954636742e-02 1.329763488008172886e-02 1.324948374118490105e-02 1.319088028282223643e-02 1.311858817651840800e-02 1.302530754779102767e-02 1.290690615007821299e-02 1.276502608298645328e-02 1.260444106819478410e-02 1.242652499265471666e-02 1.223220999473497231e-02 1.202462654056399294e-02 1.180583369334636465e-02 1.157959278708449100e-02 1.134651128105988033e-02 1.110610963197794163e-02 1.086464231316094237e-02 1.063216611860047858e-02 1.041795087348240320e-02 1.022857640750829758e-02 1.006695554384253594e-02 9.937910928489442769e-03 9.843905893925128381e-03 9.779703873467746750e-03 9.736345794786042951e-03 9.707460031464217737e-03 9.691272465300396211e-03 9.687924758298591121e-03 9.695300370904279957e-03 9.708870492213875214e-03 9.726716925210800169e-03 9.748645539082001488e-03 9.771688778688555205e-03 9.789379004596095168e-03 9.798907628375784495e-03 9.796843942253993104e-03 9.774535145651720713e-03 9.725920943074790881e-03 9.649937476958688615e-03 9.549004521420358105e-03 9.432589062337477098e-03 9.309855910033207338e-03 9.185776540316523825e-03 9.068306792642706615e-03 8.969243161155351224e-03 8.898169584933026538e-03 8.857784108382522198e-03 8.845716762846516854e-03 8.865306116023128485e-03 8.921367186800786137e-03 9.011942401264435090e-03 9.137033280010340569e-03 9.292755429385131383e-03 9.472273546619376303e-03 9.669962803426990564e-03 9.880834712297571418e-03 1.009820764730362357e-02 1.030965271464802206e-02 1.050419935056002771e-02 1.068066752564290553e-02 1.083378720494037988e-02 1.095368520116814758e-02 1.103921407136237293e-02 1.109175113237763355e-02 1.111093951026955080e-02 1.109279467884074014e-02 1.103671387493890960e-02 1.095009410219681054e-02 1.083967245869591790e-02 1.070633915274849662e-02 1.055041180428948483e-02 1.037078357471252210e-02 1.016814062896059800e-02 9.950241205913274573e-03 9.724949110749343817e-03 9.500279065525290417e-03 9.285661944764465187e-03 9.085085859901562838e-03 8.901106818535769322e-03 8.736154122118630627e-03 8.589280385138078899e-03 8.458732547070359556e-03 8.342679273990856459e-03 8.238552073435602766e-03 8.142044797785930391e-03 8.050792207458457722e-03 7.964292518125762332e-03 7.876616272064346225e-03 7.779529809763751150e-03 7.672506209998128206e-03 7.556166672163497182e-03 7.430557548936723294e-03 7.297768582004190985e-03 7.162864852272503996e-03 7.030241216694609746e-03 6.903408518218676071e-03 6.785737906831505739e-03 6.682773477333829072e-03 6.598011108469546693e-03 6.531445448957022906e-03 6.484222093522584197e-03 6.454384114324657890e-03 6.440262797326840385e-03 6.444860987071270378e-03 6.470514140200342781e-03 6.510893285835651391e-03 6.555430427970340701e-03 6.598125889434158092e-03 6.636986771819513783e-03 6.669072255984591011e-03 6.696270379512616472e-03 6.720552183325217283e-03 6.735608253468649415e-03 6.735686235142676441e-03 6.725677121077992468e-03 6.709106152993464522e-03 6.685008313470420724e-03 6.652576292784536521e-03 6.613800840835222170e-03 6.576925906528226576e-03 6.552012483714057811e-03 6.540940710880818916e-03 6.540344128548607541e-03 6.546031997710111475e-03 6.553774557629427934e-03 6.561613974496882488e-03 6.568126893953784781e-03 6.575652294619511486e-03 6.583566228791118760e-03 6.592320794065739849e-03 6.605137737420126338e-03 6.626346094296872366e-03 6.660184207631543452e-03 6.704335010925918659e-03 6.753434983424949113e-03 6.805367917487107655e-03 6.857264112186321064e-03 6.906960115867402661e-03 6.951575837780748189e-03 6.985162832932882877e-03 7.008450277913499775e-03 7.027069482922454133e-03 7.040208579995327863e-03 7.041763990356948721e-03 7.031845979524110370e-03 7.015342339840256562e-03 6.991282471032570292e-03 6.957982128014756490e-03 6.918804270005849896e-03 6.876479098414459319e-03 6.833709060180169319e-03 6.794989897551227329e-03 6.763312386233228182e-03 6.734408662267724055e-03 6.705709736908182714e-03 6.677586536868491615e-03 6.651747984093075647e-03 6.626979148303178621e-03 6.596537897715699927e-03 6.557164530034631511e-03 6.512335716622054405e-03 6.470316925213354976e-03 6.437141855153572477e-03 6.414511022726682860e-03 6.403788236857897546e-03 6.406345108953638567e-03 6.421968121662876942e-03 6.448095739086136952e-03 6.480420490204174752e-03 6.518516010924232246e-03 6.563982883563901187e-03 6.613183803213154750e-03 6.662721312533760945e-03 6.712715355335813032e-03 6.758388414087783749e-03 6.795094502023781707e-03 6.811415741115690869e-03 6.799158405553520045e-03 6.758560524311660322e-03 6.683972900261471103e-03 6.572557101693816267e-03 6.428706127596684264e-03 6.264140221353384913e-03 6.090322263032908398e-03 5.914622860333493271e-03 5.745207574022897362e-03 5.587804170103315149e-03 5.444754993285502026e-03 5.315743564403875576e-03 5.199133154737571594e-03 5.092459401597904806e-03 4.993360749171754653e-03 4.905749676318911512e-03 4.836130101381827529e-03 4.788779238618083578e-03 4.763976671736599999e-03 4.759027394390675375e-03 4.767901629702551991e-03 4.782254966582712846e-03 4.796452848459829832e-03 4.806344746662073036e-03 4.813076767348784674e-03 4.820766795050005632e-03 4.829693985094196673e-03 4.839874536762305696e-03 4.857385138349983034e-03 4.890140424083935788e-03 4.936863729663377998e-03 4.993336542316158255e-03 5.054720822487257514e-03 5.115682527462285523e-03 5.172446812008693606e-03 5.224673351530484400e-03 5.277074646603492625e-03 5.329039045177938472e-03 5.386098755281287787e-03 5.459210163359581869e-03 5.553935327624791307e-03 5.669272617925033564e-03 5.797721635936559093e-03 5.933007235191189999e-03 6.073796008626571041e-03 6.214768480935869976e-03 6.344852659413740409e-03 6.459542729841848824e-03 6.558906237770723013e-03 6.641427889241078436e-03 6.705528180173489505e-03 6.748629997170577793e-03 6.771137743445558577e-03 6.779581153960479584e-03 6.776002661301933072e-03 6.756263698151767499e-03 6.714718687080883236e-03 6.641482090701641278e-03 6.530727097042395013e-03 6.386808017041958885e-03 6.218193690262666801e-03 6.033363679975565358e-03 5.838605886783049953e-03 5.641588674964909816e-03 5.448731626839557751e-03 5.263617931972865149e-03 5.093929612154914077e-03 4.943568850611576582e-03 4.808910061662452495e-03 4.687051011976819948e-03 4.578349340774452714e-03 4.485924994340480254e-03 4.415296153654844902e-03 4.374830172431801167e-03 4.371510166138854736e-03 4.409354505759514875e-03 4.489327202523048232e-03 4.609691060615234148e-03 4.762685444655481715e-03 4.936659344114954773e-03 5.126501801265764130e-03 5.330815348346208682e-03 5.550245736376434313e-03 5.780567771219078527e-03 6.014646941288583765e-03 6.250774157437317263e-03 6.480807391062791412e-03 6.692496769895462522e-03 6.884925745706331826e-03 7.056866837010653676e-03 7.206631253080245797e-03 7.334311067629245562e-03 7.433200133227686746e-03 7.500176892801678832e-03 7.534756015594471987e-03 7.542742070562526158e-03 7.537074572118558635e-03 7.522393429168059212e-03 7.499251884461807793e-03 7.469674611787005536e-03 7.441246466831790557e-03 7.416057417512382510e-03 7.390412577798065319e-03 7.364382361064038957e-03 7.337858876610255793e-03 7.311345020006847217e-03 7.283746692977502435e-03 7.259031391984589743e-03 7.246957890184993478e-03 7.248052205353315569e-03 7.258543636923152353e-03 7.281662405909598845e-03 7.311922875653707743e-03 7.336134058283039217e-03 7.353191890077950821e-03 7.370756147330355390e-03 7.389793171980130193e-03 7.408038663097443743e-03 7.426827237840584461e-03 7.449646307379292898e-03 7.481153630587260295e-03 7.523120498519171584e-03 7.571561720879201041e-03 7.620795947666139658e-03 7.670619717388610370e-03 7.728489111471621709e-03 7.802863075787397351e-03 7.896017650512100750e-03 8.006642871195970845e-03 8.127242223218582307e-03 8.246526306755659619e-03 8.358784372790216410e-03 8.457682116994991173e-03 8.543428729234747721e-03 8.616114591450896310e-03 8.673274729031982266e-03 8.720287347241159615e-03 8.762491846225115011e-03 8.804953799651085711e-03 8.848086778589017709e-03 8.889874687857013402e-03 8.931463174052287068e-03 8.978806500241937050e-03 9.037391975508332620e-03 9.109963059281495079e-03 9.200021395993074336e-03 9.312707424894137165e-03 9.449485706371121840e-03 9.607041011999689628e-03 9.779809978517212121e-03 9.954774698901866503e-03 1.012754668792387874e-02 1.029998280734183841e-02 1.046431176808058916e-02 1.061166010293395495e-02 1.073894520380262035e-02 1.084888555734180027e-02 1.094029877947563789e-02 1.100052078373491005e-02 1.101429048637915520e-02 1.096565046110447444e-02 1.084984499189277363e-02 1.067435067675592125e-02 1.043823085575880383e-02 1.013892323842610632e-02 9.783158737019043150e-03 9.384974107815517719e-03 8.961813827099193719e-03 8.529823439071465563e-03 8.105000666305053891e-03 7.703708522458052599e-03 7.335291261080595371e-03 7.002955921179374044e-03 6.708496304787661679e-03 6.452891652671682854e-03 6.241971727530132297e-03 6.082232287063116249e-03 5.968442684200728210e-03 5.895260832599502621e-03 5.871307831505911956e-03 5.897426739008934660e-03 5.962649220123364402e-03 6.060925344240061796e-03 6.183268608348183037e-03 6.309122719497725629e-03 6.419707614670672191e-03 6.507114044849271473e-03 6.574869687866594092e-03 6.629801309412222676e-03 6.684097076559328277e-03 6.747522717451173713e-03 6.821691548719532872e-03 6.904906934632720761e-03 6.986559444427956067e-03 7.059483039303857121e-03 7.119480529830482518e-03 7.174449962796008995e-03 7.233295203298878429e-03 7.298867470040520944e-03 7.388932472414871944e-03 7.513073469979550389e-03 7.670157222762485905e-03 7.862637403963965155e-03 8.093400316672473560e-03 8.366877760172676537e-03 8.674142213878147101e-03 8.998481302846243757e-03 9.334029180357250599e-03 9.676262874686140936e-03 1.001728407057924514e-02 1.035344674152802180e-02 1.068091314556802313e-02 1.099657036336226801e-02 1.130448036784037491e-02 1.160244933884128221e-02 1.188417726520038520e-02 1.214964558115941978e-02 1.239366945397817055e-02 1.260518009919807392e-02 1.277575738548543394e-02 1.290555318984421690e-02 1.300227123445823335e-02 1.307411684777572136e-02 1.314432263710918480e-02 1.322957363922708240e-02 1.332868569764576738e-02 1.343449064334581444e-02 1.353580157260886319e-02 1.361752391618663294e-02 1.367024139135962491e-02 1.370121098535594106e-02 1.371395741983545691e-02 1.371394376899288947e-02 1.369847870536315682e-02 1.365730786342483905e-02 1.358147426244216138e-02 1.347693809298591838e-02 1.335862018692997311e-02 1.322788184323402116e-02 1.308762077913586119e-02 1.295238383488238332e-02 1.282986868521793222e-02 1.271145691693677249e-02 1.258939722358738689e-02 1.246445491516029458e-02 1.234697024988713754e-02 1.224793978323041044e-02 1.218007385033166579e-02 1.215366096392081485e-02 1.217772649152111530e-02 1.225457775943952776e-02 1.238655466971051722e-02 1.257231040338559203e-02 1.279893053531615255e-02 1.306047320125579281e-02 1.335908227686287419e-02 1.369958369830120981e-02 1.407796115372761392e-02 1.449050708022935063e-02 1.492835969343744851e-02 1.536874536444650385e-02 1.579243444521323536e-02 1.617613132471229509e-02 1.651420168198036720e-02 1.681219304490585986e-02 1.706253289774289916e-02 1.725931748029370383e-02 1.739005086683829970e-02 1.743544692597145951e-02 1.739089475293666143e-02 1.727490408180304415e-02 1.710239224423387716e-02 1.688818502850142345e-02 1.665029997989375676e-02 1.640424273305698954e-02 1.616081999291260618e-02 1.591948280816443684e-02 1.567385976825244609e-02 1.542068134216945108e-02 1.514686599953790624e-02 1.484319600256772675e-02 1.452739641069614174e-02 1.421250581014005254e-02 1.389156068028257751e-02 1.354945936054763322e-02 1.318346430189373808e-02 1.280137024532457257e-02 1.240294574610648071e-02 1.198433511158042419e-02 1.156356076225464879e-02 1.117298667103716614e-02 1.082922428495197709e-02 1.054463353819631855e-02 1.032267109117748771e-02 1.015849534143417610e-02 1.005184338880327211e-02 9.999655964865489244e-03 1.000025738906987205e-02 1.007046877140618801e-02 1.022855771788738766e-02 1.047442191576672399e-02 1.081021904518811305e-02 1.122171112099898393e-02 1.170014157511467534e-02 1.224997605042660309e-02 1.286412508330997406e-02 1.354484274325876147e-02 1.428932385524384063e-02 1.507283452590846284e-02 1.586219246416412099e-02 1.663351251990179136e-02 1.736872403172699808e-02 1.804499743397575129e-02 1.864343115857804156e-02 1.914602590142795713e-02 1.955150172200863234e-02 1.987583845825117990e-02 2.011667517880066924e-02 2.027370961540972405e-02 2.036470654226013588e-02 2.039017906898060728e-02 2.033920212327028354e-02 2.023131914112852314e-02 2.009737580908049770e-02 1.994355734197311714e-02 1.976973446921387323e-02 1.959117566598933546e-02 1.942004252934417807e-02 1.925908692178746051e-02 1.909702015400105424e-02 1.892912173882971283e-02 1.877775210400167705e-02 1.867642717857564971e-02 1.862812281547654436e-02 1.862011161138207860e-02 1.865784247097898585e-02 1.874896726575397965e-02 1.888322288254620784e-02 1.904345450439484666e-02 1.922273845374675161e-02 1.941188237583438281e-02 1.960999320794898360e-02 1.981451788359919752e-02 2.002673079630420960e-02 2.025584331385929526e-02 2.050278266083596646e-02 2.077428429454047931e-02 2.108981558909880927e-02 2.146637839918391633e-02 2.191130025011009397e-02 2.242841737499801091e-02 2.301222609876002467e-02 2.364224476753035153e-02 2.430339466348233057e-02 2.496971773707193365e-02 2.560639101356590452e-02 2.620042668816277565e-02 2.673859052888749588e-02 2.719619854134439074e-02 2.756088880788015727e-02 2.783208446055346341e-02 2.801387902813765041e-02 2.810342114508687650e-02 2.809968766062154177e-02 2.802143870906653733e-02 2.789666430295062449e-02 2.774743269678767166e-02 2.757876154511082478e-02 2.739986593419552197e-02 2.722731887763821246e-02 2.705497770253606493e-02 2.685459662504380285e-02 2.663355395589672714e-02 2.641446446733927700e-02 2.620292438853108474e-02 2.601101884235362816e-02 2.586905099498487681e-02 2.580219648302722879e-02 2.582677271313771339e-02 2.594068488864037514e-02 2.612176404347371639e-02 2.634460500089608193e-02 2.658248660693213195e-02 2.681195551310877612e-02 2.701542093638698017e-02 2.719960920676589566e-02 2.735915115408832365e-02 2.748276440168162527e-02 2.756504860539066293e-02 2.761518288329162241e-02 2.766296703637233234e-02 2.770530849181718214e-02 2.771627615569677294e-02 2.767760354088028008e-02 2.757860211519175264e-02 2.742990746466572594e-02 2.726120030976736386e-02 2.710042588735489533e-02 2.694138285829800195e-02 2.677548553902653339e-02 2.661045862907085446e-02 2.646628086048036232e-02 2.634857918894106810e-02 2.622730885920004917e-02 2.608394049782136737e-02 2.592835775113816466e-02 2.576297594964388482e-02 2.558812310975350224e-02 2.542212318473613397e-02 2.529474367298800708e-02 2.525517422879602902e-02 2.532411488377112052e-02 2.547838387525985793e-02 2.570524797332340849e-02 2.601490876084072701e-02 2.640448576258935809e-02 2.684571966579868407e-02 2.731471254205891652e-02 2.783669547882411388e-02 2.842133869661656043e-02 2.904482140524949907e-02 2.968598386912879583e-02 3.033391720837874672e-02 3.099979491830551215e-02 3.165299431314794187e-02 3.225280819599096738e-02 3.276609688108489404e-02 3.316945489200279207e-02 3.342808698580868043e-02 3.350364181278780995e-02 3.340169256176445112e-02 3.315629233334776993e-02 3.281250606004992854e-02 3.240160963786720139e-02 3.196192629115901518e-02 3.151718464418384880e-02 3.107497279718951511e-02 3.069699157747030061e-02 3.044736168288830758e-02 3.033949811424740961e-02 3.037862085249609656e-02 3.059250770145660603e-02 3.100919545964431201e-02 3.163478723736967702e-02 3.247336645193177329e-02 3.353371595382748094e-02 3.479151266797109177e-02 3.620508440377268045e-02 3.775451023367115688e-02 3.941459750368581094e-02 4.115155152422966811e-02 4.297848299364037672e-02 4.491005985490181818e-02 4.688617083072810221e-02 4.884011252985265283e-02 5.076065533242735128e-02 5.266416686368285971e-02 5.451837395346076365e-02 5.628756552141622738e-02 5.799451023649582204e-02 5.964864613607090416e-02 6.122268669315056311e-02 6.267346590002709217e-02 6.396406550698408022e-02 6.506869889033622956e-02 6.597930570091564695e-02 6.670910902932380981e-02 6.725159365607197293e-02 6.759727350943678381e-02 6.774782745689861274e-02 6.768778828859489671e-02 6.742143139145700959e-02 6.698767196522026346e-02 6.641942636085318430e-02 6.577373857432822213e-02 6.510104523549475886e-02 6.442485324335778252e-02 6.377098635596478715e-02 6.313788631655303796e-02 6.252475440249760652e-02 6.196006738007242554e-02 6.151149999653526823e-02 6.123931026491591378e-02 6.115262638677321227e-02 6.124184862230785953e-02 6.152833126290202514e-02 6.200837789551705281e-02 6.262778659045775687e-02 6.336426531768557524e-02 6.422455671226190432e-02 6.521368113123937604e-02 6.631499522411787861e-02 6.752967826548617047e-02 6.888830566602344163e-02 7.040769550527647969e-02 7.204624448214447252e-02 7.377513146521308407e-02 7.560560428885398920e-02 7.747204358780102051e-02 7.928490083706474234e-02 8.101527863353330527e-02 8.265631947119245204e-02 8.418179971891803781e-02 8.558215786418077453e-02 8.684471021079143149e-02 8.787237516965262785e-02 8.863783780815026603e-02 8.919706194659549059e-02 8.959112007470670935e-02 8.988045287448620524e-02 9.010386649261403758e-02 9.034134477792399309e-02 9.064846469566723020e-02 9.099789830577387217e-02 9.142151339725601566e-02 9.189420192204778015e-02 9.229607678419837757e-02 9.260836613640888171e-02 9.285755699605757751e-02 9.304502717592999517e-02 9.319797927343820287e-02 9.332214458629639608e-02 9.336004728144575715e-02 9.330062478339806731e-02 9.316241968696781228e-02 9.297749055328419221e-02 9.286986349777770489e-02 9.288098029609981321e-02 9.294437154002743728e-02 9.302060737603878859e-02 9.315149042645631816e-02 9.342427564322675071e-02 9.393863292384951880e-02 9.481332532438335736e-02 9.612697426776350973e-02 9.785341095335486905e-02 9.994687030016946583e-02 1.023328202151938537e-01 1.049207949864553457e-01 1.077299782480556356e-01 1.107920988518887873e-01 1.140769382329569481e-01 1.174479471172644729e-01 1.207728979476018205e-01 1.240708424757360762e-01 1.273399796676686346e-01 1.304715790984563029e-01 1.333403670638966254e-01 1.358372418754549837e-01 1.379398606630455326e-01 1.395972103159008881e-01 1.406412131308059088e-01 1.410691944101769568e-01 1.409829326581211184e-01 1.404418124428896686e-01 1.395684014052305244e-01 1.384654568757575088e-01 1.373005210059108361e-01 1.362296289667306315e-01 1.353006922666417644e-01 1.345899591614099222e-01 1.341960228787899556e-01 1.341893223133476809e-01 1.346351478125960011e-01 1.355555471322376082e-01 1.369159681011362650e-01 1.387017266627341705e-01 1.408838448464027060e-01 1.433678071002906229e-01 1.459588161810969620e-01 1.484868703493837927e-01 1.508184944307322528e-01 1.527515064582261051e-01 1.542548134227923473e-01 1.554480610202928492e-01 1.563296533091760310e-01 1.568601878705324637e-01 1.571287792054421040e-01 1.571312581673049991e-01 1.567154185490133855e-01 1.559125368745015727e-01 1.549261875092775576e-01 1.538932009986946348e-01 1.528870187822652937e-01 1.519652378682767591e-01 1.510866285348435589e-01 1.502191981355496253e-01 1.493884536175089650e-01 1.486352506399373219e-01 1.480236084242578798e-01 1.477187937590045408e-01 1.477413357147931983e-01 1.479574028552215204e-01 1.483464986974061262e-01 1.488590591759813009e-01 1.494457411677734271e-01 1.499840857093941437e-01 1.504573362585333030e-01 1.509214807319647633e-01 1.513911390106157384e-01 1.518984378410288549e-01 1.524195873323646033e-01 1.528747550422528967e-01 1.531773115024890330e-01 1.532777993975904529e-01 1.532286367687563100e-01 1.532767839965254453e-01 1.535385232533874600e-01 1.541056205927286982e-01 1.552063668037906297e-01 1.568425095619532250e-01 1.589329739210385561e-01 1.614328074417237247e-01 1.642062231023833085e-01 1.671391874561964919e-01 1.701418768620546196e-01 1.731130000929890222e-01 1.761032462607894367e-01 1.793636039622090728e-01 1.830232873027535234e-01 1.871022071219341498e-01 1.916821112144333483e-01 1.967210693541310285e-01 2.020205749313008781e-01 2.076118431801918796e-01 2.134926504591789787e-01 2.194693688580007240e-01 2.252868638773710686e-01 2.307711559572696025e-01 2.359341953191362862e-01 2.408152756094246172e-01 2.454757773603675197e-01 2.500265599851969611e-01 2.545639512544717320e-01 2.590906056059578688e-01 2.636641440333198361e-01 2.681726061986440257e-01 2.724720778927771647e-01 2.764386673048955245e-01 2.799551365233003963e-01 2.828852452129524409e-01 2.851061922342630339e-01 2.867731534252131453e-01 2.880079264820674112e-01 2.887996359964128956e-01 2.890911999826073497e-01 2.889759919562973067e-01 2.886171594748043745e-01 2.880415751472336083e-01 2.872857317992663084e-01 2.862933538490501917e-01 2.849743206247667970e-01 2.834419033590380721e-01 2.820196959768574985e-01 2.810056000007401522e-01 2.804998824290949599e-01 2.805787580670537906e-01 2.811947005491148843e-01 2.820724835585854962e-01 2.828781867988690024e-01 2.834327897777448868e-01 2.835995112898856974e-01 2.835781395315812858e-01 2.837905212543381239e-01 2.844391443184450807e-01 2.856371133451380828e-01 2.873686359973914861e-01 2.895159669740152708e-01 2.920060412839742270e-01 2.948463171669963856e-01 2.979174507934638783e-01 3.011198646537325274e-01 3.043592697149124504e-01 3.072885321524942981e-01 3.095150024769246500e-01 3.109395141057031964e-01 3.115946124717599020e-01 3.114989653647297629e-01 3.108116388260944163e-01 3.099428953171825540e-01 3.091169852754216407e-01 3.081231774689596747e-01 3.068920969374753227e-01 3.054617511787531825e-01 3.037364604271939328e-01 3.015451711487893149e-01 2.989041702801538136e-01 2.958650745159943085e-01 2.928084341476520081e-01 2.904100329606613684e-01 2.890015531787319958e-01 2.887578610062915274e-01 2.896307791460923653e-01 2.914143090488163779e-01 2.936988954372834471e-01 2.963068338882104413e-01 2.996860124403157855e-01 3.041571486921723633e-01 3.094208779626610450e-01 3.149849637764727817e-01 3.207262129857912925e-01 3.265844011355145682e-01 3.325006128427734353e-01 3.385973581404844168e-01 3.447885297168813423e-01 3.513050667366925950e-01 3.587186006011737760e-01 3.672012646055691221e-01 3.767011368139066008e-01 3.874125425915124765e-01 3.993757456258091310e-01 4.123536724382592666e-01 4.264188193052422804e-01 4.415514780477156620e-01 4.573427192788592777e-01 4.736977234144426063e-01 4.908072657198534472e-01 5.083273759755186916e-01 5.255090619335671676e-01 5.416902043237090680e-01 5.563588417098142003e-01 5.692208362526134380e-01 5.803693630537694048e-01 5.899473087421753803e-01 5.981560256088176430e-01 6.051124098853275513e-01 6.109672993135095709e-01 6.157425143189563244e-01 6.192682483229621226e-01 6.213883335765704174e-01 6.220139148967138709e-01 6.213332464011465106e-01 6.195905391436475895e-01 6.173667178354840246e-01 6.146550459244402020e-01 6.109208877908756108e-01 6.059234698269158059e-01 6.001690909396639739e-01 5.944797341307097582e-01 5.895370540459303754e-01 5.856183411274624717e-01 5.822167064021499527e-01 5.790816914296943452e-01 5.766765489223946162e-01 5.755708509432189146e-01 5.761688051605773353e-01 5.784388828926445569e-01 5.819051218819755178e-01 5.863620179039426006e-01 5.920148614470406301e-01 5.990724269416247694e-01 6.074682596169793669e-01 6.176043379175872872e-01 6.298526940887256842e-01 6.435702994431800050e-01 6.582333662497283910e-01 6.745218709481903829e-01 6.927853383032385182e-01 7.123428274722272135e-01 7.326385170578042505e-01 7.534811234475178310e-01 7.742967198240577886e-01 7.940852539265357279e-01 8.120377381056620436e-01 8.277450536150254834e-01 8.408460221641682608e-01 8.509392968829523340e-01 8.578426205778129088e-01 8.620034578040360884e-01 8.643616884032745418e-01 8.654507085315579218e-01 8.654091710176992081e-01 8.645939070189143649e-01 8.634942600542281355e-01 8.622612500691282378e-01 8.615820319855487242e-01 8.622651625649631058e-01 8.653690469139867503e-01 8.717882449405109924e-01 8.819948060954629909e-01 8.967954530350361608e-01 9.163639579722868689e-01 9.400997978299301394e-01 9.665974669096080163e-01 9.944896481063523197e-01 1.023597424349631524e+00 1.054401671047610733e+00 1.086706519332661713e+00 1.119484881747130345e+00 1.151984518544264091e+00 1.184313892954875769e+00 1.216593696293298166e+00 1.247854248812338085e+00 1.277270611268594536e+00 1.303817252890375755e+00 1.325836607905067410e+00 1.342453065557496217e+00 1.354069521581845237e+00 1.361479104491593262e+00 1.365139304282791954e+00 1.365559752479750699e+00 1.363512338509650590e+00 1.359795455177273737e+00 1.354704849945729705e+00 1.349065707634334643e+00 1.343479440990552831e+00 1.337800949833773956e+00 1.331989061196150459e+00 1.325797219329441390e+00 1.320273474674777958e+00 1.316775034210170503e+00 1.315098166657019618e+00 1.315838389057617519e+00 1.320318755254948684e+00 1.328164504026144499e+00 1.338908321876161267e+00 1.352421242173384996e+00 1.368128333311808831e+00 1.385383354420923752e+00 1.403814514424524873e+00 1.423235073967966002e+00 1.443415060507241776e+00 1.464491511266629686e+00 1.486319820497485011e+00 1.508335325682757855e+00 1.529396048845626410e+00 1.548938891413484953e+00 1.567317907474013339e+00 1.584605384891119684e+00 1.600056817423286759e+00 1.612190096857396782e+00 1.620439217154007849e+00 1.624840736640770444e+00 1.626615324910360982e+00 1.627268845533542674e+00 1.627350433822343234e+00 1.627640554314602639e+00 1.628894461912274494e+00 1.631992684466716526e+00 1.637683052635921399e+00 1.646305808708881102e+00 1.657826845031294738e+00 1.672241624520466985e+00 1.689369785677513391e+00 1.709232708793990696e+00 1.732612194173704268e+00 1.759624356234752440e+00 1.790005293228979610e+00 1.823209563249896803e+00 1.859004209751418557e+00 1.897711975988919164e+00 1.939296988978753689e+00 1.983510616942751881e+00 2.030466054305108514e+00 2.079845567771165804e+00 2.129862323761827270e+00 2.179361642757179141e+00 2.228096278075774705e+00 2.274818490072824773e+00 2.318947208963102469e+00 2.361300403466373155e+00 2.402333053629256199e+00 2.441891306275294937e+00 2.479603765446270813e+00 2.515732064108917143e+00 2.550012950003520018e+00 2.580978699564205670e+00 2.607885402506248340e+00 2.631159135430344520e+00 2.651451365777255376e+00 2.670073796522864029e+00 2.687810996943774455e+00 2.704308517696205172e+00 2.719461445436344604e+00 2.733253024799040531e+00 2.745359423012793343e+00 2.755477401319517128e+00 2.763018452421917459e+00 2.767293415246598443e+00 2.768227413344241938e+00 2.765763840562833309e+00 2.759501301882366420e+00 2.749118341932387466e+00 2.734437912549516625e+00 2.715165983464281396e+00 2.692031611576418015e+00 2.665935781076733235e+00 2.636500601546593714e+00 2.603576695632092708e+00 2.568014008957703709e+00 2.530581256137949708e+00 2.491581556588258195e+00 2.451730777085479929e+00 2.412664948778413532e+00 2.376205956234805683e+00 2.342901125469715851e+00 2.312813000352370807e+00 2.287355287631925194e+00 2.267588301258996353e+00 2.253012571190403435e+00 2.243068337946660051e+00 2.238236398775740099e+00 2.239112350126504225e+00 2.245631041798709759e+00 2.257646262856901842e+00 2.275188955569802829e+00 2.297528966121120675e+00 2.323384448086265763e+00 2.351263345534135851e+00 2.379405355186456461e+00 2.407450830238367701e+00 2.434452692870110013e+00 2.458651510400287066e+00 2.479371922313355014e+00 2.496699320850936488e+00 2.510913329205628486e+00 2.521760724235726059e+00 2.529186651451475143e+00 2.533271004660740289e+00 2.534382238075487237e+00 2.533719345051153482e+00 2.532612841445384788e+00 2.532477039768963323e+00 2.533934816331225193e+00 2.536513910853223308e+00 2.539588005617900990e+00 2.543108455776994958e+00 2.547865831780029566e+00 2.554450415888979364e+00 2.562901222030937731e+00 2.573404779574580914e+00 2.585724335989588951e+00 2.598875926092745203e+00 2.612276934057163658e+00 2.626194021941600454e+00 2.640683393328465911e+00 2.655328028867550927e+00 2.669161551139566768e+00 2.681221126828283730e+00 2.691125701860791253e+00 2.698436427941750537e+00 2.702922182697605535e+00 2.704990115599315459e+00 2.704982763843190696e+00 2.703216177477905546e+00 2.700689669726664022e+00 2.697841696049337656e+00 2.695079550007022817e+00 2.693625892697369295e+00 2.694257072323452462e+00 2.698032098220139119e+00 2.706149594587813567e+00 2.719373125770346178e+00 2.737965273654438647e+00 2.761154126625008587e+00 2.788464916470772437e+00 2.819861217496061556e+00 2.855788137058937082e+00 2.896596810258635912e+00 2.941866006600129424e+00 2.990988968532398928e+00 3.043215390933902142e+00 3.098136249604195314e+00 3.155058354490613226e+00 3.213528264682267377e+00 3.273584729576135999e+00 3.334067467228862824e+00 3.393685164207205673e+00 3.451024764667124600e+00 3.504704524539896227e+00 3.554298111970027207e+00 3.599603562349670938e+00 3.640707686513835029e+00 3.677566469386974291e+00 3.710089995864997547e+00 3.738288424408764854e+00 3.762649817443506350e+00 3.783956928441497780e+00 3.803270080181462731e+00 3.820764619915312466e+00 3.836178922097506216e+00 3.849640366205107966e+00 3.861258537191488927e+00 3.871229982560535632e+00 3.879410805196368273e+00 3.886395442742205830e+00 3.893748555457719362e+00 3.902365802662512095e+00 3.912240131459583381e+00 3.923348182125970141e+00 3.935723149034892288e+00 3.949688731100930994e+00 3.965492319964774026e+00 3.983754711396088055e+00 4.005257318187325666e+00 4.030131994617764946e+00 4.057783891395654763e+00 4.087433798857983192e+00 4.118625426917745358e+00 4.150833820727704904e+00 4.183443580901737846e+00 4.216305678118935418e+00 4.250173229100006722e+00 4.285231048466854986e+00 4.320436258903859184e+00 4.355082463580192353e+00 4.388797779041347269e+00 4.421026853899025610e+00 4.451018186770566487e+00 4.478059907133561168e+00 4.502034151021160113e+00 4.522736256358470541e+00 4.540013152974999855e+00 4.554066413601776553e+00 4.564493330365334778e+00 4.570990266998781415e+00 4.574007958792119410e+00 4.573424442841518278e+00 4.569423503135646492e+00 4.562333883969739823e+00 4.552059949076985745e+00 4.539100473158320881e+00 4.524403610291807709e+00 4.508950517060024588e+00 4.493442868069242202e+00 4.478163663629978863e+00 4.463207939028408511e+00 4.448924880452882924e+00 4.435718719981596614e+00 4.423967618004461144e+00 4.413528231462179541e+00 4.404241906200608625e+00 4.396079251488729689e+00 4.388912312795523185e+00 4.382601206504757485e+00 4.376655884784153017e+00 4.370942833089373813e+00 4.365284847181656325e+00 4.359112001328178998e+00 4.351791746190971644e+00 4.342688506983625629e+00 4.331211638689696386e+00 4.317112160228750994e+00 4.300582610068710565e+00 4.281400868230271328e+00 4.258965890086109596e+00 4.233162890310325110e+00 4.204272961203855630e+00 4.172601403634427442e+00 4.137790504239294620e+00 4.099171295498580392e+00 4.056209825524399903e+00 4.008623896656487773e+00 3.956582048053755685e+00 3.900465775967107973e+00 3.840366613879890423e+00 3.776472924725577940e+00 3.709558286922684189e+00 3.640543954030130536e+00 3.570309058331925911e+00 3.499443663317542530e+00 3.428472079391976735e+00 3.357648355478019653e+00 3.286715890472144963e+00 3.215393893870796660e+00 3.143901574725834536e+00 3.072640579257743809e+00 3.001818810830641837e+00 2.931574296925074208e+00 2.862095813235676189e+00 2.793030568571730043e+00 2.723982704981647629e+00 2.654578844748336053e+00 2.584661379953484328e+00 2.514507489509259841e+00 2.443985479003622174e+00 2.373015992845953548e+00 2.301565360998640841e+00 2.229503562478537759e+00 2.156453955930651034e+00 2.081635337560051369e+00 2.004346440370522231e+00 1.924176096066979369e+00 1.841130499150231969e+00 1.755378796196474411e+00 1.667033817885993585e+00 1.576192473319018461e+00 1.482949560225577557e+00 1.387380299592223309e+00 1.289704503667365998e+00 1.190334653307942858e+00 1.089495522150784268e+00 9.875145370141922285e-01 8.845235414993979361e-01 7.804658352161411017e-01 6.754654895493175104e-01 5.695733134646516760e-01 4.627885595000549301e-01 3.550421850709639671e-01 2.463670922227763072e-01 1.369289807911400203e-01 2.723221758507321510e-02 -8.194351619037831824e-02 -1.900722095846560933e-01 -2.971663245446904966e-01 -4.034347736100230009e-01 -5.088270377060837291e-01 -6.131975698446794354e-01 -7.162354609822116913e-01 -8.173129170361761453e-01 -9.158847235177773882e-01 -1.011485738601379580e+00 -1.103737593780692805e+00 -1.192290591857755544e+00 -1.276522497619524188e+00 -1.355865441037195751e+00 -1.429926913493119400e+00 -1.498240245868018405e+00 -1.560155147459212799e+00 -1.614999181704376952e+00 -1.662187413323479745e+00 -1.701255617041908863e+00 -1.732069686686926957e+00 -1.754609789419504295e+00 -1.768735357991090495e+00 -1.774486588550161059e+00 -1.772105144338297578e+00 -1.761860501084562713e+00 -1.744105879774217271e+00 -1.719202287634942650e+00 -1.687532851510454179e+00 -1.649629822299779391e+00 -1.606124811224475479e+00 -1.557557097616005137e+00 -1.504483447164219001e+00 -1.447728456391153884e+00 -1.388144954676860721e+00 -1.326493062078029084e+00 -1.263513228713335934e+00 -1.199863555644064661e+00 -1.136202298964050783e+00 -1.073201495944005046e+00 -1.011426170729599505e+00 -9.512958758382978885e-01 -8.931152337572214606e-01 -8.371484037596843564e-01 -7.836277764784611577e-01 -7.327161911239272740e-01 -6.845487175288766935e-01 -6.391716805705556226e-01 -5.966240828959143983e-01 -5.569012520494869278e-01 -5.198486405007276545e-01 -4.853668706076899042e-01 -4.533981143290528593e-01 -4.238639211289818576e-01 -3.966203446368634644e-01 -3.714957949469539500e-01 -3.483977569907512617e-01 -3.272652634216939305e-01 -3.080214137879115910e-01 -2.905376497442224704e-01 -2.746422936914951762e-01 -2.602362831960967071e-01 -2.472363388826988029e-01 -2.355360433393638431e-01 -2.249881842076515426e-01 -2.154362170484747097e-01 -2.068023204545301752e-01 -1.989762912676527051e-01 -1.918020118727681300e-01 -1.851277055800268911e-01 -1.788411106894600699e-01 -1.728681117597297145e-01 -1.671394216295349899e-01 -1.616036705812455843e-01 -1.562168658933829057e-01 -1.509490186446700299e-01 -1.457874426085612463e-01 -1.407539544203619819e-01 -1.358605930146739027e-01 -1.310937272743752935e-01 -1.264821043706487735e-01 -1.220540655313009371e-01 -1.178217237013099439e-01 -1.138000191514021431e-01 -1.099944901779408291e-01 -1.063906571517474475e-01 -1.029876640765572393e-01 -9.975713311368128444e-02 -9.666478480254192540e-02 -9.373926264662491015e-02 -9.102608698536496235e-02 -8.854215420583555485e-02 -8.628416660144333505e-02 -8.425626503453620408e-02 -8.243654362312113903e-02 -8.079178131672470897e-02 -7.930128654590873349e-02 -7.793946945594820708e-02 -7.668565626225209986e-02 -7.551701038109259745e-02 -7.439580241396670512e-02 -7.329714439533119297e-02 -7.219725131358545323e-02 -7.107832767110955352e-02 -6.993995639529182462e-02 -6.877183596773084329e-02 -6.757879317421089382e-02 -6.637421946648014437e-02 -6.516378677131928754e-02 -6.395571080840545264e-02 -6.275845554572878626e-02 -6.158019559684935196e-02 -6.042733450253146010e-02 -5.932094078079885868e-02 -5.828501898936411241e-02 -5.733015096914884090e-02 -5.643904338121952247e-02 -5.559354483353806664e-02 -5.481509777811910400e-02 -5.412126547245910135e-02 -5.350514084289492711e-02 -5.296462090135878320e-02 -5.250350631612721308e-02 -5.212030669856299037e-02 -5.182009284672101090e-02 -5.161093478713341121e-02 -5.149619563657037435e-02 -5.146854569805681123e-02 -5.150911225712934138e-02 -5.157385971061956287e-02 -5.164835774306603122e-02 -5.173131819402632114e-02 -5.179027820784665170e-02 -5.181778619815419207e-02 -5.182101039922898389e-02 -5.179875332903954854e-02 -5.175274714412675392e-02 -5.168378285439223507e-02 -5.159334403979476402e-02 -5.148796653056253447e-02 -5.135677897780493995e-02 -5.118660579285555512e-02 -5.099621561435918604e-02 -5.080567897057886029e-02 -5.063357587795308534e-02 -5.047618005016663023e-02 -5.032498679552344090e-02 -5.019967118924084648e-02 -5.009073343450967664e-02 -4.998854284206458165e-02 -4.989095217162495266e-02 -4.980061186316481203e-02 -4.971857012113073404e-02 -4.962542456008450786e-02 -4.951798148202360417e-02 -4.940869198264932760e-02 -4.930957785768261270e-02 -4.922890222209083677e-02 -4.915162109884757546e-02 -4.906867087437305486e-02 -4.897282856052281863e-02 -4.884462691495922160e-02 -4.867387774885276186e-02 -4.843695943612971733e-02 -4.811788908738776072e-02 -4.771768885108768066e-02 -4.722558875721927230e-02 -4.664144808792849983e-02 -4.599264826519969263e-02 -4.528410850016267863e-02 -4.450057379201213803e-02 -4.365520132158226541e-02 -4.276564743791563816e-02 -4.184840004996964735e-02 -4.092170361935865142e-02 -3.999813445509395327e-02 -3.907780092445875542e-02 -3.814703374523631396e-02 -3.720891789843983055e-02 -3.628371925483286908e-02 -3.539021309873272014e-02 -3.454107156884442253e-02 -3.374838460732573764e-02 -3.301725352501516664e-02 -3.235728033640727919e-02 -3.178542758050054151e-02 -3.128973538775750574e-02 -3.085761449823126723e-02 -3.048255841140787292e-02 -3.016013224674923832e-02 -2.988576823462626986e-02 -2.965275663878422230e-02 -2.946305080658334630e-02 -2.931074255435818510e-02 -2.918316913667386159e-02 -2.905931447306872584e-02 -2.891868985854026408e-02 -2.874925658334819001e-02 -2.853495114505436026e-02 -2.826477688489069384e-02 -2.793895797830031613e-02 -2.755693120882266034e-02 -2.712818722701798579e-02 -2.666381411364381060e-02 -2.617377786621678804e-02 -2.567200449626602654e-02 -2.516181783772586389e-02 -2.464133379634041859e-02 -2.412230819982263269e-02 -2.362648115072839283e-02 -2.316042063801258821e-02 -2.272202348011640588e-02 -2.230141082478959147e-02 -2.189104145843995958e-02 -2.149208049749495170e-02 -2.111140954569392519e-02 -2.076181043049185604e-02 -2.044879044500131499e-02 -2.016662531926823043e-02 -1.990982028783393892e-02 -1.966841653738060636e-02 -1.942383332749608726e-02 -1.916490578722507276e-02 -1.888610096758773504e-02 -1.858183187798953528e-02 -1.825979228146278055e-02 -1.793054284149722677e-02 -1.759941214605620363e-02 -1.726979241295095724e-02 -1.694095884847009181e-02 -1.660781438199773752e-02 -1.626045812031561011e-02 -1.590038822540659758e-02 -1.553166789287727112e-02 -1.514795766493236273e-02 -1.472825251326041751e-02 -1.426537207508406235e-02 -1.377064210348523388e-02 -1.324831049006480743e-02 -1.270831245345932503e-02 -1.215969028172267374e-02 -1.160410715218969380e-02 -1.104155332902813369e-02 -1.046270259174601758e-02 -9.868072038492409215e-03 -9.272983603928364182e-03 -8.682594398674234326e-03 -8.090608768106175019e-03 -7.497527276394591600e-03 -6.910577957323166265e-03 -6.339608332714824490e-03 -5.802336196244678446e-03 -5.320654399062471618e-03 -4.902111102792483521e-03 -4.541150296267726372e-03 -4.231313981095122245e-03 -3.958391643872016807e-03 -3.722486655923271104e-03 -3.525163341934756112e-03 -3.357926098101163270e-03 -3.222972165303802927e-03 -3.116424258027647443e-03 -3.022253835483004747e-03 -2.922342976974440232e-03 -2.810327919472013769e-03 -2.685073563647985551e-03 -2.531809367046472525e-03 -2.334339415051581157e-03 -2.080546084238382720e-03 -1.767046990246642912e-03 -1.407350293225501092e-03 -1.005130312198496134e-03 -5.551984790019282023e-04 -6.084712161026628596e-05 4.575276950804924025e-04 9.839053627362231991e-04 1.520362583304443738e-03 2.057305554201513398e-03 2.574783334262739642e-03 3.048212438215375242e-03 3.458478356834798761e-03 3.793342415595674089e-03 4.033598696180765164e-03 4.167590172562393724e-03 4.201962796603411765e-03 4.152860703969654677e-03 4.027799447503255248e-03 3.840521625179449394e-03 3.611961942764640998e-03 3.358893759884795660e-03 3.114124199259382664e-03 2.918675678062865320e-03 2.789426481879742070e-03 2.729325360954937274e-03 2.743743328697589856e-03 2.828420007433496419e-03 2.990956396518751337e-03 3.244776034466184678e-03 3.598889685253070514e-03 4.059765676854870664e-03 4.620013717300586187e-03 5.270944001051824923e-03 6.003941385499977912e-03 6.813391938161550421e-03 7.687924958647146534e-03 8.610514601044616523e-03 9.569069712473121658e-03 1.054720540033710074e-02 1.152859834181454990e-02 1.249740775692304018e-02 1.343552080215038025e-02 1.432133289193540659e-02 1.512034790048036315e-02 1.580852988099437639e-02 1.638027881453280044e-02 1.682512858108523024e-02 1.713805564477580146e-02 1.733427438202125859e-02 1.744360249042023470e-02 1.748840160479125938e-02 1.748644610168403890e-02 1.746047473626910485e-02 1.741462914154201513e-02 1.734334094384026859e-02 1.724595409501845922e-02 1.712445267784069858e-02 1.699026755408258871e-02 1.685517319981715001e-02 1.671721469833716001e-02 1.656040470267032549e-02 1.637166407328093098e-02 1.614917874491347827e-02 1.589544560469928480e-02 1.561456538688513196e-02 1.531729581061056639e-02 1.500787042668335486e-02 1.469061973230822299e-02 1.437480863245810953e-02 1.406297048201832212e-02 1.376565061912368021e-02 1.349641896694412507e-02 1.326013018672153598e-02 1.305701835701025826e-02 1.289407456676475161e-02 1.277502095330313586e-02 1.269750357661701690e-02 1.266027415603279693e-02 1.266057170067684534e-02 1.270138991178236532e-02 1.277425191068337629e-02 1.286734347967376235e-02 1.298624652719961720e-02 1.313569666924165741e-02 1.330698345195274745e-02 1.349017690566477884e-02 1.367894411021069317e-02 1.386113712558909028e-02 1.401563183140130259e-02 1.412788631648689841e-02 1.418937180369562318e-02 1.418978878544036731e-02 1.413062417779806235e-02 1.402373689389938005e-02 1.387096447615062539e-02 1.366970918288362008e-02 1.341796468799661551e-02 1.311816076700373507e-02 1.278503539157329477e-02 1.243017581421828471e-02 1.206692023422593213e-02 1.171227476855761854e-02 1.137762737466693763e-02 1.106804080473406532e-02 1.078944130804764326e-02 1.054661320339322569e-02 1.033381716937245218e-02 1.014632737125487766e-02 9.989075980509600633e-03 9.862391573352030649e-03 9.761027427684778462e-03 9.686764542934843403e-03 9.644337488619439402e-03 9.631478463916570698e-03 9.638166193386261960e-03 9.647467318794136770e-03 9.643528489194815034e-03 9.617975391946732844e-03 9.563684780749266701e-03 9.482397493147033674e-03 9.382503940513819973e-03 9.259945205871367158e-03 9.109653396734890274e-03 8.935099687771369537e-03 8.739412392336561031e-03 8.519313030033871803e-03 8.271735854586619030e-03 8.003623796672215684e-03 7.721734483448476627e-03 7.431921269814588393e-03 7.142777435735984948e-03 6.859391440863393807e-03 6.579306063169393370e-03 6.303686258165748513e-03 6.041026483230058086e-03 5.796978453403718590e-03 5.572976405411093903e-03 5.374094796550127340e-03 5.208014547748530954e-03 5.071118881905138653e-03 4.958880518443155305e-03 4.868980918664070345e-03 4.796846750973748907e-03 4.735471657054138306e-03 4.685421911025881847e-03 4.657540695974696221e-03 4.646142990262870642e-03 4.638329518641515214e-03 4.628402086498437096e-03 4.611487316809603776e-03 4.578476928450037065e-03 4.524946820750608278e-03 4.451830806778668548e-03 4.355420523076830586e-03 4.237069916948235648e-03 4.104032871428936469e-03 3.961588352082802411e-03 3.818564899214227371e-03 3.684628017942316591e-03 3.561403179580160949e-03 3.451892038296038023e-03 3.361127736122539872e-03 3.289924012571523310e-03 3.240205855362041087e-03 3.216198197797774661e-03 3.224220489161416098e-03 3.268354809230846619e-03 3.347208641846097926e-03 3.455726881850855470e-03 3.588306758866139506e-03 3.743150915937500101e-03 3.915378672097968166e-03 4.100566899035987950e-03 4.293606962998058191e-03 4.489525830295854059e-03 4.684055886309032579e-03 4.872133395500556630e-03 5.048600773987579199e-03 5.206882434806534010e-03 5.340207567627708318e-03 5.447863544272967679e-03 5.533985372228180516e-03 5.602505715467286790e-03 5.650936709427838156e-03 5.667716370263479325e-03 5.654651028115201261e-03 5.621089992029093541e-03 5.568339308200651039e-03 5.498727478357445797e-03 5.419720185432044118e-03 5.329485062935054862e-03 5.224550961546829686e-03 5.109522797529943150e-03 4.993738451913885823e-03 4.884972085240947559e-03 4.789330347965047030e-03 4.710528918514238911e-03 4.645564700324202739e-03 4.594529059499148638e-03 4.558040004358297759e-03 4.531795123817253246e-03 4.514252344007197576e-03 4.508072492386598629e-03 4.515377755724404168e-03 4.530940701364082057e-03 4.548617303317542548e-03 4.564847551937440545e-03 4.571850323088613721e-03 4.558468156505905006e-03 4.515519836698244499e-03 4.440633707132032870e-03 4.331614317327654728e-03 4.187460028209896712e-03 4.008201589353277416e-03 3.795300245063491784e-03 3.547634517576180729e-03 3.266161740493038479e-03 2.962411121500679173e-03 2.650409591403519310e-03 2.339297950193445358e-03 2.036357204799926074e-03 1.749495872566703136e-03 1.489322415952634704e-03 1.269038857880305099e-03 1.094862111765168566e-03 9.670672082768595745e-04 8.886677011845749152e-04 8.582482828354883603e-04 8.712463094636205274e-04 9.292338527191208036e-04 1.034155286050643385e-03 1.185036825035660005e-03 1.373800623643595641e-03 1.588711949895834329e-03 1.818316649963595474e-03 2.054098492668371238e-03 2.288632411544701609e-03 2.510761924910778417e-03 2.713475172746724826e-03 2.892347141709984866e-03 3.035807774876855131e-03 3.134305285767385006e-03 3.182630892051023855e-03 3.176949702325389778e-03 3.115633403290149137e-03 3.000317589894744771e-03 2.837217906943042753e-03 2.638797922737910404e-03 2.416585470607824152e-03 2.177681964144461205e-03 1.931115608207002732e-03 1.685836518742593604e-03 1.450252865832234866e-03 1.231524455406763849e-03 1.036592353196323993e-03 8.738057353857037884e-04 7.460237176490237127e-04 6.467325400400705110e-04 5.752921757961231355e-04 5.325697815936310600e-04 5.155427002844319151e-04 5.180331259052365321e-04 5.323884100105007698e-04 5.549619775566582086e-04 5.851214386571779343e-04 6.236117362257501129e-04 6.708827798205113657e-04 7.229810849996576305e-04 7.763991610903828861e-04 8.299708474509576855e-04 8.798263083164472448e-04 9.237737215699280691e-04 9.637636085361913491e-04 1.003413069788152562e-03 1.041356808634201492e-03 1.076378584943336186e-03 1.113054161978575124e-03 1.156140590176107583e-03 1.206132456448101922e-03 1.267638515291233045e-03 1.340964797733584096e-03 1.420717037691523674e-03 1.507645230194084446e-03 1.600664138817043704e-03 1.695425301939745312e-03 1.790398537490347271e-03 1.881172056813267164e-03 1.961035418519465473e-03 2.027376049708635650e-03 2.075711922940818872e-03 2.098324153629406441e-03 2.088260600995460198e-03 2.041403567089781611e-03 1.958196521857199536e-03 1.838801088368992830e-03 1.683759348116497384e-03 1.500764990264472337e-03 1.293852896502800665e-03 1.065119608010972520e-03 8.184778103429744345e-04 5.582745635529435570e-04 2.894471129802930038e-04 1.558050745017677818e-05 -2.604273190843576016e-04 -5.375687006817331075e-04 -8.133283821579236766e-04 -1.080156449597636549e-03 -1.331871098572563403e-03 -1.565297967158899191e-03 -1.776645920884638817e-03 -1.963239716293352193e-03 -2.122865828992472580e-03 -2.256444401546542355e-03 -2.364424837509521322e-03 -2.445248426699490538e-03 -2.500928862824271584e-03 -2.538549968137224222e-03 -2.561194402678899917e-03 -2.571447471930998763e-03 -2.573222219626783783e-03 -2.566545213083441454e-03 -2.554576460673710359e-03 -2.541524260072038424e-03 -2.526901160535896876e-03 -2.509920562333886607e-03 -2.491777639493691215e-03 -2.470342077187777374e-03 -2.444057912088709594e-03 -2.410144961851002840e-03 -2.363595955770533483e-03 -2.301622996907800797e-03 -2.224131745636690263e-03 -2.137933711303326850e-03 -2.048640211695793717e-03 -1.957867028798623496e-03 -1.868081046108737223e-03 -1.778698458361200122e-03 -1.688437126869909641e-03 -1.598115413177694094e-03 -1.506137538836284026e-03 -1.411577235032742197e-03 -1.317742113582163858e-03 -1.225800631736204994e-03 -1.133317925124953211e-03 -1.037985935089507511e-03 -9.414456912128056978e-04 -8.469596657466032380e-04 -7.549451161311601655e-04 -6.660847354037725473e-04 -5.823387961673130199e-04 -5.066638692247898805e-04 -4.421030756420968669e-04 -3.932714176226857240e-04 -3.628301684951650528e-04 -3.515149248347585083e-04 -3.573198876029282621e-04 -3.762547403006839472e-04 -4.044849175721711154e-04 -4.353586053399433747e-04 -4.640443594719186396e-04 -4.881727941057970033e-04 -5.061411033463756107e-04 -5.174319031418465192e-04 -5.218912647791092499e-04 -5.193774663249332152e-04 -5.118614640871217703e-04 -5.006186258606666606e-04 -4.870122402753839994e-04 -4.736315627234003942e-04 -4.633923436455217315e-04 -4.560438328662635293e-04 -4.466393188538343717e-04 -4.339811768067462772e-04 -4.193989411539408851e-04 -4.016265494247196755e-04 -3.816064771012817047e-04 -3.625166511532652153e-04 -3.459050376918753125e-04 -3.352922764209582268e-04 -3.320163139426289198e-04 -3.353762525625560154e-04 -3.466580152722649119e-04 -3.666886576830711945e-04 -3.964401742357227115e-04 -4.352385876887801368e-04 -4.786698169406064518e-04 -5.254856337008040855e-04 -5.751205156557530514e-04 -6.259140155940494735e-04 -6.770813813590870547e-04 -7.263774636694704957e-04 -7.714681729943304294e-04 -8.111907135966124009e-04 -8.465029809743018514e-04 -8.747525968275436745e-04 -8.935333198184238716e-04 -9.037387981898951060e-04 -9.073907979948431625e-04 -9.047374308694934803e-04 -8.937783385347766209e-04 -8.721396776550566004e-04 -8.411665434821358851e-04 -8.047123305601541895e-04 -7.620937207655329067e-04 -7.121836517090106723e-04 -6.556603649005715313e-04 -5.931928350904748341e-04 -5.247708800415267719e-04 -4.507631313623883815e-04 -3.733966014772792386e-04 -2.942510792740522059e-04 -2.109833823252138963e-04 -1.217536014180389033e-04 -2.982398730137390472e-05 6.062114698433796432e-05 1.466148330094702024e-04 2.248298572839345540e-04 2.942306544908590039e-04 3.534262513906856126e-04 4.011857070645497882e-04 4.386856487265501994e-04 4.657348135601903361e-04 4.795775921587670278e-04 4.770137082765347342e-04 4.582290319338827231e-04 4.265741376885765629e-04 3.841358229576081681e-04 3.330672633555797901e-04 2.761658453506836419e-04 2.134178658606267209e-04 1.463442704820478585e-04 7.884157750752580907e-05 1.572049720041570481e-05 -4.227841282466223566e-05 -9.695752237484991931e-05 -1.474850136380725929e-04 -1.922624197264119483e-04 -2.310131495544881161e-04 -2.650966511988823993e-04 -2.953237662601485448e-04 -3.196435420397760081e-04 -3.360827542202321386e-04 -3.454378467398541014e-04 -3.468741932058351735e-04 -3.416929864950373451e-04 -3.328935665814101649e-04 -3.208938186539567368e-04 -3.062329823828265941e-04 -2.921356842800091821e-04 -2.811665028456663759e-04 -2.748031067065954958e-04 -2.763868940437739022e-04 -2.868319680956422577e-04 -3.034621544062820336e-04 -3.218725978462672402e-04 -3.384343287404683112e-04 -3.524467059931399998e-04 -3.630073694138656430e-04 -3.693575378723502368e-04 -3.709620231462751154e-04 -3.661188446556691047e-04 -3.532005463550461858e-04 -3.308396433558255176e-04 -2.993644161909102827e-04 -2.596414740145984771e-04 -2.110786842059329729e-04 -1.570968780305893311e-04 -1.030116155371903035e-04 -4.901573859037063052e-05 4.877496401210854732e-06 5.583079079992661273e-05 1.014910517090164034e-04 1.385405611775830659e-04 1.648910872853125674e-04 1.803283982503940328e-04 1.843140713368995875e-04 1.770213580624419719e-04 1.586209092476736221e-04 1.299289481449762348e-04 9.005724345185301891e-05 3.858111387631743550e-05 -2.289745785377834963e-05 -9.452647269417649434e-05 -1.750098479378738373e-04 -2.628513673251365972e-04 -3.585937119190258336e-04 -4.583903492320798127e-04 -5.547273822929469494e-04 -6.433145454494437233e-04 -7.224815695486708905e-04 -7.883180995355349623e-04 -8.379748405929920334e-04 -8.722217237009226038e-04 -8.922491904839622776e-04 -8.968103206705448603e-04 -8.846364882265099526e-04 -8.556680488730736322e-04 -8.087896607499923431e-04 -7.465854158677711228e-04 -6.735465162124314349e-04 -5.907636532964404994e-04 -4.997757278310681383e-04 -4.050702530790863294e-04 -3.101228960995037597e-04 -2.182522495149587672e-04 -1.310542293949325428e-04 -4.831538638344970438e-05 2.919374284433709846e-05 1.015947197817597923e-04 1.679886555568813403e-04 2.265439510853797800e-04 2.760467211404388742e-04 3.149904925222276643e-04 3.422343925996375498e-04 3.546712336622284342e-04 3.505035372620042555e-04 3.313356606911145412e-04 2.982878896564849277e-04 2.528760284217256623e-04 1.968106007740023315e-04 1.315817977185550301e-04 5.876424540606352102e-05 -1.824579538799706892e-05 -9.434870617394517820e-05 -1.643600026325486982e-04 -2.272171486343404752e-04 -2.863718139629711345e-04 -3.421299706756928630e-04 -3.918442153803771322e-04 -4.366826263254964353e-04 -4.767999035473022718e-04 -5.086707938427880750e-04 -5.312814944988435498e-04 -5.457353723818855187e-04 -5.519042529569255680e-04 -5.492332812686204734e-04 -5.384370081123824106e-04 -5.181719872012033757e-04 -4.859837124640943931e-04 -4.420840088868015910e-04 -3.862424543399603678e-04 -3.193623289422771808e-04 -2.445675715594054951e-04 -1.632357038808215401e-04 -7.586049823075013618e-05 1.597206501626141986e-05 1.102591289720818504e-04 2.034522631042816505e-04 2.936652241077052951e-04 3.811855437460469169e-04 4.658849335680338190e-04 5.471233083415663091e-04 6.214267076772579494e-04 6.877428115118805647e-04 7.447598579198694800e-04 7.891027473658574279e-04 8.181924833852377912e-04 8.315372980949582542e-04 8.302625116155160252e-04 8.138632812305589791e-04 7.829332740638011469e-04 7.385286759183911504e-04 6.813922871237013991e-04 6.116655070370511857e-04 5.299249262078835863e-04 4.385839438613516918e-04 3.395370004732360322e-04 2.340082365179475474e-04 1.253987603812953440e-04 1.588910666690040649e-05 -9.353107829500979450e-05 -1.985268066080009622e-04 -2.963408799852135754e-04 -3.860153205080202668e-04 -4.661749782144939715e-04 -5.358723530618750459e-04 -5.941261027425904194e-04 -6.401774606493398738e-04 -6.725788414377238157e-04 -6.911316531942475992e-04 -6.960644292395090985e-04 -6.870539471696118089e-04 -6.651505988247365282e-04 -6.321379175696279808e-04 -5.893853324945245303e-04 -5.382572811149051104e-04 -4.802618554151094621e-04 -4.162446953391426771e-04 -3.483176500115973961e-04 -2.776729111748218667e-04 -2.052794220889246277e-04 -1.312675956934433730e-04 -5.558736608352824599e-05 1.934929301189262929e-05 9.266494719439247879e-05 1.634470522717179283e-04 2.311071417084925236e-04 2.949084462040988189e-04 3.540008563828796889e-04 4.073093859416855242e-04 4.512914471912531436e-04 4.829049954353202556e-04 5.023758079119918646e-04 5.106698353348048530e-04 5.094719212633503844e-04 5.028668802251716474e-04 4.933963569049987230e-04 4.821958385605672713e-04 4.711479187782148526e-04 4.603073647910346962e-04 4.477241575093597603e-04 4.337036641490943541e-04 4.200171266283449223e-04 4.078607829281573251e-04 3.974087627408547704e-04 3.863814897436734438e-04 3.729338738709235285e-04 3.561163865577745766e-04 3.352506608133556856e-04 3.116835969599863164e-04 2.850480742193125389e-04 2.533464725248480223e-04 2.167281114262762081e-04 1.766381175312880993e-04 1.333696404716951459e-04 8.601204367548152818e-05 3.311845954908363213e-05 -2.524917820303541893e-05 -8.866507288962871894e-05 -1.557294699664540580e-04 -2.242844962562651895e-04 -2.925267900427070203e-04 -3.567550991182876288e-04 -4.156699482462415315e-04 -4.682944726993988963e-04 -5.143514406107307577e-04 -5.545260468469434892e-04 -5.866643381033523688e-04 -6.088150383052656073e-04 -6.194477384777194798e-04 -6.173485584815129740e-04 -6.045505046327250692e-04 -5.831727290719719223e-04 -5.551513252410088597e-04 -5.236415360865415147e-04 -4.913850207950059071e-04 -4.589890604880233690e-04 -4.271106515364494344e-04 -3.968484885047331850e-04 -3.686708319407426201e-04 -3.443682090721262093e-04 -3.252304665744649645e-04 -3.122791736652830510e-04 -3.067688599142515821e-04 -3.077671443564959641e-04 -3.130180728363801332e-04 -3.233138986930396766e-04 -3.403232473760797044e-04 -3.629838584987277184e-04 -3.872309129386141552e-04 -4.101189811113684774e-04 -4.314096640074191469e-04 -4.505269564303053184e-04 -4.669903440936750208e-04 -4.794719955388453483e-04 -4.857794765646085075e-04 -4.851142341106033304e-04 -4.779152887456009774e-04 -4.649753926466758738e-04 -4.465368109591973458e-04 -4.233974941448967119e-04 -3.967093402905035385e-04 -3.654877048408838522e-04 -3.298119468484479039e-04 -2.921290747649619296e-04 -2.525690420097301270e-04 -2.128731174193335129e-04 -1.759310668098083841e-04 -1.414076644384136550e-04 -1.101713771347705151e-04 -8.383265979794787826e-05 -5.967336331016807882e-05 -3.572996461872167406e-05 -1.437704797661865097e-05 2.517207961958908835e-06 1.292319334228637928e-05 1.476771168064383577e-05 6.755393381673371889e-06 -1.110916586613899804e-05 -3.882581438498754201e-05 -7.933630247457246210e-05 -1.347451362467243230e-04 -2.016692189084935694e-04 -2.769065133904069498e-04 -3.602745386547742679e-04 -4.500745382270965322e-04 -5.462197198164951695e-04 -6.511225552535693240e-04 -7.677184725523589215e-04 -8.938652616730519140e-04 -1.026474003042038285e-03 -1.167149960116180274e-03 -1.313824617492419938e-03 -1.462035309056898547e-03 -1.609162970056796094e-03 -1.752865657088487072e-03 -1.890741400892299862e-03 -2.020036660905312476e-03 -2.138039418165094130e-03 -2.244328712073792587e-03 -2.337953014531671259e-03 -2.418271023335069603e-03 -2.485564646435824143e-03 -2.538665701310637013e-03 -2.577888541437325931e-03 -2.603418456895802147e-03 -2.614327995678386585e-03 -2.612439395374095696e-03 -2.599199077771473243e-03 -2.574920926815181532e-03 -2.544037653713832059e-03 -2.509192480090363664e-03 -2.468041840523571562e-03 -2.417828662842201604e-03 -2.358304314130033053e-03 -2.290113903313434340e-03 -2.212952968571144097e-03 -2.129382066938412255e-03 -2.042587025932102174e-03 -1.952615682563788035e-03 -1.858096163468658801e-03 -1.761108089374345542e-03 -1.667113892192442770e-03 -1.578652109272556114e-03 -1.496873999240720676e-03 -1.420454948179515620e-03 -1.348409511341415457e-03 -1.282257990210144971e-03 -1.223937134088415313e-03 -1.174187934960442548e-03 -1.133192433481956807e-03 -1.102325139482759897e-03 -1.080597411748138170e-03 -1.066949432733443892e-03 -1.060989615858966284e-03 -1.061285067978437469e-03 -1.066111914970906127e-03 -1.073250702222174058e-03 -1.078015712533408887e-03 -1.077749455867610395e-03 -1.069758681500769526e-03 -1.048132102668943022e-03 -1.007660578327206069e-03 -9.458222532815890871e-04 -8.629105675441520185e-04 -7.586120807078280959e-04 -6.315431900439372193e-04 -4.782287652477026918e-04 -2.966312254160663464e-04 -8.805635419939505937e-05 1.428170538710776816e-04 3.877049634817136825e-04 6.366873125909847109e-04 8.816710012307660271e-04 1.118695697030908098e-03 1.342926801343062582e-03 1.552862957924540377e-03 1.749209828802167355e-03 1.929317141162387172e-03 2.090638103714022311e-03 2.233818574554097269e-03 2.363253058628070336e-03 2.480362237525041147e-03 2.584797797578905487e-03 2.677107012696550159e-03 2.756719854705338979e-03 2.823957155033779420e-03 2.878603517082543861e-03 2.921986010647879828e-03 2.960004205608657291e-03 2.997554500433902147e-03 3.036341733881314786e-03 3.078540075358716932e-03 3.127122107814454821e-03 3.185586232764575643e-03 3.256592045907572008e-03 3.339680187477260531e-03 3.432494437258695741e-03 3.535613348595263716e-03 3.645702055771048167e-03 3.759660825998732692e-03 3.878212416220792880e-03 3.999267410430329406e-03 4.122261939950980225e-03 4.245034181774305637e-03 4.362330578015369276e-03 4.469760165406233554e-03 4.565719123214927178e-03 4.647831647390514298e-03 4.715765456720893978e-03 4.771865980438161348e-03 4.817755244211005539e-03 4.853528642490209655e-03 4.878758795198216702e-03 4.894646282369179147e-03 4.901332416815340487e-03 4.902042958567477682e-03 4.900350491881859394e-03 4.897989369189489905e-03 4.893262319369900970e-03 4.882852570190027164e-03 4.869089135934187573e-03 4.853241609962664904e-03 4.833717610340806936e-03 4.814850885667361358e-03 4.805223803390677728e-03 4.809890234706210022e-03 4.828171112308668467e-03 4.856056338166644948e-03 4.888720393485347648e-03 4.920890495867823178e-03 4.948142578346630127e-03 4.965976835082548668e-03 4.969652086338385844e-03 4.954862305749062334e-03 4.918461405144673726e-03 4.859162294745211080e-03 4.774892204444432936e-03 4.666471482549620214e-03 4.532921890854853947e-03 4.370474852790105086e-03 4.179833840640957004e-03 3.962912851985168905e-03 3.722356607347741125e-03 3.463389093765527338e-03 nan nan nan nan nan nan nan nan nan nan nan nan nan nan nan nan nan nan nan nan nan nan nan nan nan nan nan nan nan nan nan nan nan nan nan nan nan nan nan nan nan nan nan nan nan nan nan nan nan nan nan nan nan nan nan nan nan nan nan nan nan nan nan nan nan nan nan nan nan nan nan nan nan nan nan nan nan nan nan nan nan nan nan nan nan nan nan nan nan nan nan nan nan nan nan nan nan nan nan nan nan nan nan nan nan nan nan nan nan nan nan nan nan nan nan nan nan nan nan nan nan nan nan nan nan nan nan nan nan nan nan nan nan nan nan nan nan nan nan nan nan nan nan nan nan nan nan nan nan nan nan nan nan nan nan nan nan nan nan nan nan nan nan nan nan nan nan nan nan nan nan nan nan nan nan nan nan nan nan nan nan nan nan nan nan nan nan nan nan nan nan nan nan nan nan nan nan nan nan
[truncated: 246,423 more chars]
