# Supplementary material for: Multipolar electric and magnetic contributions to sum-frequency generation spectra reveal biaxial interfacial water structure
Source: Nat Commun. 2026 May 13;17:4333. doi: 10.1038/s41467-026-72345-4 (PMC13172427; doi:10.1038/s41467-026-72345-4)
Supplement: Supplementary file 3 — Source data [file 41467_2026_72345_MOESM3_ESM.zip › SourceData/SuppFig7(c).txt]

# z, f, syyz_this_work
0.000000000000000000e+00 3.003119287812499806e+03 4.075488035047187402e-02
5.000000000000000000e-01 3.003119287812499806e+03 -2.940114584521089092e-02
1.000000000000000000e+00 3.003119287812499806e+03 -1.595509438974273414e-02
1.500000000000000000e+00 3.003119287812499806e+03 1.846053163373223213e-02
2.000000000000000000e+00 3.003119287812499806e+03 -2.878737206249539827e-04
2.500000000000000000e+00 3.003119287812499806e+03 1.556598808221179055e-02
3.000000000000000000e+00 3.003119287812499806e+03 -2.932145042344794922e-02
3.500000000000000000e+00 3.003119287812499806e+03 -8.646294817608483202e-03
4.000000000000000000e+00 3.003119287812499806e+03 3.812490501958156440e-03
4.500000000000000000e+00 3.003119287812499806e+03 1.116694180561505351e-02
5.000000000000000000e+00 3.003119287812499806e+03 -2.118129171840409108e-02
5.500000000000000000e+00 3.003119287812499806e+03 3.520903575182605244e-03
6.000000000000000000e+00 3.003119287812499806e+03 -1.946434084090245542e-02
6.500000000000000000e+00 3.003119287812499806e+03 2.340077545659805316e-02
7.000000000000000000e+00 3.003119287812499806e+03 -8.436647207931894168e-03
7.500000000000000000e+00 3.003119287812499806e+03 3.840113224729789065e-03
8.000000000000000000e+00 3.003119287812499806e+03 -3.029460428870345973e-02
8.500000000000000000e+00 3.003119287812499806e+03 1.606608055398862922e-02
9.000000000000000000e+00 3.003119287812499806e+03 7.877124907177020241e-03
9.500000000000000000e+00 3.003119287812499806e+03 -2.230049604170511804e-02
1.000000000000000000e+01 3.003119287812499806e+03 -3.886637476243158529e-02
1.050000000000000000e+01 3.003119287812499806e+03 -5.969388150684288782e-03
1.100000000000000000e+01 3.003119287812499806e+03 -8.426048582506207030e-02
1.150000000000000000e+01 3.003119287812499806e+03 -3.610582229520805514e-02
1.200000000000000000e+01 3.003119287812499806e+03 -4.089008282010657414e-02
1.250000000000000000e+01 3.003119287812499806e+03 -4.153026776608886167e-02
1.300000000000000000e+01 3.003119287812499806e+03 -2.603990685338149202e-02
1.350000000000000000e+01 3.003119287812499806e+03 -1.806135498754988730e-02
1.400000000000000000e+01 3.003119287812499806e+03 -4.891254644116243243e-03
1.450000000000000000e+01 3.003119287812499806e+03 -3.235161228585523192e-03
1.500000000000000000e+01 3.003119287812499806e+03 -3.655729423052397399e-04
1.550000000000000000e+01 3.003119287812499806e+03 -4.474636353180018423e-05
1.600000000000000000e+01 3.003119287812499806e+03 3.302098846563505306e-05
1.650000000000000000e+01 3.003119287812499806e+03 1.256409013159230702e-04
1.700000000000000000e+01 3.003119287812499806e+03 -5.573586134309915487e-05
1.750000000000000000e+01 3.003119287812499806e+03 -3.467135994822996157e-05
1.800000000000000000e+01 3.003119287812499806e+03 2.744082144676850452e-05
1.850000000000000000e+01 3.003119287812499806e+03 -2.361140335894673921e-05
1.900000000000000000e+01 3.003119287812499806e+03 -2.121976501494510076e-05
1.950000000000000000e+01 3.003119287812499806e+03 7.306099364864348039e-08
0.000000000000000000e+00 3.004161675624999134e+03 4.090176528487721175e-02
5.000000000000000000e-01 3.004161675624999134e+03 -2.905889631212458038e-02
1.000000000000000000e+00 3.004161675624999134e+03 -1.716148557330595195e-02
1.500000000000000000e+00 3.004161675624999134e+03 1.640405061497259703e-02
2.000000000000000000e+00 3.004161675624999134e+03 6.476575577736744119e-04
2.500000000000000000e+00 3.004161675624999134e+03 1.507368751050715792e-02
3.000000000000000000e+00 3.004161675624999134e+03 -3.006067759800325895e-02
3.500000000000000000e+00 3.004161675624999134e+03 -1.003808814533015646e-02
4.000000000000000000e+00 3.004161675624999134e+03 4.328703180261983009e-03
4.500000000000000000e+00 3.004161675624999134e+03 8.729348657080481660e-03
5.000000000000000000e+00 3.004161675624999134e+03 -2.017945499546283314e-02
5.500000000000000000e+00 3.004161675624999134e+03 2.780683418225476759e-03
6.000000000000000000e+00 3.004161675624999134e+03 -1.885886102833297939e-02
6.500000000000000000e+00 3.004161675624999134e+03 2.383274870426709338e-02
7.000000000000000000e+00 3.004161675624999134e+03 -7.843747972258022227e-03
7.500000000000000000e+00 3.004161675624999134e+03 2.373700679879429953e-03
8.000000000000000000e+00 3.004161675624999134e+03 -3.065002923453635092e-02
8.500000000000000000e+00 3.004161675624999134e+03 1.607220356847396600e-02
9.000000000000000000e+00 3.004161675624999134e+03 8.571682191759912375e-03
9.500000000000000000e+00 3.004161675624999134e+03 -2.251607377266390264e-02
1.000000000000000000e+01 3.004161675624999134e+03 -3.983765306949788726e-02
1.050000000000000000e+01 3.004161675624999134e+03 -4.180610185821279773e-03
1.100000000000000000e+01 3.004161675624999134e+03 -8.503230538354271395e-02
1.150000000000000000e+01 3.004161675624999134e+03 -3.515359428049174423e-02
1.200000000000000000e+01 3.004161675624999134e+03 -4.095466003951409029e-02
1.250000000000000000e+01 3.004161675624999134e+03 -4.190353172500843604e-02
1.300000000000000000e+01 3.004161675624999134e+03 -2.666934431894008375e-02
1.350000000000000000e+01 3.004161675624999134e+03 -1.830149348581611157e-02
1.400000000000000000e+01 3.004161675624999134e+03 -5.479308833904732168e-03
1.450000000000000000e+01 3.004161675624999134e+03 -2.619664736153598864e-03
1.500000000000000000e+01 3.004161675624999134e+03 -3.885340556170441772e-04
1.550000000000000000e+01 3.004161675624999134e+03 5.438666950582551191e-05
1.600000000000000000e+01 3.004161675624999134e+03 -5.837251416792723849e-05
1.650000000000000000e+01 3.004161675624999134e+03 9.357758183472546167e-05
1.700000000000000000e+01 3.004161675624999134e+03 -8.832857784856755110e-06
1.750000000000000000e+01 3.004161675624999134e+03 -3.777402800343702028e-05
1.800000000000000000e+01 3.004161675624999134e+03 2.567787852088043086e-05
1.850000000000000000e+01 3.004161675624999134e+03 -2.310679432066839554e-05
1.900000000000000000e+01 3.004161675624999134e+03 -2.343204964520779736e-05
1.950000000000000000e+01 3.004161675624999134e+03 -2.361559644950028035e-06
0.000000000000000000e+00 3.005204063437499826e+03 4.065964998652827483e-02
5.000000000000000000e-01 3.005204063437499826e+03 -2.864854805494857284e-02
1.000000000000000000e+00 3.005204063437499826e+03 -1.831357194378124137e-02
1.500000000000000000e+00 3.005204063437499826e+03 1.437907207509507047e-02
2.000000000000000000e+00 3.005204063437499826e+03 1.564685481542456421e-03
2.500000000000000000e+00 3.005204063437499826e+03 1.424061806544222805e-02
3.000000000000000000e+00 3.005204063437499826e+03 -3.045172801895792980e-02
3.500000000000000000e+00 3.005204063437499826e+03 -1.138836117062293381e-02
4.000000000000000000e+00 3.005204063437499826e+03 4.814625466864719955e-03
4.500000000000000000e+00 3.005204063437499826e+03 6.231338760883760840e-03
5.000000000000000000e+00 3.005204063437499826e+03 -1.893811193211393518e-02
5.500000000000000000e+00 3.005204063437499826e+03 2.101692226023763130e-03
6.000000000000000000e+00 3.005204063437499826e+03 -1.811439464405448230e-02
6.500000000000000000e+00 3.005204063437499826e+03 2.396379889430274440e-02
7.000000000000000000e+00 3.005204063437499826e+03 -7.257035266675353029e-03
7.500000000000000000e+00 3.005204063437499826e+03 8.767610923651569625e-04
8.000000000000000000e+00 3.005204063437499826e+03 -3.056573531814598538e-02
8.500000000000000000e+00 3.005204063437499826e+03 1.546998493971626226e-02
9.000000000000000000e+00 3.005204063437499826e+03 9.502307587675963216e-03
9.500000000000000000e+00 3.005204063437499826e+03 -2.266696750710241529e-02
1.000000000000000000e+01 3.005204063437499826e+03 -4.067027445231614913e-02
1.050000000000000000e+01 3.005204063437499826e+03 -2.647881030705653230e-03
1.100000000000000000e+01 3.005204063437499826e+03 -8.553884102307429682e-02
1.150000000000000000e+01 3.005204063437499826e+03 -3.445275982782262242e-02
1.200000000000000000e+01 3.005204063437499826e+03 -4.116607616371387862e-02
1.250000000000000000e+01 3.005204063437499826e+03 -4.235977272093161689e-02
1.300000000000000000e+01 3.005204063437499826e+03 -2.723266196315143189e-02
1.350000000000000000e+01 3.005204063437499826e+03 -1.857761396147384475e-02
1.400000000000000000e+01 3.005204063437499826e+03 -6.108662831481053226e-03
1.450000000000000000e+01 3.005204063437499826e+03 -2.011119609543581856e-03
1.500000000000000000e+01 3.005204063437499826e+03 -3.968226066299908859e-04
1.550000000000000000e+01 3.005204063437499826e+03 1.329361595115650919e-04
1.600000000000000000e+01 3.005204063437499826e+03 -1.445512681181015653e-04
1.650000000000000000e+01 3.005204063437499826e+03 6.170337054640668423e-05
1.700000000000000000e+01 3.005204063437499826e+03 3.657904566402878853e-05
1.750000000000000000e+01 3.005204063437499826e+03 -3.962794001093341651e-05
1.800000000000000000e+01 3.005204063437499826e+03 2.409230155855293851e-05
1.850000000000000000e+01 3.005204063437499826e+03 -2.227990191974615788e-05
1.900000000000000000e+01 3.005204063437499826e+03 -2.566830721708006894e-05
1.950000000000000000e+01 3.005204063437499826e+03 -4.203879696184026097e-06
0.000000000000000000e+00 3.006246451249999609e+03 4.003934447779421146e-02
5.000000000000000000e-01 3.006246451249999609e+03 -2.814937215766363451e-02
1.000000000000000000e+00 3.006246451249999609e+03 -1.936587908030877950e-02
1.500000000000000000e+00 3.006246451249999609e+03 1.248036849580548384e-02
2.000000000000000000e+00 3.006246451249999609e+03 2.424958061019455175e-03
2.500000000000000000e+00 3.006246451249999609e+03 1.303819449344634923e-02
3.000000000000000000e+00 3.006246451249999609e+03 -3.047377633111227058e-02
3.500000000000000000e+00 3.006246451249999609e+03 -1.271309942162340140e-02
4.000000000000000000e+00 3.006246451249999609e+03 5.267293321767673418e-03
4.500000000000000000e+00 3.006246451249999609e+03 3.713548222159863098e-03
5.000000000000000000e+00 3.006246451249999609e+03 -1.753883438004893644e-02
5.500000000000000000e+00 3.006246451249999609e+03 1.564248841589135257e-03
6.000000000000000000e+00 3.006246451249999609e+03 -1.728531162633843363e-02
6.500000000000000000e+00 3.006246451249999609e+03 2.374488055288794669e-02
7.000000000000000000e+00 3.006246451249999609e+03 -6.677431890508422375e-03
7.500000000000000000e+00 3.006246451249999609e+03 -5.695489063340327968e-04
8.000000000000000000e+00 3.006246451249999609e+03 -3.007903738517254261e-02
8.500000000000000000e+00 3.006246451249999609e+03 1.422735349978564504e-02
9.000000000000000000e+00 3.006246451249999609e+03 1.068698463622096140e-02
9.500000000000000000e+00 3.006246451249999609e+03 -2.269710520284688032e-02
1.000000000000000000e+01 3.006246451249999609e+03 -4.131389522742822534e-02
1.050000000000000000e+01 3.006246451249999609e+03 -1.492807141981149352e-03
1.100000000000000000e+01 3.006246451249999609e+03 -8.578203906923009825e-02
1.150000000000000000e+01 3.006246451249999609e+03 -3.399092886200114766e-02
1.200000000000000000e+01 3.006246451249999609e+03 -4.154653391295224513e-02
1.250000000000000000e+01 3.006246451249999609e+03 -4.292085873940648666e-02
1.300000000000000000e+01 3.006246451249999609e+03 -2.767925997942141669e-02
1.350000000000000000e+01 3.006246451249999609e+03 -1.890457518207233970e-02
1.400000000000000000e+01 3.006246451249999609e+03 -6.740662466783903760e-03
1.450000000000000000e+01 3.006246451249999609e+03 -1.429416390222317977e-03
1.500000000000000000e+01 3.006246451249999609e+03 -3.886239854321214241e-04
1.550000000000000000e+01 3.006246451249999609e+03 1.885383983871255378e-04
1.600000000000000000e+01 3.006246451249999609e+03 -2.221595498429054306e-04
1.650000000000000000e+01 3.006246451249999609e+03 2.961243275342408582e-05
1.700000000000000000e+01 3.006246451249999609e+03 7.854256815686162655e-05
1.750000000000000000e+01 3.006246451249999609e+03 -4.029753311800473583e-05
1.800000000000000000e+01 3.006246451249999609e+03 2.272717487604519830e-05
1.850000000000000000e+01 3.006246451249999609e+03 -2.109078152833827410e-05
1.900000000000000000e+01 3.006246451249999609e+03 -2.794049946135325089e-05
1.950000000000000000e+01 3.006246451249999609e+03 -5.411637426888213165e-06
0.000000000000000000e+00 3.007288839062499846e+03 3.905197373262275090e-02
5.000000000000000000e-01 3.007288839062499846e+03 -2.751738772415758191e-02
1.000000000000000000e+00 3.007288839062499846e+03 -2.034003361363991361e-02
1.500000000000000000e+00 3.007288839062499846e+03 1.083621571880351991e-02
2.000000000000000000e+00 3.007288839062499846e+03 3.176783080333352247e-03
2.500000000000000000e+00 3.007288839062499846e+03 1.148468909903991100e-02
3.000000000000000000e+00 3.007288839062499846e+03 -3.012705006536716204e-02
3.500000000000000000e+00 3.007288839062499846e+03 -1.401238558686720460e-02
4.000000000000000000e+00 3.007288839062499846e+03 5.722707259967209706e-03
4.500000000000000000e+00 3.007288839062499846e+03 1.240185384748897441e-03
5.000000000000000000e+00 3.007288839062499846e+03 -1.607702738504507636e-02
5.500000000000000000e+00 3.007288839062499846e+03 1.221497752967603406e-03
6.000000000000000000e+00 3.007288839062499846e+03 -1.634751691545103386e-02
6.500000000000000000e+00 3.007288839062499846e+03 2.315861265289593032e-02
7.000000000000000000e+00 3.007288839062499846e+03 -6.135858151684045643e-03
7.500000000000000000e+00 3.007288839062499846e+03 -1.960100988969083052e-03
8.000000000000000000e+00 3.007288839062499846e+03 -2.918547539467146457e-02
8.500000000000000000e+00 3.007288839062499846e+03 1.233853262064757775e-02
9.000000000000000000e+00 3.007288839062499846e+03 1.214047303218899511e-02
9.500000000000000000e+00 3.007288839062499846e+03 -2.260695375670294591e-02
1.000000000000000000e+01 3.007288839062499846e+03 -4.171238079139640009e-02
1.050000000000000000e+01 3.007288839062499846e+03 -7.673695525301523325e-04
1.100000000000000000e+01 3.007288839062499846e+03 -8.572351667942500197e-02
1.150000000000000000e+01 3.007288839062499846e+03 -3.373758970594147033e-02
1.200000000000000000e+01 3.007288839062499846e+03 -4.210007261495717773e-02
1.250000000000000000e+01 3.007288839062499846e+03 -4.360695083227782848e-02
1.300000000000000000e+01 3.007288839062499846e+03 -2.798865906588027599e-02
1.350000000000000000e+01 3.007288839062499846e+03 -1.929252027207470355e-02
1.400000000000000000e+01 3.007288839062499846e+03 -7.351811230312198762e-03
1.450000000000000000e+01 3.007288839062499846e+03 -8.926862968117680458e-04
1.500000000000000000e+01 3.007288839062499846e+03 -3.631327494665024819e-04
1.550000000000000000e+01 3.007288839062499846e+03 2.190175876816964997e-04
1.600000000000000000e+01 3.007288839062499846e+03 -2.890354476826180680e-04
1.650000000000000000e+01 3.007288839062499846e+03 -2.829373958695739464e-06
1.700000000000000000e+01 3.007288839062499846e+03 1.163968038058571085e-04
1.750000000000000000e+01 3.007288839062499846e+03 -4.043456338976263035e-05
1.800000000000000000e+01 3.007288839062499846e+03 2.177613094681840069e-05
1.850000000000000000e+01 3.007288839062499846e+03 -1.968123460911992906e-05
1.900000000000000000e+01 3.007288839062499846e+03 -3.008880170629588371e-05
1.950000000000000000e+01 3.007288839062499846e+03 -6.129717031965795009e-06
0.000000000000000000e+00 3.008331226874999629e+03 3.767597370224142622e-02
5.000000000000000000e-01 3.008331226874999629e+03 -2.675024819108832996e-02
1.000000000000000000e+00 3.008331226874999629e+03 -2.123940845632299804e-02
1.500000000000000000e+00 3.008331226874999629e+03 9.493752496480933889e-03
2.000000000000000000e+00 3.008331226874999629e+03 3.825490280987798100e-03
2.500000000000000000e+00 3.008331226874999629e+03 9.648917469598025307e-03
3.000000000000000000e+00 3.008331226874999629e+03 -2.949498334828328655e-02
3.500000000000000000e+00 3.008331226874999629e+03 -1.523627536137881107e-02
4.000000000000000000e+00 3.008331226874999629e+03 6.155230840248678177e-03
4.500000000000000000e+00 3.008331226874999629e+03 -1.080792607946079670e-03
5.000000000000000000e+00 3.008331226874999629e+03 -1.465817883920002458e-02
5.500000000000000000e+00 3.008331226874999629e+03 1.113617479811571673e-03
6.000000000000000000e+00 3.008331226874999629e+03 -1.530778356152856165e-02
6.500000000000000000e+00 3.008331226874999629e+03 2.225305946116566333e-02
7.000000000000000000e+00 3.008331226874999629e+03 -5.663549172957599125e-03
7.500000000000000000e+00 3.008331226874999629e+03 -3.263844025135144954e-03
8.000000000000000000e+00 3.008331226874999629e+03 -2.787757984290037405e-02
8.500000000000000000e+00 3.008331226874999629e+03 9.802767313295220053e-03
9.000000000000000000e+00 3.008331226874999629e+03 1.389983836144748942e-02
9.500000000000000000e+00 3.008331226874999629e+03 -2.244714766621127774e-02
1.000000000000000000e+01 3.008331226874999629e+03 -4.183504620657940709e-02
1.050000000000000000e+01 3.008331226874999629e+03 -4.438604727182744866e-04
1.100000000000000000e+01 3.008331226874999629e+03 -8.534613905250103272e-02
1.150000000000000000e+01 3.008331226874999629e+03 -3.370798754626966320e-02
1.200000000000000000e+01 3.008331226874999629e+03 -4.276930211607421484e-02
1.250000000000000000e+01 3.008331226874999629e+03 -4.443162167689443387e-02
1.300000000000000000e+01 3.008331226874999629e+03 -2.814775104838600911e-02
1.350000000000000000e+01 3.008331226874999629e+03 -1.973450703204703005e-02
1.400000000000000000e+01 3.008331226874999629e+03 -7.913236908443484208e-03
1.450000000000000000e+01 3.008331226874999629e+03 -4.255137264479406782e-04
1.500000000000000000e+01 3.008331226874999629e+03 -3.249331364520096992e-04
1.550000000000000000e+01 3.008331226874999629e+03 2.261825524619143614e-04
1.600000000000000000e+01 3.008331226874999629e+03 -3.439826071983725290e-04
1.650000000000000000e+01 3.008331226874999629e+03 -3.500338172243814698e-05
1.700000000000000000e+01 3.008331226874999629e+03 1.504482480865559034e-04
1.750000000000000000e+01 3.008331226874999629e+03 -4.062503452701879506e-05
1.800000000000000000e+01 3.008331226874999629e+03 2.153768521285297720e-05
1.850000000000000000e+01 3.008331226874999629e+03 -1.827654883310732062e-05
1.900000000000000000e+01 3.008331226874999629e+03 -3.216739683265974894e-05
1.950000000000000000e+01 3.008331226874999629e+03 -6.321317969896561722e-06
0.000000000000000000e+00 3.009373614687500321e+03 3.597817457241266059e-02
5.000000000000000000e-01 3.009373614687500321e+03 -2.593227189226185100e-02
1.000000000000000000e+00 3.009373614687500321e+03 -2.195666497070100642e-02
1.500000000000000000e+00 3.009373614687500321e+03 8.415365405674786470e-03
2.000000000000000000e+00 3.009373614687500321e+03 4.432937242387463908e-03
2.500000000000000000e+00 3.009373614687500321e+03 7.588253107389422540e-03
3.000000000000000000e+00 3.009373614687500321e+03 -2.866804693663417558e-02
3.500000000000000000e+00 3.009373614687500321e+03 -1.630439238566526103e-02
4.000000000000000000e+00 3.009373614687500321e+03 6.564455840866913715e-03
4.500000000000000000e+00 3.009373614687500321e+03 -3.207667415699284874e-03
5.000000000000000000e+00 3.009373614687500321e+03 -1.336910220538175230e-02
5.500000000000000000e+00 3.009373614687500321e+03 1.236724604377137339e-03
6.000000000000000000e+00 3.009373614687500321e+03 -1.415761621293653259e-02
6.500000000000000000e+00 3.009373614687500321e+03 2.103946251308496523e-02
7.000000000000000000e+00 3.009373614687500321e+03 -5.249633365222074015e-03
7.500000000000000000e+00 3.009373614687500321e+03 -4.410954111978292874e-03
8.000000000000000000e+00 3.009373614687500321e+03 -2.618361763712813428e-02
8.500000000000000000e+00 3.009373614687500321e+03 6.613808661464407219e-03
9.000000000000000000e+00 3.009373614687500321e+03 1.596076123645197645e-02
9.500000000000000000e+00 3.009373614687500321e+03 -2.222332675581039155e-02
1.000000000000000000e+01 3.009373614687500321e+03 -4.165899649797925874e-02
1.050000000000000000e+01 3.009373614687500321e+03 -4.628148657564539175e-04
1.100000000000000000e+01 3.009373614687500321e+03 -8.473118112774366550e-02
1.150000000000000000e+01 3.009373614687500321e+03 -3.385789899239267237e-02
1.200000000000000000e+01 3.009373614687500321e+03 -4.355860273316720238e-02
1.250000000000000000e+01 3.009373614687500321e+03 -4.537238440628028197e-02
1.300000000000000000e+01 3.009373614687500321e+03 -2.813717042789832742e-02
1.350000000000000000e+01 3.009373614687500321e+03 -2.022144524501919699e-02
1.400000000000000000e+01 3.009373614687500321e+03 -8.379113964508999243e-03
1.450000000000000000e+01 3.009373614687500321e+03 -6.105766447844979735e-05
1.500000000000000000e+01 3.009373614687500321e+03 -2.782404932505824877e-04
1.550000000000000000e+01 3.009373614687500321e+03 2.135556011372293883e-04
1.600000000000000000e+01 3.009373614687500321e+03 -3.861287855409965223e-04
1.650000000000000000e+01 3.009373614687500321e+03 -6.702446883808521735e-05
1.700000000000000000e+01 3.009373614687500321e+03 1.810080347009588209e-04
1.750000000000000000e+01 3.009373614687500321e+03 -4.106211090656577208e-05
1.800000000000000000e+01 3.009373614687500321e+03 2.227103585715034902e-05
1.850000000000000000e+01 3.009373614687500321e+03 -1.691877770991449662e-05
1.900000000000000000e+01 3.009373614687500321e+03 -3.433653712786829721e-05
1.950000000000000000e+01 3.009373614687500321e+03 -5.825457394420134896e-06
0.000000000000000000e+00 3.010416002499999195e+03 3.410961132494746972e-02
5.000000000000000000e-01 3.010416002499999195e+03 -2.512857259750209474e-02
1.000000000000000000e+00 3.010416002499999195e+03 -2.234150094305297277e-02
1.500000000000000000e+00 3.010416002499999195e+03 7.558165878708490021e-03
2.000000000000000000e+00 3.010416002499999195e+03 4.969300750234022755e-03
2.500000000000000000e+00 3.010416002499999195e+03 5.423921469714205849e-03
3.000000000000000000e+00 3.010416002499999195e+03 -2.774341827670921343e-02
3.500000000000000000e+00 3.010416002499999195e+03 -1.712759671472597126e-02
4.000000000000000000e+00 3.010416002499999195e+03 6.994447933281735738e-03
4.500000000000000000e+00 3.010416002499999195e+03 -5.122501595029827284e-03
5.000000000000000000e+00 3.010416002499999195e+03 -1.227252541685981344e-02
5.500000000000000000e+00 3.010416002499999195e+03 1.575787034399263320e-03
6.000000000000000000e+00 3.010416002499999195e+03 -1.286431837130185517e-02
6.500000000000000000e+00 3.010416002499999195e+03 1.946428839819718676e-02
7.000000000000000000e+00 3.010416002499999195e+03 -4.900548898751268083e-03
7.500000000000000000e+00 3.010416002499999195e+03 -5.358086857040456584e-03
8.000000000000000000e+00 3.010416002499999195e+03 -2.412443439660807987e-02
8.500000000000000000e+00 3.010416002499999195e+03 2.816653578670183945e-03
9.000000000000000000e+00 3.010416002499999195e+03 1.821930931914446730e-02
9.500000000000000000e+00 3.010416002499999195e+03 -2.189577785094800819e-02
1.000000000000000000e+01 3.010416002499999195e+03 -4.122290803358266698e-02
1.050000000000000000e+01 3.010416002499999195e+03 -7.930904045752382040e-04
1.100000000000000000e+01 3.010416002499999195e+03 -8.393170117429039900e-02
1.150000000000000000e+01 3.010416002499999195e+03 -3.412736847603327350e-02
1.200000000000000000e+01 3.010416002499999195e+03 -4.451277004387323155e-02
1.250000000000000000e+01 3.010416002499999195e+03 -4.640407008508262710e-02
1.300000000000000000e+01 3.010416002499999195e+03 -2.792744267435283076e-02
1.350000000000000000e+01 3.010416002499999195e+03 -2.073126312637390764e-02
1.400000000000000000e+01 3.010416002499999195e+03 -8.726635934724070662e-03
1.450000000000000000e+01 3.010416002499999195e+03 1.729100379830047043e-04
1.500000000000000000e+01 3.010416002499999195e+03 -2.255120878015322446e-04
1.550000000000000000e+01 3.010416002499999195e+03 1.845078580154468461e-04
1.600000000000000000e+01 3.010416002499999195e+03 -4.163006878787432058e-04
1.650000000000000000e+01 3.010416002499999195e+03 -9.834860954185572471e-05
1.700000000000000000e+01 3.010416002499999195e+03 2.085762523337133894e-04
1.750000000000000000e+01 3.010416002499999195e+03 -4.183309797278141501e-05
1.800000000000000000e+01 3.010416002499999195e+03 2.423095801832183835e-05
1.850000000000000000e+01 3.010416002499999195e+03 -1.566264592756611026e-05
1.900000000000000000e+01 3.010416002499999195e+03 -3.667483787504155311e-05
1.950000000000000000e+01 3.010416002499999195e+03 -4.714358187210238836e-06
0.000000000000000000e+00 3.011458390312499887e+03 3.219825706380795988e-02
5.000000000000000000e-01 3.011458390312499887e+03 -2.437462520037103966e-02
1.000000000000000000e+00 3.011458390312499887e+03 -2.229541820790558598e-02
1.500000000000000000e+00 3.011458390312499887e+03 6.881891828427013844e-03
2.000000000000000000e+00 3.011458390312499887e+03 5.361662446511430806e-03
2.500000000000000000e+00 3.011458390312499887e+03 3.274552845135901384e-03
3.000000000000000000e+00 3.011458390312499887e+03 -2.680592073732136066e-02
3.500000000000000000e+00 3.011458390312499887e+03 -1.768590008269282227e-02
4.000000000000000000e+00 3.011458390312499887e+03 7.498698876588732846e-03
4.500000000000000000e+00 3.011458390312499887e+03 -6.798252628908573944e-03
5.000000000000000000e+00 3.011458390312499887e+03 -1.141137869433229111e-02
5.500000000000000000e+00 3.011458390312499887e+03 2.205032825727671134e-03
6.000000000000000000e+00 3.011458390312499887e+03 -1.141248937346881452e-02
6.500000000000000000e+00 3.011458390312499887e+03 1.745895578918424049e-02
7.000000000000000000e+00 3.011458390312499887e+03 -4.613627593442294790e-03
7.500000000000000000e+00 3.011458390312499887e+03 -6.112803761219715720e-03
8.000000000000000000e+00 3.011458390312499887e+03 -2.173565127624860899e-02
8.500000000000000000e+00 3.011458390312499887e+03 -1.478010744971420794e-03
9.000000000000000000e+00 3.011458390312499887e+03 2.056629585515055980e-02
9.500000000000000000e+00 3.011458390312499887e+03 -2.145453016850877234e-02
1.000000000000000000e+01 3.011458390312499887e+03 -4.058220358161377522e-02
1.050000000000000000e+01 3.011458390312499887e+03 -1.372725076400336565e-03
1.100000000000000000e+01 3.011458390312499887e+03 -8.302302227526081602e-02
1.150000000000000000e+01 3.011458390312499887e+03 -3.447124152065439429e-02
1.200000000000000000e+01 3.011458390312499887e+03 -4.564066191589184751e-02
1.250000000000000000e+01 3.011458390312499887e+03 -4.750280481613977646e-02
1.300000000000000000e+01 3.011458390312499887e+03 -2.750671269781098174e-02
1.350000000000000000e+01 3.011458390312499887e+03 -2.123714556556049668e-02
1.400000000000000000e+01 3.011458390312499887e+03 -8.965813488547981144e-03
1.450000000000000000e+01 3.011458390312499887e+03 2.708470922714760541e-04
1.500000000000000000e+01 3.011458390312499887e+03 -1.687941883606143751e-04
1.550000000000000000e+01 3.011458390312499887e+03 1.385829237959443859e-04
1.600000000000000000e+01 3.011458390312499887e+03 -4.337580649728338248e-04
1.650000000000000000e+01 3.011458390312499887e+03 -1.290399294808653309e-04
1.700000000000000000e+01 3.011458390312499887e+03 2.334538453699376017e-04
1.750000000000000000e+01 3.011458390312499887e+03 -4.302133663913921294e-05
1.800000000000000000e+01 3.011458390312499887e+03 2.758084955288975774e-05
1.850000000000000000e+01 3.011458390312499887e+03 -1.462052010129857403e-05
1.900000000000000000e+01 3.011458390312499887e+03 -3.924994911453877578e-05
1.950000000000000000e+01 3.011458390312499887e+03 -3.096920516607715050e-06
0.000000000000000000e+00 3.012500778125000124e+03 3.029071293530614592e-02
5.000000000000000000e-01 3.012500778125000124e+03 -2.364772030164394648e-02
1.000000000000000000e+00 3.012500778125000124e+03 -2.180660504300130018e-02
1.500000000000000000e+00 3.012500778125000124e+03 6.365957268687795316e-03
2.000000000000000000e+00 3.012500778125000124e+03 5.541265385503799969e-03
2.500000000000000000e+00 3.012500778125000124e+03 1.213333457478261036e-03
3.000000000000000000e+00 3.012500778125000124e+03 -2.588568999565360115e-02
3.500000000000000000e+00 3.012500778125000124e+03 -1.797000752691962217e-02
4.000000000000000000e+00 3.012500778125000124e+03 8.099607981058484438e-03
4.500000000000000000e+00 3.012500778125000124e+03 -8.221477235391192254e-03
5.000000000000000000e+00 3.012500778125000124e+03 -1.078673178795426166e-02
5.500000000000000000e+00 3.012500778125000124e+03 3.134401395387832485e-03
6.000000000000000000e+00 3.012500778125000124e+03 -9.837813843796266305e-03
6.500000000000000000e+00 3.012500778125000124e+03 1.506081408494579221e-02
7.000000000000000000e+00 3.012500778125000124e+03 -4.415514040252734897e-03
7.500000000000000000e+00 3.012500778125000124e+03 -6.636144534211795530e-03
8.000000000000000000e+00 3.012500778125000124e+03 -1.910426372388775509e-02
8.500000000000000000e+00 3.012500778125000124e+03 -6.117941678870589955e-03
9.000000000000000000e+00 3.012500778125000124e+03 2.291311831804505178e-02
9.500000000000000000e+00 3.012500778125000124e+03 -2.088324621605865475e-02
1.000000000000000000e+01 3.012500778125000124e+03 -3.974119784617648893e-02
1.050000000000000000e+01 3.012500778125000124e+03 -2.148760822870244159e-03
1.100000000000000000e+01 3.012500778125000124e+03 -8.207500900455105830e-02
1.150000000000000000e+01 3.012500778125000124e+03 -3.481979238131634874e-02
1.200000000000000000e+01 3.012500778125000124e+03 -4.692434200705289382e-02
1.250000000000000000e+01 3.012500778125000124e+03 -4.864860414760833335e-02
1.300000000000000000e+01 3.012500778125000124e+03 -2.689034526309322728e-02
1.350000000000000000e+01 3.012500778125000124e+03 -2.170966684236511762e-02
1.400000000000000000e+01 3.012500778125000124e+03 -9.104732264287020149e-03
1.450000000000000000e+01 3.012500778125000124e+03 2.390359413763006871e-04
1.500000000000000000e+01 3.012500778125000124e+03 -1.110992296169105561e-04
1.550000000000000000e+01 3.012500778125000124e+03 7.627608813728516232e-05
1.600000000000000000e+01 3.012500778125000124e+03 -4.374866922096092990e-04
1.650000000000000000e+01 3.012500778125000124e+03 -1.603804346664686772e-04
1.700000000000000000e+01 3.012500778125000124e+03 2.561828105057071267e-04
1.750000000000000000e+01 3.012500778125000124e+03 -4.474960091103753767e-05
1.800000000000000000e+01 3.012500778125000124e+03 3.224167363686787722e-05
1.850000000000000000e+01 3.012500778125000124e+03 -1.387407972797728175e-05
1.900000000000000000e+01 3.012500778125000124e+03 -4.198030322494276213e-05
1.950000000000000000e+01 3.012500778125000124e+03 -1.043323060324305024e-06
0.000000000000000000e+00 3.013543165937499907e+03 2.840984615556988585e-02
5.000000000000000000e-01 3.013543165937499907e+03 -2.285236811229940032e-02
1.000000000000000000e+00 3.013543165937499907e+03 -2.095354455567228005e-02
1.500000000000000000e+00 3.013543165937499907e+03 5.993853748653039243e-03
2.000000000000000000e+00 3.013543165937499907e+03 5.428700646808993363e-03
2.500000000000000000e+00 3.013543165937499907e+03 -7.480430237132376387e-04
3.000000000000000000e+00 3.013543165937499907e+03 -2.493413822526594284e-02
3.500000000000000000e+00 3.013543165937499907e+03 -1.804819319227170954e-02
4.000000000000000000e+00 3.013543165937499907e+03 8.805165190310748277e-03
4.500000000000000000e+00 3.013543165937499907e+03 -9.348361049868391878e-03
5.000000000000000000e+00 3.013543165937499907e+03 -1.039350807707184292e-02
5.500000000000000000e+00 3.013543165937499907e+03 4.327871648989371420e-03
6.000000000000000000e+00 3.013543165937499907e+03 -8.194263903373327773e-03
6.500000000000000000e+00 3.013543165937499907e+03 1.240134306961867931e-02
7.000000000000000000e+00 3.013543165937499907e+03 -4.377783333730103123e-03
7.500000000000000000e+00 3.013543165937499907e+03 -6.817027915860300602e-03
8.000000000000000000e+00 3.013543165937499907e+03 -1.628580600690486546e-02
8.500000000000000000e+00 3.013543165937499907e+03 -1.096335060113283119e-02
9.000000000000000000e+00 3.013543165937499907e+03 2.523683472144876844e-02
9.500000000000000000e+00 3.013543165937499907e+03 -2.020547917765465676e-02
1.000000000000000000e+01 3.013543165937499907e+03 -3.863495859340163735e-02
1.050000000000000000e+01 3.013543165937499907e+03 -3.087538285994844475e-03
1.100000000000000000e+01 3.013543165937499907e+03 -8.110481802648313032e-02
1.150000000000000000e+01 3.013543165937499907e+03 -3.511645709663749337e-02
1.200000000000000000e+01 3.013543165937499907e+03 -4.833142683296824671e-02
1.250000000000000000e+01 3.013543165937499907e+03 -4.979588103839605040e-02
1.300000000000000000e+01 3.013543165937499907e+03 -2.609976818676774946e-02
1.350000000000000000e+01 3.013543165937499907e+03 -2.213097489729322701e-02
1.400000000000000000e+01 3.013543165937499907e+03 -9.136461472048742344e-03
1.450000000000000000e+01 3.013543165937499907e+03 7.328910838163307752e-05
1.500000000000000000e+01 3.013543165937499907e+03 -5.584557106991673553e-05
1.550000000000000000e+01 3.013543165937499907e+03 3.251058154340538714e-06
1.600000000000000000e+01 3.013543165937499907e+03 -4.282033802503455266e-04
1.650000000000000000e+01 3.013543165937499907e+03 -1.929543245598411977e-04
1.700000000000000000e+01 3.013543165937499907e+03 2.772051677782564434e-04
1.750000000000000000e+01 3.013543165937499907e+03 -4.697460755998206184e-05
1.800000000000000000e+01 3.013543165937499907e+03 3.790164532492563282e-05
1.850000000000000000e+01 3.013543165937499907e+03 -1.337807997161282596e-05
1.900000000000000000e+01 3.013543165937499907e+03 -4.475535070104504174e-05
1.950000000000000000e+01 3.013543165937499907e+03 1.330747670322072572e-06
0.000000000000000000e+00 3.014585553749999690e+03 2.663087009103271008e-02
5.000000000000000000e-01 3.014585553749999690e+03 -2.190664968263158346e-02
1.000000000000000000e+00 3.014585553749999690e+03 -1.983383767561861660e-02
1.500000000000000000e+00 3.014585553749999690e+03 5.778889093123633532e-03
2.000000000000000000e+00 3.014585553749999690e+03 4.950661689163859958e-03
2.500000000000000000e+00 3.014585553749999690e+03 -2.602669382690136687e-03
3.000000000000000000e+00 3.014585553749999690e+03 -2.393577555695379847e-02
3.500000000000000000e+00 3.014585553749999690e+03 -1.795778515488266613e-02
4.000000000000000000e+00 3.014585553749999690e+03 9.592459226314013765e-03
4.500000000000000000e+00 3.014585553749999690e+03 -1.016794343435363512e-02
5.000000000000000000e+00 3.014585553749999690e+03 -1.017907982029485001e-02
5.500000000000000000e+00 3.014585553749999690e+03 5.753662587827206715e-03
6.000000000000000000e+00 3.014585553749999690e+03 -6.491634387145965926e-03
6.500000000000000000e+00 3.014585553749999690e+03 9.544584062313376735e-03
7.000000000000000000e+00 3.014585553749999690e+03 -4.550695061837870328e-03
7.500000000000000000e+00 3.014585553749999690e+03 -6.590233936701965153e-03
8.000000000000000000e+00 3.014585553749999690e+03 -1.333190378482871502e-02
8.500000000000000000e+00 3.014585553749999690e+03 -1.587631575890188773e-02
9.000000000000000000e+00 3.014585553749999690e+03 2.756584144663598926e-02
9.500000000000000000e+00 3.014585553749999690e+03 -1.950250540104069702e-02
1.000000000000000000e+01 3.014585553749999690e+03 -3.724855418772519966e-02
1.050000000000000000e+01 3.014585553749999690e+03 -4.048764299798355247e-03
1.100000000000000000e+01 3.014585553749999690e+03 -8.015381687931562305e-02
1.150000000000000000e+01 3.014585553749999690e+03 -3.534377124360634642e-02
1.200000000000000000e+01 3.014585553749999690e+03 -4.981642622580724489e-02
1.250000000000000000e+01 3.014585553749999690e+03 -5.090747037178475903e-02
1.300000000000000000e+01 3.014585553749999690e+03 -2.516993633893568547e-02
1.350000000000000000e+01 3.014585553749999690e+03 -2.250298142510836347e-02
1.400000000000000000e+01 3.014585553749999690e+03 -9.061095483837194181e-03
1.450000000000000000e+01 3.014585553749999690e+03 -2.201556803222310950e-04
1.500000000000000000e+01 3.014585553749999690e+03 -2.709357319221434025e-06
1.550000000000000000e+01 3.014585553749999690e+03 -7.785636890524811357e-05
1.600000000000000000e+01 3.014585553749999690e+03 -4.085208522611053828e-04
1.650000000000000000e+01 3.014585553749999690e+03 -2.260872561800639571e-04
1.700000000000000000e+01 3.014585553749999690e+03 2.971786057520728981e-04
1.750000000000000000e+01 3.014585553749999690e+03 -4.977412882527878130e-05
1.800000000000000000e+01 3.014585553749999690e+03 4.432434552834155260e-05
1.850000000000000000e+01 3.014585553749999690e+03 -1.298260243639847305e-05
1.900000000000000000e+01 3.014585553749999690e+03 -4.756315143429384797e-05
1.950000000000000000e+01 3.014585553749999690e+03 3.948119931770613562e-06
0.000000000000000000e+00 3.015627941562499018e+03 2.503111028380024597e-02
5.000000000000000000e-01 3.015627941562499018e+03 -2.081314696111567775e-02
1.000000000000000000e+00 3.015627941562499018e+03 -1.844919639087268248e-02
1.500000000000000000e+00 3.015627941562499018e+03 5.694648425330738582e-03
2.000000000000000000e+00 3.015627941562499018e+03 4.089485515420130529e-03
2.500000000000000000e+00 3.015627941562499018e+03 -4.318144811849218383e-03
3.000000000000000000e+00 3.015627941562499018e+03 -2.291509491722937275e-02
3.500000000000000000e+00 3.015627941562499018e+03 -1.760783440723062698e-02
4.000000000000000000e+00 3.015627941562499018e+03 1.040222582418380906e-02
4.500000000000000000e+00 3.015627941562499018e+03 -1.070645787947714471e-02
5.000000000000000000e+00 3.015627941562499018e+03 -1.001549442280996564e-02
5.500000000000000000e+00 3.015627941562499018e+03 7.306667723192365564e-03
6.000000000000000000e+00 3.015627941562499018e+03 -4.775149885335044225e-03
6.500000000000000000e+00 3.015627941562499018e+03 6.560005772592958188e-03
7.000000000000000000e+00 3.015627941562499018e+03 -4.899645526917437849e-03
7.500000000000000000e+00 3.015627941562499018e+03 -6.014702622517555108e-03
8.000000000000000000e+00 3.015627941562499018e+03 -1.034763506179808487e-02
8.500000000000000000e+00 3.015627941562499018e+03 -2.069117109351964121e-02
9.000000000000000000e+00 3.015627941562499018e+03 2.992168759721900578e-02
9.500000000000000000e+00 3.015627941562499018e+03 -1.883282584516788802e-02
1.000000000000000000e+01 3.015627941562499018e+03 -3.559125950228755886e-02
1.050000000000000000e+01 3.015627941562499018e+03 -4.891796652522885022e-03
1.100000000000000000e+01 3.015627941562499018e+03 -7.926349337044576171e-02
1.150000000000000000e+01 3.015627941562499018e+03 -3.543961649775653061e-02
1.200000000000000000e+01 3.015627941562499018e+03 -5.135347848393668341e-02
1.250000000000000000e+01 3.015627941562499018e+03 -5.197918459409469477e-02
1.300000000000000000e+01 3.015627941562499018e+03 -2.414062932892455104e-02
1.350000000000000000e+01 3.015627941562499018e+03 -2.279482508969080112e-02
1.400000000000000000e+01 3.015627941562499018e+03 -8.882044438074603032e-03
1.450000000000000000e+01 3.015627941562499018e+03 -6.243218086258137166e-04
1.500000000000000000e+01 3.015627941562499018e+03 4.183741282679861740e-05
1.550000000000000000e+01 3.015627941562499018e+03 -1.618438952248914796e-04
1.600000000000000000e+01 3.015627941562499018e+03 -3.816395450126175252e-04
1.650000000000000000e+01 3.015627941562499018e+03 -2.595062565777824090e-04
1.700000000000000000e+01 3.015627941562499018e+03 3.163976247347991574e-04
1.750000000000000000e+01 3.015627941562499018e+03 -5.316213477622462168e-05
1.800000000000000000e+01 3.015627941562499018e+03 5.152970344946089341e-05
1.850000000000000000e+01 3.015627941562499018e+03 -1.261999169827487451e-05
1.900000000000000000e+01 3.015627941562499018e+03 -5.020401139394158562e-05
1.950000000000000000e+01 3.015627941562499018e+03 6.643881673318544468e-06
0.000000000000000000e+00 3.016670329374999710e+03 2.368788284272554945e-02
5.000000000000000000e-01 3.016670329374999710e+03 -1.960120452725979887e-02
1.000000000000000000e+00 3.016670329374999710e+03 -1.680483110102603053e-02
1.500000000000000000e+00 3.016670329374999710e+03 5.680949014276665161e-03
2.000000000000000000e+00 3.016670329374999710e+03 2.854332545812956687e-03
2.500000000000000000e+00 3.016670329374999710e+03 -5.858327621660232819e-03
3.000000000000000000e+00 3.016670329374999710e+03 -2.182584043429364531e-02
3.500000000000000000e+00 3.016670329374999710e+03 -1.702253150463985121e-02
4.000000000000000000e+00 3.016670329374999710e+03 1.125071311377701805e-02
4.500000000000000000e+00 3.016670329374999710e+03 -1.097216959639478635e-02
5.000000000000000000e+00 3.016670329374999710e+03 -9.848357294643853010e-03
5.500000000000000000e+00 3.016670329374999710e+03 8.898380085705067180e-03
6.000000000000000000e+00 3.016670329374999710e+03 -3.046571675750453078e-03
6.500000000000000000e+00 3.016670329374999710e+03 3.534336157643126319e-03
7.000000000000000000e+00 3.016670329374999710e+03 -5.366581652475079650e-03
7.500000000000000000e+00 3.016670329374999710e+03 -5.245885344443096052e-03
8.000000000000000000e+00 3.016670329374999710e+03 -7.373175653147254205e-03
8.500000000000000000e+00 3.016670329374999710e+03 -2.526554505541839246e-02
9.000000000000000000e+00 3.016670329374999710e+03 3.229580378594843620e-02
9.500000000000000000e+00 3.016670329374999710e+03 -1.818924117990987008e-02
1.000000000000000000e+01 3.016670329374999710e+03 -3.362549447986348111e-02
1.050000000000000000e+01 3.016670329374999710e+03 -5.611651801875356532e-03
1.100000000000000000e+01 3.016670329374999710e+03 -7.842486161966612246e-02
1.150000000000000000e+01 3.016670329374999710e+03 -3.537073315746037949e-02
1.200000000000000000e+01 3.016670329374999710e+03 -5.291271168330802244e-02
1.250000000000000000e+01 3.016670329374999710e+03 -5.294396538014205927e-02
1.300000000000000000e+01 3.016670329374999710e+03 -2.308965213175254855e-02
1.350000000000000000e+01 3.016670329374999710e+03 -2.295747149100350881e-02
1.400000000000000000e+01 3.016670329374999710e+03 -8.604164618225702485e-03
1.450000000000000000e+01 3.016670329374999710e+03 -1.124892658326338921e-03
1.500000000000000000e+01 3.016670329374999710e+03 7.334655094329806211e-05
1.550000000000000000e+01 3.016670329374999710e+03 -2.445029383076713185e-04
1.600000000000000000e+01 3.016670329374999710e+03 -3.480677327315025073e-04
1.650000000000000000e+01 3.016670329374999710e+03 -2.931699885928828195e-04
1.700000000000000000e+01 3.016670329374999710e+03 3.350325641656966627e-04
1.750000000000000000e+01 3.016670329374999710e+03 -5.727096129876033256e-05
1.800000000000000000e+01 3.016670329374999710e+03 5.962116068375559823e-05
1.850000000000000000e+01 3.016670329374999710e+03 -1.229198660534791689e-05
1.900000000000000000e+01 3.016670329374999710e+03 -5.239405915364995538e-05
1.950000000000000000e+01 3.016670329374999710e+03 9.224827931735944534e-06
0.000000000000000000e+00 3.017712717187500402e+03 2.264873426216447785e-02
5.000000000000000000e-01 3.017712717187500402e+03 -1.822133614468805785e-02
1.000000000000000000e+00 3.017712717187500402e+03 -1.495759546662842228e-02
1.500000000000000000e+00 3.017712717187500402e+03 5.697304549868700309e-03
2.000000000000000000e+00 3.017712717187500402e+03 1.230182689045067118e-03
2.500000000000000000e+00 3.017712717187500402e+03 -7.180096464895134069e-03
3.000000000000000000e+00 3.017712717187500402e+03 -2.059653526870928661e-02
3.500000000000000000e+00 3.017712717187500402e+03 -1.627188053888413768e-02
4.000000000000000000e+00 3.017712717187500402e+03 1.215401353401691226e-02
4.500000000000000000e+00 3.017712717187500402e+03 -1.099805821575219889e-02
5.000000000000000000e+00 3.017712717187500402e+03 -9.639002018631877972e-03
5.500000000000000000e+00 3.017712717187500402e+03 1.043716404326999747e-02
6.000000000000000000e+00 3.017712717187500402e+03 -1.298620788859378974e-03
6.500000000000000000e+00 3.017712717187500402e+03 5.421793976197522829e-04
7.000000000000000000e+00 3.017712717187500402e+03 -5.936561318719676440e-03
7.500000000000000000e+00 3.017712717187500402e+03 -4.410438978995143665e-03
8.000000000000000000e+00 3.017712717187500402e+03 -4.389088133517320654e-03
8.500000000000000000e+00 3.017712717187500402e+03 -2.947669454004776118e-02
9.000000000000000000e+00 3.017712717187500402e+03 3.453230889397313624e-02
9.500000000000000000e+00 3.017712717187500402e+03 -1.746438194818789036e-02
1.000000000000000000e+01 3.017712717187500402e+03 -3.136629509535410198e-02
1.050000000000000000e+01 3.017712717187500402e+03 -6.258752337750882189e-03
1.100000000000000000e+01 3.017712717187500402e+03 -7.759634578062393762e-02
1.150000000000000000e+01 3.017712717187500402e+03 -3.515006777762279960e-02
1.200000000000000000e+01 3.017712717187500402e+03 -5.442969226567272167e-02
1.250000000000000000e+01 3.017712717187500402e+03 -5.373411415983038453e-02
1.300000000000000000e+01 3.017712717187500402e+03 -2.210138631367758802e-02
1.350000000000000000e+01 3.017712717187500402e+03 -2.296259010423863309e-02
1.400000000000000000e+01 3.017712717187500402e+03 -8.253415751307642892e-03
1.450000000000000000e+01 3.017712717187500402e+03 -1.699821590279766053e-03
1.500000000000000000e+01 3.017712717187500402e+03 9.177801915859559604e-05
1.550000000000000000e+01 3.017712717187500402e+03 -3.219145570572822142e-04
1.600000000000000000e+01 3.017712717187500402e+03 -3.109620543197027295e-04
1.650000000000000000e+01 3.017712717187500402e+03 -3.249037929610455971e-04
1.700000000000000000e+01 3.017712717187500402e+03 3.528145177472299227e-04
1.750000000000000000e+01 3.017712717187500402e+03 -6.195930308505121832e-05
1.800000000000000000e+01 3.017712717187500402e+03 6.854274381397355744e-05
1.850000000000000000e+01 3.017712717187500402e+03 -1.187710436802910991e-05
1.900000000000000000e+01 3.017712717187500402e+03 -5.416627249348048722e-05
1.950000000000000000e+01 3.017712717187500402e+03 1.157414583894890678e-05
0.000000000000000000e+00 3.018755104999999730e+03 2.190302381319057454e-02
5.000000000000000000e-01 3.018755104999999730e+03 -1.659502453776050962e-02
1.000000000000000000e+00 3.018755104999999730e+03 -1.295650870759024534e-02
1.500000000000000000e+00 3.018755104999999730e+03 5.687377990636923591e-03
2.000000000000000000e+00 3.018755104999999730e+03 -7.148599350955306105e-04
2.500000000000000000e+00 3.018755104999999730e+03 -8.274239594138758230e-03
3.000000000000000000e+00 3.018755104999999730e+03 -1.920925165273519933e-02
3.500000000000000000e+00 3.018755104999999730e+03 -1.537362141565171668e-02
4.000000000000000000e+00 3.018755104999999730e+03 1.309670805869202030e-02
4.500000000000000000e+00 3.018755104999999730e+03 -1.086609986421688094e-02
5.000000000000000000e+00 3.018755104999999730e+03 -9.366499373008070964e-03
5.500000000000000000e+00 3.018755104999999730e+03 1.179413025575252148e-02
6.000000000000000000e+00 3.018755104999999730e+03 4.339382419462022543e-04
6.500000000000000000e+00 3.018755104999999730e+03 -2.307551542169967475e-03
7.000000000000000000e+00 3.018755104999999730e+03 -6.582307372486826888e-03
7.500000000000000000e+00 3.018755104999999730e+03 -3.568279885996024966e-03
8.000000000000000000e+00 3.018755104999999730e+03 -1.411012877468955469e-03
8.500000000000000000e+00 3.018755104999999730e+03 -3.322234919428932592e-02
9.000000000000000000e+00 3.018755104999999730e+03 3.652691264810072752e-02
9.500000000000000000e+00 3.018755104999999730e+03 -1.662038296909597659e-02
1.000000000000000000e+01 3.018755104999999730e+03 -2.891242860285197364e-02
1.050000000000000000e+01 3.018755104999999730e+03 -6.798355608506561829e-03
1.100000000000000000e+01 3.018755104999999730e+03 -7.678394080773918995e-02
1.150000000000000000e+01 3.018755104999999730e+03 -3.476974828452975008e-02
1.200000000000000000e+01 3.018755104999999730e+03 -5.580724821132433677e-02
1.250000000000000000e+01 3.018755104999999730e+03 -5.435885491968986405e-02
1.300000000000000000e+01 3.018755104999999730e+03 -2.120304929764404989e-02
1.350000000000000000e+01 3.018755104999999730e+03 -2.280629598274327291e-02
1.400000000000000000e+01 3.018755104999999730e+03 -7.861971996426469697e-03
1.450000000000000000e+01 3.018755104999999730e+03 -2.326162671871957483e-03
1.500000000000000000e+01 3.018755104999999730e+03 9.400685234583103472e-05
1.550000000000000000e+01 3.018755104999999730e+03 -3.881337940423723598e-04
1.600000000000000000e+01 3.018755104999999730e+03 -2.741514085133692213e-04
1.650000000000000000e+01 3.018755104999999730e+03 -3.526758619780061645e-04
1.700000000000000000e+01 3.018755104999999730e+03 3.689134414068430531e-04
1.750000000000000000e+01 3.018755104999999730e+03 -6.665671262360183186e-05
1.800000000000000000e+01 3.018755104999999730e+03 7.826440824531668357e-05
1.850000000000000000e+01 3.018755104999999730e+03 -1.136804824068367832e-05
1.900000000000000000e+01 3.018755104999999730e+03 -5.562481240513384876e-05
1.950000000000000000e+01 3.018755104999999730e+03 1.364886253973990238e-05
0.000000000000000000e+00 3.019797492812499513e+03 2.151564032323487544e-02
5.000000000000000000e-01 3.019797492812499513e+03 -1.472653584508864383e-02
1.000000000000000000e+00 3.019797492812499513e+03 -1.083754425963281108e-02
1.500000000000000000e+00 3.019797492812499513e+03 5.605348249082987323e-03
2.000000000000000000e+00 3.019797492812499513e+03 -2.951655060902639346e-03
2.500000000000000000e+00 3.019797492812499513e+03 -9.071393656816048243e-03
3.000000000000000000e+00 3.019797492812499513e+03 -1.767107035003268392e-02
3.500000000000000000e+00 3.019797492812499513e+03 -1.437570849025619074e-02
4.000000000000000000e+00 3.019797492812499513e+03 1.410191446419219348e-02
4.500000000000000000e+00 3.019797492812499513e+03 -1.065593061057205568e-02
5.000000000000000000e+00 3.019797492812499513e+03 -9.034008512722787460e-03
5.500000000000000000e+00 3.019797492812499513e+03 1.287419685789935840e-02
6.000000000000000000e+00 3.019797492812499513e+03 2.113515921395740359e-03
6.500000000000000000e+00 3.019797492812499513e+03 -4.916477866741907239e-03
7.000000000000000000e+00 3.019797492812499513e+03 -7.346198875684609858e-03
7.500000000000000000e+00 3.019797492812499513e+03 -2.767718512886934920e-03
8.000000000000000000e+00 3.019797492812499513e+03 1.500238045418381388e-03
8.500000000000000000e+00 3.019797492812499513e+03 -3.641318620059152966e-02
9.000000000000000000e+00 3.019797492812499513e+03 3.829196842011970553e-02
9.500000000000000000e+00 3.019797492812499513e+03 -1.570129223837117907e-02
1.000000000000000000e+01 3.019797492812499513e+03 -2.636311621951987344e-02
1.050000000000000000e+01 3.019797492812499513e+03 -7.223065110379508352e-03
1.100000000000000000e+01 3.019797492812499513e+03 -7.597310444525182116e-02
1.150000000000000000e+01 3.019797492812499513e+03 -3.424073888831318663e-02
1.200000000000000000e+01 3.019797492812499513e+03 -5.702055883376132284e-02
1.250000000000000000e+01 3.019797492812499513e+03 -5.482309122438314142e-02
1.300000000000000000e+01 3.019797492812499513e+03 -2.042730975290448295e-02
1.350000000000000000e+01 3.019797492812499513e+03 -2.248822033529654374e-02
1.400000000000000000e+01 3.019797492812499513e+03 -7.467743785797439915e-03
1.450000000000000000e+01 3.019797492812499513e+03 -2.989382901283287649e-03
1.500000000000000000e+01 3.019797492812499513e+03 8.626163637516681595e-05
1.550000000000000000e+01 3.019797492812499513e+03 -4.394426382950766905e-04
1.600000000000000000e+01 3.019797492812499513e+03 -2.390849510457052724e-04
1.650000000000000000e+01 3.019797492812499513e+03 -3.760360719685079244e-04
1.700000000000000000e+01 3.019797492812499513e+03 3.828209045048756452e-04
1.750000000000000000e+01 3.019797492812499513e+03 -7.107663260061218829e-05
1.800000000000000000e+01 3.019797492812499513e+03 8.875405385734069037e-05
1.850000000000000000e+01 3.019797492812499513e+03 -1.090505116482156889e-05
1.900000000000000000e+01 3.019797492812499513e+03 -5.674850262124148126e-05
1.950000000000000000e+01 3.019797492812499513e+03 1.540597678267607737e-05
0.000000000000000000e+00 3.020839880625000205e+03 2.152046271115796994e-02
5.000000000000000000e-01 3.020839880625000205e+03 -1.266807020068943038e-02
1.000000000000000000e+00 3.020839880625000205e+03 -8.662760878886940907e-03
1.500000000000000000e+00 3.020839880625000205e+03 5.470148257097826733e-03
2.000000000000000000e+00 3.020839880625000205e+03 -5.484196698036787436e-03
2.500000000000000000e+00 3.020839880625000205e+03 -9.468232375778661697e-03
3.000000000000000000e+00 3.020839880625000205e+03 -1.600494668787592195e-02
3.500000000000000000e+00 3.020839880625000205e+03 -1.334255930542221392e-02
4.000000000000000000e+00 3.020839880625000205e+03 1.515963105705331326e-02
4.500000000000000000e+00 3.020839880625000205e+03 -1.041134620637983003e-02
5.000000000000000000e+00 3.020839880625000205e+03 -8.618218721037521762e-03
5.500000000000000000e+00 3.020839880625000205e+03 1.365663463181433605e-02
6.000000000000000000e+00 3.020839880625000205e+03 3.700038737491074398e-03
6.500000000000000000e+00 3.020839880625000205e+03 -7.209179213030292646e-03
7.000000000000000000e+00 3.020839880625000205e+03 -8.306144081725658906e-03
7.500000000000000000e+00 3.020839880625000205e+03 -2.062626410350250870e-03
8.000000000000000000e+00 3.020839880625000205e+03 4.296785000135505336e-03
8.500000000000000000e+00 3.020839880625000205e+03 -3.897804529199051793e-02
9.000000000000000000e+00 3.020839880625000205e+03 3.983051904730453702e-02
9.500000000000000000e+00 3.020839880625000205e+03 -1.472448650837514077e-02
1.000000000000000000e+01 3.020839880625000205e+03 -2.374283662072140116e-02
1.050000000000000000e+01 3.020839880625000205e+03 -7.606917225168375631e-03
1.100000000000000000e+01 3.020839880625000205e+03 -7.510852660042569018e-02
1.150000000000000000e+01 3.020839880625000205e+03 -3.354837270660913223e-02
1.200000000000000000e+01 3.020839880625000205e+03 -5.811116829894141800e-02
1.250000000000000000e+01 3.020839880625000205e+03 -5.510205161871960244e-02
1.300000000000000000e+01 3.020839880625000205e+03 -1.980562632787056729e-02
1.350000000000000000e+01 3.020839880625000205e+03 -2.204642289762058158e-02
1.400000000000000000e+01 3.020839880625000205e+03 -7.085770997454675195e-03
1.450000000000000000e+01 3.020839880625000205e+03 -3.680893170304296892e-03
1.500000000000000000e+01 3.020839880625000205e+03 7.252072425332570520e-05
1.550000000000000000e+01 3.020839880625000205e+03 -4.764784111089920239e-04
1.600000000000000000e+01 3.020839880625000205e+03 -2.072224354239961914e-04
1.650000000000000000e+01 3.020839880625000205e+03 -3.948650105226643859e-04
1.700000000000000000e+01 3.020839880625000205e+03 3.938025363731947285e-04
1.750000000000000000e+01 3.020839880625000205e+03 -7.479624918338981720e-05
1.800000000000000000e+01 3.020839880625000205e+03 9.964953749188839357e-05
1.850000000000000000e+01 3.020839880625000205e+03 -1.050754188403383270e-05
1.900000000000000000e+01 3.020839880625000205e+03 -5.751304709989947067e-05
1.950000000000000000e+01 3.020839880625000205e+03 1.680163819335293846e-05
0.000000000000000000e+00 3.021882268437499079e+03 2.188402997858690871e-02
5.000000000000000000e-01 3.021882268437499079e+03 -1.048503899010494109e-02
1.000000000000000000e+00 3.021882268437499079e+03 -6.557328546144098984e-03
1.500000000000000000e+00 3.021882268437499079e+03 5.275864859787825038e-03
2.000000000000000000e+00 3.021882268437499079e+03 -8.215977620635169301e-03
2.500000000000000000e+00 3.021882268437499079e+03 -9.489522872722351218e-03
3.000000000000000000e+00 3.021882268437499079e+03 -1.420192695440719056e-02
3.500000000000000000e+00 3.021882268437499079e+03 -1.229684770374350755e-02
4.000000000000000000e+00 3.021882268437499079e+03 1.626377515864275633e-02
4.500000000000000000e+00 3.021882268437499079e+03 -1.015192532443772930e-02
5.000000000000000000e+00 3.021882268437499079e+03 -8.133881650113248749e-03
5.500000000000000000e+00 3.021882268437499079e+03 1.411879253498494330e-02
6.000000000000000000e+00 3.021882268437499079e+03 5.157361569754877022e-03
6.500000000000000000e+00 3.021882268437499079e+03 -9.059497563589841151e-03
7.000000000000000000e+00 3.021882268437499079e+03 -9.478314433904132946e-03
7.500000000000000000e+00 3.021882268437499079e+03 -1.558055651710917901e-03
8.000000000000000000e+00 3.021882268437499079e+03 6.952142423194196397e-03
8.500000000000000000e+00 3.021882268437499079e+03 -4.085364023776196646e-02
9.000000000000000000e+00 3.021882268437499079e+03 4.112327066561892452e-02
9.500000000000000000e+00 3.021882268437499079e+03 -1.367168465874530302e-02
1.000000000000000000e+01 3.021882268437499079e+03 -2.108273868736868645e-02
1.050000000000000000e+01 3.021882268437499079e+03 -8.017997089192560253e-03
1.100000000000000000e+01 3.021882268437499079e+03 -7.417633425514130741e-02
1.150000000000000000e+01 3.021882268437499079e+03 -3.265194521233464459e-02
1.200000000000000000e+01 3.021882268437499079e+03 -5.910443050174860741e-02
1.250000000000000000e+01 3.021882268437499079e+03 -5.517724423604768863e-02
1.300000000000000000e+01 3.021882268437499079e+03 -1.933960467114344620e-02
1.350000000000000000e+01 3.021882268437499079e+03 -2.152431520389689809e-02
1.400000000000000000e+01 3.021882268437499079e+03 -6.732310692165431772e-03
1.450000000000000000e+01 3.021882268437499079e+03 -4.369969692888628875e-03
1.500000000000000000e+01 3.021882268437499079e+03 4.954239913447353358e-05
1.550000000000000000e+01 3.021882268437499079e+03 -5.003973190715000968e-04
1.600000000000000000e+01 3.021882268437499079e+03 -1.819523793551550454e-04
1.650000000000000000e+01 3.021882268437499079e+03 -4.088327269358975227e-04
1.700000000000000000e+01 3.021882268437499079e+03 4.010948759464221729e-04
1.750000000000000000e+01 3.021882268437499079e+03 -7.728592316505422351e-05
1.800000000000000000e+01 3.021882268437499079e+03 1.104852426713974321e-04
1.850000000000000000e+01 3.021882268437499079e+03 -1.014182293227921742e-05
1.900000000000000000e+01 3.021882268437499079e+03 -5.790117930675493655e-05
1.950000000000000000e+01 3.021882268437499079e+03 1.788170000434444748e-05
0.000000000000000000e+00 3.022924656249999771e+03 2.255870156002303534e-02
5.000000000000000000e-01 3.022924656249999771e+03 -8.215197508965725939e-03
1.000000000000000000e+00 3.022924656249999771e+03 -4.685426179098118628e-03
1.500000000000000000e+00 3.022924656249999771e+03 5.028887783364848797e-03
2.000000000000000000e+00 3.022924656249999771e+03 -1.105893640708776465e-02
2.500000000000000000e+00 3.022924656249999771e+03 -9.155723458810714407e-03
3.000000000000000000e+00 3.022924656249999771e+03 -1.222286939649962212e-02
3.500000000000000000e+00 3.022924656249999771e+03 -1.131476851815095205e-02
4.000000000000000000e+00 3.022924656249999771e+03 1.750890769834287375e-02
4.500000000000000000e+00 3.022924656249999771e+03 -9.859865898547629307e-03
5.000000000000000000e+00 3.022924656249999771e+03 -7.652302184431809817e-03
5.500000000000000000e+00 3.022924656249999771e+03 1.421810394320097322e-02
6.000000000000000000e+00 3.022924656249999771e+03 6.465736098913530717e-03
6.500000000000000000e+00 3.022924656249999771e+03 -1.039000463409341449e-02
7.000000000000000000e+00 3.022924656249999771e+03 -1.082918391126292540e-02
7.500000000000000000e+00 3.022924656249999771e+03 -1.279847571824691086e-03
8.000000000000000000e+00 3.022924656249999771e+03 9.379351080666741697e-03
8.500000000000000000e+00 3.022924656249999771e+03 -4.198241935834922528e-02
9.000000000000000000e+00 3.022924656249999771e+03 4.208042960646001668e-02
9.500000000000000000e+00 3.022924656249999771e+03 -1.255375148668417401e-02
1.000000000000000000e+01 3.022924656249999771e+03 -1.845505778684449968e-02
1.050000000000000000e+01 3.022924656249999771e+03 -8.473952519139784853e-03
1.100000000000000000e+01 3.022924656249999771e+03 -7.325062254710679177e-02
1.150000000000000000e+01 3.022924656249999771e+03 -3.152724633792416270e-02
1.200000000000000000e+01 3.022924656249999771e+03 -6.003077556942169185e-02
1.250000000000000000e+01 3.022924656249999771e+03 -5.502688004039925362e-02
1.300000000000000000e+01 3.022924656249999771e+03 -1.904386568516131320e-02
1.350000000000000000e+01 3.022924656249999771e+03 -2.093980209227282174e-02
1.400000000000000000e+01 3.022924656249999771e+03 -6.434831395181565654e-03
1.450000000000000000e+01 3.022924656249999771e+03 -5.018893094406995208e-03
1.500000000000000000e+01 3.022924656249999771e+03 9.772082453131604975e-06
1.550000000000000000e+01 3.022924656249999771e+03 -5.063831704434856125e-04
1.600000000000000000e+01 3.022924656249999771e+03 -1.659137804747740108e-04
1.650000000000000000e+01 3.022924656249999771e+03 -4.184925355659519560e-04
1.700000000000000000e+01 3.022924656249999771e+03 4.044618077901192483e-04
1.750000000000000000e+01 3.022924656249999771e+03 -7.815213805911711009e-05
1.800000000000000000e+01 3.022924656249999771e+03 1.209335678163031747e-04
1.850000000000000000e+01 3.022924656249999771e+03 -9.864008465273982573e-06
1.900000000000000000e+01 3.022924656249999771e+03 -5.787858670625462823e-05
1.950000000000000000e+01 3.022924656249999771e+03 1.858776850891635227e-05
0.000000000000000000e+00 3.023967044062499554e+03 2.343246141745677913e-02
5.000000000000000000e-01 3.023967044062499554e+03 -5.916979622039717640e-03
1.000000000000000000e+00 3.023967044062499554e+03 -3.110510372336510072e-03
1.500000000000000000e+00 3.023967044062499554e+03 4.766968041782391682e-03
2.000000000000000000e+00 3.023967044062499554e+03 -1.395982979102012612e-02
2.500000000000000000e+00 3.023967044062499554e+03 -8.440742536634796706e-03
3.000000000000000000e+00 3.023967044062499554e+03 -1.003643563348431689e-02
3.500000000000000000e+00 3.023967044062499554e+03 -1.048107302037679274e-02
4.000000000000000000e+00 3.023967044062499554e+03 1.890567006669096120e-02
4.500000000000000000e+00 3.023967044062499554e+03 -9.525430173974943487e-03
5.000000000000000000e+00 3.023967044062499554e+03 -7.218658321884553059e-03
5.500000000000000000e+00 3.023967044062499554e+03 1.397633495206121110e-02
6.000000000000000000e+00 3.023967044062499554e+03 7.581736869510759778e-03
6.500000000000000000e+00 3.023967044062499554e+03 -1.120444300742406279e-02
7.000000000000000000e+00 3.023967044062499554e+03 -1.228146740069626687e-02
7.500000000000000000e+00 3.023967044062499554e+03 -1.171590290547593061e-03
8.000000000000000000e+00 3.023967044062499554e+03 1.150280701334640762e-02
8.500000000000000000e+00 3.023967044062499554e+03 -4.232942652057700844e-02
9.000000000000000000e+00 3.023967044062499554e+03 4.263068335136081799e-02
9.500000000000000000e+00 3.023967044062499554e+03 -1.142476455131446154e-02
1.000000000000000000e+01 3.023967044062499554e+03 -1.594028591941942449e-02
1.050000000000000000e+01 3.023967044062499554e+03 -8.940669414830080056e-03
1.100000000000000000e+01 3.023967044062499554e+03 -7.240240033756228932e-02
1.150000000000000000e+01 3.023967044062499554e+03 -3.015929941691587388e-02
1.200000000000000000e+01 3.023967044062499554e+03 -6.091695065777821827e-02
1.250000000000000000e+01 3.023967044062499554e+03 -5.462921396327268669e-02
1.300000000000000000e+01 3.023967044062499554e+03 -1.894550987214329435e-02
1.350000000000000000e+01 3.023967044062499554e+03 -2.033965233441940856e-02
1.400000000000000000e+01 3.023967044062499554e+03 -6.203481542978855727e-03
1.450000000000000000e+01 3.023967044062499554e+03 -5.607508308501514029e-03
1.500000000000000000e+01 3.023967044062499554e+03 -5.837807441821945978e-05
1.550000000000000000e+01 3.023967044062499554e+03 -4.914741706015688869e-04
1.600000000000000000e+01 3.023967044062499554e+03 -1.585650237719882813e-04
1.650000000000000000e+01 3.023967044062499554e+03 -4.245497330939211026e-04
1.700000000000000000e+01 3.023967044062499554e+03 4.039964854371581350e-04
1.750000000000000000e+01 3.023967044062499554e+03 -7.719978701919774102e-05
1.800000000000000000e+01 3.023967044062499554e+03 1.305617124671029324e-04
1.850000000000000000e+01 3.023967044062499554e+03 -9.747861524309874365e-06
1.900000000000000000e+01 3.023967044062499554e+03 -5.724123596027122258e-05
1.950000000000000000e+01 3.023967044062499554e+03 1.875997473212698060e-05
0.000000000000000000e+00 3.025009431874999791e+03 2.435254475050896775e-02
5.000000000000000000e-01 3.025009431874999791e+03 -3.600934660692265733e-03
1.000000000000000000e+00 3.025009431874999791e+03 -1.870865058429361811e-03
1.500000000000000000e+00 3.025009431874999791e+03 4.499884207821033821e-03
2.000000000000000000e+00 3.025009431874999791e+03 -1.689259905454154956e-02
2.500000000000000000e+00 3.025009431874999791e+03 -7.351522609299433915e-03
3.000000000000000000e+00 3.025009431874999791e+03 -7.671011644440364936e-03
3.500000000000000000e+00 3.025009431874999791e+03 -9.776609763702063735e-03
4.000000000000000000e+00 3.025009431874999791e+03 2.034848741812440506e-02
4.500000000000000000e+00 3.025009431874999791e+03 -9.197765745558356479e-03
5.000000000000000000e+00 3.025009431874999791e+03 -6.778198647618113686e-03
5.500000000000000000e+00 3.025009431874999791e+03 1.339962567964564019e-02
6.000000000000000000e+00 3.025009431874999791e+03 8.483537115190193517e-03
6.500000000000000000e+00 3.025009431874999791e+03 -1.151446569580731431e-02
7.000000000000000000e+00 3.025009431874999791e+03 -1.377518656723720689e-02
7.500000000000000000e+00 3.025009431874999791e+03 -1.222823015294193698e-03
8.000000000000000000e+00 3.025009431874999791e+03 1.334331895614899489e-02
8.500000000000000000e+00 3.025009431874999791e+03 -4.188345267072039746e-02
9.000000000000000000e+00 3.025009431874999791e+03 4.272610747275783910e-02
9.500000000000000000e+00 3.025009431874999791e+03 -1.027382073251157692e-02
1.000000000000000000e+01 3.025009431874999791e+03 -1.360486551614258598e-02
1.050000000000000000e+01 3.025009431874999791e+03 -9.391376130907399394e-03
1.100000000000000000e+01 3.025009431874999791e+03 -7.165098917375223309e-02
1.150000000000000000e+01 3.025009431874999791e+03 -2.861889011902246649e-02
1.200000000000000000e+01 3.025009431874999791e+03 -6.180332315433385848e-02
1.250000000000000000e+01 3.025009431874999791e+03 -5.395415545324606238e-02
1.300000000000000000e+01 3.025009431874999791e+03 -1.907857255575746286e-02
1.350000000000000000e+01 3.025009431874999791e+03 -1.976391263975255455e-02
1.400000000000000000e+01 3.025009431874999791e+03 -6.056469758302680285e-03
1.450000000000000000e+01 3.025009431874999791e+03 -6.132437243418956130e-03
1.500000000000000000e+01 3.025009431874999791e+03 -1.493320200858025816e-04
1.550000000000000000e+01 3.025009431874999791e+03 -4.596823348745220951e-04
1.600000000000000000e+01 3.025009431874999791e+03 -1.576210318522939830e-04
1.650000000000000000e+01 3.025009431874999791e+03 -4.277548458078428428e-04
1.700000000000000000e+01 3.025009431874999791e+03 3.996847835280492220e-04
1.750000000000000000e+01 3.025009431874999791e+03 -7.462340932324160886e-05
1.800000000000000000e+01 3.025009431874999791e+03 1.392257728616406889e-04
1.850000000000000000e+01 3.025009431874999791e+03 -9.846624931780550817e-06
1.900000000000000000e+01 3.025009431874999791e+03 -5.593850814647233390e-05
1.950000000000000000e+01 3.025009431874999791e+03 1.842163324216585248e-05
0.000000000000000000e+00 3.026051819687499574e+03 2.523391872908564357e-02
5.000000000000000000e-01 3.026051819687499574e+03 -1.222764712088026881e-03
1.000000000000000000e+00 3.026051819687499574e+03 -1.092065509088674348e-03
1.500000000000000000e+00 3.026051819687499574e+03 4.312936234355046507e-03
2.000000000000000000e+00 3.026051819687499574e+03 -1.983434363448334167e-02
2.500000000000000000e+00 3.026051819687499574e+03 -5.919214388095464519e-03
3.000000000000000000e+00 3.026051819687499574e+03 -5.201113002202076459e-03
3.500000000000000000e+00 3.026051819687499574e+03 -9.153675034936565799e-03
4.000000000000000000e+00 3.026051819687499574e+03 2.173151484759661828e-02
4.500000000000000000e+00 3.026051819687499574e+03 -8.919045907018323741e-03
5.000000000000000000e+00 3.026051819687499574e+03 -6.321192109591046090e-03
5.500000000000000000e+00 3.026051819687499574e+03 1.253044184031635450e-02
6.000000000000000000e+00 3.026051819687499574e+03 9.213282714076172913e-03
6.500000000000000000e+00 3.026051819687499574e+03 -1.141562453550317401e-02
7.000000000000000000e+00 3.026051819687499574e+03 -1.524439838557566096e-02
7.500000000000000000e+00 3.026051819687499574e+03 -1.430005107215350565e-03
8.000000000000000000e+00 3.026051819687499574e+03 1.490815478902491296e-02
8.500000000000000000e+00 3.026051819687499574e+03 -4.068982755042807598e-02
9.000000000000000000e+00 3.026051819687499574e+03 4.230741720916861293e-02
9.500000000000000000e+00 3.026051819687499574e+03 -9.087016335024622471e-03
1.000000000000000000e+01 3.026051819687499574e+03 -1.147774943457615694e-02
1.050000000000000000e+01 3.026051819687499574e+03 -9.870492629195599943e-03
1.100000000000000000e+01 3.026051819687499574e+03 -7.099299904993897070e-02
1.150000000000000000e+01 3.026051819687499574e+03 -2.702726867596491958e-02
1.200000000000000000e+01 3.026051819687499574e+03 -6.274957705783751338e-02
1.250000000000000000e+01 3.026051819687499574e+03 -5.299941682688148747e-02
1.300000000000000000e+01 3.026051819687499574e+03 -1.945153399015291454e-02
1.350000000000000000e+01 3.026051819687499574e+03 -1.923398954699757565e-02
1.400000000000000000e+01 3.026051819687499574e+03 -6.001960394727856064e-03
1.450000000000000000e+01 3.026051819687499574e+03 -6.595247239002239269e-03
1.500000000000000000e+01 3.026051819687499574e+03 -2.463073483212119600e-04
1.550000000000000000e+01 3.026051819687499574e+03 -4.137838195774169248e-04
1.600000000000000000e+01 3.026051819687499574e+03 -1.625261998695979454e-04
1.650000000000000000e+01 3.026051819687499574e+03 -4.282434881364280605e-04
1.700000000000000000e+01 3.026051819687499574e+03 3.911445580775074456e-04
1.750000000000000000e+01 3.026051819687499574e+03 -7.091169111311104787e-05
1.800000000000000000e+01 3.026051819687499574e+03 1.470487630702940643e-04
1.850000000000000000e+01 3.026051819687499574e+03 -1.009728662968193560e-05
1.900000000000000000e+01 3.026051819687499574e+03 -5.402757985002221473e-05
1.950000000000000000e+01 3.026051819687499574e+03 1.760113507170934073e-05
0.000000000000000000e+00 3.027094207499999357e+03 2.604416260771386452e-02
5.000000000000000000e-01 3.027094207499999357e+03 1.199898344903679425e-03
1.000000000000000000e+00 3.027094207499999357e+03 -7.831343086213988364e-04
1.500000000000000000e+00 3.027094207499999357e+03 4.216310340277787741e-03
2.000000000000000000e+00 3.027094207499999357e+03 -2.270760535238350655e-02
2.500000000000000000e+00 3.027094207499999357e+03 -4.191382847204297608e-03
3.000000000000000000e+00 3.027094207499999357e+03 -2.693982267944017382e-03
3.500000000000000000e+00 3.027094207499999357e+03 -8.519233680256067809e-03
4.000000000000000000e+00 3.027094207499999357e+03 2.290223089708155746e-02
4.500000000000000000e+00 3.027094207499999357e+03 -8.734864188925389392e-03
5.000000000000000000e+00 3.027094207499999357e+03 -5.905495329028996078e-03
5.500000000000000000e+00 3.027094207499999357e+03 1.143051031564832482e-02
6.000000000000000000e+00 3.027094207499999357e+03 9.784972166939090443e-03
6.500000000000000000e+00 3.027094207499999357e+03 -1.098549960723421877e-02
7.000000000000000000e+00 3.027094207499999357e+03 -1.668567448391027053e-02
7.500000000000000000e+00 3.027094207499999357e+03 -1.814521123235187609e-03
8.000000000000000000e+00 3.027094207499999357e+03 1.619100639370640166e-02
8.500000000000000000e+00 3.027094207499999357e+03 -3.883453364767792265e-02
9.000000000000000000e+00 3.027094207499999357e+03 4.130487598935642102e-02
9.500000000000000000e+00 3.027094207499999357e+03 -7.900917107840896292e-03
1.000000000000000000e+01 3.027094207499999357e+03 -9.573559306263039817e-03
1.050000000000000000e+01 3.027094207499999357e+03 -1.050785207578127864e-02
1.100000000000000000e+01 3.027094207499999357e+03 -7.040919880674376130e-02
1.150000000000000000e+01 3.027094207499999357e+03 -2.541323751641167208e-02
1.200000000000000000e+01 3.027094207499999357e+03 -6.379571595128122330e-02
1.250000000000000000e+01 3.027094207499999357e+03 -5.177826399124337009e-02
1.300000000000000000e+01 3.027094207499999357e+03 -2.004919152143226288e-02
1.350000000000000000e+01 3.027094207499999357e+03 -1.879054158522430393e-02
1.400000000000000000e+01 3.027094207499999357e+03 -6.016181615167759400e-03
1.450000000000000000e+01 3.027094207499999357e+03 -6.993035093939318006e-03
1.500000000000000000e+01 3.027094207499999357e+03 -3.431445176165853154e-04
1.550000000000000000e+01 3.027094207499999357e+03 -3.562196847644336453e-04
1.600000000000000000e+01 3.027094207499999357e+03 -1.737293289847111533e-04
1.650000000000000000e+01 3.027094207499999357e+03 -4.262564240961312797e-04
1.700000000000000000e+01 3.027094207499999357e+03 3.781782175896724729e-04
1.750000000000000000e+01 3.027094207499999357e+03 -6.622938653490342874e-05
1.800000000000000000e+01 3.027094207499999357e+03 1.540900246766167716e-04
1.850000000000000000e+01 3.027094207499999357e+03 -1.037428950392648344e-05
1.900000000000000000e+01 3.027094207499999357e+03 -5.158737614835774053e-05
1.950000000000000000e+01 3.027094207499999357e+03 1.631770467006191203e-05
0.000000000000000000e+00 3.028136595312500049e+03 2.672489057812727983e-02
5.000000000000000000e-01 3.028136595312500049e+03 3.648436209097386234e-03
1.000000000000000000e+00 3.028136595312500049e+03 -9.446321561814576776e-04
1.500000000000000000e+00 3.028136595312500049e+03 4.199634095301252833e-03
2.000000000000000000e+00 3.028136595312500049e+03 -2.545443733312771281e-02
2.500000000000000000e+00 3.028136595312500049e+03 -2.263713283058868108e-03
3.000000000000000000e+00 3.028136595312500049e+03 -1.811835366287106687e-04
3.500000000000000000e+00 3.028136595312500049e+03 -7.817930298123748623e-03
4.000000000000000000e+00 3.028136595312500049e+03 2.375243633718605862e-02
4.500000000000000000e+00 3.028136595312500049e+03 -8.694908837895630807e-03
5.000000000000000000e+00 3.028136595312500049e+03 -5.552415795845432739e-03
5.500000000000000000e+00 3.028136595312500049e+03 1.004877964423387879e-02
6.000000000000000000e+00 3.028136595312500049e+03 1.023313642792637694e-02
6.500000000000000000e+00 3.028136595312500049e+03 -1.023843294814943093e-02
7.000000000000000000e+00 3.028136595312500049e+03 -1.810792338258153389e-02
7.500000000000000000e+00 3.028136595312500049e+03 -2.387345696570762361e-03
8.000000000000000000e+00 3.028136595312500049e+03 1.721415145862446178e-02
8.500000000000000000e+00 3.028136595312500049e+03 -3.640667494212439931e-02
9.000000000000000000e+00 3.028136595312500049e+03 3.971401273423039863e-02
9.500000000000000000e+00 3.028136595312500049e+03 -6.720942330688373968e-03
1.000000000000000000e+01 3.028136595312500049e+03 -7.934829671139840765e-03
1.050000000000000000e+01 3.028136595312500049e+03 -1.143184512319637448e-02
1.100000000000000000e+01 3.028136595312500049e+03 -6.985683871741849016e-02
1.150000000000000000e+01 3.028136595312500049e+03 -2.379615574378991794e-02
1.200000000000000000e+01 3.028136595312500049e+03 -6.493527173329119440e-02
1.250000000000000000e+01 3.028136595312500049e+03 -5.032241858432201509e-02
1.300000000000000000e+01 3.028136595312500049e+03 -2.085416129310299974e-02
1.350000000000000000e+01 3.028136595312500049e+03 -1.847561184321779362e-02
1.400000000000000000e+01 3.028136595312500049e+03 -6.068795573032995279e-03
1.450000000000000000e+01 3.028136595312500049e+03 -7.328669936604038579e-03
1.500000000000000000e+01 3.028136595312500049e+03 -4.414281670861624541e-04
1.550000000000000000e+01 3.028136595312500049e+03 -2.939009758239558077e-04
1.600000000000000000e+01 3.028136595312500049e+03 -1.895753756582994301e-04
1.650000000000000000e+01 3.028136595312500049e+03 -4.229403314550357943e-04
1.700000000000000000e+01 3.028136595312500049e+03 3.608630021252019282e-04
1.750000000000000000e+01 3.028136595312500049e+03 -6.039856384310647537e-05
1.800000000000000000e+01 3.028136595312500049e+03 1.602556336728121287e-04
1.850000000000000000e+01 3.028136595312500049e+03 -1.059859710960530165e-05
1.900000000000000000e+01 3.028136595312500049e+03 -4.879609104673123524e-05
1.950000000000000000e+01 3.028136595312500049e+03 1.458887354732461273e-05
0.000000000000000000e+00 3.029178983124999831e+03 2.719522782792045332e-02
5.000000000000000000e-01 3.029178983124999831e+03 6.083316644524714920e-03
1.000000000000000000e+00 3.029178983124999831e+03 -1.586120146373949311e-03
1.500000000000000000e+00 3.029178983124999831e+03 4.266283686470937440e-03
2.000000000000000000e+00 3.029178983124999831e+03 -2.804924833508914625e-02
2.500000000000000000e+00 3.029178983124999831e+03 -2.205837207177071115e-04
3.000000000000000000e+00 3.029178983124999831e+03 2.330678146796459193e-03
3.500000000000000000e+00 3.029178983124999831e+03 -7.106658268722184334e-03
4.000000000000000000e+00 3.029178983124999831e+03 2.430793056963844248e-02
4.500000000000000000e+00 3.029178983124999831e+03 -8.851395712840525939e-03
5.000000000000000000e+00 3.029178983124999831e+03 -5.252784345900075869e-03
5.500000000000000000e+00 3.029178983124999831e+03 8.359641893554897729e-03
6.000000000000000000e+00 3.029178983124999831e+03 1.061124707828043842e-02
6.500000000000000000e+00 3.029178983124999831e+03 -9.158010938709127205e-03
7.000000000000000000e+00 3.029178983124999831e+03 -1.946327359826148864e-02
7.500000000000000000e+00 3.029178983124999831e+03 -3.170894509650677619e-03
8.000000000000000000e+00 3.029178983124999831e+03 1.799019813022776498e-02
8.500000000000000000e+00 3.029178983124999831e+03 -3.344757193548250629e-02
9.000000000000000000e+00 3.029178983124999831e+03 3.760752604774816182e-02
9.500000000000000000e+00 3.029178983124999831e+03 -5.533243793937324059e-03
1.000000000000000000e+01 3.029178983124999831e+03 -6.631476808985576309e-03
1.050000000000000000e+01 3.029178983124999831e+03 -1.265541990553482529e-02
1.100000000000000000e+01 3.029178983124999831e+03 -6.931426369109390528e-02
1.150000000000000000e+01 3.029178983124999831e+03 -2.226464811951744255e-02
1.200000000000000000e+01 3.029178983124999831e+03 -6.610594252155996275e-02
1.250000000000000000e+01 3.029178983124999831e+03 -4.871077428656769154e-02
1.300000000000000000e+01 3.029178983124999831e+03 -2.182640886575604525e-02
1.350000000000000000e+01 3.029178983124999831e+03 -1.830064143121085118e-02
1.400000000000000000e+01 3.029178983124999831e+03 -6.151219733968521682e-03
1.450000000000000000e+01 3.029178983124999831e+03 -7.598266765787954104e-03
1.500000000000000000e+01 3.029178983124999831e+03 -5.406662557859263788e-04
1.550000000000000000e+01 3.029178983124999831e+03 -2.322159223176940054e-04
1.600000000000000000e+01 3.029178983124999831e+03 -2.089448502240639474e-04
1.650000000000000000e+01 3.029178983124999831e+03 -4.193887642350618752e-04
1.700000000000000000e+01 3.029178983124999831e+03 3.397418591301095141e-04
1.750000000000000000e+01 3.029178983124999831e+03 -5.333415568527867566e-05
1.800000000000000000e+01 3.029178983124999831e+03 1.653462256126991218e-04
1.850000000000000000e+01 3.029178983124999831e+03 -1.075476822398599925e-05
1.900000000000000000e+01 3.029178983124999831e+03 -4.578636664942108180e-05
1.950000000000000000e+01 3.029178983124999831e+03 1.250786479304365926e-05
0.000000000000000000e+00 3.030221370937499614e+03 2.742472254397764278e-02
5.000000000000000000e-01 3.030221370937499614e+03 8.424109495406867376e-03
1.000000000000000000e+00 3.030221370937499614e+03 -2.647584635844462287e-03
1.500000000000000000e+00 3.030221370937499614e+03 4.376441237436535722e-03
2.000000000000000000e+00 3.030221370937499614e+03 -3.040231367633329518e-02
2.500000000000000000e+00 3.030221370937499614e+03 1.839484958126978102e-03
3.000000000000000000e+00 3.030221370937499614e+03 4.864075711356013847e-03
3.500000000000000000e+00 3.030221370937499614e+03 -6.485651621853852529e-03
4.000000000000000000e+00 3.030221370937499614e+03 2.460385896413305046e-02
4.500000000000000000e+00 3.030221370937499614e+03 -9.215731014787769543e-03
5.000000000000000000e+00 3.030221370937499614e+03 -4.979538534361779151e-03
5.500000000000000000e+00 3.030221370937499614e+03 6.343724096668804276e-03
6.000000000000000000e+00 3.030221370937499614e+03 1.093354544306480991e-02
6.500000000000000000e+00 3.030221370937499614e+03 -7.733536726418111483e-03
7.000000000000000000e+00 3.030221370937499614e+03 -2.068557025471143285e-02
7.500000000000000000e+00 3.030221370937499614e+03 -4.194512050095091336e-03
8.000000000000000000e+00 3.030221370937499614e+03 1.856996207141916114e-02
8.500000000000000000e+00 3.030221370937499614e+03 -2.999373130697520484e-02
9.000000000000000000e+00 3.030221370937499614e+03 3.506528956142455217e-02
9.500000000000000000e+00 3.030221370937499614e+03 -4.351194456739161318e-03
1.000000000000000000e+01 3.030221370937499614e+03 -5.762449038289772611e-03
1.050000000000000000e+01 3.030221370937499614e+03 -1.414025622704343822e-02
1.100000000000000000e+01 3.030221370937499614e+03 -6.880777039876390111e-02
1.150000000000000000e+01 3.030221370937499614e+03 -2.091326984481116022e-02
1.200000000000000000e+01 3.030221370937499614e+03 -6.721155974187158211e-02
1.250000000000000000e+01 3.030221370937499614e+03 -4.705976405990298234e-02
1.300000000000000000e+01 3.030221370937499614e+03 -2.290229052731316411e-02
1.350000000000000000e+01 3.030221370937499614e+03 -1.828638654127469343e-02
1.400000000000000000e+01 3.030221370937499614e+03 -6.257769074903638679e-03
1.450000000000000000e+01 3.030221370937499614e+03 -7.803345863312361429e-03
1.500000000000000000e+01 3.030221370937499614e+03 -6.320837882290451576e-04
1.550000000000000000e+01 3.030221370937499614e+03 -1.715494269575064119e-04
1.600000000000000000e+01 3.030221370937499614e+03 -2.327363713774542500e-04
1.650000000000000000e+01 3.030221370937499614e+03 -4.163333487791270665e-04
1.700000000000000000e+01 3.030221370937499614e+03 3.154623219148960218e-04
1.750000000000000000e+01 3.030221370937499614e+03 -4.503034091846585564e-05
1.800000000000000000e+01 3.030221370937499614e+03 1.691010530132998921e-04
1.850000000000000000e+01 3.030221370937499614e+03 -1.083440375238449031e-05
1.900000000000000000e+01 3.030221370937499614e+03 -4.273386182285108587e-05
1.950000000000000000e+01 3.030221370937499614e+03 1.022809174652363818e-05
0.000000000000000000e+00 3.031263758749999397e+03 2.746964316709255005e-02
5.000000000000000000e-01 3.031263758749999397e+03 1.059251300833208287e-02
1.000000000000000000e+00 3.031263758749999397e+03 -4.092919734246381128e-03
1.500000000000000000e+00 3.031263758749999397e+03 4.520150592134581508e-03
2.000000000000000000e+00 3.031263758749999397e+03 -3.239357086081114806e-02
2.500000000000000000e+00 3.031263758749999397e+03 3.802440594326767734e-03
3.000000000000000000e+00 3.031263758749999397e+03 7.414668563001183127e-03
3.500000000000000000e+00 3.031263758749999397e+03 -5.971980900737678885e-03
4.000000000000000000e+00 3.031263758749999397e+03 2.455344022706884913e-02
4.500000000000000000e+00 3.031263758749999397e+03 -9.713528718889859886e-03
5.000000000000000000e+00 3.031263758749999397e+03 -4.733997985091524183e-03
5.500000000000000000e+00 3.031263758749999397e+03 3.955093740526514912e-03
6.000000000000000000e+00 3.031263758749999397e+03 1.121288167950517875e-02
6.500000000000000000e+00 3.031263758749999397e+03 -6.010388410108155957e-03
7.000000000000000000e+00 3.031263758749999397e+03 -2.173510866496108224e-02
7.500000000000000000e+00 3.031263758749999397e+03 -5.403173504722532695e-03
8.000000000000000000e+00 3.031263758749999397e+03 1.895817781887455117e-02
8.500000000000000000e+00 3.031263758749999397e+03 -2.613772564514142693e-02
9.000000000000000000e+00 3.031263758749999397e+03 3.215451247377990734e-02
9.500000000000000000e+00 3.031263758749999397e+03 -3.240033277047742622e-03
1.000000000000000000e+01 3.031263758749999397e+03 -5.332150548514420427e-03
1.050000000000000000e+01 3.031263758749999397e+03 -1.584910138750054986e-02
1.100000000000000000e+01 3.031263758749999397e+03 -6.837937941393676389e-02
1.150000000000000000e+01 3.031263758749999397e+03 -1.985019975012740703e-02
1.200000000000000000e+01 3.031263758749999397e+03 -6.816353431956304054e-02
1.250000000000000000e+01 3.031263758749999397e+03 -4.547406146509177377e-02
1.300000000000000000e+01 3.031263758749999397e+03 -2.403148197892217980e-02
1.350000000000000000e+01 3.031263758749999397e+03 -1.846216389036782132e-02
1.400000000000000000e+01 3.031263758749999397e+03 -6.365933810223096782e-03
1.450000000000000000e+01 3.031263758749999397e+03 -7.949827804163240794e-03
1.500000000000000000e+01 3.031263758749999397e+03 -7.102541999107264345e-04
1.550000000000000000e+01 3.031263758749999397e+03 -1.099529819359688492e-04
1.600000000000000000e+01 3.031263758749999397e+03 -2.618368130996132385e-04
1.650000000000000000e+01 3.031263758749999397e+03 -4.139306637389325930e-04
1.700000000000000000e+01 3.031263758749999397e+03 2.885661438754548187e-04
1.750000000000000000e+01 3.031263758749999397e+03 -3.571260790912616118e-05
1.800000000000000000e+01 3.031263758749999397e+03 1.713173044466696836e-04
1.850000000000000000e+01 3.031263758749999397e+03 -1.076319384205417202e-05
1.900000000000000000e+01 3.031263758749999397e+03 -3.977546451474821087e-05
1.950000000000000000e+01 3.031263758749999397e+03 7.747514304062356181e-06
0.000000000000000000e+00 3.032306146562499180e+03 2.741838791876298823e-02
5.000000000000000000e-01 3.032306146562499180e+03 1.248354791721944905e-02
1.000000000000000000e+00 3.032306146562499180e+03 -5.843781625171426061e-03
1.500000000000000000e+00 3.032306146562499180e+03 4.678691427367550650e-03
2.000000000000000000e+00 3.032306146562499180e+03 -3.396713592167473206e-02
2.500000000000000000e+00 3.032306146562499180e+03 5.593044047600030828e-03
3.000000000000000000e+00 3.032306146562499180e+03 9.959843894672670492e-03
3.500000000000000000e+00 3.032306146562499180e+03 -5.537376011820885520e-03
4.000000000000000000e+00 3.032306146562499180e+03 2.411929972748469431e-02
4.500000000000000000e+00 3.032306146562499180e+03 -1.032540519848354835e-02
5.000000000000000000e+00 3.032306146562499180e+03 -4.415875246643816143e-03
5.500000000000000000e+00 3.032306146562499180e+03 1.172676899615632089e-03
6.000000000000000000e+00 3.032306146562499180e+03 1.148626223057063259e-02
6.500000000000000000e+00 3.032306146562499180e+03 -4.040473672691905806e-03
7.000000000000000000e+00 3.032306146562499180e+03 -2.263466221963928576e-02
7.500000000000000000e+00 3.032306146562499180e+03 -6.711726698510500633e-03
8.000000000000000000e+00 3.032306146562499180e+03 1.914451186662862944e-02
8.500000000000000000e+00 3.032306146562499180e+03 -2.201466069278260398e-02
9.000000000000000000e+00 3.032306146562499180e+03 2.893175801264943892e-02
9.500000000000000000e+00 3.032306146562499180e+03 -2.183394026383285273e-03
1.000000000000000000e+01 3.032306146562499180e+03 -5.267897778478962401e-03
1.050000000000000000e+01 3.032306146562499180e+03 -1.770555482320661234e-02
1.100000000000000000e+01 3.032306146562499180e+03 -6.807736876450902475e-02
1.150000000000000000e+01 3.032306146562499180e+03 -1.919460498110323043e-02
1.200000000000000000e+01 3.032306146562499180e+03 -6.892009989815980897e-02
1.250000000000000000e+01 3.032306146562499180e+03 -4.401677061855792383e-02
1.300000000000000000e+01 3.032306146562499180e+03 -2.519780071686260683e-02
1.350000000000000000e+01 3.032306146562499180e+03 -1.882562444290845211e-02
1.400000000000000000e+01 3.032306146562499180e+03 -6.456472353044854194e-03
1.450000000000000000e+01 3.032306146562499180e+03 -8.038927432413722415e-03
1.500000000000000000e+01 3.032306146562499180e+03 -7.765309931059026288e-04
1.550000000000000000e+01 3.032306146562499180e+03 -5.099584846722819351e-05
1.600000000000000000e+01 3.032306146562499180e+03 -2.955005657994437280e-04
1.650000000000000000e+01 3.032306146562499180e+03 -4.117668746115255517e-04
1.700000000000000000e+01 3.032306146562499180e+03 2.603770208164656345e-04
1.750000000000000000e+01 3.032306146562499180e+03 -2.586914254492160526e-05
1.800000000000000000e+01 3.032306146562499180e+03 1.717592132698350399e-04
1.850000000000000000e+01 3.032306146562499180e+03 -1.053481101015006824e-05
1.900000000000000000e+01 3.032306146562499180e+03 -3.691744800716597116e-05
1.950000000000000000e+01 3.032306146562499180e+03 5.023017403967194462e-06
0.000000000000000000e+00 3.033348534375000327e+03 2.732133512936158956e-02
5.000000000000000000e-01 3.033348534375000327e+03 1.402764099503658532e-02
1.000000000000000000e+00 3.033348534375000327e+03 -7.739684774763398549e-03
1.500000000000000000e+00 3.033348534375000327e+03 4.806501329382162520e-03
2.000000000000000000e+00 3.033348534375000327e+03 -3.508792562060804310e-02
2.500000000000000000e+00 3.033348534375000327e+03 7.143939120063939018e-03
3.000000000000000000e+00 3.033348534375000327e+03 1.260171803711834619e-02
3.500000000000000000e+00 3.033348534375000327e+03 -5.199861873373804767e-03
4.000000000000000000e+00 3.033348534375000327e+03 2.333665557154281783e-02
4.500000000000000000e+00 3.033348534375000327e+03 -1.107071126622045931e-02
5.000000000000000000e+00 3.033348534375000327e+03 -3.881905331519734138e-03
5.500000000000000000e+00 3.033348534375000327e+03 -2.039051202047349829e-03
6.000000000000000000e+00 3.033348534375000327e+03 1.182183020443907003e-02
6.500000000000000000e+00 3.033348534375000327e+03 -1.905985108144347658e-03
7.000000000000000000e+00 3.033348534375000327e+03 -2.343691473487856738e-02
7.500000000000000000e+00 3.033348534375000327e+03 -8.015311847674155485e-03
8.000000000000000000e+00 3.033348534375000327e+03 1.912870121805415949e-02
8.500000000000000000e+00 3.033348534375000327e+03 -1.771228548861648530e-02
9.000000000000000000e+00 3.033348534375000327e+03 2.552349671774629611e-02
9.500000000000000000e+00 3.033348534375000327e+03 -1.190746301036139715e-03
1.000000000000000000e+01 3.033348534375000327e+03 -5.480911774209782858e-03
1.050000000000000000e+01 3.033348534375000327e+03 -1.970577169159639513e-02
1.100000000000000000e+01 3.033348534375000327e+03 -6.794067989918034511e-02
1.150000000000000000e+01 3.033348534375000327e+03 -1.904849885619061892e-02
1.200000000000000000e+01 3.033348534375000327e+03 -6.944213503491217243e-02
1.250000000000000000e+01 3.033348534375000327e+03 -4.273606765249374217e-02
1.300000000000000000e+01 3.033348534375000327e+03 -2.639788222167313916e-02
1.350000000000000000e+01 3.033348534375000327e+03 -1.935952354500150574e-02
1.400000000000000000e+01 3.033348534375000327e+03 -6.512560599841533786e-03
1.450000000000000000e+01 3.033348534375000327e+03 -8.081498488669316277e-03
1.500000000000000000e+01 3.033348534375000327e+03 -8.256661769869923012e-04
1.550000000000000000e+01 3.033348534375000327e+03 1.520505860226509016e-07
1.600000000000000000e+01 3.033348534375000327e+03 -3.330211326986377450e-04
1.650000000000000000e+01 3.033348534375000327e+03 -4.096047740745164438e-04
1.700000000000000000e+01 3.033348534375000327e+03 2.315848545954492677e-04
1.750000000000000000e+01 3.033348534375000327e+03 -1.620559996104165758e-05
1.800000000000000000e+01 3.033348534375000327e+03 1.700718192328749703e-04
1.850000000000000000e+01 3.033348534375000327e+03 -1.035877169791314298e-05
1.900000000000000000e+01 3.033348534375000327e+03 -3.414414434468278277e-05
1.950000000000000000e+01 3.033348534375000327e+03 2.182850669303096744e-06
0.000000000000000000e+00 3.034390922187499655e+03 2.720075793782987528e-02
5.000000000000000000e-01 3.034390922187499655e+03 1.526158868321964013e-02
1.000000000000000000e+00 3.034390922187499655e+03 -9.660967079328506776e-03
1.500000000000000000e+00 3.034390922187499655e+03 4.884399277615251306e-03
2.000000000000000000e+00 3.034390922187499655e+03 -3.575213344232749946e-02
2.500000000000000000e+00 3.034390922187499655e+03 8.358730287405186435e-03
3.000000000000000000e+00 3.034390922187499655e+03 1.539410632898546502e-02
3.500000000000000000e+00 3.034390922187499655e+03 -4.980061143814346752e-03
4.000000000000000000e+00 3.034390922187499655e+03 2.226665282379802421e-02
4.500000000000000000e+00 3.034390922187499655e+03 -1.190796208695380984e-02
5.000000000000000000e+00 3.034390922187499655e+03 -3.085408437118459905e-03
5.500000000000000000e+00 3.034390922187499655e+03 -5.714293841026393990e-03
6.000000000000000000e+00 3.034390922187499655e+03 1.225895863748281862e-02
6.500000000000000000e+00 3.034390922187499655e+03 2.932100804210278759e-04
7.000000000000000000e+00 3.034390922187499655e+03 -2.422635385372899630e-02
7.500000000000000000e+00 3.034390922187499655e+03 -9.201504037389441476e-03
8.000000000000000000e+00 3.034390922187499655e+03 1.883032790656799516e-02
8.500000000000000000e+00 3.034390922187499655e+03 -1.322514649219699856e-02
9.000000000000000000e+00 3.034390922187499655e+03 2.205294988314730059e-02
9.500000000000000000e+00 3.034390922187499655e+03 -3.017844025659835146e-04
1.000000000000000000e+01 3.034390922187499655e+03 -5.934827744847815528e-03
1.050000000000000000e+01 3.034390922187499655e+03 -2.186004154848655845e-02
1.100000000000000000e+01 3.034390922187499655e+03 -6.795454559084257440e-02
1.150000000000000000e+01 3.034390922187499655e+03 -1.950397188659066389e-02
1.200000000000000000e+01 3.034390922187499655e+03 -6.967499359020029592e-02
1.250000000000000000e+01 3.034390922187499655e+03 -4.171337956348704357e-02
1.300000000000000000e+01 3.034390922187499655e+03 -2.761844585126736751e-02
1.350000000000000000e+01 3.034390922187499655e+03 -2.004199648383901342e-02
1.400000000000000000e+01 3.034390922187499655e+03 -6.553955970525510849e-03
1.450000000000000000e+01 3.034390922187499655e+03 -8.074386458181452217e-03
1.500000000000000000e+01 3.034390922187499655e+03 -8.514796448228352478e-04
1.550000000000000000e+01 3.034390922187499655e+03 4.113070903555960224e-05
1.600000000000000000e+01 3.034390922187499655e+03 -3.734881121051281312e-04
1.650000000000000000e+01 3.034390922187499655e+03 -4.081093782670107916e-04
1.700000000000000000e+01 3.034390922187499655e+03 2.028087765367514190e-04
1.750000000000000000e+01 3.034390922187499655e+03 -7.377372110762884170e-06
1.800000000000000000e+01 3.034390922187499655e+03 1.662336317607299445e-04
1.850000000000000000e+01 3.034390922187499655e+03 -1.052960841579332733e-05
1.900000000000000000e+01 3.034390922187499655e+03 -3.137763050715171873e-05
1.950000000000000000e+01 3.034390922187499655e+03 -5.743651485581805799e-07
0.000000000000000000e+00 3.035433309999999892e+03 2.715534601421512248e-02
5.000000000000000000e-01 3.035433309999999892e+03 1.617384250085498673e-02
1.000000000000000000e+00 3.035433309999999892e+03 -1.154134824364267363e-02
1.500000000000000000e+00 3.035433309999999892e+03 4.932370042522891615e-03
2.000000000000000000e+00 3.035433309999999892e+03 -3.596229324657247012e-02
2.500000000000000000e+00 3.035433309999999892e+03 9.141750563031708632e-03
3.000000000000000000e+00 3.035433309999999892e+03 1.825582550526851436e-02
3.500000000000000000e+00 3.035433309999999892e+03 -4.875592530611348903e-03
4.000000000000000000e+00 3.035433309999999892e+03 2.098342040253887639e-02
4.500000000000000000e+00 3.035433309999999892e+03 -1.278666876750097874e-02
5.000000000000000000e+00 3.035433309999999892e+03 -2.094699871022368595e-03
5.500000000000000000e+00 3.035433309999999892e+03 -9.792512250858503853e-03
6.000000000000000000e+00 3.035433309999999892e+03 1.278804615082576070e-02
6.500000000000000000e+00 3.035433309999999892e+03 2.491863760548217697e-03
7.000000000000000000e+00 3.035433309999999892e+03 -2.511986398744153054e-02
7.500000000000000000e+00 3.035433309999999892e+03 -1.020331347550140245e-02
8.000000000000000000e+00 3.035433309999999892e+03 1.818921611445583827e-02
8.500000000000000000e+00 3.035433309999999892e+03 -8.590771134799208772e-03
9.000000000000000000e+00 3.035433309999999892e+03 1.858991836429645800e-02
9.500000000000000000e+00 3.035433309999999892e+03 4.933562430838482138e-04
1.000000000000000000e+01 3.035433309999999892e+03 -6.671001391581495715e-03
1.050000000000000000e+01 3.035433309999999892e+03 -2.411296753037778934e-02
1.100000000000000000e+01 3.035433309999999892e+03 -6.801949179877243845e-02
1.150000000000000000e+01 3.035433309999999892e+03 -2.065843595246007539e-02
1.200000000000000000e+01 3.035433309999999892e+03 -6.956403286333918967e-02
1.250000000000000000e+01 3.035433309999999892e+03 -4.100378779137787283e-02
1.300000000000000000e+01 3.035433309999999892e+03 -2.883063405136072205e-02
1.350000000000000000e+01 3.035433309999999892e+03 -2.081761360303010025e-02
1.400000000000000000e+01 3.035433309999999892e+03 -6.617382064575609395e-03
1.450000000000000000e+01 3.035433309999999892e+03 -8.013674347359462519e-03
1.500000000000000000e+01 3.035433309999999892e+03 -8.524344893510105636e-04
1.550000000000000000e+01 3.035433309999999892e+03 6.685151819211793253e-05
1.600000000000000000e+01 3.035433309999999892e+03 -4.144533514192071675e-04
1.650000000000000000e+01 3.035433309999999892e+03 -4.071802392602446880e-04
1.700000000000000000e+01 3.035433309999999892e+03 1.744249368980530987e-04
1.750000000000000000e+01 3.035433309999999892e+03 4.212876278134958461e-07
1.800000000000000000e+01 3.035433309999999892e+03 1.603225429607307525e-04
1.850000000000000000e+01 3.035433309999999892e+03 -1.109642558018350737e-05
1.900000000000000000e+01 3.035433309999999892e+03 -2.850856221892130593e-05
1.950000000000000000e+01 3.035433309999999892e+03 -3.199306082131653750e-06
0.000000000000000000e+00 3.036475697812499220e+03 2.722973705055316621e-02
5.000000000000000000e-01 3.036475697812499220e+03 1.670159844761830159e-02
1.000000000000000000e+00 3.036475697812499220e+03 -1.324327870815789759e-02
1.500000000000000000e+00 3.036475697812499220e+03 4.976152635949533665e-03
2.000000000000000000e+00 3.036475697812499220e+03 -3.568080672234023865e-02
2.500000000000000000e+00 3.036475697812499220e+03 9.446484266772517055e-03
3.000000000000000000e+00 3.036475697812499220e+03 2.110247870112385432e-02
3.500000000000000000e+00 3.036475697812499220e+03 -4.853531002131274662e-03
4.000000000000000000e+00 3.036475697812499220e+03 1.951871503329356133e-02
4.500000000000000000e+00 3.036475697812499220e+03 -1.370619530380255517e-02
5.000000000000000000e+00 3.036475697812499220e+03 -1.027244274450092934e-03
5.500000000000000000e+00 3.036475697812499220e+03 -1.414685661157838795e-02
6.000000000000000000e+00 3.036475697812499220e+03 1.336564738453895063e-02
6.500000000000000000e+00 3.036475697812499220e+03 4.644649990020775256e-03
7.000000000000000000e+00 3.036475697812499220e+03 -2.618877540528434869e-02
7.500000000000000000e+00 3.036475697812499220e+03 -1.096253385410719122e-02
8.000000000000000000e+00 3.036475697812499220e+03 1.722836372321694814e-02
8.500000000000000000e+00 3.036475697812499220e+03 -3.973380832532479034e-03
9.000000000000000000e+00 3.036475697812499220e+03 1.520643148878851776e-02
9.500000000000000000e+00 3.036475697812499220e+03 1.183689553884505240e-03
1.000000000000000000e+01 3.036475697812499220e+03 -7.687392124509652945e-03
1.050000000000000000e+01 3.036475697812499220e+03 -2.644775454423185443e-02
1.100000000000000000e+01 3.036475697812499220e+03 -6.804215472593717895e-02
1.150000000000000000e+01 3.036475697812499220e+03 -2.256222642162746678e-02
1.200000000000000000e+01 3.036475697812499220e+03 -6.910818971444734893e-02
1.250000000000000000e+01 3.036475697812499220e+03 -4.059796528403000065e-02
1.300000000000000000e+01 3.036475697812499220e+03 -2.996606725469145444e-02
1.350000000000000000e+01 3.036475697812499220e+03 -2.165100187918600830e-02
1.400000000000000000e+01 3.036475697812499220e+03 -6.704413175334040034e-03
1.450000000000000000e+01 3.036475697812499220e+03 -7.901550208576413326e-03
1.500000000000000000e+01 3.036475697812499220e+03 -8.335656645383379649e-04
1.550000000000000000e+01 3.036475697812499220e+03 7.695533852234420086e-05
1.600000000000000000e+01 3.036475697812499220e+03 -4.550015324077705020e-04
1.650000000000000000e+01 3.036475697812499220e+03 -4.057658202372686654e-04
1.700000000000000000e+01 3.036475697812499220e+03 1.457767791686765410e-04
1.750000000000000000e+01 3.036475697812499220e+03 6.906975727375502242e-06
1.800000000000000000e+01 3.036475697812499220e+03 1.524035904243688309e-04
1.850000000000000000e+01 3.036475697812499220e+03 -1.183176004075615716e-05
1.900000000000000000e+01 3.036475697812499220e+03 -2.563666309234661188e-05
1.950000000000000000e+01 3.036475697812499220e+03 -5.708191026589227556e-06
0.000000000000000000e+00 3.037518085624999458e+03 2.742258473685369943e-02
5.000000000000000000e-01 3.037518085624999458e+03 1.676472308194733307e-02
1.000000000000000000e+00 3.037518085624999458e+03 -1.463458881099226686e-02
1.500000000000000000e+00 3.037518085624999458e+03 5.108580952916332366e-03
2.000000000000000000e+00 3.037518085624999458e+03 -3.490103750267724292e-02
2.500000000000000000e+00 3.037518085624999458e+03 9.243527401333870297e-03
3.000000000000000000e+00 3.037518085624999458e+03 2.384554430263631508e-02
3.500000000000000000e+00 3.037518085624999458e+03 -4.865331399202894348e-03
4.000000000000000000e+00 3.037518085624999458e+03 1.791875632682406877e-02
4.500000000000000000e+00 3.037518085624999458e+03 -1.466045220691441359e-02
5.000000000000000000e+00 3.037518085624999458e+03 1.244535779777456428e-04
5.500000000000000000e+00 3.037518085624999458e+03 -1.868320278816972685e-02
6.000000000000000000e+00 3.037518085624999458e+03 1.391018879408238880e-02
6.500000000000000000e+00 3.037518085624999458e+03 6.712364420158364008e-03
7.000000000000000000e+00 3.037518085624999458e+03 -2.742760981006754639e-02
7.500000000000000000e+00 3.037518085624999458e+03 -1.149414128245445331e-02
8.000000000000000000e+00 3.037518085624999458e+03 1.604314139734170155e-02
8.500000000000000000e+00 3.037518085624999458e+03 3.991305725921045176e-04
9.000000000000000000e+00 3.037518085624999458e+03 1.201543416641040474e-02
9.500000000000000000e+00 3.037518085624999458e+03 1.742444231891694976e-03
1.000000000000000000e+01 3.037518085624999458e+03 -8.951660212986004006e-03
1.050000000000000000e+01 3.037518085624999458e+03 -2.889800239708821203e-02
1.100000000000000000e+01 3.037518085624999458e+03 -6.801124021817797627e-02
1.150000000000000000e+01 3.037518085624999458e+03 -2.512887921591067802e-02
1.200000000000000000e+01 3.037518085624999458e+03 -6.839430053513251284e-02
1.250000000000000000e+01 3.037518085624999458e+03 -4.051271700706223639e-02
1.300000000000000000e+01 3.037518085624999458e+03 -3.095505128384372362e-02
1.350000000000000000e+01 3.037518085624999458e+03 -2.253429415370755001e-02
1.400000000000000000e+01 3.037518085624999458e+03 -6.811911838634912737e-03
1.450000000000000000e+01 3.037518085624999458e+03 -7.737110959549092261e-03
1.500000000000000000e+01 3.037518085624999458e+03 -8.064755125775355032e-04
1.550000000000000000e+01 3.037518085624999458e+03 7.555954040619009275e-05
1.600000000000000000e+01 3.037518085624999458e+03 -4.965180649181842642e-04
1.650000000000000000e+01 3.037518085624999458e+03 -4.026227042182463746e-04
1.700000000000000000e+01 3.037518085624999458e+03 1.172273568958367442e-04
1.750000000000000000e+01 3.037518085624999458e+03 1.173004252549859612e-05
1.800000000000000000e+01 3.037518085624999458e+03 1.424975885958628871e-04
1.850000000000000000e+01 3.037518085624999458e+03 -1.244515669108356361e-05
1.900000000000000000e+01 3.037518085624999458e+03 -2.302560003670645254e-05
1.950000000000000000e+01 3.037518085624999458e+03 -7.944104590061762061e-06
0.000000000000000000e+00 3.038560473437500150e+03 2.770210649968450969e-02
5.000000000000000000e-01 3.038560473437500150e+03 1.637528827973354362e-02
1.000000000000000000e+00 3.038560473437500150e+03 -1.561738289795673237e-02
1.500000000000000000e+00 3.038560473437500150e+03 5.358730273868298616e-03
2.000000000000000000e+00 3.038560473437500150e+03 -3.360196807990676465e-02
2.500000000000000000e+00 3.038560473437500150e+03 8.508984245683528028e-03
3.000000000000000000e+00 3.038560473437500150e+03 2.642857273203827809e-02
3.500000000000000000e+00 3.038560473437500150e+03 -4.863831943769935350e-03
4.000000000000000000e+00 3.038560473437500150e+03 1.617508907303281604e-02
4.500000000000000000e+00 3.038560473437500150e+03 -1.556322457041142172e-02
5.000000000000000000e+00 3.038560473437500150e+03 1.303747646141799202e-03
5.500000000000000000e+00 3.038560473437500150e+03 -2.325846835532579052e-02
6.000000000000000000e+00 3.038560473437500150e+03 1.435310964608160073e-02
6.500000000000000000e+00 3.038560473437500150e+03 8.726525771794110126e-03
7.000000000000000000e+00 3.038560473437500150e+03 -2.887846136052142285e-02
7.500000000000000000e+00 3.038560473437500150e+03 -1.181172464816780676e-02
8.000000000000000000e+00 3.038560473437500150e+03 1.465996463089246256e-02
8.500000000000000000e+00 3.038560473437500150e+03 4.421542986450466978e-03
9.000000000000000000e+00 3.038560473437500150e+03 9.088601076748435703e-03
9.500000000000000000e+00 3.038560473437500150e+03 2.160721456710600757e-03
1.000000000000000000e+01 3.038560473437500150e+03 -1.044690572538086067e-02
1.050000000000000000e+01 3.038560473437500150e+03 -3.149742333052288346e-02
1.100000000000000000e+01 3.038560473437500150e+03 -6.795898380978242226e-02
1.150000000000000000e+01 3.038560473437500150e+03 -2.820554961249938444e-02
1.200000000000000000e+01 3.038560473437500150e+03 -6.750331223963601524e-02
1.250000000000000000e+01 3.038560473437500150e+03 -4.075775553881370861e-02
1.300000000000000000e+01 3.038560473437500150e+03 -3.180117848697654181e-02
1.350000000000000000e+01 3.038560473437500150e+03 -2.343344736921749646e-02
1.400000000000000000e+01 3.038560473437500150e+03 -6.936263389397988484e-03
1.450000000000000000e+01 3.038560473437500150e+03 -7.537610887462679876e-03
1.500000000000000000e+01 3.038560473437500150e+03 -7.761011297815911423e-04
1.550000000000000000e+01 3.038560473437500150e+03 6.201334377179842613e-05
1.600000000000000000e+01 3.038560473437500150e+03 -5.369140587050754039e-04
1.650000000000000000e+01 3.038560473437500150e+03 -3.975602678315272288e-04
1.700000000000000000e+01 3.038560473437500150e+03 8.914379600591386301e-05
1.750000000000000000e+01 3.038560473437500150e+03 1.493888044272866371e-05
1.800000000000000000e+01 3.038560473437500150e+03 1.307023669786323611e-04
1.850000000000000000e+01 3.038560473437500150e+03 -1.282684807881893334e-05
1.900000000000000000e+01 3.038560473437500150e+03 -2.073978459157527148e-05
1.950000000000000000e+01 3.038560473437500150e+03 -9.764589075982375196e-06
0.000000000000000000e+00 3.039602861249999933e+03 2.800970713321851782e-02
5.000000000000000000e-01 3.039602861249999933e+03 1.560056580853486953e-02
1.000000000000000000e+00 3.039602861249999933e+03 -1.612681064099323949e-02
1.500000000000000000e+00 3.039602861249999933e+03 5.650405091158787821e-03
2.000000000000000000e+00 3.039602861249999933e+03 -3.176940086852550471e-02
2.500000000000000000e+00 3.039602861249999933e+03 7.242427190083972934e-03
3.000000000000000000e+00 3.039602861249999933e+03 2.885533947904346530e-02
3.500000000000000000e+00 3.039602861249999933e+03 -4.815551890804558102e-03
4.000000000000000000e+00 3.039602861249999933e+03 1.429454170345330691e-02
4.500000000000000000e+00 3.039602861249999933e+03 -1.633916113352347835e-02
5.000000000000000000e+00 3.039602861249999933e+03 2.360109485812448855e-03
5.500000000000000000e+00 3.039602861249999933e+03 -2.769639208114626008e-02
6.000000000000000000e+00 3.039602861249999933e+03 1.465734043886525624e-02
6.500000000000000000e+00 3.039602861249999933e+03 1.072401067778073341e-02
7.000000000000000000e+00 3.039602861249999933e+03 -3.056984057758660792e-02
7.500000000000000000e+00 3.039602861249999933e+03 -1.189364532387895274e-02
8.000000000000000000e+00 3.039602861249999933e+03 1.300983603560188634e-02
8.500000000000000000e+00 3.039602861249999933e+03 8.178203984677325997e-03
9.000000000000000000e+00 3.039602861249999933e+03 6.421466337888157364e-03
9.500000000000000000e+00 3.039602861249999933e+03 2.462203662252712786e-03
1.000000000000000000e+01 3.039602861249999933e+03 -1.216262103801778703e-02
1.050000000000000000e+01 3.039602861249999933e+03 -3.420280349860145563e-02
1.100000000000000000e+01 3.039602861249999933e+03 -6.790497600872912043e-02
1.150000000000000000e+01 3.039602861249999933e+03 -3.171201328648510370e-02
1.200000000000000000e+01 3.039602861249999933e+03 -6.645771603718995946e-02
1.250000000000000000e+01 3.039602861249999933e+03 -4.129917555288706299e-02
1.300000000000000000e+01 3.039602861249999933e+03 -3.252617688672881230e-02
1.350000000000000000e+01 3.039602861249999933e+03 -2.432639896351568298e-02
1.400000000000000000e+01 3.039602861249999933e+03 -7.070977412394365176e-03
1.450000000000000000e+01 3.039602861249999933e+03 -7.315123516093184446e-03
1.500000000000000000e+01 3.039602861249999933e+03 -7.424882083309661089e-04
1.550000000000000000e+01 3.039602861249999933e+03 3.801886709990218209e-05
1.600000000000000000e+01 3.039602861249999933e+03 -5.739602076636671733e-04
1.650000000000000000e+01 3.039602861249999933e+03 -3.908814706760923804e-04
1.700000000000000000e+01 3.039602861249999933e+03 6.161719975782383786e-05
1.750000000000000000e+01 3.039602861249999933e+03 1.631402540397670261e-05
1.800000000000000000e+01 3.039602861249999933e+03 1.172761174215480504e-04
1.850000000000000000e+01 3.039602861249999933e+03 -1.306494804001689644e-05
1.900000000000000000e+01 3.039602861249999933e+03 -1.868191988876905928e-05
1.950000000000000000e+01 3.039602861249999933e+03 -1.113123581319801644e-05
0.000000000000000000e+00 3.040645249062499715e+03 2.838529017081262845e-02
5.000000000000000000e-01 3.040645249062499715e+03 1.450208140309260790e-02
1.000000000000000000e+00 3.040645249062499715e+03 -1.613680304703165799e-02
1.500000000000000000e+00 3.040645249062499715e+03 5.899926601928530238e-03
2.000000000000000000e+00 3.040645249062499715e+03 -2.934784296495041023e-02
2.500000000000000000e+00 3.040645249062499715e+03 5.504348544849369668e-03
3.000000000000000000e+00 3.040645249062499715e+03 3.107014031031711879e-02
3.500000000000000000e+00 3.040645249062499715e+03 -4.662732907028671950e-03
4.000000000000000000e+00 3.040645249062499715e+03 1.232077971104396548e-02
4.500000000000000000e+00 3.040645249062499715e+03 -1.698697952151400833e-02
5.000000000000000000e+00 3.040645249062499715e+03 3.218305650868413283e-03
5.500000000000000000e+00 3.040645249062499715e+03 -3.194610525901101644e-02
6.000000000000000000e+00 3.040645249062499715e+03 1.478942835798110512e-02
6.500000000000000000e+00 3.040645249062499715e+03 1.273112274009785203e-02
7.000000000000000000e+00 3.040645249062499715e+03 -3.249194701149342446e-02
7.500000000000000000e+00 3.040645249062499715e+03 -1.173512792752438513e-02
8.000000000000000000e+00 3.040645249062499715e+03 1.106735931322407399e-02
8.500000000000000000e+00 3.040645249062499715e+03 1.168501482225655329e-02
9.000000000000000000e+00 3.040645249062499715e+03 4.036785177645294508e-03
9.500000000000000000e+00 3.040645249062499715e+03 2.681438776118288524e-03
1.000000000000000000e+01 3.040645249062499715e+03 -1.401831838770548934e-02
1.050000000000000000e+01 3.040645249062499715e+03 -3.692419171218799812e-02
1.100000000000000000e+01 3.040645249062499715e+03 -6.782931682478231250e-02
1.150000000000000000e+01 3.040645249062499715e+03 -3.562079554014532801e-02
1.200000000000000000e+01 3.040645249062499715e+03 -6.520072245090176299e-02
1.250000000000000000e+01 3.040645249062499715e+03 -4.208016276559173319e-02
1.300000000000000000e+01 3.040645249062499715e+03 -3.311153347802153757e-02
1.350000000000000000e+01 3.040645249062499715e+03 -2.520362226664843441e-02
1.400000000000000000e+01 3.040645249062499715e+03 -7.223741515886092195e-03
1.450000000000000000e+01 3.040645249062499715e+03 -7.077216390205967253e-03
1.500000000000000000e+01 3.040645249062499715e+03 -7.016007184444043691e-04
1.550000000000000000e+01 3.040645249062499715e+03 6.987821738761864749e-06
1.600000000000000000e+01 3.040645249062499715e+03 -6.064156586327482893e-04
1.650000000000000000e+01 3.040645249062499715e+03 -3.826146436493786749e-04
1.700000000000000000e+01 3.040645249062499715e+03 3.518425466002421566e-05
1.750000000000000000e+01 3.040645249062499715e+03 1.544906257332685445e-05
1.800000000000000000e+01 3.040645249062499715e+03 1.024586740277974979e-04
1.850000000000000000e+01 3.040645249062499715e+03 -1.332898957536864290e-05
1.900000000000000000e+01 3.040645249062499715e+03 -1.689058423394341555e-05
1.950000000000000000e+01 3.040645249062499715e+03 -1.186234679515274242e-05
0.000000000000000000e+00 3.041687636874999498e+03 2.890730217472176761e-02
5.000000000000000000e-01 3.041687636874999498e+03 1.315827346124265503e-02
1.000000000000000000e+00 3.041687636874999498e+03 -1.564110441078931518e-02
1.500000000000000000e+00 3.041687636874999498e+03 6.074524940570461343e-03
2.000000000000000000e+00 3.041687636874999498e+03 -2.634895837533541424e-02
2.500000000000000000e+00 3.041687636874999498e+03 3.396324054254978159e-03
3.000000000000000000e+00 3.041687636874999498e+03 3.298148782119952188e-02
3.500000000000000000e+00 3.041687636874999498e+03 -4.322895463309100496e-03
4.000000000000000000e+00 3.041687636874999498e+03 1.025527106561514336e-02
4.500000000000000000e+00 3.041687636874999498e+03 -1.746813836542122217e-02
5.000000000000000000e+00 3.041687636874999498e+03 3.853644603524142807e-03
5.500000000000000000e+00 3.041687636874999498e+03 -3.601477361023293355e-02
6.000000000000000000e+00 3.041687636874999498e+03 1.470081476446619129e-02
6.500000000000000000e+00 3.041687636874999498e+03 1.476695608774526366e-02
7.000000000000000000e+00 3.041687636874999498e+03 -3.456592277379525596e-02
7.500000000000000000e+00 3.041687636874999498e+03 -1.133720567657667440e-02
8.000000000000000000e+00 3.041687636874999498e+03 8.799921347955619658e-03
8.500000000000000000e+00 3.041687636874999498e+03 1.487672335580076700e-02
9.000000000000000000e+00 3.041687636874999498e+03 1.963754981455740310e-03
9.500000000000000000e+00 3.041687636874999498e+03 2.864890579032226391e-03
1.000000000000000000e+01 3.041687636874999498e+03 -1.591041530339964982e-02
1.050000000000000000e+01 3.041687636874999498e+03 -3.965343922078839317e-02
1.100000000000000000e+01 3.041687636874999498e+03 -6.762737601678614485e-02
1.150000000000000000e+01 3.041687636874999498e+03 -3.990057023585679569e-02
1.200000000000000000e+01 3.041687636874999498e+03 -6.371028356522816238e-02
1.250000000000000000e+01 3.041687636874999498e+03 -4.304995064916346953e-02
1.300000000000000000e+01 3.041687636874999498e+03 -3.351800305602759683e-02
1.350000000000000000e+01 3.041687636874999498e+03 -2.607326708047232044e-02
1.400000000000000000e+01 3.041687636874999498e+03 -7.383921052367287477e-03
1.450000000000000000e+01 3.041687636874999498e+03 -6.837219238110710251e-03
1.500000000000000000e+01 3.041687636874999498e+03 -6.437715412640660244e-04
1.550000000000000000e+01 3.041687636874999498e+03 -3.226429019717666090e-05
1.600000000000000000e+01 3.041687636874999498e+03 -6.287861136949667376e-04
1.650000000000000000e+01 3.041687636874999498e+03 -3.742239562748662842e-04
1.700000000000000000e+01 3.041687636874999498e+03 9.744364372240645630e-06
1.750000000000000000e+01 3.041687636874999498e+03 1.263305500234702457e-05
1.800000000000000000e+01 3.041687636874999498e+03 8.635919140933112496e-05
1.850000000000000000e+01 3.041687636874999498e+03 -1.360609472470434937e-05
1.900000000000000000e+01 3.041687636874999498e+03 -1.534181691616176568e-05
1.950000000000000000e+01 3.041687636874999498e+03 -1.194277888852152062e-05
0.000000000000000000e+00 3.042730024687499281e+03 2.949378450608758015e-02
5.000000000000000000e-01 3.042730024687499281e+03 1.160269050600194404e-02
1.000000000000000000e+00 3.042730024687499281e+03 -1.462108953930328810e-02
1.500000000000000000e+00 3.042730024687499281e+03 6.210341827605065507e-03
2.000000000000000000e+00 3.042730024687499281e+03 -2.289927627726226489e-02
2.500000000000000000e+00 3.042730024687499281e+03 1.014686261490797435e-03
3.000000000000000000e+00 3.042730024687499281e+03 3.457385548965066085e-02
3.500000000000000000e+00 3.042730024687499281e+03 -3.733287728421315951e-03
4.000000000000000000e+00 3.042730024687499281e+03 8.090421648679371053e-03
4.500000000000000000e+00 3.042730024687499281e+03 -1.773469587814506185e-02
5.000000000000000000e+00 3.042730024687499281e+03 4.262244933685102426e-03
5.500000000000000000e+00 3.042730024687499281e+03 -3.988031489887338549e-02
6.000000000000000000e+00 3.042730024687499281e+03 1.433023736444312066e-02
6.500000000000000000e+00 3.042730024687499281e+03 1.676863519104242889e-02
7.000000000000000000e+00 3.042730024687499281e+03 -3.667219140276702788e-02
7.500000000000000000e+00 3.042730024687499281e+03 -1.075716382917025690e-02
8.000000000000000000e+00 3.042730024687499281e+03 6.230388192974550300e-03
8.500000000000000000e+00 3.042730024687499281e+03 1.774527717044419722e-02
9.000000000000000000e+00 3.042730024687499281e+03 2.212386015601067527e-04
9.500000000000000000e+00 3.042730024687499281e+03 3.005011414355551747e-03
1.000000000000000000e+01 3.042730024687499281e+03 -1.778981502352992503e-02
1.050000000000000000e+01 3.042730024687499281e+03 -4.241679504010175544e-02
1.100000000000000000e+01 3.042730024687499281e+03 -6.721653263074429951e-02
1.150000000000000000e+01 3.042730024687499281e+03 -4.446980230145177598e-02
1.200000000000000000e+01 3.042730024687499281e+03 -6.206892257544276148e-02
1.250000000000000000e+01 3.042730024687499281e+03 -4.421412818290500202e-02
1.300000000000000000e+01 3.042730024687499281e+03 -3.372607905576887471e-02
1.350000000000000000e+01 3.042730024687499281e+03 -2.692627784693374729e-02
1.400000000000000000e+01 3.042730024687499281e+03 -7.537259877720366152e-03
1.450000000000000000e+01 3.042730024687499281e+03 -6.595865761309350865e-03
1.500000000000000000e+01 3.042730024687499281e+03 -5.687771557005276857e-04
1.550000000000000000e+01 3.042730024687499281e+03 -8.279457844399279876e-05
1.600000000000000000e+01 3.042730024687499281e+03 -6.354804736014805231e-04
1.650000000000000000e+01 3.042730024687499281e+03 -3.665434272364048816e-04
1.700000000000000000e+01 3.042730024687499281e+03 -1.421705667500597441e-05
1.750000000000000000e+01 3.042730024687499281e+03 8.216010470048973598e-06
1.800000000000000000e+01 3.042730024687499281e+03 6.891888931359087386e-05
1.850000000000000000e+01 3.042730024687499281e+03 -1.360611111881235620e-05
1.900000000000000000e+01 3.042730024687499281e+03 -1.391242636612362882e-05
1.950000000000000000e+01 3.042730024687499281e+03 -1.158530418068036416e-05
0.000000000000000000e+00 3.043772412499999518e+03 3.002938561898239878e-02
5.000000000000000000e-01 3.043772412499999518e+03 9.901946827050938163e-03
1.000000000000000000e+00 3.043772412499999518e+03 -1.310238151300373993e-02
1.500000000000000000e+00 3.043772412499999518e+03 6.326175692030300106e-03
2.000000000000000000e+00 3.043772412499999518e+03 -1.910485798007980837e-02
2.500000000000000000e+00 3.043772412499999518e+03 -1.527968967185939402e-03
3.000000000000000000e+00 3.043772412499999518e+03 3.582728086818887797e-02
3.500000000000000000e+00 3.043772412499999518e+03 -2.859313418644093829e-03
4.000000000000000000e+00 3.043772412499999518e+03 5.809737119927131307e-03
4.500000000000000000e+00 3.043772412499999518e+03 -1.778723589093139310e-02
5.000000000000000000e+00 3.043772412499999518e+03 4.449266068986362961e-03
5.500000000000000000e+00 3.043772412499999518e+03 -4.344112171485548651e-02
6.000000000000000000e+00 3.043772412499999518e+03 1.362629869249182800e-02
6.500000000000000000e+00 3.043772412499999518e+03 1.867781037205738792e-02
7.000000000000000000e+00 3.043772412499999518e+03 -3.876640969522764796e-02
7.500000000000000000e+00 3.043772412499999518e+03 -1.004448098867715897e-02
8.000000000000000000e+00 3.043772412499999518e+03 3.485232285206018524e-03
8.500000000000000000e+00 3.043772412499999518e+03 2.020909156628835149e-02
9.000000000000000000e+00 3.043772412499999518e+03 -1.153351322934477279e-03
9.500000000000000000e+00 3.043772412499999518e+03 3.097806887709635658e-03
1.000000000000000000e+01 3.043772412499999518e+03 -1.964805394760150981e-02
1.050000000000000000e+01 3.043772412499999518e+03 -4.516936096096565295e-02
1.100000000000000000e+01 3.043772412499999518e+03 -6.657030063095020767e-02
1.150000000000000000e+01 3.043772412499999518e+03 -4.924469155725386127e-02
1.200000000000000000e+01 3.043772412499999518e+03 -6.036442615595993821e-02
1.250000000000000000e+01 3.043772412499999518e+03 -4.554664226709190938e-02
1.300000000000000000e+01 3.043772412499999518e+03 -3.377626544694299626e-02
1.350000000000000000e+01 3.043772412499999518e+03 -2.772762971200236001e-02
1.400000000000000000e+01 3.043772412499999518e+03 -7.699506447884106597e-03
1.450000000000000000e+01 3.043772412499999518e+03 -6.348777587793758004e-03
1.500000000000000000e+01 3.043772412499999518e+03 -4.846242225241406752e-04
1.550000000000000000e+01 3.043772412499999518e+03 -1.438501670153374595e-04
1.600000000000000000e+01 3.043772412499999518e+03 -6.252033567367679037e-04
1.650000000000000000e+01 3.043772412499999518e+03 -3.601525569615139947e-04
1.700000000000000000e+01 3.043772412499999518e+03 -3.566785477996672026e-05
1.750000000000000000e+01 3.043772412499999518e+03 2.434053190158691986e-06
1.800000000000000000e+01 3.043772412499999518e+03 5.034147943910877296e-05
1.850000000000000000e+01 3.043772412499999518e+03 -1.321803008497303734e-05
1.900000000000000000e+01 3.043772412499999518e+03 -1.257400901633630756e-05
1.950000000000000000e+01 3.043772412499999518e+03 -1.091855541002208785e-05
0.000000000000000000e+00 3.044814800312500211e+03 3.050203342121230246e-02
5.000000000000000000e-01 3.044814800312500211e+03 8.066964943614397809e-03
1.000000000000000000e+00 3.044814800312500211e+03 -1.112157411997749014e-02
1.500000000000000000e+00 3.044814800312500211e+03 6.430168179789934671e-03
2.000000000000000000e+00 3.044814800312500211e+03 -1.509064326179916822e-02
2.500000000000000000e+00 3.044814800312500211e+03 -4.122639033614020412e-03
3.000000000000000000e+00 3.044814800312500211e+03 3.665337916894767512e-02
3.500000000000000000e+00 3.044814800312500211e+03 -1.772549943213127827e-03
4.000000000000000000e+00 3.044814800312500211e+03 3.463940128226246883e-03
4.500000000000000000e+00 3.044814800312500211e+03 -1.763075469771300044e-02
5.000000000000000000e+00 3.044814800312500211e+03 4.414741380729365373e-03
5.500000000000000000e+00 3.044814800312500211e+03 -4.653969203815831734e-02
6.000000000000000000e+00 3.044814800312500211e+03 1.254672277824436626e-02
6.500000000000000000e+00 3.044814800312500211e+03 2.052119312543223759e-02
7.000000000000000000e+00 3.044814800312500211e+03 -4.081736666888009096e-02
7.500000000000000000e+00 3.044814800312500211e+03 -9.154794661154585025e-03
8.000000000000000000e+00 3.044814800312500211e+03 6.221272163609602775e-04
8.500000000000000000e+00 3.044814800312500211e+03 2.221226064056334645e-02
9.000000000000000000e+00 3.044814800312500211e+03 -2.145637625907846971e-03
9.500000000000000000e+00 3.044814800312500211e+03 3.179996093431206820e-03
1.000000000000000000e+01 3.044814800312500211e+03 -2.147657070700457332e-02
1.050000000000000000e+01 3.044814800312500211e+03 -4.789650519579257554e-02
1.100000000000000000e+01 3.044814800312500211e+03 -6.567897269111168390e-02
1.150000000000000000e+01 3.044814800312500211e+03 -5.412171946758125712e-02
1.200000000000000000e+01 3.044814800312500211e+03 -5.862853354045829968e-02
1.250000000000000000e+01 3.044814800312500211e+03 -4.700352440953102506e-02
1.300000000000000000e+01 3.044814800312500211e+03 -3.369690314987521668e-02
1.350000000000000000e+01 3.044814800312500211e+03 -2.846532007262959560e-02
1.400000000000000000e+01 3.044814800312500211e+03 -7.884222199948789922e-03
1.450000000000000000e+01 3.044814800312500211e+03 -6.093783674040585685e-03
1.500000000000000000e+01 3.044814800312500211e+03 -3.952366068707757816e-04
1.550000000000000000e+01 3.044814800312500211e+03 -2.118087495782139135e-04
1.600000000000000000e+01 3.044814800312500211e+03 -5.996491310543514575e-04
1.650000000000000000e+01 3.044814800312500211e+03 -3.558959230089141527e-04
1.700000000000000000e+01 3.044814800312500211e+03 -5.456082305843109475e-05
1.750000000000000000e+01 3.044814800312500211e+03 -3.867342388251473322e-06
1.800000000000000000e+01 3.044814800312500211e+03 3.098987717597813190e-05
1.850000000000000000e+01 3.044814800312500211e+03 -1.261019654480941044e-05
1.900000000000000000e+01 3.044814800312500211e+03 -1.125658148422027187e-05
1.950000000000000000e+01 3.044814800312500211e+03 -9.927891474451499526e-06
0.000000000000000000e+00 3.045857188124999539e+03 3.089695234924430198e-02
5.000000000000000000e-01 3.045857188124999539e+03 6.043287496612176346e-03
1.000000000000000000e+00 3.045857188124999539e+03 -8.720077213363767316e-03
1.500000000000000000e+00 3.045857188124999539e+03 6.469920641694892199e-03
2.000000000000000000e+00 3.045857188124999539e+03 -1.096752755893853903e-02
2.500000000000000000e+00 3.045857188124999539e+03 -6.695750429912443631e-03
3.000000000000000000e+00 3.045857188124999539e+03 3.704015243216152165e-02
3.500000000000000000e+00 3.045857188124999539e+03 -5.585399899319876604e-04
4.000000000000000000e+00 3.045857188124999539e+03 1.119032778673769617e-03
4.500000000000000000e+00 3.045857188124999539e+03 -1.726546516186113281e-02
5.000000000000000000e+00 3.045857188124999539e+03 4.139560989441644530e-03
5.500000000000000000e+00 3.045857188124999539e+03 -4.908456432767529382e-02
6.000000000000000000e+00 3.045857188124999539e+03 1.111348514266471965e-02
6.500000000000000000e+00 3.045857188124999539e+03 2.239099359132064315e-02
7.000000000000000000e+00 3.045857188124999539e+03 -4.280151941383476821e-02
7.500000000000000000e+00 3.045857188124999539e+03 -8.064398937214218091e-03
8.000000000000000000e+00 3.045857188124999539e+03 -2.330924942830390426e-03
8.500000000000000000e+00 3.045857188124999539e+03 2.377112585832908548e-02
9.000000000000000000e+00 3.045857188124999539e+03 -2.741797867138462842e-03
9.500000000000000000e+00 3.045857188124999539e+03 3.263561030595477433e-03
1.000000000000000000e+01 3.045857188124999539e+03 -2.330035900357418574e-02
1.050000000000000000e+01 3.045857188124999539e+03 -5.052274803297279737e-02
1.100000000000000000e+01 3.045857188124999539e+03 -6.460026465975919618e-02
1.150000000000000000e+01 3.045857188124999539e+03 -5.894973333476029309e-02
1.200000000000000000e+01 3.045857188124999539e+03 -5.690633513779130848e-02
1.250000000000000000e+01 3.045857188124999539e+03 -4.855545715504622911e-02
1.300000000000000000e+01 3.045857188124999539e+03 -3.348786372826807745e-02
1.350000000000000000e+01 3.045857188124999539e+03 -2.914169640396416586e-02
1.400000000000000000e+01 3.045857188124999539e+03 -8.102697683342350438e-03
1.450000000000000000e+01 3.045857188124999539e+03 -5.822122258229834105e-03
1.500000000000000000e+01 3.045857188124999539e+03 -3.005028501545480143e-04
1.550000000000000000e+01 3.045857188124999539e+03 -2.842560884412788065e-04
1.600000000000000000e+01 3.045857188124999539e+03 -5.600860881293912670e-04
1.650000000000000000e+01 3.045857188124999539e+03 -3.541899544681104302e-04
1.700000000000000000e+01 3.045857188124999539e+03 -7.159862144347843810e-05
1.750000000000000000e+01 3.045857188124999539e+03 -9.690111189098730602e-06
1.800000000000000000e+01 3.045857188124999539e+03 1.124188531077776446e-05
1.850000000000000000e+01 3.045857188124999539e+03 -1.193344086322339526e-05
1.900000000000000000e+01 3.045857188124999539e+03 -9.795193070586211489e-06
1.950000000000000000e+01 3.045857188124999539e+03 -8.680193885528464780e-06
0.000000000000000000e+00 3.046899575937499776e+03 3.120002205649540297e-02
5.000000000000000000e-01 3.046899575937499776e+03 3.838924574407573658e-03
1.000000000000000000e+00 3.046899575937499776e+03 -6.004694543562219197e-03
1.500000000000000000e+00 3.046899575937499776e+03 6.398287943597968756e-03
2.000000000000000000e+00 3.046899575937499776e+03 -6.819851005658665415e-03
2.500000000000000000e+00 3.046899575937499776e+03 -9.146333764955355550e-03
3.000000000000000000e+00 3.046899575937499776e+03 3.695654441023250164e-02
3.500000000000000000e+00 3.046899575937499776e+03 7.441996795254436940e-04
4.000000000000000000e+00 3.046899575937499776e+03 -1.260307931128027336e-03
4.500000000000000000e+00 3.046899575937499776e+03 -1.669607453311168499e-02
5.000000000000000000e+00 3.046899575937499776e+03 3.609788511402696291e-03
5.500000000000000000e+00 3.046899575937499776e+03 -5.101442742191465707e-02
6.000000000000000000e+00 3.046899575937499776e+03 9.415021366192675989e-03
6.500000000000000000e+00 3.046899575937499776e+03 2.437122052436402689e-02
7.000000000000000000e+00 3.046899575937499776e+03 -4.467503198015562033e-02
7.500000000000000000e+00 3.046899575937499776e+03 -6.820051930988127453e-03
8.000000000000000000e+00 3.046899575937499776e+03 -5.272306414676149362e-03
8.500000000000000000e+00 3.046899575937499776e+03 2.492425171378075122e-02
9.000000000000000000e+00 3.046899575937499776e+03 -2.961008993928679594e-03
9.500000000000000000e+00 3.046899575937499776e+03 3.288090059730112806e-03
1.000000000000000000e+01 3.046899575937499776e+03 -2.517200234240126941e-02
1.050000000000000000e+01 3.046899575937499776e+03 -5.288823187421534677e-02
1.100000000000000000e+01 3.046899575937499776e+03 -6.338190434351843872e-02
1.150000000000000000e+01 3.046899575937499776e+03 -6.371321523265008335e-02
1.200000000000000000e+01 3.046899575937499776e+03 -5.521556956008212558e-02
1.250000000000000000e+01 3.046899575937499776e+03 -5.016408719473108152e-02
1.300000000000000000e+01 3.046899575937499776e+03 -3.318472576129956331e-02
1.350000000000000000e+01 3.046899575937499776e+03 -2.974475009806750239e-02
1.400000000000000000e+01 3.046899575937499776e+03 -8.374762274029544720e-03
1.450000000000000000e+01 3.046899575937499776e+03 -5.524850697387798971e-03
1.500000000000000000e+01 3.046899575937499776e+03 -2.098114643161067634e-04
1.550000000000000000e+01 3.046899575937499776e+03 -3.582583046380308093e-04
1.600000000000000000e+01 3.046899575937499776e+03 -5.082451069174905370e-04
1.650000000000000000e+01 3.046899575937499776e+03 -3.555846042613980689e-04
1.700000000000000000e+01 3.046899575937499776e+03 -8.614308781618863862e-05
1.750000000000000000e+01 3.046899575937499776e+03 -1.464211154028841885e-05
1.800000000000000000e+01 3.046899575937499776e+03 -8.291387460179274282e-06
1.850000000000000000e+01 3.046899575937499776e+03 -1.154589652613338499e-05
1.900000000000000000e+01 3.046899575937499776e+03 -7.990596028681865528e-06
1.950000000000000000e+01 3.046899575937499776e+03 -7.308826541229062955e-06
0.000000000000000000e+00 3.047941963749999104e+03 3.143045393236953283e-02
5.000000000000000000e-01 3.047941963749999104e+03 1.492564841174571447e-03
1.000000000000000000e+00 3.047941963749999104e+03 -3.065769654996500053e-03
1.500000000000000000e+00 3.047941963749999104e+03 6.204215268359711960e-03
2.000000000000000000e+00 3.047941963749999104e+03 -2.760385672058200072e-03
2.500000000000000000e+00 3.047941963749999104e+03 -1.132475616104663269e-02
3.000000000000000000e+00 3.047941963749999104e+03 3.632084257013216272e-02
3.500000000000000000e+00 3.047941963749999104e+03 2.076277439039113729e-03
4.000000000000000000e+00 3.047941963749999104e+03 -3.640921945264456640e-03
4.500000000000000000e+00 3.047941963749999104e+03 -1.595303885781031855e-02
5.000000000000000000e+00 3.047941963749999104e+03 2.820413392881913981e-03
5.500000000000000000e+00 3.047941963749999104e+03 -5.228313437249335754e-02
6.000000000000000000e+00 3.047941963749999104e+03 7.489308293237442217e-03
6.500000000000000000e+00 3.047941963749999104e+03 2.646954077763411309e-02
7.000000000000000000e+00 3.047941963749999104e+03 -4.635263138432894198e-02
7.500000000000000000e+00 3.047941963749999104e+03 -5.360835767584451288e-03
8.000000000000000000e+00 3.047941963749999104e+03 -8.149053922856254809e-03
8.500000000000000000e+00 3.047941963749999104e+03 2.571709430571282595e-02
9.000000000000000000e+00 3.047941963749999104e+03 -2.908470142471657974e-03
9.500000000000000000e+00 3.047941963749999104e+03 3.171755149069067914e-03
1.000000000000000000e+01 3.047941963749999104e+03 -2.703985106746530434e-02
1.050000000000000000e+01 3.047941963749999104e+03 -5.494328869993515135e-02
1.100000000000000000e+01 3.047941963749999104e+03 -6.208996202148339694e-02
1.150000000000000000e+01 3.047941963749999104e+03 -6.846269685515012082e-02
1.200000000000000000e+01 3.047941963749999104e+03 -5.356828862952198178e-02
1.250000000000000000e+01 3.047941963749999104e+03 -5.179482188210580290e-02
1.300000000000000000e+01 3.047941963749999104e+03 -3.282419567291798568e-02
1.350000000000000000e+01 3.047941963749999104e+03 -3.023736191000455861e-02
1.400000000000000000e+01 3.047941963749999104e+03 -8.733491332062380541e-03
1.450000000000000000e+01 3.047941963749999104e+03 -5.195487106954922718e-03
1.500000000000000000e+01 3.047941963749999104e+03 -1.385444174859741973e-04
1.550000000000000000e+01 3.047941963749999104e+03 -4.323251354321306305e-04
1.600000000000000000e+01 3.047941963749999104e+03 -4.472288928388090516e-04
1.650000000000000000e+01 3.047941963749999104e+03 -3.601493024456095559e-04
1.700000000000000000e+01 3.047941963749999104e+03 -9.742465394326755939e-05
1.750000000000000000e+01 3.047941963749999104e+03 -1.861516910175490765e-05
1.800000000000000000e+01 3.047941963749999104e+03 -2.702802517186379591e-05
1.850000000000000000e+01 3.047941963749999104e+03 -1.170276511168049459e-05
1.900000000000000000e+01 3.047941963749999104e+03 -5.760707341853873600e-06
1.950000000000000000e+01 3.047941963749999104e+03 -5.795538145578166500e-06
0.000000000000000000e+00 3.048984351562499796e+03 3.163029494815780551e-02
5.000000000000000000e-01 3.048984351562499796e+03 -9.521275745485043539e-04
1.000000000000000000e+00 3.048984351562499796e+03 6.094772399653241473e-05
1.500000000000000000e+00 3.048984351562499796e+03 5.856324677089998210e-03
2.000000000000000000e+00 3.048984351562499796e+03 1.029618311272308649e-03
2.500000000000000000e+00 3.048984351562499796e+03 -1.309423910005693727e-02
3.000000000000000000e+00 3.048984351562499796e+03 3.515642744557709309e-02
3.500000000000000000e+00 3.048984351562499796e+03 3.385070445593515217e-03
4.000000000000000000e+00 3.048984351562499796e+03 -5.910502859905709776e-03
4.500000000000000000e+00 3.048984351562499796e+03 -1.514280409375454162e-02
5.000000000000000000e+00 3.048984351562499796e+03 1.831594637601993963e-03
5.500000000000000000e+00 3.048984351562499796e+03 -5.290948355463742647e-02
6.000000000000000000e+00 3.048984351562499796e+03 5.332112794903575217e-03
6.500000000000000000e+00 3.048984351562499796e+03 2.857753934433320334e-02
7.000000000000000000e+00 3.048984351562499796e+03 -4.773670463154619514e-02
7.500000000000000000e+00 3.048984351562499796e+03 -3.605521203706853889e-03
8.000000000000000000e+00 3.048984351562499796e+03 -1.094700723831549746e-02
8.500000000000000000e+00 3.048984351562499796e+03 2.623988128531811945e-02
9.000000000000000000e+00 3.048984351562499796e+03 -2.703941194311771604e-03
9.500000000000000000e+00 3.048984351562499796e+03 2.870695000081528031e-03
1.000000000000000000e+01 3.048984351562499796e+03 -2.878492383264332627e-02
1.050000000000000000e+01 3.048984351562499796e+03 -5.674586606820888890e-02
1.100000000000000000e+01 3.048984351562499796e+03 -6.079774371077762557e-02
1.150000000000000000e+01 3.048984351562499796e+03 -7.313886667177436907e-02
1.200000000000000000e+01 3.048984351562499796e+03 -5.206308704933434311e-02
1.250000000000000000e+01 3.048984351562499796e+03 -5.336560305347107236e-02
1.300000000000000000e+01 3.048984351562499796e+03 -3.245270567364331310e-02
1.350000000000000000e+01 3.048984351562499796e+03 -3.060257117155903983e-02
1.400000000000000000e+01 3.048984351562499796e+03 -9.202853134413515462e-03
1.450000000000000000e+01 3.048984351562499796e+03 -4.816857751565153771e-03
1.500000000000000000e+01 3.048984351562499796e+03 -9.677384838987376455e-05
1.550000000000000000e+01 3.048984351562499796e+03 -5.074186540875107567e-04
1.600000000000000000e+01 3.048984351562499796e+03 -3.804282928326737831e-04
1.650000000000000000e+01 3.048984351562499796e+03 -3.677861344156753052e-04
1.700000000000000000e+01 3.048984351562499796e+03 -1.056254365856975995e-04
1.750000000000000000e+01 3.048984351562499796e+03 -2.138238898752356420e-05
1.800000000000000000e+01 3.048984351562499796e+03 -4.472683600530918751e-05
1.850000000000000000e+01 3.048984351562499796e+03 -1.242174286843869623e-05
1.900000000000000000e+01 3.048984351562499796e+03 -3.178777402016288376e-06
1.950000000000000000e+01 3.048984351562499796e+03 -4.046564329982752215e-06
0.000000000000000000e+00 3.050026739375000034e+03 3.176053241078038297e-02
5.000000000000000000e-01 3.050026739375000034e+03 -3.441443125501980962e-03
1.000000000000000000e+00 3.050026739375000034e+03 3.358014209879740201e-03
1.500000000000000000e+00 3.050026739375000034e+03 5.360728244144318845e-03
2.000000000000000000e+00 3.050026739375000034e+03 4.422860140134389148e-03
2.500000000000000000e+00 3.050026739375000034e+03 -1.436752190588767505e-02
3.000000000000000000e+00 3.050026739375000034e+03 3.352133848241350272e-02
3.500000000000000000e+00 3.050026739375000034e+03 4.628296910589819319e-03
4.000000000000000000e+00 3.050026739375000034e+03 -8.009257957943447317e-03
4.500000000000000000e+00 3.050026739375000034e+03 -1.438770720261752130e-02
5.000000000000000000e+00 3.050026739375000034e+03 7.293115247364233234e-04
5.500000000000000000e+00 3.050026739375000034e+03 -5.287337104549296590e-02
6.000000000000000000e+00 3.050026739375000034e+03 2.858080957406669391e-03
6.500000000000000000e+00 3.050026739375000034e+03 3.067941288793104779e-02
7.000000000000000000e+00 3.050026739375000034e+03 -4.875244379756234897e-02
7.500000000000000000e+00 3.050026739375000034e+03 -1.548913692346204525e-03
8.000000000000000000e+00 3.050026739375000034e+03 -1.361398758603190630e-02
8.500000000000000000e+00 3.050026739375000034e+03 2.663679621882190929e-02
9.000000000000000000e+00 3.050026739375000034e+03 -2.399735813886100071e-03
9.500000000000000000e+00 3.050026739375000034e+03 2.366327668845127821e-03
1.000000000000000000e+01 3.050026739375000034e+03 -3.029328424199122932e-02
1.050000000000000000e+01 3.050026739375000034e+03 -5.832323205955452367e-02
1.100000000000000000e+01 3.050026739375000034e+03 -5.951748418619922515e-02
1.150000000000000000e+01 3.050026739375000034e+03 -7.763555422579643261e-02
1.200000000000000000e+01 3.050026739375000034e+03 -5.076842715536709211e-02
1.250000000000000000e+01 3.050026739375000034e+03 -5.485840363076262965e-02
1.300000000000000000e+01 3.050026739375000034e+03 -3.210085197578913668e-02
1.350000000000000000e+01 3.050026739375000034e+03 -3.083954929986001611e-02
1.400000000000000000e+01 3.050026739375000034e+03 -9.791011327060662045e-03
1.450000000000000000e+01 3.050026739375000034e+03 -4.370270149244513333e-03
1.500000000000000000e+01 3.050026739375000034e+03 -8.942521895767311063e-05
1.550000000000000000e+01 3.050026739375000034e+03 -5.847078111692326522e-04
1.600000000000000000e+01 3.050026739375000034e+03 -3.108421189338348703e-04
1.650000000000000000e+01 3.050026739375000034e+03 -3.775242066267469210e-04
1.700000000000000000e+01 3.050026739375000034e+03 -1.110348147671962374e-04
1.750000000000000000e+01 3.050026739375000034e+03 -2.286001241685035228e-05
1.800000000000000000e+01 3.050026739375000034e+03 -6.117530690646421439e-05
1.850000000000000000e+01 3.050026739375000034e+03 -1.379324222809354188e-05
1.900000000000000000e+01 3.050026739375000034e+03 -2.999029087510770772e-07
1.950000000000000000e+01 3.050026739375000034e+03 -1.997078668485033537e-06
0.000000000000000000e+00 3.051069127187499817e+03 3.173137546772682865e-02
5.000000000000000000e-01 3.051069127187499817e+03 -5.928731102951043976e-03
1.000000000000000000e+00 3.051069127187499817e+03 6.757776054697947621e-03
1.500000000000000000e+00 3.051069127187499817e+03 4.722768100244341058e-03
2.000000000000000000e+00 3.051069127187499817e+03 7.444371784876231690e-03
2.500000000000000000e+00 3.051069127187499817e+03 -1.515412463346703376e-02
3.000000000000000000e+00 3.051069127187499817e+03 3.146251986422451269e-02
3.500000000000000000e+00 3.051069127187499817e+03 5.811060378776774539e-03
4.000000000000000000e+00 3.051069127187499817e+03 -9.923804194999115424e-03
4.500000000000000000e+00 3.051069127187499817e+03 -1.376922023978535865e-02
5.000000000000000000e+00 3.051069127187499817e+03 -3.649098211176940334e-04
5.500000000000000000e+00 3.051069127187499817e+03 -5.215032650755101196e-02
6.000000000000000000e+00 3.051069127187499817e+03 4.215925593987324528e-05
6.500000000000000000e+00 3.051069127187499817e+03 3.287268242881929287e-02
7.000000000000000000e+00 3.051069127187499817e+03 -4.935262944426735410e-02
7.500000000000000000e+00 3.051069127187499817e+03 8.176108872445685865e-04
8.000000000000000000e+00 3.051069127187499817e+03 -1.606444473008489249e-02
8.500000000000000000e+00 3.051069127187499817e+03 2.694944519801945049e-02
9.000000000000000000e+00 3.051069127187499817e+03 -1.999267207289243814e-03
9.500000000000000000e+00 3.051069127187499817e+03 1.654938370655608532e-03
1.000000000000000000e+01 3.051069127187499817e+03 -3.145182631920284688e-02
1.050000000000000000e+01 3.051069127187499817e+03 -5.958531370573103697e-02
1.100000000000000000e+01 3.051069127187499817e+03 -5.831346200602875035e-02
1.150000000000000000e+01 3.051069127187499817e+03 -8.190098182496000079e-02
1.200000000000000000e+01 3.051069127187499817e+03 -4.967179510404955839e-02
1.250000000000000000e+01 3.051069127187499817e+03 -5.628238032021269655e-02
1.300000000000000000e+01 3.051069127187499817e+03 -3.179529487358984802e-02
1.350000000000000000e+01 3.051069127187499817e+03 -3.096470639077259640e-02
1.400000000000000000e+01 3.051069127187499817e+03 -1.050214319629421203e-02
1.450000000000000000e+01 3.051069127187499817e+03 -3.840515530420711768e-03
1.500000000000000000e+01 3.051069127187499817e+03 -1.204850908989738771e-04
1.550000000000000000e+01 3.051069127187499817e+03 -6.636933499600184598e-04
1.600000000000000000e+01 3.051069127187499817e+03 -2.399232692689321433e-04
1.650000000000000000e+01 3.051069127187499817e+03 -3.891909137689333279e-04
1.700000000000000000e+01 3.051069127187499817e+03 -1.145917985494034698e-04
1.750000000000000000e+01 3.051069127187499817e+03 -2.291861580693749288e-05
1.800000000000000000e+01 3.051069127187499817e+03 -7.619125945796025999e-05
1.850000000000000000e+01 3.051069127187499817e+03 -1.587650810413566516e-05
1.900000000000000000e+01 3.051069127187499817e+03 2.940256502998199115e-06
1.950000000000000000e+01 3.051069127187499817e+03 3.366281155226388189e-07
0.000000000000000000e+00 3.052111514999999599e+03 3.146219089859914053e-02
5.000000000000000000e-01 3.052111514999999599e+03 -8.359447532793405633e-03
1.000000000000000000e+00 3.052111514999999599e+03 1.015896849022857387e-02
1.500000000000000000e+00 3.052111514999999599e+03 3.964850029670652018e-03
2.000000000000000000e+00 3.052111514999999599e+03 1.013278522397695336e-02
2.500000000000000000e+00 3.052111514999999599e+03 -1.554337470649120624e-02
3.000000000000000000e+00 3.052111514999999599e+03 2.899786381974303606e-02
3.500000000000000000e+00 3.052111514999999599e+03 6.968818393471078523e-03
4.000000000000000000e+00 3.052111514999999599e+03 -1.165980381527312489e-02
4.500000000000000000e+00 3.052111514999999599e+03 -1.331871617796205089e-02
5.000000000000000000e+00 3.052111514999999599e+03 -1.330589012533085758e-03
5.500000000000000000e+00 3.052111514999999599e+03 -5.084267956724655008e-02
6.000000000000000000e+00 3.052111514999999599e+03 -3.064921120474106784e-03
6.500000000000000000e+00 3.052111514999999599e+03 3.518502077337670730e-02
7.000000000000000000e+00 3.052111514999999599e+03 -4.949945317555006635e-02
7.500000000000000000e+00 3.052111514999999599e+03 3.404403493316891967e-03
8.000000000000000000e+00 3.052111514999999599e+03 -1.822157425325079960e-02
8.500000000000000000e+00 3.052111514999999599e+03 2.717844118760728150e-02
9.000000000000000000e+00 3.052111514999999599e+03 -1.606541237415352310e-03
9.500000000000000000e+00 3.052111514999999599e+03 7.423009262656802502e-04
1.000000000000000000e+01 3.052111514999999599e+03 -3.219317856480707202e-02
1.050000000000000000e+01 3.052111514999999599e+03 -6.056037423170547440e-02
1.100000000000000000e+01 3.052111514999999599e+03 -5.725539965338629494e-02
1.150000000000000000e+01 3.052111514999999599e+03 -8.586748426211919527e-02
1.200000000000000000e+01 3.052111514999999599e+03 -4.876014300947182495e-02
1.250000000000000000e+01 3.052111514999999599e+03 -5.762684929037851372e-02
1.300000000000000000e+01 3.052111514999999599e+03 -3.157333520851742653e-02
1.350000000000000000e+01 3.052111514999999599e+03 -3.103019991955129411e-02
1.400000000000000000e+01 3.052111514999999599e+03 -1.134263237648113105e-02
1.450000000000000000e+01 3.052111514999999599e+03 -3.224327994276960166e-03
1.500000000000000000e+01 3.052111514999999599e+03 -1.977352091259605704e-04
1.550000000000000000e+01 3.052111514999999599e+03 -7.369615197315296847e-04
1.600000000000000000e+01 3.052111514999999599e+03 -1.692689522212385790e-04
1.650000000000000000e+01 3.052111514999999599e+03 -4.030710744266670495e-04
1.700000000000000000e+01 3.052111514999999599e+03 -1.174012887016008164e-04
1.750000000000000000e+01 3.052111514999999599e+03 -2.136844851383962009e-05
1.800000000000000000e+01 3.052111514999999599e+03 -8.963876461161262947e-05
1.850000000000000000e+01 3.052111514999999599e+03 -1.865035947151323444e-05
1.900000000000000000e+01 3.052111514999999599e+03 6.732649331412213707e-06
1.950000000000000000e+01 3.052111514999999599e+03 2.674943572867204703e-06
0.000000000000000000e+00 3.053153902812499837e+03 3.088393878697155356e-02
5.000000000000000000e-01 3.053153902812499837e+03 -1.070449992197242302e-02
1.000000000000000000e+00 3.053153902812499837e+03 1.351959147375538656e-02
1.500000000000000000e+00 3.053153902812499837e+03 3.140434518871553470e-03
2.000000000000000000e+00 3.053153902812499837e+03 1.257477162157113158e-02
2.500000000000000000e+00 3.053153902812499837e+03 -1.562236183022895283e-02
3.000000000000000000e+00 3.053153902812499837e+03 2.619751675480359865e-02
3.500000000000000000e+00 3.053153902812499837e+03 8.065363557993168037e-03
4.000000000000000000e+00 3.053153902812499837e+03 -1.321610939511426441e-02
4.500000000000000000e+00 3.053153902812499837e+03 -1.300116524915889867e-02
5.000000000000000000e+00 3.053153902812499837e+03 -2.157232845315913000e-03
5.500000000000000000e+00 3.053153902812499837e+03 -4.902701052819762040e-02
6.000000000000000000e+00 3.053153902812499837e+03 -6.427247191823219283e-03
6.500000000000000000e+00 3.053153902812499837e+03 3.752768284103678853e-02
7.000000000000000000e+00 3.053153902812499837e+03 -4.915633716282878651e-02
7.500000000000000000e+00 3.053153902812499837e+03 6.043480478400777706e-03
8.000000000000000000e+00 3.053153902812499837e+03 -2.003140824691529084e-02
8.500000000000000000e+00 3.053153902812499837e+03 2.727937526542809077e-02
9.000000000000000000e+00 3.053153902812499837e+03 -1.303551970795578272e-03
9.500000000000000000e+00 3.053153902812499837e+03 -4.256489270121862939e-04
1.000000000000000000e+01 3.053153902812499837e+03 -3.250915533522604622e-02
1.050000000000000000e+01 3.053153902812499837e+03 -6.129825501166381863e-02
1.100000000000000000e+01 3.053153902812499837e+03 -5.645909553983483042e-02
1.150000000000000000e+01 3.053153902812499837e+03 -8.942442365945815763e-02
1.200000000000000000e+01 3.053153902812499837e+03 -4.804693978977375018e-02
1.250000000000000000e+01 3.053153902812499837e+03 -5.889731434763179063e-02
1.300000000000000000e+01 3.053153902812499837e+03 -3.143746572300633313e-02
1.350000000000000000e+01 3.053153902812499837e+03 -3.108470924753931747e-02
1.400000000000000000e+01 3.053153902812499837e+03 -1.230354100385552124e-02
1.450000000000000000e+01 3.053153902812499837e+03 -2.536725600614700427e-03
1.500000000000000000e+01 3.053153902812499837e+03 -3.216237330144235671e-04
1.550000000000000000e+01 3.053153902812499837e+03 -7.990740345519293381e-04
1.600000000000000000e+01 3.053153902812499837e+03 -1.005841083912754045e-04
1.650000000000000000e+01 3.053153902812499837e+03 -4.186233593753678635e-04
1.700000000000000000e+01 3.053153902812499837e+03 -1.201652270926027781e-04
1.750000000000000000e+01 3.053153902812499837e+03 -1.825242561463920229e-05
1.800000000000000000e+01 3.053153902812499837e+03 -1.012032290065211437e-04
1.850000000000000000e+01 3.053153902812499837e+03 -2.204810166530966453e-05
1.900000000000000000e+01 3.053153902812499837e+03 1.120796453328846223e-05
1.950000000000000000e+01 3.053153902812499837e+03 4.784907108882327620e-06
0.000000000000000000e+00 3.054196290624999619e+03 2.994628253270350399e-02
5.000000000000000000e-01 3.054196290624999619e+03 -1.290541405924871925e-02
1.000000000000000000e+00 3.054196290624999619e+03 1.681606874943805674e-02
1.500000000000000000e+00 3.054196290624999619e+03 2.290022381579225746e-03
2.000000000000000000e+00 3.054196290624999619e+03 1.488606911478842186e-02
2.500000000000000000e+00 3.054196290624999619e+03 -1.544930044627716541e-02
3.000000000000000000e+00 3.054196290624999619e+03 2.315810322854616396e-02
3.500000000000000000e+00 3.054196290624999619e+03 9.134874377936164427e-03
4.000000000000000000e+00 3.054196290624999619e+03 -1.462549735784131333e-02
4.500000000000000000e+00 3.054196290624999619e+03 -1.276393306618873492e-02
5.000000000000000000e+00 3.054196290624999619e+03 -2.803477206192444161e-03
5.500000000000000000e+00 3.054196290624999619e+03 -4.672576691091993861e-02
6.000000000000000000e+00 3.054196290624999619e+03 -1.001971208999779921e-02
6.500000000000000000e+00 3.054196290624999619e+03 3.975546139612089191e-02
7.000000000000000000e+00 3.054196290624999619e+03 -4.830251645905195984e-02
7.500000000000000000e+00 3.054196290624999619e+03 8.607696410908114576e-03
8.000000000000000000e+00 3.054196290624999619e+03 -2.150497028908299538e-02
8.500000000000000000e+00 3.054196290624999619e+03 2.722806847410590494e-02
9.000000000000000000e+00 3.054196290624999619e+03 -1.174543591499646253e-03
9.500000000000000000e+00 3.054196290624999619e+03 -1.784573941002719341e-03
1.000000000000000000e+01 3.054196290624999619e+03 -3.244247630229676188e-02
1.050000000000000000e+01 3.054196290624999619e+03 -6.181303828956218049e-02
1.100000000000000000e+01 3.054196290624999619e+03 -5.597588198033653928e-02
1.150000000000000000e+01 3.054196290624999619e+03 -9.252732536004951158e-02
1.200000000000000000e+01 3.054196290624999619e+03 -4.758883339210939062e-02
1.250000000000000000e+01 3.054196290624999619e+03 -6.009597504343160840e-02
1.300000000000000000e+01 3.054196290624999619e+03 -3.135932900126659623e-02
1.350000000000000000e+01 3.054196290624999619e+03 -3.114416979622099471e-02
1.400000000000000000e+01 3.054196290624999619e+03 -1.336002366206002524e-02
1.450000000000000000e+01 3.054196290624999619e+03 -1.795712593764610052e-03
1.500000000000000000e+01 3.054196290624999619e+03 -4.889327275354718363e-04
1.550000000000000000e+01 3.054196290624999619e+03 -8.455115138291400059e-04
1.600000000000000000e+01 3.054196290624999619e+03 -3.706169389186972704e-05
1.650000000000000000e+01 3.054196290624999619e+03 -4.339618374287485393e-04
1.700000000000000000e+01 3.054196290624999619e+03 -1.244013969932872873e-04
1.750000000000000000e+01 3.054196290624999619e+03 -1.334491686979209440e-05
1.800000000000000000e+01 3.054196290624999619e+03 -1.107161169250379316e-04
1.850000000000000000e+01 3.054196290624999619e+03 -2.612261907161893441e-05
1.900000000000000000e+01 3.054196290624999619e+03 1.636326203824237449e-05
1.950000000000000000e+01 3.054196290624999619e+03 6.695655492678591998e-06
0.000000000000000000e+00 3.055238678437499857e+03 2.860153845228115624e-02
5.000000000000000000e-01 3.055238678437499857e+03 -1.490984790320592709e-02
1.000000000000000000e+00 3.055238678437499857e+03 2.003101545279181717e-02
1.500000000000000000e+00 3.055238678437499857e+03 1.400741343558489869e-03
2.000000000000000000e+00 3.055238678437499857e+03 1.707243812528018781e-02
2.500000000000000000e+00 3.055238678437499857e+03 -1.499235728956229037e-02
3.000000000000000000e+00 3.055238678437499857e+03 2.002758334440331300e-02
3.500000000000000000e+00 3.055238678437499857e+03 1.027939123015009400e-02
4.000000000000000000e+00 3.055238678437499857e+03 -1.592906691876639497e-02
4.500000000000000000e+00 3.055238678437499857e+03 -1.252491773117347593e-02
5.000000000000000000e+00 3.055238678437499857e+03 -3.298483465101849886e-03
5.500000000000000000e+00 3.055238678437499857e+03 -4.394473527753169767e-02
6.000000000000000000e+00 3.055238678437499857e+03 -1.383495643217288497e-02
6.500000000000000000e+00 3.055238678437499857e+03 4.182747259721285998e-02
7.000000000000000000e+00 3.055238678437499857e+03 -4.693857423292880499e-02
7.500000000000000000e+00 3.055238678437499857e+03 1.098567016734454393e-02
8.000000000000000000e+00 3.055238678437499857e+03 -2.264246093168540558e-02
8.500000000000000000e+00 3.055238678437499857e+03 2.701475411979658084e-02
9.000000000000000000e+00 3.055238678437499857e+03 -1.342228657963095463e-03
9.500000000000000000e+00 3.055238678437499857e+03 -3.229972520998142423e-03
1.000000000000000000e+01 3.055238678437499857e+03 -3.200728680454959646e-02
1.050000000000000000e+01 3.055238678437499857e+03 -6.218715630867646671e-02
1.100000000000000000e+01 3.055238678437499857e+03 -5.579527937536905846e-02
1.150000000000000000e+01 3.055238678437499857e+03 -9.516984770229465485e-02
1.200000000000000000e+01 3.055238678437499857e+03 -4.741412343703432786e-02
1.250000000000000000e+01 3.055238678437499857e+03 -6.123225822068400354e-02
1.300000000000000000e+01 3.055238678437499857e+03 -3.129686295255688921e-02
1.350000000000000000e+01 3.055238678437499857e+03 -3.120764263032670127e-02
1.400000000000000000e+01 3.055238678437499857e+03 -1.448754520320898534e-02
1.450000000000000000e+01 3.055238678437499857e+03 -1.020235026518354115e-03
1.500000000000000000e+01 3.055238678437499857e+03 -7.071697020502984345e-04
1.550000000000000000e+01 3.055238678437499857e+03 -8.725094696298518705e-04
1.600000000000000000e+01 3.055238678437499857e+03 1.829558117891546889e-05
1.650000000000000000e+01 3.055238678437499857e+03 -4.471775387971820459e-04
1.700000000000000000e+01 3.055238678437499857e+03 -1.324857661933004588e-04
1.750000000000000000e+01 3.055238678437499857e+03 -6.175801930241441903e-06
1.800000000000000000e+01 3.055238678437499857e+03 -1.182325151283612882e-04
1.850000000000000000e+01 3.055238678437499857e+03 -3.100035008582851235e-05
1.900000000000000000e+01 3.055238678437499857e+03 2.212030984523222660e-05
1.950000000000000000e+01 3.055238678437499857e+03 8.405019730116115715e-06
0.000000000000000000e+00 3.056281066250000094e+03 2.679182750190944179e-02
5.000000000000000000e-01 3.056281066250000094e+03 -1.667537964677790613e-02
1.000000000000000000e+00 3.056281066250000094e+03 2.315113305353048989e-02
1.500000000000000000e+00 3.056281066250000094e+03 4.995207437814485826e-04
2.000000000000000000e+00 3.056281066250000094e+03 1.905483225881271156e-02
2.500000000000000000e+00 3.056281066250000094e+03 -1.416005211179993846e-02
3.000000000000000000e+00 3.056281066250000094e+03 1.695355290162361278e-02
3.500000000000000000e+00 3.056281066250000094e+03 1.150245909497325802e-02
4.000000000000000000e+00 3.056281066250000094e+03 -1.713431268867092114e-02
4.500000000000000000e+00 3.056281066250000094e+03 -1.227402198018725035e-02
5.000000000000000000e+00 3.056281066250000094e+03 -3.769459413298986792e-03
5.500000000000000000e+00 3.056281066250000094e+03 -4.069326105562463131e-02
6.000000000000000000e+00 3.056281066250000094e+03 -1.779897655666856648e-02
6.500000000000000000e+00 3.056281066250000094e+03 4.371914806405079179e-02
7.000000000000000000e+00 3.056281066250000094e+03 -4.508927462199004144e-02
7.500000000000000000e+00 3.056281066250000094e+03 1.315049804725893293e-02
8.000000000000000000e+00 3.056281066250000094e+03 -2.340567958191390810e-02
8.500000000000000000e+00 3.056281066250000094e+03 2.666968157074370294e-02
9.000000000000000000e+00 3.056281066250000094e+03 -1.867479100676956152e-03
9.500000000000000000e+00 3.056281066250000094e+03 -4.722743599775168499e-03
1.000000000000000000e+01 3.056281066250000094e+03 -3.122277712225868251e-02
1.050000000000000000e+01 3.056281066250000094e+03 -6.249048195541731521e-02
1.100000000000000000e+01 3.056281066250000094e+03 -5.593549025227936844e-02
1.150000000000000000e+01 3.056281066250000094e+03 -9.733065048748204551e-02
1.200000000000000000e+01 3.056281066250000094e+03 -4.755857389113637979e-02
1.250000000000000000e+01 3.056281066250000094e+03 -6.228538789648811747e-02
1.300000000000000000e+01 3.056281066250000094e+03 -3.123543106835339686e-02
1.350000000000000000e+01 3.056281066250000094e+03 -3.129581551435770687e-02
1.400000000000000000e+01 3.056281066250000094e+03 -1.566985176706917060e-02
1.450000000000000000e+01 3.056281066250000094e+03 -2.190337886501457195e-04
1.500000000000000000e+01 3.056281066250000094e+03 -9.742883112248140612e-04
1.550000000000000000e+01 3.056281066250000094e+03 -8.815418990277535099e-04
1.600000000000000000e+01 3.056281066250000094e+03 6.144637245739736984e-05
1.650000000000000000e+01 3.056281066250000094e+03 -4.561499341959887274e-04
1.700000000000000000e+01 3.056281066250000094e+03 -1.456819824108398153e-04
1.750000000000000000e+01 3.056281066250000094e+03 3.560553031511870302e-06
1.800000000000000000e+01 3.056281066250000094e+03 -1.242601618357239189e-04
1.850000000000000000e+01 3.056281066250000094e+03 -3.658656757256171518e-05
1.900000000000000000e+01 3.056281066250000094e+03 2.823104608212172168e-05
1.950000000000000000e+01 3.056281066250000094e+03 9.898023825237661628e-06
0.000000000000000000e+00 3.057323454062499877e+03 2.447315127549972574e-02
5.000000000000000000e-01 3.057323454062499877e+03 -1.815394462448496893e-02
1.000000000000000000e+00 3.057323454062499877e+03 2.613206701809012850e-02
1.500000000000000000e+00 3.057323454062499877e+03 -3.372044317582504279e-04
2.000000000000000000e+00 3.057323454062499877e+03 2.081064435848721875e-02
2.500000000000000000e+00 3.057323454062499877e+03 -1.291974795860856631e-02
3.000000000000000000e+00 3.057323454062499877e+03 1.394830946933583310e-02
3.500000000000000000e+00 3.057323454062499877e+03 1.284836577710632421e-02
4.000000000000000000e+00 3.057323454062499877e+03 -1.827202427718920691e-02
4.500000000000000000e+00 3.057323454062499877e+03 -1.207132586125383815e-02
5.000000000000000000e+00 3.057323454062499877e+03 -4.197382075278905007e-03
5.500000000000000000e+00 3.057323454062499877e+03 -3.703549757392132769e-02
6.000000000000000000e+00 3.057323454062499877e+03 -2.181428490750826621e-02
6.500000000000000000e+00 3.057323454062499877e+03 4.533621308303219244e-02
7.000000000000000000e+00 3.057323454062499877e+03 -4.278527523363856444e-02
7.500000000000000000e+00 3.057323454062499877e+03 1.516114435137690293e-02
8.000000000000000000e+00 3.057323454062499877e+03 -2.382788034883305886e-02
8.500000000000000000e+00 3.057323454062499877e+03 2.631492837466233373e-02
9.000000000000000000e+00 3.057323454062499877e+03 -2.800844921520495145e-03
9.500000000000000000e+00 3.057323454062499877e+03 -6.242737406909859912e-03
1.000000000000000000e+01 3.057323454062499877e+03 -3.017651972209267966e-02
1.050000000000000000e+01 3.057323454062499877e+03 -6.275573127261642459e-02
1.100000000000000000e+01 3.057323454062499877e+03 -5.634356182814404673e-02
1.150000000000000000e+01 3.057323454062499877e+03 -9.902514242537324707e-02
1.200000000000000000e+01 3.057323454062499877e+03 -4.812861901285214045e-02
1.250000000000000000e+01 3.057323454062499877e+03 -6.325921354166658128e-02
1.300000000000000000e+01 3.057323454062499877e+03 -3.116958307508336037e-02
1.350000000000000000e+01 3.057323454062499877e+03 -3.141329016752224257e-02
1.400000000000000000e+01 3.057323454062499877e+03 -1.690036096005365085e-02
1.450000000000000000e+01 3.057323454062499877e+03 6.001404902149202894e-04
1.500000000000000000e+01 3.057323454062499877e+03 -1.287665132093685503e-03
1.550000000000000000e+01 3.057323454062499877e+03 -8.718547862381395130e-04
1.600000000000000000e+01 3.057323454062499877e+03 8.933514279331858951e-05
1.650000000000000000e+01 3.057323454062499877e+03 -4.601155681661303902e-04
1.700000000000000000e+01 3.057323454062499877e+03 -1.643471383248598032e-04
1.750000000000000000e+01 3.057323454062499877e+03 1.613553941516601112e-05
1.800000000000000000e+01 3.057323454062499877e+03 -1.293208410504269909e-04
1.850000000000000000e+01 3.057323454062499877e+03 -4.268862726029100586e-05
1.900000000000000000e+01 3.057323454062499877e+03 3.432696383567081743e-05
1.950000000000000000e+01 3.057323454062499877e+03 1.114097965607346702e-05
0.000000000000000000e+00 3.058365841874999660e+03 2.164641868264135030e-02
5.000000000000000000e-01 3.058365841874999660e+03 -1.932494715092843152e-02
1.000000000000000000e+00 3.058365841874999660e+03 2.896887711239182900e-02
1.500000000000000000e+00 3.058365841874999660e+03 -1.059959150181872655e-03
2.000000000000000000e+00 3.058365841874999660e+03 2.233988423341599916e-02
2.500000000000000000e+00 3.058365841874999660e+03 -1.130795313547408240e-02
3.000000000000000000e+00 3.058365841874999660e+03 1.096510917007319577e-02
3.500000000000000000e+00 3.058365841874999660e+03 1.438139688605087618e-02
4.000000000000000000e+00 3.058365841874999660e+03 -1.931790776610035204e-02
4.500000000000000000e+00 3.058365841874999660e+03 -1.190481399944643207e-02
5.000000000000000000e+00 3.058365841874999660e+03 -4.577568073868478783e-03
5.500000000000000000e+00 3.058365841874999660e+03 -3.305552458249216147e-02
6.000000000000000000e+00 3.058365841874999660e+03 -2.572632741789864300e-02
6.500000000000000000e+00 3.058365841874999660e+03 4.659722353262585326e-02
7.000000000000000000e+00 3.058365841874999660e+03 -4.005921496835869455e-02
7.500000000000000000e+00 3.058365841874999660e+03 1.697035290736249522e-02
8.000000000000000000e+00 3.058365841874999660e+03 -2.393463560489612896e-02
8.500000000000000000e+00 3.058365841874999660e+03 2.605762096576004841e-02
9.000000000000000000e+00 3.058365841874999660e+03 -4.112208415757851766e-03
9.500000000000000000e+00 3.058365841874999660e+03 -7.846508908994197923e-03
1.000000000000000000e+01 3.058365841874999660e+03 -2.898684867738181639e-02
1.050000000000000000e+01 3.058365841874999660e+03 -6.297652974649801949e-02
1.100000000000000000e+01 3.058365841874999660e+03 -5.696301146005904731e-02
1.150000000000000000e+01 3.058365841874999660e+03 -1.002472096560280967e-01
1.200000000000000000e+01 3.058365841874999660e+03 -4.921358468739671366e-02
1.250000000000000000e+01 3.058365841874999660e+03 -6.417446148645118698e-02
1.300000000000000000e+01 3.058365841874999660e+03 -3.110902554498738010e-02
1.350000000000000000e+01 3.058365841874999660e+03 -3.153902511734195391e-02
1.400000000000000000e+01 3.058365841874999660e+03 -1.815686919303079530e-02
1.450000000000000000e+01 3.058365841874999660e+03 1.420065230721243412e-03
1.500000000000000000e+01 3.058365841874999660e+03 -1.648624173635692639e-03
1.550000000000000000e+01 3.058365841874999660e+03 -8.452407291434325129e-04
1.600000000000000000e+01 3.058365841874999660e+03 1.043437216048650817e-04
1.650000000000000000e+01 3.058365841874999660e+03 -4.610506170001471668e-04
1.700000000000000000e+01 3.058365841874999660e+03 -1.885140082964964969e-04
1.750000000000000000e+01 3.058365841874999660e+03 3.126703231900180148e-05
1.800000000000000000e+01 3.058365841874999660e+03 -1.335899866481377138e-04
1.850000000000000000e+01 3.058365841874999660e+03 -4.928074471522770651e-05
1.900000000000000000e+01 3.058365841874999660e+03 4.022058461503880399e-05
1.950000000000000000e+01 3.058365841874999660e+03 1.216444522210710550e-05
0.000000000000000000e+00 3.059408229687500352e+03 1.830048691388977064e-02
5.000000000000000000e-01 3.059408229687500352e+03 -2.019258370295578045e-02
1.000000000000000000e+00 3.059408229687500352e+03 3.167925950371921345e-02
1.500000000000000000e+00 3.059408229687500352e+03 -1.569113992140963153e-03
2.000000000000000000e+00 3.059408229687500352e+03 2.356333360908887536e-02
2.500000000000000000e+00 3.059408229687500352e+03 -9.376071348798663274e-03
3.000000000000000000e+00 3.059408229687500352e+03 8.006982614285012775e-03
3.500000000000000000e+00 3.059408229687500352e+03 1.606662408998143013e-02
4.000000000000000000e+00 3.059408229687500352e+03 -2.020973106710692233e-02
4.500000000000000000e+00 3.059408229687500352e+03 -1.172706513884260240e-02
5.000000000000000000e+00 3.059408229687500352e+03 -4.895361808590438513e-03
5.500000000000000000e+00 3.059408229687500352e+03 -2.883729050229449919e-02
6.000000000000000000e+00 3.059408229687500352e+03 -2.931696679754568560e-02
6.500000000000000000e+00 3.059408229687500352e+03 4.742966220164009788e-02
7.000000000000000000e+00 3.059408229687500352e+03 -3.700042657196368073e-02
7.500000000000000000e+00 3.059408229687500352e+03 1.848261834247553331e-02
8.000000000000000000e+00 3.059408229687500352e+03 -2.372252980270193184e-02
8.500000000000000000e+00 3.059408229687500352e+03 2.599282477616820380e-02
9.000000000000000000e+00 3.059408229687500352e+03 -5.773014533839111728e-03
9.500000000000000000e+00 3.059408229687500352e+03 -9.563926473907908080e-03
1.000000000000000000e+01 3.059408229687500352e+03 -2.770742247684217924e-02
1.050000000000000000e+01 3.059408229687500352e+03 -6.311561459935029206e-02
1.100000000000000000e+01 3.059408229687500352e+03 -5.780535730644070086e-02
1.150000000000000000e+01 3.059408229687500352e+03 -1.009642238802680725e-01
1.200000000000000000e+01 3.059408229687500352e+03 -5.086172133064102013e-02
1.250000000000000000e+01 3.059408229687500352e+03 -6.502543199959082143e-02
1.300000000000000000e+01 3.059408229687500352e+03 -3.108711233323265336e-02
1.350000000000000000e+01 3.059408229687500352e+03 -3.166567884580289566e-02
1.400000000000000000e+01 3.059408229687500352e+03 -1.941472818498111985e-02
1.450000000000000000e+01 3.059408229687500352e+03 2.233639694779891542e-03
1.500000000000000000e+01 3.059408229687500352e+03 -2.051332263456498266e-03
1.550000000000000000e+01 3.059408229687500352e+03 -8.020147602809821414e-04
1.600000000000000000e+01 3.059408229687500352e+03 1.093375763156077991e-04
1.650000000000000000e+01 3.059408229687500352e+03 -4.611722646689126901e-04
1.700000000000000000e+01 3.059408229687500352e+03 -2.179219882274913644e-04
1.750000000000000000e+01 3.059408229687500352e+03 4.817186399393094139e-05
1.800000000000000000e+01 3.059408229687500352e+03 -1.373656759921797915e-04
1.850000000000000000e+01 3.059408229687500352e+03 -5.619909626478805355e-05
1.900000000000000000e+01 3.059408229687500352e+03 4.588742264429565603e-05
1.950000000000000000e+01 3.059408229687500352e+03 1.297564813548403754e-05
0.000000000000000000e+00 3.060450617499999680e+03 1.437444485936286050e-02
5.000000000000000000e-01 3.060450617499999680e+03 -2.070410579500335177e-02
1.000000000000000000e+00 3.060450617499999680e+03 3.426279641402733833e-02
1.500000000000000000e+00 3.060450617499999680e+03 -1.838520856469932907e-03
2.000000000000000000e+00 3.060450617499999680e+03 2.448571746036508692e-02
2.500000000000000000e+00 3.060450617499999680e+03 -7.306497831539243183e-03
3.000000000000000000e+00 3.060450617499999680e+03 5.133281908514900418e-03
3.500000000000000000e+00 3.060450617499999680e+03 1.784964488223913376e-02
4.000000000000000000e+00 3.060450617499999680e+03 -2.102203205712200457e-02
4.500000000000000000e+00 3.060450617499999680e+03 -1.148230594483456643e-02
5.000000000000000000e+00 3.060450617499999680e+03 -5.022072285665294192e-03
5.500000000000000000e+00 3.060450617499999680e+03 -2.455076879004844045e-02
6.000000000000000000e+00 3.060450617499999680e+03 -3.240966299709899245e-02
6.500000000000000000e+00 3.060450617499999680e+03 4.774898163538369988e-02
7.000000000000000000e+00 3.060450617499999680e+03 -3.362205525324450661e-02
7.500000000000000000e+00 3.060450617499999680e+03 1.965431072149110767e-02
8.000000000000000000e+00 3.060450617499999680e+03 -2.316231073569054860e-02
8.500000000000000000e+00 3.060450617499999680e+03 2.617053183896390217e-02
9.000000000000000000e+00 3.060450617499999680e+03 -7.811319232123094779e-03
9.500000000000000000e+00 3.060450617499999680e+03 -1.138856494826726885e-02
1.000000000000000000e+01 3.060450617499999680e+03 -2.636670419798017168e-02
1.050000000000000000e+01 3.060450617499999680e+03 -6.310544228618508722e-02
1.100000000000000000e+01 3.060450617499999680e+03 -5.892068475047223391e-02
1.150000000000000000e+01 3.060450617499999680e+03 -1.011489700259785018e-01
1.200000000000000000e+01 3.060450617499999680e+03 -5.302955079903384078e-02
1.250000000000000000e+01 3.060450617499999680e+03 -6.580548400095322104e-02
1.300000000000000000e+01 3.060450617499999680e+03 -3.115100820514189739e-02
1.350000000000000000e+01 3.060450617499999680e+03 -3.179479433158451107e-02
1.400000000000000000e+01 3.060450617499999680e+03 -2.064101049826901416e-02
1.450000000000000000e+01 3.060450617499999680e+03 3.033281461031681232e-03
1.500000000000000000e+01 3.060450617499999680e+03 -2.498093484537073066e-03
1.550000000000000000e+01 3.060450617499999680e+03 -7.387621637315142532e-04
1.600000000000000000e+01 3.060450617499999680e+03 1.065882088420158278e-04
1.650000000000000000e+01 3.060450617499999680e+03 -4.621034238227631841e-04
1.700000000000000000e+01 3.060450617499999680e+03 -2.513851512309623433e-04
1.750000000000000000e+01 3.060450617499999680e+03 6.603044087096019820e-05
1.800000000000000000e+01 3.060450617499999680e+03 -1.408560674574362514e-04
1.850000000000000000e+01 3.060450617499999680e+03 -6.330806964267266207e-05
1.900000000000000000e+01 3.060450617499999680e+03 5.138935182602869070e-05
1.950000000000000000e+01 3.060450617499999680e+03 1.347293121422728281e-05
0.000000000000000000e+00 3.061493005312500372e+03 9.894905987377352469e-03
5.000000000000000000e-01 3.061493005312500372e+03 -2.069230361988272718e-02
1.000000000000000000e+00 3.061493005312500372e+03 3.664345521716771970e-02
1.500000000000000000e+00 3.061493005312500372e+03 -1.944118939845374807e-03
2.000000000000000000e+00 3.061493005312500372e+03 2.514184645733061677e-02
2.500000000000000000e+00 3.061493005312500372e+03 -5.258767570803431560e-03
3.000000000000000000e+00 3.061493005312500372e+03 2.399781520561878895e-03
3.500000000000000000e+00 3.061493005312500372e+03 1.971271187465097399e-02
4.000000000000000000e+00 3.061493005312500372e+03 -2.185876989901204201e-02
4.500000000000000000e+00 3.061493005312500372e+03 -1.115790535058167575e-02
5.000000000000000000e+00 3.061493005312500372e+03 -4.831843139353434770e-03
5.500000000000000000e+00 3.061493005312500372e+03 -2.043840932491783682e-02
6.000000000000000000e+00 3.061493005312500372e+03 -3.484247247602022257e-02
6.500000000000000000e+00 3.061493005312500372e+03 4.744248274151065953e-02
7.000000000000000000e+00 3.061493005312500372e+03 -2.987512321770645005e-02
7.500000000000000000e+00 3.061493005312500372e+03 2.038921605448797830e-02
8.000000000000000000e+00 3.061493005312500372e+03 -2.225614161400250174e-02
8.500000000000000000e+00 3.061493005312500372e+03 2.666090125529019944e-02
9.000000000000000000e+00 3.061493005312500372e+03 -1.024220093463268713e-02
9.500000000000000000e+00 3.061493005312500372e+03 -1.318642076784290115e-02
1.000000000000000000e+01 3.061493005312500372e+03 -2.508059729879324670e-02
1.050000000000000000e+01 3.061493005312500372e+03 -6.288246956677474853e-02
1.100000000000000000e+01 3.061493005312500372e+03 -6.032214659938591600e-02
1.150000000000000000e+01 3.061493005312500372e+03 -1.008302740804241232e-01
1.200000000000000000e+01 3.061493005312500372e+03 -5.558490260185908888e-02
1.250000000000000000e+01 3.061493005312500372e+03 -6.650260261369876635e-02
1.300000000000000000e+01 3.061493005312500372e+03 -3.135412865558784290e-02
1.350000000000000000e+01 3.061493005312500372e+03 -3.191997111999409636e-02
1.400000000000000000e+01 3.061493005312500372e+03 -2.180587561572586847e-02
1.450000000000000000e+01 3.061493005312500372e+03 3.811044668790974400e-03
1.500000000000000000e+01 3.061493005312500372e+03 -2.985379030315519436e-03
1.550000000000000000e+01 3.061493005312500372e+03 -6.535586756254270708e-04
1.600000000000000000e+01 3.061493005312500372e+03 9.793577894758739790e-05
1.650000000000000000e+01 3.061493005312500372e+03 -4.638421324352278319e-04
1.700000000000000000e+01 3.061493005312500372e+03 -2.876111004866361643e-04
1.750000000000000000e+01 3.061493005312500372e+03 8.388297438217738155e-05
1.800000000000000000e+01 3.061493005312500372e+03 -1.440005866109581902e-04
1.850000000000000000e+01 3.061493005312500372e+03 -7.050637550969901112e-05
1.900000000000000000e+01 3.061493005312500372e+03 5.670629027845431800e-05
1.950000000000000000e+01 3.061493005312500372e+03 1.358231646186450201e-05
0.000000000000000000e+00 3.062535393124999700e+03 4.940832434522484870e-03
5.000000000000000000e-01 3.062535393124999700e+03 -2.003619395841723869e-02
1.000000000000000000e+00 3.062535393124999700e+03 3.876080772673363289e-02
1.500000000000000000e+00 3.062535393124999700e+03 -1.889380757645141686e-03
2.000000000000000000e+00 3.062535393124999700e+03 2.548093758231622513e-02
2.500000000000000000e+00 3.062535393124999700e+03 -3.190429446338094357e-03
3.000000000000000000e+00 3.062535393124999700e+03 -1.667824850328551104e-04
3.500000000000000000e+00 3.062535393124999700e+03 2.166796232930610216e-02
4.000000000000000000e+00 3.062535393124999700e+03 -2.278383219559939124e-02
4.500000000000000000e+00 3.062535393124999700e+03 -1.078712668296723069e-02
5.000000000000000000e+00 3.062535393124999700e+03 -4.157854969700214114e-03
5.500000000000000000e+00 3.062535393124999700e+03 -1.668171641567342892e-02
6.000000000000000000e+00 3.062535393124999700e+03 -3.650788012459435516e-02
6.500000000000000000e+00 3.062535393124999700e+03 4.641805501686446095e-02
7.000000000000000000e+00 3.062535393124999700e+03 -2.577124364420764133e-02
7.500000000000000000e+00 3.062535393124999700e+03 2.071839050088506926e-02
8.000000000000000000e+00 3.062535393124999700e+03 -2.108699873505912037e-02
8.500000000000000000e+00 3.062535393124999700e+03 2.753854037050523784e-02
9.000000000000000000e+00 3.062535393124999700e+03 -1.307924981012774553e-02
9.500000000000000000e+00 3.062535393124999700e+03 -1.478736637676365644e-02
1.000000000000000000e+01 3.062535393124999700e+03 -2.390305273974873551e-02
1.050000000000000000e+01 3.062535393124999700e+03 -6.242207490363778366e-02
1.100000000000000000e+01 3.062535393124999700e+03 -6.200770907972588675e-02
1.150000000000000000e+01 3.062535393124999700e+03 -1.001224931767476373e-01
1.200000000000000000e+01 3.062535393124999700e+03 -5.842733621252244741e-02
1.250000000000000000e+01 3.062535393124999700e+03 -6.708275555514146837e-02
1.300000000000000000e+01 3.062535393124999700e+03 -3.172924138267079613e-02
1.350000000000000000e+01 3.062535393124999700e+03 -3.203422965286505109e-02
1.400000000000000000e+01 3.062535393124999700e+03 -2.287607629582464816e-02
1.450000000000000000e+01 3.062535393124999700e+03 4.540448352026885820e-03
1.500000000000000000e+01 3.062535393124999700e+03 -3.492607749608536271e-03
1.550000000000000000e+01 3.062535393124999700e+03 -5.512591148337260940e-04
1.600000000000000000e+01 3.062535393124999700e+03 8.581074870223803124e-05
1.650000000000000000e+01 3.062535393124999700e+03 -4.650511845427081716e-04
1.700000000000000000e+01 3.062535393124999700e+03 -3.260457631673826010e-04
1.750000000000000000e+01 3.062535393124999700e+03 1.005587716600223611e-04
1.800000000000000000e+01 3.062535393124999700e+03 -1.463786006394423038e-04
1.850000000000000000e+01 3.062535393124999700e+03 -7.764032850300491776e-05
1.900000000000000000e+01 3.062535393124999700e+03 6.161654303655838888e-05
1.950000000000000000e+01 3.062535393124999700e+03 1.323202829323012587e-05
0.000000000000000000e+00 3.063577780937499483e+03 -3.907867136910491389e-04
5.000000000000000000e-01 3.063577780937499483e+03 -1.873545245756052385e-02
1.000000000000000000e+00 3.063577780937499483e+03 4.065207543353271252e-02
1.500000000000000000e+00 3.063577780937499483e+03 -1.678595051688211827e-03
2.000000000000000000e+00 3.063577780937499483e+03 2.549568507787828425e-02
2.500000000000000000e+00 3.063577780937499483e+03 -1.084438994410946233e-03
3.000000000000000000e+00 3.063577780937499483e+03 -2.577555576902200961e-03
3.500000000000000000e+00 3.063577780937499483e+03 2.378646281767684764e-02
4.000000000000000000e+00 3.063577780937499483e+03 -2.382217686015716471e-02
4.500000000000000000e+00 3.063577780937499483e+03 -1.042726638312274287e-02
5.000000000000000000e+00 3.063577780937499483e+03 -2.938228314905347652e-03
5.500000000000000000e+00 3.063577780937499483e+03 -1.329878599844489494e-02
6.000000000000000000e+00 3.063577780937499483e+03 -3.741296615329912922e-02
6.500000000000000000e+00 3.063577780937499483e+03 4.462957021764910048e-02
7.000000000000000000e+00 3.063577780937499483e+03 -2.135210735317239622e-02
7.500000000000000000e+00 3.063577780937499483e+03 2.069343683803792286e-02
8.000000000000000000e+00 3.063577780937499483e+03 -1.972245471454306745e-02
8.500000000000000000e+00 3.063577780937499483e+03 2.882190450920263727e-02
9.000000000000000000e+00 3.063577780937499483e+03 -1.625625890864132450e-02
9.500000000000000000e+00 3.063577780937499483e+03 -1.615074670034238880e-02
1.000000000000000000e+01 3.063577780937499483e+03 -2.284322204289634603e-02
1.050000000000000000e+01 3.063577780937499483e+03 -6.169332575582098938e-02
1.100000000000000000e+01 3.063577780937499483e+03 -6.392747398246821644e-02
1.150000000000000000e+01 3.063577780937499483e+03 -9.911501837325614739e-02
1.200000000000000000e+01 3.063577780937499483e+03 -6.148834901929123298e-02
1.250000000000000000e+01 3.063577780937499483e+03 -6.754792594833150532e-02
1.300000000000000000e+01 3.063577780937499483e+03 -3.228500209200167032e-02
1.350000000000000000e+01 3.063577780937499483e+03 -3.215638750451260686e-02
1.400000000000000000e+01 3.063577780937499483e+03 -2.381481809489604737e-02
1.450000000000000000e+01 3.063577780937499483e+03 5.198331148909897913e-03
1.500000000000000000e+01 3.063577780937499483e+03 -3.995542733206965125e-03
1.550000000000000000e+01 3.063577780937499483e+03 -4.386051307836693822e-04
1.600000000000000000e+01 3.063577780937499483e+03 6.815611051374137648e-05
1.650000000000000000e+01 3.063577780937499483e+03 -4.634071012605171596e-04
1.700000000000000000e+01 3.063577780937499483e+03 -3.659067727792274802e-04
1.750000000000000000e+01 3.063577780937499483e+03 1.149486488240143429e-04
1.800000000000000000e+01 3.063577780937499483e+03 -1.475187818781386424e-04
1.850000000000000000e+01 3.063577780937499483e+03 -8.455159489630934878e-05
1.900000000000000000e+01 3.063577780937499483e+03 6.597933188973090755e-05
1.950000000000000000e+01 3.063577780937499483e+03 1.243331801793867647e-05
0.000000000000000000e+00 3.064620168750000175e+03 -5.895319655025329543e-03
5.000000000000000000e-01 3.064620168750000175e+03 -1.683848226085315342e-02
1.000000000000000000e+00 3.064620168750000175e+03 4.231538863810362788e-02
1.500000000000000000e+00 3.064620168750000175e+03 -1.400565535555630325e-03
2.000000000000000000e+00 3.064620168750000175e+03 2.522256182308884459e-02
2.500000000000000000e+00 3.064620168750000175e+03 9.500760677638226586e-04
3.000000000000000000e+00 3.064620168750000175e+03 -4.733043625541755693e-03
3.500000000000000000e+00 3.064620168750000175e+03 2.604882944855831106e-02
4.000000000000000000e+00 3.064620168750000175e+03 -2.491176045775173736e-02
4.500000000000000000e+00 3.064620168750000175e+03 -1.011320255204613792e-02
5.000000000000000000e+00 3.064620168750000175e+03 -1.283173512407263838e-03
5.500000000000000000e+00 3.064620168750000175e+03 -1.025913568237079958e-02
6.000000000000000000e+00 3.064620168750000175e+03 -3.752814445714608427e-02
6.500000000000000000e+00 3.064620168750000175e+03 4.205056932298104760e-02
7.000000000000000000e+00 3.064620168750000175e+03 -1.668449052128158014e-02
7.500000000000000000e+00 3.064620168750000175e+03 2.028898949166076104e-02
8.000000000000000000e+00 3.064620168750000175e+03 -1.827717048582818207e-02
8.500000000000000000e+00 3.064620168750000175e+03 3.047856763058827412e-02
9.000000000000000000e+00 3.064620168750000175e+03 -1.960969421502203880e-02
9.500000000000000000e+00 3.064620168750000175e+03 -1.730798688901347832e-02
1.000000000000000000e+01 3.064620168750000175e+03 -2.193107409480931150e-02
1.050000000000000000e+01 3.064620168750000175e+03 -6.067308706603143781e-02
1.100000000000000000e+01 3.064620168750000175e+03 -6.605148873860763881e-02
1.150000000000000000e+01 3.064620168750000175e+03 -9.787625510895246739e-02
1.200000000000000000e+01 3.064620168750000175e+03 -6.464816715074465925e-02
1.250000000000000000e+01 3.064620168750000175e+03 -6.794900393332135857e-02
1.300000000000000000e+01 3.064620168750000175e+03 -3.297643661486741179e-02
1.350000000000000000e+01 3.064620168750000175e+03 -3.231110866393922809e-02
1.400000000000000000e+01 3.064620168750000175e+03 -2.459210269594840764e-02
1.450000000000000000e+01 3.064620168750000175e+03 5.769770708187669551e-03
1.500000000000000000e+01 3.064620168750000175e+03 -4.472688648739646909e-03
1.550000000000000000e+01 3.064620168750000175e+03 -3.191701810202055207e-04
1.600000000000000000e+01 3.064620168750000175e+03 3.967971609748694909e-05
1.650000000000000000e+01 3.064620168750000175e+03 -4.567225824074946363e-04
1.700000000000000000e+01 3.064620168750000175e+03 -4.066208486090801483e-04
1.750000000000000000e+01 3.064620168750000175e+03 1.269353691828950059e-04
1.800000000000000000e+01 3.064620168750000175e+03 -1.474267909909667169e-04
1.850000000000000000e+01 3.064620168750000175e+03 -9.098942458406471690e-05
1.900000000000000000e+01 3.064620168750000175e+03 6.978751111545729139e-05
1.950000000000000000e+01 3.064620168750000175e+03 1.112531837758403947e-05
0.000000000000000000e+00 3.065662556562499503e+03 -1.132646937392412997e-02
5.000000000000000000e-01 3.065662556562499503e+03 -1.439667417883938247e-02
1.000000000000000000e+00 3.065662556562499503e+03 4.370911840242526492e-02
1.500000000000000000e+00 3.065662556562499503e+03 -1.092784724285523774e-03
2.000000000000000000e+00 3.065662556562499503e+03 2.466835085653525800e-02
2.500000000000000000e+00 3.065662556562499503e+03 2.799664374524158100e-03
3.000000000000000000e+00 3.065662556562499503e+03 -6.502869237468212292e-03
3.500000000000000000e+00 3.065662556562499503e+03 2.841811103005384767e-02
4.000000000000000000e+00 3.065662556562499503e+03 -2.598682331389799705e-02
4.500000000000000000e+00 3.065662556562499503e+03 -9.856475379128011929e-03
5.000000000000000000e+00 3.065662556562499503e+03 6.529833257216179640e-04
5.500000000000000000e+00 3.065662556562499503e+03 -7.527303471440348510e-03
6.000000000000000000e+00 3.065662556562499503e+03 -3.686527590046657227e-02
6.500000000000000000e+00 3.065662556562499503e+03 3.876854231444489679e-02
7.000000000000000000e+00 3.065662556562499503e+03 -1.187511290114111155e-02
7.500000000000000000e+00 3.065662556562499503e+03 1.957532153084468041e-02
8.000000000000000000e+00 3.065662556562499503e+03 -1.692131628533653440e-02
8.500000000000000000e+00 3.065662556562499503e+03 3.244194290583585216e-02
9.000000000000000000e+00 3.065662556562499503e+03 -2.300597755259781857e-02
9.500000000000000000e+00 3.065662556562499503e+03 -1.827606676011359066e-02
1.000000000000000000e+01 3.065662556562499503e+03 -2.117029755088036674e-02
1.050000000000000000e+01 3.065662556562499503e+03 -5.943554369161988676e-02
1.100000000000000000e+01 3.065662556562499503e+03 -6.842666764934780821e-02
1.150000000000000000e+01 3.065662556562499503e+03 -9.642175533847952007e-02
1.200000000000000000e+01 3.065662556562499503e+03 -6.777790228126408245e-02
1.250000000000000000e+01 3.065662556562499503e+03 -6.832363069529867605e-02
1.300000000000000000e+01 3.065662556562499503e+03 -3.375325813201748848e-02
1.350000000000000000e+01 3.065662556562499503e+03 -3.251974977339036621e-02
1.400000000000000000e+01 3.065662556562499503e+03 -2.517059938420852447e-02
1.450000000000000000e+01 3.065662556562499503e+03 6.229835087755729306e-03
1.500000000000000000e+01 3.065662556562499503e+03 -4.911880175897306681e-03
1.550000000000000000e+01 3.065662556562499503e+03 -1.951034345641778473e-04
1.600000000000000000e+01 3.065662556562499503e+03 -2.426144627940850893e-06
1.650000000000000000e+01 3.065662556562499503e+03 -4.436825947575351444e-04
1.700000000000000000e+01 3.065662556562499503e+03 -4.476191722402671452e-04
1.750000000000000000e+01 3.065662556562499503e+03 1.368058006616143898e-04
1.800000000000000000e+01 3.065662556562499503e+03 -1.464232298778826973e-04
1.850000000000000000e+01 3.065662556562499503e+03 -9.682731934860506855e-05
1.900000000000000000e+01 3.065662556562499503e+03 7.326546645415695413e-05
1.950000000000000000e+01 3.065662556562499503e+03 9.034930451887958317e-06
0.000000000000000000e+00 3.066704944374999741e+03 -1.647612896582856951e-02
5.000000000000000000e-01 3.066704944374999741e+03 -1.149397261533767825e-02
1.000000000000000000e+00 3.066704944374999741e+03 4.486646875551870278e-02
1.500000000000000000e+00 3.066704944374999741e+03 -7.907588885902177038e-04
2.000000000000000000e+00 3.066704944374999741e+03 2.391555188408656454e-02
2.500000000000000000e+00 3.066704944374999741e+03 4.409593639546693228e-03
3.000000000000000000e+00 3.066704944374999741e+03 -7.877131586815954226e-03
3.500000000000000000e+00 3.066704944374999741e+03 3.089034446912690760e-02
4.000000000000000000e+00 3.066704944374999741e+03 -2.697722658225709322e-02
4.500000000000000000e+00 3.066704944374999741e+03 -9.677848614099232583e-03
5.000000000000000000e+00 3.066704944374999741e+03 2.789559546012970563e-03
5.500000000000000000e+00 3.066704944374999741e+03 -5.102674678524884468e-03
6.000000000000000000e+00 3.066704944374999741e+03 -3.548156227248244060e-02
6.500000000000000000e+00 3.066704944374999741e+03 3.492664050657466601e-02
7.000000000000000000e+00 3.066704944374999741e+03 -7.065380772186831415e-03
7.500000000000000000e+00 3.066704944374999741e+03 1.861252408752508969e-02
8.000000000000000000e+00 3.066704944374999741e+03 -1.573282067716101629e-02
8.500000000000000000e+00 3.066704944374999741e+03 3.465191865758654455e-02
9.000000000000000000e+00 3.066704944374999741e+03 -2.633615808641022113e-02
9.500000000000000000e+00 3.066704944374999741e+03 -1.904323821605713105e-02
1.000000000000000000e+01 3.066704944374999741e+03 -2.055763261428718292e-02
1.050000000000000000e+01 3.066704944374999741e+03 -5.802856030467898329e-02
1.100000000000000000e+01 3.066704944374999741e+03 -7.106713905653676278e-02
1.150000000000000000e+01 3.066704944374999741e+03 -9.471950976519565024e-02
1.200000000000000000e+01 3.066704944374999741e+03 -7.073729923211631576e-02
1.250000000000000000e+01 3.066704944374999741e+03 -6.872387218590697566e-02
1.300000000000000000e+01 3.066704944374999741e+03 -3.459846529200679560e-02
1.350000000000000000e+01 3.066704944374999741e+03 -3.278363648642248357e-02
1.400000000000000000e+01 3.066704944374999741e+03 -2.553879597924395978e-02
1.450000000000000000e+01 3.066704944374999741e+03 6.565202364911868101e-03
1.500000000000000000e+01 3.066704944374999741e+03 -5.302740823638014793e-03
1.550000000000000000e+01 3.066704944374999741e+03 -7.363421194112287536e-05
1.600000000000000000e+01 3.066704944374999741e+03 -5.822334397509410317e-05
1.650000000000000000e+01 3.066704944374999741e+03 -4.231682555503650739e-04
1.700000000000000000e+01 3.066704944374999741e+03 -4.877965254377157741e-04
1.750000000000000000e+01 3.066704944374999741e+03 1.445965578386206290e-04
1.800000000000000000e+01 3.066704944374999741e+03 -1.446888098387941906e-04
1.850000000000000000e+01 3.066704944374999741e+03 -1.020458665838492652e-04
1.900000000000000000e+01 3.066704944374999741e+03 7.655997558625091386e-05
1.950000000000000000e+01 3.066704944374999741e+03 6.090990980374465322e-06
0.000000000000000000e+00 3.067747332187499069e+03 -2.116804671734856536e-02
5.000000000000000000e-01 3.067747332187499069e+03 -8.256240098713958642e-03
1.000000000000000000e+00 3.067747332187499069e+03 4.576208633252555613e-02
1.500000000000000000e+00 3.067747332187499069e+03 -5.288724296512695329e-04
2.000000000000000000e+00 3.067747332187499069e+03 2.302786258552879869e-02
2.500000000000000000e+00 3.067747332187499069e+03 5.763775732078466919e-03
3.000000000000000000e+00 3.067747332187499069e+03 -8.867105998935151737e-03
3.500000000000000000e+00 3.067747332187499069e+03 3.330646702395514969e-02
4.000000000000000000e+00 3.067747332187499069e+03 -2.774549310154442866e-02
4.500000000000000000e+00 3.067747332187499069e+03 -9.552767579725399832e-03
5.000000000000000000e+00 3.067747332187499069e+03 5.123041064900704655e-03
5.500000000000000000e+00 3.067747332187499069e+03 -3.029173653733824908e-03
6.000000000000000000e+00 3.067747332187499069e+03 -3.339720429296908627e-02
6.500000000000000000e+00 3.067747332187499069e+03 3.057698059022385950e-02
7.000000000000000000e+00 3.067747332187499069e+03 -2.303462388734698989e-03
7.500000000000000000e+00 3.067747332187499069e+03 1.746890339152996907e-02
8.000000000000000000e+00 3.067747332187499069e+03 -1.471764984794877128e-02
8.500000000000000000e+00 3.067747332187499069e+03 3.697637605818947237e-02
9.000000000000000000e+00 3.067747332187499069e+03 -2.946823213056513555e-02
9.500000000000000000e+00 3.067747332187499069e+03 -1.961194442789512479e-02
1.000000000000000000e+01 3.067747332187499069e+03 -2.009074183023666985e-02
1.050000000000000000e+01 3.067747332187499069e+03 -5.638161126476016333e-02
1.100000000000000000e+01 3.067747332187499069e+03 -7.392970641041626823e-02
1.150000000000000000e+01 3.067747332187499069e+03 -9.289684022393010498e-02
1.200000000000000000e+01 3.067747332187499069e+03 -7.337901684703486416e-02
1.250000000000000000e+01 3.067747332187499069e+03 -6.918439267174754381e-02
1.300000000000000000e+01 3.067747332187499069e+03 -3.549889651213233854e-02
1.350000000000000000e+01 3.067747332187499069e+03 -3.308832480710663382e-02
1.400000000000000000e+01 3.067747332187499069e+03 -2.571352148640727517e-02
1.450000000000000000e+01 3.067747332187499069e+03 6.763657132524771715e-03
1.500000000000000000e+01 3.067747332187499069e+03 -5.626515384581982047e-03
1.550000000000000000e+01 3.067747332187499069e+03 3.561574860449029731e-05
1.600000000000000000e+01 3.067747332187499069e+03 -1.272083356334657823e-04
1.650000000000000000e+01 3.067747332187499069e+03 -3.943032374677903139e-04
1.700000000000000000e+01 3.067747332187499069e+03 -5.253921190697277786e-04
1.750000000000000000e+01 3.067747332187499069e+03 1.501374155996431899e-04
1.800000000000000000e+01 3.067747332187499069e+03 -1.423393251619234085e-04
1.850000000000000000e+01 3.067747332187499069e+03 -1.064520281057568338e-04
1.900000000000000000e+01 3.067747332187499069e+03 7.949551401912005751e-05
1.950000000000000000e+01 3.067747332187499069e+03 2.371913613777618431e-06
0.000000000000000000e+00 3.068789719999999761e+03 -2.531010563634468816e-02
5.000000000000000000e-01 3.068789719999999761e+03 -4.813390302914176237e-03
1.000000000000000000e+00 3.068789719999999761e+03 4.633738809852424451e-02
1.500000000000000000e+00 3.068789719999999761e+03 -2.562238105216237518e-04
2.000000000000000000e+00 3.068789719999999761e+03 2.204389687455560534e-02
2.500000000000000000e+00 3.068789719999999761e+03 6.891187153164801162e-03
3.000000000000000000e+00 3.068789719999999761e+03 -9.476098090717505196e-03
3.500000000000000000e+00 3.068789719999999761e+03 3.552281020051159532e-02
4.000000000000000000e+00 3.068789719999999761e+03 -2.816101642092592658e-02
4.500000000000000000e+00 3.068789719999999761e+03 -9.398628593349316745e-03
5.000000000000000000e+00 3.068789719999999761e+03 7.626213364820711577e-03
5.500000000000000000e+00 3.068789719999999761e+03 -1.226506133172132213e-03
6.000000000000000000e+00 3.068789719999999761e+03 -3.072229260431167536e-02
6.500000000000000000e+00 3.068789719999999761e+03 2.583329760172466127e-02
7.000000000000000000e+00 3.068789719999999761e+03 2.388923189954134281e-03
7.500000000000000000e+00 3.068789719999999761e+03 1.622681452723960527e-02
8.000000000000000000e+00 3.068789719999999761e+03 -1.391298312780576106e-02
8.500000000000000000e+00 3.068789719999999761e+03 3.925630379704860701e-02
9.000000000000000000e+00 3.068789719999999761e+03 -3.228649873144068955e-02
9.500000000000000000e+00 3.068789719999999761e+03 -1.998790060815393982e-02
1.000000000000000000e+01 3.068789719999999761e+03 -1.975419525150335504e-02
1.050000000000000000e+01 3.068789719999999761e+03 -5.445448357341445972e-02
1.100000000000000000e+01 3.068789719999999761e+03 -7.684312870316711841e-02
1.150000000000000000e+01 3.068789719999999761e+03 -9.121727649143671068e-02
1.200000000000000000e+01 3.068789719999999761e+03 -7.557012102502234929e-02
1.250000000000000000e+01 3.068789719999999761e+03 -6.973297327076720398e-02
1.300000000000000000e+01 3.068789719999999761e+03 -3.641411693113284775e-02
1.350000000000000000e+01 3.068789719999999761e+03 -3.341995941480022797e-02
1.400000000000000000e+01 3.068789719999999761e+03 -2.573976733132504052e-02
1.450000000000000000e+01 3.068789719999999761e+03 6.824818692756217699e-03
1.500000000000000000e+01 3.068789719999999761e+03 -5.868447979771240428e-03
1.550000000000000000e+01 3.068789719999999761e+03 1.298027428634306697e-04
1.600000000000000000e+01 3.068789719999999761e+03 -2.094124985888708938e-04
1.650000000000000000e+01 3.068789719999999761e+03 -3.564496950116903995e-04
1.700000000000000000e+01 3.068789719999999761e+03 -5.583154770784099635e-04
1.750000000000000000e+01 3.068789719999999761e+03 1.531189432306720010e-04
1.800000000000000000e+01 3.068789719999999761e+03 -1.394240665693942827e-04
1.850000000000000000e+01 3.068789719999999761e+03 -1.097568570647227109e-04
1.900000000000000000e+01 3.068789719999999761e+03 8.183483624681731983e-05
1.950000000000000000e+01 3.068789719999999761e+03 -2.016611019474145480e-06
0.000000000000000000e+00 3.069832107812499544e+03 -2.877829286146324494e-02
5.000000000000000000e-01 3.069832107812499544e+03 -1.287942800217737162e-03
1.000000000000000000e+00 3.069832107812499544e+03 4.657447809551151091e-02
1.500000000000000000e+00 3.069832107812499544e+03 8.681695836183448832e-05
2.000000000000000000e+00 3.069832107812499544e+03 2.104196314165754020e-02
2.500000000000000000e+00 3.069832107812499544e+03 7.772944055036322235e-03
3.000000000000000000e+00 3.069832107812499544e+03 -9.712351735187198590e-03
3.500000000000000000e+00 3.069832107812499544e+03 3.747515578873686359e-02
4.000000000000000000e+00 3.069832107812499544e+03 -2.816355507663534721e-02
4.500000000000000000e+00 3.069832107812499544e+03 -9.120271869935490938e-03
5.000000000000000000e+00 3.069832107812499544e+03 1.022670429630080299e-02
5.500000000000000000e+00 3.069832107812499544e+03 3.515299841581584527e-04
6.000000000000000000e+00 3.069832107812499544e+03 -2.759213246181325269e-02
6.500000000000000000e+00 3.069832107812499544e+03 2.083591294988911338e-02
7.000000000000000000e+00 3.069832107812499544e+03 6.930429798312128312e-03
7.500000000000000000e+00 3.069832107812499544e+03 1.496660188666044076e-02
8.000000000000000000e+00 3.069832107812499544e+03 -1.331633658178488222e-02
8.500000000000000000e+00 3.069832107812499544e+03 4.133597747034877673e-02
9.000000000000000000e+00 3.069832107812499544e+03 -3.477469127749771571e-02
9.500000000000000000e+00 3.069832107812499544e+03 -2.015074103196981894e-02
1.000000000000000000e+01 3.069832107812499544e+03 -1.958030842826410933e-02
1.050000000000000000e+01 3.069832107812499544e+03 -5.234244672604848603e-02
1.100000000000000000e+01 3.069832107812499544e+03 -7.958064909921575003e-02
1.150000000000000000e+01 3.069832107812499544e+03 -8.985367615835576638e-02
1.200000000000000000e+01 3.069832107812499544e+03 -7.728030101583208133e-02
1.250000000000000000e+01 3.069832107812499544e+03 -7.035056674292547441e-02
1.300000000000000000e+01 3.069832107812499544e+03 -3.729881655313999067e-02
1.350000000000000000e+01 3.069832107812499544e+03 -3.380330357879835629e-02
1.400000000000000000e+01 3.069832107812499544e+03 -2.564415591147367959e-02
1.450000000000000000e+01 3.069832107812499544e+03 6.740115404082895265e-03
1.500000000000000000e+01 3.069832107812499544e+03 -6.014634465252281618e-03
1.550000000000000000e+01 3.069832107812499544e+03 2.058754971901520622e-04
1.600000000000000000e+01 3.069832107812499544e+03 -3.032309748664328408e-04
1.650000000000000000e+01 3.069832107812499544e+03 -3.107160883132270091e-04
1.700000000000000000e+01 3.069832107812499544e+03 -5.846538598510175096e-04
1.750000000000000000e+01 3.069832107812499544e+03 1.531785451478840179e-04
1.800000000000000000e+01 3.069832107812499544e+03 -1.357890400831219722e-04
1.850000000000000000e+01 3.069832107812499544e+03 -1.119784222242464961e-04
1.900000000000000000e+01 3.069832107812499544e+03 8.353402876036365526e-05
1.950000000000000000e+01 3.069832107812499544e+03 -6.860571132695683306e-06
0.000000000000000000e+00 3.070874495624999781e+03 -3.141113217516550149e-02
5.000000000000000000e-01 3.070874495624999781e+03 2.161089048950003057e-03
1.000000000000000000e+00 3.070874495624999781e+03 4.655769918778102090e-02
1.500000000000000000e+00 3.070874495624999781e+03 5.351529564693963082e-04
2.000000000000000000e+00 3.070874495624999781e+03 2.004678336692169993e-02
2.500000000000000000e+00 3.070874495624999781e+03 8.356241212686184999e-03
3.000000000000000000e+00 3.070874495624999781e+03 -9.610220099430539370e-03
3.500000000000000000e+00 3.070874495624999781e+03 3.916491222197180516e-02
4.000000000000000000e+00 3.070874495624999781e+03 -2.772980086498096075e-02
4.500000000000000000e+00 3.070874495624999781e+03 -8.703968186786974204e-03
5.000000000000000000e+00 3.070874495624999781e+03 1.282874749264881556e-02
5.500000000000000000e+00 3.070874495624999781e+03 1.712850680605618008e-03
6.000000000000000000e+00 3.070874495624999781e+03 -2.421000261383549068e-02
6.500000000000000000e+00 3.070874495624999781e+03 1.566474821630444228e-02
7.000000000000000000e+00 3.070874495624999781e+03 1.122743635768453339e-02
7.500000000000000000e+00 3.070874495624999781e+03 1.376195005442787389e-02
8.000000000000000000e+00 3.070874495624999781e+03 -1.282233695291585401e-02
8.500000000000000000e+00 3.070874495624999781e+03 4.308223370872625579e-02
9.000000000000000000e+00 3.070874495624999781e+03 -3.699698534158693541e-02
9.500000000000000000e+00 3.070874495624999781e+03 -2.005302827688776671e-02
1.000000000000000000e+01 3.070874495624999781e+03 -1.959524643277179429e-02
1.050000000000000000e+01 3.070874495624999781e+03 -5.014200891698609996e-02
1.100000000000000000e+01 3.070874495624999781e+03 -8.204769488074241390e-02
1.150000000000000000e+01 3.070874495624999781e+03 -8.888572449329884551e-02
1.200000000000000000e+01 3.070874495624999781e+03 -7.853724882488728742e-02
1.250000000000000000e+01 3.070874495624999781e+03 -7.096190531226058418e-02
1.300000000000000000e+01 3.070874495624999781e+03 -3.814832298571384228e-02
1.350000000000000000e+01 3.070874495624999781e+03 -3.427667559202045994e-02
1.400000000000000000e+01 3.070874495624999781e+03 -2.543618919649100196e-02
1.450000000000000000e+01 3.070874495624999781e+03 6.501561955840834753e-03
1.500000000000000000e+01 3.070874495624999781e+03 -6.059671351806183992e-03
1.550000000000000000e+01 3.070874495624999781e+03 2.549253633474247690e-04
1.600000000000000000e+01 3.070874495624999781e+03 -4.058059785584888193e-04
1.650000000000000000e+01 3.070874495624999781e+03 -2.583392475674621980e-04
1.700000000000000000e+01 3.070874495624999781e+03 -6.035951824210736456e-04
1.750000000000000000e+01 3.070874495624999781e+03 1.502423793297073232e-04
1.800000000000000000e+01 3.070874495624999781e+03 -1.312192825057489562e-04
1.850000000000000000e+01 3.070874495624999781e+03 -1.133342131837234643e-04
1.900000000000000000e+01 3.070874495624999781e+03 8.472787793326397375e-05
1.950000000000000000e+01 3.070874495624999781e+03 -1.212126052704567621e-05
0.000000000000000000e+00 3.071916883437499564e+03 -3.315969145282962605e-02
5.000000000000000000e-01 3.071916883437499564e+03 5.360737491049222085e-03
1.000000000000000000e+00 3.071916883437499564e+03 4.645729512973775094e-02
1.500000000000000000e+00 3.071916883437499564e+03 1.085426070862995172e-03
2.000000000000000000e+00 3.071916883437499564e+03 1.903000994093643344e-02
2.500000000000000000e+00 3.071916883437499564e+03 8.578264291766444713e-03
3.000000000000000000e+00 3.071916883437499564e+03 -9.185044660176590325e-03
3.500000000000000000e+00 3.071916883437499564e+03 4.066535862734069889e-02
4.000000000000000000e+00 3.071916883437499564e+03 -2.684633746587576295e-02
4.500000000000000000e+00 3.071916883437499564e+03 -8.186819363532143318e-03
5.000000000000000000e+00 3.071916883437499564e+03 1.532090616133703100e-02
5.500000000000000000e+00 3.071916883437499564e+03 2.868075627447788049e-03
6.000000000000000000e+00 3.071916883437499564e+03 -2.076709763152343249e-02
6.500000000000000000e+00 3.071916883437499564e+03 1.041867915959457033e-02
7.000000000000000000e+00 3.071916883437499564e+03 1.519217371545810748e-02
7.500000000000000000e+00 3.071916883437499564e+03 1.263339447295303702e-02
8.000000000000000000e+00 3.071916883437499564e+03 -1.236565975813178585e-02
8.500000000000000000e+00 3.071916883437499564e+03 4.448889209026320873e-02
9.000000000000000000e+00 3.071916883437499564e+03 -3.894258992025237398e-02
9.500000000000000000e+00 3.071916883437499564e+03 -1.967070240644270759e-02
1.000000000000000000e+01 3.071916883437499564e+03 -1.981544950587811604e-02
1.050000000000000000e+01 3.071916883437499564e+03 -4.796326586276171422e-02
1.100000000000000000e+01 3.071916883437499564e+03 -8.416102917260913363e-02
1.150000000000000000e+01 3.071916883437499564e+03 -8.831057037160877643e-02
1.200000000000000000e+01 3.071916883437499564e+03 -7.940688815137189605e-02
1.250000000000000000e+01 3.071916883437499564e+03 -7.150950567686233106e-02
1.300000000000000000e+01 3.071916883437499564e+03 -3.892757336400314711e-02
1.350000000000000000e+01 3.071916883437499564e+03 -3.483660189679839425e-02
1.400000000000000000e+01 3.071916883437499564e+03 -2.513641577101314445e-02
1.450000000000000000e+01 3.071916883437499564e+03 6.108389742792789609e-03
1.500000000000000000e+01 3.071916883437499564e+03 -5.998846780183526677e-03
1.550000000000000000e+01 3.071916883437499564e+03 2.682079584759760661e-04
1.600000000000000000e+01 3.071916883437499564e+03 -5.128522456835505998e-04
1.650000000000000000e+01 3.071916883437499564e+03 -1.984074101927530819e-04
1.700000000000000000e+01 3.071916883437499564e+03 -6.162672481971105285e-04
1.750000000000000000e+01 3.071916883437499564e+03 1.447635423011150210e-04
1.800000000000000000e+01 3.071916883437499564e+03 -1.257638546299238047e-04
1.850000000000000000e+01 3.071916883437499564e+03 -1.140233544310384896e-04
1.900000000000000000e+01 3.071916883437499564e+03 8.534163176129203824e-05
1.950000000000000000e+01 3.071916883437499564e+03 -1.749893773513592810e-05
0.000000000000000000e+00 3.072959271250000256e+03 -3.403115280749154786e-02
5.000000000000000000e-01 3.072959271250000256e+03 8.244758389983347299e-03
1.000000000000000000e+00 3.072959271250000256e+03 4.630416952600665409e-02
1.500000000000000000e+00 3.072959271250000256e+03 1.767644943590790862e-03
2.000000000000000000e+00 3.072959271250000256e+03 1.798470849473564684e-02
2.500000000000000000e+00 3.072959271250000256e+03 8.361553598233418400e-03
3.000000000000000000e+00 3.072959271250000256e+03 -8.458115523752019610e-03
3.500000000000000000e+00 3.072959271250000256e+03 4.196916410055353402e-02
4.000000000000000000e+00 3.072959271250000256e+03 -2.562533157274526907e-02
4.500000000000000000e+00 3.072959271250000256e+03 -7.560253229293103019e-03
5.000000000000000000e+00 3.072959271250000256e+03 1.746335441277132097e-02
5.500000000000000000e+00 3.072959271250000256e+03 3.734980652341698178e-03
6.000000000000000000e+00 3.072959271250000256e+03 -1.733760640837868350e-02
6.500000000000000000e+00 3.072959271250000256e+03 5.203254233091540899e-03
7.000000000000000000e+00 3.072959271250000256e+03 1.871810847413957549e-02
7.500000000000000000e+00 3.072959271250000256e+03 1.159710459411067950e-02
8.000000000000000000e+00 3.072959271250000256e+03 -1.197233210320529373e-02
8.500000000000000000e+00 3.072959271250000256e+03 4.565539116444139456e-02
9.000000000000000000e+00 3.072959271250000256e+03 -4.058401413163933991e-02
9.500000000000000000e+00 3.072959271250000256e+03 -1.903711362842915381e-02
1.000000000000000000e+01 3.072959271250000256e+03 -2.030912580243398116e-02
1.050000000000000000e+01 3.072959271250000256e+03 -4.597684287471386078e-02
1.100000000000000000e+01 3.072959271250000256e+03 -8.583833013427463743e-02
1.150000000000000000e+01 3.072959271250000256e+03 -8.801032207123352102e-02
1.200000000000000000e+01 3.072959271250000256e+03 -7.997038994776298204e-02
1.250000000000000000e+01 3.072959271250000256e+03 -7.193874404113687060e-02
1.300000000000000000e+01 3.072959271250000256e+03 -3.958404865789085653e-02
1.350000000000000000e+01 3.072959271250000256e+03 -3.545874995267782326e-02
1.400000000000000000e+01 3.072959271250000256e+03 -2.475733978863901147e-02
1.450000000000000000e+01 3.072959271250000256e+03 5.556045692365783537e-03
1.500000000000000000e+01 3.072959271250000256e+03 -5.822558077487825431e-03
1.550000000000000000e+01 3.072959271250000256e+03 2.434885561836519876e-04
1.600000000000000000e+01 3.072959271250000256e+03 -6.216214321164400050e-04
1.650000000000000000e+01 3.072959271250000256e+03 -1.322478743093508525e-04
1.700000000000000000e+01 3.072959271250000256e+03 -6.236458445040181852e-04
1.750000000000000000e+01 3.072959271250000256e+03 1.370501624377698838e-04
1.800000000000000000e+01 3.072959271250000256e+03 -1.194599567754037460e-04
1.850000000000000000e+01 3.072959271250000256e+03 -1.143336873048772143e-04
1.900000000000000000e+01 3.072959271250000256e+03 8.526792095286925863e-05
1.950000000000000000e+01 3.072959271250000256e+03 -2.240987319513427315e-05
0.000000000000000000e+00 3.074001659062499584e+03 -3.399388352848608380e-02
5.000000000000000000e-01 3.074001659062499584e+03 1.078420385311499446e-02
1.000000000000000000e+00 3.074001659062499584e+03 4.602872235026269493e-02
1.500000000000000000e+00 3.074001659062499584e+03 2.627123736841602362e-03
2.000000000000000000e+00 3.074001659062499584e+03 1.692314261308699649e-02
2.500000000000000000e+00 3.074001659062499584e+03 7.696420292333173117e-03
3.000000000000000000e+00 3.074001659062499584e+03 -7.546042350781493463e-03
3.500000000000000000e+00 3.074001659062499584e+03 4.304680794418576373e-02
4.000000000000000000e+00 3.074001659062499584e+03 -2.419438365186020456e-02
4.500000000000000000e+00 3.074001659062499584e+03 -6.814933046276825702e-03
5.000000000000000000e+00 3.074001659062499584e+03 1.899660782769973730e-02
5.500000000000000000e+00 3.074001659062499584e+03 4.307896274444699032e-03
6.000000000000000000e+00 3.074001659062499584e+03 -1.400672142754648929e-02
6.500000000000000000e+00 3.074001659062499584e+03 1.681232074243010455e-04
7.000000000000000000e+00 3.074001659062499584e+03 2.174184895488821129e-02
7.500000000000000000e+00 3.074001659062499584e+03 1.063053458088710976e-02
8.000000000000000000e+00 3.074001659062499584e+03 -1.160820129893922262e-02
8.500000000000000000e+00 3.074001659062499584e+03 4.659051378772990915e-02
9.000000000000000000e+00 3.074001659062499584e+03 -4.197452743547532006e-02
9.500000000000000000e+00 3.074001659062499584e+03 -1.818500422284448706e-02
1.000000000000000000e+01 3.074001659062499584e+03 -2.107308989381578151e-02
1.050000000000000000e+01 3.074001659062499584e+03 -4.431568096039436438e-02
1.100000000000000000e+01 3.074001659062499584e+03 -8.707506904704898076e-02
1.150000000000000000e+01 3.074001659062499584e+03 -8.787742117749461346e-02
1.200000000000000000e+01 3.074001659062499584e+03 -8.029677994400050145e-02
1.250000000000000000e+01 3.074001659062499584e+03 -7.222873551008218707e-02
1.300000000000000000e+01 3.074001659062499584e+03 -4.010260578908114715e-02
1.350000000000000000e+01 3.074001659062499584e+03 -3.615476750339488565e-02
1.400000000000000000e+01 3.074001659062499584e+03 -2.432657559111180492e-02
1.450000000000000000e+01 3.074001659062499584e+03 4.862230205433329573e-03
1.500000000000000000e+01 3.074001659062499584e+03 -5.534411101174844909e-03
1.550000000000000000e+01 3.074001659062499584e+03 1.795072776012810204e-04
1.600000000000000000e+01 3.074001659062499584e+03 -7.303485416068664733e-04
1.650000000000000000e+01 3.074001659062499584e+03 -6.131880511937376965e-05
1.700000000000000000e+01 3.074001659062499584e+03 -6.258827729064882911e-04
1.750000000000000000e+01 3.074001659062499584e+03 1.272971385456604697e-04
1.800000000000000000e+01 3.074001659062499584e+03 -1.122778750811310208e-04
1.850000000000000000e+01 3.074001659062499584e+03 -1.143525253694404215e-04
1.900000000000000000e+01 3.074001659062499584e+03 8.465454342627168035e-05
1.950000000000000000e+01 3.074001659062499584e+03 -2.669879560097769815e-05
0.000000000000000000e+00 3.075044046874999822e+03 -3.309309561176203979e-02
5.000000000000000000e-01 3.075044046874999822e+03 1.291565060448527161e-02
1.000000000000000000e+00 3.075044046874999822e+03 4.562047405018039570e-02
1.500000000000000000e+00 3.075044046874999822e+03 3.659527174764649025e-03
2.000000000000000000e+00 3.075044046874999822e+03 1.586885775656822137e-02
2.500000000000000000e+00 3.075044046874999822e+03 6.625838541192808663e-03
3.000000000000000000e+00 3.075044046874999822e+03 -6.513592914214205547e-03
3.500000000000000000e+00 3.075044046874999822e+03 4.387823435606683087e-02
4.000000000000000000e+00 3.075044046874999822e+03 -2.262443762103803074e-02
4.500000000000000000e+00 3.075044046874999822e+03 -6.026182823082421383e-03
5.000000000000000000e+00 3.075044046874999822e+03 1.987429143900191694e-02
5.500000000000000000e+00 3.075044046874999822e+03 4.711021175407799529e-03
6.000000000000000000e+00 3.075044046874999822e+03 -1.092671016357956576e-02
6.500000000000000000e+00 3.075044046874999822e+03 -4.529967018263888860e-03
7.000000000000000000e+00 3.075044046874999822e+03 2.426657197653047521e-02
7.500000000000000000e+00 3.075044046874999822e+03 9.670543932749558341e-03
8.000000000000000000e+00 3.075044046874999822e+03 -1.118557817998448549e-02
8.500000000000000000e+00 3.075044046874999822e+03 4.712031173090436981e-02
9.000000000000000000e+00 3.075044046874999822e+03 -4.309859326966763299e-02
9.500000000000000000e+00 3.075044046874999822e+03 -1.715658555281897660e-02
1.000000000000000000e+01 3.075044046874999822e+03 -2.199257731362105547e-02
1.050000000000000000e+01 3.075044046874999822e+03 -4.311275672926243724e-02
1.100000000000000000e+01 3.075044046874999822e+03 -8.784705575844584113e-02
1.150000000000000000e+01 3.075044046874999822e+03 -8.788738454229780284e-02
1.200000000000000000e+01 3.075044046874999822e+03 -8.049881960181883012e-02
1.250000000000000000e+01 3.075044046874999822e+03 -7.238690221961728566e-02
1.300000000000000000e+01 3.075044046874999822e+03 -4.045901497013480036e-02
1.350000000000000000e+01 3.075044046874999822e+03 -3.694808645729723284e-02
1.400000000000000000e+01 3.075044046874999822e+03 -2.384938835069925350e-02
1.450000000000000000e+01 3.075044046874999822e+03 4.055806456779816570e-03
1.500000000000000000e+01 3.075044046874999822e+03 -5.143559197628885284e-03
1.550000000000000000e+01 3.075044046874999822e+03 7.333858042572146449e-05
1.600000000000000000e+01 3.075044046874999822e+03 -8.359187006976585886e-04
1.650000000000000000e+01 3.075044046874999822e+03 1.435062022831852460e-05
1.700000000000000000e+01 3.075044046874999822e+03 -6.237684011559812853e-04
1.750000000000000000e+01 3.075044046874999822e+03 1.161214147012749155e-04
1.800000000000000000e+01 3.075044046874999822e+03 -1.045028100680819730e-04
1.850000000000000000e+01 3.075044046874999822e+03 -1.140684787319158372e-04
1.900000000000000000e+01 3.075044046874999822e+03 8.377422033663724243e-05
1.950000000000000000e+01 3.075044046874999822e+03 -3.045497714720100008e-05
0.000000000000000000e+00 3.076086434687499604e+03 -3.148173606927559542e-02
5.000000000000000000e-01 3.076086434687499604e+03 1.460165526113309416e-02
1.000000000000000000e+00 3.076086434687499604e+03 4.514628283866120584e-02
1.500000000000000000e+00 3.076086434687499604e+03 4.865869270002074615e-03
2.000000000000000000e+00 3.076086434687499604e+03 1.484536877010643290e-02
2.500000000000000000e+00 3.076086434687499604e+03 5.249754893131632592e-03
3.000000000000000000e+00 3.076086434687499604e+03 -5.335342482986818805e-03
3.500000000000000000e+00 3.076086434687499604e+03 4.439185017819446966e-02
4.000000000000000000e+00 3.076086434687499604e+03 -2.098722603434226633e-02
4.500000000000000000e+00 3.076086434687499604e+03 -5.264293236003549786e-03
5.000000000000000000e+00 3.076086434687499604e+03 2.015573323459976876e-02
5.500000000000000000e+00 3.076086434687499604e+03 4.998296431731381710e-03
6.000000000000000000e+00 3.076086434687499604e+03 -8.271191580666982165e-03
6.500000000000000000e+00 3.076086434687499604e+03 -8.789108605563811238e-03
7.000000000000000000e+00 3.076086434687499604e+03 2.630690560953067442e-02
7.500000000000000000e+00 3.076086434687499604e+03 8.673143746251206140e-03
8.000000000000000000e+00 3.076086434687499604e+03 -1.067655855695421978e-02
8.500000000000000000e+00 3.076086434687499604e+03 4.714676147930740857e-02
9.000000000000000000e+00 3.076086434687499604e+03 -4.392615562591661860e-02
9.500000000000000000e+00 3.076086434687499604e+03 -1.597878305274210223e-02
1.000000000000000000e+01 3.076086434687499604e+03 -2.294093653797721691e-02
1.050000000000000000e+01 3.076086434687499604e+03 -4.253772398583911818e-02
1.100000000000000000e+01 3.076086434687499604e+03 -8.820339533150646505e-02
1.150000000000000000e+01 3.076086434687499604e+03 -8.798621914385115761e-02
1.200000000000000000e+01 3.076086434687499604e+03 -8.067426612425940280e-02
1.250000000000000000e+01 3.076086434687499604e+03 -7.245102093354724437e-02
1.300000000000000000e+01 3.076086434687499604e+03 -4.065806848029416415e-02
1.350000000000000000e+01 3.076086434687499604e+03 -3.784231581049102983e-02
1.400000000000000000e+01 3.076086434687499604e+03 -2.330392592847678468e-02
1.450000000000000000e+01 3.076086434687499604e+03 3.164261412138273406e-03
1.500000000000000000e+01 3.076086434687499604e+03 -4.663124911948397268e-03
1.550000000000000000e+01 3.076086434687499604e+03 -6.938335892164018074e-05
1.600000000000000000e+01 3.076086434687499604e+03 -9.357153454911463749e-04
1.650000000000000000e+01 3.076086434687499604e+03 9.196152889162500382e-05
1.700000000000000000e+01 3.076086434687499604e+03 -6.174998294463188977e-04
1.750000000000000000e+01 3.076086434687499604e+03 1.042672209373440726e-04
1.800000000000000000e+01 3.076086434687499604e+03 -9.649472631041311357e-05
1.850000000000000000e+01 3.076086434687499604e+03 -1.134607833883114158e-04
1.900000000000000000e+01 3.076086434687499604e+03 8.276524159269661100e-05
1.950000000000000000e+01 3.076086434687499604e+03 -3.372773232927705144e-05
0.000000000000000000e+00 3.077128822499999842e+03 -2.924450676385552395e-02
5.000000000000000000e-01 3.077128822499999842e+03 1.580210755080922735e-02
1.000000000000000000e+00 3.077128822499999842e+03 4.465748973469133715e-02
1.500000000000000000e+00 3.077128822499999842e+03 6.187814033977223627e-03
2.000000000000000000e+00 3.077128822499999842e+03 1.388496414536853282e-02
2.500000000000000000e+00 3.077128822499999842e+03 3.669987983584253096e-03
3.000000000000000000e+00 3.077128822499999842e+03 -4.013946839780057133e-03
3.500000000000000000e+00 3.077128822499999842e+03 4.452451316088852640e-02
4.000000000000000000e+00 3.077128822499999842e+03 -1.928299256457537830e-02
4.500000000000000000e+00 3.077128822499999842e+03 -4.577934790584310340e-03
5.000000000000000000e+00 3.077128822499999842e+03 1.994219638957895474e-02
5.500000000000000000e+00 3.077128822499999842e+03 5.181106415285517339e-03
6.000000000000000000e+00 3.077128822499999842e+03 -6.164215989765236582e-03
6.500000000000000000e+00 3.077128822499999842e+03 -1.258134629619900302e-02
7.000000000000000000e+00 3.077128822499999842e+03 2.790519331320791274e-02
7.500000000000000000e+00 3.077128822499999842e+03 7.579569154729587192e-03
8.000000000000000000e+00 3.077128822499999842e+03 -1.005781690466575617e-02
8.500000000000000000e+00 3.077128822499999842e+03 4.668222662412364887e-02
9.000000000000000000e+00 3.077128822499999842e+03 -4.446305658105044467e-02
9.500000000000000000e+00 3.077128822499999842e+03 -1.460897319925980910e-02
1.000000000000000000e+01 3.077128822499999842e+03 -2.393313386990441813e-02
1.050000000000000000e+01 3.077128822499999842e+03 -4.268661959767263564e-02
1.100000000000000000e+01 3.077128822499999842e+03 -8.821206114928115127e-02
1.150000000000000000e+01 3.077128822499999842e+03 -8.811225825213107876e-02
1.200000000000000000e+01 3.077128822499999842e+03 -8.088608612508385587e-02
1.250000000000000000e+01 3.077128822499999842e+03 -7.246576220442912941e-02
1.300000000000000000e+01 3.077128822499999842e+03 -4.077534214246359562e-02
1.350000000000000000e+01 3.077128822499999842e+03 -3.884178866039333239e-02
1.400000000000000000e+01 3.077128822499999842e+03 -2.269496529960856115e-02
1.450000000000000000e+01 3.077128822499999842e+03 2.213002361738121600e-03
1.500000000000000000e+01 3.077128822499999842e+03 -4.107702069058216145e-03
1.550000000000000000e+01 3.077128822499999842e+03 -2.434156004906982897e-04
1.600000000000000000e+01 3.077128822499999842e+03 -1.026689281019665771e-03
1.650000000000000000e+01 3.077128822499999842e+03 1.678756617583667201e-04
1.700000000000000000e+01 3.077128822499999842e+03 -6.065873379881777131e-04
1.750000000000000000e+01 3.077128822499999842e+03 9.230092029294229656e-05
1.800000000000000000e+01 3.077128822499999842e+03 -8.844369183334028388e-05
1.850000000000000000e+01 3.077128822499999842e+03 -1.124945006659620959e-04
1.900000000000000000e+01 3.077128822499999842e+03 8.168412229532885161e-05
1.950000000000000000e+01 3.077128822499999842e+03 -3.656759484158169624e-05
0.000000000000000000e+00 3.078171210312499625e+03 -2.646118549538147013e-02
5.000000000000000000e-01 3.078171210312499625e+03 1.658045935959316652e-02
1.000000000000000000e+00 3.078171210312499625e+03 4.415658600321195615e-02
1.500000000000000000e+00 3.078171210312499625e+03 7.506234710241472922e-03
2.000000000000000000e+00 3.078171210312499625e+03 1.298899267292295823e-02
2.500000000000000000e+00 3.078171210312499625e+03 1.947268742323948667e-03
3.000000000000000000e+00 3.078171210312499625e+03 -2.585434140151059764e-03
3.500000000000000000e+00 3.078171210312499625e+03 4.426238199212684937e-02
4.000000000000000000e+00 3.078171210312499625e+03 -1.758919968136146358e-02
4.500000000000000000e+00 3.078171210312499625e+03 -3.965733680369106472e-03
5.000000000000000000e+00 3.078171210312499625e+03 1.924637754007884824e-02
5.500000000000000000e+00 3.078171210312499625e+03 5.271333614878557366e-03
6.000000000000000000e+00 3.078171210312499625e+03 -4.714529237456340470e-03
6.500000000000000000e+00 3.078171210312499625e+03 -1.578844000768675135e-02
7.000000000000000000e+00 3.078171210312499625e+03 2.902631854349041127e-02
7.500000000000000000e+00 3.078171210312499625e+03 6.478640955164287861e-03
8.000000000000000000e+00 3.078171210312499625e+03 -9.343181258640446615e-03
8.500000000000000000e+00 3.078171210312499625e+03 4.573657998217239840e-02
9.000000000000000000e+00 3.078171210312499625e+03 -4.466300695330024939e-02
9.500000000000000000e+00 3.078171210312499625e+03 -1.309390712590708696e-02
1.000000000000000000e+01 3.078171210312499625e+03 -2.496855384949304285e-02
1.050000000000000000e+01 3.078171210312499625e+03 -4.347354027833546380e-02
1.100000000000000000e+01 3.078171210312499625e+03 -8.786992264906347272e-02
1.150000000000000000e+01 3.078171210312499625e+03 -8.830824805095385810e-02
1.200000000000000000e+01 3.078171210312499625e+03 -8.114758092169303827e-02
1.250000000000000000e+01 3.078171210312499625e+03 -7.243470376061893201e-02
1.300000000000000000e+01 3.078171210312499625e+03 -4.087212080311359436e-02
1.350000000000000000e+01 3.078171210312499625e+03 -3.994711376146817955e-02
1.400000000000000000e+01 3.078171210312499625e+03 -2.204315189311387840e-02
1.450000000000000000e+01 3.078171210312499625e+03 1.216943300311295641e-03
1.500000000000000000e+01 3.078171210312499625e+03 -3.481267532888166014e-03
1.550000000000000000e+01 3.078171210312499625e+03 -4.472827380487894738e-04
1.600000000000000000e+01 3.078171210312499625e+03 -1.104585554932990561e-03
1.650000000000000000e+01 3.078171210312499625e+03 2.382156059285309917e-04
1.700000000000000000e+01 3.078171210312499625e+03 -5.915170335033931564e-04
1.750000000000000000e+01 3.078171210312499625e+03 8.070288339783586744e-05
1.800000000000000000e+01 3.078171210312499625e+03 -8.028316091819058726e-05
1.850000000000000000e+01 3.078171210312499625e+03 -1.112648608425295541e-04
1.900000000000000000e+01 3.078171210312499625e+03 8.055524533993882528e-05
1.950000000000000000e+01 3.078171210312499625e+03 -3.894191078521632826e-05
0.000000000000000000e+00 3.079213598124999407e+03 -2.314760105448062863e-02
5.000000000000000000e-01 3.079213598124999407e+03 1.698211411438165647e-02
1.000000000000000000e+00 3.079213598124999407e+03 4.362876882302638148e-02
1.500000000000000000e+00 3.079213598124999407e+03 8.807804162425188557e-03
2.000000000000000000e+00 3.079213598124999407e+03 1.210048366091009790e-02
2.500000000000000000e+00 3.079213598124999407e+03 1.124106617761503208e-04
3.000000000000000000e+00 3.079213598124999407e+03 -1.088723291738911015e-03
3.500000000000000000e+00 3.079213598124999407e+03 4.357657849105756737e-02
4.000000000000000000e+00 3.079213598124999407e+03 -1.595195979498123875e-02
4.500000000000000000e+00 3.079213598124999407e+03 -3.484849378218091327e-03
5.000000000000000000e+00 3.079213598124999407e+03 1.806152043051054493e-02
5.500000000000000000e+00 3.079213598124999407e+03 5.265222028098551221e-03
6.000000000000000000e+00 3.079213598124999407e+03 -3.980133363784292035e-03
6.500000000000000000e+00 3.079213598124999407e+03 -1.832932189937956299e-02
7.000000000000000000e+00 3.079213598124999407e+03 2.964595698056553610e-02
7.500000000000000000e+00 3.079213598124999407e+03 5.493225499020299926e-03
8.000000000000000000e+00 3.079213598124999407e+03 -8.570894723744743732e-03
8.500000000000000000e+00 3.079213598124999407e+03 4.433989299566187814e-02
9.000000000000000000e+00 3.079213598124999407e+03 -4.455311885420549373e-02
9.500000000000000000e+00 3.079213598124999407e+03 -1.148592304141535236e-02
1.000000000000000000e+01 3.079213598124999407e+03 -2.601284672115255700e-02
1.050000000000000000e+01 3.079213598124999407e+03 -4.467304640045459407e-02
1.100000000000000000e+01 3.079213598124999407e+03 -8.722392686770610859e-02
1.150000000000000000e+01 3.079213598124999407e+03 -8.872339351574980160e-02
1.200000000000000000e+01 3.079213598124999407e+03 -8.145801969611859983e-02
1.250000000000000000e+01 3.079213598124999407e+03 -7.238608034627824761e-02
1.300000000000000000e+01 3.079213598124999407e+03 -4.093665400151835082e-02
1.350000000000000000e+01 3.079213598124999407e+03 -4.115788509504610115e-02
1.400000000000000000e+01 3.079213598124999407e+03 -2.137340896519171474e-02
1.450000000000000000e+01 3.079213598124999407e+03 1.857038755197129695e-04
1.500000000000000000e+01 3.079213598124999407e+03 -2.794839637863553994e-03
1.550000000000000000e+01 3.079213598124999407e+03 -6.738858871560176374e-04
1.600000000000000000e+01 3.079213598124999407e+03 -1.166096863340493643e-03
1.650000000000000000e+01 3.079213598124999407e+03 2.990884252415930574e-04
1.700000000000000000e+01 3.079213598124999407e+03 -5.725112039255972687e-04
1.750000000000000000e+01 3.079213598124999407e+03 6.949944108642128714e-05
1.800000000000000000e+01 3.079213598124999407e+03 -7.213338663668570261e-05
1.850000000000000000e+01 3.079213598124999407e+03 -1.097509114607713441e-04
1.900000000000000000e+01 3.079213598124999407e+03 7.926498483334470891e-05
1.950000000000000000e+01 3.079213598124999407e+03 -4.077270948708265890e-05
0.000000000000000000e+00 3.080255985937500100e+03 -1.926918644213197751e-02
5.000000000000000000e-01 3.080255985937500100e+03 1.700526347118966330e-02
1.000000000000000000e+00 3.080255985937500100e+03 4.313267920984607123e-02
1.500000000000000000e+00 3.080255985937500100e+03 1.009139380926551456e-02
2.000000000000000000e+00 3.080255985937500100e+03 1.123204339266423157e-02
2.500000000000000000e+00 3.080255985937500100e+03 -1.865516366079863911e-03
3.000000000000000000e+00 3.080255985937500100e+03 4.960829645623250975e-04
3.500000000000000000e+00 3.080255985937500100e+03 4.242406005485727105e-02
4.000000000000000000e+00 3.080255985937500100e+03 -1.439150198869152200e-02
4.500000000000000000e+00 3.080255985937500100e+03 -3.217044181000481597e-03
5.000000000000000000e+00 3.080255985937500100e+03 1.646278766589866910e-02
5.500000000000000000e+00 3.080255985937500100e+03 5.160962648699568729e-03
6.000000000000000000e+00 3.080255985937500100e+03 -3.906698056443878332e-03
6.500000000000000000e+00 3.080255985937500100e+03 -2.027583874380486928e-02
7.000000000000000000e+00 3.080255985937500100e+03 2.976936092063465697e-02
7.500000000000000000e+00 3.080255985937500100e+03 4.669404883918168089e-03
8.000000000000000000e+00 3.080255985937500100e+03 -7.761140549807286210e-03
8.500000000000000000e+00 3.080255985937500100e+03 4.251648950319440734e-02
9.000000000000000000e+00 3.080255985937500100e+03 -4.418281185606586642e-02
9.500000000000000000e+00 3.080255985937500100e+03 -9.751680565325085773e-03
1.000000000000000000e+01 3.080255985937500100e+03 -2.710398354253311382e-02
1.050000000000000000e+01 3.080255985937500100e+03 -4.615049385819678524e-02
1.100000000000000000e+01 3.080255985937500100e+03 -8.629212733464894369e-02
1.150000000000000000e+01 3.080255985937500100e+03 -8.942651284776363674e-02
1.200000000000000000e+01 3.080255985937500100e+03 -8.182725094464950166e-02
1.250000000000000000e+01 3.080255985937500100e+03 -7.238936041569525581e-02
1.300000000000000000e+01 3.080255985937500100e+03 -4.093122474606681466e-02
1.350000000000000000e+01 3.080255985937500100e+03 -4.247288934049812253e-02
1.400000000000000000e+01 3.080255985937500100e+03 -2.071249995036778327e-02
1.450000000000000000e+01 3.080255985937500100e+03 -8.800956817604115891e-04
1.500000000000000000e+01 3.080255985937500100e+03 -2.062769621979726724e-03
1.550000000000000000e+01 3.080255985937500100e+03 -9.206746016020650545e-04
1.600000000000000000e+01 3.080255985937500100e+03 -1.211947563212103151e-03
1.650000000000000000e+01 3.080255985937500100e+03 3.486792894970587716e-04
1.700000000000000000e+01 3.080255985937500100e+03 -5.493178105168729231e-04
1.750000000000000000e+01 3.080255985937500100e+03 5.924938712378229820e-05
1.800000000000000000e+01 3.080255985937500100e+03 -6.448880670433959638e-05
1.850000000000000000e+01 3.080255985937500100e+03 -1.079269198124593225e-04
1.900000000000000000e+01 3.080255985937500100e+03 7.776876014603288851e-05
1.950000000000000000e+01 3.080255985937500100e+03 -4.203543484740474771e-05
0.000000000000000000e+00 3.081298373749999882e+03 -1.492252953095733053e-02
5.000000000000000000e-01 3.081298373749999882e+03 1.669101228923875260e-02
1.000000000000000000e+00 3.081298373749999882e+03 4.275867731300344449e-02
1.500000000000000000e+00 3.081298373749999882e+03 1.135189300864415315e-02
2.000000000000000000e+00 3.081298373749999882e+03 1.036819745354961193e-02
2.500000000000000000e+00 3.081298373749999882e+03 -4.034162455562345651e-03
3.000000000000000000e+00 3.081298373749999882e+03 2.217555132090028545e-03
3.500000000000000000e+00 3.081298373749999882e+03 4.084667655110148232e-02
4.000000000000000000e+00 3.081298373749999882e+03 -1.296727729743263509e-02
4.500000000000000000e+00 3.081298373749999882e+03 -3.136606778219599989e-03
5.000000000000000000e+00 3.081298373749999882e+03 1.456422085849805488e-02
5.500000000000000000e+00 3.081298373749999882e+03 4.970436670024361465e-03
6.000000000000000000e+00 3.081298373749999882e+03 -4.400911366699019646e-03
6.500000000000000000e+00 3.081298373749999882e+03 -2.172036025511061771e-02
7.000000000000000000e+00 3.081298373749999882e+03 2.943103741094569431e-02
7.500000000000000000e+00 3.081298373749999882e+03 4.026657404724750568e-03
8.000000000000000000e+00 3.081298373749999882e+03 -6.873244550685707679e-03
8.500000000000000000e+00 3.081298373749999882e+03 4.023113471127471447e-02
9.000000000000000000e+00 3.081298373749999882e+03 -4.350910714706680144e-02
9.500000000000000000e+00 3.081298373749999882e+03 -7.960681268114546891e-03
1.000000000000000000e+01 3.081298373749999882e+03 -2.830784323042652428e-02
1.050000000000000000e+01 3.081298373749999882e+03 -4.789768019003899646e-02
1.100000000000000000e+01 3.081298373749999882e+03 -8.509194665627468901e-02
1.150000000000000000e+01 3.081298373749999882e+03 -9.034561045376075794e-02
1.200000000000000000e+01 3.081298373749999882e+03 -8.226457693212317623e-02
1.250000000000000000e+01 3.081298373749999882e+03 -7.253355855598574153e-02
1.300000000000000000e+01 3.081298373749999882e+03 -4.086931327899043231e-02
1.350000000000000000e+01 3.081298373749999882e+03 -4.387065538370228668e-02
1.400000000000000000e+01 3.081298373749999882e+03 -2.008319573238011302e-02
1.450000000000000000e+01 3.081298373749999882e+03 -1.972067890918868718e-03
1.500000000000000000e+01 3.081298373749999882e+03 -1.300681697328986801e-03
1.550000000000000000e+01 3.081298373749999882e+03 -1.186743113068888973e-03
1.600000000000000000e+01 3.081298373749999882e+03 -1.241284207843307719e-03
1.650000000000000000e+01 3.081298373749999882e+03 3.858289015626373774e-04
1.700000000000000000e+01 3.081298373749999882e+03 -5.228433626372129507e-04
1.750000000000000000e+01 3.081298373749999882e+03 5.077733758239710024e-05
1.800000000000000000e+01 3.081298373749999882e+03 -5.787344242441499478e-05
1.850000000000000000e+01 3.081298373749999882e+03 -1.056683493072050332e-04
1.900000000000000000e+01 3.081298373749999882e+03 7.614261846981128397e-05
1.950000000000000000e+01 3.081298373749999882e+03 -4.271177230621590534e-05
0.000000000000000000e+00 3.082340761562499665e+03 -1.019644718323599146e-02
5.000000000000000000e-01 3.082340761562499665e+03 1.608199963276885427e-02
1.000000000000000000e+00 3.082340761562499665e+03 4.252465296011975759e-02
1.500000000000000000e+00 3.082340761562499665e+03 1.257210618006086508e-02
2.000000000000000000e+00 3.082340761562499665e+03 9.570123308661245692e-03
2.500000000000000000e+00 3.082340761562499665e+03 -6.387254037899744302e-03
3.000000000000000000e+00 3.082340761562499665e+03 4.007848721196317562e-03
3.500000000000000000e+00 3.082340761562499665e+03 3.897787202265085016e-02
4.000000000000000000e+00 3.082340761562499665e+03 -1.174268633712525350e-02
4.500000000000000000e+00 3.082340761562499665e+03 -3.246729441475563853e-03
5.000000000000000000e+00 3.082340761562499665e+03 1.248678186794569510e-02
5.500000000000000000e+00 3.082340761562499665e+03 4.735538297934986651e-03
6.000000000000000000e+00 3.082340761562499665e+03 -5.484939148611662346e-03
6.500000000000000000e+00 3.082340761562499665e+03 -2.271148820868787790e-02
7.000000000000000000e+00 3.082340761562499665e+03 2.865189422547309572e-02
7.500000000000000000e+00 3.082340761562499665e+03 3.591096215112079409e-03
8.000000000000000000e+00 3.082340761562499665e+03 -5.869460750226024488e-03
8.500000000000000000e+00 3.082340761562499665e+03 3.747445712040195498e-02
9.000000000000000000e+00 3.082340761562499665e+03 -4.253763966629994092e-02
9.500000000000000000e+00 3.082340761562499665e+03 -6.221347687268726639e-03
1.000000000000000000e+01 3.082340761562499665e+03 -2.976940627480965940e-02
1.050000000000000000e+01 3.082340761562499665e+03 -4.981806539333948070e-02
1.100000000000000000e+01 3.082340761562499665e+03 -8.374290276881801720e-02
1.150000000000000000e+01 3.082340761562499665e+03 -9.142589108722283531e-02
1.200000000000000000e+01 3.082340761562499665e+03 -8.279594685307969937e-02
1.250000000000000000e+01 3.082340761562499665e+03 -7.290758069103429884e-02
1.300000000000000000e+01 3.082340761562499665e+03 -4.077359756439374872e-02
1.350000000000000000e+01 3.082340761562499665e+03 -4.528716115018204674e-02
1.400000000000000000e+01 3.082340761562499665e+03 -1.951374133178834097e-02
1.450000000000000000e+01 3.082340761562499665e+03 -3.058282069814319964e-03
1.500000000000000000e+01 3.082340761562499665e+03 -5.465048446230512521e-04
1.550000000000000000e+01 3.082340761562499665e+03 -1.465136286262133918e-03
1.600000000000000000e+01 3.082340761562499665e+03 -1.250998885050555324e-03
1.650000000000000000e+01 3.082340761562499665e+03 4.097466281813236938e-04
1.700000000000000000e+01 3.082340761562499665e+03 -4.943029332579628376e-04
1.750000000000000000e+01 3.082340761562499665e+03 4.442047462847920384e-05
1.800000000000000000e+01 3.082340761562499665e+03 -5.224037434887156403e-05
1.850000000000000000e+01 3.082340761562499665e+03 -1.030106128816599375e-04
1.900000000000000000e+01 3.082340761562499665e+03 7.440362627116650336e-05
1.950000000000000000e+01 3.082340761562499665e+03 -4.266730958573552285e-05
0.000000000000000000e+00 3.083383149374999448e+03 -5.030527383767000732e-03
5.000000000000000000e-01 3.083383149374999448e+03 1.520209524669859612e-02
1.000000000000000000e+00 3.083383149374999448e+03 4.235122838409050711e-02
1.500000000000000000e+00 3.083383149374999448e+03 1.371030763834180967e-02
2.000000000000000000e+00 3.083383149374999448e+03 8.974186983741921572e-03
2.500000000000000000e+00 3.083383149374999448e+03 -8.878316534864403448e-03
3.000000000000000000e+00 3.083383149374999448e+03 5.773571658750422178e-03
3.500000000000000000e+00 3.083383149374999448e+03 3.692436900162019559e-02
4.000000000000000000e+00 3.083383149374999448e+03 -1.070518650137709110e-02
4.500000000000000000e+00 3.083383149374999448e+03 -3.546618245326161375e-03
5.000000000000000000e+00 3.083383149374999448e+03 1.027467224122411218e-02
5.500000000000000000e+00 3.083383149374999448e+03 4.510186436859215699e-03
6.000000000000000000e+00 3.083383149374999448e+03 -7.118580996436382410e-03
6.500000000000000000e+00 3.083383149374999448e+03 -2.327339353206618958e-02
7.000000000000000000e+00 3.083383149374999448e+03 2.741919761951403661e-02
7.500000000000000000e+00 3.083383149374999448e+03 3.426594674158791546e-03
8.000000000000000000e+00 3.083383149374999448e+03 -4.809779016099116969e-03
8.500000000000000000e+00 3.083383149374999448e+03 3.436693481838971886e-02
9.000000000000000000e+00 3.083383149374999448e+03 -4.130137459448209730e-02
9.500000000000000000e+00 3.083383149374999448e+03 -4.630088977296381060e-03
1.000000000000000000e+01 3.083383149374999448e+03 -3.155968238294117045e-02
1.050000000000000000e+01 3.083383149374999448e+03 -5.176954311194832681e-02
1.100000000000000000e+01 3.083383149374999448e+03 -8.234748055393024957e-02
1.150000000000000000e+01 3.083383149374999448e+03 -9.264628731833925157e-02
1.200000000000000000e+01 3.083383149374999448e+03 -8.345286285386575853e-02
1.250000000000000000e+01 3.083383149374999448e+03 -7.351660531504347618e-02
1.300000000000000000e+01 3.083383149374999448e+03 -4.067151726216856195e-02
1.350000000000000000e+01 3.083383149374999448e+03 -4.667358933027191542e-02
1.400000000000000000e+01 3.083383149374999448e+03 -1.901737874543834098e-02
1.450000000000000000e+01 3.083383149374999448e+03 -4.102456506047394078e-03
1.500000000000000000e+01 3.083383149374999448e+03 1.666842768611660514e-04
1.550000000000000000e+01 3.083383149374999448e+03 -1.746210722043163750e-03
1.600000000000000000e+01 3.083383149374999448e+03 -1.243955641261446001e-03
1.650000000000000000e+01 3.083383149374999448e+03 4.204411050533994327e-04
1.700000000000000000e+01 3.083383149374999448e+03 -4.647725968888220750e-04
1.750000000000000000e+01 3.083383149374999448e+03 4.026153251614227914e-05
1.800000000000000000e+01 3.083383149374999448e+03 -4.708080686565894562e-05
1.850000000000000000e+01 3.083383149374999448e+03 -1.002451869725430117e-04
1.900000000000000000e+01 3.083383149374999448e+03 7.252230531831248338e-05
1.950000000000000000e+01 3.083383149374999448e+03 -4.176507542288133707e-05
0.000000000000000000e+00 3.084425537187499231e+03 5.203527760402370302e-04
5.000000000000000000e-01 3.084425537187499231e+03 1.404734349269135679e-02
1.000000000000000000e+00 3.084425537187499231e+03 4.219531356864065358e-02
1.500000000000000000e+00 3.084425537187499231e+03 1.484657680028288185e-02
2.000000000000000000e+00 3.084425537187499231e+03 8.636939610952656249e-03
2.500000000000000000e+00 3.084425537187499231e+03 -1.148680224425240211e-02
3.000000000000000000e+00 3.084425537187499231e+03 7.444007730590707604e-03
3.500000000000000000e+00 3.084425537187499231e+03 3.476107868709467363e-02
4.000000000000000000e+00 3.084425537187499231e+03 -9.784027765236780888e-03
4.500000000000000000e+00 3.084425537187499231e+03 -3.984884582383003970e-03
5.000000000000000000e+00 3.084425537187499231e+03 8.031124770732646703e-03
5.500000000000000000e+00 3.084425537187499231e+03 4.296906602304954685e-03
6.000000000000000000e+00 3.084425537187499231e+03 -9.165985468600229558e-03
6.500000000000000000e+00 3.084425537187499231e+03 -2.343672904714927049e-02
7.000000000000000000e+00 3.084425537187499231e+03 2.580501505564695638e-02
7.500000000000000000e+00 3.084425537187499231e+03 3.541357120569944839e-03
8.000000000000000000e+00 3.084425537187499231e+03 -3.721091546921823957e-03
8.500000000000000000e+00 3.084425537187499231e+03 3.104017238183296931e-02
9.000000000000000000e+00 3.084425537187499231e+03 -3.983057030335419163e-02
9.500000000000000000e+00 3.084425537187499231e+03 -3.253018986059360781e-03
1.000000000000000000e+01 3.084425537187499231e+03 -3.361756751635851248e-02
1.050000000000000000e+01 3.084425537187499231e+03 -5.368880742500820730e-02
1.100000000000000000e+01 3.084425537187499231e+03 -8.099190561026788082e-02
1.150000000000000000e+01 3.084425537187499231e+03 -9.392943338415248034e-02
1.200000000000000000e+01 3.084425537187499231e+03 -8.426777602529006428e-02
1.250000000000000000e+01 3.084425537187499231e+03 -7.436945098355753070e-02
1.300000000000000000e+01 3.084425537187499231e+03 -4.055452683378001771e-02
1.350000000000000000e+01 3.084425537187499231e+03 -4.801099106028464819e-02
1.400000000000000000e+01 3.084425537187499231e+03 -1.859383996653177565e-02
1.450000000000000000e+01 3.084425537187499231e+03 -5.084319230191045383e-03
1.500000000000000000e+01 3.084425537187499231e+03 8.197720732384553097e-04
1.550000000000000000e+01 3.084425537187499231e+03 -2.020109442861072867e-03
1.600000000000000000e+01 3.084425537187499231e+03 -1.224826940202987336e-03
1.650000000000000000e+01 3.084425537187499231e+03 4.181795917244797672e-04
1.700000000000000000e+01 3.084425537187499231e+03 -4.359789790210400785e-04
1.750000000000000000e+01 3.084425537187499231e+03 3.812686377246678827e-05
1.800000000000000000e+01 3.084425537187499231e+03 -4.220292684444622370e-05
1.850000000000000000e+01 3.084425537187499231e+03 -9.733249249405439088e-05
1.900000000000000000e+01 3.084425537187499231e+03 7.049748849880751219e-05
1.950000000000000000e+01 3.084425537187499231e+03 -4.003774919645161818e-05
0.000000000000000000e+00 3.085467925000000378e+03 6.208287970232440230e-03
5.000000000000000000e-01 3.085467925000000378e+03 1.275929927579475681e-02
1.000000000000000000e+00 3.085467925000000378e+03 4.203961841394022320e-02
1.500000000000000000e+00 3.085467925000000378e+03 1.594152821684916704e-02
2.000000000000000000e+00 3.085467925000000378e+03 8.702832662576364189e-03
2.500000000000000000e+00 3.085467925000000378e+03 -1.422489866919376608e-02
3.000000000000000000e+00 3.085467925000000378e+03 9.037696228405665486e-03
3.500000000000000000e+00 3.085467925000000378e+03 3.259320453234056808e-02
4.000000000000000000e+00 3.085467925000000378e+03 -8.999241340229188410e-03
4.500000000000000000e+00 3.085467925000000378e+03 -4.500950697528116953e-03
5.000000000000000000e+00 3.085467925000000378e+03 5.871598676443894396e-03
5.500000000000000000e+00 3.085467925000000378e+03 4.049430708438534095e-03
6.000000000000000000e+00 3.085467925000000378e+03 -1.150565583693735280e-02
6.500000000000000000e+00 3.085467925000000378e+03 -2.323662328619732417e-02
7.000000000000000000e+00 3.085467925000000378e+03 2.394931760108016949e-02
7.500000000000000000e+00 3.085467925000000378e+03 3.880247265822557839e-03
8.000000000000000000e+00 3.085467925000000378e+03 -2.554978935895034498e-03
8.500000000000000000e+00 3.085467925000000378e+03 2.760022509275715172e-02
9.000000000000000000e+00 3.085467925000000378e+03 -3.818702702922154718e-02
9.500000000000000000e+00 3.085467925000000378e+03 -2.133518488895997083e-03
1.000000000000000000e+01 3.085467925000000378e+03 -3.588609003325361757e-02
1.050000000000000000e+01 3.085467925000000378e+03 -5.543949866330484533e-02
1.100000000000000000e+01 3.085467925000000378e+03 -7.980267230256112010e-02
1.150000000000000000e+01 3.085467925000000378e+03 -9.527374851669977163e-02
1.200000000000000000e+01 3.085467925000000378e+03 -8.524749754533889057e-02
1.250000000000000000e+01 3.085467925000000378e+03 -7.549566382913013018e-02
1.300000000000000000e+01 3.085467925000000378e+03 -4.041166503935943177e-02
1.350000000000000000e+01 3.085467925000000378e+03 -4.925362110429123280e-02
1.400000000000000000e+01 3.085467925000000378e+03 -1.823833873219199084e-02
1.450000000000000000e+01 3.085467925000000378e+03 -5.980889152158685475e-03
1.500000000000000000e+01 3.085467925000000378e+03 1.390675683490903486e-03
1.550000000000000000e+01 3.085467925000000378e+03 -2.276228247808924354e-03
1.600000000000000000e+01 3.085467925000000378e+03 -1.197088366846991384e-03
1.650000000000000000e+01 3.085467925000000378e+03 4.016432895347858798e-04
1.700000000000000000e+01 3.085467925000000378e+03 -4.083606576295470371e-04
1.750000000000000000e+01 3.085467925000000378e+03 3.779202093208780273e-05
1.800000000000000000e+01 3.085467925000000378e+03 -3.771829800780661704e-05
1.850000000000000000e+01 3.085467925000000378e+03 -9.399788936866598093e-05
1.900000000000000000e+01 3.085467925000000378e+03 6.835359286430224860e-05
1.950000000000000000e+01 3.085467925000000378e+03 -3.767739221902713229e-05
0.000000000000000000e+00 3.086510312812499706e+03 1.181553421096877277e-02
5.000000000000000000e-01 3.086510312812499706e+03 1.155162289344701006e-02
1.000000000000000000e+00 3.086510312812499706e+03 4.185402347083565233e-02
1.500000000000000000e+00 3.086510312812499706e+03 1.690313956277684701e-02
2.000000000000000000e+00 3.086510312812499706e+03 9.346751031099274562e-03
2.500000000000000000e+00 3.086510312812499706e+03 -1.712903994700743643e-02
3.000000000000000000e+00 3.086510312812499706e+03 1.060552416478737631e-02
3.500000000000000000e+00 3.086510312812499706e+03 3.037867692778334697e-02
4.000000000000000000e+00 3.086510312812499706e+03 -8.353253636176588559e-03
4.500000000000000000e+00 3.086510312812499706e+03 -5.073788317144578910e-03
5.000000000000000000e+00 3.086510312812499706e+03 3.915852025129085492e-03
5.500000000000000000e+00 3.086510312812499706e+03 3.686958170763705855e-03
6.000000000000000000e+00 3.086510312812499706e+03 -1.398508595311577681e-02
6.500000000000000000e+00 3.086510312812499706e+03 -2.284023477005116959e-02
7.000000000000000000e+00 3.086510312812499706e+03 2.203292514724876361e-02
7.500000000000000000e+00 3.086510312812499706e+03 4.344470581034536039e-03
8.000000000000000000e+00 3.086510312812499706e+03 -1.281925456558643921e-03
8.500000000000000000e+00 3.086510312812499706e+03 2.421774787207645399e-02
9.000000000000000000e+00 3.086510312812499706e+03 -3.645664870980239169e-02
9.500000000000000000e+00 3.086510312812499706e+03 -1.321098029151090330e-03
1.000000000000000000e+01 3.086510312812499706e+03 -3.824489908921344106e-02
1.050000000000000000e+01 3.086510312812499706e+03 -5.699537607895855534e-02
1.100000000000000000e+01 3.086510312812499706e+03 -7.883750005207518230e-02
1.150000000000000000e+01 3.086510312812499706e+03 -9.675022852487903668e-02
1.200000000000000000e+01 3.086510312812499706e+03 -8.635285816208630727e-02
1.250000000000000000e+01 3.086510312812499706e+03 -7.691231483521736301e-02
1.300000000000000000e+01 3.086510312812499706e+03 -4.027436912108523642e-02
1.350000000000000000e+01 3.086510312812499706e+03 -5.033405726779548173e-02
1.400000000000000000e+01 3.086510312812499706e+03 -1.795627380775362963e-02
1.450000000000000000e+01 3.086510312812499706e+03 -6.777239173479273487e-03
1.500000000000000000e+01 3.086510312812499706e+03 1.856787768352902287e-03
1.550000000000000000e+01 3.086510312812499706e+03 -2.510229707099826714e-03
1.600000000000000000e+01 3.086510312812499706e+03 -1.162515513941037330e-03
1.650000000000000000e+01 3.086510312812499706e+03 3.698550203395730590e-04
1.700000000000000000e+01 3.086510312812499706e+03 -3.811755065684324737e-04
1.750000000000000000e+01 3.086510312812499706e+03 3.918541823223347802e-05
1.800000000000000000e+01 3.086510312812499706e+03 -3.392532583151511424e-05
1.850000000000000000e+01 3.086510312812499706e+03 -9.012192993901370634e-05
1.900000000000000000e+01 3.086510312812499706e+03 6.605367591775621299e-05
1.950000000000000000e+01 3.086510312812499706e+03 -3.478763192506365888e-05
0.000000000000000000e+00 3.087552700624999488e+03 1.717949057506076155e-02
5.000000000000000000e-01 3.087552700624999488e+03 1.056587929221678747e-02
1.000000000000000000e+00 3.087552700624999488e+03 4.167395562420207061e-02
1.500000000000000000e+00 3.087552700624999488e+03 1.777813369446226005e-02
2.000000000000000000e+00 3.087552700624999488e+03 1.068756821825547765e-02
2.500000000000000000e+00 3.087552700624999488e+03 -2.020532401445988835e-02
3.000000000000000000e+00 3.087552700624999488e+03 1.210465036868697830e-02
3.500000000000000000e+00 3.087552700624999488e+03 2.804120014307769082e-02
4.000000000000000000e+00 3.087552700624999488e+03 -7.741351330906972444e-03
4.500000000000000000e+00 3.087552700624999488e+03 -5.737189197273044432e-03
5.000000000000000000e+00 3.087552700624999488e+03 2.270420254398900807e-03
5.500000000000000000e+00 3.087552700624999488e+03 3.105435505637348537e-03
6.000000000000000000e+00 3.087552700624999488e+03 -1.650164430062449339e-02
6.500000000000000000e+00 3.087552700624999488e+03 -2.250907505771800390e-02
7.000000000000000000e+00 3.087552700624999488e+03 2.019101817274858088e-02
7.500000000000000000e+00 3.087552700624999488e+03 4.856168646477844464e-03
8.000000000000000000e+00 3.087552700624999488e+03 3.372041353787194438e-05
8.500000000000000000e+00 3.087552700624999488e+03 2.098908475315835673e-02
9.000000000000000000e+00 3.087552700624999488e+03 -3.468227347885373402e-02
9.500000000000000000e+00 3.087552700624999488e+03 -8.540041519949212109e-04
1.000000000000000000e+01 3.087552700624999488e+03 -4.051774577765431679e-02
1.050000000000000000e+01 3.087552700624999488e+03 -5.843426248399757883e-02
1.100000000000000000e+01 3.087552700624999488e+03 -7.814594612207889646e-02
1.150000000000000000e+01 3.087552700624999488e+03 -9.829878919327988962e-02
1.200000000000000000e+01 3.087552700624999488e+03 -8.758146207098034541e-02
1.250000000000000000e+01 3.087552700624999488e+03 -7.862972516149627222e-02
1.300000000000000000e+01 3.087552700624999488e+03 -4.016406835481425852e-02
1.350000000000000000e+01 3.087552700624999488e+03 -5.122610354552257356e-02
1.400000000000000000e+01 3.087552700624999488e+03 -1.774643534096537190e-02
1.450000000000000000e+01 3.087552700624999488e+03 -7.462572578577964834e-03
1.500000000000000000e+01 3.087552700624999488e+03 2.200859287597318244e-03
1.550000000000000000e+01 3.087552700624999488e+03 -2.716952650315367871e-03
1.600000000000000000e+01 3.087552700624999488e+03 -1.121482345237983852e-03
1.650000000000000000e+01 3.087552700624999488e+03 3.239492724090495528e-04
1.700000000000000000e+01 3.087552700624999488e+03 -3.553282999073982562e-04
1.750000000000000000e+01 3.087552700624999488e+03 4.239218079770451557e-05
1.800000000000000000e+01 3.087552700624999488e+03 -3.108511599610483633e-05
1.850000000000000000e+01 3.087552700624999488e+03 -8.557629773495583909e-05
1.900000000000000000e+01 3.087552700624999488e+03 6.342220791827517050e-05
1.950000000000000000e+01 3.087552700624999488e+03 -3.140579990096358312e-05
0.000000000000000000e+00 3.088595088437499271e+03 2.215170305384890626e-02
5.000000000000000000e-01 3.088595088437499271e+03 9.880323409273372021e-03
1.000000000000000000e+00 3.088595088437499271e+03 4.152915376518001578e-02
1.500000000000000000e+00 3.088595088437499271e+03 1.855266208717748500e-02
2.000000000000000000e+00 3.088595088437499271e+03 1.278414516445409640e-02
2.500000000000000000e+00 3.088595088437499271e+03 -2.348737885918360593e-02
3.000000000000000000e+00 3.088595088437499271e+03 1.349178191477087146e-02
3.500000000000000000e+00 3.088595088437499271e+03 2.563630308453258150e-02
4.000000000000000000e+00 3.088595088437499271e+03 -7.034715271899564040e-03
4.500000000000000000e+00 3.088595088437499271e+03 -6.563170730631601342e-03
5.000000000000000000e+00 3.088595088437499271e+03 1.013663991381263691e-03
5.500000000000000000e+00 3.088595088437499271e+03 2.294860859486696353e-03
6.000000000000000000e+00 3.088595088437499271e+03 -1.897949550436443464e-02
6.500000000000000000e+00 3.088595088437499271e+03 -2.246595815064651377e-02
7.000000000000000000e+00 3.088595088437499271e+03 1.852456842375925505e-02
7.500000000000000000e+00 3.088595088437499271e+03 5.282383075756902358e-03
8.000000000000000000e+00 3.088595088437499271e+03 1.328974221535305202e-03
8.500000000000000000e+00 3.088595088437499271e+03 1.798046089004198822e-02
9.000000000000000000e+00 3.088595088437499271e+03 -3.281693975302447247e-02
9.500000000000000000e+00 3.088595088437499271e+03 -7.218651181472146962e-04
1.000000000000000000e+01 3.088595088437499271e+03 -4.258935025619237091e-02
1.050000000000000000e+01 3.088595088437499271e+03 -5.977319872417646146e-02
1.100000000000000000e+01 3.088595088437499271e+03 -7.772966976289678864e-02
1.150000000000000000e+01 3.088595088437499271e+03 -9.981277908937627452e-02
1.200000000000000000e+01 3.088595088437499271e+03 -8.889664946828895742e-02
1.250000000000000000e+01 3.088595088437499271e+03 -8.061133215298260657e-02
1.300000000000000000e+01 3.088595088437499271e+03 -4.011092955170929980e-02
1.350000000000000000e+01 3.088595088437499271e+03 -5.192377437127971423e-02
1.400000000000000000e+01 3.088595088437499271e+03 -1.758857130560784188e-02
1.450000000000000000e+01 3.088595088437499271e+03 -8.028896662461667763e-03
1.500000000000000000e+01 3.088595088437499271e+03 2.423045762803737249e-03
1.550000000000000000e+01 3.088595088437499271e+03 -2.887611329201991185e-03
1.600000000000000000e+01 3.088595088437499271e+03 -1.075565302341240700e-03
1.650000000000000000e+01 3.088595088437499271e+03 2.656956222529129703e-04
1.700000000000000000e+01 3.088595088437499271e+03 -3.321527044595852301e-04
1.750000000000000000e+01 3.088595088437499271e+03 4.729387717880648173e-05
1.800000000000000000e+01 3.088595088437499271e+03 -2.930970418679214656e-05
1.850000000000000000e+01 3.088595088437499271e+03 -8.023562170861501630e-05
1.900000000000000000e+01 3.088595088437499271e+03 6.038525471806177288e-05
1.950000000000000000e+01 3.088595088437499271e+03 -2.768687774205037043e-05
0.000000000000000000e+00 3.089637476249999054e+03 2.664812103138274740e-02
5.000000000000000000e-01 3.089637476249999054e+03 9.489247796673094815e-03
1.000000000000000000e+00 3.089637476249999054e+03 4.141252970596843996e-02
1.500000000000000000e+00 3.089637476249999054e+03 1.920033710178268779e-02
2.000000000000000000e+00 3.089637476249999054e+03 1.567619914231615716e-02
2.500000000000000000e+00 3.089637476249999054e+03 -2.702624260770231102e-02
3.000000000000000000e+00 3.089637476249999054e+03 1.477856126050109895e-02
3.500000000000000000e+00 3.089637476249999054e+03 2.323046936159019193e-02
4.000000000000000000e+00 3.089637476249999054e+03 -6.197293564676222867e-03
4.500000000000000000e+00 3.089637476249999054e+03 -7.477714773616197901e-03
5.000000000000000000e+00 3.089637476249999054e+03 1.863475409727969776e-04
5.500000000000000000e+00 3.089637476249999054e+03 1.328630141094872463e-03
6.000000000000000000e+00 3.089637476249999054e+03 -2.128693578150675503e-02
6.500000000000000000e+00 3.089637476249999054e+03 -2.275719539500572000e-02
7.000000000000000000e+00 3.089637476249999054e+03 1.705856639790017185e-02
7.500000000000000000e+00 3.089637476249999054e+03 5.507516964352850673e-03
8.000000000000000000e+00 3.089637476249999054e+03 2.612665985991376345e-03
8.500000000000000000e+00 3.089637476249999054e+03 1.523933422576239163e-02
9.000000000000000000e+00 3.089637476249999054e+03 -3.087467508612677658e-02
9.500000000000000000e+00 3.089637476249999054e+03 -8.372543453259311029e-04
1.000000000000000000e+01 3.089637476249999054e+03 -4.446815995048385844e-02
1.050000000000000000e+01 3.089637476249999054e+03 -6.101805923934967152e-02
1.100000000000000000e+01 3.089637476249999054e+03 -7.753663552644365908e-02
1.150000000000000000e+01 3.089637476249999054e+03 -1.012699980552874413e-01
1.200000000000000000e+01 3.089637476249999054e+03 -9.018567722372645978e-02
1.250000000000000000e+01 3.089637476249999054e+03 -8.285399149018174425e-02
1.300000000000000000e+01 3.089637476249999054e+03 -4.014184242964385224e-02
1.350000000000000000e+01 3.089637476249999054e+03 -5.239190801581143642e-02
1.400000000000000000e+01 3.089637476249999054e+03 -1.749570077292370712e-02
1.450000000000000000e+01 3.089637476249999054e+03 -8.477947550236734214e-03
1.500000000000000000e+01 3.089637476249999054e+03 2.534141783929298817e-03
1.550000000000000000e+01 3.089637476249999054e+03 -3.011596168933399018e-03
1.600000000000000000e+01 3.089637476249999054e+03 -1.027990518599836145e-03
1.650000000000000000e+01 3.089637476249999054e+03 1.975460833062769384e-04
1.700000000000000000e+01 3.089637476249999054e+03 -3.114784152627323647e-04
1.750000000000000000e+01 3.089637476249999054e+03 5.376341065590472808e-05
1.800000000000000000e+01 3.089637476249999054e+03 -2.849721272368365064e-05
1.850000000000000000e+01 3.089637476249999054e+03 -7.420886813197944873e-05
1.900000000000000000e+01 3.089637476249999054e+03 5.704691922039183653e-05
1.950000000000000000e+01 3.089637476249999054e+03 -2.379334483416342178e-05
0.000000000000000000e+00 3.090679864062500201e+03 3.066054773741468467e-02
5.000000000000000000e-01 3.090679864062500201e+03 9.364302870831552397e-03
1.000000000000000000e+00 3.090679864062500201e+03 4.131887904699853981e-02
1.500000000000000000e+00 3.090679864062500201e+03 1.970345329071982940e-02
2.000000000000000000e+00 3.090679864062500201e+03 1.936819579349129128e-02
2.500000000000000000e+00 3.090679864062500201e+03 -3.082924795817516481e-02
3.000000000000000000e+00 3.090679864062500201e+03 1.604754715087106792e-02
3.500000000000000000e+00 3.090679864062500201e+03 2.082355585028487777e-02
4.000000000000000000e+00 3.090679864062500201e+03 -5.309568336918203159e-03
4.500000000000000000e+00 3.090679864062500201e+03 -8.266292242617160474e-03
5.000000000000000000e+00 3.090679864062500201e+03 -1.926666620279925135e-04
5.500000000000000000e+00 3.090679864062500201e+03 2.363218843794335122e-04
6.000000000000000000e+00 3.090679864062500201e+03 -2.327194478176112732e-02
6.500000000000000000e+00 3.090679864062500201e+03 -2.340904119736785666e-02
7.000000000000000000e+00 3.090679864062500201e+03 1.573646662616547814e-02
7.500000000000000000e+00 3.090679864062500201e+03 5.535404273030171234e-03
8.000000000000000000e+00 3.090679864062500201e+03 3.840856452755261798e-03
8.500000000000000000e+00 3.090679864062500201e+03 1.279394847984781196e-02
9.000000000000000000e+00 3.090679864062500201e+03 -2.895471878540317734e-02
9.500000000000000000e+00 3.090679864062500201e+03 -1.114836108580144133e-03
1.000000000000000000e+01 3.090679864062500201e+03 -4.626376287706431695e-02
1.050000000000000000e+01 3.090679864062500201e+03 -6.210899720955898040e-02
1.100000000000000000e+01 3.090679864062500201e+03 -7.758594887321774991e-02
1.150000000000000000e+01 3.090679864062500201e+03 -1.026848543680140835e-01
1.200000000000000000e+01 3.090679864062500201e+03 -9.138448583517699841e-02
1.250000000000000000e+01 3.090679864062500201e+03 -8.532546597387649645e-02
1.300000000000000000e+01 3.090679864062500201e+03 -4.027836583724177244e-02
1.350000000000000000e+01 3.090679864062500201e+03 -5.261802976292806466e-02
1.400000000000000000e+01 3.090679864062500201e+03 -1.750088713402788224e-02
1.450000000000000000e+01 3.090679864062500201e+03 -8.800205368285369395e-03
1.500000000000000000e+01 3.090679864062500201e+03 2.535768331529361565e-03
1.550000000000000000e+01 3.090679864062500201e+03 -3.074443856513476951e-03
1.600000000000000000e+01 3.090679864062500201e+03 -9.821191489560801569e-04
1.650000000000000000e+01 3.090679864062500201e+03 1.214783176136409861e-04
1.700000000000000000e+01 3.090679864062500201e+03 -2.930657777323030519e-04
1.750000000000000000e+01 3.090679864062500201e+03 6.174853727287075728e-05
1.800000000000000000e+01 3.090679864062500201e+03 -2.851156476420476130e-05
1.850000000000000000e+01 3.090679864062500201e+03 -6.770965609646376396e-05
1.900000000000000000e+01 3.090679864062500201e+03 5.352934687674494038e-05
1.950000000000000000e+01 3.090679864062500201e+03 -1.997336622987001492e-05
0.000000000000000000e+00 3.091722251874999529e+03 3.420321514534477997e-02
5.000000000000000000e-01 3.091722251874999529e+03 9.506699941913049692e-03
1.000000000000000000e+00 3.091722251874999529e+03 4.118449427822188508e-02
1.500000000000000000e+00 3.091722251874999529e+03 2.002790315932330770e-02
2.000000000000000000e+00 3.091722251874999529e+03 2.377906405379157442e-02
2.500000000000000000e+00 3.091722251874999529e+03 -3.490744418210418171e-02
3.000000000000000000e+00 3.091722251874999529e+03 1.734723122062885661e-02
3.500000000000000000e+00 3.091722251874999529e+03 1.837709115256908401e-02
4.000000000000000000e+00 3.091722251874999529e+03 -4.481588544030986818e-03
4.500000000000000000e+00 3.091722251874999529e+03 -8.717875225848593229e-03
5.000000000000000000e+00 3.091722251874999529e+03 -1.686304642167661726e-04
5.500000000000000000e+00 3.091722251874999529e+03 -9.523720769798416043e-04
6.000000000000000000e+00 3.091722251874999529e+03 -2.480186717943403188e-02
6.500000000000000000e+00 3.091722251874999529e+03 -2.454848622442190945e-02
7.000000000000000000e+00 3.091722251874999529e+03 1.462365529790071728e-02
7.500000000000000000e+00 3.091722251874999529e+03 5.356468203176815296e-03
8.000000000000000000e+00 3.091722251874999529e+03 4.889632141628295556e-03
8.500000000000000000e+00 3.091722251874999529e+03 1.069761127987209869e-02
9.000000000000000000e+00 3.091722251874999529e+03 -2.715970834858701805e-02
9.500000000000000000e+00 3.091722251874999529e+03 -1.467800683002302292e-03
1.000000000000000000e+01 3.091722251874999529e+03 -4.804959270101194502e-02
1.050000000000000000e+01 3.091722251874999529e+03 -6.314551092501591301e-02
1.100000000000000000e+01 3.091722251874999529e+03 -7.786282585536315193e-02
1.150000000000000000e+01 3.091722251874999529e+03 -1.040546055620442667e-01
1.200000000000000000e+01 3.091722251874999529e+03 -9.251364745519327637e-02
1.250000000000000000e+01 3.091722251874999529e+03 -8.799476446299217547e-02
1.300000000000000000e+01 3.091722251874999529e+03 -4.050403672012594519e-02
1.350000000000000000e+01 3.091722251874999529e+03 -5.262335961556852820e-02
1.400000000000000000e+01 3.091722251874999529e+03 -1.763048223066985415e-02
1.450000000000000000e+01 3.091722251874999529e+03 -8.996760221928813347e-03
1.500000000000000000e+01 3.091722251874999529e+03 2.427665152115193563e-03
1.550000000000000000e+01 3.091722251874999529e+03 -3.072943458155619634e-03
1.600000000000000000e+01 3.091722251874999529e+03 -9.388172538225967234e-04
1.650000000000000000e+01 3.091722251874999529e+03 3.913955255294994775e-05
1.700000000000000000e+01 3.091722251874999529e+03 -2.765652968162294104e-04
1.750000000000000000e+01 3.091722251874999529e+03 7.089186234995466479e-05
1.800000000000000000e+01 3.091722251874999529e+03 -2.917854034874385212e-05
1.850000000000000000e+01 3.091722251874999529e+03 -6.078966573769127606e-05
1.900000000000000000e+01 3.091722251874999529e+03 4.982078009740893232e-05
1.950000000000000000e+01 3.091722251874999529e+03 -1.646753545335974850e-05
0.000000000000000000e+00 3.092764639687499766e+03 3.727427695333865310e-02
5.000000000000000000e-01 3.092764639687499766e+03 9.898176659274756164e-03
1.000000000000000000e+00 3.092764639687499766e+03 4.095498030617548968e-02
1.500000000000000000e+00 3.092764639687499766e+03 2.013949140253390446e-02
2.000000000000000000e+00 3.092764639687499766e+03 2.875170569771537746e-02
2.500000000000000000e+00 3.092764639687499766e+03 -3.921385156346735706e-02
3.000000000000000000e+00 3.092764639687499766e+03 1.865871166108795318e-02
3.500000000000000000e+00 3.092764639687499766e+03 1.592297648938847954e-02
4.000000000000000000e+00 3.092764639687499766e+03 -3.758203462121920916e-03
4.500000000000000000e+00 3.092764639687499766e+03 -8.662194839999408369e-03
5.000000000000000000e+00 3.092764639687499766e+03 1.672792088403074560e-04
5.500000000000000000e+00 3.092764639687499766e+03 -2.155808515716400951e-03
6.000000000000000000e+00 3.092764639687499766e+03 -2.573279163590145788e-02
6.500000000000000000e+00 3.092764639687499766e+03 -2.629159617995381268e-02
7.000000000000000000e+00 3.092764639687499766e+03 1.377183573087333197e-02
7.500000000000000000e+00 3.092764639687499766e+03 4.979348105694993316e-03
8.000000000000000000e+00 3.092764639687499766e+03 5.653433864924402308e-03
8.500000000000000000e+00 3.092764639687499766e+03 8.956691458363783692e-03
9.000000000000000000e+00 3.092764639687499766e+03 -2.542600641081213531e-02
9.500000000000000000e+00 3.092764639687499766e+03 -1.814762595526534916e-03
1.000000000000000000e+01 3.092764639687499766e+03 -4.976309301050269723e-02
1.050000000000000000e+01 3.092764639687499766e+03 -6.421596620945474454e-02
1.100000000000000000e+01 3.092764639687499766e+03 -7.828127876761838133e-02
1.150000000000000000e+01 3.092764639687499766e+03 -1.054404911170807729e-01
1.200000000000000000e+01 3.092764639687499766e+03 -9.362185925273346088e-02
1.250000000000000000e+01 3.092764639687499766e+03 -9.080628521831286826e-02
1.300000000000000000e+01 3.092764639687499766e+03 -4.083716168622909121e-02
1.350000000000000000e+01 3.092764639687499766e+03 -5.237721766932001283e-02
1.400000000000000000e+01 3.092764639687499766e+03 -1.789773392002499269e-02
1.450000000000000000e+01 3.092764639687499766e+03 -9.078099202405150864e-03
1.500000000000000000e+01 3.092764639687499766e+03 2.219103732746099088e-03
1.550000000000000000e+01 3.092764639687499766e+03 -3.012596003158350948e-03
1.600000000000000000e+01 3.092764639687499766e+03 -8.984848784969431176e-04
1.650000000000000000e+01 3.092764639687499766e+03 -4.818818735119267211e-05
1.700000000000000000e+01 3.092764639687499766e+03 -2.608140226665722869e-04
1.750000000000000000e+01 3.092764639687499766e+03 8.034647688687740583e-05
1.800000000000000000e+01 3.092764639687499766e+03 -3.060487321756073282e-05
1.850000000000000000e+01 3.092764639687499766e+03 -5.332185598066754514e-05
1.900000000000000000e+01 3.092764639687499766e+03 4.569745158752803928e-05
1.950000000000000000e+01 3.092764639687499766e+03 -1.308638289389640678e-05
0.000000000000000000e+00 3.093807027499999549e+03 3.988550941902702096e-02
5.000000000000000000e-01 3.093807027499999549e+03 1.044843461547995817e-02
1.000000000000000000e+00 3.093807027499999549e+03 4.063752135429987006e-02
1.500000000000000000e+00 3.093807027499999549e+03 2.000048950179914714e-02
2.000000000000000000e+00 3.093807027499999549e+03 3.400910245554041728e-02
2.500000000000000000e+00 3.093807027499999549e+03 -4.360885797009327047e-02
3.000000000000000000e+00 3.093807027499999549e+03 1.982640936803264226e-02
3.500000000000000000e+00 3.093807027499999549e+03 1.356640136071313348e-02
4.000000000000000000e+00 3.093807027499999549e+03 -3.111591860686123423e-03
4.500000000000000000e+00 3.093807027499999549e+03 -8.147967149546651855e-03
5.000000000000000000e+00 3.093807027499999549e+03 8.070553964027479647e-04
5.500000000000000000e+00 3.093807027499999549e+03 -3.328809327650829927e-03
6.000000000000000000e+00 3.093807027499999549e+03 -2.596573238429324484e-02
6.500000000000000000e+00 3.093807027499999549e+03 -2.863334817900311732e-02
7.000000000000000000e+00 3.093807027499999549e+03 1.317822991705284129e-02
7.500000000000000000e+00 3.093807027499999549e+03 4.457740200535475344e-03
8.000000000000000000e+00 3.093807027499999549e+03 6.119874560185058036e-03
8.500000000000000000e+00 3.093807027499999549e+03 7.641319789582223972e-03
9.000000000000000000e+00 3.093807027499999549e+03 -2.367208262851318648e-02
9.500000000000000000e+00 3.093807027499999549e+03 -2.097516084169018333e-03
1.000000000000000000e+01 3.093807027499999549e+03 -5.128801924010049224e-02
1.050000000000000000e+01 3.093807027499999549e+03 -6.533524749154810685e-02
1.100000000000000000e+01 3.093807027499999549e+03 -7.874681801732857922e-02
1.150000000000000000e+01 3.093807027499999549e+03 -1.068835396504619617e-01
1.200000000000000000e+01 3.093807027499999549e+03 -9.476804279069062087e-02
1.250000000000000000e+01 3.093807027499999549e+03 -9.360921494140903021e-02
1.300000000000000000e+01 3.093807027499999549e+03 -4.130781171380889377e-02
1.350000000000000000e+01 3.093807027499999549e+03 -5.186050863755021362e-02
1.400000000000000000e+01 3.093807027499999549e+03 -1.830420456860228778e-02
1.450000000000000000e+01 3.093807027499999549e+03 -9.065110269916758570e-03
1.500000000000000000e+01 3.093807027499999549e+03 1.919052485944537515e-03
1.550000000000000000e+01 3.093807027499999549e+03 -2.894184486742277292e-03
1.600000000000000000e+01 3.093807027499999549e+03 -8.633723706735100612e-04
1.650000000000000000e+01 3.093807027499999549e+03 -1.405043898916619064e-04
1.700000000000000000e+01 3.093807027499999549e+03 -2.453850821183739322e-04
1.750000000000000000e+01 3.093807027499999549e+03 8.978219834697523946e-05
1.800000000000000000e+01 3.093807027499999549e+03 -3.339198227335399050e-05
1.850000000000000000e+01 3.093807027499999549e+03 -4.496770189815078509e-05
1.900000000000000000e+01 3.093807027499999549e+03 4.075702155984420425e-05
1.950000000000000000e+01 3.093807027499999549e+03 -9.581866186499723664e-06
0.000000000000000000e+00 3.094849415312499332e+03 4.208969423700351792e-02
5.000000000000000000e-01 3.094849415312499332e+03 1.104502062385191892e-02
1.000000000000000000e+00 3.094849415312499332e+03 4.025231920419753556e-02
1.500000000000000000e+00 3.094849415312499332e+03 1.961024483665417539e-02
2.000000000000000000e+00 3.094849415312499332e+03 3.925874798903312979e-02
2.500000000000000000e+00 3.094849415312499332e+03 -4.790069401132099336e-02
3.000000000000000000e+00 3.094849415312499332e+03 2.066153687265630257e-02
3.500000000000000000e+00 3.094849415312499332e+03 1.140408119509422544e-02
4.000000000000000000e+00 3.094849415312499332e+03 -2.508489846702065696e-03
4.500000000000000000e+00 3.094849415312499332e+03 -7.246327011092559486e-03
5.000000000000000000e+00 3.094849415312499332e+03 1.639521365015630689e-03
5.500000000000000000e+00 3.094849415312499332e+03 -4.444107365294690422e-03
6.000000000000000000e+00 3.094849415312499332e+03 -2.537661342789600261e-02
6.500000000000000000e+00 3.094849415312499332e+03 -3.153751821138520151e-02
7.000000000000000000e+00 3.094849415312499332e+03 1.292873188292842368e-02
7.500000000000000000e+00 3.094849415312499332e+03 3.738405539391211150e-03
8.000000000000000000e+00 3.094849415312499332e+03 6.393051829475714966e-03
8.500000000000000000e+00 3.094849415312499332e+03 6.796499050195978567e-03
9.000000000000000000e+00 3.094849415312499332e+03 -2.193325988419019684e-02
9.500000000000000000e+00 3.094849415312499332e+03 -2.375120380220574305e-03
1.000000000000000000e+01 3.094849415312499332e+03 -5.255545934940595437e-02
1.050000000000000000e+01 3.094849415312499332e+03 -6.656446021995580942e-02
1.100000000000000000e+01 3.094849415312499332e+03 -7.928602482362714921e-02
1.150000000000000000e+01 3.094849415312499332e+03 -1.083331746896274150e-01
1.200000000000000000e+01 3.094849415312499332e+03 -9.596860061389857199e-02
1.250000000000000000e+01 3.094849415312499332e+03 -9.621066872325657882e-02
1.300000000000000000e+01 3.094849415312499332e+03 -4.193507682027052680e-02
1.350000000000000000e+01 3.094849415312499332e+03 -5.109065653908625299e-02
1.400000000000000000e+01 3.094849415312499332e+03 -1.884665588632000385e-02
1.450000000000000000e+01 3.094849415312499332e+03 -8.975373159431618980e-03
1.500000000000000000e+01 3.094849415312499332e+03 1.541026951781279252e-03
1.550000000000000000e+01 3.094849415312499332e+03 -2.722294999421925529e-03
1.600000000000000000e+01 3.094849415312499332e+03 -8.343957774066561219e-04
1.650000000000000000e+01 3.094849415312499332e+03 -2.386384986872574240e-04
1.700000000000000000e+01 3.094849415312499332e+03 -2.296464662274201585e-04
1.750000000000000000e+01 3.094849415312499332e+03 9.917011311687552711e-05
1.800000000000000000e+01 3.094849415312499332e+03 -3.776705264774109911e-05
1.850000000000000000e+01 3.094849415312499332e+03 -3.544198712176188225e-05
1.900000000000000000e+01 3.094849415312499332e+03 3.486315962667343955e-05
1.950000000000000000e+01 3.094849415312499332e+03 -6.143190742136861451e-06
0.000000000000000000e+00 3.095891803125000024e+03 4.384372442597000291e-02
5.000000000000000000e-01 3.095891803125000024e+03 1.160324376066156071e-02
1.000000000000000000e+00 3.095891803125000024e+03 3.986485188503594707e-02
1.500000000000000000e+00 3.095891803125000024e+03 1.895522275928137115e-02
2.000000000000000000e+00 3.095891803125000024e+03 4.435812619775893195e-02
2.500000000000000000e+00 3.095891803125000024e+03 -5.199323528513918879e-02
3.000000000000000000e+00 3.095891803125000024e+03 2.099260299219164738e-02
3.500000000000000000e+00 3.095891803125000024e+03 9.426253993088443833e-03
4.000000000000000000e+00 3.095891803125000024e+03 -1.997680425597306905e-03
4.500000000000000000e+00 3.095891803125000024e+03 -5.869460559632069807e-03
5.000000000000000000e+00 3.095891803125000024e+03 2.560273202996228396e-03
5.500000000000000000e+00 3.095891803125000024e+03 -5.495347129496352262e-03
6.000000000000000000e+00 3.095891803125000024e+03 -2.384379158931623430e-02
6.500000000000000000e+00 3.095891803125000024e+03 -3.503122145945682109e-02
7.000000000000000000e+00 3.095891803125000024e+03 1.307388841594273911e-02
7.500000000000000000e+00 3.095891803125000024e+03 2.804778713090294671e-03
8.000000000000000000e+00 3.095891803125000024e+03 6.494476188029544086e-03
8.500000000000000000e+00 3.095891803125000024e+03 6.420787071987490470e-03
9.000000000000000000e+00 3.095891803125000024e+03 -2.019933916498732954e-02
9.500000000000000000e+00 3.095891803125000024e+03 -2.742089240163216642e-03
1.000000000000000000e+01 3.095891803125000024e+03 -5.359599924685769234e-02
1.050000000000000000e+01 3.095891803125000024e+03 -6.782476806954289283e-02
1.100000000000000000e+01 3.095891803125000024e+03 -7.995607992711468992e-02
1.150000000000000000e+01 3.095891803125000024e+03 -1.097684454536852622e-01
1.200000000000000000e+01 3.095891803125000024e+03 -9.720745881975093039e-02
1.250000000000000000e+01 3.095891803125000024e+03 -9.846424973893672106e-02
1.300000000000000000e+01 3.095891803125000024e+03 -4.277387666736091193e-02
1.350000000000000000e+01 3.095891803125000024e+03 -5.007735676824844051e-02
1.400000000000000000e+01 3.095891803125000024e+03 -1.948968098797904808e-02
1.450000000000000000e+01 3.095891803125000024e+03 -8.821935002942994306e-03
1.500000000000000000e+01 3.095891803125000024e+03 1.107539672595906754e-03
1.550000000000000000e+01 3.095891803125000024e+03 -2.507005865268452025e-03
1.600000000000000000e+01 3.095891803125000024e+03 -8.113583239832348592e-04
1.650000000000000000e+01 3.095891803125000024e+03 -3.404385169322435203e-04
1.700000000000000000e+01 3.095891803125000024e+03 -2.128652189815248238e-04
1.750000000000000000e+01 3.095891803125000024e+03 1.079426266688469867e-04
1.800000000000000000e+01 3.095891803125000024e+03 -4.348021410154887168e-05
1.850000000000000000e+01 3.095891803125000024e+03 -2.487897948190593366e-05
1.900000000000000000e+01 3.095891803125000024e+03 2.823111940345127626e-05
1.950000000000000000e+01 3.095891803125000024e+03 -2.884665508703612819e-06
0.000000000000000000e+00 3.096934190937500261e+03 4.512413116181070855e-02
5.000000000000000000e-01 3.096934190937500261e+03 1.206671855041709270e-02
1.000000000000000000e+00 3.096934190937500261e+03 3.950989245558630264e-02
1.500000000000000000e+00 3.096934190937500261e+03 1.802771950546485508e-02
2.000000000000000000e+00 3.096934190937500261e+03 4.919410777780988675e-02
2.500000000000000000e+00 3.096934190937500261e+03 -5.593197223922536515e-02
3.000000000000000000e+00 3.096934190937500261e+03 2.075620072371766461e-02
3.500000000000000000e+00 3.096934190937500261e+03 7.553784760874053018e-03
4.000000000000000000e+00 3.096934190937500261e+03 -1.602494316844251020e-03
4.500000000000000000e+00 3.096934190937500261e+03 -3.941383498214099008e-03
5.000000000000000000e+00 3.096934190937500261e+03 3.569738174753427258e-03
5.500000000000000000e+00 3.096934190937500261e+03 -6.464450006593051683e-03
6.000000000000000000e+00 3.096934190937500261e+03 -2.135976761405139479e-02
6.500000000000000000e+00 3.096934190937500261e+03 -3.907038653431128133e-02
7.000000000000000000e+00 3.096934190937500261e+03 1.365499485916805977e-02
7.500000000000000000e+00 3.096934190937500261e+03 1.664098100023657682e-03
8.000000000000000000e+00 3.096934190937500261e+03 6.368180662080271878e-03
8.500000000000000000e+00 3.096934190937500261e+03 6.494837401486702223e-03
9.000000000000000000e+00 3.096934190937500261e+03 -1.852190810050532294e-02
9.500000000000000000e+00 3.096934190937500261e+03 -3.182664039103282657e-03
1.000000000000000000e+01 3.096934190937500261e+03 -5.442241846744205747e-02
1.050000000000000000e+01 3.096934190937500261e+03 -6.901811434953462887e-02
1.100000000000000000e+01 3.096934190937500261e+03 -8.072008356400579843e-02
1.150000000000000000e+01 3.096934190937500261e+03 -1.111507806914560498e-01
1.200000000000000000e+01 3.096934190937500261e+03 -9.841949752439686783e-02
1.250000000000000000e+01 3.096934190937500261e+03 -1.003205396539720851e-01
1.300000000000000000e+01 3.096934190937500261e+03 -4.383893823646903276e-02
1.350000000000000000e+01 3.096934190937500261e+03 -4.882069740802277846e-02
1.400000000000000000e+01 3.096934190937500261e+03 -2.020002261263071155e-02
1.450000000000000000e+01 3.096934190937500261e+03 -8.632556726286905180e-03
1.500000000000000000e+01 3.096934190937500261e+03 6.388764759853529391e-04
1.550000000000000000e+01 3.096934190937500261e+03 -2.259446220923225484e-03
1.600000000000000000e+01 3.096934190937500261e+03 -7.929682762431078304e-04
1.650000000000000000e+01 3.096934190937500261e+03 -4.422461916770532245e-04
1.700000000000000000e+01 3.096934190937500261e+03 -1.953887941225347733e-04
1.750000000000000000e+01 3.096934190937500261e+03 1.156073581998144748e-04
1.800000000000000000e+01 3.096934190937500261e+03 -5.017421942255534547e-05
1.850000000000000000e+01 3.096934190937500261e+03 -1.347184781218806559e-05
1.900000000000000000e+01 3.096934190937500261e+03 2.112677308024914677e-05
1.950000000000000000e+01 3.096934190937500261e+03 1.425952587786270927e-07
0.000000000000000000e+00 3.097976578749999589e+03 4.604392755186016012e-02
5.000000000000000000e-01 3.097976578749999589e+03 1.241292293542138776e-02
1.000000000000000000e+00 3.097976578749999589e+03 3.918631790129521730e-02
1.500000000000000000e+00 3.097976578749999589e+03 1.679348056628053587e-02
2.000000000000000000e+00 3.097976578749999589e+03 5.353616055882064878e-02
2.500000000000000000e+00 3.097976578749999589e+03 -5.972416350493458398e-02
3.000000000000000000e+00 3.097976578749999589e+03 2.005442751952386110e-02
3.500000000000000000e+00 3.097976578749999589e+03 5.773253514576366652e-03
4.000000000000000000e+00 3.097976578749999589e+03 -1.339146018540528097e-03
4.500000000000000000e+00 3.097976578749999589e+03 -1.454096156491523507e-03
5.000000000000000000e+00 3.097976578749999589e+03 4.544262140927043774e-03
5.500000000000000000e+00 3.097976578749999589e+03 -7.296687144956207245e-03
6.000000000000000000e+00 3.097976578749999589e+03 -1.803242345965986107e-02
6.500000000000000000e+00 3.097976578749999589e+03 -4.352496322688370611e-02
7.000000000000000000e+00 3.097976578749999589e+03 1.462066757265501581e-02
7.500000000000000000e+00 3.097976578749999589e+03 2.998059643406719797e-04
8.000000000000000000e+00 3.097976578749999589e+03 5.980632110925571295e-03
8.500000000000000000e+00 3.097976578749999589e+03 6.940773145214932868e-03
9.000000000000000000e+00 3.097976578749999589e+03 -1.699696486639757503e-02
9.500000000000000000e+00 3.097976578749999589e+03 -3.712954801388363736e-03
1.000000000000000000e+01 3.097976578749999589e+03 -5.497950626517951467e-02
1.050000000000000000e+01 3.097976578749999589e+03 -7.009820752119605425e-02
1.100000000000000000e+01 3.097976578749999589e+03 -8.159093883090680344e-02
1.150000000000000000e+01 3.097976578749999589e+03 -1.123294979073056199e-01
1.200000000000000000e+01 3.097976578749999589e+03 -9.954989915485858154e-02
1.250000000000000000e+01 3.097976578749999589e+03 -1.017363984200734262e-01
1.300000000000000000e+01 3.097976578749999589e+03 -4.513026117803517478e-02
1.350000000000000000e+01 3.097976578749999589e+03 -4.735302736124406137e-02
1.400000000000000000e+01 3.097976578749999589e+03 -2.095663304178320419e-02
1.450000000000000000e+01 3.097976578749999589e+03 -8.420970671176765052e-03
1.500000000000000000e+01 3.097976578749999589e+03 1.598679404808749603e-04
1.550000000000000000e+01 3.097976578749999589e+03 -1.993564962273691472e-03
1.600000000000000000e+01 3.097976578749999589e+03 -7.777577120891270446e-04
1.650000000000000000e+01 3.097976578749999589e+03 -5.411044264931465057e-04
1.700000000000000000e+01 3.097976578749999589e+03 -1.777658131325119827e-04
1.750000000000000000e+01 3.097976578749999589e+03 1.219643549926472433e-04
1.800000000000000000e+01 3.097976578749999589e+03 -5.768415952684344814e-05
1.850000000000000000e+01 3.097976578749999589e+03 -1.356835470080241970e-06
1.900000000000000000e+01 3.097976578749999589e+03 1.374177186271769195e-05
1.950000000000000000e+01 3.097976578749999589e+03 2.927579710370730672e-06
0.000000000000000000e+00 3.099018966562499827e+03 4.670471446216917927e-02
5.000000000000000000e-01 3.099018966562499827e+03 1.256254173507577801e-02
1.000000000000000000e+00 3.099018966562499827e+03 3.885358143465723196e-02
1.500000000000000000e+00 3.099018966562499827e+03 1.526346214085058141e-02
2.000000000000000000e+00 3.099018966562499827e+03 5.726043662463351641e-02
2.500000000000000000e+00 3.099018966562499827e+03 -6.329162310269408065e-02
3.000000000000000000e+00 3.099018966562499827e+03 1.904509459813857192e-02
3.500000000000000000e+00 3.099018966562499827e+03 4.005379370498162415e-03
4.000000000000000000e+00 3.099018966562499827e+03 -1.201429901082154807e-03
4.500000000000000000e+00 3.099018966562499827e+03 1.551356265723294759e-03
5.000000000000000000e+00 3.099018966562499827e+03 5.375708708295197542e-03
5.500000000000000000e+00 3.099018966562499827e+03 -7.924571968635725494e-03
6.000000000000000000e+00 3.099018966562499827e+03 -1.409362567622366239e-02
6.500000000000000000e+00 3.099018966562499827e+03 -4.822967190866191828e-02
7.000000000000000000e+00 3.099018966562499827e+03 1.587292691252766355e-02
7.500000000000000000e+00 3.099018966562499827e+03 -1.139445525573177641e-03
8.000000000000000000e+00 3.099018966562499827e+03 5.278347757634229732e-03
8.500000000000000000e+00 3.099018966562499827e+03 7.688146770925813507e-03
9.000000000000000000e+00 3.099018966562499827e+03 -1.571465915358378693e-02
9.500000000000000000e+00 3.099018966562499827e+03 -4.439193952064240077e-03
1.000000000000000000e+01 3.099018966562499827e+03 -5.515677602912114064e-02
1.050000000000000000e+01 3.099018966562499827e+03 -7.102174269421328290e-02
1.100000000000000000e+01 3.099018966562499827e+03 -8.256105042282427253e-02
1.150000000000000000e+01 3.099018966562499827e+03 -1.132664695982890796e-01
1.200000000000000000e+01 3.099018966562499827e+03 -1.005993052881929001e-01
1.250000000000000000e+01 3.099018966562499827e+03 -1.026678790550911158e-01
1.300000000000000000e+01 3.099018966562499827e+03 -4.665039887170886052e-02
1.350000000000000000e+01 3.099018966562499827e+03 -4.574731079608365669e-02
1.400000000000000000e+01 3.099018966562499827e+03 -2.173836894080476839e-02
1.450000000000000000e+01 3.099018966562499827e+03 -8.196064482917713931e-03
1.500000000000000000e+01 3.099018966562499827e+03 -3.104298504271626427e-04
1.550000000000000000e+01 3.099018966562499827e+03 -1.715763969373867558e-03
1.600000000000000000e+01 3.099018966562499827e+03 -7.656190126076188769e-04
1.650000000000000000e+01 3.099018966562499827e+03 -6.346615152487934067e-04
1.700000000000000000e+01 3.099018966562499827e+03 -1.595242730528751774e-04
1.750000000000000000e+01 3.099018966562499827e+03 1.264322437905200506e-04
1.800000000000000000e+01 3.099018966562499827e+03 -6.573152799248173795e-05
1.850000000000000000e+01 3.099018966562499827e+03 1.124750288150306225e-05
1.900000000000000000e+01 3.099018966562499827e+03 6.256892890799480108e-06
1.950000000000000000e+01 3.099018966562499827e+03 5.545124961195013119e-06
0.000000000000000000e+00 3.100061354374999155e+03 4.718416171358735811e-02
5.000000000000000000e-01 3.100061354374999155e+03 1.242605792821861212e-02
1.000000000000000000e+00 3.100061354374999155e+03 3.840788285623791126e-02
1.500000000000000000e+00 3.100061354374999155e+03 1.349484786869089431e-02
2.000000000000000000e+00 3.100061354374999155e+03 6.026101021549511161e-02
2.500000000000000000e+00 3.100061354374999155e+03 -6.663871596020566612e-02
3.000000000000000000e+00 3.100061354374999155e+03 1.784405564937613028e-02
3.500000000000000000e+00 3.100061354374999155e+03 2.194277688974874668e-03
4.000000000000000000e+00 3.100061354374999155e+03 -1.144376303999489761e-03
4.500000000000000000e+00 3.100061354374999155e+03 5.001172900016030362e-03
5.000000000000000000e+00 3.100061354374999155e+03 5.995437883334751861e-03
5.500000000000000000e+00 3.100061354374999155e+03 -8.310971525159671289e-03
6.000000000000000000e+00 3.100061354374999155e+03 -9.811511863292496707e-03
6.500000000000000000e+00 3.100061354374999155e+03 -5.308495024201183993e-02
7.000000000000000000e+00 3.100061354374999155e+03 1.739002421087534195e-02
7.500000000000000000e+00 3.100061354374999155e+03 -2.518305546474312612e-03
8.000000000000000000e+00 3.100061354374999155e+03 4.231139142131469869e-03
8.500000000000000000e+00 3.100061354374999155e+03 8.711946014509509839e-03
9.000000000000000000e+00 3.100061354374999155e+03 -1.475364076800927612e-02
9.500000000000000000e+00 3.100061354374999155e+03 -5.435608045159805342e-03
1.000000000000000000e+01 3.100061354374999155e+03 -5.484507262897633101e-02
1.050000000000000000e+01 3.100061354374999155e+03 -7.188181892968117936e-02
1.100000000000000000e+01 3.100061354374999155e+03 -8.361482118083098103e-02
1.150000000000000000e+01 3.100061354374999155e+03 -1.139336687156484729e-01
1.200000000000000000e+01 3.100061354374999155e+03 -1.015873189342817451e-01
1.250000000000000000e+01 3.100061354374999155e+03 -1.030877823058659049e-01
1.300000000000000000e+01 3.100061354374999155e+03 -4.838222910950566030e-02
1.350000000000000000e+01 3.100061354374999155e+03 -4.406768058361551499e-02
1.400000000000000000e+01 3.100061354374999155e+03 -2.253001966848192095e-02
1.450000000000000000e+01 3.100061354374999155e+03 -7.983788892142181653e-03
1.500000000000000000e+01 3.100061354374999155e+03 -7.588895307962962439e-04
1.550000000000000000e+01 3.100061354374999155e+03 -1.433280435447836960e-03
1.600000000000000000e+01 3.100061354374999155e+03 -7.579608277941615735e-04
1.650000000000000000e+01 3.100061354374999155e+03 -7.196089003567320399e-04
1.700000000000000000e+01 3.100061354374999155e+03 -1.396804029897192765e-04
1.750000000000000000e+01 3.100061354374999155e+03 1.286246699317542029e-04
1.800000000000000000e+01 3.100061354374999155e+03 -7.391713268730228450e-05
1.850000000000000000e+01 3.100061354374999155e+03 2.388429359170179931e-05
1.900000000000000000e+01 3.100061354374999155e+03 -1.018006009511789082e-06
1.950000000000000000e+01 3.100061354374999155e+03 7.929014963488757476e-06
0.000000000000000000e+00 3.101103742187499392e+03 4.757944651840607941e-02
5.000000000000000000e-01 3.101103742187499392e+03 1.192266055135023442e-02
1.000000000000000000e+00 3.101103742187499392e+03 3.776926112686498221e-02
1.500000000000000000e+00 3.101103742187499392e+03 1.155658065617782247e-02
2.000000000000000000e+00 3.101103742187499392e+03 6.233821157112455491e-02
2.500000000000000000e+00 3.101103742187499392e+03 -6.972174308710318846e-02
3.000000000000000000e+00 3.101103742187499392e+03 1.647449659799864879e-02
3.500000000000000000e+00 3.101103742187499392e+03 4.312067309779074945e-04
4.000000000000000000e+00 3.101103742187499392e+03 -1.046888433085089651e-03
4.500000000000000000e+00 3.101103742187499392e+03 8.710685574603041492e-03
5.000000000000000000e+00 3.101103742187499392e+03 6.314915747875950343e-03
5.500000000000000000e+00 3.101103742187499392e+03 -8.377721997629013553e-03
6.000000000000000000e+00 3.101103742187499392e+03 -5.447771464939401773e-03
6.500000000000000000e+00 3.101103742187499392e+03 -5.801101181018293584e-02
7.000000000000000000e+00 3.101103742187499392e+03 1.915682430555185750e-02
7.500000000000000000e+00 3.101103742187499392e+03 -3.822924060121566259e-03
8.000000000000000000e+00 3.101103742187499392e+03 2.849618256039025428e-03
8.500000000000000000e+00 3.101103742187499392e+03 1.000068881793978078e-02
9.000000000000000000e+00 3.101103742187499392e+03 -1.413742658706708746e-02
9.500000000000000000e+00 3.101103742187499392e+03 -6.680533865091405413e-03
1.000000000000000000e+01 3.101103742187499392e+03 -5.400429477162754788e-02
1.050000000000000000e+01 3.101103742187499392e+03 -7.283389328715421385e-02
1.100000000000000000e+01 3.101103742187499392e+03 -8.479455043544827098e-02
1.150000000000000000e+01 3.101103742187499392e+03 -1.142635325856039691e-01
1.200000000000000000e+01 3.101103742187499392e+03 -1.024849688438894402e-01
1.250000000000000000e+01 3.101103742187499392e+03 -1.030022826807903691e-01
1.300000000000000000e+01 3.101103742187499392e+03 -5.027548443878390727e-02
1.350000000000000000e+01 3.101103742187499392e+03 -4.239316231986138550e-02
1.400000000000000000e+01 3.101103742187499392e+03 -2.332582127468063246e-02
1.450000000000000000e+01 3.101103742187499392e+03 -7.806630813229918468e-03
1.500000000000000000e+01 3.101103742187499392e+03 -1.160188666185504912e-03
1.550000000000000000e+01 3.101103742187499392e+03 -1.161804672318459374e-03
1.600000000000000000e+01 3.101103742187499392e+03 -7.536891532382701498e-04
1.650000000000000000e+01 3.101103742187499392e+03 -7.925952292780297182e-04
1.700000000000000000e+01 3.101103742187499392e+03 -1.176857777601372410e-04
1.750000000000000000e+01 3.101103742187499392e+03 1.286293447737792465e-04
1.800000000000000000e+01 3.101103742187499392e+03 -8.194203807809750137e-05
1.850000000000000000e+01 3.101103742187499392e+03 3.590975829910312720e-05
1.900000000000000000e+01 3.101103742187499392e+03 -7.841440674630228042e-06
1.950000000000000000e+01 3.101103742187499392e+03 1.013267120388518016e-05
0.000000000000000000e+00 3.102146130000000085e+03 4.789243265539055300e-02
5.000000000000000000e-01 3.102146130000000085e+03 1.090660082477660012e-02
1.000000000000000000e+00 3.102146130000000085e+03 3.696311768107726770e-02
1.500000000000000000e+00 3.102146130000000085e+03 9.492667103646280566e-03
2.000000000000000000e+00 3.102146130000000085e+03 6.336757512473610576e-02
2.500000000000000000e+00 3.102146130000000085e+03 -7.244887685055453885e-02
3.000000000000000000e+00 3.102146130000000085e+03 1.494324216691519762e-02
3.500000000000000000e+00 3.102146130000000085e+03 -1.236406298746413899e-03
4.000000000000000000e+00 3.102146130000000085e+03 -7.884403823778091645e-04
4.500000000000000000e+00 3.102146130000000085e+03 1.256634794858442657e-02
5.000000000000000000e+00 3.102146130000000085e+03 6.270068922327019616e-03
5.500000000000000000e+00 3.102146130000000085e+03 -8.060051547617607878e-03
6.000000000000000000e+00 3.102146130000000085e+03 -1.242380079117604138e-03
6.500000000000000000e+00 3.102146130000000085e+03 -6.284225077628761980e-02
7.000000000000000000e+00 3.102146130000000085e+03 2.111455077023115939e-02
7.500000000000000000e+00 3.102146130000000085e+03 -4.966254046069464891e-03
8.000000000000000000e+00 3.102146130000000085e+03 1.145990769977407297e-03
8.500000000000000000e+00 3.102146130000000085e+03 1.143463536227404785e-02
9.000000000000000000e+00 3.102146130000000085e+03 -1.388334276995242811e-02
9.500000000000000000e+00 3.102146130000000085e+03 -8.136672975997318730e-03
1.000000000000000000e+01 3.102146130000000085e+03 -5.254293824954421599e-02
1.050000000000000000e+01 3.102146130000000085e+03 -7.396643968877728015e-02
1.100000000000000000e+01 3.102146130000000085e+03 -8.610411858669950180e-02
1.150000000000000000e+01 3.102146130000000085e+03 -1.142928062697107783e-01
1.200000000000000000e+01 3.102146130000000085e+03 -1.032843265130553023e-01
1.250000000000000000e+01 3.102146130000000085e+03 -1.024632412265446407e-01
1.300000000000000000e+01 3.102146130000000085e+03 -5.225109817428725406e-02
1.350000000000000000e+01 3.102146130000000085e+03 -4.078660077239854714e-02
1.400000000000000000e+01 3.102146130000000085e+03 -2.413343551585286212e-02
1.450000000000000000e+01 3.102146130000000085e+03 -7.699816225636722800e-03
1.500000000000000000e+01 3.102146130000000085e+03 -1.484085424534822449e-03
1.550000000000000000e+01 3.102146130000000085e+03 -9.159913498597005693e-04
1.600000000000000000e+01 3.102146130000000085e+03 -7.516614262446352215e-04
1.650000000000000000e+01 3.102146130000000085e+03 -8.521255936193134449e-04
1.700000000000000000e+01 3.102146130000000085e+03 -9.288438397261883752e-05
1.750000000000000000e+01 3.102146130000000085e+03 1.267811352382706058e-04
1.800000000000000000e+01 3.102146130000000085e+03 -8.968325002940416492e-05
1.850000000000000000e+01 3.102146130000000085e+03 4.691268221688026509e-05
1.900000000000000000e+01 3.102146130000000085e+03 -1.403616680353296026e-05
1.950000000000000000e+01 3.102146130000000085e+03 1.215346734313661413e-05
0.000000000000000000e+00 3.103188517812499867e+03 4.811106814961797762e-02
5.000000000000000000e-01 3.103188517812499867e+03 9.257608087413222997e-03
1.000000000000000000e+00 3.103188517812499867e+03 3.602641710308855660e-02
1.500000000000000000e+00 3.103188517812499867e+03 7.304642068145755611e-03
2.000000000000000000e+00 3.103188517812499867e+03 6.338203770646223811e-02
2.500000000000000000e+00 3.103188517812499867e+03 -7.483359973494552175e-02
3.000000000000000000e+00 3.103188517812499867e+03 1.325404656621569088e-02
3.500000000000000000e+00 3.103188517812499867e+03 -2.853947794430703854e-03
4.000000000000000000e+00 3.103188517812499867e+03 -2.941180470322698483e-04
4.500000000000000000e+00 3.103188517812499867e+03 1.657222719155258817e-02
5.000000000000000000e+00 3.103188517812499867e+03 5.792391474048385648e-03
5.500000000000000000e+00 3.103188517812499867e+03 -7.444161986204940115e-03
6.000000000000000000e+00 3.103188517812499867e+03 2.695188300952592979e-03
6.500000000000000000e+00 3.103188517812499867e+03 -6.742180070870003317e-02
7.000000000000000000e+00 3.103188517812499867e+03 2.311661480203607011e-02
7.500000000000000000e+00 3.103188517812499867e+03 -5.934037533241293648e-03
8.000000000000000000e+00 3.103188517812499867e+03 -8.331109900060191913e-04
8.500000000000000000e+00 3.103188517812499867e+03 1.278979542804061474e-02
9.000000000000000000e+00 3.103188517812499867e+03 -1.392808105247536100e-02
9.500000000000000000e+00 3.103188517812499867e+03 -9.847951283562028646e-03
1.000000000000000000e+01 3.103188517812499867e+03 -5.045701973026632536e-02
1.050000000000000000e+01 3.103188517812499867e+03 -7.524666809846106141e-02
1.100000000000000000e+01 3.103188517812499867e+03 -8.753172819428085838e-02
1.150000000000000000e+01 3.103188517812499867e+03 -1.140381426935963977e-01
1.200000000000000000e+01 3.103188517812499867e+03 -1.040299077551021800e-01
1.250000000000000000e+01 3.103188517812499867e+03 -1.015206266275430619e-01
1.300000000000000000e+01 3.103188517812499867e+03 -5.427621592503503040e-02
1.350000000000000000e+01 3.103188517812499867e+03 -3.927195773566186793e-02
1.400000000000000000e+01 3.103188517812499867e+03 -2.495182446914448460e-02
1.450000000000000000e+01 3.103188517812499867e+03 -7.689555898159069515e-03
1.500000000000000000e+01 3.103188517812499867e+03 -1.720727156688675943e-03
1.550000000000000000e+01 3.103188517812499867e+03 -7.011347503906421603e-04
1.600000000000000000e+01 3.103188517812499867e+03 -7.573562306516051735e-04
1.650000000000000000e+01 3.103188517812499867e+03 -8.968341676581131948e-04
1.700000000000000000e+01 3.103188517812499867e+03 -6.476811114376010306e-05
1.750000000000000000e+01 3.103188517812499867e+03 1.234421995719722038e-04
1.800000000000000000e+01 3.103188517812499867e+03 -9.725186367965429207e-05
1.850000000000000000e+01 3.103188517812499867e+03 5.680227171935159781e-05
1.900000000000000000e+01 3.103188517812499867e+03 -1.942957393467582977e-05
1.950000000000000000e+01 3.103188517812499867e+03 1.383077210574903094e-05
0.000000000000000000e+00 3.104230905624999650e+03 4.832027213215665112e-02
5.000000000000000000e-01 3.104230905624999650e+03 6.913210094968727688e-03
1.000000000000000000e+00 3.104230905624999650e+03 3.496642804159483253e-02
1.500000000000000000e+00 3.104230905624999650e+03 5.079319754871863477e-03
2.000000000000000000e+00 3.104230905624999650e+03 6.241734181429195449e-02
2.500000000000000000e+00 3.104230905624999650e+03 -7.692423385421372217e-02
3.000000000000000000e+00 3.104230905624999650e+03 1.146153273340271006e-02
3.500000000000000000e+00 3.104230905624999650e+03 -4.535033851450476911e-03
4.000000000000000000e+00 3.104230905624999650e+03 4.815201144178234529e-04
4.500000000000000000e+00 3.104230905624999650e+03 2.067251194878699447e-02
5.000000000000000000e+00 3.104230905624999650e+03 4.832325445916094142e-03
5.500000000000000000e+00 3.104230905624999650e+03 -6.729446020736109049e-03
6.000000000000000000e+00 3.104230905624999650e+03 6.342816200163859698e-03
6.500000000000000000e+00 3.104230905624999650e+03 -7.161678043947730665e-02
7.000000000000000000e+00 3.104230905624999650e+03 2.497927791766713090e-02
7.500000000000000000e+00 3.104230905624999650e+03 -6.738685245962367128e-03
8.000000000000000000e+00 3.104230905624999650e+03 -3.061128252415226507e-03
8.500000000000000000e+00 3.104230905624999650e+03 1.390445739893915282e-02
9.000000000000000000e+00 3.104230905624999650e+03 -1.424388157479300823e-02
9.500000000000000000e+00 3.104230905624999650e+03 -1.179503228282317330e-02
1.000000000000000000e+01 3.104230905624999650e+03 -4.780703240994414044e-02
1.050000000000000000e+01 3.104230905624999650e+03 -7.665228832788224811e-02
1.100000000000000000e+01 3.104230905624999650e+03 -8.904841080338800341e-02
1.150000000000000000e+01 3.104230905624999650e+03 -1.135066058064399669e-01
1.200000000000000000e+01 3.104230905624999650e+03 -1.046927573586609733e-01
1.250000000000000000e+01 3.104230905624999650e+03 -1.001476202221017742e-01
1.300000000000000000e+01 3.104230905624999650e+03 -5.633615243922720367e-02
1.350000000000000000e+01 3.104230905624999650e+03 -3.785880285381620219e-02
1.400000000000000000e+01 3.104230905624999650e+03 -2.578946916655082758e-02
1.450000000000000000e+01 3.104230905624999650e+03 -7.789135292781151736e-03
1.500000000000000000e+01 3.104230905624999650e+03 -1.869625818812274904e-03
1.550000000000000000e+01 3.104230905624999650e+03 -5.172869704940617893e-04
1.600000000000000000e+01 3.104230905624999650e+03 -7.740251180157647123e-04
1.650000000000000000e+01 3.104230905624999650e+03 -9.266827831607951822e-04
1.700000000000000000e+01 3.104230905624999650e+03 -3.292090859905601571e-05
1.750000000000000000e+01 3.104230905624999650e+03 1.186496761593941359e-04
1.800000000000000000e+01 3.104230905624999650e+03 -1.050331494305039632e-04
1.850000000000000000e+01 3.104230905624999650e+03 6.573596273958903866e-05
1.900000000000000000e+01 3.104230905624999650e+03 -2.395636846456490219e-05
1.950000000000000000e+01 3.104230905624999650e+03 1.498500570940163163e-05
0.000000000000000000e+00 3.105273293437499888e+03 4.864366665596184941e-02
5.000000000000000000e-01 3.105273293437499888e+03 3.829372412625019380e-03
1.000000000000000000e+00 3.105273293437499888e+03 3.379678108704903955e-02
1.500000000000000000e+00 3.105273293437499888e+03 2.935587441094216626e-03
2.000000000000000000e+00 3.105273293437499888e+03 6.047256959247239438e-02
2.500000000000000000e+00 3.105273293437499888e+03 -7.863739188473947705e-02
3.000000000000000000e+00 3.105273293437499888e+03 9.542496045103572924e-03
3.500000000000000000e+00 3.105273293437499888e+03 -6.318044353845465172e-03
4.000000000000000000e+00 3.105273293437499888e+03 1.568999175007469195e-03
4.500000000000000000e+00 3.105273293437499888e+03 2.472898546088013808e-02
5.000000000000000000e+00 3.105273293437499888e+03 3.408465418946494529e-03
5.500000000000000000e+00 3.105273293437499888e+03 -6.006961010535862878e-03
6.000000000000000000e+00 3.105273293437499888e+03 9.633124551498327762e-03
6.500000000000000000e+00 3.105273293437499888e+03 -7.530189473917489607e-02
7.000000000000000000e+00 3.105273293437499888e+03 2.661983895183669957e-02
7.500000000000000000e+00 3.105273293437499888e+03 -7.418153153480601739e-03
8.000000000000000000e+00 3.105273293437499888e+03 -5.415882478644312888e-03
8.500000000000000000e+00 3.105273293437499888e+03 1.471212793106431438e-02
9.000000000000000000e+00 3.105273293437499888e+03 -1.493158422461332221e-02
9.500000000000000000e+00 3.105273293437499888e+03 -1.387490769044727977e-02
1.000000000000000000e+01 3.105273293437499888e+03 -4.468700323221675569e-02
1.050000000000000000e+01 3.105273293437499888e+03 -7.812527000631881713e-02
1.100000000000000000e+01 3.105273293437499888e+03 -9.057058965463667122e-02
1.150000000000000000e+01 3.105273293437499888e+03 -1.127330808038513738e-01
1.200000000000000000e+01 3.105273293437499888e+03 -1.052676550087889434e-01
1.250000000000000000e+01 3.105273293437499888e+03 -9.831823382099692810e-02
1.300000000000000000e+01 3.105273293437499888e+03 -5.841128042697677630e-02
1.350000000000000000e+01 3.105273293437499888e+03 -3.652079158024526540e-02
1.400000000000000000e+01 3.105273293437499888e+03 -2.665660156258962271e-02
1.450000000000000000e+01 3.105273293437499888e+03 -8.002674518469069312e-03
1.500000000000000000e+01 3.105273293437499888e+03 -1.932014192597515754e-03
1.550000000000000000e+01 3.105273293437499888e+03 -3.640636184793134182e-04
1.600000000000000000e+01 3.105273293437499888e+03 -7.997388513845022110e-04
1.650000000000000000e+01 3.105273293437499888e+03 -9.416421170342298766e-04
1.700000000000000000e+01 3.105273293437499888e+03 2.404825661604688832e-06
1.750000000000000000e+01 3.105273293437499888e+03 1.122077560941785233e-04
1.800000000000000000e+01 3.105273293437499888e+03 -1.133011870009697949e-04
1.850000000000000000e+01 3.105273293437499888e+03 7.387059433618174643e-05
1.900000000000000000e+01 3.105273293437499888e+03 -2.768196182572950305e-05
1.950000000000000000e+01 3.105273293437499888e+03 1.562567148538442671e-05
0.000000000000000000e+00 3.106315681249999216e+03 4.910173413236373213e-02
5.000000000000000000e-01 3.106315681249999216e+03 -1.089785420763067606e-04
1.000000000000000000e+00 3.106315681249999216e+03 3.260894323047879018e-02
1.500000000000000000e+00 3.106315681249999216e+03 8.737825902323008908e-04
2.000000000000000000e+00 3.106315681249999216e+03 5.767250240901694580e-02
2.500000000000000000e+00 3.106315681249999216e+03 -7.984784939524626479e-02
3.000000000000000000e+00 3.106315681249999216e+03 7.523570718614087764e-03
3.500000000000000000e+00 3.106315681249999216e+03 -8.232330166028449178e-03
4.000000000000000000e+00 3.106315681249999216e+03 2.973794072185643837e-03
4.500000000000000000e+00 3.106315681249999216e+03 2.867585123451794199e-02
5.000000000000000000e+00 3.106315681249999216e+03 1.654846406925791205e-03
5.500000000000000000e+00 3.106315681249999216e+03 -5.265753723769192769e-03
6.000000000000000000e+00 3.106315681249999216e+03 1.260544998598039403e-02
6.500000000000000000e+00 3.106315681249999216e+03 -7.844608434989588930e-02
7.000000000000000000e+00 3.106315681249999216e+03 2.803181631762436885e-02
7.500000000000000000e+00 3.106315681249999216e+03 -8.118086308660909384e-03
8.000000000000000000e+00 3.106315681249999216e+03 -7.610684435056303855e-03
8.500000000000000000e+00 3.106315681249999216e+03 1.520013848258555678e-02
9.000000000000000000e+00 3.106315681249999216e+03 -1.608892850871693203e-02
9.500000000000000000e+00 3.106315681249999216e+03 -1.601874495609136723e-02
1.000000000000000000e+01 3.106315681249999216e+03 -4.122850930421967375e-02
1.050000000000000000e+01 3.106315681249999216e+03 -7.952791527826386098e-02
1.100000000000000000e+01 3.106315681249999216e+03 -9.197760080841221875e-02
1.150000000000000000e+01 3.106315681249999216e+03 -1.117690547628155118e-01
1.200000000000000000e+01 3.106315681249999216e+03 -1.058150528965087350e-01
1.250000000000000000e+01 3.106315681249999216e+03 -9.599674838025672174e-02
1.300000000000000000e+01 3.106315681249999216e+03 -6.048294562455139300e-02
1.350000000000000000e+01 3.106315681249999216e+03 -3.522316796200358063e-02
1.400000000000000000e+01 3.106315681249999216e+03 -2.755297972412058122e-02
1.450000000000000000e+01 3.106315681249999216e+03 -8.308620301327934027e-03
1.500000000000000000e+01 3.106315681249999216e+03 -1.915131635983113216e-03
1.550000000000000000e+01 3.106315681249999216e+03 -2.432829838787322219e-04
1.600000000000000000e+01 3.106315681249999216e+03 -8.319602727094729203e-04
1.650000000000000000e+01 3.106315681249999216e+03 -9.409968840401773671e-04
1.700000000000000000e+01 3.106315681249999216e+03 4.027587552383506809e-05
1.750000000000000000e+01 3.106315681249999216e+03 1.041989853706617146e-04
1.800000000000000000e+01 3.106315681249999216e+03 -1.221067627828611795e-04
1.850000000000000000e+01 3.106315681249999216e+03 8.132043534363122151e-05
1.900000000000000000e+01 3.106315681249999216e+03 -3.082120108079977898e-05
1.950000000000000000e+01 3.106315681249999216e+03 1.604249525854313329e-05
0.000000000000000000e+00 3.107358069062500363e+03 4.960529847058894881e-02
5.000000000000000000e-01 3.107358069062500363e+03 -4.952822013223147357e-03
1.000000000000000000e+00 3.107358069062500363e+03 3.146773080067467171e-02
1.500000000000000000e+00 3.107358069062500363e+03 -1.090921212660257581e-03
2.000000000000000000e+00 3.107358069062500363e+03 5.409579733311116467e-02
2.500000000000000000e+00 3.107358069062500363e+03 -8.056997209003348426e-02
3.000000000000000000e+00 3.107358069062500363e+03 5.528646060555151079e-03
3.500000000000000000e+00 3.107358069062500363e+03 -1.023705141505623639e-02
4.000000000000000000e+00 3.107358069062500363e+03 4.632446306026579211e-03
4.500000000000000000e+00 3.107358069062500363e+03 3.248756769723511878e-02
5.000000000000000000e+00 3.107358069062500363e+03 -3.048971171273483932e-04
5.500000000000000000e+00 3.107358069062500363e+03 -4.596439140949640755e-03
6.000000000000000000e+00 3.107358069062500363e+03 1.527540534267423505e-02
6.500000000000000000e+00 3.107358069062500363e+03 -8.096514110522479157e-02
7.000000000000000000e+00 3.107358069062500363e+03 2.916554573925260810e-02
7.500000000000000000e+00 3.107358069062500363e+03 -8.903583408201170418e-03
8.000000000000000000e+00 3.107358069062500363e+03 -9.497556592855537980e-03
8.500000000000000000e+00 3.107358069062500363e+03 1.543645571257759759e-02
9.000000000000000000e+00 3.107358069062500363e+03 -1.772903982012412685e-02
9.500000000000000000e+00 3.107358069062500363e+03 -1.825173363002618662e-02
1.000000000000000000e+01 3.107358069062500363e+03 -3.753432672144230153e-02
1.050000000000000000e+01 3.107358069062500363e+03 -8.086211487319670821e-02
1.100000000000000000e+01 3.107358069062500363e+03 -9.316557716554399460e-02
1.150000000000000000e+01 3.107358069062500363e+03 -1.107334016291441209e-01
1.200000000000000000e+01 3.107358069062500363e+03 -1.063963182570546867e-01
1.250000000000000000e+01 3.107358069062500363e+03 -9.311059355365790269e-02
1.300000000000000000e+01 3.107358069062500363e+03 -6.252051354726738397e-02
1.350000000000000000e+01 3.107358069062500363e+03 -3.399553808035066932e-02
1.400000000000000000e+01 3.107358069062500363e+03 -2.848994676842657447e-02
1.450000000000000000e+01 3.107358069062500363e+03 -8.692716113300070352e-03
1.500000000000000000e+01 3.107358069062500363e+03 -1.824043371785257980e-03
1.550000000000000000e+01 3.107358069062500363e+03 -1.584577082574380538e-04
1.600000000000000000e+01 3.107358069062500363e+03 -8.681891301274710865e-04
1.650000000000000000e+01 3.107358069062500363e+03 -9.241473912650098122e-04
1.700000000000000000e+01 3.107358069062500363e+03 7.964806566095630714e-05
1.750000000000000000e+01 3.107358069062500363e+03 9.488798538652148549e-05
1.800000000000000000e+01 3.107358069062500363e+03 -1.313585892771206281e-04
1.850000000000000000e+01 3.107358069062500363e+03 8.817051903538112613e-05
1.900000000000000000e+01 3.107358069062500363e+03 -3.351677086591267667e-05
1.950000000000000000e+01 3.107358069062500363e+03 1.637690110722465575e-05
0.000000000000000000e+00 3.108400456875000145e+03 5.014870503744906644e-02
5.000000000000000000e-01 3.108400456875000145e+03 -1.059327051587857609e-02
1.000000000000000000e+00 3.108400456875000145e+03 3.035614964818795711e-02
1.500000000000000000e+00 3.108400456875000145e+03 -2.824364746452351534e-03
2.000000000000000000e+00 3.108400456875000145e+03 4.979692675694139675e-02
2.500000000000000000e+00 3.108400456875000145e+03 -8.075588391432710067e-02
3.000000000000000000e+00 3.108400456875000145e+03 3.594851312680332183e-03
3.500000000000000000e+00 3.108400456875000145e+03 -1.214209612741459776e-02
4.000000000000000000e+00 3.108400456875000145e+03 6.516039252112975841e-03
4.500000000000000000e+00 3.108400456875000145e+03 3.602474237197580975e-02
5.000000000000000000e+00 3.108400456875000145e+03 -2.439226280576454065e-03
5.500000000000000000e+00 3.108400456875000145e+03 -4.061095016949263850e-03
6.000000000000000000e+00 3.108400456875000145e+03 1.758350752824944588e-02
6.500000000000000000e+00 3.108400456875000145e+03 -8.267675266514552812e-02
7.000000000000000000e+00 3.108400456875000145e+03 2.995236477895506580e-02
7.500000000000000000e+00 3.108400456875000145e+03 -9.780464113371257692e-03
8.000000000000000000e+00 3.108400456875000145e+03 -1.106125700431075283e-02
8.500000000000000000e+00 3.108400456875000145e+03 1.558789113690952841e-02
9.000000000000000000e+00 3.108400456875000145e+03 -1.978340106020904862e-02
9.500000000000000000e+00 3.108400456875000145e+03 -2.059393167338210984e-02
1.000000000000000000e+01 3.108400456875000145e+03 -3.372752795636084489e-02
1.050000000000000000e+01 3.108400456875000145e+03 -8.221307910962778742e-02
1.100000000000000000e+01 3.108400456875000145e+03 -9.408905186462267201e-02
1.150000000000000000e+01 3.108400456875000145e+03 -1.096848646035595565e-01
1.200000000000000000e+01 3.108400456875000145e+03 -1.070614289400391161e-01
1.250000000000000000e+01 3.108400456875000145e+03 -8.971685994073397286e-02
1.300000000000000000e+01 3.108400456875000145e+03 -6.450677942767282791e-02
1.350000000000000000e+01 3.108400456875000145e+03 -3.285931927059845131e-02
1.400000000000000000e+01 3.108400456875000145e+03 -2.949096535478127126e-02
1.450000000000000000e+01 3.108400456875000145e+03 -9.129017560024800526e-03
1.500000000000000000e+01 3.108400456875000145e+03 -1.672400979550234430e-03
1.550000000000000000e+01 3.108400456875000145e+03 -1.110492675260216943e-04
1.600000000000000000e+01 3.108400456875000145e+03 -9.040869142736767490e-04
1.650000000000000000e+01 3.108400456875000145e+03 -8.904580649461783229e-04
1.700000000000000000e+01 3.108400456875000145e+03 1.192119212928891806e-04
1.750000000000000000e+01 3.108400456875000145e+03 8.459385645305270520e-05
1.800000000000000000e+01 3.108400456875000145e+03 -1.409645808037743385e-04
1.850000000000000000e+01 3.108400456875000145e+03 9.417459817913621204e-05
1.900000000000000000e+01 3.108400456875000145e+03 -3.561177124089980647e-05
1.950000000000000000e+01 3.108400456875000145e+03 1.669763340530928134e-05
0.000000000000000000e+00 3.109442844687499473e+03 5.070419729687944410e-02
5.000000000000000000e-01 3.109442844687499473e+03 -1.676874072826560133e-02
1.000000000000000000e+00 3.109442844687499473e+03 2.925587046773357389e-02
1.500000000000000000e+00 3.109442844687499473e+03 -4.341021792355542752e-03
2.000000000000000000e+00 3.109442844687499473e+03 4.482561619785499496e-02
2.500000000000000000e+00 3.109442844687499473e+03 -8.029720943088662632e-02
3.000000000000000000e+00 3.109442844687499473e+03 1.803549922826385181e-03
3.500000000000000000e+00 3.109442844687499473e+03 -1.380158876045508611e-02
4.000000000000000000e+00 3.109442844687499473e+03 8.539571357916901986e-03
4.500000000000000000e+00 3.109442844687499473e+03 3.920643060241929545e-02
5.000000000000000000e+00 3.109442844687499473e+03 -4.768201899906849249e-03
5.500000000000000000e+00 3.109442844687499473e+03 -3.744653718065860809e-03
6.000000000000000000e+00 3.109442844687499473e+03 1.955941549116084824e-02
6.500000000000000000e+00 3.109442844687499473e+03 -8.351398409521748611e-02
7.000000000000000000e+00 3.109442844687499473e+03 3.032081277718496823e-02
7.500000000000000000e+00 3.109442844687499473e+03 -1.076656996121087492e-02
8.000000000000000000e+00 3.109442844687499473e+03 -1.221913510446381163e-02
8.500000000000000000e+00 3.109442844687499473e+03 1.573050579648295824e-02
9.000000000000000000e+00 3.109442844687499473e+03 -2.212688621675263159e-02
9.500000000000000000e+00 3.109442844687499473e+03 -2.292123543920080581e-02
1.000000000000000000e+01 3.109442844687499473e+03 -2.997470256118849388e-02
1.050000000000000000e+01 3.109442844687499473e+03 -8.357367389127061397e-02
1.100000000000000000e+01 3.109442844687499473e+03 -9.479251175669772822e-02
1.150000000000000000e+01 3.109442844687499473e+03 -1.085432424844482990e-01
1.200000000000000000e+01 3.109442844687499473e+03 -1.079371735579336133e-01
1.250000000000000000e+01 3.109442844687499473e+03 -8.588611171024268520e-02
1.300000000000000000e+01 3.109442844687499473e+03 -6.641333537744008308e-02
1.350000000000000000e+01 3.109442844687499473e+03 -3.181973574281053707e-02
1.400000000000000000e+01 3.109442844687499473e+03 -3.055955321205914080e-02
1.450000000000000000e+01 3.109442844687499473e+03 -9.578209162981647998e-03
1.500000000000000000e+01 3.109442844687499473e+03 -1.472212498597268594e-03
1.550000000000000000e+01 3.109442844687499473e+03 -1.029798170594864253e-04
1.600000000000000000e+01 3.109442844687499473e+03 -9.333140563797616201e-04
1.650000000000000000e+01 3.109442844687499473e+03 -8.405204456267560730e-04
1.700000000000000000e+01 3.109442844687499473e+03 1.575992307340869677e-04
1.750000000000000000e+01 3.109442844687499473e+03 7.351637090495215655e-05
1.800000000000000000e+01 3.109442844687499473e+03 -1.505358651301328776e-04
1.850000000000000000e+01 3.109442844687499473e+03 9.869753039059316047e-05
1.900000000000000000e+01 3.109442844687499473e+03 -3.667286263651138047e-05
1.950000000000000000e+01 3.109442844687499473e+03 1.702651774875691876e-05
0.000000000000000000e+00 3.110485232499999711e+03 5.120713973786879952e-02
5.000000000000000000e-01 3.110485232499999711e+03 -2.317088844670577366e-02
1.000000000000000000e+00 3.110485232499999711e+03 2.811640186264258157e-02
1.500000000000000000e+00 3.110485232499999711e+03 -5.658707626514016681e-03
2.000000000000000000e+00 3.110485232499999711e+03 3.927116162432837954e-02
2.500000000000000000e+00 3.110485232499999711e+03 -7.913847030600788812e-02
3.000000000000000000e+00 3.110485232499999711e+03 2.853350269559461606e-04
3.500000000000000000e+00 3.110485232499999711e+03 -1.511609609032344044e-02
4.000000000000000000e+00 3.110485232499999711e+03 1.058108188626158581e-02
4.500000000000000000e+00 3.110485232499999711e+03 4.200211255900658525e-02
5.000000000000000000e+00 3.110485232499999711e+03 -7.256388715734729197e-03
5.500000000000000000e+00 3.110485232499999711e+03 -3.662773259622395007e-03
6.000000000000000000e+00 3.110485232499999711e+03 2.113949853928774603e-02
6.500000000000000000e+00 3.110485232499999711e+03 -8.345315143547452075e-02
7.000000000000000000e+00 3.110485232499999711e+03 3.020050625146232168e-02
7.500000000000000000e+00 3.110485232499999711e+03 -1.186478703588883694e-02
8.000000000000000000e+00 3.110485232499999711e+03 -1.291886288857095264e-02
8.500000000000000000e+00 3.110485232499999711e+03 1.580286736669006889e-02
9.000000000000000000e+00 3.110485232499999711e+03 -2.449109912593981642e-02
9.500000000000000000e+00 3.110485232499999711e+03 -2.518465887773058132e-02
1.000000000000000000e+01 3.110485232499999711e+03 -2.647960621832925326e-02
1.050000000000000000e+01 3.110485232499999711e+03 -8.479967654720090009e-02
1.100000000000000000e+01 3.110485232499999711e+03 -9.544544794892528827e-02
1.150000000000000000e+01 3.110485232499999711e+03 -1.072323858824855841e-01
1.200000000000000000e+01 3.110485232499999711e+03 -1.090900912935678646e-01
1.250000000000000000e+01 3.110485232499999711e+03 -8.175205135823748748e-02
1.300000000000000000e+01 3.110485232499999711e+03 -6.825132663018750045e-02
1.350000000000000000e+01 3.110485232499999711e+03 -3.088085313424335926e-02
1.400000000000000000e+01 3.110485232499999711e+03 -3.167989497238955093e-02
1.450000000000000000e+01 3.110485232499999711e+03 -1.000684149398303573e-02
1.500000000000000000e+01 3.110485232499999711e+03 -1.237111792741846933e-03
1.550000000000000000e+01 3.110485232499999711e+03 -1.302049066831117302e-04
1.600000000000000000e+01 3.110485232499999711e+03 -9.501716320516664102e-04
1.650000000000000000e+01 3.110485232499999711e+03 -7.754414235421608478e-04
1.700000000000000000e+01 3.110485232499999711e+03 1.940882755875410442e-04
1.750000000000000000e+01 3.110485232499999711e+03 6.135462385087891047e-05
1.800000000000000000e+01 3.110485232499999711e+03 -1.596062660700072703e-04
1.850000000000000000e+01 3.110485232499999711e+03 1.014312876156154723e-04
1.900000000000000000e+01 3.110485232499999711e+03 -3.651995612648467442e-05
1.950000000000000000e+01 3.110485232499999711e+03 1.721592203024881960e-05
0.000000000000000000e+00 3.111527620312499039e+03 5.156305142645122713e-02
5.000000000000000000e-01 3.111527620312499039e+03 -2.959098335111145020e-02
1.000000000000000000e+00 3.111527620312499039e+03 2.682691495507161239e-02
1.500000000000000000e+00 3.111527620312499039e+03 -6.669080414404606090e-03
2.000000000000000000e+00 3.111527620312499039e+03 3.327032236442090812e-02
2.500000000000000000e+00 3.111527620312499039e+03 -7.724694816275470832e-02
3.000000000000000000e+00 3.111527620312499039e+03 -9.387043517093449736e-04
3.500000000000000000e+00 3.111527620312499039e+03 -1.603604355993807143e-02
4.000000000000000000e+00 3.111527620312499039e+03 1.256094575700008806e-02
4.500000000000000000e+00 3.111527620312499039e+03 4.434195450688976220e-02
5.000000000000000000e+00 3.111527620312499039e+03 -9.722338244801764437e-03
5.500000000000000000e+00 3.111527620312499039e+03 -3.788135703773129383e-03
6.000000000000000000e+00 3.111527620312499039e+03 2.228812316725498760e-02
6.500000000000000000e+00 3.111527620312499039e+03 -8.239253250363672010e-02
7.000000000000000000e+00 3.111527620312499039e+03 2.955342527923027207e-02
7.500000000000000000e+00 3.111527620312499039e+03 -1.313165146813997063e-02
8.000000000000000000e+00 3.111527620312499039e+03 -1.314078891936030537e-02
8.500000000000000000e+00 3.111527620312499039e+03 1.586024845536339670e-02
9.000000000000000000e+00 3.111527620312499039e+03 -2.666038248392957333e-02
9.500000000000000000e+00 3.111527620312499039e+03 -2.742259450704728069e-02
1.000000000000000000e+01 3.111527620312499039e+03 -2.342155285997542594e-02
1.050000000000000000e+01 3.111527620312499039e+03 -8.577037012134414162e-02
1.100000000000000000e+01 3.111527620312499039e+03 -9.612768867294309294e-02
1.150000000000000000e+01 3.111527620312499039e+03 -1.057472536606692270e-01
1.200000000000000000e+01 3.111527620312499039e+03 -1.104795850624736286e-01
1.250000000000000000e+01 3.111527620312499039e+03 -7.756002803085169928e-02
1.300000000000000000e+01 3.111527620312499039e+03 -7.002304709977880126e-02
1.350000000000000000e+01 3.111527620312499039e+03 -3.001026854063164676e-02
1.400000000000000000e+01 3.111527620312499039e+03 -3.282266106068359307e-02
1.450000000000000000e+01 3.111527620312499039e+03 -1.038742022356060023e-02
1.500000000000000000e+01 3.111527620312499039e+03 -9.883877550162041472e-04
1.550000000000000000e+01 3.111527620312499039e+03 -1.838959959855290772e-04
1.600000000000000000e+01 3.111527620312499039e+03 -9.495819679424109165e-04
1.650000000000000000e+01 3.111527620312499039e+03 -6.967000054067816516e-04
1.700000000000000000e+01 3.111527620312499039e+03 2.279344941825373701e-04
1.750000000000000000e+01 3.111527620312499039e+03 4.818836160191449495e-05
1.800000000000000000e+01 3.111527620312499039e+03 -1.682701385056845284e-04
1.850000000000000000e+01 3.111527620312499039e+03 1.025683488188004072e-04
1.900000000000000000e+01 3.111527620312499039e+03 -3.514199071232760625e-05
1.950000000000000000e+01 3.111527620312499039e+03 1.717967979487877741e-05
0.000000000000000000e+00 3.112570008124999731e+03 5.164192750854739583e-02
5.000000000000000000e-01 3.112570008124999731e+03 -3.585521701079370793e-02
1.000000000000000000e+00 3.112570008124999731e+03 2.528017263443067125e-02
1.500000000000000000e+00 3.112570008124999731e+03 -7.245856086578634191e-03
2.000000000000000000e+00 3.112570008124999731e+03 2.697433884804298354e-02
2.500000000000000000e+00 3.112570008124999731e+03 -7.458487365165360206e-02
3.000000000000000000e+00 3.112570008124999731e+03 -1.882716485654847708e-03
3.500000000000000000e+00 3.112570008124999731e+03 -1.661499770418586874e-02
4.000000000000000000e+00 3.112570008124999731e+03 1.447651177809799669e-02
4.500000000000000000e+00 3.112570008124999731e+03 4.616229071976812176e-02
5.000000000000000000e+00 3.112570008124999731e+03 -1.211278199783775815e-02
5.500000000000000000e+00 3.112570008124999731e+03 -4.073457126401285218e-03
6.000000000000000000e+00 3.112570008124999731e+03 2.299465855875990408e-02
6.500000000000000000e+00 3.112570008124999731e+03 -8.030196797382935237e-02
7.000000000000000000e+00 3.112570008124999731e+03 2.834881547977367161e-02
7.500000000000000000e+00 3.112570008124999731e+03 -1.463084505606747701e-02
8.000000000000000000e+00 3.112570008124999731e+03 -1.289081350294074037e-02
8.500000000000000000e+00 3.112570008124999731e+03 1.591365479378690009e-02
9.000000000000000000e+00 3.112570008124999731e+03 -2.865829054817855756e-02
9.500000000000000000e+00 3.112570008124999731e+03 -2.957219339587310869e-02
1.000000000000000000e+01 3.112570008124999731e+03 -2.098836798890093766e-02
1.050000000000000000e+01 3.112570008124999731e+03 -8.640617723884073953e-02
1.100000000000000000e+01 3.112570008124999731e+03 -9.682254758613285939e-02
1.150000000000000000e+01 3.112570008124999731e+03 -1.041482051484123456e-01
1.200000000000000000e+01 3.112570008124999731e+03 -1.120721130259127868e-01
1.250000000000000000e+01 3.112570008124999731e+03 -7.349313097611037682e-02
1.300000000000000000e+01 3.112570008124999731e+03 -7.167783131990641821e-02
1.350000000000000000e+01 3.112570008124999731e+03 -2.919777248888000623e-02
1.400000000000000000e+01 3.112570008124999731e+03 -3.397331855730602312e-02
1.450000000000000000e+01 3.112570008124999731e+03 -1.070237419796533050e-02
1.500000000000000000e+01 3.112570008124999731e+03 -7.420658918579627842e-04
1.550000000000000000e+01 3.112570008124999731e+03 -2.597025730569990447e-04
1.600000000000000000e+01 3.112570008124999731e+03 -9.303020541776323626e-04
1.650000000000000000e+01 3.112570008124999731e+03 -6.092016107261972319e-04
1.700000000000000000e+01 3.112570008124999731e+03 2.588114912454846789e-04
1.750000000000000000e+01 3.112570008124999731e+03 3.409564956488417867e-05
1.800000000000000000e+01 3.112570008124999731e+03 -1.763763401950695499e-04
1.850000000000000000e+01 3.112570008124999731e+03 1.022296031441964794e-04
1.900000000000000000e+01 3.112570008124999731e+03 -3.237756513420709593e-05
1.950000000000000000e+01 3.112570008124999731e+03 1.677426399157308723e-05
0.000000000000000000e+00 3.113612395937499969e+03 5.133747447387192187e-02
5.000000000000000000e-01 3.113612395937499969e+03 -4.184405820705948409e-02
1.000000000000000000e+00 3.113612395937499969e+03 2.343964183095161025e-02
1.500000000000000000e+00 3.113612395937499969e+03 -7.331183924752997065e-03
2.000000000000000000e+00 3.113612395937499969e+03 2.059382485184360970e-02
2.500000000000000000e+00 3.113612395937499969e+03 -7.114070473091792246e-02
3.000000000000000000e+00 3.113612395937499969e+03 -2.515422930153203823e-03
3.500000000000000000e+00 3.113612395937499969e+03 -1.694197036285099295e-02
4.000000000000000000e+00 3.113612395937499969e+03 1.645508605838095009e-02
4.500000000000000000e+00 3.113612395937499969e+03 4.740236720290041256e-02
5.000000000000000000e+00 3.113612395937499969e+03 -1.444722653129892030e-02
5.500000000000000000e+00 3.113612395937499969e+03 -4.329622422104973355e-03
6.000000000000000000e+00 3.113612395937499969e+03 2.319157631477344536e-02
6.500000000000000000e+00 3.113612395937499969e+03 -7.728939316419629335e-02
7.000000000000000000e+00 3.113612395937499969e+03 2.663283778781630473e-02
7.500000000000000000e+00 3.113612395937499969e+03 -1.642521715808252167e-02
8.000000000000000000e+00 3.113612395937499969e+03 -1.219279217494567170e-02
8.500000000000000000e+00 3.113612395937499969e+03 1.580129471875896599e-02
9.000000000000000000e+00 3.113612395937499969e+03 -3.049840045696743107e-02
9.500000000000000000e+00 3.113612395937499969e+03 -3.148532062274140425e-02
1.000000000000000000e+01 3.113612395937499969e+03 -1.930621090775357790e-02
1.050000000000000000e+01 3.113612395937499969e+03 -8.670936813056819015e-02
1.100000000000000000e+01 3.113612395937499969e+03 -9.750059479565949261e-02
1.150000000000000000e+01 3.113612395937499969e+03 -1.025607438574751423e-01
1.200000000000000000e+01 3.113612395937499969e+03 -1.138405743783402757e-01
1.250000000000000000e+01 3.113612395937499969e+03 -6.969987909771670209e-02
1.300000000000000000e+01 3.113612395937499969e+03 -7.323105048718105137e-02
1.350000000000000000e+01 3.113612395937499969e+03 -2.847850034339658581e-02
1.400000000000000000e+01 3.113612395937499969e+03 -3.512194250457414263e-02
1.450000000000000000e+01 3.113612395937499969e+03 -1.094076208642000454e-02
1.500000000000000000e+01 3.113612395937499969e+03 -5.092171194441380251e-04
1.550000000000000000e+01 3.113612395937499969e+03 -3.559184000786340027e-04
1.600000000000000000e+01 3.113612395937499969e+03 -8.956067577206781568e-04
1.650000000000000000e+01 3.113612395937499969e+03 -5.157273743160332513e-04
1.700000000000000000e+01 3.113612395937499969e+03 2.861265000104965938e-04
1.750000000000000000e+01 3.113612395937499969e+03 1.921029700606270929e-05
1.800000000000000000e+01 3.113612395937499969e+03 -1.837534227440050722e-04
1.850000000000000000e+01 3.113612395937499969e+03 1.006795954543785295e-04
1.900000000000000000e+01 3.113612395937499969e+03 -2.830437837739864951e-05
1.950000000000000000e+01 3.113612395937499969e+03 1.571542028043795182e-05
0.000000000000000000e+00 3.114654783749999751e+03 5.059455175206464816e-02
5.000000000000000000e-01 3.114654783749999751e+03 -4.746710906202429581e-02
1.000000000000000000e+00 3.114654783749999751e+03 2.133180339169204326e-02
1.500000000000000000e+00 3.114654783749999751e+03 -6.909267522922073884e-03
2.000000000000000000e+00 3.114654783749999751e+03 1.437831040536436712e-02
2.500000000000000000e+00 3.114654783749999751e+03 -6.701511293794407131e-02
3.000000000000000000e+00 3.114654783749999751e+03 -2.871302234076801400e-03
3.500000000000000000e+00 3.114654783749999751e+03 -1.693864249121086740e-02
4.000000000000000000e+00 3.114654783749999751e+03 1.848425413981268778e-02
4.500000000000000000e+00 3.114654783749999751e+03 4.803556546223931856e-02
5.000000000000000000e+00 3.114654783749999751e+03 -1.662950327861449293e-02
5.500000000000000000e+00 3.114654783749999751e+03 -4.468544090856003785e-03
6.000000000000000000e+00 3.114654783749999751e+03 2.288674967305287869e-02
6.500000000000000000e+00 3.114654783749999751e+03 -7.352080514623848817e-02
7.000000000000000000e+00 3.114654783749999751e+03 2.445961722718056550e-02
7.500000000000000000e+00 3.114654783749999751e+03 -1.856700985026895137e-02
8.000000000000000000e+00 3.114654783749999751e+03 -1.103447292416584284e-02
8.500000000000000000e+00 3.114654783749999751e+03 1.557748442612207421e-02
9.000000000000000000e+00 3.114654783749999751e+03 -3.219001511477894567e-02
9.500000000000000000e+00 3.114654783749999751e+03 -3.299844783752509808e-02
1.000000000000000000e+01 3.114654783749999751e+03 -1.850762860937548576e-02
1.050000000000000000e+01 3.114654783749999751e+03 -8.662935195139999378e-02
1.100000000000000000e+01 3.114654783749999751e+03 -9.813279552730831690e-02
1.150000000000000000e+01 3.114654783749999751e+03 -1.010810121640283304e-01
1.200000000000000000e+01 3.114654783749999751e+03 -1.157650742730394616e-01
1.250000000000000000e+01 3.114654783749999751e+03 -6.625604788144412449e-02
1.300000000000000000e+01 3.114654783749999751e+03 -7.469507927952134807e-02
1.350000000000000000e+01 3.114654783749999751e+03 -2.789787477830189127e-02
1.400000000000000000e+01 3.114654783749999751e+03 -3.621221317135400741e-02
1.450000000000000000e+01 3.114654783749999751e+03 -1.110677666195486121e-02
1.500000000000000000e+01 3.114654783749999751e+03 -3.026488456018505105e-04
1.550000000000000000e+01 3.114654783749999751e+03 -4.651610128673674504e-04
1.600000000000000000e+01 3.114654783749999751e+03 -8.488185384083570591e-04
1.650000000000000000e+01 3.114654783749999751e+03 -4.189485477915417698e-04
1.700000000000000000e+01 3.114654783749999751e+03 3.091785503679765753e-04
1.750000000000000000e+01 3.114654783749999751e+03 4.144305261408078232e-06
1.800000000000000000e+01 3.114654783749999751e+03 -1.901472098885620637e-04
1.850000000000000000e+01 3.114654783749999751e+03 9.807922741233209636e-05
1.900000000000000000e+01 3.114654783749999751e+03 -2.306763996827526723e-05
1.950000000000000000e+01 3.114654783749999751e+03 1.387563434689939191e-05
0.000000000000000000e+00 3.115697171562499534e+03 4.947782107096902054e-02
5.000000000000000000e-01 3.115697171562499534e+03 -5.260355492829089930e-02
1.000000000000000000e+00 3.115697171562499534e+03 1.894749504910266114e-02
1.500000000000000000e+00 3.115697171562499534e+03 -5.941514875995392714e-03
2.000000000000000000e+00 3.115697171562499534e+03 8.546317129774173502e-03
2.500000000000000000e+00 3.115697171562499534e+03 -6.236807829733852226e-02
3.000000000000000000e+00 3.115697171562499534e+03 -2.915745032599438308e-03
3.500000000000000000e+00 3.115697171562499534e+03 -1.650757699815188009e-02
4.000000000000000000e+00 3.115697171562499534e+03 2.038537971727992504e-02
4.500000000000000000e+00 3.115697171562499534e+03 4.814812139334340158e-02
5.000000000000000000e+00 3.115697171562499534e+03 -1.869082912025349374e-02
5.500000000000000000e+00 3.115697171562499534e+03 -4.543490162486461641e-03
6.000000000000000000e+00 3.115697171562499534e+03 2.210821794398598952e-02
6.500000000000000000e+00 3.115697171562499534e+03 -6.914539617835512020e-02
7.000000000000000000e+00 3.115697171562499534e+03 2.183132695660516473e-02
7.500000000000000000e+00 3.115697171562499534e+03 -2.099651454417068158e-02
8.000000000000000000e+00 3.115697171562499534e+03 -9.450069597608449015e-03
8.500000000000000000e+00 3.115697171562499534e+03 1.541141696369637687e-02
9.000000000000000000e+00 3.115697171562499534e+03 -3.379207994320511388e-02
9.500000000000000000e+00 3.115697171562499534e+03 -3.397122334690378526e-02
1.000000000000000000e+01 3.115697171562499534e+03 -1.878041464864979235e-02
1.050000000000000000e+01 3.115697171562499534e+03 -8.606327266161102607e-02
1.100000000000000000e+01 3.115697171562499534e+03 -9.871948758101253829e-02
1.150000000000000000e+01 3.115697171562499534e+03 -9.975297148476229558e-02
1.200000000000000000e+01 3.115697171562499534e+03 -1.177927224857887450e-01
1.250000000000000000e+01 3.115697171562499534e+03 -6.323367904470103551e-02
1.300000000000000000e+01 3.115697171562499534e+03 -7.602185736391510462e-02
1.350000000000000000e+01 3.115697171562499534e+03 -2.749775597703842805e-02
1.400000000000000000e+01 3.115697171562499534e+03 -3.720920131888851706e-02
1.450000000000000000e+01 3.115697171562499534e+03 -1.122402666256487949e-02
1.500000000000000000e+01 3.115697171562499534e+03 -1.365597231352021278e-04
1.550000000000000000e+01 3.115697171562499534e+03 -5.709905389487462610e-04
1.600000000000000000e+01 3.115697171562499534e+03 -7.952462348040920722e-04
1.650000000000000000e+01 3.115697171562499534e+03 -3.234272129573573609e-04
1.700000000000000000e+01 3.115697171562499534e+03 3.281520331367468847e-04
1.750000000000000000e+01 3.115697171562499534e+03 -1.067795497728402003e-05
1.800000000000000000e+01 3.115697171562499534e+03 -1.953315020839581535e-04
1.850000000000000000e+01 3.115697171562499534e+03 9.449204314841759436e-05
1.900000000000000000e+01 3.115697171562499534e+03 -1.683149601553114404e-05
1.950000000000000000e+01 3.115697171562499534e+03 1.125744995594505080e-05
0.000000000000000000e+00 3.116739559374999772e+03 4.797994692920919124e-02
5.000000000000000000e-01 3.116739559374999772e+03 -5.709186395029677147e-02
1.000000000000000000e+00 3.116739559374999772e+03 1.614125251420224158e-02
1.500000000000000000e+00 3.116739559374999772e+03 -4.492983172727783338e-03
2.000000000000000000e+00 3.116739559374999772e+03 3.191086500692941631e-03
2.500000000000000000e+00 3.116739559374999772e+03 -5.736419988917158125e-02
3.000000000000000000e+00 3.116739559374999772e+03 -2.531534656348366497e-03
3.500000000000000000e+00 3.116739559374999772e+03 -1.559832694219785189e-02
4.000000000000000000e+00 3.116739559374999772e+03 2.202313682238645973e-02
4.500000000000000000e+00 3.116739559374999772e+03 4.783478486748388853e-02
5.000000000000000000e+00 3.116739559374999772e+03 -2.061595506533364305e-02
5.500000000000000000e+00 3.116739559374999772e+03 -4.641128881206855322e-03
6.000000000000000000e+00 3.116739559374999772e+03 2.091999831026798706e-02
6.500000000000000000e+00 3.116739559374999772e+03 -6.424910584452810103e-02
7.000000000000000000e+00 3.116739559374999772e+03 1.878949307662612991e-02
7.500000000000000000e+00 3.116739559374999772e+03 -2.354255425544388158e-02
8.000000000000000000e+00 3.116739559374999772e+03 -7.568211740074114006e-03
8.500000000000000000e+00 3.116739559374999772e+03 1.533081054269556757e-02
9.000000000000000000e+00 3.116739559374999772e+03 -3.530810759305199470e-02
9.500000000000000000e+00 3.116739559374999772e+03 -3.431701243826362768e-02
1.000000000000000000e+01 3.116739559374999772e+03 -2.020658624269259726e-02
1.050000000000000000e+01 3.116739559374999772e+03 -8.499490558139802254e-02
1.100000000000000000e+01 3.116739559374999772e+03 -9.917169334518195767e-02
1.150000000000000000e+01 3.116739559374999772e+03 -9.866844283712675190e-02
1.200000000000000000e+01 3.116739559374999772e+03 -1.198493682660234233e-01
1.250000000000000000e+01 3.116739559374999772e+03 -6.068543142245871186e-02
1.300000000000000000e+01 3.116739559374999772e+03 -7.721080090533379015e-02
1.350000000000000000e+01 3.116739559374999772e+03 -2.728583653939350290e-02
1.400000000000000000e+01 3.116739559374999772e+03 -3.811869799498970174e-02
1.450000000000000000e+01 3.116739559374999772e+03 -1.129131922309850426e-02
1.500000000000000000e+01 3.116739559374999772e+03 -2.680955083023817939e-05
1.550000000000000000e+01 3.116739559374999772e+03 -6.614478486163728223e-04
1.600000000000000000e+01 3.116739559374999772e+03 -7.419405764424714077e-04
1.650000000000000000e+01 3.116739559374999772e+03 -2.306843454895141836e-04
1.700000000000000000e+01 3.116739559374999772e+03 3.424917140357042590e-04
1.750000000000000000e+01 3.116739559374999772e+03 -2.487611560683834557e-05
1.800000000000000000e+01 3.116739559374999772e+03 -1.992837426062611748e-04
1.850000000000000000e+01 3.116739559374999772e+03 9.011305141385545522e-05
1.900000000000000000e+01 3.116739559374999772e+03 -9.880090429602804945e-06
1.950000000000000000e+01 3.116739559374999772e+03 7.971611543488553453e-06
0.000000000000000000e+00 3.117781947187499554e+03 4.597004036587836601e-02
5.000000000000000000e-01 3.117781947187499554e+03 -6.075590962543152285e-02
1.000000000000000000e+00 3.117781947187499554e+03 1.278304755407080884e-02
1.500000000000000000e+00 3.117781947187499554e+03 -2.590638352774646443e-03
2.000000000000000000e+00 3.117781947187499554e+03 -1.561239857941395083e-03
2.500000000000000000e+00 3.117781947187499554e+03 -5.214031605749312043e-02
3.000000000000000000e+00 3.117781947187499554e+03 -1.619882506412895998e-03
3.500000000000000000e+00 3.117781947187499554e+03 -1.416594213369956265e-02
4.000000000000000000e+00 3.117781947187499554e+03 2.330957852576960934e-02
4.500000000000000000e+00 3.117781947187499554e+03 4.717178763181921475e-02
5.000000000000000000e+00 3.117781947187499554e+03 -2.242041900730201015e-02
5.500000000000000000e+00 3.117781947187499554e+03 -4.899436999138719745e-03
6.000000000000000000e+00 3.117781947187499554e+03 1.947078561465631977e-02
6.500000000000000000e+00 3.117781947187499554e+03 -5.893209386345103079e-02
7.000000000000000000e+00 3.117781947187499554e+03 1.540887511872551796e-02
7.500000000000000000e+00 3.117781947187499554e+03 -2.602347819527994072e-02
8.000000000000000000e+00 3.117781947187499554e+03 -5.546365466472976714e-03
8.500000000000000000e+00 3.117781947187499554e+03 1.541797235953474253e-02
9.000000000000000000e+00 3.117781947187499554e+03 -3.669766912719437529e-02
9.500000000000000000e+00 3.117781947187499554e+03 -3.408508927927050847e-02
1.000000000000000000e+01 3.117781947187499554e+03 -2.272141995824398727e-02
1.050000000000000000e+01 3.117781947187499554e+03 -8.336384507207734995e-02
1.100000000000000000e+01 3.117781947187499554e+03 -9.945817925722266750e-02
1.150000000000000000e+01 3.117781947187499554e+03 -9.785453230842007522e-02
1.200000000000000000e+01 3.117781947187499554e+03 -1.218295680248713680e-01
1.250000000000000000e+01 3.117781947187499554e+03 -5.864310169058856853e-02
1.300000000000000000e+01 3.117781947187499554e+03 -7.828879156284263008e-02
1.350000000000000000e+01 3.117781947187499554e+03 -2.724749384088955353e-02
1.400000000000000000e+01 3.117781947187499554e+03 -3.894073788241865508e-02
1.450000000000000000e+01 3.117781947187499554e+03 -1.128184838622104010e-02
1.500000000000000000e+01 3.117781947187499554e+03 1.692622863653710523e-05
1.550000000000000000e+01 3.117781947187499554e+03 -7.313962382146211401e-04
1.600000000000000000e+01 3.117781947187499554e+03 -6.942352912013848064e-04
1.650000000000000000e+01 3.117781947187499554e+03 -1.419252074015894133e-04
1.700000000000000000e+01 3.117781947187499554e+03 3.518399029084720055e-04
1.750000000000000000e+01 3.117781947187499554e+03 -3.817616508161814976e-05
1.800000000000000000e+01 3.117781947187499554e+03 -2.017868080396803825e-04
1.850000000000000000e+01 3.117781947187499554e+03 8.500813018766741926e-05
1.900000000000000000e+01 3.117781947187499554e+03 -2.595909831670818097e-06
1.950000000000000000e+01 3.117781947187499554e+03 4.357308170651610136e-06
0.000000000000000000e+00 3.118824335000000247e+03 4.343771640158846509e-02
5.000000000000000000e-01 3.118824335000000247e+03 -6.349430174782820513e-02
1.000000000000000000e+00 3.118824335000000247e+03 8.838269355360901455e-03
1.500000000000000000e+00 3.118824335000000247e+03 -1.277697388719017751e-04
2.000000000000000000e+00 3.118824335000000247e+03 -5.526278468598903523e-03
2.500000000000000000e+00 3.118824335000000247e+03 -4.684288566987668267e-02
3.000000000000000000e+00 3.118824335000000247e+03 -1.228492892434165874e-04
3.500000000000000000e+00 3.118824335000000247e+03 -1.234154342078948828e-02
4.000000000000000000e+00 3.118824335000000247e+03 2.427400934322493722e-02
4.500000000000000000e+00 3.118824335000000247e+03 4.618348823010465926e-02
5.000000000000000000e+00 3.118824335000000247e+03 -2.413073350190795413e-02
5.500000000000000000e+00 3.118824335000000247e+03 -5.370994394577320932e-03
6.000000000000000000e+00 3.118824335000000247e+03 1.793232590229575790e-02
6.500000000000000000e+00 3.118824335000000247e+03 -5.342343399363438244e-02
7.000000000000000000e+00 3.118824335000000247e+03 1.181090386697364499e-02
7.500000000000000000e+00 3.118824335000000247e+03 -2.843773432901348236e-02
8.000000000000000000e+00 3.118824335000000247e+03 -3.547840832426507086e-03
8.500000000000000000e+00 3.118824335000000247e+03 1.573204295179615395e-02
9.000000000000000000e+00 3.118824335000000247e+03 -3.781549091773631771e-02
9.500000000000000000e+00 3.118824335000000247e+03 -3.330662951802021432e-02
1.000000000000000000e+01 3.118824335000000247e+03 -2.627558321246963730e-02
1.050000000000000000e+01 3.118824335000000247e+03 -8.121233282306615509e-02
1.100000000000000000e+01 3.118824335000000247e+03 -9.955824553815849354e-02
1.150000000000000000e+01 3.118824335000000247e+03 -9.728309497675252659e-02
1.200000000000000000e+01 3.118824335000000247e+03 -1.236423162266104825e-01
1.250000000000000000e+01 3.118824335000000247e+03 -5.714004793431365359e-02
1.300000000000000000e+01 3.118824335000000247e+03 -7.926366005145830951e-02
1.350000000000000000e+01 3.118824335000000247e+03 -2.740184628855714052e-02
1.400000000000000000e+01 3.118824335000000247e+03 -3.965769066552744804e-02
1.450000000000000000e+01 3.118824335000000247e+03 -1.118262074742048390e-02
1.500000000000000000e+01 3.118824335000000247e+03 -1.834159163578531486e-05
1.550000000000000000e+01 3.118824335000000247e+03 -7.745198284391079926e-04
1.600000000000000000e+01 3.118824335000000247e+03 -6.562562789957000504e-04
1.650000000000000000e+01 3.118824335000000247e+03 -5.903423610743182111e-05
1.700000000000000000e+01 3.118824335000000247e+03 3.568908183597986074e-04
1.750000000000000000e+01 3.118824335000000247e+03 -5.058009408042940096e-05
1.800000000000000000e+01 3.118824335000000247e+03 -2.026310344112552497e-04
1.850000000000000000e+01 3.118824335000000247e+03 7.912782415925081743e-05
1.900000000000000000e+01 3.118824335000000247e+03 4.940080142765850452e-06
1.950000000000000000e+01 3.118824335000000247e+03 6.222567991879225677e-07
0.000000000000000000e+00 3.119866722812499575e+03 4.041566522281518636e-02
5.000000000000000000e-01 3.119866722812499575e+03 -6.523470686840904254e-02
1.000000000000000000e+00 3.119866722812499575e+03 4.380855523808782279e-03
1.500000000000000000e+00 3.119866722812499575e+03 2.944412034333407629e-03
2.000000000000000000e+00 3.119866722812499575e+03 -8.580416305566319207e-03
2.500000000000000000e+00 3.119866722812499575e+03 -4.166508963914856284e-02
3.000000000000000000e+00 3.119866722812499575e+03 1.963593898402620982e-03
3.500000000000000000e+00 3.119866722812499575e+03 -1.030061119398159933e-02
4.000000000000000000e+00 3.119866722812499575e+03 2.489630208210651813e-02
4.500000000000000000e+00 3.119866722812499575e+03 4.496472124651731961e-02
5.000000000000000000e+00 3.119866722812499575e+03 -2.565644070942907709e-02
5.500000000000000000e+00 3.119866722812499575e+03 -6.021826176589818377e-03
6.000000000000000000e+00 3.119866722812499575e+03 1.639766446969633668e-02
6.500000000000000000e+00 3.119866722812499575e+03 -4.790319340232045142e-02
7.000000000000000000e+00 3.119866722812499575e+03 8.081425694905738574e-03
7.500000000000000000e+00 3.119866722812499575e+03 -3.081444712327278262e-02
8.000000000000000000e+00 3.119866722812499575e+03 -1.689362616862256179e-03
8.500000000000000000e+00 3.119866722812499575e+03 1.621473247303546056e-02
9.000000000000000000e+00 3.119866722812499575e+03 -3.853977315967548750e-02
9.500000000000000000e+00 3.119866722812499575e+03 -3.203174607633991339e-02
1.000000000000000000e+01 3.119866722812499575e+03 -3.077359322600520947e-02
1.050000000000000000e+01 3.119866722812499575e+03 -7.871269383304876910e-02
1.100000000000000000e+01 3.119866722812499575e+03 -9.938699959069799417e-02
1.150000000000000000e+01 3.119866722812499575e+03 -9.692844771886345578e-02
1.200000000000000000e+01 3.119866722812499575e+03 -1.252613701837757276e-01
1.250000000000000000e+01 3.119866722812499575e+03 -5.617766461919228987e-02
1.300000000000000000e+01 3.119866722812499575e+03 -8.014612048278037248e-02
1.350000000000000000e+01 3.119866722812499575e+03 -2.776253363528448717e-02
1.400000000000000000e+01 3.119866722812499575e+03 -4.023531003548518059e-02
1.450000000000000000e+01 3.119866722812499575e+03 -1.097077955017842187e-02
1.500000000000000000e+01 3.119866722812499575e+03 -1.515262500133731760e-04
1.550000000000000000e+01 3.119866722812499575e+03 -7.901345202623599479e-04
1.600000000000000000e+01 3.119866722812499575e+03 -6.297620765594558970e-04
1.650000000000000000e+01 3.119866722812499575e+03 1.663048230299673990e-05
1.700000000000000000e+01 3.119866722812499575e+03 3.579569219330056722e-04
1.750000000000000000e+01 3.119866722812499575e+03 -6.173328617003269827e-05
1.800000000000000000e+01 3.119866722812499575e+03 -2.017156191999547267e-04
1.850000000000000000e+01 3.119866722812499575e+03 7.247978135791631113e-05
1.900000000000000000e+01 3.119866722812499575e+03 1.279214452712261918e-05
1.950000000000000000e+01 3.119866722812499575e+03 -3.102127053820088937e-06
0.000000000000000000e+00 3.120909110624999812e+03 3.686182231720423058e-02
5.000000000000000000e-01 3.120909110624999812e+03 -6.581877201891270235e-02
1.000000000000000000e+00 3.120909110624999812e+03 -6.006677994997406496e-04
1.500000000000000000e+00 3.120909110624999812e+03 6.666818549305237283e-03
2.000000000000000000e+00 3.120909110624999812e+03 -1.064357863763212321e-02
2.500000000000000000e+00 3.120909110624999812e+03 -3.669083865974571285e-02
3.000000000000000000e+00 3.120909110624999812e+03 4.571699561481989624e-03
3.500000000000000000e+00 3.120909110624999812e+03 -8.164880146168762218e-03
4.000000000000000000e+00 3.120909110624999812e+03 2.510491135914444047e-02
4.500000000000000000e+00 3.120909110624999812e+03 4.373383855179989455e-02
5.000000000000000000e+00 3.120909110624999812e+03 -2.702769052360052063e-02
5.500000000000000000e+00 3.120909110624999812e+03 -6.806830883596803189e-03
6.000000000000000000e+00 3.120909110624999812e+03 1.486730969477048289e-02
6.500000000000000000e+00 3.120909110624999812e+03 -4.241132300643915554e-02
7.000000000000000000e+00 3.120909110624999812e+03 4.298735140909823449e-03
7.500000000000000000e+00 3.120909110624999812e+03 -3.314518053240651796e-02
8.000000000000000000e+00 3.120909110624999812e+03 2.799250196395949573e-05
8.500000000000000000e+00 3.120909110624999812e+03 1.678977595818447605e-02
9.000000000000000000e+00 3.120909110624999812e+03 -3.889108367923403003e-02
9.500000000000000000e+00 3.120909110624999812e+03 -3.040349523110374985e-02
1.000000000000000000e+01 3.120909110624999812e+03 -3.605220626384965377e-02
1.050000000000000000e+01 3.120909110624999812e+03 -7.594382750552369776e-02
1.100000000000000000e+01 3.120909110624999812e+03 -9.896824407292881265e-02
1.150000000000000000e+01 3.120909110624999812e+03 -9.678327648497264679e-02
1.200000000000000000e+01 3.120909110624999812e+03 -1.267061590407511928e-01
1.250000000000000000e+01 3.120909110624999812e+03 -5.578995426806728636e-02
1.300000000000000000e+01 3.120909110624999812e+03 -8.097463837686519339e-02
1.350000000000000000e+01 3.120909110624999812e+03 -2.831986432946733898e-02
1.400000000000000000e+01 3.120909110624999812e+03 -4.063295772100759817e-02
1.450000000000000000e+01 3.120909110624999812e+03 -1.061771567733114582e-02
1.500000000000000000e+01 3.120909110624999812e+03 -3.900368150804851114e-04
1.550000000000000000e+01 3.120909110624999812e+03 -7.777128023405506171e-04
1.600000000000000000e+01 3.120909110624999812e+03 -6.135822941507843454e-04
1.650000000000000000e+01 3.120909110624999812e+03 8.235576083611839823e-05
1.700000000000000000e+01 3.120909110624999812e+03 3.553757309030265298e-04
1.750000000000000000e+01 3.120909110624999812e+03 -7.187225667780400360e-05
1.800000000000000000e+01 3.120909110624999812e+03 -1.988831122300797080e-04
1.850000000000000000e+01 3.120909110624999812e+03 6.524556707553231377e-05
1.900000000000000000e+01 3.120909110624999812e+03 2.060421089896109393e-05
1.950000000000000000e+01 3.120909110624999812e+03 -6.664481209220632829e-06
0.000000000000000000e+00 3.121951498437499595e+03 3.286695910985713148e-02
5.000000000000000000e-01 3.121951498437499595e+03 -6.520943643084219088e-02
1.000000000000000000e+00 3.121951498437499595e+03 -6.189427743336247539e-03
1.500000000000000000e+00 3.121951498437499595e+03 1.099887383734308999e-02
2.000000000000000000e+00 3.121951498437499595e+03 -1.168462489696402151e-02
2.500000000000000000e+00 3.121951498437499595e+03 -3.193028393336361931e-02
3.000000000000000000e+00 3.121951498437499595e+03 7.551798011955005753e-03
3.500000000000000000e+00 3.121951498437499595e+03 -6.092225452504851022e-03
4.000000000000000000e+00 3.121951498437499595e+03 2.488550293452152645e-02
4.500000000000000000e+00 3.121951498437499595e+03 4.256545982982401499e-02
5.000000000000000000e+00 3.121951498437499595e+03 -2.831093892591986586e-02
5.500000000000000000e+00 3.121951498437499595e+03 -7.702268668264105472e-03
6.000000000000000000e+00 3.121951498437499595e+03 1.333960602624892529e-02
6.500000000000000000e+00 3.121951498437499595e+03 -3.697995153687902437e-02
7.000000000000000000e+00 3.121951498437499595e+03 5.600231415149931795e-04
7.500000000000000000e+00 3.121951498437499595e+03 -3.532367118516413496e-02
8.000000000000000000e+00 3.121951498437499595e+03 1.542238368310795520e-03
8.500000000000000000e+00 3.121951498437499595e+03 1.740487363860120096e-02
9.000000000000000000e+00 3.121951498437499595e+03 -3.891458992173801174e-02
9.500000000000000000e+00 3.121951498437499595e+03 -2.844985183693825997e-02
1.000000000000000000e+01 3.121951498437499595e+03 -4.198603308744532775e-02
1.050000000000000000e+01 3.121951498437499595e+03 -7.292582702268581019e-02
1.100000000000000000e+01 3.121951498437499595e+03 -9.831765342483778092e-02
1.150000000000000000e+01 3.121951498437499595e+03 -9.687324341305512954e-02
1.200000000000000000e+01 3.121951498437499595e+03 -1.279941791367179560e-01
1.250000000000000000e+01 3.121951498437499595e+03 -5.602191866902549860e-02
1.300000000000000000e+01 3.121951498437499595e+03 -8.176597437417440495e-02
1.350000000000000000e+01 3.121951498437499595e+03 -2.905064977038784510e-02
1.400000000000000000e+01 3.121951498437499595e+03 -4.083079139469002194e-02
1.450000000000000000e+01 3.121951498437499595e+03 -1.012283641726247595e-02
1.500000000000000000e+01 3.121951498437499595e+03 -7.326674093758421416e-04
1.550000000000000000e+01 3.121951498437499595e+03 -7.317823057107243623e-04
1.600000000000000000e+01 3.121951498437499595e+03 -6.083318712724670833e-04
1.650000000000000000e+01 3.121951498437499595e+03 1.350426951361445680e-04
1.700000000000000000e+01 3.121951498437499595e+03 3.508285880498386643e-04
1.750000000000000000e+01 3.121951498437499595e+03 -8.123630270425744526e-05
1.800000000000000000e+01 3.121951498437499595e+03 -1.939414977082349419e-04
1.850000000000000000e+01 3.121951498437499595e+03 5.755858370033048807e-05
1.900000000000000000e+01 3.121951498437499595e+03 2.788604805755606661e-05
1.950000000000000000e+01 3.121951498437499595e+03 -9.934065374273626651e-06
0.000000000000000000e+00 3.122993886249999832e+03 2.858928507701091054e-02
5.000000000000000000e-01 3.122993886249999832e+03 -6.345667123160933509e-02
1.000000000000000000e+00 3.122993886249999832e+03 -1.234367060374404364e-02
1.500000000000000000e+00 3.122993886249999832e+03 1.586395281607556884e-02
2.000000000000000000e+00 3.122993886249999832e+03 -1.175640545834553963e-02
2.500000000000000000e+00 3.122993886249999832e+03 -2.741865043223831386e-02
3.000000000000000000e+00 3.122993886249999832e+03 1.086463207303289824e-02
3.500000000000000000e+00 3.122993886249999832e+03 -4.334409432498746891e-03
4.000000000000000000e+00 3.122993886249999832e+03 2.428902748999062569e-02
4.500000000000000000e+00 3.122993886249999832e+03 4.151517147900998100e-02
5.000000000000000000e+00 3.122993886249999832e+03 -2.953614017129526162e-02
5.500000000000000000e+00 3.122993886249999832e+03 -8.723828344173338578e-03
6.000000000000000000e+00 3.122993886249999832e+03 1.196880671305374649e-02
6.500000000000000000e+00 3.122993886249999832e+03 -3.172037099614925804e-02
7.000000000000000000e+00 3.122993886249999832e+03 -3.030427116467688826e-03
7.500000000000000000e+00 3.122993886249999832e+03 -3.725693513617042707e-02
8.000000000000000000e+00 3.122993886249999832e+03 2.717992077553424424e-03
8.500000000000000000e+00 3.122993886249999832e+03 1.791795492956751307e-02
9.000000000000000000e+00 3.122993886249999832e+03 -3.859652103436345821e-02
9.500000000000000000e+00 3.122993886249999832e+03 -2.616249669547982340e-02
1.000000000000000000e+01 3.122993886249999832e+03 -4.839515482786514028e-02
1.050000000000000000e+01 3.122993886249999832e+03 -6.968105477871701370e-02
1.100000000000000000e+01 3.122993886249999832e+03 -9.739078902269715510e-02
1.150000000000000000e+01 3.122993886249999832e+03 -9.714929130095330267e-02
1.200000000000000000e+01 3.122993886249999832e+03 -1.290752807125612744e-01
1.250000000000000000e+01 3.122993886249999832e+03 -5.692852693995959640e-02
1.300000000000000000e+01 3.122993886249999832e+03 -8.248225283040296063e-02
1.350000000000000000e+01 3.122993886249999832e+03 -2.994738091688603498e-02
1.400000000000000000e+01 3.122993886249999832e+03 -4.082637764636044136e-02
1.450000000000000000e+01 3.122993886249999832e+03 -9.508102713677630061e-03
1.500000000000000000e+01 3.122993886249999832e+03 -1.172738388036000893e-03
1.550000000000000000e+01 3.122993886249999832e+03 -6.464794418288138120e-04
1.600000000000000000e+01 3.122993886249999832e+03 -6.159623856146403259e-04
1.650000000000000000e+01 3.122993886249999832e+03 1.737836740841941974e-04
1.700000000000000000e+01 3.122993886249999832e+03 3.463863524926026659e-04
1.750000000000000000e+01 3.122993886249999832e+03 -8.929563840602824172e-05
1.800000000000000000e+01 3.122993886249999832e+03 -1.873169703129646949e-04
1.850000000000000000e+01 3.122993886249999832e+03 4.957453464098104007e-05
1.900000000000000000e+01 3.122993886249999832e+03 3.436036323798288101e-05
1.950000000000000000e+01 3.122993886249999832e+03 -1.281995266308396721e-05
0.000000000000000000e+00 3.124036274062499160e+03 2.410322958762086895e-02
5.000000000000000000e-01 3.124036274062499160e+03 -6.060259050999445424e-02
1.000000000000000000e+00 3.124036274062499160e+03 -1.895036818513561039e-02
1.500000000000000000e+00 3.124036274062499160e+03 2.123954387630437243e-02
2.000000000000000000e+00 3.124036274062499160e+03 -1.098459364129102805e-02
2.500000000000000000e+00 3.124036274062499160e+03 -2.318129716016602976e-02
3.000000000000000000e+00 3.124036274062499160e+03 1.439518763737669509e-02
3.500000000000000000e+00 3.124036274062499160e+03 -3.087381931071143514e-03
4.000000000000000000e+00 3.124036274062499160e+03 2.334342913659655239e-02
4.500000000000000000e+00 3.124036274062499160e+03 4.051173979173242762e-02
5.000000000000000000e+00 3.124036274062499160e+03 -3.069470589462487339e-02
5.500000000000000000e+00 3.124036274062499160e+03 -9.810125416954078303e-03
6.000000000000000000e+00 3.124036274062499160e+03 1.087797554270858447e-02
6.500000000000000000e+00 3.124036274062499160e+03 -2.672430717393486921e-02
7.000000000000000000e+00 3.124036274062499160e+03 -6.390979960678186932e-03
7.500000000000000000e+00 3.124036274062499160e+03 -3.891978872925054567e-02
8.000000000000000000e+00 3.124036274062499160e+03 3.408931803041394693e-03
8.500000000000000000e+00 3.124036274062499160e+03 1.813402746950484867e-02
9.000000000000000000e+00 3.124036274062499160e+03 -3.789308774725707457e-02
9.500000000000000000e+00 3.124036274062499160e+03 -2.356515477604213815e-02
1.000000000000000000e+01 3.124036274062499160e+03 -5.522247495477355245e-02
1.050000000000000000e+01 3.124036274062499160e+03 -6.616424730146328037e-02
1.100000000000000000e+01 3.124036274062499160e+03 -9.630240038720080942e-02
1.150000000000000000e+01 3.124036274062499160e+03 -9.757465330509834667e-02
1.200000000000000000e+01 3.124036274062499160e+03 -1.298796090855082741e-01
1.250000000000000000e+01 3.124036274062499160e+03 -5.855510804126223823e-02
1.300000000000000000e+01 3.124036274062499160e+03 -8.306838536861682609e-02
1.350000000000000000e+01 3.124036274062499160e+03 -3.102136395121300738e-02
1.400000000000000000e+01 3.124036274062499160e+03 -4.062802032279471537e-02
1.450000000000000000e+01 3.124036274062499160e+03 -8.792710324991520263e-03
1.500000000000000000e+01 3.124036274062499160e+03 -1.701563324908436647e-03
1.550000000000000000e+01 3.124036274062499160e+03 -5.202028334955635745e-04
1.600000000000000000e+01 3.124036274062499160e+03 -6.346500454837446497e-04
1.650000000000000000e+01 3.124036274062499160e+03 1.973242316859022036e-04
1.700000000000000000e+01 3.124036274062499160e+03 3.437297188292231707e-04
1.750000000000000000e+01 3.124036274062499160e+03 -9.577695691044649674e-05
1.800000000000000000e+01 3.124036274062499160e+03 -1.798091936213196194e-04
1.850000000000000000e+01 3.124036274062499160e+03 4.154441582216793856e-05
1.900000000000000000e+01 3.124036274062499160e+03 3.985600240775032891e-05
1.950000000000000000e+01 3.124036274062499160e+03 -1.526629429827177658e-05
0.000000000000000000e+00 3.125078661875000307e+03 1.954434064366875404e-02
5.000000000000000000e-01 3.125078661875000307e+03 -5.669377488051813990e-02
1.000000000000000000e+00 3.125078661875000307e+03 -2.590796501813415198e-02
1.500000000000000000e+00 3.125078661875000307e+03 2.699043124909990612e-02
2.000000000000000000e+00 3.125078661875000307e+03 -9.562207758454111667e-03
2.500000000000000000e+00 3.125078661875000307e+03 -1.920166478677657121e-02
3.000000000000000000e+00 3.125078661875000307e+03 1.795993978543276512e-02
3.500000000000000000e+00 3.125078661875000307e+03 -2.480061134521654650e-03
4.000000000000000000e+00 3.125078661875000307e+03 2.203112128114011192e-02
4.500000000000000000e+00 3.125078661875000307e+03 3.942546693764280991e-02
5.000000000000000000e+00 3.125078661875000307e+03 -3.178395003910686883e-02
5.500000000000000000e+00 3.125078661875000307e+03 -1.090576758281371419e-02
6.000000000000000000e+00 3.125078661875000307e+03 1.004073676913514769e-02
6.500000000000000000e+00 3.125078661875000307e+03 -2.196925107201273125e-02
7.000000000000000000e+00 3.125078661875000307e+03 -9.514723324582221448e-03
7.500000000000000000e+00 3.125078661875000307e+03 -4.025915952785142499e-02
8.000000000000000000e+00 3.125078661875000307e+03 3.434016860505382900e-03
8.500000000000000000e+00 3.125078661875000307e+03 1.797453651281179232e-02
9.000000000000000000e+00 3.125078661875000307e+03 -3.679495059306168991e-02
9.500000000000000000e+00 3.125078661875000307e+03 -2.073991202506723225e-02
1.000000000000000000e+01 3.125078661875000307e+03 -6.242097809865400360e-02
1.050000000000000000e+01 3.125078661875000307e+03 -6.229452330309621227e-02
1.100000000000000000e+01 3.125078661875000307e+03 -9.516324580789986554e-02
1.150000000000000000e+01 3.125078661875000307e+03 -9.826219520273370145e-02
1.200000000000000000e+01 3.125078661875000307e+03 -1.303600243607708764e-01
1.250000000000000000e+01 3.125078661875000307e+03 -6.087735887358170644e-02
1.300000000000000000e+01 3.125078661875000307e+03 -8.352175832367948749e-02
1.350000000000000000e+01 3.125078661875000307e+03 -3.222569160297684282e-02
1.400000000000000000e+01 3.125078661875000307e+03 -4.026727601275936763e-02
1.450000000000000000e+01 3.125078661875000307e+03 -7.999764183731864278e-03
1.500000000000000000e+01 3.125078661875000307e+03 -2.299416151507244124e-03
1.550000000000000000e+01 3.125078661875000307e+03 -3.590536439644417951e-04
1.600000000000000000e+01 3.125078661875000307e+03 -6.621029096141100787e-04
1.650000000000000000e+01 3.125078661875000307e+03 2.042651281594308455e-04
1.700000000000000000e+01 3.125078661875000307e+03 3.443607763326726702e-04
1.750000000000000000e+01 3.125078661875000307e+03 -1.005802999748664283e-04
1.800000000000000000e+01 3.125078661875000307e+03 -1.717552753098850219e-04
1.850000000000000000e+01 3.125078661875000307e+03 3.342437288561758306e-05
1.900000000000000000e+01 3.125078661875000307e+03 4.415985337917860371e-05
1.950000000000000000e+01 3.125078661875000307e+03 -1.693002671785472733e-05
0.000000000000000000e+00 3.126121049687499635e+03 1.518006032368452753e-02
5.000000000000000000e-01 3.126121049687499635e+03 -5.183512780530263181e-02
1.000000000000000000e+00 3.126121049687499635e+03 -3.308967864214247545e-02
1.500000000000000000e+00 3.126121049687499635e+03 3.309774649106046046e-02
2.000000000000000000e+00 3.126121049687499635e+03 -7.737438758169760608e-03
2.500000000000000000e+00 3.126121049687499635e+03 -1.548521115205087929e-02
3.000000000000000000e+00 3.126121049687499635e+03 2.140570681169940218e-02
3.500000000000000000e+00 3.126121049687499635e+03 -2.578198475597970156e-03
4.000000000000000000e+00 3.126121049687499635e+03 2.047782603533633561e-02
4.500000000000000000e+00 3.126121049687499635e+03 3.817567190178497438e-02
5.000000000000000000e+00 3.126121049687499635e+03 -3.285353785347467498e-02
5.500000000000000000e+00 3.126121049687499635e+03 -1.201076005308509588e-02
6.000000000000000000e+00 3.126121049687499635e+03 9.391171375524542259e-03
6.500000000000000000e+00 3.126121049687499635e+03 -1.750926681314403377e-02
7.000000000000000000e+00 3.126121049687499635e+03 -1.238539224687528091e-02
7.500000000000000000e+00 3.126121049687499635e+03 -4.132386670515851568e-02
8.000000000000000000e+00 3.126121049687499635e+03 2.775105260412383864e-03
8.500000000000000000e+00 3.126121049687499635e+03 1.739747823764941498e-02
9.000000000000000000e+00 3.126121049687499635e+03 -3.532901385545632322e-02
9.500000000000000000e+00 3.126121049687499635e+03 -1.782794052327810880e-02
1.000000000000000000e+01 3.126121049687499635e+03 -6.982837700397084846e-02
1.050000000000000000e+01 3.126121049687499635e+03 -5.808257629498857211e-02
1.100000000000000000e+01 3.126121049687499635e+03 -9.397589246659247830e-02
1.150000000000000000e+01 3.126121049687499635e+03 -9.931099037530422002e-02
1.200000000000000000e+01 3.126121049687499635e+03 -1.305027381385705232e-01
1.250000000000000000e+01 3.126121049687499635e+03 -6.383560937811594282e-02
1.300000000000000000e+01 3.126121049687499635e+03 -8.386877578182638793e-02
1.350000000000000000e+01 3.126121049687499635e+03 -3.351211578690181658e-02
1.400000000000000000e+01 3.126121049687499635e+03 -3.977025499035258260e-02
1.450000000000000000e+01 3.126121049687499635e+03 -7.179165789409289178e-03
1.500000000000000000e+01 3.126121049687499635e+03 -2.938500787405956115e-03
1.550000000000000000e+01 3.126121049687499635e+03 -1.723903794495005421e-04
1.600000000000000000e+01 3.126121049687499635e+03 -6.972363794383103653e-04
1.650000000000000000e+01 3.126121049687499635e+03 1.967846122950835640e-04
1.700000000000000000e+01 3.126121049687499635e+03 3.481051907098183006e-04
1.750000000000000000e+01 3.126121049687499635e+03 -1.035458080022293458e-04
1.800000000000000000e+01 3.126121049687499635e+03 -1.631266454889029795e-04
1.850000000000000000e+01 3.126121049687499635e+03 2.504074334463520559e-05
1.900000000000000000e+01 3.126121049687499635e+03 4.713057938102974983e-05
1.950000000000000000e+01 3.126121049687499635e+03 -1.732583564450038165e-05
0.000000000000000000e+00 3.127163437499999873e+03 1.126201431713784278e-02
5.000000000000000000e-01 3.127163437499999873e+03 -4.623114881735259502e-02
1.000000000000000000e+00 3.127163437499999873e+03 -4.031564673618998756e-02
1.500000000000000000e+00 3.127163437499999873e+03 3.955906965731634251e-02
2.000000000000000000e+00 3.127163437499999873e+03 -5.638436944215497598e-03
2.500000000000000000e+00 3.127163437499999873e+03 -1.201007788474417297e-02
3.000000000000000000e+00 3.127163437499999873e+03 2.455022811633395322e-02
3.500000000000000000e+00 3.127163437499999873e+03 -3.311315196558307396e-03
4.000000000000000000e+00 3.127163437499999873e+03 1.882584368129243055e-02
4.500000000000000000e+00 3.127163437499999873e+03 3.668195166902323001e-02
5.000000000000000000e+00 3.127163437499999873e+03 -3.398214691962640061e-02
5.500000000000000000e+00 3.127163437499999873e+03 -1.308078175640724206e-02
6.000000000000000000e+00 3.127163437499999873e+03 8.782994083293136842e-03
6.500000000000000000e+00 3.127163437499999873e+03 -1.339354678872999027e-02
7.000000000000000000e+00 3.127163437499999873e+03 -1.493816017019002594e-02
7.500000000000000000e+00 3.127163437499999873e+03 -4.221743243620360714e-02
8.000000000000000000e+00 3.127163437499999873e+03 1.516694469109306160e-03
8.500000000000000000e+00 3.127163437499999873e+03 1.634937584225949064e-02
9.000000000000000000e+00 3.127163437499999873e+03 -3.348557878749279515e-02
9.500000000000000000e+00 3.127163437499999873e+03 -1.492835169635144815e-02
1.000000000000000000e+01 3.127163437499999873e+03 -7.729432874250199981e-02
1.050000000000000000e+01 3.127163437499999873e+03 -5.359276086515357002e-02
1.100000000000000000e+01 3.127163437499999873e+03 -9.277973320174681682e-02
1.150000000000000000e+01 3.127163437499999873e+03 -1.007348357035632858e-01
1.200000000000000000e+01 3.127163437499999873e+03 -1.303552178014781016e-01
1.250000000000000000e+01 3.127163437499999873e+03 -6.732752293738401839e-02
1.300000000000000000e+01 3.127163437499999873e+03 -8.414381567819809171e-02
1.350000000000000000e+01 3.127163437499999873e+03 -3.487038536598411481e-02
1.400000000000000000e+01 3.127163437499999873e+03 -3.915781750650171311e-02
1.450000000000000000e+01 3.127163437499999873e+03 -6.370974273986231874e-03
1.500000000000000000e+01 3.127163437499999873e+03 -3.595849904687075174e-03
1.550000000000000000e+01 3.127163437499999873e+03 3.190346341299926111e-05
1.600000000000000000e+01 3.127163437499999873e+03 -7.383005069071436497e-04
1.650000000000000000e+01 3.127163437499999873e+03 1.786105104892700228e-04
1.700000000000000000e+01 3.127163437499999873e+03 3.541414443954354722e-04
1.750000000000000000e+01 3.127163437499999873e+03 -1.052916293678659340e-04
1.800000000000000000e+01 3.127163437499999873e+03 -1.536952828329984206e-04
1.850000000000000000e+01 3.127163437499999873e+03 1.663518667479439931e-05
1.900000000000000000e+01 3.127163437499999873e+03 4.859387845840414344e-05
1.950000000000000000e+01 3.127163437499999873e+03 -1.614509418443958372e-05
0.000000000000000000e+00 3.128205825312499655e+03 7.850995295279758479e-03
5.000000000000000000e-01 3.128205825312499655e+03 -4.004885448180071222e-02
1.000000000000000000e+00 3.128205825312499655e+03 -4.744542680075933966e-02
1.500000000000000000e+00 3.128205825312499655e+03 4.618525569133884873e-02
2.000000000000000000e+00 3.128205825312499655e+03 -3.313044703435118546e-03
2.500000000000000000e+00 3.128205825312499655e+03 -8.724364946762673545e-03
3.000000000000000000e+00 3.128205825312499655e+03 2.725173826719928458e-02
3.500000000000000000e+00 3.128205825312499655e+03 -4.578623460696339999e-03
4.000000000000000000e+00 3.128205825312499655e+03 1.706284601725330252e-02
4.500000000000000000e+00 3.128205825312499655e+03 3.496158691261566642e-02
5.000000000000000000e+00 3.128205825312499655e+03 -3.520605454919029098e-02
5.500000000000000000e+00 3.128205825312499655e+03 -1.405717040832556511e-02
6.000000000000000000e+00 3.128205825312499655e+03 8.063262439810882018e-03
6.500000000000000000e+00 3.128205825312499655e+03 -9.589235378342386706e-03
7.000000000000000000e+00 3.128205825312499655e+03 -1.713653189740924065e-02
7.500000000000000000e+00 3.128205825312499655e+03 -4.290944641972944951e-02
8.000000000000000000e+00 3.128205825312499655e+03 -2.865157506859957771e-04
8.500000000000000000e+00 3.128205825312499655e+03 1.479454262435201881e-02
9.000000000000000000e+00 3.128205825312499655e+03 -3.130896194022060597e-02
9.500000000000000000e+00 3.128205825312499655e+03 -1.210685688713450565e-02
1.000000000000000000e+01 3.128205825312499655e+03 -8.459591219824660890e-02
1.050000000000000000e+01 3.128205825312499655e+03 -4.891560576359529205e-02
1.100000000000000000e+01 3.128205825312499655e+03 -9.158845717455019186e-02
1.150000000000000000e+01 3.128205825312499655e+03 -1.025357604737348327e-01
1.200000000000000000e+01 3.128205825312499655e+03 -1.300184217071208015e-01
1.250000000000000000e+01 3.128205825312499655e+03 -7.122111378078106736e-02
1.300000000000000000e+01 3.128205825312499655e+03 -8.435121733492957630e-02
1.350000000000000000e+01 3.128205825312499655e+03 -3.626002579092568734e-02
1.400000000000000000e+01 3.128205825312499655e+03 -3.843415326138378135e-02
1.450000000000000000e+01 3.128205825312499655e+03 -5.601114439933399525e-03
1.500000000000000000e+01 3.128205825312499655e+03 -4.252329758258512407e-03
1.550000000000000000e+01 3.128205825312499655e+03 2.462699491798652635e-04
1.600000000000000000e+01 3.128205825312499655e+03 -7.852707611103694127e-04
1.650000000000000000e+01 3.128205825312499655e+03 1.505855047461393981e-04
1.700000000000000000e+01 3.128205825312499655e+03 3.644131401602058247e-04
1.750000000000000000e+01 3.128205825312499655e+03 -1.067426377026530962e-04
1.800000000000000000e+01 3.128205825312499655e+03 -1.433079019282443723e-04
1.850000000000000000e+01 3.128205825312499655e+03 8.678422646172570239e-06
1.900000000000000000e+01 3.128205825312499655e+03 4.834124424981673930e-05
1.950000000000000000e+01 3.128205825312499655e+03 -1.322386387845348807e-05
0.000000000000000000e+00 3.129248213124999893e+03 4.931515889797348680e-03
5.000000000000000000e-01 3.129248213124999893e+03 -3.341721390696993088e-02
1.000000000000000000e+00 3.129248213124999893e+03 -5.432806890618775697e-02
1.500000000000000000e+00 3.129248213124999893e+03 5.283475152647645195e-02
2.000000000000000000e+00 3.129248213124999893e+03 -9.282964128022673077e-04
2.500000000000000000e+00 3.129248213124999893e+03 -5.702271569874342236e-03
3.000000000000000000e+00 3.129248213124999893e+03 2.940196338277647342e-02
3.500000000000000000e+00 3.129248213124999893e+03 -6.291135326547486750e-03
4.000000000000000000e+00 3.129248213124999893e+03 1.509304632829581473e-02
4.500000000000000000e+00 3.129248213124999893e+03 3.306983981034181813e-02
5.000000000000000000e+00 3.129248213124999893e+03 -3.644708325649391456e-02
5.500000000000000000e+00 3.129248213124999893e+03 -1.492312193139741158e-02
6.000000000000000000e+00 3.129248213124999893e+03 7.143321774642567325e-03
6.500000000000000000e+00 3.129248213124999893e+03 -6.028348266246361109e-03
7.000000000000000000e+00 3.129248213124999893e+03 -1.898324128992910989e-02
7.500000000000000000e+00 3.129248213124999893e+03 -4.331072864161353980e-02
8.000000000000000000e+00 3.129248213124999893e+03 -2.581227756975315070e-03
8.500000000000000000e+00 3.129248213124999893e+03 1.270997414113054710e-02
9.000000000000000000e+00 3.129248213124999893e+03 -2.888667961412168250e-02
9.500000000000000000e+00 3.129248213124999893e+03 -9.496376638331452749e-03
1.000000000000000000e+01 3.129248213124999893e+03 -9.154147057049838443e-02
1.050000000000000000e+01 3.129248213124999893e+03 -4.410484470026078407e-02
1.100000000000000000e+01 3.129248213124999893e+03 -9.044999243462195637e-02
1.150000000000000000e+01 3.129248213124999893e+03 -1.046922641871061987e-01
1.200000000000000000e+01 3.129248213124999893e+03 -1.295288711638430956e-01
1.250000000000000000e+01 3.129248213124999893e+03 -7.544977883616360570e-02
1.300000000000000000e+01 3.129248213124999893e+03 -8.448673176755969183e-02
1.350000000000000000e+01 3.129248213124999893e+03 -3.764687824753624318e-02
1.400000000000000000e+01 3.129248213124999893e+03 -3.759152284700756352e-02
1.450000000000000000e+01 3.129248213124999893e+03 -4.881624305431922148e-03
1.500000000000000000e+01 3.129248213124999893e+03 -4.907571658950565449e-03
1.550000000000000000e+01 3.129248213124999893e+03 4.694783225016690943e-04
1.600000000000000000e+01 3.129248213124999893e+03 -8.366762256892005742e-04
1.650000000000000000e+01 3.129248213124999893e+03 1.118095554966624353e-04
1.700000000000000000e+01 3.129248213124999893e+03 3.809064104386315698e-04
1.750000000000000000e+01 3.129248213124999893e+03 -1.086634463781670272e-04
1.800000000000000000e+01 3.129248213124999893e+03 -1.318647988997157872e-04
1.850000000000000000e+01 3.129248213124999893e+03 1.679902220229560124e-06
1.900000000000000000e+01 3.129248213124999893e+03 4.593762611099299161e-05
1.950000000000000000e+01 3.129248213124999893e+03 -8.356262470513977432e-06
0.000000000000000000e+00 3.130290600937499221e+03 2.585820656335326324e-03
5.000000000000000000e-01 3.130290600937499221e+03 -2.646060861429621464e-02
1.000000000000000000e+00 3.130290600937499221e+03 -6.081641504422046624e-02
1.500000000000000000e+00 3.130290600937499221e+03 5.940842313376123313e-02
2.000000000000000000e+00 3.130290600937499221e+03 1.355396897256224645e-03
2.500000000000000000e+00 3.130290600937499221e+03 -3.050796742506817032e-03
3.000000000000000000e+00 3.130290600937499221e+03 3.087302829666419349e-02
3.500000000000000000e+00 3.130290600937499221e+03 -8.315867061406906693e-03
4.000000000000000000e+00 3.130290600937499221e+03 1.283978144191026509e-02
4.500000000000000000e+00 3.130290600937499221e+03 3.104412018364718570e-02
5.000000000000000000e+00 3.130290600937499221e+03 -3.760319186159828686e-02
5.500000000000000000e+00 3.130290600937499221e+03 -1.573070213577903650e-02
6.000000000000000000e+00 3.130290600937499221e+03 6.052643722724496481e-03
6.500000000000000000e+00 3.130290600937499221e+03 -2.705966303273495046e-03
7.000000000000000000e+00 3.130290600937499221e+03 -2.048708745827162309e-02
7.500000000000000000e+00 3.130290600937499221e+03 -4.337510355507846749e-02
8.000000000000000000e+00 3.130290600937499221e+03 -5.372686665823483802e-03
8.500000000000000000e+00 3.130290600937499221e+03 1.013879367806576511e-02
9.000000000000000000e+00 3.130290600937499221e+03 -2.620263081334255062e-02
9.500000000000000000e+00 3.130290600937499221e+03 -7.243260568575434627e-03
1.000000000000000000e+01 3.130290600937499221e+03 -9.789540379213207411e-02
1.050000000000000000e+01 3.130290600937499221e+03 -3.929843931855210581e-02
1.100000000000000000e+01 3.130290600937499221e+03 -8.941412738616469347e-02
1.150000000000000000e+01 3.130290600937499221e+03 -1.072016985052287597e-01
1.200000000000000000e+01 3.130290600937499221e+03 -1.288528405204587834e-01
1.250000000000000000e+01 3.130290600937499221e+03 -7.992041780457000144e-02
1.300000000000000000e+01 3.130290600937499221e+03 -8.457269747140319649e-02
1.350000000000000000e+01 3.130290600937499221e+03 -3.901070585525117512e-02
1.400000000000000000e+01 3.130290600937499221e+03 -3.663777914151498949e-02
1.450000000000000000e+01 3.130290600937499221e+03 -4.228632679853672020e-03
1.500000000000000000e+01 3.130290600937499221e+03 -5.569976817016125681e-03
1.550000000000000000e+01 3.130290600937499221e+03 7.000663862021024725e-04
1.600000000000000000e+01 3.130290600937499221e+03 -8.882346417863865203e-04
1.650000000000000000e+01 3.130290600937499221e+03 6.170204553951154683e-05
1.700000000000000000e+01 3.130290600937499221e+03 4.031118725616504258e-04
1.750000000000000000e+01 3.130290600937499221e+03 -1.114073013014589742e-04
1.800000000000000000e+01 3.130290600937499221e+03 -1.192529782225615369e-04
1.850000000000000000e+01 3.130290600937499221e+03 -4.033638816703937742e-06
1.900000000000000000e+01 3.130290600937499221e+03 4.118684631955785261e-05
1.950000000000000000e+01 3.130290600937499221e+03 -1.618596254107521957e-06
0.000000000000000000e+00 3.131332988749999913e+03 7.979934190997922932e-04
5.000000000000000000e-01 3.131332988749999913e+03 -1.931706628857121286e-02
1.000000000000000000e+00 3.131332988749999913e+03 -6.683422111067738314e-02
1.500000000000000000e+00 3.131332988749999913e+03 6.582860241570555326e-02
2.000000000000000000e+00 3.131332988749999913e+03 3.294115614192399000e-03
2.500000000000000000e+00 3.131332988749999913e+03 -8.199672988411486636e-04
3.000000000000000000e+00 3.131332988749999913e+03 3.145136602886339922e-02
3.500000000000000000e+00 3.131332988749999913e+03 -1.049981244120263071e-02
4.000000000000000000e+00 3.131332988749999913e+03 1.028585734004769207e-02
4.500000000000000000e+00 3.131332988749999913e+03 2.889731103127494635e-02
5.000000000000000000e+00 3.131332988749999913e+03 -3.863526077080203791e-02
5.500000000000000000e+00 3.131332988749999913e+03 -1.657923932023243688e-02
6.000000000000000000e+00 3.131332988749999913e+03 4.939795039158094599e-03
6.500000000000000000e+00 3.131332988749999913e+03 2.883926967881872069e-04
7.000000000000000000e+00 3.131332988749999913e+03 -2.158763931756650656e-02
7.500000000000000000e+00 3.131332988749999913e+03 -4.304637129799372686e-02
8.000000000000000000e+00 3.131332988749999913e+03 -8.641863233012856901e-03
8.500000000000000000e+00 3.131332988749999913e+03 7.162002549706707882e-03
9.000000000000000000e+00 3.131332988749999913e+03 -2.324571100486695283e-02
9.500000000000000000e+00 3.131332988749999913e+03 -5.438229051037084434e-03
1.000000000000000000e+01 3.131332988749999913e+03 -1.033647962419527166e-01
1.050000000000000000e+01 3.131332988749999913e+03 -3.478696373369589978e-02
1.100000000000000000e+01 3.131332988749999913e+03 -8.845763449182324212e-02
1.150000000000000000e+01 3.131332988749999913e+03 -1.100514664933537473e-01
1.200000000000000000e+01 3.131332988749999913e+03 -1.279368855883758482e-01
1.250000000000000000e+01 3.131332988749999913e+03 -8.447530983290091333e-02
1.300000000000000000e+01 3.131332988749999913e+03 -8.461134354632321442e-02
1.350000000000000000e+01 3.131332988749999913e+03 -4.031993430376813042e-02
1.400000000000000000e+01 3.131332988749999913e+03 -3.556960717738037736e-02
1.450000000000000000e+01 3.131332988749999913e+03 -3.690875330553314900e-03
1.500000000000000000e+01 3.131332988749999913e+03 -6.223454707112326817e-03
1.550000000000000000e+01 3.131332988749999913e+03 9.260615254419929171e-04
1.600000000000000000e+01 3.131332988749999913e+03 -9.360435403050366152e-04
1.650000000000000000e+01 3.131332988749999913e+03 1.258810799332538167e-06
1.700000000000000000e+01 3.131332988749999913e+03 4.297579021442605660e-04
1.750000000000000000e+01 3.131332988749999913e+03 -1.148150396163284784e-04
1.800000000000000000e+01 3.131332988749999913e+03 -1.054464879321627115e-04
1.850000000000000000e+01 3.131332988749999913e+03 -8.462917517896177607e-06
1.900000000000000000e+01 3.131332988749999913e+03 3.436592513335584142e-05
1.950000000000000000e+01 3.131332988749999913e+03 6.723998199021933332e-06
0.000000000000000000e+00 3.132375376562499696e+03 -5.510977736124485823e-04
5.000000000000000000e-01 3.132375376562499696e+03 -1.210504600899057689e-02
1.000000000000000000e+00 3.132375376562499696e+03 -7.231109797189352872e-02
1.500000000000000000e+00 3.132375376562499696e+03 7.210556654847198599e-02
2.000000000000000000e+00 3.132375376562499696e+03 4.572145002544825143e-03
2.500000000000000000e+00 3.132375376562499696e+03 1.077475522796717206e-03
3.000000000000000000e+00 3.132375376562499696e+03 3.093062013897248524e-02
3.500000000000000000e+00 3.132375376562499696e+03 -1.266642983237602563e-02
4.000000000000000000e+00 3.132375376562499696e+03 7.525272653153314804e-03
4.500000000000000000e+00 3.132375376562499696e+03 2.664951861013076240e-02
5.000000000000000000e+00 3.132375376562499696e+03 -3.954742975137035682e-02
5.500000000000000000e+00 3.132375376562499696e+03 -1.748939113137080309e-02
6.000000000000000000e+00 3.132375376562499696e+03 3.875961761069078668e-03
6.500000000000000000e+00 3.132375376562499696e+03 2.921353671920957473e-03
7.000000000000000000e+00 3.132375376562499696e+03 -2.220897440912967050e-02
7.500000000000000000e+00 3.132375376562499696e+03 -4.221129591054373353e-02
8.000000000000000000e+00 3.132375376562499696e+03 -1.241807321150812868e-02
8.500000000000000000e+00 3.132375376562499696e+03 3.972985277067229461e-03
9.000000000000000000e+00 3.132375376562499696e+03 -2.003921433976259617e-02
9.500000000000000000e+00 3.132375376562499696e+03 -4.304681854836919438e-03
1.000000000000000000e+01 3.132375376562499696e+03 -1.078031068511180468e-01
1.050000000000000000e+01 3.132375376562499696e+03 -3.062797778051633973e-02
1.100000000000000000e+01 3.132375376562499696e+03 -8.757457402189394724e-02
1.150000000000000000e+01 3.132375376562499696e+03 -1.130910255480389315e-01
1.200000000000000000e+01 3.132375376562499696e+03 -1.267286903524833530e-01
1.250000000000000000e+01 3.132375376562499696e+03 -8.899019175601183274e-02
1.300000000000000000e+01 3.132375376562499696e+03 -8.464419666582594093e-02
1.350000000000000000e+01 3.132375376562499696e+03 -4.153226001600786310e-02
1.400000000000000000e+01 3.132375376562499696e+03 -3.436257336550194164e-02
1.450000000000000000e+01 3.132375376562499696e+03 -3.309076506561232402e-03
1.500000000000000000e+01 3.132375376562499696e+03 -6.840926358629543375e-03
1.550000000000000000e+01 3.132375376562499696e+03 1.139750886215763238e-03
1.600000000000000000e+01 3.132375376562499696e+03 -9.788556032816575318e-04
1.650000000000000000e+01 3.132375376562499696e+03 -6.766390866534108305e-05
1.700000000000000000e+01 3.132375376562499696e+03 4.590399870078988673e-04
1.750000000000000000e+01 3.132375376562499696e+03 -1.189546061056524431e-04
1.800000000000000000e+01 3.132375376562499696e+03 -9.074811371033669836e-05
1.850000000000000000e+01 3.132375376562499696e+03 -1.173779381772836575e-05
1.900000000000000000e+01 3.132375376562499696e+03 2.571154533542849537e-05
1.950000000000000000e+01 3.132375376562499696e+03 1.648904408707060735e-05
0.000000000000000000e+00 3.133417764374999479e+03 -1.515281803826125503e-03
5.000000000000000000e-01 3.133417764374999479e+03 -4.962166916342916102e-03
1.000000000000000000e+00 3.133417764374999479e+03 -7.715106658664583339e-02
1.500000000000000000e+00 3.133417764374999479e+03 7.819613620090577755e-02
2.000000000000000000e+00 3.133417764374999479e+03 5.038749318469071779e-03
2.500000000000000000e+00 3.133417764374999479e+03 2.734891690189203244e-03
3.000000000000000000e+00 3.133417764374999479e+03 2.924991448715930087e-02
3.500000000000000000e+00 3.133417764374999479e+03 -1.467372671230880374e-02
4.000000000000000000e+00 3.133417764374999479e+03 4.691900096210072611e-03
4.500000000000000000e+00 3.133417764374999479e+03 2.424349683597524716e-02
5.000000000000000000e+00 3.133417764374999479e+03 -4.039366804889554102e-02
5.500000000000000000e+00 3.133417764374999479e+03 -1.839674138256619171e-02
6.000000000000000000e+00 3.133417764374999479e+03 2.832152401962243979e-03
6.500000000000000000e+00 3.133417764374999479e+03 5.268382547428786603e-03
7.000000000000000000e+00 3.133417764374999479e+03 -2.232341998035122441e-02
7.500000000000000000e+00 3.133417764374999479e+03 -4.078015588461490065e-02
8.000000000000000000e+00 3.133417764374999479e+03 -1.657889630657760627e-02
8.500000000000000000e+00 3.133417764374999479e+03 7.556309972681913949e-04
9.000000000000000000e+00 3.133417764374999479e+03 -1.669264941284962292e-02
9.500000000000000000e+00 3.133417764374999479e+03 -4.020240727758049581e-03
1.000000000000000000e+01 3.133417764374999479e+03 -1.111422948736114358e-01
1.050000000000000000e+01 3.133417764374999479e+03 -2.686628628482160691e-02
1.100000000000000000e+01 3.133417764374999479e+03 -8.674262551291807288e-02
1.150000000000000000e+01 3.133417764374999479e+03 -1.161631051256983571e-01
1.200000000000000000e+01 3.133417764374999479e+03 -1.252331197788981165e-01
1.250000000000000000e+01 3.133417764374999479e+03 -9.338274978203807419e-02
1.300000000000000000e+01 3.133417764374999479e+03 -8.466536969585568284e-02
1.350000000000000000e+01 3.133417764374999479e+03 -4.262887111235807297e-02
1.400000000000000000e+01 3.133417764374999479e+03 -3.302629310421715397e-02
1.450000000000000000e+01 3.133417764374999479e+03 -3.086538263999556806e-03
1.500000000000000000e+01 3.133417764374999479e+03 -7.396859680463008409e-03
1.550000000000000000e+01 3.133417764374999479e+03 1.336024262021656217e-03
1.600000000000000000e+01 3.133417764374999479e+03 -1.018739822042829049e-03
1.650000000000000000e+01 3.133417764374999479e+03 -1.414230124048410477e-04
1.700000000000000000e+01 3.133417764374999479e+03 4.889576215287302170e-04
1.750000000000000000e+01 3.133417764374999479e+03 -1.232914981592682672e-04
1.800000000000000000e+01 3.133417764374999479e+03 -7.559430176234722845e-05
1.850000000000000000e+01 3.133417764374999479e+03 -1.394395822159284237e-05
1.900000000000000000e+01 3.133417764374999479e+03 1.551512372460333309e-05
1.950000000000000000e+01 3.133417764374999479e+03 2.731012722448934716e-05
0.000000000000000000e+00 3.134460152187499716e+03 -2.119990275409678552e-03
5.000000000000000000e-01 3.134460152187499716e+03 2.043939002884256461e-03
1.000000000000000000e+00 3.134460152187499716e+03 -8.135968972221664652e-02
1.500000000000000000e+00 3.134460152187499716e+03 8.392329988553755282e-02
2.000000000000000000e+00 3.134460152187499716e+03 4.691269949328029897e-03
2.500000000000000000e+00 3.134460152187499716e+03 4.142043586162572240e-03
3.000000000000000000e+00 3.134460152187499716e+03 2.647087387625736421e-02
3.500000000000000000e+00 3.134460152187499716e+03 -1.655011662700161396e-02
4.000000000000000000e+00 3.134460152187499716e+03 1.796538683179747017e-03
4.500000000000000000e+00 3.134460152187499716e+03 2.171582254917713700e-02
5.000000000000000000e+00 3.134460152187499716e+03 -4.130294120125036633e-02
5.500000000000000000e+00 3.134460152187499716e+03 -1.920485746999828908e-02
6.000000000000000000e+00 3.134460152187499716e+03 1.839228724722980022e-03
6.500000000000000000e+00 3.134460152187499716e+03 7.429095947237154308e-03
7.000000000000000000e+00 3.134460152187499716e+03 -2.191688026607821471e-02
7.500000000000000000e+00 3.134460152187499716e+03 -3.876992028605476259e-02
8.000000000000000000e+00 3.134460152187499716e+03 -2.095520001197303042e-02
8.500000000000000000e+00 3.134460152187499716e+03 -2.358854989597940124e-03
9.000000000000000000e+00 3.134460152187499716e+03 -1.344805353688895144e-02
9.500000000000000000e+00 3.134460152187499716e+03 -4.592792210201561073e-03
1.000000000000000000e+01 3.134460152187499716e+03 -1.133199960050974009e-01
1.050000000000000000e+01 3.134460152187499716e+03 -2.366507015958767626e-02
1.100000000000000000e+01 3.134460152187499716e+03 -8.589324590780889057e-02
1.150000000000000000e+01 3.134460152187499716e+03 -1.192492140022105851e-01
1.200000000000000000e+01 3.134460152187499716e+03 -1.234891929751973372e-01
1.250000000000000000e+01 3.134460152187499716e+03 -9.755710893465437128e-02
1.300000000000000000e+01 3.134460152187499716e+03 -8.463718873765871398e-02
1.350000000000000000e+01 3.134460152187499716e+03 -4.362564340387864448e-02
1.400000000000000000e+01 3.134460152187499716e+03 -3.159441246263307995e-02
1.450000000000000000e+01 3.134460152187499716e+03 -2.998462357496977249e-03
1.500000000000000000e+01 3.134460152187499716e+03 -7.876270832637630170e-03
1.550000000000000000e+01 3.134460152187499716e+03 1.504563114974793352e-03
1.600000000000000000e+01 3.134460152187499716e+03 -1.057562513572209238e-03
1.650000000000000000e+01 3.134460152187499716e+03 -2.137909954463844181e-04
1.700000000000000000e+01 3.134460152187499716e+03 5.176629653267780448e-04
1.750000000000000000e+01 3.134460152187499716e+03 -1.276109231411447231e-04
1.800000000000000000e+01 3.134460152187499716e+03 -5.987574336804778684e-05
1.850000000000000000e+01 3.134460152187499716e+03 -1.520437470652607353e-05
1.900000000000000000e+01 3.134460152187499716e+03 4.049368409416785739e-06
1.950000000000000000e+01 3.134460152187499716e+03 3.883112015153959121e-05
0.000000000000000000e+00 3.135502539999999044e+03 -2.399840849451614824e-03
5.000000000000000000e-01 3.135502539999999044e+03 8.787818932968026811e-03
1.000000000000000000e+00 3.135502539999999044e+03 -8.493620918220014249e-02
1.500000000000000000e+00 3.135502539999999044e+03 8.907118498874129486e-02
2.000000000000000000e+00 3.135502539999999044e+03 3.647561305830419702e-03
2.500000000000000000e+00 3.135502539999999044e+03 5.303585839942804962e-03
3.000000000000000000e+00 3.135502539999999044e+03 2.265914393543734875e-02
3.500000000000000000e+00 3.135502539999999044e+03 -1.831210905701531610e-02
4.000000000000000000e+00 3.135502539999999044e+03 -1.211347001779681859e-03
4.500000000000000000e+00 3.135502539999999044e+03 1.912985068533637478e-02
5.000000000000000000e+00 3.135502539999999044e+03 -4.229498307661934409e-02
5.500000000000000000e+00 3.135502539999999044e+03 -1.994119097761901105e-02
6.000000000000000000e+00 3.135502539999999044e+03 9.887729233049654277e-04
6.500000000000000000e+00 3.135502539999999044e+03 9.417813030701355226e-03
7.000000000000000000e+00 3.135502539999999044e+03 -2.102618250913455486e-02
7.500000000000000000e+00 3.135502539999999044e+03 -3.619497195524535443e-02
8.000000000000000000e+00 3.135502539999999044e+03 -2.540767918589622101e-02
8.500000000000000000e+00 3.135502539999999044e+03 -5.263347917959563214e-03
9.000000000000000000e+00 3.135502539999999044e+03 -1.047676129935433756e-02
9.500000000000000000e+00 3.135502539999999044e+03 -5.938402354289473370e-03
1.000000000000000000e+01 3.135502539999999044e+03 -1.143011033941732785e-01
1.050000000000000000e+01 3.135502539999999044e+03 -2.103621899944747159e-02
1.100000000000000000e+01 3.135502539999999044e+03 -8.508732527843558546e-02
1.150000000000000000e+01 3.135502539999999044e+03 -1.223384045085065958e-01
1.200000000000000000e+01 3.135502539999999044e+03 -1.215823656140553044e-01
1.250000000000000000e+01 3.135502539999999044e+03 -1.014741137770281409e-01
1.300000000000000000e+01 3.135502539999999044e+03 -8.457703642311673042e-02
1.350000000000000000e+01 3.135502539999999044e+03 -4.454753697236927407e-02
1.400000000000000000e+01 3.135502539999999044e+03 -3.012843285251637360e-02
1.450000000000000000e+01 3.135502539999999044e+03 -3.021330140199746366e-03
1.500000000000000000e+01 3.135502539999999044e+03 -8.279416908237618306e-03
1.550000000000000000e+01 3.135502539999999044e+03 1.639719526700674597e-03
1.600000000000000000e+01 3.135502539999999044e+03 -1.095823508491300825e-03
1.650000000000000000e+01 3.135502539999999044e+03 -2.796197535095260359e-04
1.700000000000000000e+01 3.135502539999999044e+03 5.436508984855938824e-04
1.750000000000000000e+01 3.135502539999999044e+03 -1.324119750504193960e-04
1.800000000000000000e+01 3.135502539999999044e+03 -4.345436979907387783e-05
1.850000000000000000e+01 3.135502539999999044e+03 -1.576174409919923252e-05
1.900000000000000000e+01 3.135502539999999044e+03 -8.500049872204088779e-06
1.950000000000000000e+01 3.135502539999999044e+03 5.086638265948877573e-05
0.000000000000000000e+00 3.136544927812499282e+03 -2.430532347465241914e-03
5.000000000000000000e-01 3.136544927812499282e+03 1.511308694868973568e-02
1.000000000000000000e+00 3.136544927812499282e+03 -8.781298770746759352e-02
1.500000000000000000e+00 3.136544927812499282e+03 9.357315463539944700e-02
2.000000000000000000e+00 3.136544927812499282e+03 1.984204686842894021e-03
2.500000000000000000e+00 3.136544927812499282e+03 6.194213010638427268e-03
3.000000000000000000e+00 3.136544927812499282e+03 1.800319745793815124e-02
3.500000000000000000e+00 3.136544927812499282e+03 -1.986470394897090971e-02
4.000000000000000000e+00 3.136544927812499282e+03 -4.194531615440840258e-03
4.500000000000000000e+00 3.136544927812499282e+03 1.643131237842507600e-02
5.000000000000000000e+00 3.136544927812499282e+03 -4.325575746951050571e-02
5.500000000000000000e+00 3.136544927812499282e+03 -2.063655700495519926e-02
6.000000000000000000e+00 3.136544927812499282e+03 3.390880248466637652e-04
6.500000000000000000e+00 3.136544927812499282e+03 1.129735471328645671e-02
7.000000000000000000e+00 3.136544927812499282e+03 -1.971731886507181730e-02
7.500000000000000000e+00 3.136544927812499282e+03 -3.307061669655324970e-02
8.000000000000000000e+00 3.136544927812499282e+03 -2.965986459857166552e-02
8.500000000000000000e+00 3.136544927812499282e+03 -7.929438199409307234e-03
9.000000000000000000e+00 3.136544927812499282e+03 -7.957364467651993276e-03
9.500000000000000000e+00 3.136544927812499282e+03 -7.861635764865738951e-03
1.000000000000000000e+01 3.136544927812499282e+03 -1.140715236626464318e-01
1.050000000000000000e+01 3.136544927812499282e+03 -1.908546713551657198e-02
1.100000000000000000e+01 3.136544927812499282e+03 -8.444115142511689209e-02
1.150000000000000000e+01 3.136544927812499282e+03 -1.253586927197865020e-01
1.200000000000000000e+01 3.136544927812499282e+03 -1.196597559483888323e-01
1.250000000000000000e+01 3.136544927812499282e+03 -1.051196137006905618e-01
1.300000000000000000e+01 3.136544927812499282e+03 -8.447852975774114426e-02
1.350000000000000000e+01 3.136544927812499282e+03 -4.540501630724674831e-02
1.400000000000000000e+01 3.136544927812499282e+03 -2.873027905635198997e-02
1.450000000000000000e+01 3.136544927812499282e+03 -3.130685838434444507e-03
1.500000000000000000e+01 3.136544927812499282e+03 -8.601424208281699055e-03
1.550000000000000000e+01 3.136544927812499282e+03 1.743648323034207226e-03
1.600000000000000000e+01 3.136544927812499282e+03 -1.134539519933843322e-03
1.650000000000000000e+01 3.136544927812499282e+03 -3.384745794862775519e-04
1.700000000000000000e+01 3.136544927812499282e+03 5.669433352708698600e-04
1.750000000000000000e+01 3.136544927812499282e+03 -1.379342563783694190e-04
1.800000000000000000e+01 3.136544927812499282e+03 -2.655754006917532124e-05
1.850000000000000000e+01 3.136544927812499282e+03 -1.570627109863215155e-05
1.900000000000000000e+01 3.136544927812499282e+03 -2.196266901327164511e-05
1.950000000000000000e+01 3.136544927812499282e+03 6.312536535594873133e-05
0.000000000000000000e+00 3.137587315624999519e+03 -2.270755742047805750e-03
5.000000000000000000e-01 3.137587315624999519e+03 2.102208965567957388e-02
1.000000000000000000e+00 3.137587315624999519e+03 -8.990186796815265169e-02
1.500000000000000000e+00 3.137587315624999519e+03 9.741520530843293668e-02
2.000000000000000000e+00 3.137587315624999519e+03 -2.070887994622415992e-04
2.500000000000000000e+00 3.137587315624999519e+03 6.760541793808932769e-03
3.000000000000000000e+00 3.137587315624999519e+03 1.276570074851300120e-02
3.500000000000000000e+00 3.137587315624999519e+03 -2.115411399133487746e-02
4.000000000000000000e+00 3.137587315624999519e+03 -6.961588385425203362e-03
4.500000000000000000e+00 3.137587315624999519e+03 1.362781184788794744e-02
5.000000000000000000e+00 3.137587315624999519e+03 -4.413958045829791815e-02
5.500000000000000000e+00 3.137587315624999519e+03 -2.129657511162874953e-02
6.000000000000000000e+00 3.137587315624999519e+03 -1.495544173539052179e-04
6.500000000000000000e+00 3.137587315624999519e+03 1.317165151538645870e-02
7.000000000000000000e+00 3.137587315624999519e+03 -1.811930069856357295e-02
7.500000000000000000e+00 3.137587315624999519e+03 -2.948565710868075035e-02
8.000000000000000000e+00 3.137587315624999519e+03 -3.343922764901977041e-02
8.500000000000000000e+00 3.137587315624999519e+03 -1.037131832864279964e-02
9.000000000000000000e+00 3.137587315624999519e+03 -6.050035277130996585e-03
9.500000000000000000e+00 3.137587315624999519e+03 -1.022813664663688865e-02
1.000000000000000000e+01 3.137587315624999519e+03 -1.127233386241353330e-01
1.050000000000000000e+01 3.137587315624999519e+03 -1.796730941634146206e-02
1.100000000000000000e+01 3.137587315624999519e+03 -8.397832585632354629e-02
1.150000000000000000e+01 3.137587315624999519e+03 -1.282710894109886646e-01
1.200000000000000000e+01 3.137587315624999519e+03 -1.178714862509412237e-01
1.250000000000000000e+01 3.137587315624999519e+03 -1.084293930250059684e-01
1.300000000000000000e+01 3.137587315624999519e+03 -8.436908921987262833e-02
1.350000000000000000e+01 3.137587315624999519e+03 -4.621129876212850401e-02
1.400000000000000000e+01 3.137587315624999519e+03 -2.744118686980560884e-02
1.450000000000000000e+01 3.137587315624999519e+03 -3.293787735515664276e-03
1.500000000000000000e+01 3.137587315624999519e+03 -8.850102823758487086e-03
1.550000000000000000e+01 3.137587315624999519e+03 1.822233761108988694e-03
1.600000000000000000e+01 3.137587315624999519e+03 -1.174597150574859319e-03
1.650000000000000000e+01 3.137587315624999519e+03 -3.910382633326982770e-04
1.700000000000000000e+01 3.137587315624999519e+03 5.876452144753587263e-04
1.750000000000000000e+01 3.137587315624999519e+03 -1.440305225969713279e-04
1.800000000000000000e+01 3.137587315624999519e+03 -9.395920331680062703e-06
1.850000000000000000e+01 3.137587315624999519e+03 -1.513308990070748787e-05
1.900000000000000000e+01 3.137587315624999519e+03 -3.613894551835084175e-05
1.950000000000000000e+01 3.137587315624999519e+03 7.523793446312931085e-05
0.000000000000000000e+00 3.138629703437499757e+03 -2.055350804642236146e-03
5.000000000000000000e-01 3.138629703437499757e+03 2.646187794997296658e-02
1.000000000000000000e+00 3.138629703437499757e+03 -9.114731677178043723e-02
1.500000000000000000e+00 3.138629703437499757e+03 1.005396863686290054e-01
2.000000000000000000e+00 3.138629703437499757e+03 -2.709686389884155989e-03
2.500000000000000000e+00 3.138629703437499757e+03 6.911406728548966961e-03
3.000000000000000000e+00 3.138629703437499757e+03 7.031174762148507777e-03
3.500000000000000000e+00 3.138629703437499757e+03 -2.217356061722381214e-02
4.000000000000000000e+00 3.138629703437499757e+03 -9.459035218976214951e-03
4.500000000000000000e+00 3.138629703437499757e+03 1.080015357123045687e-02
5.000000000000000000e+00 3.138629703437499757e+03 -4.488544714308537881e-02
5.500000000000000000e+00 3.138629703437499757e+03 -2.196311765975555649e-02
6.000000000000000000e+00 3.138629703437499757e+03 -5.366942461828872217e-04
6.500000000000000000e+00 3.138629703437499757e+03 1.501305736700913121e-02
7.000000000000000000e+00 3.138629703437499757e+03 -1.631732362508052023e-02
7.500000000000000000e+00 3.138629703437499757e+03 -2.560860256122707290e-02
8.000000000000000000e+00 3.138629703437499757e+03 -3.656701160102643344e-02
8.500000000000000000e+00 3.138629703437499757e+03 -1.256843826844382048e-02
9.000000000000000000e+00 3.138629703437499757e+03 -4.865729127473450259e-03
9.500000000000000000e+00 3.138629703437499757e+03 -1.287848010252199728e-02
1.000000000000000000e+01 3.138629703437499757e+03 -1.104115389224210181e-01
1.050000000000000000e+01 3.138629703437499757e+03 -1.765399223631540851e-02
1.100000000000000000e+01 3.138629703437499757e+03 -8.373394458167002230e-02
1.150000000000000000e+01 3.138629703437499757e+03 -1.310126146710470785e-01
1.200000000000000000e+01 3.138629703437499757e+03 -1.163163502612770406e-01
1.250000000000000000e+01 3.138629703437499757e+03 -1.113473477878536844e-01
1.300000000000000000e+01 3.138629703437499757e+03 -8.431419271447802843e-02
1.350000000000000000e+01 3.138629703437499757e+03 -4.697693201964978776e-02
1.400000000000000000e+01 3.138629703437499757e+03 -2.628697682678558800e-02
1.450000000000000000e+01 3.138629703437499757e+03 -3.493329721298945364e-03
1.500000000000000000e+01 3.138629703437499757e+03 -9.033432410321361183e-03
1.550000000000000000e+01 3.138629703437499757e+03 1.881080334901751982e-03
1.600000000000000000e+01 3.138629703437499757e+03 -1.217329341831802731e-03
1.650000000000000000e+01 3.138629703437499757e+03 -4.358085716732903428e-04
1.700000000000000000e+01 3.138629703437499757e+03 6.046257140750719867e-04
1.750000000000000000e+01 3.138629703437499757e+03 -1.499637083927836964e-04
1.800000000000000000e+01 3.138629703437499757e+03 7.817770265550351140e-06
1.850000000000000000e+01 3.138629703437499757e+03 -1.412930006649253399e-05
1.900000000000000000e+01 3.138629703437499757e+03 -5.073778160965821353e-05
1.950000000000000000e+01 3.138629703437499757e+03 8.678171744442765990e-05
0.000000000000000000e+00 3.139672091249999539e+03 -1.917836554976749472e-03
5.000000000000000000e-01 3.139672091249999539e+03 3.131521106187292597e-02
1.000000000000000000e+00 3.139672091249999539e+03 -9.158019411299604673e-02
1.500000000000000000e+00 3.139672091249999539e+03 1.028011706999233665e-01
2.000000000000000000e+00 3.139672091249999539e+03 -5.399186634614570358e-03
2.500000000000000000e+00 3.139672091249999539e+03 6.603634269452545932e-03
3.000000000000000000e+00 3.139672091249999539e+03 8.554845539644666350e-04
3.500000000000000000e+00 3.139672091249999539e+03 -2.286903495337481995e-02
4.000000000000000000e+00 3.139672091249999539e+03 -1.161776690784170445e-02
4.500000000000000000e+00 3.139672091249999539e+03 7.987263471034202617e-03
5.000000000000000000e+00 3.139672091249999539e+03 -4.538292554780458399e-02
5.500000000000000000e+00 3.139672091249999539e+03 -2.264612932318546892e-02
6.000000000000000000e+00 3.139672091249999539e+03 -7.467144709477169066e-04
6.500000000000000000e+00 3.139672091249999539e+03 1.669183899813990804e-02
7.000000000000000000e+00 3.139672091249999539e+03 -1.436940736666284663e-02
7.500000000000000000e+00 3.139672091249999539e+03 -2.154213066047911893e-02
8.000000000000000000e+00 3.139672091249999539e+03 -3.898131939462386869e-02
8.500000000000000000e+00 3.139672091249999539e+03 -1.448103869352729625e-02
9.000000000000000000e+00 3.139672091249999539e+03 -4.379874001134340632e-03
9.500000000000000000e+00 3.139672091249999539e+03 -1.558783294619377376e-02
1.000000000000000000e+01 3.139672091249999539e+03 -1.072686718672975076e-01
1.050000000000000000e+01 3.139672091249999539e+03 -1.808876019336504853e-02
1.100000000000000000e+01 3.139672091249999539e+03 -8.380849289299450999e-02
1.150000000000000000e+01 3.139672091249999539e+03 -1.334636972046820413e-01
1.200000000000000000e+01 3.139672091249999539e+03 -1.151041954557765756e-01
1.250000000000000000e+01 3.139672091249999539e+03 -1.138122579807602092e-01
1.300000000000000000e+01 3.139672091249999539e+03 -8.432590827426350577e-02
1.350000000000000000e+01 3.139672091249999539e+03 -4.772856865981370961e-02
1.400000000000000000e+01 3.139672091249999539e+03 -2.528879183566566310e-02
1.450000000000000000e+01 3.139672091249999539e+03 -3.727510226053123554e-03
1.500000000000000000e+01 3.139672091249999539e+03 -9.149561057375970793e-03
1.550000000000000000e+01 3.139672091249999539e+03 1.922488908137498119e-03
1.600000000000000000e+01 3.139672091249999539e+03 -1.264269251753687715e-03
1.650000000000000000e+01 3.139672091249999539e+03 -4.726768908292509680e-04
1.700000000000000000e+01 3.139672091249999539e+03 6.169164835553332671e-04
1.750000000000000000e+01 3.139672091249999539e+03 -1.548728623261471651e-04
1.800000000000000000e+01 3.139672091249999539e+03 2.457810411282711146e-05
1.850000000000000000e+01 3.139672091249999539e+03 -1.277681493653046812e-05
1.900000000000000000e+01 3.139672091249999539e+03 -6.527677305811798423e-05
1.950000000000000000e+01 3.139672091249999539e+03 9.712984007353464599e-05
0.000000000000000000e+00 3.140714479062499777e+03 -1.994031835224111503e-03
5.000000000000000000e-01 3.140714479062499777e+03 3.552577140546835793e-02
1.000000000000000000e+00 3.140714479062499777e+03 -9.109738510841579318e-02
1.500000000000000000e+00 3.140714479062499777e+03 1.040030626060663294e-01
2.000000000000000000e+00 3.140714479062499777e+03 -8.140029571198395889e-03
[truncated: 2,503,440 more chars]
