# Supplementary material for: Multipolar electric and magnetic contributions to sum-frequency generation spectra reveal biaxial interfacial water structure
Source: Nat Commun. 2026 May 13;17:4333. doi: 10.1038/s41467-026-72345-4 (PMC13172427; doi:10.1038/s41467-026-72345-4)
Supplement: Supplementary file 3 — Source data [file 41467_2026_72345_MOESM3_ESM.zip › SourceData/Fig3(c).txt]

theta,phi, value
1.800000071525573730e+00 -1.782000122070312500e+02 1.525339484214782715e-01
5.399999618530273438e+00 -1.782000122070312500e+02 2.456724494695663452e-01
9.000000000000000000e+00 -1.782000122070312500e+02 2.475109994411468506e-01
1.260000038146972656e+01 -1.782000122070312500e+02 2.557631433010101318e-01
1.619999885559082031e+01 -1.782000122070312500e+02 2.409327477216720581e-01
1.979999923706054688e+01 -1.782000122070312500e+02 2.577388882637023926e-01
2.339999961853027344e+01 -1.782000122070312500e+02 2.674686908721923828e-01
2.700000000000000000e+01 -1.782000122070312500e+02 2.852863669395446777e-01
3.059999656677246094e+01 -1.782000122070312500e+02 2.903170585632324219e-01
3.419999694824218750e+01 -1.782000122070312500e+02 3.241052031517028809e-01
3.779999923706054688e+01 -1.782000122070312500e+02 3.255120217800140381e-01
4.139999771118164062e+01 -1.782000122070312500e+02 3.659445345401763916e-01
4.500000000000000000e+01 -1.782000122070312500e+02 4.075584113597869873e-01
4.859999847412109375e+01 -1.782000122070312500e+02 4.376483857631683350e-01
5.219999694824218750e+01 -1.782000122070312500e+02 4.852526485919952393e-01
5.579999923706054688e+01 -1.782000122070312500e+02 5.149852037429809570e-01
5.939999771118164062e+01 -1.782000122070312500e+02 5.619098544120788574e-01
6.299999618530273438e+01 -1.782000122070312500e+02 6.353112459182739258e-01
6.659999847412109375e+01 -1.782000122070312500e+02 7.003726959228515625e-01
7.019999694824218750e+01 -1.782000122070312500e+02 7.809059619903564453e-01
7.380000305175781250e+01 -1.782000122070312500e+02 8.407338857650756836e-01
7.739999389648437500e+01 -1.782000122070312500e+02 9.224291443824768066e-01
8.099999237060546875e+01 -1.782000122070312500e+02 1.004626512527465820e+00
8.459999847412109375e+01 -1.782000122070312500e+02 1.093541502952575684e+00
8.819999694824218750e+01 -1.782000122070312500e+02 1.204944491386413574e+00
9.180000305175781250e+01 -1.782000122070312500e+02 1.284574031829833984e+00
9.540000152587890625e+01 -1.782000122070312500e+02 1.375825166702270508e+00
9.900000000000000000e+01 -1.782000122070312500e+02 1.425081253051757812e+00
1.026000061035156250e+02 -1.782000122070312500e+02 1.512915968894958496e+00
1.061999969482421875e+02 -1.782000122070312500e+02 1.516581058502197266e+00
1.097999954223632812e+02 -1.782000122070312500e+02 1.528941869735717773e+00
1.133999938964843750e+02 -1.782000122070312500e+02 1.538772583007812500e+00
1.170000076293945312e+02 -1.782000122070312500e+02 1.515126109123229980e+00
1.205999984741210938e+02 -1.782000122070312500e+02 1.474592685699462891e+00
1.241999893188476562e+02 -1.782000122070312500e+02 1.394223451614379883e+00
1.277999954223632812e+02 -1.782000122070312500e+02 1.305376052856445312e+00
1.313999938964843750e+02 -1.782000122070312500e+02 1.178176283836364746e+00
1.350000000000000000e+02 -1.782000122070312500e+02 1.088147282600402832e+00
1.385999908447265625e+02 -1.782000122070312500e+02 9.921744465827941895e-01
1.421999969482421875e+02 -1.782000122070312500e+02 8.830825090408325195e-01
1.458000030517578125e+02 -1.782000122070312500e+02 7.622910141944885254e-01
1.494000091552734375e+02 -1.782000122070312500e+02 6.969860196113586426e-01
1.530000000000000000e+02 -1.782000122070312500e+02 6.027119159698486328e-01
1.565999908447265625e+02 -1.782000122070312500e+02 5.310280919075012207e-01
1.601999969482421875e+02 -1.782000122070312500e+02 4.312773048877716064e-01
1.638000030517578125e+02 -1.782000122070312500e+02 4.109870195388793945e-01
1.673999938964843750e+02 -1.782000122070312500e+02 3.618378639221191406e-01
1.710000000000000000e+02 -1.782000122070312500e+02 3.036954700946807861e-01
1.746000061035156250e+02 -1.782000122070312500e+02 3.175773024559020996e-01
1.782000122070312500e+02 -1.782000122070312500e+02 3.057534694671630859e-01
1.800000071525573730e+00 -1.746000061035156250e+02 1.921963244676589966e-01
5.399999618530273438e+00 -1.746000061035156250e+02 2.316543608903884888e-01
9.000000000000000000e+00 -1.746000061035156250e+02 2.296911031007766724e-01
1.260000038146972656e+01 -1.746000061035156250e+02 2.807720005512237549e-01
1.619999885559082031e+01 -1.746000061035156250e+02 2.630640864372253418e-01
1.979999923706054688e+01 -1.746000061035156250e+02 2.679328024387359619e-01
2.339999961853027344e+01 -1.746000061035156250e+02 2.603611648082733154e-01
2.700000000000000000e+01 -1.746000061035156250e+02 2.775413990020751953e-01
3.059999656677246094e+01 -1.746000061035156250e+02 3.133197426795959473e-01
3.419999694824218750e+01 -1.746000061035156250e+02 3.235360980033874512e-01
3.779999923706054688e+01 -1.746000061035156250e+02 3.442763388156890869e-01
4.139999771118164062e+01 -1.746000061035156250e+02 3.770734667778015137e-01
4.500000000000000000e+01 -1.746000061035156250e+02 4.155479967594146729e-01
4.859999847412109375e+01 -1.746000061035156250e+02 4.343540668487548828e-01
5.219999694824218750e+01 -1.746000061035156250e+02 4.788293242454528809e-01
5.579999923706054688e+01 -1.746000061035156250e+02 5.251414775848388672e-01
5.939999771118164062e+01 -1.746000061035156250e+02 5.730497241020202637e-01
6.299999618530273438e+01 -1.746000061035156250e+02 6.302502751350402832e-01
6.659999847412109375e+01 -1.746000061035156250e+02 7.154058218002319336e-01
7.019999694824218750e+01 -1.746000061035156250e+02 7.798482775688171387e-01
7.380000305175781250e+01 -1.746000061035156250e+02 8.610572218894958496e-01
7.739999389648437500e+01 -1.746000061035156250e+02 9.486489295959472656e-01
8.099999237060546875e+01 -1.746000061035156250e+02 1.031193614006042480e+00
8.459999847412109375e+01 -1.746000061035156250e+02 1.086591482162475586e+00
8.819999694824218750e+01 -1.746000061035156250e+02 1.192322611808776855e+00
9.180000305175781250e+01 -1.746000061035156250e+02 1.282503485679626465e+00
9.540000152587890625e+01 -1.746000061035156250e+02 1.362854123115539551e+00
9.900000000000000000e+01 -1.746000061035156250e+02 1.442548990249633789e+00
1.026000061035156250e+02 -1.746000061035156250e+02 1.506666183471679688e+00
1.061999969482421875e+02 -1.746000061035156250e+02 1.503228187561035156e+00
1.097999954223632812e+02 -1.746000061035156250e+02 1.506614208221435547e+00
1.133999938964843750e+02 -1.746000061035156250e+02 1.504333376884460449e+00
1.170000076293945312e+02 -1.746000061035156250e+02 1.478006720542907715e+00
1.205999984741210938e+02 -1.746000061035156250e+02 1.440738320350646973e+00
1.241999893188476562e+02 -1.746000061035156250e+02 1.362330555915832520e+00
1.277999954223632812e+02 -1.746000061035156250e+02 1.254006505012512207e+00
1.313999938964843750e+02 -1.746000061035156250e+02 1.178330183029174805e+00
1.350000000000000000e+02 -1.746000061035156250e+02 1.075516819953918457e+00
1.385999908447265625e+02 -1.746000061035156250e+02 9.909083247184753418e-01
1.421999969482421875e+02 -1.746000061035156250e+02 8.528149724006652832e-01
1.458000030517578125e+02 -1.746000061035156250e+02 7.574949264526367188e-01
1.494000091552734375e+02 -1.746000061035156250e+02 6.420820951461791992e-01
1.530000000000000000e+02 -1.746000061035156250e+02 6.043465733528137207e-01
1.565999908447265625e+02 -1.746000061035156250e+02 5.120531320571899414e-01
1.601999969482421875e+02 -1.746000061035156250e+02 4.516772627830505371e-01
1.638000030517578125e+02 -1.746000061035156250e+02 3.798467218875885010e-01
1.673999938964843750e+02 -1.746000061035156250e+02 3.543578982353210449e-01
1.710000000000000000e+02 -1.746000061035156250e+02 3.595349192619323730e-01
1.746000061035156250e+02 -1.746000061035156250e+02 2.764578461647033691e-01
1.782000122070312500e+02 -1.746000061035156250e+02 3.195615708827972412e-01
1.800000071525573730e+00 -1.710000000000000000e+02 2.542120814323425293e-01
5.399999618530273438e+00 -1.710000000000000000e+02 2.201307117938995361e-01
9.000000000000000000e+00 -1.710000000000000000e+02 2.507878243923187256e-01
1.260000038146972656e+01 -1.710000000000000000e+02 2.466943860054016113e-01
1.619999885559082031e+01 -1.710000000000000000e+02 2.572663426399230957e-01
1.979999923706054688e+01 -1.710000000000000000e+02 2.708041667938232422e-01
2.339999961853027344e+01 -1.710000000000000000e+02 2.770715355873107910e-01
2.700000000000000000e+01 -1.710000000000000000e+02 2.911207079887390137e-01
3.059999656677246094e+01 -1.710000000000000000e+02 3.139888346195220947e-01
3.419999694824218750e+01 -1.710000000000000000e+02 3.509070277214050293e-01
3.779999923706054688e+01 -1.710000000000000000e+02 3.589804172515869141e-01
4.139999771118164062e+01 -1.710000000000000000e+02 3.920969069004058838e-01
4.500000000000000000e+01 -1.710000000000000000e+02 4.260951578617095947e-01
4.859999847412109375e+01 -1.710000000000000000e+02 4.636541903018951416e-01
5.219999694824218750e+01 -1.710000000000000000e+02 5.037041306495666504e-01
5.579999923706054688e+01 -1.710000000000000000e+02 5.329265594482421875e-01
5.939999771118164062e+01 -1.710000000000000000e+02 5.894210338592529297e-01
6.299999618530273438e+01 -1.710000000000000000e+02 6.533249616622924805e-01
6.659999847412109375e+01 -1.710000000000000000e+02 6.958894729614257812e-01
7.019999694824218750e+01 -1.710000000000000000e+02 7.917867898941040039e-01
7.380000305175781250e+01 -1.710000000000000000e+02 8.550611734390258789e-01
7.739999389648437500e+01 -1.710000000000000000e+02 9.632712602615356445e-01
8.099999237060546875e+01 -1.710000000000000000e+02 1.002257943153381348e+00
8.459999847412109375e+01 -1.710000000000000000e+02 1.091648459434509277e+00
8.819999694824218750e+01 -1.710000000000000000e+02 1.180509686470031738e+00
9.180000305175781250e+01 -1.710000000000000000e+02 1.264863848686218262e+00
9.540000152587890625e+01 -1.710000000000000000e+02 1.350781321525573730e+00
9.900000000000000000e+01 -1.710000000000000000e+02 1.407612442970275879e+00
1.026000061035156250e+02 -1.710000000000000000e+02 1.457113385200500488e+00
1.061999969482421875e+02 -1.710000000000000000e+02 1.521450281143188477e+00
1.097999954223632812e+02 -1.710000000000000000e+02 1.499500036239624023e+00
1.133999938964843750e+02 -1.710000000000000000e+02 1.500006079673767090e+00
1.170000076293945312e+02 -1.710000000000000000e+02 1.448651313781738281e+00
1.205999984741210938e+02 -1.710000000000000000e+02 1.391204714775085449e+00
1.241999893188476562e+02 -1.710000000000000000e+02 1.346174836158752441e+00
1.277999954223632812e+02 -1.710000000000000000e+02 1.229661583900451660e+00
1.313999938964843750e+02 -1.710000000000000000e+02 1.175993442535400391e+00
1.350000000000000000e+02 -1.710000000000000000e+02 1.062288761138916016e+00
1.385999908447265625e+02 -1.710000000000000000e+02 9.550832509994506836e-01
1.421999969482421875e+02 -1.710000000000000000e+02 8.442413210868835449e-01
1.458000030517578125e+02 -1.710000000000000000e+02 7.486768364906311035e-01
1.494000091552734375e+02 -1.710000000000000000e+02 6.662232875823974609e-01
1.530000000000000000e+02 -1.710000000000000000e+02 5.806179642677307129e-01
1.565999908447265625e+02 -1.710000000000000000e+02 5.104040503501892090e-01
1.601999969482421875e+02 -1.710000000000000000e+02 4.475073814392089844e-01
1.638000030517578125e+02 -1.710000000000000000e+02 4.008948802947998047e-01
1.673999938964843750e+02 -1.710000000000000000e+02 3.394480049610137939e-01
1.710000000000000000e+02 -1.710000000000000000e+02 3.197703659534454346e-01
1.746000061035156250e+02 -1.710000000000000000e+02 2.821556329727172852e-01
1.782000122070312500e+02 -1.710000000000000000e+02 2.444949597120285034e-01
1.800000071525573730e+00 -1.673999938964843750e+02 2.727181911468505859e-01
5.399999618530273438e+00 -1.673999938964843750e+02 2.415018528699874878e-01
9.000000000000000000e+00 -1.673999938964843750e+02 2.682026028633117676e-01
1.260000038146972656e+01 -1.673999938964843750e+02 2.178370654582977295e-01
1.619999885559082031e+01 -1.673999938964843750e+02 2.456461340188980103e-01
1.979999923706054688e+01 -1.673999938964843750e+02 2.483139932155609131e-01
2.339999961853027344e+01 -1.673999938964843750e+02 3.008737862110137939e-01
2.700000000000000000e+01 -1.673999938964843750e+02 2.977150678634643555e-01
3.059999656677246094e+01 -1.673999938964843750e+02 3.121467828750610352e-01
3.419999694824218750e+01 -1.673999938964843750e+02 3.520017564296722412e-01
3.779999923706054688e+01 -1.673999938964843750e+02 3.524163067340850830e-01
4.139999771118164062e+01 -1.673999938964843750e+02 3.896481990814208984e-01
4.500000000000000000e+01 -1.673999938964843750e+02 4.370978474617004395e-01
4.859999847412109375e+01 -1.673999938964843750e+02 4.791866242885589600e-01
5.219999694824218750e+01 -1.673999938964843750e+02 5.165072679519653320e-01
5.579999923706054688e+01 -1.673999938964843750e+02 5.605366826057434082e-01
5.939999771118164062e+01 -1.673999938964843750e+02 6.159713268280029297e-01
6.299999618530273438e+01 -1.673999938964843750e+02 6.834484934806823730e-01
6.659999847412109375e+01 -1.673999938964843750e+02 7.250558733940124512e-01
7.019999694824218750e+01 -1.673999938964843750e+02 8.068502545356750488e-01
7.380000305175781250e+01 -1.673999938964843750e+02 8.701595067977905273e-01
7.739999389648437500e+01 -1.673999938964843750e+02 9.535532593727111816e-01
8.099999237060546875e+01 -1.673999938964843750e+02 1.037573695182800293e+00
8.459999847412109375e+01 -1.673999938964843750e+02 1.101861715316772461e+00
8.819999694824218750e+01 -1.673999938964843750e+02 1.201229214668273926e+00
9.180000305175781250e+01 -1.673999938964843750e+02 1.274796485900878906e+00
9.540000152587890625e+01 -1.673999938964843750e+02 1.337590217590332031e+00
9.900000000000000000e+01 -1.673999938964843750e+02 1.407635092735290527e+00
1.026000061035156250e+02 -1.673999938964843750e+02 1.425405144691467285e+00
1.061999969482421875e+02 -1.673999938964843750e+02 1.456365585327148438e+00
1.097999954223632812e+02 -1.673999938964843750e+02 1.452860355377197266e+00
1.133999938964843750e+02 -1.673999938964843750e+02 1.449630856513977051e+00
1.170000076293945312e+02 -1.673999938964843750e+02 1.427405834197998047e+00
1.205999984741210938e+02 -1.673999938964843750e+02 1.371644973754882812e+00
1.241999893188476562e+02 -1.673999938964843750e+02 1.311576247215270996e+00
1.277999954223632812e+02 -1.673999938964843750e+02 1.217060565948486328e+00
1.313999938964843750e+02 -1.673999938964843750e+02 1.124881744384765625e+00
1.350000000000000000e+02 -1.673999938964843750e+02 1.010035753250122070e+00
1.385999908447265625e+02 -1.673999938964843750e+02 9.572460055351257324e-01
1.421999969482421875e+02 -1.673999938964843750e+02 8.288327455520629883e-01
1.458000030517578125e+02 -1.673999938964843750e+02 7.370232939720153809e-01
1.494000091552734375e+02 -1.673999938964843750e+02 6.459330916404724121e-01
1.530000000000000000e+02 -1.673999938964843750e+02 5.966775417327880859e-01
1.565999908447265625e+02 -1.673999938964843750e+02 4.960013329982757568e-01
1.601999969482421875e+02 -1.673999938964843750e+02 4.341785907745361328e-01
1.638000030517578125e+02 -1.673999938964843750e+02 3.769985437393188477e-01
1.673999938964843750e+02 -1.673999938964843750e+02 3.752385675907135010e-01
1.710000000000000000e+02 -1.673999938964843750e+02 3.621509969234466553e-01
1.746000061035156250e+02 -1.673999938964843750e+02 2.624073326587677002e-01
1.782000122070312500e+02 -1.673999938964843750e+02 3.806531429290771484e-01
1.800000071525573730e+00 -1.638000030517578125e+02 1.898294091224670410e-01
5.399999618530273438e+00 -1.638000030517578125e+02 2.491153031587600708e-01
9.000000000000000000e+00 -1.638000030517578125e+02 2.499821484088897705e-01
1.260000038146972656e+01 -1.638000030517578125e+02 2.547867000102996826e-01
1.619999885559082031e+01 -1.638000030517578125e+02 2.466674745082855225e-01
1.979999923706054688e+01 -1.638000030517578125e+02 2.962931990623474121e-01
2.339999961853027344e+01 -1.638000030517578125e+02 3.003254234790802002e-01
2.700000000000000000e+01 -1.638000030517578125e+02 3.179461359977722168e-01
3.059999656677246094e+01 -1.638000030517578125e+02 3.461897671222686768e-01
3.419999694824218750e+01 -1.638000030517578125e+02 3.606460392475128174e-01
3.779999923706054688e+01 -1.638000030517578125e+02 3.824607729911804199e-01
4.139999771118164062e+01 -1.638000030517578125e+02 4.144833981990814209e-01
4.500000000000000000e+01 -1.638000030517578125e+02 4.426233470439910889e-01
4.859999847412109375e+01 -1.638000030517578125e+02 4.786748886108398438e-01
5.219999694824218750e+01 -1.638000030517578125e+02 5.453339815139770508e-01
5.579999923706054688e+01 -1.638000030517578125e+02 5.860575437545776367e-01
5.939999771118164062e+01 -1.638000030517578125e+02 6.670938730239868164e-01
6.299999618530273438e+01 -1.638000030517578125e+02 6.990783214569091797e-01
6.659999847412109375e+01 -1.638000030517578125e+02 7.853077054023742676e-01
7.019999694824218750e+01 -1.638000030517578125e+02 8.425278663635253906e-01
7.380000305175781250e+01 -1.638000030517578125e+02 9.064221382141113281e-01
7.739999389648437500e+01 -1.638000030517578125e+02 9.876629114151000977e-01
8.099999237060546875e+01 -1.638000030517578125e+02 1.060270428657531738e+00
8.459999847412109375e+01 -1.638000030517578125e+02 1.118098974227905273e+00
8.819999694824218750e+01 -1.638000030517578125e+02 1.210922718048095703e+00
9.180000305175781250e+01 -1.638000030517578125e+02 1.298014760017395020e+00
9.540000152587890625e+01 -1.638000030517578125e+02 1.354306936264038086e+00
9.900000000000000000e+01 -1.638000030517578125e+02 1.380284190177917480e+00
1.026000061035156250e+02 -1.638000030517578125e+02 1.404415607452392578e+00
1.061999969482421875e+02 -1.638000030517578125e+02 1.413956403732299805e+00
1.097999954223632812e+02 -1.638000030517578125e+02 1.458256125450134277e+00
1.133999938964843750e+02 -1.638000030517578125e+02 1.432883739471435547e+00
1.170000076293945312e+02 -1.638000030517578125e+02 1.417614579200744629e+00
1.205999984741210938e+02 -1.638000030517578125e+02 1.351252555847167969e+00
1.241999893188476562e+02 -1.638000030517578125e+02 1.298788189888000488e+00
1.277999954223632812e+02 -1.638000030517578125e+02 1.203512072563171387e+00
1.313999938964843750e+02 -1.638000030517578125e+02 1.086661815643310547e+00
1.350000000000000000e+02 -1.638000030517578125e+02 9.880436062812805176e-01
1.385999908447265625e+02 -1.638000030517578125e+02 8.853178024291992188e-01
1.421999969482421875e+02 -1.638000030517578125e+02 8.112775683403015137e-01
1.458000030517578125e+02 -1.638000030517578125e+02 7.251404523849487305e-01
1.494000091552734375e+02 -1.638000030517578125e+02 6.187601685523986816e-01
1.530000000000000000e+02 -1.638000030517578125e+02 5.771037936210632324e-01
1.565999908447265625e+02 -1.638000030517578125e+02 5.043604969978332520e-01
1.601999969482421875e+02 -1.638000030517578125e+02 4.480126202106475830e-01
1.638000030517578125e+02 -1.638000030517578125e+02 3.920790255069732666e-01
1.673999938964843750e+02 -1.638000030517578125e+02 3.423886895179748535e-01
1.710000000000000000e+02 -1.638000030517578125e+02 3.486981689929962158e-01
1.746000061035156250e+02 -1.638000030517578125e+02 3.139197528362274170e-01
1.782000122070312500e+02 -1.638000030517578125e+02 2.997249662876129150e-01
1.800000071525573730e+00 -1.601999969482421875e+02 2.196213304996490479e-01
5.399999618530273438e+00 -1.601999969482421875e+02 2.510676085948944092e-01
9.000000000000000000e+00 -1.601999969482421875e+02 2.264715582132339478e-01
1.260000038146972656e+01 -1.601999969482421875e+02 2.606162130832672119e-01
1.619999885559082031e+01 -1.601999969482421875e+02 2.760844528675079346e-01
1.979999923706054688e+01 -1.601999969482421875e+02 2.826316058635711670e-01
2.339999961853027344e+01 -1.601999969482421875e+02 3.009229302406311035e-01
2.700000000000000000e+01 -1.601999969482421875e+02 3.354969918727874756e-01
3.059999656677246094e+01 -1.601999969482421875e+02 3.494431078433990479e-01
3.419999694824218750e+01 -1.601999969482421875e+02 3.941373527050018311e-01
3.779999923706054688e+01 -1.601999969482421875e+02 4.154807925224304199e-01
4.139999771118164062e+01 -1.601999969482421875e+02 4.518094062805175781e-01
4.500000000000000000e+01 -1.601999969482421875e+02 4.862112104892730713e-01
4.859999847412109375e+01 -1.601999969482421875e+02 5.465245246887207031e-01
5.219999694824218750e+01 -1.601999969482421875e+02 5.773948431015014648e-01
5.579999923706054688e+01 -1.601999969482421875e+02 6.293293833732604980e-01
5.939999771118164062e+01 -1.601999969482421875e+02 7.065463662147521973e-01
6.299999618530273438e+01 -1.601999969482421875e+02 7.534598112106323242e-01
6.659999847412109375e+01 -1.601999969482421875e+02 8.025042414665222168e-01
7.019999694824218750e+01 -1.601999969482421875e+02 8.768517374992370605e-01
7.380000305175781250e+01 -1.601999969482421875e+02 9.535684585571289062e-01
7.739999389648437500e+01 -1.601999969482421875e+02 1.022472143173217773e+00
8.099999237060546875e+01 -1.601999969482421875e+02 1.110958456993103027e+00
8.459999847412109375e+01 -1.601999969482421875e+02 1.163503050804138184e+00
8.819999694824218750e+01 -1.601999969482421875e+02 1.220774888992309570e+00
9.180000305175781250e+01 -1.601999969482421875e+02 1.250112056732177734e+00
9.540000152587890625e+01 -1.601999969482421875e+02 1.344916701316833496e+00
9.900000000000000000e+01 -1.601999969482421875e+02 1.373359203338623047e+00
1.026000061035156250e+02 -1.601999969482421875e+02 1.395094156265258789e+00
1.061999969482421875e+02 -1.601999969482421875e+02 1.392343640327453613e+00
1.097999954223632812e+02 -1.601999969482421875e+02 1.377729296684265137e+00
1.133999938964843750e+02 -1.601999969482421875e+02 1.370037078857421875e+00
1.170000076293945312e+02 -1.601999969482421875e+02 1.347061514854431152e+00
1.205999984741210938e+02 -1.601999969482421875e+02 1.306903839111328125e+00
1.241999893188476562e+02 -1.601999969482421875e+02 1.213805556297302246e+00
1.277999954223632812e+02 -1.601999969482421875e+02 1.161069750785827637e+00
1.313999938964843750e+02 -1.601999969482421875e+02 1.029878616333007812e+00
1.350000000000000000e+02 -1.601999969482421875e+02 9.323897361755371094e-01
1.385999908447265625e+02 -1.601999969482421875e+02 8.723874092102050781e-01
1.421999969482421875e+02 -1.601999969482421875e+02 7.635990381240844727e-01
1.458000030517578125e+02 -1.601999969482421875e+02 6.798086762428283691e-01
1.494000091552734375e+02 -1.601999969482421875e+02 6.322876214981079102e-01
1.530000000000000000e+02 -1.601999969482421875e+02 5.363386273384094238e-01
1.565999908447265625e+02 -1.601999969482421875e+02 4.723716378211975098e-01
1.601999969482421875e+02 -1.601999969482421875e+02 4.293739497661590576e-01
1.638000030517578125e+02 -1.601999969482421875e+02 3.822661340236663818e-01
1.673999938964843750e+02 -1.601999969482421875e+02 3.486776947975158691e-01
1.710000000000000000e+02 -1.601999969482421875e+02 3.349167704582214355e-01
1.746000061035156250e+02 -1.601999969482421875e+02 3.246021568775177002e-01
1.782000122070312500e+02 -1.601999969482421875e+02 2.542156577110290527e-01
1.800000071525573730e+00 -1.565999908447265625e+02 1.958342790603637695e-01
5.399999618530273438e+00 -1.565999908447265625e+02 2.709360420703887939e-01
9.000000000000000000e+00 -1.565999908447265625e+02 2.235274612903594971e-01
1.260000038146972656e+01 -1.565999908447265625e+02 2.234081029891967773e-01
1.619999885559082031e+01 -1.565999908447265625e+02 2.744434475898742676e-01
1.979999923706054688e+01 -1.565999908447265625e+02 2.861772179603576660e-01
2.339999961853027344e+01 -1.565999908447265625e+02 3.088703155517578125e-01
2.700000000000000000e+01 -1.565999908447265625e+02 3.507690131664276123e-01
3.059999656677246094e+01 -1.565999908447265625e+02 3.744235932826995850e-01
3.419999694824218750e+01 -1.565999908447265625e+02 3.972838521003723145e-01
3.779999923706054688e+01 -1.565999908447265625e+02 4.272515177726745605e-01
4.139999771118164062e+01 -1.565999908447265625e+02 4.905928969383239746e-01
4.500000000000000000e+01 -1.565999908447265625e+02 5.017426609992980957e-01
4.859999847412109375e+01 -1.565999908447265625e+02 5.609229207038879395e-01
5.219999694824218750e+01 -1.565999908447265625e+02 6.187738180160522461e-01
5.579999923706054688e+01 -1.565999908447265625e+02 6.650343537330627441e-01
5.939999771118164062e+01 -1.565999908447265625e+02 7.339322566986083984e-01
6.299999618530273438e+01 -1.565999908447265625e+02 8.195844888687133789e-01
6.659999847412109375e+01 -1.565999908447265625e+02 8.745395541191101074e-01
7.019999694824218750e+01 -1.565999908447265625e+02 9.325572848320007324e-01
7.380000305175781250e+01 -1.565999908447265625e+02 9.611639976501464844e-01
7.739999389648437500e+01 -1.565999908447265625e+02 1.033150196075439453e+00
8.099999237060546875e+01 -1.565999908447265625e+02 1.111737251281738281e+00
8.459999847412109375e+01 -1.565999908447265625e+02 1.181620597839355469e+00
8.819999694824218750e+01 -1.565999908447265625e+02 1.236768841743469238e+00
9.180000305175781250e+01 -1.565999908447265625e+02 1.286291241645812988e+00
9.540000152587890625e+01 -1.565999908447265625e+02 1.310610413551330566e+00
9.900000000000000000e+01 -1.565999908447265625e+02 1.371355175971984863e+00
1.026000061035156250e+02 -1.565999908447265625e+02 1.382151961326599121e+00
1.061999969482421875e+02 -1.565999908447265625e+02 1.371387600898742676e+00
1.097999954223632812e+02 -1.565999908447265625e+02 1.364106178283691406e+00
1.133999938964843750e+02 -1.565999908447265625e+02 1.329805254936218262e+00
1.170000076293945312e+02 -1.565999908447265625e+02 1.276382803916931152e+00
1.205999984741210938e+02 -1.565999908447265625e+02 1.235609412193298340e+00
1.241999893188476562e+02 -1.565999908447265625e+02 1.154258251190185547e+00
1.277999954223632812e+02 -1.565999908447265625e+02 1.093196153640747070e+00
1.313999938964843750e+02 -1.565999908447265625e+02 9.825255274772644043e-01
1.350000000000000000e+02 -1.565999908447265625e+02 9.124618172645568848e-01
1.385999908447265625e+02 -1.565999908447265625e+02 8.310509324073791504e-01
1.421999969482421875e+02 -1.565999908447265625e+02 7.620218992233276367e-01
1.458000030517578125e+02 -1.565999908447265625e+02 6.830841898918151855e-01
1.494000091552734375e+02 -1.565999908447265625e+02 6.037324666976928711e-01
1.530000000000000000e+02 -1.565999908447265625e+02 5.354268550872802734e-01
1.565999908447265625e+02 -1.565999908447265625e+02 4.815084040164947510e-01
1.601999969482421875e+02 -1.565999908447265625e+02 4.147392511367797852e-01
1.638000030517578125e+02 -1.565999908447265625e+02 3.696114718914031982e-01
1.673999938964843750e+02 -1.565999908447265625e+02 3.466800451278686523e-01
1.710000000000000000e+02 -1.565999908447265625e+02 3.241401016712188721e-01
1.746000061035156250e+02 -1.565999908447265625e+02 2.862245142459869385e-01
1.782000122070312500e+02 -1.565999908447265625e+02 2.624652981758117676e-01
1.800000071525573730e+00 -1.530000000000000000e+02 1.786216050386428833e-01
5.399999618530273438e+00 -1.530000000000000000e+02 2.444184869527816772e-01
9.000000000000000000e+00 -1.530000000000000000e+02 2.627688646316528320e-01
1.260000038146972656e+01 -1.530000000000000000e+02 2.455613911151885986e-01
1.619999885559082031e+01 -1.530000000000000000e+02 2.574981451034545898e-01
1.979999923706054688e+01 -1.530000000000000000e+02 3.035586178302764893e-01
2.339999961853027344e+01 -1.530000000000000000e+02 3.294957578182220459e-01
2.700000000000000000e+01 -1.530000000000000000e+02 3.647119402885437012e-01
3.059999656677246094e+01 -1.530000000000000000e+02 3.774932622909545898e-01
3.419999694824218750e+01 -1.530000000000000000e+02 4.242562055587768555e-01
3.779999923706054688e+01 -1.530000000000000000e+02 4.656702578067779541e-01
4.139999771118164062e+01 -1.530000000000000000e+02 5.187239050865173340e-01
4.500000000000000000e+01 -1.530000000000000000e+02 5.825939178466796875e-01
4.859999847412109375e+01 -1.530000000000000000e+02 6.079149842262268066e-01
5.219999694824218750e+01 -1.530000000000000000e+02 6.756801009178161621e-01
5.579999923706054688e+01 -1.530000000000000000e+02 7.137780785560607910e-01
5.939999771118164062e+01 -1.530000000000000000e+02 7.719632983207702637e-01
6.299999618530273438e+01 -1.530000000000000000e+02 8.375925421714782715e-01
6.659999847412109375e+01 -1.530000000000000000e+02 9.159699082374572754e-01
7.019999694824218750e+01 -1.530000000000000000e+02 9.621106982231140137e-01
7.380000305175781250e+01 -1.530000000000000000e+02 1.040874481201171875e+00
7.739999389648437500e+01 -1.530000000000000000e+02 1.082597970962524414e+00
8.099999237060546875e+01 -1.530000000000000000e+02 1.161222696304321289e+00
8.459999847412109375e+01 -1.530000000000000000e+02 1.227574348449707031e+00
8.819999694824218750e+01 -1.530000000000000000e+02 1.258991718292236328e+00
9.180000305175781250e+01 -1.530000000000000000e+02 1.278829932212829590e+00
9.540000152587890625e+01 -1.530000000000000000e+02 1.317985534667968750e+00
9.900000000000000000e+01 -1.530000000000000000e+02 1.335395216941833496e+00
1.026000061035156250e+02 -1.530000000000000000e+02 1.348192095756530762e+00
1.061999969482421875e+02 -1.530000000000000000e+02 1.372281193733215332e+00
1.097999954223632812e+02 -1.530000000000000000e+02 1.301770210266113281e+00
1.133999938964843750e+02 -1.530000000000000000e+02 1.253815770149230957e+00
1.170000076293945312e+02 -1.530000000000000000e+02 1.247631549835205078e+00
1.205999984741210938e+02 -1.530000000000000000e+02 1.169703722000122070e+00
1.241999893188476562e+02 -1.530000000000000000e+02 1.091485619544982910e+00
1.277999954223632812e+02 -1.530000000000000000e+02 1.036466121673583984e+00
1.313999938964843750e+02 -1.530000000000000000e+02 9.625934958457946777e-01
1.350000000000000000e+02 -1.530000000000000000e+02 8.821344375610351562e-01
1.385999908447265625e+02 -1.530000000000000000e+02 8.107025027275085449e-01
1.421999969482421875e+02 -1.530000000000000000e+02 7.311623692512512207e-01
1.458000030517578125e+02 -1.530000000000000000e+02 6.288101673126220703e-01
1.494000091552734375e+02 -1.530000000000000000e+02 5.743570923805236816e-01
1.530000000000000000e+02 -1.530000000000000000e+02 5.033241510391235352e-01
1.565999908447265625e+02 -1.530000000000000000e+02 4.526564180850982666e-01
1.601999969482421875e+02 -1.530000000000000000e+02 4.233559072017669678e-01
1.638000030517578125e+02 -1.530000000000000000e+02 3.473477065563201904e-01
1.673999938964843750e+02 -1.530000000000000000e+02 3.499082028865814209e-01
1.710000000000000000e+02 -1.530000000000000000e+02 3.134076893329620361e-01
1.746000061035156250e+02 -1.530000000000000000e+02 3.066731989383697510e-01
1.782000122070312500e+02 -1.530000000000000000e+02 2.165349572896957397e-01
1.800000071525573730e+00 -1.494000091552734375e+02 2.102923840284347534e-01
5.399999618530273438e+00 -1.494000091552734375e+02 2.453721463680267334e-01
9.000000000000000000e+00 -1.494000091552734375e+02 2.545297741889953613e-01
1.260000038146972656e+01 -1.494000091552734375e+02 2.527507841587066650e-01
1.619999885559082031e+01 -1.494000091552734375e+02 2.822626829147338867e-01
1.979999923706054688e+01 -1.494000091552734375e+02 3.080527186393737793e-01
2.339999961853027344e+01 -1.494000091552734375e+02 3.222661912441253662e-01
2.700000000000000000e+01 -1.494000091552734375e+02 3.863080441951751709e-01
3.059999656677246094e+01 -1.494000091552734375e+02 4.111553430557250977e-01
3.419999694824218750e+01 -1.494000091552734375e+02 4.645224213600158691e-01
3.779999923706054688e+01 -1.494000091552734375e+02 4.975827336311340332e-01
4.139999771118164062e+01 -1.494000091552734375e+02 5.575889348983764648e-01
4.500000000000000000e+01 -1.494000091552734375e+02 6.126739978790283203e-01
4.859999847412109375e+01 -1.494000091552734375e+02 6.705734729766845703e-01
5.219999694824218750e+01 -1.494000091552734375e+02 7.351540327072143555e-01
5.579999923706054688e+01 -1.494000091552734375e+02 7.833844423294067383e-01
5.939999771118164062e+01 -1.494000091552734375e+02 8.352972865104675293e-01
6.299999618530273438e+01 -1.494000091552734375e+02 9.038394093513488770e-01
6.659999847412109375e+01 -1.494000091552734375e+02 9.475383758544921875e-01
7.019999694824218750e+01 -1.494000091552734375e+02 1.044976592063903809e+00
7.380000305175781250e+01 -1.494000091552734375e+02 1.083464980125427246e+00
7.739999389648437500e+01 -1.494000091552734375e+02 1.138392806053161621e+00
8.099999237060546875e+01 -1.494000091552734375e+02 1.211271047592163086e+00
8.459999847412109375e+01 -1.494000091552734375e+02 1.256956577301025391e+00
8.819999694824218750e+01 -1.494000091552734375e+02 1.272260546684265137e+00
9.180000305175781250e+01 -1.494000091552734375e+02 1.310674190521240234e+00
9.540000152587890625e+01 -1.494000091552734375e+02 1.315317392349243164e+00
9.900000000000000000e+01 -1.494000091552734375e+02 1.302725553512573242e+00
1.026000061035156250e+02 -1.494000091552734375e+02 1.302711606025695801e+00
1.061999969482421875e+02 -1.494000091552734375e+02 1.287194013595581055e+00
1.097999954223632812e+02 -1.494000091552734375e+02 1.252775788307189941e+00
1.133999938964843750e+02 -1.494000091552734375e+02 1.212072134017944336e+00
1.170000076293945312e+02 -1.494000091552734375e+02 1.167806506156921387e+00
1.205999984741210938e+02 -1.494000091552734375e+02 1.129604578018188477e+00
1.241999893188476562e+02 -1.494000091552734375e+02 1.030775785446166992e+00
1.277999954223632812e+02 -1.494000091552734375e+02 9.776922464370727539e-01
1.313999938964843750e+02 -1.494000091552734375e+02 9.141820073127746582e-01
1.350000000000000000e+02 -1.494000091552734375e+02 8.305400609970092773e-01
1.385999908447265625e+02 -1.494000091552734375e+02 7.317100167274475098e-01
1.421999969482421875e+02 -1.494000091552734375e+02 6.851655840873718262e-01
1.458000030517578125e+02 -1.494000091552734375e+02 6.164825558662414551e-01
1.494000091552734375e+02 -1.494000091552734375e+02 5.355051159858703613e-01
1.530000000000000000e+02 -1.494000091552734375e+02 4.817162454128265381e-01
1.565999908447265625e+02 -1.494000091552734375e+02 4.280366897583007812e-01
1.601999969482421875e+02 -1.494000091552734375e+02 3.963465988636016846e-01
1.638000030517578125e+02 -1.494000091552734375e+02 3.715054094791412354e-01
1.673999938964843750e+02 -1.494000091552734375e+02 3.432103097438812256e-01
1.710000000000000000e+02 -1.494000091552734375e+02 3.249698579311370850e-01
1.746000061035156250e+02 -1.494000091552734375e+02 3.284843266010284424e-01
1.782000122070312500e+02 -1.494000091552734375e+02 3.680830597877502441e-01
1.800000071525573730e+00 -1.458000030517578125e+02 2.458480596542358398e-01
5.399999618530273438e+00 -1.458000030517578125e+02 2.446211725473403931e-01
9.000000000000000000e+00 -1.458000030517578125e+02 2.712424695491790771e-01
1.260000038146972656e+01 -1.458000030517578125e+02 2.638471722602844238e-01
1.619999885559082031e+01 -1.458000030517578125e+02 2.958212494850158691e-01
1.979999923706054688e+01 -1.458000030517578125e+02 3.161904811859130859e-01
2.339999961853027344e+01 -1.458000030517578125e+02 3.438352346420288086e-01
2.700000000000000000e+01 -1.458000030517578125e+02 3.962693214416503906e-01
3.059999656677246094e+01 -1.458000030517578125e+02 4.393038451671600342e-01
3.419999694824218750e+01 -1.458000030517578125e+02 5.011613368988037109e-01
3.779999923706054688e+01 -1.458000030517578125e+02 5.327797532081604004e-01
4.139999771118164062e+01 -1.458000030517578125e+02 5.959492325782775879e-01
4.500000000000000000e+01 -1.458000030517578125e+02 6.774135231971740723e-01
4.859999847412109375e+01 -1.458000030517578125e+02 7.459324598312377930e-01
5.219999694824218750e+01 -1.458000030517578125e+02 7.720831632614135742e-01
5.579999923706054688e+01 -1.458000030517578125e+02 8.548447489738464355e-01
5.939999771118164062e+01 -1.458000030517578125e+02 9.044867753982543945e-01
6.299999618530273438e+01 -1.458000030517578125e+02 9.886041879653930664e-01
6.659999847412109375e+01 -1.458000030517578125e+02 1.063396453857421875e+00
7.019999694824218750e+01 -1.458000030517578125e+02 1.099366068840026855e+00
7.380000305175781250e+01 -1.458000030517578125e+02 1.174040436744689941e+00
7.739999389648437500e+01 -1.458000030517578125e+02 1.235550165176391602e+00
8.099999237060546875e+01 -1.458000030517578125e+02 1.268319964408874512e+00
8.459999847412109375e+01 -1.458000030517578125e+02 1.297020912170410156e+00
8.819999694824218750e+01 -1.458000030517578125e+02 1.310663819313049316e+00
9.180000305175781250e+01 -1.458000030517578125e+02 1.313615322113037109e+00
9.540000152587890625e+01 -1.458000030517578125e+02 1.310817718505859375e+00
9.900000000000000000e+01 -1.458000030517578125e+02 1.317261576652526855e+00
1.026000061035156250e+02 -1.458000030517578125e+02 1.290528893470764160e+00
1.061999969482421875e+02 -1.458000030517578125e+02 1.251827478408813477e+00
1.097999954223632812e+02 -1.458000030517578125e+02 1.187172889709472656e+00
1.133999938964843750e+02 -1.458000030517578125e+02 1.127241730690002441e+00
1.170000076293945312e+02 -1.458000030517578125e+02 1.099845051765441895e+00
1.205999984741210938e+02 -1.458000030517578125e+02 1.060570478439331055e+00
1.241999893188476562e+02 -1.458000030517578125e+02 9.893837571144104004e-01
1.277999954223632812e+02 -1.458000030517578125e+02 9.236561655998229980e-01
1.313999938964843750e+02 -1.458000030517578125e+02 8.497526645660400391e-01
1.350000000000000000e+02 -1.458000030517578125e+02 7.849679589271545410e-01
1.385999908447265625e+02 -1.458000030517578125e+02 7.198127508163452148e-01
1.421999969482421875e+02 -1.458000030517578125e+02 6.553105711936950684e-01
1.458000030517578125e+02 -1.458000030517578125e+02 5.628283023834228516e-01
1.494000091552734375e+02 -1.458000030517578125e+02 5.409251451492309570e-01
1.530000000000000000e+02 -1.458000030517578125e+02 4.654429554939270020e-01
1.565999908447265625e+02 -1.458000030517578125e+02 4.299526512622833252e-01
1.601999969482421875e+02 -1.458000030517578125e+02 4.200624525547027588e-01
1.638000030517578125e+02 -1.458000030517578125e+02 3.782302737236022949e-01
1.673999938964843750e+02 -1.458000030517578125e+02 3.359839022159576416e-01
1.710000000000000000e+02 -1.458000030517578125e+02 3.095059394836425781e-01
1.746000061035156250e+02 -1.458000030517578125e+02 3.030605018138885498e-01
1.782000122070312500e+02 -1.458000030517578125e+02 2.361746132373809814e-01
1.800000071525573730e+00 -1.421999969482421875e+02 2.550950348377227783e-01
5.399999618530273438e+00 -1.421999969482421875e+02 2.473801970481872559e-01
9.000000000000000000e+00 -1.421999969482421875e+02 2.565675079822540283e-01
1.260000038146972656e+01 -1.421999969482421875e+02 2.560493350028991699e-01
1.619999885559082031e+01 -1.421999969482421875e+02 3.066391050815582275e-01
1.979999923706054688e+01 -1.421999969482421875e+02 3.029214441776275635e-01
2.339999961853027344e+01 -1.421999969482421875e+02 3.628822565078735352e-01
2.700000000000000000e+01 -1.421999969482421875e+02 3.803686201572418213e-01
3.059999656677246094e+01 -1.421999969482421875e+02 4.797387123107910156e-01
3.419999694824218750e+01 -1.421999969482421875e+02 5.099884867668151855e-01
3.779999923706054688e+01 -1.421999969482421875e+02 5.905050039291381836e-01
4.139999771118164062e+01 -1.421999969482421875e+02 6.505900025367736816e-01
4.500000000000000000e+01 -1.421999969482421875e+02 7.309515476226806641e-01
4.859999847412109375e+01 -1.421999969482421875e+02 7.962487339973449707e-01
5.219999694824218750e+01 -1.421999969482421875e+02 8.531166315078735352e-01
5.579999923706054688e+01 -1.421999969482421875e+02 9.357371926307678223e-01
5.939999771118164062e+01 -1.421999969482421875e+02 1.001401066780090332e+00
6.299999618530273438e+01 -1.421999969482421875e+02 1.086787343025207520e+00
6.659999847412109375e+01 -1.421999969482421875e+02 1.146592736244201660e+00
7.019999694824218750e+01 -1.421999969482421875e+02 1.194749474525451660e+00
7.380000305175781250e+01 -1.421999969482421875e+02 1.235230565071105957e+00
7.739999389648437500e+01 -1.421999969482421875e+02 1.266453027725219727e+00
8.099999237060546875e+01 -1.421999969482421875e+02 1.331288695335388184e+00
8.459999847412109375e+01 -1.421999969482421875e+02 1.347322940826416016e+00
8.819999694824218750e+01 -1.421999969482421875e+02 1.365417003631591797e+00
9.180000305175781250e+01 -1.421999969482421875e+02 1.319524168968200684e+00
9.540000152587890625e+01 -1.421999969482421875e+02 1.345641136169433594e+00
9.900000000000000000e+01 -1.421999969482421875e+02 1.277546525001525879e+00
1.026000061035156250e+02 -1.421999969482421875e+02 1.251047372817993164e+00
1.061999969482421875e+02 -1.421999969482421875e+02 1.205438375473022461e+00
1.097999954223632812e+02 -1.421999969482421875e+02 1.131447672843933105e+00
1.133999938964843750e+02 -1.421999969482421875e+02 1.100261330604553223e+00
1.170000076293945312e+02 -1.421999969482421875e+02 1.038034796714782715e+00
1.205999984741210938e+02 -1.421999969482421875e+02 1.001713275909423828e+00
1.241999893188476562e+02 -1.421999969482421875e+02 9.152023196220397949e-01
1.277999954223632812e+02 -1.421999969482421875e+02 8.678442835807800293e-01
1.313999938964843750e+02 -1.421999969482421875e+02 8.016718626022338867e-01
1.350000000000000000e+02 -1.421999969482421875e+02 7.290697693824768066e-01
1.385999908447265625e+02 -1.421999969482421875e+02 6.579443812370300293e-01
1.421999969482421875e+02 -1.421999969482421875e+02 5.956522822380065918e-01
1.458000030517578125e+02 -1.421999969482421875e+02 5.673375129699707031e-01
1.494000091552734375e+02 -1.421999969482421875e+02 5.141573548316955566e-01
1.530000000000000000e+02 -1.421999969482421875e+02 4.705538153648376465e-01
1.565999908447265625e+02 -1.421999969482421875e+02 4.076297879219055176e-01
1.601999969482421875e+02 -1.421999969482421875e+02 3.766830265522003174e-01
1.638000030517578125e+02 -1.421999969482421875e+02 3.410506844520568848e-01
1.673999938964843750e+02 -1.421999969482421875e+02 3.228148818016052246e-01
1.710000000000000000e+02 -1.421999969482421875e+02 3.052940070629119873e-01
1.746000061035156250e+02 -1.421999969482421875e+02 2.838698029518127441e-01
1.782000122070312500e+02 -1.421999969482421875e+02 2.972809672355651855e-01
1.800000071525573730e+00 -1.385999908447265625e+02 2.856535911560058594e-01
5.399999618530273438e+00 -1.385999908447265625e+02 2.443127185106277466e-01
9.000000000000000000e+00 -1.385999908447265625e+02 2.290060967206954956e-01
1.260000038146972656e+01 -1.385999908447265625e+02 2.575285434722900391e-01
1.619999885559082031e+01 -1.385999908447265625e+02 3.084691762924194336e-01
1.979999923706054688e+01 -1.385999908447265625e+02 3.239384591579437256e-01
2.339999961853027344e+01 -1.385999908447265625e+02 3.830919563770294189e-01
2.700000000000000000e+01 -1.385999908447265625e+02 4.182511568069458008e-01
3.059999656677246094e+01 -1.385999908447265625e+02 4.772985875606536865e-01
3.419999694824218750e+01 -1.385999908447265625e+02 5.739768147468566895e-01
3.779999923706054688e+01 -1.385999908447265625e+02 6.367623805999755859e-01
4.139999771118164062e+01 -1.385999908447265625e+02 7.005734443664550781e-01
4.500000000000000000e+01 -1.385999908447265625e+02 7.924872040748596191e-01
4.859999847412109375e+01 -1.385999908447265625e+02 8.588417172431945801e-01
5.219999694824218750e+01 -1.385999908447265625e+02 9.479725360870361328e-01
5.579999923706054688e+01 -1.385999908447265625e+02 1.033714532852172852e+00
5.939999771118164062e+01 -1.385999908447265625e+02 1.104060292243957520e+00
6.299999618530273438e+01 -1.385999908447265625e+02 1.176106095314025879e+00
6.659999847412109375e+01 -1.385999908447265625e+02 1.237321496009826660e+00
7.019999694824218750e+01 -1.385999908447265625e+02 1.292235970497131348e+00
7.380000305175781250e+01 -1.385999908447265625e+02 1.332535028457641602e+00
7.739999389648437500e+01 -1.385999908447265625e+02 1.331090807914733887e+00
8.099999237060546875e+01 -1.385999908447265625e+02 1.376499176025390625e+00
8.459999847412109375e+01 -1.385999908447265625e+02 1.368033766746520996e+00
8.819999694824218750e+01 -1.385999908447265625e+02 1.385106682777404785e+00
9.180000305175781250e+01 -1.385999908447265625e+02 1.359753847122192383e+00
9.540000152587890625e+01 -1.385999908447265625e+02 1.333956360816955566e+00
9.900000000000000000e+01 -1.385999908447265625e+02 1.278761744499206543e+00
1.026000061035156250e+02 -1.385999908447265625e+02 1.214876294136047363e+00
1.061999969482421875e+02 -1.385999908447265625e+02 1.181174635887145996e+00
1.097999954223632812e+02 -1.385999908447265625e+02 1.084057331085205078e+00
1.133999938964843750e+02 -1.385999908447265625e+02 1.035827159881591797e+00
1.170000076293945312e+02 -1.385999908447265625e+02 9.878212809562683105e-01
1.205999984741210938e+02 -1.385999908447265625e+02 9.318415522575378418e-01
1.241999893188476562e+02 -1.385999908447265625e+02 8.512435555458068848e-01
1.277999954223632812e+02 -1.385999908447265625e+02 7.993898987770080566e-01
1.313999938964843750e+02 -1.385999908447265625e+02 7.404093146324157715e-01
1.350000000000000000e+02 -1.385999908447265625e+02 7.034596800804138184e-01
1.385999908447265625e+02 -1.385999908447265625e+02 6.285953521728515625e-01
1.421999969482421875e+02 -1.385999908447265625e+02 5.712782144546508789e-01
1.458000030517578125e+02 -1.385999908447265625e+02 5.364922285079956055e-01
1.494000091552734375e+02 -1.385999908447265625e+02 4.880391061305999756e-01
1.530000000000000000e+02 -1.385999908447265625e+02 4.254436492919921875e-01
1.565999908447265625e+02 -1.385999908447265625e+02 4.222075939178466797e-01
1.601999969482421875e+02 -1.385999908447265625e+02 3.851983249187469482e-01
1.638000030517578125e+02 -1.385999908447265625e+02 3.471955657005310059e-01
1.673999938964843750e+02 -1.385999908447265625e+02 3.260912895202636719e-01
1.710000000000000000e+02 -1.385999908447265625e+02 2.985744476318359375e-01
1.746000061035156250e+02 -1.385999908447265625e+02 2.874171137809753418e-01
1.782000122070312500e+02 -1.385999908447265625e+02 3.146055638790130615e-01
1.800000071525573730e+00 -1.350000000000000000e+02 1.861217319965362549e-01
5.399999618530273438e+00 -1.350000000000000000e+02 2.482743412256240845e-01
9.000000000000000000e+00 -1.350000000000000000e+02 2.554425895214080811e-01
1.260000038146972656e+01 -1.350000000000000000e+02 2.596476972103118896e-01
1.619999885559082031e+01 -1.350000000000000000e+02 2.984136939048767090e-01
1.979999923706054688e+01 -1.350000000000000000e+02 3.598387241363525391e-01
2.339999961853027344e+01 -1.350000000000000000e+02 4.052051305770874023e-01
2.700000000000000000e+01 -1.350000000000000000e+02 4.800799787044525146e-01
3.059999656677246094e+01 -1.350000000000000000e+02 5.280032753944396973e-01
3.419999694824218750e+01 -1.350000000000000000e+02 6.017227172851562500e-01
3.779999923706054688e+01 -1.350000000000000000e+02 6.812610626220703125e-01
4.139999771118164062e+01 -1.350000000000000000e+02 7.632251977920532227e-01
4.500000000000000000e+01 -1.350000000000000000e+02 8.636375665664672852e-01
4.859999847412109375e+01 -1.350000000000000000e+02 9.678562879562377930e-01
5.219999694824218750e+01 -1.350000000000000000e+02 1.013457059860229492e+00
5.579999923706054688e+01 -1.350000000000000000e+02 1.113883376121520996e+00
5.939999771118164062e+01 -1.350000000000000000e+02 1.198071956634521484e+00
6.299999618530273438e+01 -1.350000000000000000e+02 1.277278304100036621e+00
6.659999847412109375e+01 -1.350000000000000000e+02 1.333383440971374512e+00
7.019999694824218750e+01 -1.350000000000000000e+02 1.393845081329345703e+00
7.380000305175781250e+01 -1.350000000000000000e+02 1.413882493972778320e+00
7.739999389648437500e+01 -1.350000000000000000e+02 1.425478219985961914e+00
8.099999237060546875e+01 -1.350000000000000000e+02 1.446081161499023438e+00
8.459999847412109375e+01 -1.350000000000000000e+02 1.433534502983093262e+00
8.819999694824218750e+01 -1.350000000000000000e+02 1.388811349868774414e+00
9.180000305175781250e+01 -1.350000000000000000e+02 1.346402406692504883e+00
9.540000152587890625e+01 -1.350000000000000000e+02 1.318488717079162598e+00
9.900000000000000000e+01 -1.350000000000000000e+02 1.253731846809387207e+00
1.026000061035156250e+02 -1.350000000000000000e+02 1.185904026031494141e+00
1.061999969482421875e+02 -1.350000000000000000e+02 1.125295758247375488e+00
1.097999954223632812e+02 -1.350000000000000000e+02 1.062218308448791504e+00
1.133999938964843750e+02 -1.350000000000000000e+02 1.003276586532592773e+00
1.170000076293945312e+02 -1.350000000000000000e+02 9.410064816474914551e-01
1.205999984741210938e+02 -1.350000000000000000e+02 8.425713181495666504e-01
1.241999893188476562e+02 -1.350000000000000000e+02 8.005968928337097168e-01
1.277999954223632812e+02 -1.350000000000000000e+02 7.451274991035461426e-01
1.313999938964843750e+02 -1.350000000000000000e+02 6.594870686531066895e-01
1.350000000000000000e+02 -1.350000000000000000e+02 6.436663269996643066e-01
1.385999908447265625e+02 -1.350000000000000000e+02 5.765810608863830566e-01
1.421999969482421875e+02 -1.350000000000000000e+02 5.365858674049377441e-01
1.458000030517578125e+02 -1.350000000000000000e+02 5.086123943328857422e-01
1.494000091552734375e+02 -1.350000000000000000e+02 4.498253464698791504e-01
1.530000000000000000e+02 -1.350000000000000000e+02 4.288021028041839600e-01
1.565999908447265625e+02 -1.350000000000000000e+02 3.860121667385101318e-01
1.601999969482421875e+02 -1.350000000000000000e+02 3.761747479438781738e-01
1.638000030517578125e+02 -1.350000000000000000e+02 3.334451317787170410e-01
1.673999938964843750e+02 -1.350000000000000000e+02 3.028389513492584229e-01
1.710000000000000000e+02 -1.350000000000000000e+02 3.039432466030120850e-01
1.746000061035156250e+02 -1.350000000000000000e+02 2.861695289611816406e-01
1.782000122070312500e+02 -1.350000000000000000e+02 2.904899120330810547e-01
1.800000071525573730e+00 -1.313999938964843750e+02 2.312364131212234497e-01
5.399999618530273438e+00 -1.313999938964843750e+02 2.346882820129394531e-01
9.000000000000000000e+00 -1.313999938964843750e+02 2.613506019115447998e-01
1.260000038146972656e+01 -1.313999938964843750e+02 2.790768146514892578e-01
1.619999885559082031e+01 -1.313999938964843750e+02 3.185616135597229004e-01
1.979999923706054688e+01 -1.313999938964843750e+02 3.627704083919525146e-01
2.339999961853027344e+01 -1.313999938964843750e+02 4.415330588817596436e-01
2.700000000000000000e+01 -1.313999938964843750e+02 4.842585325241088867e-01
3.059999656677246094e+01 -1.313999938964843750e+02 5.706300139427185059e-01
3.419999694824218750e+01 -1.313999938964843750e+02 6.345061063766479492e-01
3.779999923706054688e+01 -1.313999938964843750e+02 7.297232747077941895e-01
4.139999771118164062e+01 -1.313999938964843750e+02 8.347792625427246094e-01
4.500000000000000000e+01 -1.313999938964843750e+02 9.295887351036071777e-01
4.859999847412109375e+01 -1.313999938964843750e+02 1.008789181709289551e+00
5.219999694824218750e+01 -1.313999938964843750e+02 1.127400040626525879e+00
5.579999923706054688e+01 -1.313999938964843750e+02 1.211900115013122559e+00
5.939999771118164062e+01 -1.313999938964843750e+02 1.294519543647766113e+00
6.299999618530273438e+01 -1.313999938964843750e+02 1.370141029357910156e+00
6.659999847412109375e+01 -1.313999938964843750e+02 1.427167296409606934e+00
7.019999694824218750e+01 -1.313999938964843750e+02 1.513172745704650879e+00
7.380000305175781250e+01 -1.313999938964843750e+02 1.508303284645080566e+00
7.739999389648437500e+01 -1.313999938964843750e+02 1.514795780181884766e+00
8.099999237060546875e+01 -1.313999938964843750e+02 1.494130611419677734e+00
8.459999847412109375e+01 -1.313999938964843750e+02 1.452419400215148926e+00
8.819999694824218750e+01 -1.313999938964843750e+02 1.412906169891357422e+00
9.180000305175781250e+01 -1.313999938964843750e+02 1.351420760154724121e+00
9.540000152587890625e+01 -1.313999938964843750e+02 1.323882102966308594e+00
9.900000000000000000e+01 -1.313999938964843750e+02 1.222251057624816895e+00
1.026000061035156250e+02 -1.313999938964843750e+02 1.153404712677001953e+00
1.061999969482421875e+02 -1.313999938964843750e+02 1.066640019416809082e+00
1.097999954223632812e+02 -1.313999938964843750e+02 1.045851945877075195e+00
1.133999938964843750e+02 -1.313999938964843750e+02 9.477014541625976562e-01
1.170000076293945312e+02 -1.313999938964843750e+02 8.638753890991210938e-01
1.205999984741210938e+02 -1.313999938964843750e+02 7.930426001548767090e-01
1.241999893188476562e+02 -1.313999938964843750e+02 7.540912628173828125e-01
1.277999954223632812e+02 -1.313999938964843750e+02 6.809114813804626465e-01
1.313999938964843750e+02 -1.313999938964843750e+02 6.487787961959838867e-01
1.350000000000000000e+02 -1.313999938964843750e+02 6.092368960380554199e-01
1.385999908447265625e+02 -1.313999938964843750e+02 5.461932420730590820e-01
1.421999969482421875e+02 -1.313999938964843750e+02 5.141741037368774414e-01
1.458000030517578125e+02 -1.313999938964843750e+02 4.877138137817382812e-01
1.494000091552734375e+02 -1.313999938964843750e+02 4.259989857673645020e-01
1.530000000000000000e+02 -1.313999938964843750e+02 3.969745635986328125e-01
1.565999908447265625e+02 -1.313999938964843750e+02 3.748843967914581299e-01
1.601999969482421875e+02 -1.313999938964843750e+02 3.563881814479827881e-01
1.638000030517578125e+02 -1.313999938964843750e+02 3.488901853561401367e-01
1.673999938964843750e+02 -1.313999938964843750e+02 3.149532675743103027e-01
1.710000000000000000e+02 -1.313999938964843750e+02 3.034582436084747314e-01
1.746000061035156250e+02 -1.313999938964843750e+02 3.069783449172973633e-01
1.782000122070312500e+02 -1.313999938964843750e+02 3.082841336727142334e-01
1.800000071525573730e+00 -1.277999954223632812e+02 1.804705411195755005e-01
5.399999618530273438e+00 -1.277999954223632812e+02 2.401720285415649414e-01
9.000000000000000000e+00 -1.277999954223632812e+02 2.485340088605880737e-01
1.260000038146972656e+01 -1.277999954223632812e+02 2.910579442977905273e-01
1.619999885559082031e+01 -1.277999954223632812e+02 3.188123703002929688e-01
1.979999923706054688e+01 -1.277999954223632812e+02 3.863969743251800537e-01
2.339999961853027344e+01 -1.277999954223632812e+02 4.222714304924011230e-01
2.700000000000000000e+01 -1.277999954223632812e+02 5.072344541549682617e-01
3.059999656677246094e+01 -1.277999954223632812e+02 6.134120225906372070e-01
3.419999694824218750e+01 -1.277999954223632812e+02 6.851835250854492188e-01
3.779999923706054688e+01 -1.277999954223632812e+02 7.702552080154418945e-01
4.139999771118164062e+01 -1.277999954223632812e+02 8.811497688293457031e-01
4.500000000000000000e+01 -1.277999954223632812e+02 1.004367947578430176e+00
4.859999847412109375e+01 -1.277999954223632812e+02 1.104653239250183105e+00
5.219999694824218750e+01 -1.277999954223632812e+02 1.234288692474365234e+00
5.579999923706054688e+01 -1.277999954223632812e+02 1.305454373359680176e+00
5.939999771118164062e+01 -1.277999954223632812e+02 1.406195640563964844e+00
6.299999618530273438e+01 -1.277999954223632812e+02 1.497369170188903809e+00
6.659999847412109375e+01 -1.277999954223632812e+02 1.584345459938049316e+00
7.019999694824218750e+01 -1.277999954223632812e+02 1.601419806480407715e+00
7.380000305175781250e+01 -1.277999954223632812e+02 1.578098297119140625e+00
7.739999389648437500e+01 -1.277999954223632812e+02 1.581234812736511230e+00
8.099999237060546875e+01 -1.277999954223632812e+02 1.544872999191284180e+00
8.459999847412109375e+01 -1.277999954223632812e+02 1.492082715034484863e+00
8.819999694824218750e+01 -1.277999954223632812e+02 1.435983896255493164e+00
9.180000305175781250e+01 -1.277999954223632812e+02 1.373996853828430176e+00
9.540000152587890625e+01 -1.277999954223632812e+02 1.290638446807861328e+00
9.900000000000000000e+01 -1.277999954223632812e+02 1.205375790596008301e+00
1.026000061035156250e+02 -1.277999954223632812e+02 1.105357527732849121e+00
1.061999969482421875e+02 -1.277999954223632812e+02 1.032878160476684570e+00
1.097999954223632812e+02 -1.277999954223632812e+02 9.562714099884033203e-01
1.133999938964843750e+02 -1.277999954223632812e+02 8.620016574859619141e-01
1.170000076293945312e+02 -1.277999954223632812e+02 8.200147151947021484e-01
1.205999984741210938e+02 -1.277999954223632812e+02 7.675454616546630859e-01
1.241999893188476562e+02 -1.277999954223632812e+02 6.866167187690734863e-01
1.277999954223632812e+02 -1.277999954223632812e+02 6.572746038436889648e-01
1.313999938964843750e+02 -1.277999954223632812e+02 5.994670391082763672e-01
1.350000000000000000e+02 -1.277999954223632812e+02 5.497140288352966309e-01
1.385999908447265625e+02 -1.277999954223632812e+02 5.235164761543273926e-01
1.421999969482421875e+02 -1.277999954223632812e+02 4.700404107570648193e-01
1.458000030517578125e+02 -1.277999954223632812e+02 4.543157815933227539e-01
1.494000091552734375e+02 -1.277999954223632812e+02 4.050517976284027100e-01
1.530000000000000000e+02 -1.277999954223632812e+02 3.861148059368133545e-01
1.565999908447265625e+02 -1.277999954223632812e+02 3.800011873245239258e-01
1.601999969482421875e+02 -1.277999954223632812e+02 3.552135229110717773e-01
1.638000030517578125e+02 -1.277999954223632812e+02 3.507206141948699951e-01
1.673999938964843750e+02 -1.277999954223632812e+02 3.202240765094757080e-01
1.710000000000000000e+02 -1.277999954223632812e+02 2.911778688430786133e-01
1.746000061035156250e+02 -1.277999954223632812e+02 3.022134304046630859e-01
1.782000122070312500e+02 -1.277999954223632812e+02 2.848269641399383545e-01
1.800000071525573730e+00 -1.241999893188476562e+02 2.458797395229339600e-01
5.399999618530273438e+00 -1.241999893188476562e+02 2.279527485370635986e-01
9.000000000000000000e+00 -1.241999893188476562e+02 2.484212964773178101e-01
1.260000038146972656e+01 -1.241999893188476562e+02 2.893399000167846680e-01
1.619999885559082031e+01 -1.241999893188476562e+02 3.254543840885162354e-01
1.979999923706054688e+01 -1.241999893188476562e+02 3.924832046031951904e-01
2.339999961853027344e+01 -1.241999893188476562e+02 4.688072204589843750e-01
2.700000000000000000e+01 -1.241999893188476562e+02 5.356212258338928223e-01
3.059999656677246094e+01 -1.241999893188476562e+02 6.099689006805419922e-01
3.419999694824218750e+01 -1.241999893188476562e+02 7.132362127304077148e-01
3.779999923706054688e+01 -1.241999893188476562e+02 8.479385972023010254e-01
4.139999771118164062e+01 -1.241999893188476562e+02 9.597700834274291992e-01
4.500000000000000000e+01 -1.241999893188476562e+02 1.078698992729187012e+00
4.859999847412109375e+01 -1.241999893188476562e+02 1.225634455680847168e+00
5.219999694824218750e+01 -1.241999893188476562e+02 1.314678788185119629e+00
5.579999923706054688e+01 -1.241999893188476562e+02 1.427593827247619629e+00
5.939999771118164062e+01 -1.241999893188476562e+02 1.528860211372375488e+00
6.299999618530273438e+01 -1.241999893188476562e+02 1.617607235908508301e+00
6.659999847412109375e+01 -1.241999893188476562e+02 1.666613698005676270e+00
7.019999694824218750e+01 -1.241999893188476562e+02 1.706004261970520020e+00
7.380000305175781250e+01 -1.241999893188476562e+02 1.684692859649658203e+00
7.739999389648437500e+01 -1.241999893188476562e+02 1.662215352058410645e+00
8.099999237060546875e+01 -1.241999893188476562e+02 1.612852334976196289e+00
8.459999847412109375e+01 -1.241999893188476562e+02 1.545109510421752930e+00
8.819999694824218750e+01 -1.241999893188476562e+02 1.454922199249267578e+00
9.180000305175781250e+01 -1.241999893188476562e+02 1.379917502403259277e+00
9.540000152587890625e+01 -1.241999893188476562e+02 1.277453660964965820e+00
9.900000000000000000e+01 -1.241999893188476562e+02 1.215422153472900391e+00
1.026000061035156250e+02 -1.241999893188476562e+02 1.082055807113647461e+00
1.061999969482421875e+02 -1.241999893188476562e+02 1.002200841903686523e+00
1.097999954223632812e+02 -1.241999893188476562e+02 9.093390107154846191e-01
1.133999938964843750e+02 -1.241999893188476562e+02 8.262626528739929199e-01
1.170000076293945312e+02 -1.241999893188476562e+02 7.667734026908874512e-01
1.205999984741210938e+02 -1.241999893188476562e+02 6.987345218658447266e-01
1.241999893188476562e+02 -1.241999893188476562e+02 6.398019790649414062e-01
1.277999954223632812e+02 -1.241999893188476562e+02 6.126313209533691406e-01
1.313999938964843750e+02 -1.241999893188476562e+02 5.376518964767456055e-01
1.350000000000000000e+02 -1.241999893188476562e+02 5.260657072067260742e-01
1.385999908447265625e+02 -1.241999893188476562e+02 4.784863591194152832e-01
1.421999969482421875e+02 -1.241999893188476562e+02 4.463538229465484619e-01
1.458000030517578125e+02 -1.241999893188476562e+02 4.386323392391204834e-01
1.494000091552734375e+02 -1.241999893188476562e+02 3.866856396198272705e-01
1.530000000000000000e+02 -1.241999893188476562e+02 3.674858808517456055e-01
1.565999908447265625e+02 -1.241999893188476562e+02 3.542774021625518799e-01
1.601999969482421875e+02 -1.241999893188476562e+02 3.527503907680511475e-01
1.638000030517578125e+02 -1.241999893188476562e+02 3.216888010501861572e-01
1.673999938964843750e+02 -1.241999893188476562e+02 3.127981722354888916e-01
1.710000000000000000e+02 -1.241999893188476562e+02 2.922161221504211426e-01
1.746000061035156250e+02 -1.241999893188476562e+02 2.622190117835998535e-01
1.782000122070312500e+02 -1.241999893188476562e+02 3.131065070629119873e-01
1.800000071525573730e+00 -1.205999984741210938e+02 1.949265450239181519e-01
5.399999618530273438e+00 -1.205999984741210938e+02 2.505825161933898926e-01
9.000000000000000000e+00 -1.205999984741210938e+02 2.762859463691711426e-01
1.260000038146972656e+01 -1.205999984741210938e+02 2.939153909683227539e-01
1.619999885559082031e+01 -1.205999984741210938e+02 3.347635269165039062e-01
1.979999923706054688e+01 -1.205999984741210938e+02 4.156600236892700195e-01
2.339999961853027344e+01 -1.205999984741210938e+02 4.945353567600250244e-01
2.700000000000000000e+01 -1.205999984741210938e+02 5.602349042892456055e-01
3.059999656677246094e+01 -1.205999984741210938e+02 6.599196791648864746e-01
3.419999694824218750e+01 -1.205999984741210938e+02 7.739250659942626953e-01
3.779999923706054688e+01 -1.205999984741210938e+02 9.102620482444763184e-01
4.139999771118164062e+01 -1.205999984741210938e+02 1.041412711143493652e+00
4.500000000000000000e+01 -1.205999984741210938e+02 1.181584715843200684e+00
4.859999847412109375e+01 -1.205999984741210938e+02 1.297278285026550293e+00
5.219999694824218750e+01 -1.205999984741210938e+02 1.444077849388122559e+00
5.579999923706054688e+01 -1.205999984741210938e+02 1.548307061195373535e+00
5.939999771118164062e+01 -1.205999984741210938e+02 1.659543156623840332e+00
6.299999618530273438e+01 -1.205999984741210938e+02 1.718797922134399414e+00
6.659999847412109375e+01 -1.205999984741210938e+02 1.795633912086486816e+00
7.019999694824218750e+01 -1.205999984741210938e+02 1.789006590843200684e+00
7.380000305175781250e+01 -1.205999984741210938e+02 1.762040615081787109e+00
7.739999389648437500e+01 -1.205999984741210938e+02 1.727036237716674805e+00
8.099999237060546875e+01 -1.205999984741210938e+02 1.666362047195434570e+00
8.459999847412109375e+01 -1.205999984741210938e+02 1.593965888023376465e+00
8.819999694824218750e+01 -1.205999984741210938e+02 1.478154778480529785e+00
9.180000305175781250e+01 -1.205999984741210938e+02 1.383743882179260254e+00
9.540000152587890625e+01 -1.205999984741210938e+02 1.253867030143737793e+00
9.900000000000000000e+01 -1.205999984741210938e+02 1.145075678825378418e+00
1.026000061035156250e+02 -1.205999984741210938e+02 1.046345591545104980e+00
1.061999969482421875e+02 -1.205999984741210938e+02 9.520558118820190430e-01
1.097999954223632812e+02 -1.205999984741210938e+02 8.687279820442199707e-01
1.133999938964843750e+02 -1.205999984741210938e+02 8.054179549217224121e-01
1.170000076293945312e+02 -1.205999984741210938e+02 7.151528596878051758e-01
1.205999984741210938e+02 -1.205999984741210938e+02 6.727241873741149902e-01
1.241999893188476562e+02 -1.205999984741210938e+02 6.090093851089477539e-01
1.277999954223632812e+02 -1.205999984741210938e+02 5.645125508308410645e-01
1.313999938964843750e+02 -1.205999984741210938e+02 5.236505866050720215e-01
1.350000000000000000e+02 -1.205999984741210938e+02 4.892379343509674072e-01
1.385999908447265625e+02 -1.205999984741210938e+02 4.531182646751403809e-01
1.421999969482421875e+02 -1.205999984741210938e+02 4.541009366512298584e-01
1.458000030517578125e+02 -1.205999984741210938e+02 4.133621752262115479e-01
1.494000091552734375e+02 -1.205999984741210938e+02 3.883090615272521973e-01
1.530000000000000000e+02 -1.205999984741210938e+02 3.496633470058441162e-01
1.565999908447265625e+02 -1.205999984741210938e+02 3.478020429611206055e-01
1.601999969482421875e+02 -1.205999984741210938e+02 3.357978463172912598e-01
1.638000030517578125e+02 -1.205999984741210938e+02 3.093786537647247314e-01
1.673999938964843750e+02 -1.205999984741210938e+02 2.915746867656707764e-01
1.710000000000000000e+02 -1.205999984741210938e+02 2.828428149223327637e-01
1.746000061035156250e+02 -1.205999984741210938e+02 2.691768705844879150e-01
1.782000122070312500e+02 -1.205999984741210938e+02 3.278588056564331055e-01
1.800000071525573730e+00 -1.170000076293945312e+02 2.610084116458892822e-01
5.399999618530273438e+00 -1.170000076293945312e+02 2.373336255550384521e-01
9.000000000000000000e+00 -1.170000076293945312e+02 2.634050846099853516e-01
1.260000038146972656e+01 -1.170000076293945312e+02 2.913179397583007812e-01
1.619999885559082031e+01 -1.170000076293945312e+02 3.420867025852203369e-01
1.979999923706054688e+01 -1.170000076293945312e+02 4.308899641036987305e-01
2.339999961853027344e+01 -1.170000076293945312e+02 5.123208165168762207e-01
2.700000000000000000e+01 -1.170000076293945312e+02 5.953361988067626953e-01
3.059999656677246094e+01 -1.170000076293945312e+02 6.776615381240844727e-01
3.419999694824218750e+01 -1.170000076293945312e+02 8.260090947151184082e-01
3.779999923706054688e+01 -1.170000076293945312e+02 9.575161337852478027e-01
4.139999771118164062e+01 -1.170000076293945312e+02 1.088859081268310547e+00
4.500000000000000000e+01 -1.170000076293945312e+02 1.213980793952941895e+00
4.859999847412109375e+01 -1.170000076293945312e+02 1.360779166221618652e+00
5.219999694824218750e+01 -1.170000076293945312e+02 1.547461867332458496e+00
5.579999923706054688e+01 -1.170000076293945312e+02 1.673021674156188965e+00
5.939999771118164062e+01 -1.170000076293945312e+02 1.784191846847534180e+00
6.299999618530273438e+01 -1.170000076293945312e+02 1.848103642463684082e+00
6.659999847412109375e+01 -1.170000076293945312e+02 1.921170353889465332e+00
7.019999694824218750e+01 -1.170000076293945312e+02 1.851928353309631348e+00
7.380000305175781250e+01 -1.170000076293945312e+02 1.833758950233459473e+00
7.739999389648437500e+01 -1.170000076293945312e+02 1.806201815605163574e+00
8.099999237060546875e+01 -1.170000076293945312e+02 1.713073015213012695e+00
8.459999847412109375e+01 -1.170000076293945312e+02 1.632412672042846680e+00
8.819999694824218750e+01 -1.170000076293945312e+02 1.492591500282287598e+00
9.180000305175781250e+01 -1.170000076293945312e+02 1.380174279212951660e+00
9.540000152587890625e+01 -1.170000076293945312e+02 1.250471353530883789e+00
9.900000000000000000e+01 -1.170000076293945312e+02 1.112717032432556152e+00
1.026000061035156250e+02 -1.170000076293945312e+02 1.037279605865478516e+00
1.061999969482421875e+02 -1.170000076293945312e+02 9.473580121994018555e-01
1.097999954223632812e+02 -1.170000076293945312e+02 8.234680294990539551e-01
1.133999938964843750e+02 -1.170000076293945312e+02 7.659678459167480469e-01
1.170000076293945312e+02 -1.170000076293945312e+02 6.871034502983093262e-01
1.205999984741210938e+02 -1.170000076293945312e+02 6.257930397987365723e-01
1.241999893188476562e+02 -1.170000076293945312e+02 5.495686531066894531e-01
1.277999954223632812e+02 -1.170000076293945312e+02 5.305436253547668457e-01
1.313999938964843750e+02 -1.170000076293945312e+02 4.920920729637145996e-01
1.350000000000000000e+02 -1.170000076293945312e+02 4.584938883781433105e-01
1.385999908447265625e+02 -1.170000076293945312e+02 4.344335198402404785e-01
1.421999969482421875e+02 -1.170000076293945312e+02 4.072530567646026611e-01
1.458000030517578125e+02 -1.170000076293945312e+02 3.824752867221832275e-01
1.494000091552734375e+02 -1.170000076293945312e+02 3.652867972850799561e-01
1.530000000000000000e+02 -1.170000076293945312e+02 3.364857733249664307e-01
1.565999908447265625e+02 -1.170000076293945312e+02 3.077106177806854248e-01
1.601999969482421875e+02 -1.170000076293945312e+02 3.363076746463775635e-01
1.638000030517578125e+02 -1.170000076293945312e+02 3.083866536617279053e-01
1.673999938964843750e+02 -1.170000076293945312e+02 2.957074642181396484e-01
1.710000000000000000e+02 -1.170000076293945312e+02 2.811072170734405518e-01
1.746000061035156250e+02 -1.170000076293945312e+02 2.645091414451599121e-01
1.782000122070312500e+02 -1.170000076293945312e+02 2.388538718223571777e-01
1.800000071525573730e+00 -1.133999938964843750e+02 2.609601914882659912e-01
5.399999618530273438e+00 -1.133999938964843750e+02 2.403197139501571655e-01
9.000000000000000000e+00 -1.133999938964843750e+02 2.743631303310394287e-01
1.260000038146972656e+01 -1.133999938964843750e+02 3.000111281871795654e-01
1.619999885559082031e+01 -1.133999938964843750e+02 3.491734564304351807e-01
1.979999923706054688e+01 -1.133999938964843750e+02 4.333666861057281494e-01
2.339999961853027344e+01 -1.133999938964843750e+02 5.338652729988098145e-01
2.700000000000000000e+01 -1.133999938964843750e+02 6.191693544387817383e-01
3.059999656677246094e+01 -1.133999938964843750e+02 7.159174680709838867e-01
3.419999694824218750e+01 -1.133999938964843750e+02 8.701952695846557617e-01
3.779999923706054688e+01 -1.133999938964843750e+02 9.909225702285766602e-01
4.139999771118164062e+01 -1.133999938964843750e+02 1.150991916656494141e+00
4.500000000000000000e+01 -1.133999938964843750e+02 1.296370387077331543e+00
4.859999847412109375e+01 -1.133999938964843750e+02 1.513417124748229980e+00
5.219999694824218750e+01 -1.133999938964843750e+02 1.634402871131896973e+00
5.579999923706054688e+01 -1.133999938964843750e+02 1.751263737678527832e+00
5.939999771118164062e+01 -1.133999938964843750e+02 1.868142724037170410e+00
6.299999618530273438e+01 -1.133999938964843750e+02 1.971855878829956055e+00
6.659999847412109375e+01 -1.133999938964843750e+02 1.977253079414367676e+00
7.019999694824218750e+01 -1.133999938964843750e+02 1.953292012214660645e+00
7.380000305175781250e+01 -1.133999938964843750e+02 1.926068067550659180e+00
7.739999389648437500e+01 -1.133999938964843750e+02 1.854212284088134766e+00
8.099999237060546875e+01 -1.133999938964843750e+02 1.769567012786865234e+00
8.459999847412109375e+01 -1.133999938964843750e+02 1.659229278564453125e+00
8.819999694824218750e+01 -1.133999938964843750e+02 1.500155568122863770e+00
9.180000305175781250e+01 -1.133999938964843750e+02 1.367481112480163574e+00
9.540000152587890625e+01 -1.133999938964843750e+02 1.240671157836914062e+00
9.900000000000000000e+01 -1.133999938964843750e+02 1.108116269111633301e+00
1.026000061035156250e+02 -1.133999938964843750e+02 1.013203620910644531e+00
1.061999969482421875e+02 -1.133999938964843750e+02 9.087732434272766113e-01
1.097999954223632812e+02 -1.133999938964843750e+02 7.837965488433837891e-01
1.133999938964843750e+02 -1.133999938964843750e+02 7.120153903961181641e-01
1.170000076293945312e+02 -1.133999938964843750e+02 6.587614417076110840e-01
1.205999984741210938e+02 -1.133999938964843750e+02 5.868360996246337891e-01
1.241999893188476562e+02 -1.133999938964843750e+02 5.412178039550781250e-01
1.277999954223632812e+02 -1.133999938964843750e+02 5.039172172546386719e-01
1.313999938964843750e+02 -1.133999938964843750e+02 4.591825306415557861e-01
1.350000000000000000e+02 -1.133999938964843750e+02 4.310634434223175049e-01
1.385999908447265625e+02 -1.133999938964843750e+02 4.068999588489532471e-01
1.421999969482421875e+02 -1.133999938964843750e+02 4.052404463291168213e-01
1.458000030517578125e+02 -1.133999938964843750e+02 3.736829757690429688e-01
1.494000091552734375e+02 -1.133999938964843750e+02 3.451555073261260986e-01
1.530000000000000000e+02 -1.133999938964843750e+02 3.386211991310119629e-01
1.565999908447265625e+02 -1.133999938964843750e+02 3.119958341121673584e-01
1.601999969482421875e+02 -1.133999938964843750e+02 3.231542706489562988e-01
1.638000030517578125e+02 -1.133999938964843750e+02 3.084313273429870605e-01
1.673999938964843750e+02 -1.133999938964843750e+02 2.876445949077606201e-01
1.710000000000000000e+02 -1.133999938964843750e+02 3.264249861240386963e-01
1.746000061035156250e+02 -1.133999938964843750e+02 3.062506020069122314e-01
1.782000122070312500e+02 -1.133999938964843750e+02 2.824577093124389648e-01
1.800000071525573730e+00 -1.097999954223632812e+02 2.584499716758728027e-01
5.399999618530273438e+00 -1.097999954223632812e+02 2.654893398284912109e-01
9.000000000000000000e+00 -1.097999954223632812e+02 2.692539095878601074e-01
1.260000038146972656e+01 -1.097999954223632812e+02 2.732668817043304443e-01
1.619999885559082031e+01 -1.097999954223632812e+02 3.718129992485046387e-01
1.979999923706054688e+01 -1.097999954223632812e+02 4.410747587680816650e-01
2.339999961853027344e+01 -1.097999954223632812e+02 5.550108551979064941e-01
2.700000000000000000e+01 -1.097999954223632812e+02 6.390501260757446289e-01
3.059999656677246094e+01 -1.097999954223632812e+02 7.575160264968872070e-01
3.419999694824218750e+01 -1.097999954223632812e+02 9.344902038574218750e-01
3.779999923706054688e+01 -1.097999954223632812e+02 1.044426202774047852e+00
4.139999771118164062e+01 -1.097999954223632812e+02 1.205911874771118164e+00
4.500000000000000000e+01 -1.097999954223632812e+02 1.377931118011474609e+00
4.859999847412109375e+01 -1.097999954223632812e+02 1.547088265419006348e+00
5.219999694824218750e+01 -1.097999954223632812e+02 1.728667140007019043e+00
5.579999923706054688e+01 -1.097999954223632812e+02 1.870281815528869629e+00
5.939999771118164062e+01 -1.097999954223632812e+02 1.957255244255065918e+00
6.299999618530273438e+01 -1.097999954223632812e+02 2.037086009979248047e+00
6.659999847412109375e+01 -1.097999954223632812e+02 2.068457603454589844e+00
7.019999694824218750e+01 -1.097999954223632812e+02 2.065261125564575195e+00
7.380000305175781250e+01 -1.097999954223632812e+02 1.992317795753479004e+00
7.739999389648437500e+01 -1.097999954223632812e+02 1.923818469047546387e+00
8.099999237060546875e+01 -1.097999954223632812e+02 1.795033812522888184e+00
8.459999847412109375e+01 -1.097999954223632812e+02 1.684047222137451172e+00
8.819999694824218750e+01 -1.097999954223632812e+02 1.509829282760620117e+00
9.180000305175781250e+01 -1.097999954223632812e+02 1.365377187728881836e+00
9.540000152587890625e+01 -1.097999954223632812e+02 1.237811684608459473e+00
9.900000000000000000e+01 -1.097999954223632812e+02 1.103899836540222168e+00
1.026000061035156250e+02 -1.097999954223632812e+02 9.605770707130432129e-01
1.061999969482421875e+02 -1.097999954223632812e+02 8.623183369636535645e-01
1.097999954223632812e+02 -1.097999954223632812e+02 7.830893993377685547e-01
1.133999938964843750e+02 -1.097999954223632812e+02 6.726697683334350586e-01
1.170000076293945312e+02 -1.097999954223632812e+02 6.248764395713806152e-01
1.205999984741210938e+02 -1.097999954223632812e+02 5.577780008316040039e-01
1.241999893188476562e+02 -1.097999954223632812e+02 5.036686658859252930e-01
1.277999954223632812e+02 -1.097999954223632812e+02 4.758412837982177734e-01
1.313999938964843750e+02 -1.097999954223632812e+02 4.310934245586395264e-01
1.350000000000000000e+02 -1.097999954223632812e+02 4.098851680755615234e-01
1.385999908447265625e+02 -1.097999954223632812e+02 3.890955150127410889e-01
1.421999969482421875e+02 -1.097999954223632812e+02 3.863360285758972168e-01
1.458000030517578125e+02 -1.097999954223632812e+02 3.587800562381744385e-01
1.494000091552734375e+02 -1.097999954223632812e+02 3.405882418155670166e-01
1.530000000000000000e+02 -1.097999954223632812e+02 3.268375694751739502e-01
1.565999908447265625e+02 -1.097999954223632812e+02 3.186973035335540771e-01
1.601999969482421875e+02 -1.097999954223632812e+02 3.184387087821960449e-01
1.638000030517578125e+02 -1.097999954223632812e+02 3.053176701068878174e-01
1.673999938964843750e+02 -1.097999954223632812e+02 3.051780164241790771e-01
1.710000000000000000e+02 -1.097999954223632812e+02 3.015451729297637939e-01
1.746000061035156250e+02 -1.097999954223632812e+02 3.215424418449401855e-01
1.782000122070312500e+02 -1.097999954223632812e+02 3.183061480522155762e-01
1.800000071525573730e+00 -1.061999969482421875e+02 3.071295917034149170e-01
5.399999618530273438e+00 -1.061999969482421875e+02 2.772571146488189697e-01
9.000000000000000000e+00 -1.061999969482421875e+02 2.773894369602203369e-01
1.260000038146972656e+01 -1.061999969482421875e+02 3.231335580348968506e-01
1.619999885559082031e+01 -1.061999969482421875e+02 3.791762888431549072e-01
1.979999923706054688e+01 -1.061999969482421875e+02 4.558721482753753662e-01
2.339999961853027344e+01 -1.061999969482421875e+02 5.247745513916015625e-01
2.700000000000000000e+01 -1.061999969482421875e+02 6.500679254531860352e-01
3.059999656677246094e+01 -1.061999969482421875e+02 7.675952315330505371e-01
3.419999694824218750e+01 -1.061999969482421875e+02 9.584982991218566895e-01
3.779999923706054688e+01 -1.061999969482421875e+02 1.099398374557495117e+00
4.139999771118164062e+01 -1.061999969482421875e+02 1.244953632354736328e+00
4.500000000000000000e+01 -1.061999969482421875e+02 1.479256391525268555e+00
4.859999847412109375e+01 -1.061999969482421875e+02 1.646850824356079102e+00
5.219999694824218750e+01 -1.061999969482421875e+02 1.873260259628295898e+00
5.579999923706054688e+01 -1.061999969482421875e+02 1.960037112236022949e+00
5.939999771118164062e+01 -1.061999969482421875e+02 2.072296142578125000e+00
6.299999618530273438e+01 -1.061999969482421875e+02 2.127726078033447266e+00
6.659999847412109375e+01 -1.061999969482421875e+02 2.156320571899414062e+00
7.019999694824218750e+01 -1.061999969482421875e+02 2.146228075027465820e+00
7.380000305175781250e+01 -1.061999969482421875e+02 2.045440912246704102e+00
7.739999389648437500e+01 -1.061999969482421875e+02 1.971526026725769043e+00
8.099999237060546875e+01 -1.061999969482421875e+02 1.833666443824768066e+00
8.459999847412109375e+01 -1.061999969482421875e+02 1.708723902702331543e+00
8.819999694824218750e+01 -1.061999969482421875e+02 1.526149392127990723e+00
9.180000305175781250e+01 -1.061999969482421875e+02 1.359298110008239746e+00
9.540000152587890625e+01 -1.061999969482421875e+02 1.232250809669494629e+00
9.900000000000000000e+01 -1.061999969482421875e+02 1.093016028404235840e+00
1.026000061035156250e+02 -1.061999969482421875e+02 9.741939902305603027e-01
1.061999969482421875e+02 -1.061999969482421875e+02 8.348035216331481934e-01
1.097999954223632812e+02 -1.061999969482421875e+02 7.472997903823852539e-01
1.133999938964843750e+02 -1.061999969482421875e+02 6.496286988258361816e-01
1.170000076293945312e+02 -1.061999969482421875e+02 5.940411686897277832e-01
1.205999984741210938e+02 -1.061999969482421875e+02 5.489594340324401855e-01
1.241999893188476562e+02 -1.061999969482421875e+02 4.901978373527526855e-01
1.277999954223632812e+02 -1.061999969482421875e+02 4.481287896633148193e-01
1.313999938964843750e+02 -1.061999969482421875e+02 4.149707257747650146e-01
1.350000000000000000e+02 -1.061999969482421875e+02 3.941941261291503906e-01
1.385999908447265625e+02 -1.061999969482421875e+02 3.695560991764068604e-01
1.421999969482421875e+02 -1.061999969482421875e+02 3.475781381130218506e-01
1.458000030517578125e+02 -1.061999969482421875e+02 3.471708595752716064e-01
1.494000091552734375e+02 -1.061999969482421875e+02 3.411233127117156982e-01
1.530000000000000000e+02 -1.061999969482421875e+02 3.125385344028472900e-01
1.565999908447265625e+02 -1.061999969482421875e+02 3.051426410675048828e-01
1.601999969482421875e+02 -1.061999969482421875e+02 3.012099266052246094e-01
1.638000030517578125e+02 -1.061999969482421875e+02 3.216547966003417969e-01
1.673999938964843750e+02 -1.061999969482421875e+02 2.876855731010437012e-01
1.710000000000000000e+02 -1.061999969482421875e+02 2.697178721427917480e-01
1.746000061035156250e+02 -1.061999969482421875e+02 2.859573364257812500e-01
1.782000122070312500e+02 -1.061999969482421875e+02 3.032147586345672607e-01
1.800000071525573730e+00 -1.026000061035156250e+02 2.425344586372375488e-01
5.399999618530273438e+00 -1.026000061035156250e+02 2.605011165142059326e-01
9.000000000000000000e+00 -1.026000061035156250e+02 2.650493085384368896e-01
1.260000038146972656e+01 -1.026000061035156250e+02 2.927998900413513184e-01
1.619999885559082031e+01 -1.026000061035156250e+02 4.009503424167633057e-01
1.979999923706054688e+01 -1.026000061035156250e+02 4.429397284984588623e-01
2.339999961853027344e+01 -1.026000061035156250e+02 5.574644207954406738e-01
2.700000000000000000e+01 -1.026000061035156250e+02 6.218234300613403320e-01
3.059999656677246094e+01 -1.026000061035156250e+02 7.812886238098144531e-01
3.419999694824218750e+01 -1.026000061035156250e+02 9.577323794364929199e-01
3.779999923706054688e+01 -1.026000061035156250e+02 1.113856673240661621e+00
4.139999771118164062e+01 -1.026000061035156250e+02 1.339189648628234863e+00
4.500000000000000000e+01 -1.026000061035156250e+02 1.519733667373657227e+00
4.859999847412109375e+01 -1.026000061035156250e+02 1.720933556556701660e+00
5.219999694824218750e+01 -1.026000061035156250e+02 1.896778702735900879e+00
5.579999923706054688e+01 -1.026000061035156250e+02 2.047801256179809570e+00
5.939999771118164062e+01 -1.026000061035156250e+02 2.136717557907104492e+00
6.299999618530273438e+01 -1.026000061035156250e+02 2.151739835739135742e+00
6.659999847412109375e+01 -1.026000061035156250e+02 2.204818010330200195e+00
7.019999694824218750e+01 -1.026000061035156250e+02 2.212135553359985352e+00
7.380000305175781250e+01 -1.026000061035156250e+02 2.113397359848022461e+00
7.739999389648437500e+01 -1.026000061035156250e+02 2.007689476013183594e+00
8.099999237060546875e+01 -1.026000061035156250e+02 1.899564266204833984e+00
8.459999847412109375e+01 -1.026000061035156250e+02 1.734611630439758301e+00
8.819999694824218750e+01 -1.026000061035156250e+02 1.548621773719787598e+00
9.180000305175781250e+01 -1.026000061035156250e+02 1.367598533630371094e+00
9.540000152587890625e+01 -1.026000061035156250e+02 1.208225131034851074e+00
9.900000000000000000e+01 -1.026000061035156250e+02 1.065407633781433105e+00
1.026000061035156250e+02 -1.026000061035156250e+02 9.559755325317382812e-01
1.061999969482421875e+02 -1.026000061035156250e+02 8.191777467727661133e-01
1.097999954223632812e+02 -1.026000061035156250e+02 6.971688866615295410e-01
1.133999938964843750e+02 -1.026000061035156250e+02 6.335443258285522461e-01
1.170000076293945312e+02 -1.026000061035156250e+02 5.939955711364746094e-01
1.205999984741210938e+02 -1.026000061035156250e+02 5.213289856910705566e-01
1.241999893188476562e+02 -1.026000061035156250e+02 4.639155566692352295e-01
1.277999954223632812e+02 -1.026000061035156250e+02 4.180720150470733643e-01
1.313999938964843750e+02 -1.026000061035156250e+02 3.914323151111602783e-01
1.350000000000000000e+02 -1.026000061035156250e+02 3.709762096405029297e-01
1.385999908447265625e+02 -1.026000061035156250e+02 3.735508322715759277e-01
1.421999969482421875e+02 -1.026000061035156250e+02 3.446813821792602539e-01
1.458000030517578125e+02 -1.026000061035156250e+02 3.370471298694610596e-01
1.494000091552734375e+02 -1.026000061035156250e+02 3.215427398681640625e-01
1.530000000000000000e+02 -1.026000061035156250e+02 2.998943924903869629e-01
1.565999908447265625e+02 -1.026000061035156250e+02 3.010745048522949219e-01
1.601999969482421875e+02 -1.026000061035156250e+02 3.051253259181976318e-01
1.638000030517578125e+02 -1.026000061035156250e+02 3.042293787002563477e-01
1.673999938964843750e+02 -1.026000061035156250e+02 2.770078182220458984e-01
1.710000000000000000e+02 -1.026000061035156250e+02 2.833935022354125977e-01
1.746000061035156250e+02 -1.026000061035156250e+02 2.854007780551910400e-01
1.782000122070312500e+02 -1.026000061035156250e+02 3.185754716396331787e-01
1.800000071525573730e+00 -9.900000000000000000e+01 2.229645401239395142e-01
5.399999618530273438e+00 -9.900000000000000000e+01 2.426435351371765137e-01
9.000000000000000000e+00 -9.900000000000000000e+01 2.784104347229003906e-01
1.260000038146972656e+01 -9.900000000000000000e+01 3.137380778789520264e-01
1.619999885559082031e+01 -9.900000000000000000e+01 4.035693407058715820e-01
1.979999923706054688e+01 -9.900000000000000000e+01 4.572399556636810303e-01
2.339999961853027344e+01 -9.900000000000000000e+01 5.470331311225891113e-01
2.700000000000000000e+01 -9.900000000000000000e+01 6.578512191772460938e-01
3.059999656677246094e+01 -9.900000000000000000e+01 8.070772886276245117e-01
3.419999694824218750e+01 -9.900000000000000000e+01 9.918990731239318848e-01
3.779999923706054688e+01 -9.900000000000000000e+01 1.166513323783874512e+00
4.139999771118164062e+01 -9.900000000000000000e+01 1.350037336349487305e+00
4.500000000000000000e+01 -9.900000000000000000e+01 1.574769854545593262e+00
4.859999847412109375e+01 -9.900000000000000000e+01 1.759032011032104492e+00
5.219999694824218750e+01 -9.900000000000000000e+01 1.952360033988952637e+00
5.579999923706054688e+01 -9.900000000000000000e+01 2.088490486145019531e+00
5.939999771118164062e+01 -9.900000000000000000e+01 2.167964220046997070e+00
6.299999618530273438e+01 -9.900000000000000000e+01 2.242858886718750000e+00
6.659999847412109375e+01 -9.900000000000000000e+01 2.278127193450927734e+00
7.019999694824218750e+01 -9.900000000000000000e+01 2.233753681182861328e+00
7.380000305175781250e+01 -9.900000000000000000e+01 2.189554452896118164e+00
7.739999389648437500e+01 -9.900000000000000000e+01 2.014576673507690430e+00
8.099999237060546875e+01 -9.900000000000000000e+01 1.894851088523864746e+00
8.459999847412109375e+01 -9.900000000000000000e+01 1.683581233024597168e+00
8.819999694824218750e+01 -9.900000000000000000e+01 1.536253452301025391e+00
9.180000305175781250e+01 -9.900000000000000000e+01 1.386927962303161621e+00
9.540000152587890625e+01 -9.900000000000000000e+01 1.191531658172607422e+00
9.900000000000000000e+01 -9.900000000000000000e+01 1.044743537902832031e+00
1.026000061035156250e+02 -9.900000000000000000e+01 8.987962007522583008e-01
1.061999969482421875e+02 -9.900000000000000000e+01 7.981084585189819336e-01
1.097999954223632812e+02 -9.900000000000000000e+01 7.032936811447143555e-01
1.133999938964843750e+02 -9.900000000000000000e+01 6.081108450889587402e-01
1.170000076293945312e+02 -9.900000000000000000e+01 5.602754354476928711e-01
1.205999984741210938e+02 -9.900000000000000000e+01 4.993045628070831299e-01
1.241999893188476562e+02 -9.900000000000000000e+01 4.583257138729095459e-01
1.277999954223632812e+02 -9.900000000000000000e+01 4.015110731124877930e-01
1.313999938964843750e+02 -9.900000000000000000e+01 3.878474235534667969e-01
1.350000000000000000e+02 -9.900000000000000000e+01 3.729856312274932861e-01
1.385999908447265625e+02 -9.900000000000000000e+01 3.352979123592376709e-01
1.421999969482421875e+02 -9.900000000000000000e+01 3.229207098484039307e-01
1.458000030517578125e+02 -9.900000000000000000e+01 3.242077529430389404e-01
1.494000091552734375e+02 -9.900000000000000000e+01 3.146485984325408936e-01
1.530000000000000000e+02 -9.900000000000000000e+01 2.986986637115478516e-01
1.565999908447265625e+02 -9.900000000000000000e+01 2.904906272888183594e-01
1.601999969482421875e+02 -9.900000000000000000e+01 2.901491820812225342e-01
1.638000030517578125e+02 -9.900000000000000000e+01 2.804359495639801025e-01
1.673999938964843750e+02 -9.900000000000000000e+01 2.605673670768737793e-01
1.710000000000000000e+02 -9.900000000000000000e+01 2.967314720153808594e-01
1.746000061035156250e+02 -9.900000000000000000e+01 2.851732075214385986e-01
1.782000122070312500e+02 -9.900000000000000000e+01 2.738600671291351318e-01
1.800000071525573730e+00 -9.540000152587890625e+01 2.230041027069091797e-01
5.399999618530273438e+00 -9.540000152587890625e+01 2.605676949024200439e-01
9.000000000000000000e+00 -9.540000152587890625e+01 2.643840014934539795e-01
1.260000038146972656e+01 -9.540000152587890625e+01 3.443218767642974854e-01
1.619999885559082031e+01 -9.540000152587890625e+01 3.798183500766754150e-01
1.979999923706054688e+01 -9.540000152587890625e+01 4.480598568916320801e-01
2.339999961853027344e+01 -9.540000152587890625e+01 5.459078550338745117e-01
2.700000000000000000e+01 -9.540000152587890625e+01 6.471610069274902344e-01
3.059999656677246094e+01 -9.540000152587890625e+01 8.094269037246704102e-01
3.419999694824218750e+01 -9.540000152587890625e+01 9.970833659172058105e-01
3.779999923706054688e+01 -9.540000152587890625e+01 1.167337417602539062e+00
4.139999771118164062e+01 -9.540000152587890625e+01 1.393681883811950684e+00
4.500000000000000000e+01 -9.540000152587890625e+01 1.622782588005065918e+00
4.859999847412109375e+01 -9.540000152587890625e+01 1.806613326072692871e+00
5.219999694824218750e+01 -9.540000152587890625e+01 1.992483139038085938e+00
5.579999923706054688e+01 -9.540000152587890625e+01 2.131681680679321289e+00
5.939999771118164062e+01 -9.540000152587890625e+01 2.196585416793823242e+00
6.299999618530273438e+01 -9.540000152587890625e+01 2.326163291931152344e+00
6.659999847412109375e+01 -9.540000152587890625e+01 2.308089017868041992e+00
7.019999694824218750e+01 -9.540000152587890625e+01 2.264306545257568359e+00
7.380000305175781250e+01 -9.540000152587890625e+01 2.211228132247924805e+00
7.739999389648437500e+01 -9.540000152587890625e+01 2.041218519210815430e+00
8.099999237060546875e+01 -9.540000152587890625e+01 1.897750258445739746e+00
8.459999847412109375e+01 -9.540000152587890625e+01 1.721192359924316406e+00
8.819999694824218750e+01 -9.540000152587890625e+01 1.526562094688415527e+00
9.180000305175781250e+01 -9.540000152587890625e+01 1.354798197746276855e+00
9.540000152587890625e+01 -9.540000152587890625e+01 1.181464791297912598e+00
9.900000000000000000e+01 -9.540000152587890625e+01 1.052911281585693359e+00
1.026000061035156250e+02 -9.540000152587890625e+01 9.000537395477294922e-01
1.061999969482421875e+02 -9.540000152587890625e+01 7.871640920639038086e-01
1.097999954223632812e+02 -9.540000152587890625e+01 7.071660161018371582e-01
1.133999938964843750e+02 -9.540000152587890625e+01 5.984064340591430664e-01
1.170000076293945312e+02 -9.540000152587890625e+01 5.359105467796325684e-01
1.205999984741210938e+02 -9.540000152587890625e+01 4.919130206108093262e-01
1.241999893188476562e+02 -9.540000152587890625e+01 4.524965882301330566e-01
1.277999954223632812e+02 -9.540000152587890625e+01 4.099996387958526611e-01
1.313999938964843750e+02 -9.540000152587890625e+01 3.777382373809814453e-01
1.350000000000000000e+02 -9.540000152587890625e+01 3.511580228805541992e-01
1.385999908447265625e+02 -9.540000152587890625e+01 3.393540382385253906e-01
1.421999969482421875e+02 -9.540000152587890625e+01 3.335131108760833740e-01
1.458000030517578125e+02 -9.540000152587890625e+01 3.168652951717376709e-01
1.494000091552734375e+02 -9.540000152587890625e+01 3.082641959190368652e-01
1.530000000000000000e+02 -9.540000152587890625e+01 3.033719956874847412e-01
1.565999908447265625e+02 -9.540000152587890625e+01 2.879892289638519287e-01
1.601999969482421875e+02 -9.540000152587890625e+01 2.635823786258697510e-01
1.638000030517578125e+02 -9.540000152587890625e+01 2.748599946498870850e-01
1.673999938964843750e+02 -9.540000152587890625e+01 2.853847742080688477e-01
1.710000000000000000e+02 -9.540000152587890625e+01 2.868704795837402344e-01
1.746000061035156250e+02 -9.540000152587890625e+01 2.521361708641052246e-01
1.782000122070312500e+02 -9.540000152587890625e+01 3.112403452396392822e-01
1.800000071525573730e+00 -9.180000305175781250e+01 2.541849911212921143e-01
5.399999618530273438e+00 -9.180000305175781250e+01 2.352843880653381348e-01
9.000000000000000000e+00 -9.180000305175781250e+01 2.765994071960449219e-01
1.260000038146972656e+01 -9.180000305175781250e+01 3.348289430141448975e-01
1.619999885559082031e+01 -9.180000305175781250e+01 3.882727324962615967e-01
1.979999923706054688e+01 -9.180000305175781250e+01 4.549696743488311768e-01
2.339999961853027344e+01 -9.180000305175781250e+01 5.401731729507446289e-01
2.700000000000000000e+01 -9.180000305175781250e+01 6.697913408279418945e-01
3.059999656677246094e+01 -9.180000305175781250e+01 8.177451491355895996e-01
3.419999694824218750e+01 -9.180000305175781250e+01 1.011960387229919434e+00
3.779999923706054688e+01 -9.180000305175781250e+01 1.171063542366027832e+00
4.139999771118164062e+01 -9.180000305175781250e+01 1.412370443344116211e+00
4.500000000000000000e+01 -9.180000305175781250e+01 1.607290267944335938e+00
4.859999847412109375e+01 -9.180000305175781250e+01 1.801585316658020020e+00
5.219999694824218750e+01 -9.180000305175781250e+01 1.972505927085876465e+00
5.579999923706054688e+01 -9.180000305175781250e+01 2.136860132217407227e+00
5.939999771118164062e+01 -9.180000305175781250e+01 2.220883131027221680e+00
6.299999618530273438e+01 -9.180000305175781250e+01 2.312508106231689453e+00
6.659999847412109375e+01 -9.180000305175781250e+01 2.319763183593750000e+00
7.019999694824218750e+01 -9.180000305175781250e+01 2.296793222427368164e+00
7.380000305175781250e+01 -9.180000305175781250e+01 2.211919069290161133e+00
7.739999389648437500e+01 -9.180000305175781250e+01 2.057463169097900391e+00
8.099999237060546875e+01 -9.180000305175781250e+01 1.873848438262939453e+00
8.459999847412109375e+01 -9.180000305175781250e+01 1.683159351348876953e+00
8.819999694824218750e+01 -9.180000305175781250e+01 1.486962914466857910e+00
9.180000305175781250e+01 -9.180000305175781250e+01 1.330593943595886230e+00
9.540000152587890625e+01 -9.180000305175781250e+01 1.208466529846191406e+00
9.900000000000000000e+01 -9.180000305175781250e+01 1.030591726303100586e+00
1.026000061035156250e+02 -9.180000305175781250e+01 8.931522369384765625e-01
1.061999969482421875e+02 -9.180000305175781250e+01 7.791543602943420410e-01
1.097999954223632812e+02 -9.180000305175781250e+01 6.871826052665710449e-01
1.133999938964843750e+02 -9.180000305175781250e+01 6.176765561103820801e-01
1.170000076293945312e+02 -9.180000305175781250e+01 5.418131351470947266e-01
1.205999984741210938e+02 -9.180000305175781250e+01 4.815313816070556641e-01
1.241999893188476562e+02 -9.180000305175781250e+01 4.427252113819122314e-01
1.277999954223632812e+02 -9.180000305175781250e+01 4.007436037063598633e-01
1.313999938964843750e+02 -9.180000305175781250e+01 3.720608353614807129e-01
1.350000000000000000e+02 -9.180000305175781250e+01 3.480694591999053955e-01
1.385999908447265625e+02 -9.180000305175781250e+01 3.337003588676452637e-01
1.421999969482421875e+02 -9.180000305175781250e+01 3.302749097347259521e-01
1.458000030517578125e+02 -9.180000305175781250e+01 3.228265941143035889e-01
1.494000091552734375e+02 -9.180000305175781250e+01 3.104687333106994629e-01
1.530000000000000000e+02 -9.180000305175781250e+01 2.999521791934967041e-01
1.565999908447265625e+02 -9.180000305175781250e+01 2.705368697643280029e-01
1.601999969482421875e+02 -9.180000305175781250e+01 2.799865007400512695e-01
1.638000030517578125e+02 -9.180000305175781250e+01 2.678409218788146973e-01
1.673999938964843750e+02 -9.180000305175781250e+01 2.712271213531494141e-01
1.710000000000000000e+02 -9.180000305175781250e+01 3.136707842350006104e-01
1.746000061035156250e+02 -9.180000305175781250e+01 3.124237656593322754e-01
1.782000122070312500e+02 -9.180000305175781250e+01 2.746624052524566650e-01
1.800000071525573730e+00 -8.819999694824218750e+01 2.463239878416061401e-01
5.399999618530273438e+00 -8.819999694824218750e+01 2.702693641185760498e-01
9.000000000000000000e+00 -8.819999694824218750e+01 2.871869802474975586e-01
1.260000038146972656e+01 -8.819999694824218750e+01 3.577404916286468506e-01
1.619999885559082031e+01 -8.819999694824218750e+01 3.848650157451629639e-01
1.979999923706054688e+01 -8.819999694824218750e+01 4.453307092189788818e-01
2.339999961853027344e+01 -8.819999694824218750e+01 5.413097143173217773e-01
2.700000000000000000e+01 -8.819999694824218750e+01 6.517740488052368164e-01
3.059999656677246094e+01 -8.819999694824218750e+01 8.318896889686584473e-01
3.419999694824218750e+01 -8.819999694824218750e+01 1.003787755966186523e+00
3.779999923706054688e+01 -8.819999694824218750e+01 1.193879842758178711e+00
4.139999771118164062e+01 -8.819999694824218750e+01 1.366508603096008301e+00
4.500000000000000000e+01 -8.819999694824218750e+01 1.628178238868713379e+00
4.859999847412109375e+01 -8.819999694824218750e+01 1.832559704780578613e+00
5.219999694824218750e+01 -8.819999694824218750e+01 2.006169557571411133e+00
5.579999923706054688e+01 -8.819999694824218750e+01 2.132788658142089844e+00
5.939999771118164062e+01 -8.819999694824218750e+01 2.287181854248046875e+00
6.299999618530273438e+01 -8.819999694824218750e+01 2.323830842971801758e+00
6.659999847412109375e+01 -8.819999694824218750e+01 2.330027341842651367e+00
7.019999694824218750e+01 -8.819999694824218750e+01 2.279201507568359375e+00
7.380000305175781250e+01 -8.819999694824218750e+01 2.195120573043823242e+00
7.739999389648437500e+01 -8.819999694824218750e+01 2.078872919082641602e+00
8.099999237060546875e+01 -8.819999694824218750e+01 1.886100888252258301e+00
8.459999847412109375e+01 -8.819999694824218750e+01 1.724167346954345703e+00
8.819999694824218750e+01 -8.819999694824218750e+01 1.485058188438415527e+00
9.180000305175781250e+01 -8.819999694824218750e+01 1.328552961349487305e+00
9.540000152587890625e+01 -8.819999694824218750e+01 1.201294541358947754e+00
9.900000000000000000e+01 -8.819999694824218750e+01 1.026595950126647949e+00
1.026000061035156250e+02 -8.819999694824218750e+01 9.056981205940246582e-01
1.061999969482421875e+02 -8.819999694824218750e+01 7.748228311538696289e-01
1.097999954223632812e+02 -8.819999694824218750e+01 6.829794049263000488e-01
1.133999938964843750e+02 -8.819999694824218750e+01 6.062397360801696777e-01
1.170000076293945312e+02 -8.819999694824218750e+01 5.359849333763122559e-01
1.205999984741210938e+02 -8.819999694824218750e+01 4.781055450439453125e-01
1.241999893188476562e+02 -8.819999694824218750e+01 4.470146596431732178e-01
1.277999954223632812e+02 -8.819999694824218750e+01 4.095072150230407715e-01
1.313999938964843750e+02 -8.819999694824218750e+01 3.591592907905578613e-01
1.350000000000000000e+02 -8.819999694824218750e+01 3.329943716526031494e-01
1.385999908447265625e+02 -8.819999694824218750e+01 3.368064165115356445e-01
1.421999969482421875e+02 -8.819999694824218750e+01 3.050156831741333008e-01
1.458000030517578125e+02 -8.819999694824218750e+01 3.022707402706146240e-01
1.494000091552734375e+02 -8.819999694824218750e+01 3.226237893104553223e-01
1.530000000000000000e+02 -8.819999694824218750e+01 3.082448244094848633e-01
1.565999908447265625e+02 -8.819999694824218750e+01 3.057704865932464600e-01
1.601999969482421875e+02 -8.819999694824218750e+01 2.826557457447052002e-01
1.638000030517578125e+02 -8.819999694824218750e+01 3.046691715717315674e-01
1.673999938964843750e+02 -8.819999694824218750e+01 2.629626691341400146e-01
1.710000000000000000e+02 -8.819999694824218750e+01 2.996357679367065430e-01
1.746000061035156250e+02 -8.819999694824218750e+01 2.762647867202758789e-01
1.782000122070312500e+02 -8.819999694824218750e+01 3.431144356727600098e-01
1.800000071525573730e+00 -8.459999847412109375e+01 2.477347552776336670e-01
5.399999618530273438e+00 -8.459999847412109375e+01 2.716208100318908691e-01
9.000000000000000000e+00 -8.459999847412109375e+01 2.689405381679534912e-01
1.260000038146972656e+01 -8.459999847412109375e+01 3.332665264606475830e-01
1.619999885559082031e+01 -8.459999847412109375e+01 3.853348493576049805e-01
1.979999923706054688e+01 -8.459999847412109375e+01 4.611603021621704102e-01
2.339999961853027344e+01 -8.459999847412109375e+01 5.360219478607177734e-01
2.700000000000000000e+01 -8.459999847412109375e+01 6.756478548049926758e-01
3.059999656677246094e+01 -8.459999847412109375e+01 8.174297213554382324e-01
3.419999694824218750e+01 -8.459999847412109375e+01 9.784176349639892578e-01
3.779999923706054688e+01 -8.459999847412109375e+01 1.171628713607788086e+00
4.139999771118164062e+01 -8.459999847412109375e+01 1.384672880172729492e+00
4.500000000000000000e+01 -8.459999847412109375e+01 1.603458523750305176e+00
4.859999847412109375e+01 -8.459999847412109375e+01 1.830946922302246094e+00
5.219999694824218750e+01 -8.459999847412109375e+01 2.003830671310424805e+00
5.579999923706054688e+01 -8.459999847412109375e+01 2.112158775329589844e+00
5.939999771118164062e+01 -8.459999847412109375e+01 2.262072324752807617e+00
6.299999618530273438e+01 -8.459999847412109375e+01 2.311193227767944336e+00
6.659999847412109375e+01 -8.459999847412109375e+01 2.324606180191040039e+00
7.019999694824218750e+01 -8.459999847412109375e+01 2.261148929595947266e+00
7.380000305175781250e+01 -8.459999847412109375e+01 2.174780368804931641e+00
7.739999389648437500e+01 -8.459999847412109375e+01 2.042172431945800781e+00
8.099999237060546875e+01 -8.459999847412109375e+01 1.890507340431213379e+00
8.459999847412109375e+01 -8.459999847412109375e+01 1.708096027374267578e+00
8.819999694824218750e+01 -8.459999847412109375e+01 1.501468420028686523e+00
9.180000305175781250e+01 -8.459999847412109375e+01 1.327880382537841797e+00
9.540000152587890625e+01 -8.459999847412109375e+01 1.215399146080017090e+00
9.900000000000000000e+01 -8.459999847412109375e+01 1.045820593833923340e+00
1.026000061035156250e+02 -8.459999847412109375e+01 9.169828295707702637e-01
1.061999969482421875e+02 -8.459999847412109375e+01 7.949436902999877930e-01
1.097999954223632812e+02 -8.459999847412109375e+01 7.000762820243835449e-01
1.133999938964843750e+02 -8.459999847412109375e+01 6.070240139961242676e-01
1.170000076293945312e+02 -8.459999847412109375e+01 5.508767366409301758e-01
1.205999984741210938e+02 -8.459999847412109375e+01 4.975165724754333496e-01
1.241999893188476562e+02 -8.459999847412109375e+01 4.473135769367218018e-01
1.277999954223632812e+02 -8.459999847412109375e+01 3.956235349178314209e-01
1.313999938964843750e+02 -8.459999847412109375e+01 3.887007236480712891e-01
1.350000000000000000e+02 -8.459999847412109375e+01 3.554401993751525879e-01
1.385999908447265625e+02 -8.459999847412109375e+01 3.286744952201843262e-01
1.421999969482421875e+02 -8.459999847412109375e+01 3.364060223102569580e-01
1.458000030517578125e+02 -8.459999847412109375e+01 3.148616850376129150e-01
1.494000091552734375e+02 -8.459999847412109375e+01 3.202573060989379883e-01
1.530000000000000000e+02 -8.459999847412109375e+01 2.887655496597290039e-01
1.565999908447265625e+02 -8.459999847412109375e+01 2.712098658084869385e-01
1.601999969482421875e+02 -8.459999847412109375e+01 2.904285490512847900e-01
1.638000030517578125e+02 -8.459999847412109375e+01 2.627561688423156738e-01
1.673999938964843750e+02 -8.459999847412109375e+01 2.865716516971588135e-01
1.710000000000000000e+02 -8.459999847412109375e+01 2.808634042739868164e-01
1.746000061035156250e+02 -8.459999847412109375e+01 2.864156961441040039e-01
1.782000122070312500e+02 -8.459999847412109375e+01 2.663020491600036621e-01
1.800000071525573730e+00 -8.099999237060546875e+01 2.762109339237213135e-01
5.399999618530273438e+00 -8.099999237060546875e+01 2.914901971817016602e-01
9.000000000000000000e+00 -8.099999237060546875e+01 2.910763919353485107e-01
1.260000038146972656e+01 -8.099999237060546875e+01 2.933206558227539062e-01
1.619999885559082031e+01 -8.099999237060546875e+01 3.816761076450347900e-01
1.979999923706054688e+01 -8.099999237060546875e+01 4.439661204814910889e-01
2.339999961853027344e+01 -8.099999237060546875e+01 5.121521353721618652e-01
2.700000000000000000e+01 -8.099999237060546875e+01 6.743966937065124512e-01
3.059999656677246094e+01 -8.099999237060546875e+01 8.070603013038635254e-01
3.419999694824218750e+01 -8.099999237060546875e+01 9.631627202033996582e-01
3.779999923706054688e+01 -8.099999237060546875e+01 1.150252223014831543e+00
4.139999771118164062e+01 -8.099999237060546875e+01 1.374080061912536621e+00
4.500000000000000000e+01 -8.099999237060546875e+01 1.584241390228271484e+00
4.859999847412109375e+01 -8.099999237060546875e+01 1.755467295646667480e+00
5.219999694824218750e+01 -8.099999237060546875e+01 1.966896176338195801e+00
5.579999923706054688e+01 -8.099999237060546875e+01 2.116240739822387695e+00
5.939999771118164062e+01 -8.099999237060546875e+01 2.233927726745605469e+00
6.299999618530273438e+01 -8.099999237060546875e+01 2.280771493911743164e+00
6.659999847412109375e+01 -8.099999237060546875e+01 2.297832489013671875e+00
7.019999694824218750e+01 -8.099999237060546875e+01 2.252353191375732422e+00
7.380000305175781250e+01 -8.099999237060546875e+01 2.123519420623779297e+00
7.739999389648437500e+01 -8.099999237060546875e+01 2.026609420776367188e+00
8.099999237060546875e+01 -8.099999237060546875e+01 1.845868349075317383e+00
8.459999847412109375e+01 -8.099999237060546875e+01 1.691942214965820312e+00
8.819999694824218750e+01 -8.099999237060546875e+01 1.497489690780639648e+00
9.180000305175781250e+01 -8.099999237060546875e+01 1.350026726722717285e+00
9.540000152587890625e+01 -8.099999237060546875e+01 1.182550311088562012e+00
9.900000000000000000e+01 -8.099999237060546875e+01 1.060710430145263672e+00
1.026000061035156250e+02 -8.099999237060546875e+01 9.152097105979919434e-01
1.061999969482421875e+02 -8.099999237060546875e+01 8.065527677536010742e-01
1.097999954223632812e+02 -8.099999237060546875e+01 7.082115411758422852e-01
1.133999938964843750e+02 -8.099999237060546875e+01 6.086828708648681641e-01
1.170000076293945312e+02 -8.099999237060546875e+01 5.484536886215209961e-01
1.205999984741210938e+02 -8.099999237060546875e+01 4.890848398208618164e-01
1.241999893188476562e+02 -8.099999237060546875e+01 4.634988009929656982e-01
1.277999954223632812e+02 -8.099999237060546875e+01 4.135206043720245361e-01
1.313999938964843750e+02 -8.099999237060546875e+01 4.039845168590545654e-01
1.350000000000000000e+02 -8.099999237060546875e+01 3.607708513736724854e-01
1.385999908447265625e+02 -8.099999237060546875e+01 3.338380753993988037e-01
1.421999969482421875e+02 -8.099999237060546875e+01 3.415321707725524902e-01
1.458000030517578125e+02 -8.099999237060546875e+01 3.045584559440612793e-01
1.494000091552734375e+02 -8.099999237060546875e+01 3.163807690143585205e-01
1.530000000000000000e+02 -8.099999237060546875e+01 2.987543642520904541e-01
1.565999908447265625e+02 -8.099999237060546875e+01 2.815797924995422363e-01
1.601999969482421875e+02 -8.099999237060546875e+01 2.760439515113830566e-01
1.638000030517578125e+02 -8.099999237060546875e+01 2.977963685989379883e-01
1.673999938964843750e+02 -8.099999237060546875e+01 3.035163581371307373e-01
1.710000000000000000e+02 -8.099999237060546875e+01 2.933704853057861328e-01
1.746000061035156250e+02 -8.099999237060546875e+01 2.820971608161926270e-01
1.782000122070312500e+02 -8.099999237060546875e+01 2.969068586826324463e-01
1.800000071525573730e+00 -7.739999389648437500e+01 2.670444250106811523e-01
5.399999618530273438e+00 -7.739999389648437500e+01 2.413049787282943726e-01
9.000000000000000000e+00 -7.739999389648437500e+01 2.604667842388153076e-01
1.260000038146972656e+01 -7.739999389648437500e+01 3.314369916915893555e-01
1.619999885559082031e+01 -7.739999389648437500e+01 4.020001590251922607e-01
1.979999923706054688e+01 -7.739999389648437500e+01 4.224906563758850098e-01
2.339999961853027344e+01 -7.739999389648437500e+01 5.268400311470031738e-01
2.700000000000000000e+01 -7.739999389648437500e+01 6.706740260124206543e-01
3.059999656677246094e+01 -7.739999389648437500e+01 7.964922189712524414e-01
3.419999694824218750e+01 -7.739999389648437500e+01 9.673166275024414062e-01
3.779999923706054688e+01 -7.739999389648437500e+01 1.129605531692504883e+00
4.139999771118164062e+01 -7.739999389648437500e+01 1.322097301483154297e+00
4.500000000000000000e+01 -7.739999389648437500e+01 1.532300829887390137e+00
4.859999847412109375e+01 -7.739999389648437500e+01 1.703278779983520508e+00
5.219999694824218750e+01 -7.739999389648437500e+01 1.885779142379760742e+00
5.579999923706054688e+01 -7.739999389648437500e+01 2.076066255569458008e+00
5.939999771118164062e+01 -7.739999389648437500e+01 2.169517755508422852e+00
6.299999618530273438e+01 -7.739999389648437500e+01 2.238886117935180664e+00
6.659999847412109375e+01 -7.739999389648437500e+01 2.217803955078125000e+00
7.019999694824218750e+01 -7.739999389648437500e+01 2.208169221878051758e+00
7.380000305175781250e+01 -7.739999389648437500e+01 2.134113550186157227e+00
7.739999389648437500e+01 -7.739999389648437500e+01 1.994547486305236816e+00
8.099999237060546875e+01 -7.739999389648437500e+01 1.827156543731689453e+00
8.459999847412109375e+01 -7.739999389648437500e+01 1.703714251518249512e+00
8.819999694824218750e+01 -7.739999389648437500e+01 1.541073560714721680e+00
9.180000305175781250e+01 -7.739999389648437500e+01 1.356830716133117676e+00
9.540000152587890625e+01 -7.739999389648437500e+01 1.198553800582885742e+00
9.900000000000000000e+01 -7.739999389648437500e+01 1.072903513908386230e+00
1.026000061035156250e+02 -7.739999389648437500e+01 9.401192069053649902e-01
1.061999969482421875e+02 -7.739999389648437500e+01 8.252354264259338379e-01
1.097999954223632812e+02 -7.739999389648437500e+01 7.204317450523376465e-01
1.133999938964843750e+02 -7.739999389648437500e+01 6.411679983139038086e-01
1.170000076293945312e+02 -7.739999389648437500e+01 5.815705657005310059e-01
1.205999984741210938e+02 -7.739999389648437500e+01 5.221424102783203125e-01
1.241999893188476562e+02 -7.739999389648437500e+01 4.587163329124450684e-01
1.277999954223632812e+02 -7.739999389648437500e+01 4.326839148998260498e-01
1.313999938964843750e+02 -7.739999389648437500e+01 4.094407260417938232e-01
1.350000000000000000e+02 -7.739999389648437500e+01 3.855974078178405762e-01
1.385999908447265625e+02 -7.739999389648437500e+01 3.571030795574188232e-01
1.421999969482421875e+02 -7.739999389648437500e+01 3.195130825042724609e-01
1.458000030517578125e+02 -7.739999389648437500e+01 3.430291414260864258e-01
1.494000091552734375e+02 -7.739999389648437500e+01 3.291020393371582031e-01
1.530000000000000000e+02 -7.739999389648437500e+01 3.134777843952178955e-01
1.565999908447265625e+02 -7.739999389648437500e+01 2.920897006988525391e-01
1.601999969482421875e+02 -7.739999389648437500e+01 2.913180589675903320e-01
1.638000030517578125e+02 -7.739999389648437500e+01 2.575235366821289062e-01
1.673999938964843750e+02 -7.739999389648437500e+01 3.049789965152740479e-01
1.710000000000000000e+02 -7.739999389648437500e+01 2.959879934787750244e-01
1.746000061035156250e+02 -7.739999389648437500e+01 3.007895350456237793e-01
1.782000122070312500e+02 -7.739999389648437500e+01 3.177074193954467773e-01
1.800000071525573730e+00 -7.380000305175781250e+01 2.672878503799438477e-01
5.399999618530273438e+00 -7.380000305175781250e+01 2.704084515571594238e-01
9.000000000000000000e+00 -7.380000305175781250e+01 2.743746340274810791e-01
1.260000038146972656e+01 -7.380000305175781250e+01 2.975316047668457031e-01
1.619999885559082031e+01 -7.380000305175781250e+01 3.928625285625457764e-01
1.979999923706054688e+01 -7.380000305175781250e+01 4.475398659706115723e-01
2.339999961853027344e+01 -7.380000305175781250e+01 5.219803452491760254e-01
2.700000000000000000e+01 -7.380000305175781250e+01 6.239618062973022461e-01
3.059999656677246094e+01 -7.380000305175781250e+01 7.533507943153381348e-01
3.419999694824218750e+01 -7.380000305175781250e+01 9.244013428688049316e-01
3.779999923706054688e+01 -7.380000305175781250e+01 1.085509061813354492e+00
4.139999771118164062e+01 -7.380000305175781250e+01 1.275060176849365234e+00
4.500000000000000000e+01 -7.380000305175781250e+01 1.472979426383972168e+00
4.859999847412109375e+01 -7.380000305175781250e+01 1.633511543273925781e+00
5.219999694824218750e+01 -7.380000305175781250e+01 1.799411535263061523e+00
5.579999923706054688e+01 -7.380000305175781250e+01 1.997947096824645996e+00
5.939999771118164062e+01 -7.380000305175781250e+01 2.091779232025146484e+00
6.299999618530273438e+01 -7.380000305175781250e+01 2.148128986358642578e+00
6.659999847412109375e+01 -7.380000305175781250e+01 2.186911106109619141e+00
7.019999694824218750e+01 -7.380000305175781250e+01 2.132398605346679688e+00
7.380000305175781250e+01 -7.380000305175781250e+01 2.077756404876708984e+00
7.739999389648437500e+01 -7.380000305175781250e+01 1.991211533546447754e+00
8.099999237060546875e+01 -7.380000305175781250e+01 1.832372546195983887e+00
8.459999847412109375e+01 -7.380000305175781250e+01 1.664306044578552246e+00
8.819999694824218750e+01 -7.380000305175781250e+01 1.534178256988525391e+00
9.180000305175781250e+01 -7.380000305175781250e+01 1.346209168434143066e+00
9.540000152587890625e+01 -7.380000305175781250e+01 1.224657535552978516e+00
9.900000000000000000e+01 -7.380000305175781250e+01 1.100005149841308594e+00
1.026000061035156250e+02 -7.380000305175781250e+01 9.517619013786315918e-01
1.061999969482421875e+02 -7.380000305175781250e+01 8.085197806358337402e-01
1.097999954223632812e+02 -7.380000305175781250e+01 7.496050596237182617e-01
1.133999938964843750e+02 -7.380000305175781250e+01 6.698192954063415527e-01
1.170000076293945312e+02 -7.380000305175781250e+01 6.051776409149169922e-01
1.205999984741210938e+02 -7.380000305175781250e+01 5.313659906387329102e-01
1.241999893188476562e+02 -7.380000305175781250e+01 4.856279790401458740e-01
1.277999954223632812e+02 -7.380000305175781250e+01 4.608670473098754883e-01
1.313999938964843750e+02 -7.380000305175781250e+01 4.179491698741912842e-01
1.350000000000000000e+02 -7.380000305175781250e+01 4.249802827835083008e-01
1.385999908447265625e+02 -7.380000305175781250e+01 3.775987625122070312e-01
1.421999969482421875e+02 -7.380000305175781250e+01 3.574925661087036133e-01
1.458000030517578125e+02 -7.380000305175781250e+01 3.471806347370147705e-01
1.494000091552734375e+02 -7.380000305175781250e+01 3.134787678718566895e-01
1.530000000000000000e+02 -7.380000305175781250e+01 3.061680197715759277e-01
1.565999908447265625e+02 -7.380000305175781250e+01 3.166104257106781006e-01
1.601999969482421875e+02 -7.380000305175781250e+01 2.996171414852142334e-01
1.638000030517578125e+02 -7.380000305175781250e+01 2.962517440319061279e-01
1.673999938964843750e+02 -7.380000305175781250e+01 2.785712480545043945e-01
1.710000000000000000e+02 -7.380000305175781250e+01 3.178753554821014404e-01
1.746000061035156250e+02 -7.380000305175781250e+01 2.950942218303680420e-01
1.782000122070312500e+02 -7.380000305175781250e+01 3.140668272972106934e-01
1.800000071525573730e+00 -7.019999694824218750e+01 2.380307018756866455e-01
5.399999618530273438e+00 -7.019999694824218750e+01 2.519845068454742432e-01
9.000000000000000000e+00 -7.019999694824218750e+01 2.929450273513793945e-01
1.260000038146972656e+01 -7.019999694824218750e+01 3.216963410377502441e-01
1.619999885559082031e+01 -7.019999694824218750e+01 3.608371913433074951e-01
1.979999923706054688e+01 -7.019999694824218750e+01 4.241442978382110596e-01
2.339999961853027344e+01 -7.019999694824218750e+01 5.103686451911926270e-01
2.700000000000000000e+01 -7.019999694824218750e+01 5.874913334846496582e-01
3.059999656677246094e+01 -7.019999694824218750e+01 7.543404102325439453e-01
3.419999694824218750e+01 -7.019999694824218750e+01 9.042987823486328125e-01
3.779999923706054688e+01 -7.019999694824218750e+01 1.068554043769836426e+00
4.139999771118164062e+01 -7.019999694824218750e+01 1.236951112747192383e+00
4.500000000000000000e+01 -7.019999694824218750e+01 1.385995864868164062e+00
4.859999847412109375e+01 -7.019999694824218750e+01 1.580761194229125977e+00
5.219999694824218750e+01 -7.019999694824218750e+01 1.730098366737365723e+00
5.579999923706054688e+01 -7.019999694824218750e+01 1.882829546928405762e+00
5.939999771118164062e+01 -7.019999694824218750e+01 2.002748966217041016e+00
6.299999618530273438e+01 -7.019999694824218750e+01 2.072415113449096680e+00
6.659999847412109375e+01 -7.019999694824218750e+01 2.068825244903564453e+00
7.019999694824218750e+01 -7.019999694824218750e+01 2.064912557601928711e+00
7.380000305175781250e+01 -7.019999694824218750e+01 2.045568227767944336e+00
7.739999389648437500e+01 -7.019999694824218750e+01 1.915241718292236328e+00
8.099999237060546875e+01 -7.019999694824218750e+01 1.820477128028869629e+00
8.459999847412109375e+01 -7.019999694824218750e+01 1.693979620933532715e+00
8.819999694824218750e+01 -7.019999694824218750e+01 1.499127984046936035e+00
9.180000305175781250e+01 -7.019999694824218750e+01 1.377546072006225586e+00
9.540000152587890625e+01 -7.019999694824218750e+01 1.249842047691345215e+00
9.900000000000000000e+01 -7.019999694824218750e+01 1.107652068138122559e+00
1.026000061035156250e+02 -7.019999694824218750e+01 9.468547701835632324e-01
1.061999969482421875e+02 -7.019999694824218750e+01 8.556669354438781738e-01
1.097999954223632812e+02 -7.019999694824218750e+01 7.627791762351989746e-01
1.133999938964843750e+02 -7.019999694824218750e+01 6.828664541244506836e-01
1.170000076293945312e+02 -7.019999694824218750e+01 6.397475600242614746e-01
1.205999984741210938e+02 -7.019999694824218750e+01 5.739271044731140137e-01
1.241999893188476562e+02 -7.019999694824218750e+01 5.205066800117492676e-01
1.277999954223632812e+02 -7.019999694824218750e+01 4.758582413196563721e-01
1.313999938964843750e+02 -7.019999694824218750e+01 4.326164722442626953e-01
1.350000000000000000e+02 -7.019999694824218750e+01 4.182439744472503662e-01
1.385999908447265625e+02 -7.019999694824218750e+01 3.871932029724121094e-01
1.421999969482421875e+02 -7.019999694824218750e+01 3.431853950023651123e-01
1.458000030517578125e+02 -7.019999694824218750e+01 3.485311567783355713e-01
1.494000091552734375e+02 -7.019999694824218750e+01 3.406204283237457275e-01
1.530000000000000000e+02 -7.019999694824218750e+01 3.219024538993835449e-01
1.565999908447265625e+02 -7.019999694824218750e+01 3.073275387287139893e-01
1.601999969482421875e+02 -7.019999694824218750e+01 2.985333204269409180e-01
1.638000030517578125e+02 -7.019999694824218750e+01 2.927247285842895508e-01
1.673999938964843750e+02 -7.019999694824218750e+01 2.966915071010589600e-01
1.710000000000000000e+02 -7.019999694824218750e+01 2.971642911434173584e-01
1.746000061035156250e+02 -7.019999694824218750e+01 3.305958211421966553e-01
1.782000122070312500e+02 -7.019999694824218750e+01 2.399078309535980225e-01
1.800000071525573730e+00 -6.659999847412109375e+01 2.479566186666488647e-01
5.399999618530273438e+00 -6.659999847412109375e+01 2.714051306247711182e-01
9.000000000000000000e+00 -6.659999847412109375e+01 2.599521279335021973e-01
1.260000038146972656e+01 -6.659999847412109375e+01 3.195557296276092529e-01
1.619999885559082031e+01 -6.659999847412109375e+01 3.719914257526397705e-01
1.979999923706054688e+01 -6.659999847412109375e+01 4.192876517772674561e-01
2.339999961853027344e+01 -6.659999847412109375e+01 4.896282553672790527e-01
2.700000000000000000e+01 -6.659999847412109375e+01 5.908069610595703125e-01
3.059999656677246094e+01 -6.659999847412109375e+01 7.146123647689819336e-01
3.419999694824218750e+01 -6.659999847412109375e+01 8.641272187232971191e-01
3.779999923706054688e+01 -6.659999847412109375e+01 9.971563220024108887e-01
4.139999771118164062e+01 -6.659999847412109375e+01 1.147339105606079102e+00
4.500000000000000000e+01 -6.659999847412109375e+01 1.326716780662536621e+00
4.859999847412109375e+01 -6.659999847412109375e+01 1.482185959815979004e+00
5.219999694824218750e+01 -6.659999847412109375e+01 1.639692664146423340e+00
5.579999923706054688e+01 -6.659999847412109375e+01 1.771657943725585938e+00
5.939999771118164062e+01 -6.659999847412109375e+01 1.899426460266113281e+00
6.299999618530273438e+01 -6.659999847412109375e+01 1.977405190467834473e+00
6.659999847412109375e+01 -6.659999847412109375e+01 1.971706986427307129e+00
7.019999694824218750e+01 -6.659999847412109375e+01 1.969857335090637207e+00
7.380000305175781250e+01 -6.659999847412109375e+01 1.908667445182800293e+00
7.739999389648437500e+01 -6.659999847412109375e+01 1.833228111267089844e+00
8.099999237060546875e+01 -6.659999847412109375e+01 1.756788969039916992e+00
8.459999847412109375e+01 -6.659999847412109375e+01 1.647662520408630371e+00
8.819999694824218750e+01 -6.659999847412109375e+01 1.491543412208557129e+00
9.180000305175781250e+01 -6.659999847412109375e+01 1.386063218116760254e+00
9.540000152587890625e+01 -6.659999847412109375e+01 1.264141201972961426e+00
9.900000000000000000e+01 -6.659999847412109375e+01 1.129595041275024414e+00
1.026000061035156250e+02 -6.659999847412109375e+01 9.997403621673583984e-01
1.061999969482421875e+02 -6.659999847412109375e+01 8.868991136550903320e-01
1.097999954223632812e+02 -6.659999847412109375e+01 7.973920106887817383e-01
1.133999938964843750e+02 -6.659999847412109375e+01 7.277101874351501465e-01
1.170000076293945312e+02 -6.659999847412109375e+01 6.599186062812805176e-01
1.205999984741210938e+02 -6.659999847412109375e+01 6.052791476249694824e-01
1.241999893188476562e+02 -6.659999847412109375e+01 5.368185639381408691e-01
1.277999954223632812e+02 -6.659999847412109375e+01 4.903709888458251953e-01
1.313999938964843750e+02 -6.659999847412109375e+01 4.541594982147216797e-01
1.350000000000000000e+02 -6.659999847412109375e+01 4.309764802455902100e-01
1.385999908447265625e+02 -6.659999847412109375e+01 4.115725755691528320e-01
1.421999969482421875e+02 -6.659999847412109375e+01 3.900944590568542480e-01
1.458000030517578125e+02 -6.659999847412109375e+01 3.602448403835296631e-01
1.494000091552734375e+02 -6.659999847412109375e+01 3.514938652515411377e-01
1.530000000000000000e+02 -6.659999847412109375e+01 3.394425213336944580e-01
1.565999908447265625e+02 -6.659999847412109375e+01 3.255772888660430908e-01
1.601999969482421875e+02 -6.659999847412109375e+01 3.090490996837615967e-01
1.638000030517578125e+02 -6.659999847412109375e+01 3.105063438415527344e-01
1.673999938964843750e+02 -6.659999847412109375e+01 3.025763034820556641e-01
1.710000000000000000e+02 -6.659999847412109375e+01 2.923499643802642822e-01
1.746000061035156250e+02 -6.659999847412109375e+01 2.553740739822387695e-01
1.782000122070312500e+02 -6.659999847412109375e+01 3.332065045833587646e-01
1.800000071525573730e+00 -6.299999618530273438e+01 2.472974210977554321e-01
5.399999618530273438e+00 -6.299999618530273438e+01 2.686046957969665527e-01
9.000000000000000000e+00 -6.299999618530273438e+01 2.905616760253906250e-01
1.260000038146972656e+01 -6.299999618530273438e+01 3.148399591445922852e-01
1.619999885559082031e+01 -6.299999618530273438e+01 3.545954227447509766e-01
1.979999923706054688e+01 -6.299999618530273438e+01 4.190227687358856201e-01
2.339999961853027344e+01 -6.299999618530273438e+01 4.925332665443420410e-01
2.700000000000000000e+01 -6.299999618530273438e+01 5.652717351913452148e-01
3.059999656677246094e+01 -6.299999618530273438e+01 6.767573952674865723e-01
3.419999694824218750e+01 -6.299999618530273438e+01 7.942569255828857422e-01
3.779999923706054688e+01 -6.299999618530273438e+01 9.643583893775939941e-01
4.139999771118164062e+01 -6.299999618530273438e+01 1.089139938354492188e+00
4.500000000000000000e+01 -6.299999618530273438e+01 1.235439062118530273e+00
4.859999847412109375e+01 -6.299999618530273438e+01 1.413987994194030762e+00
5.219999694824218750e+01 -6.299999618530273438e+01 1.559643149375915527e+00
5.579999923706054688e+01 -6.299999618530273438e+01 1.684713721275329590e+00
5.939999771118164062e+01 -6.299999618530273438e+01 1.751269459724426270e+00
6.299999618530273438e+01 -6.299999618530273438e+01 1.858381748199462891e+00
6.659999847412109375e+01 -6.299999618530273438e+01 1.866749048233032227e+00
7.019999694824218750e+01 -6.299999618530273438e+01 1.883596658706665039e+00
7.380000305175781250e+01 -6.299999618530273438e+01 1.856740713119506836e+00
7.739999389648437500e+01 -6.299999618530273438e+01 1.777278065681457520e+00
8.099999237060546875e+01 -6.299999618530273438e+01 1.715740561485290527e+00
8.459999847412109375e+01 -6.299999618530273438e+01 1.608897805213928223e+00
8.819999694824218750e+01 -6.299999618530273438e+01 1.491176366806030273e+00
9.180000305175781250e+01 -6.299999618530273438e+01 1.377556204795837402e+00
9.540000152587890625e+01 -6.299999618530273438e+01 1.276784658432006836e+00
9.900000000000000000e+01 -6.299999618530273438e+01 1.151865124702453613e+00
1.026000061035156250e+02 -6.299999618530273438e+01 1.038713812828063965e+00
1.061999969482421875e+02 -6.299999618530273438e+01 9.295555949211120605e-01
1.097999954223632812e+02 -6.299999618530273438e+01 8.529956936836242676e-01
1.133999938964843750e+02 -6.299999618530273438e+01 7.616398334503173828e-01
1.170000076293945312e+02 -6.299999618530273438e+01 6.867906451225280762e-01
1.205999984741210938e+02 -6.299999618530273438e+01 6.303179264068603516e-01
1.241999893188476562e+02 -6.299999618530273438e+01 5.502659082412719727e-01
1.277999954223632812e+02 -6.299999618530273438e+01 5.210711359977722168e-01
1.313999938964843750e+02 -6.299999618530273438e+01 4.883193969726562500e-01
1.350000000000000000e+02 -6.299999618530273438e+01 4.586125314235687256e-01
1.385999908447265625e+02 -6.299999618530273438e+01 4.155085086822509766e-01
1.421999969482421875e+02 -6.299999618530273438e+01 4.039576947689056396e-01
1.458000030517578125e+02 -6.299999618530273438e+01 3.784196972846984863e-01
1.494000091552734375e+02 -6.299999618530273438e+01 3.569689691066741943e-01
1.530000000000000000e+02 -6.299999618530273438e+01 3.361665010452270508e-01
1.565999908447265625e+02 -6.299999618530273438e+01 3.267835378646850586e-01
1.601999969482421875e+02 -6.299999618530273438e+01 3.289318978786468506e-01
1.638000030517578125e+02 -6.299999618530273438e+01 2.897630333900451660e-01
1.673999938964843750e+02 -6.299999618530273438e+01 2.919170558452606201e-01
1.710000000000000000e+02 -6.299999618530273438e+01 3.136661350727081299e-01
1.746000061035156250e+02 -6.299999618530273438e+01 3.103023767471313477e-01
1.782000122070312500e+02 -6.299999618530273438e+01 2.562114298343658447e-01
1.800000071525573730e+00 -5.939999771118164062e+01 2.503015697002410889e-01
5.399999618530273438e+00 -5.939999771118164062e+01 2.563422620296478271e-01
9.000000000000000000e+00 -5.939999771118164062e+01 2.946379184722900391e-01
1.260000038146972656e+01 -5.939999771118164062e+01 3.300412893295288086e-01
1.619999885559082031e+01 -5.939999771118164062e+01 3.637449443340301514e-01
1.979999923706054688e+01 -5.939999771118164062e+01 4.193512201309204102e-01
2.339999961853027344e+01 -5.939999771118164062e+01 4.714150428771972656e-01
2.700000000000000000e+01 -5.939999771118164062e+01 5.568021535873413086e-01
3.059999656677246094e+01 -5.939999771118164062e+01 6.459923386573791504e-01
3.419999694824218750e+01 -5.939999771118164062e+01 7.719455957412719727e-01
3.779999923706054688e+01 -5.939999771118164062e+01 9.142342805862426758e-01
4.139999771118164062e+01 -5.939999771118164062e+01 1.018999218940734863e+00
4.500000000000000000e+01 -5.939999771118164062e+01 1.173237204551696777e+00
4.859999847412109375e+01 -5.939999771118164062e+01 1.320613026618957520e+00
5.219999694824218750e+01 -5.939999771118164062e+01 1.453519344329833984e+00
5.579999923706054688e+01 -5.939999771118164062e+01 1.569872736930847168e+00
5.939999771118164062e+01 -5.939999771118164062e+01 1.651343584060668945e+00
6.299999618530273438e+01 -5.939999771118164062e+01 1.719262242317199707e+00
6.659999847412109375e+01 -5.939999771118164062e+01 1.734850049018859863e+00
7.019999694824218750e+01 -5.939999771118164062e+01 1.786381363868713379e+00
7.380000305175781250e+01 -5.939999771118164062e+01 1.793555140495300293e+00
7.739999389648437500e+01 -5.939999771118164062e+01 1.717974543571472168e+00
8.099999237060546875e+01 -5.939999771118164062e+01 1.665058374404907227e+00
8.459999847412109375e+01 -5.939999771118164062e+01 1.620646715164184570e+00
8.819999694824218750e+01 -5.939999771118164062e+01 1.498703956604003906e+00
9.180000305175781250e+01 -5.939999771118164062e+01 1.367961049079895020e+00
9.540000152587890625e+01 -5.939999771118164062e+01 1.273113608360290527e+00
9.900000000000000000e+01 -5.939999771118164062e+01 1.187208294868469238e+00
1.026000061035156250e+02 -5.939999771118164062e+01 1.073537588119506836e+00
1.061999969482421875e+02 -5.939999771118164062e+01 9.587156176567077637e-01
1.097999954223632812e+02 -5.939999771118164062e+01 8.942227363586425781e-01
1.133999938964843750e+02 -5.939999771118164062e+01 8.189797401428222656e-01
1.170000076293945312e+02 -5.939999771118164062e+01 7.295179963111877441e-01
1.205999984741210938e+02 -5.939999771118164062e+01 6.691476106643676758e-01
1.241999893188476562e+02 -5.939999771118164062e+01 6.083436608314514160e-01
1.277999954223632812e+02 -5.939999771118164062e+01 5.530256628990173340e-01
1.313999938964843750e+02 -5.939999771118164062e+01 5.386415123939514160e-01
1.350000000000000000e+02 -5.939999771118164062e+01 4.822314977645874023e-01
1.385999908447265625e+02 -5.939999771118164062e+01 4.652206897735595703e-01
1.421999969482421875e+02 -5.939999771118164062e+01 4.345728456974029541e-01
1.458000030517578125e+02 -5.939999771118164062e+01 3.920842707157135010e-01
1.494000091552734375e+02 -5.939999771118164062e+01 3.773359656333923340e-01
1.530000000000000000e+02 -5.939999771118164062e+01 3.542102575302124023e-01
1.565999908447265625e+02 -5.939999771118164062e+01 3.514822423458099365e-01
1.601999969482421875e+02 -5.939999771118164062e+01 3.354170620441436768e-01
1.638000030517578125e+02 -5.939999771118164062e+01 3.123260438442230225e-01
1.673999938964843750e+02 -5.939999771118164062e+01 2.994704246520996094e-01
1.710000000000000000e+02 -5.939999771118164062e+01 3.054833114147186279e-01
1.746000061035156250e+02 -5.939999771118164062e+01 2.687545120716094971e-01
1.782000122070312500e+02 -5.939999771118164062e+01 2.724802196025848389e-01
1.800000071525573730e+00 -5.579999923706054688e+01 2.605569660663604736e-01
5.399999618530273438e+00 -5.579999923706054688e+01 2.572126984596252441e-01
9.000000000000000000e+00 -5.579999923706054688e+01 2.488139718770980835e-01
1.260000038146972656e+01 -5.579999923706054688e+01 3.390203416347503662e-01
1.619999885559082031e+01 -5.579999923706054688e+01 3.624591827392578125e-01
1.979999923706054688e+01 -5.579999923706054688e+01 3.868061304092407227e-01
2.339999961853027344e+01 -5.579999923706054688e+01 4.552394151687622070e-01
2.700000000000000000e+01 -5.579999923706054688e+01 5.250422358512878418e-01
3.059999656677246094e+01 -5.579999923706054688e+01 6.351972222328186035e-01
3.419999694824218750e+01 -5.579999923706054688e+01 7.108910679817199707e-01
3.779999923706054688e+01 -5.579999923706054688e+01 8.406010270118713379e-01
4.139999771118164062e+01 -5.579999923706054688e+01 9.780132174491882324e-01
4.500000000000000000e+01 -5.579999923706054688e+01 1.092952132225036621e+00
4.859999847412109375e+01 -5.579999923706054688e+01 1.224033713340759277e+00
5.219999694824218750e+01 -5.579999923706054688e+01 1.331385374069213867e+00
5.579999923706054688e+01 -5.579999923706054688e+01 1.442289471626281738e+00
5.939999771118164062e+01 -5.579999923706054688e+01 1.585181593894958496e+00
6.299999618530273438e+01 -5.579999923706054688e+01 1.639677524566650391e+00
6.659999847412109375e+01 -5.579999923706054688e+01 1.668744921684265137e+00
7.019999694824218750e+01 -5.579999923706054688e+01 1.661997675895690918e+00
7.380000305175781250e+01 -5.579999923706054688e+01 1.686586499214172363e+00
7.739999389648437500e+01 -5.579999923706054688e+01 1.639907836914062500e+00
8.099999237060546875e+01 -5.579999923706054688e+01 1.579393267631530762e+00
8.459999847412109375e+01 -5.579999923706054688e+01 1.552659869194030762e+00
8.819999694824218750e+01 -5.579999923706054688e+01 1.446861147880554199e+00
9.180000305175781250e+01 -5.579999923706054688e+01 1.398700952529907227e+00
9.540000152587890625e+01 -5.579999923706054688e+01 1.299080371856689453e+00
9.900000000000000000e+01 -5.579999923706054688e+01 1.184108018875122070e+00
1.026000061035156250e+02 -5.579999923706054688e+01 1.127374887466430664e+00
1.061999969482421875e+02 -5.579999923706054688e+01 9.943539500236511230e-01
1.097999954223632812e+02 -5.579999923706054688e+01 9.313188791275024414e-01
1.133999938964843750e+02 -5.579999923706054688e+01 8.233401179313659668e-01
1.170000076293945312e+02 -5.579999923706054688e+01 7.705916762351989746e-01
1.205999984741210938e+02 -5.579999923706054688e+01 6.885042190551757812e-01
1.241999893188476562e+02 -5.579999923706054688e+01 6.503484249114990234e-01
1.277999954223632812e+02 -5.579999923706054688e+01 6.001753807067871094e-01
1.313999938964843750e+02 -5.579999923706054688e+01 5.557815432548522949e-01
1.350000000000000000e+02 -5.579999923706054688e+01 5.152185559272766113e-01
1.385999908447265625e+02 -5.579999923706054688e+01 4.883331358432769775e-01
1.421999969482421875e+02 -5.579999923706054688e+01 4.549854099750518799e-01
1.458000030517578125e+02 -5.579999923706054688e+01 4.463810026645660400e-01
1.494000091552734375e+02 -5.579999923706054688e+01 4.191612005233764648e-01
1.530000000000000000e+02 -5.579999923706054688e+01 3.661743700504302979e-01
1.565999908447265625e+02 -5.579999923706054688e+01 3.701763153076171875e-01
1.601999969482421875e+02 -5.579999923706054688e+01 3.242647349834442139e-01
1.638000030517578125e+02 -5.579999923706054688e+01 3.101682662963867188e-01
1.673999938964843750e+02 -5.579999923706054688e+01 3.129000663757324219e-01
1.710000000000000000e+02 -5.579999923706054688e+01 3.182629942893981934e-01
1.746000061035156250e+02 -5.579999923706054688e+01 3.026553392410278320e-01
1.782000122070312500e+02 -5.579999923706054688e+01 2.674928605556488037e-01
1.800000071525573730e+00 -5.219999694824218750e+01 2.754636704921722412e-01
5.399999618530273438e+00 -5.219999694824218750e+01 2.716546654701232910e-01
9.000000000000000000e+00 -5.219999694824218750e+01 2.763392031192779541e-01
1.260000038146972656e+01 -5.219999694824218750e+01 2.843976616859436035e-01
1.619999885559082031e+01 -5.219999694824218750e+01 3.549697101116180420e-01
1.979999923706054688e+01 -5.219999694824218750e+01 3.807889223098754883e-01
2.339999961853027344e+01 -5.219999694824218750e+01 4.281170666217803955e-01
2.700000000000000000e+01 -5.219999694824218750e+01 5.192947387695312500e-01
3.059999656677246094e+01 -5.219999694824218750e+01 5.754361748695373535e-01
3.419999694824218750e+01 -5.219999694824218750e+01 6.993375420570373535e-01
3.779999923706054688e+01 -5.219999694824218750e+01 7.711761593818664551e-01
4.139999771118164062e+01 -5.219999694824218750e+01 8.775398731231689453e-01
4.500000000000000000e+01 -5.219999694824218750e+01 1.010683774948120117e+00
4.859999847412109375e+01 -5.219999694824218750e+01 1.131957292556762695e+00
5.219999694824218750e+01 -5.219999694824218750e+01 1.219728112220764160e+00
5.579999923706054688e+01 -5.219999694824218750e+01 1.322440743446350098e+00
5.939999771118164062e+01 -5.219999694824218750e+01 1.449904561042785645e+00
6.299999618530273438e+01 -5.219999694824218750e+01 1.532008051872253418e+00
6.659999847412109375e+01 -5.219999694824218750e+01 1.550723075866699219e+00
7.019999694824218750e+01 -5.219999694824218750e+01 1.582480669021606445e+00
7.380000305175781250e+01 -5.219999694824218750e+01 1.566816091537475586e+00
7.739999389648437500e+01 -5.219999694824218750e+01 1.583446621894836426e+00
8.099999237060546875e+01 -5.219999694824218750e+01 1.545741319656372070e+00
8.459999847412109375e+01 -5.219999694824218750e+01 1.508736133575439453e+00
8.819999694824218750e+01 -5.219999694824218750e+01 1.462301850318908691e+00
9.180000305175781250e+01 -5.219999694824218750e+01 1.370681166648864746e+00
9.540000152587890625e+01 -5.219999694824218750e+01 1.298359990119934082e+00
9.900000000000000000e+01 -5.219999694824218750e+01 1.237277030944824219e+00
1.026000061035156250e+02 -5.219999694824218750e+01 1.124157786369323730e+00
1.061999969482421875e+02 -5.219999694824218750e+01 1.058033585548400879e+00
1.097999954223632812e+02 -5.219999694824218750e+01 9.837967157363891602e-01
1.133999938964843750e+02 -5.219999694824218750e+01 8.954699039459228516e-01
1.170000076293945312e+02 -5.219999694824218750e+01 8.237435817718505859e-01
1.205999984741210938e+02 -5.219999694824218750e+01 7.300944924354553223e-01
1.241999893188476562e+02 -5.219999694824218750e+01 6.772848963737487793e-01
1.277999954223632812e+02 -5.219999694824218750e+01 6.462692618370056152e-01
1.313999938964843750e+02 -5.219999694824218750e+01 6.090394854545593262e-01
1.350000000000000000e+02 -5.219999694824218750e+01 5.796994566917419434e-01
1.385999908447265625e+02 -5.219999694824218750e+01 5.467479228973388672e-01
1.421999969482421875e+02 -5.219999694824218750e+01 4.736462831497192383e-01
1.458000030517578125e+02 -5.219999694824218750e+01 4.541933536529541016e-01
1.494000091552734375e+02 -5.219999694824218750e+01 4.223854243755340576e-01
1.530000000000000000e+02 -5.219999694824218750e+01 3.829305768013000488e-01
1.565999908447265625e+02 -5.219999694824218750e+01 3.844524025917053223e-01
1.601999969482421875e+02 -5.219999694824218750e+01 3.606599867343902588e-01
1.638000030517578125e+02 -5.219999694824218750e+01 3.203337788581848145e-01
1.673999938964843750e+02 -5.219999694824218750e+01 3.073536455631256104e-01
1.710000000000000000e+02 -5.219999694824218750e+01 3.240790963172912598e-01
1.746000061035156250e+02 -5.219999694824218750e+01 2.818486392498016357e-01
1.782000122070312500e+02 -5.219999694824218750e+01 3.097635507583618164e-01
1.800000071525573730e+00 -4.859999847412109375e+01 2.186447381973266602e-01
5.399999618530273438e+00 -4.859999847412109375e+01 2.811859250068664551e-01
9.000000000000000000e+00 -4.859999847412109375e+01 3.031805455684661865e-01
1.260000038146972656e+01 -4.859999847412109375e+01 2.877252399921417236e-01
1.619999885559082031e+01 -4.859999847412109375e+01 3.301412761211395264e-01
1.979999923706054688e+01 -4.859999847412109375e+01 3.732306957244873047e-01
2.339999961853027344e+01 -4.859999847412109375e+01 4.304808676242828369e-01
2.700000000000000000e+01 -4.859999847412109375e+01 4.759833514690399170e-01
3.059999656677246094e+01 -4.859999847412109375e+01 5.464736223220825195e-01
3.419999694824218750e+01 -4.859999847412109375e+01 6.649925112724304199e-01
3.779999923706054688e+01 -4.859999847412109375e+01 7.437747120857238770e-01
4.139999771118164062e+01 -4.859999847412109375e+01 8.343608379364013672e-01
4.500000000000000000e+01 -4.859999847412109375e+01 9.325010180473327637e-01
4.859999847412109375e+01 -4.859999847412109375e+01 1.026878833770751953e+00
5.219999694824218750e+01 -4.859999847412109375e+01 1.113624930381774902e+00
5.579999923706054688e+01 -4.859999847412109375e+01 1.236069917678833008e+00
5.939999771118164062e+01 -4.859999847412109375e+01 1.338797807693481445e+00
6.299999618530273438e+01 -4.859999847412109375e+01 1.378695368766784668e+00
6.659999847412109375e+01 -4.859999847412109375e+01 1.463148593902587891e+00
7.019999694824218750e+01 -4.859999847412109375e+01 1.491719245910644531e+00
7.380000305175781250e+01 -4.859999847412109375e+01 1.481796264648437500e+00
7.739999389648437500e+01 -4.859999847412109375e+01 1.491454005241394043e+00
8.099999237060546875e+01 -4.859999847412109375e+01 1.476166844367980957e+00
8.459999847412109375e+01 -4.859999847412109375e+01 1.465085148811340332e+00
8.819999694824218750e+01 -4.859999847412109375e+01 1.454387784004211426e+00
9.180000305175781250e+01 -4.859999847412109375e+01 1.356431841850280762e+00
9.540000152587890625e+01 -4.859999847412109375e+01 1.335160613059997559e+00
9.900000000000000000e+01 -4.859999847412109375e+01 1.229021191596984863e+00
1.026000061035156250e+02 -4.859999847412109375e+01 1.160249114036560059e+00
1.061999969482421875e+02 -4.859999847412109375e+01 1.078222036361694336e+00
1.097999954223632812e+02 -4.859999847412109375e+01 1.017560362815856934e+00
1.133999938964843750e+02 -4.859999847412109375e+01 9.274603724479675293e-01
1.170000076293945312e+02 -4.859999847412109375e+01 8.671015501022338867e-01
1.205999984741210938e+02 -4.859999847412109375e+01 7.908107638359069824e-01
1.241999893188476562e+02 -4.859999847412109375e+01 7.355308532714843750e-01
1.277999954223632812e+02 -4.859999847412109375e+01 7.013818025588989258e-01
1.313999938964843750e+02 -4.859999847412109375e+01 6.525590419769287109e-01
1.350000000000000000e+02 -4.859999847412109375e+01 5.839575529098510742e-01
1.385999908447265625e+02 -4.859999847412109375e+01 5.752909779548645020e-01
1.421999969482421875e+02 -4.859999847412109375e+01 5.128258466720581055e-01
1.458000030517578125e+02 -4.859999847412109375e+01 4.673537313938140869e-01
1.494000091552734375e+02 -4.859999847412109375e+01 4.460276365280151367e-01
1.530000000000000000e+02 -4.859999847412109375e+01 4.123778641223907471e-01
1.565999908447265625e+02 -4.859999847412109375e+01 3.833318650722503662e-01
1.601999969482421875e+02 -4.859999847412109375e+01 3.517852425575256348e-01
1.638000030517578125e+02 -4.859999847412109375e+01 3.419140279293060303e-01
1.673999938964843750e+02 -4.859999847412109375e+01 3.081566691398620605e-01
1.710000000000000000e+02 -4.859999847412109375e+01 3.077322244644165039e-01
1.746000061035156250e+02 -4.859999847412109375e+01 3.034296333789825439e-01
1.782000122070312500e+02 -4.859999847412109375e+01 2.496391087770462036e-01
1.800000071525573730e+00 -4.500000000000000000e+01 1.995579004287719727e-01
5.399999618530273438e+00 -4.500000000000000000e+01 2.683930695056915283e-01
9.000000000000000000e+00 -4.500000000000000000e+01 2.744459509849548340e-01
1.260000038146972656e+01 -4.500000000000000000e+01 2.813941240310668945e-01
1.619999885559082031e+01 -4.500000000000000000e+01 3.353887498378753662e-01
1.979999923706054688e+01 -4.500000000000000000e+01 3.615038394927978516e-01
2.339999961853027344e+01 -4.500000000000000000e+01 4.230732619762420654e-01
2.700000000000000000e+01 -4.500000000000000000e+01 4.862814247608184814e-01
3.059999656677246094e+01 -4.500000000000000000e+01 5.336014032363891602e-01
3.419999694824218750e+01 -4.500000000000000000e+01 6.075982451438903809e-01
3.779999923706054688e+01 -4.500000000000000000e+01 6.623873114585876465e-01
4.139999771118164062e+01 -4.500000000000000000e+01 7.552312612533569336e-01
4.500000000000000000e+01 -4.500000000000000000e+01 8.496547937393188477e-01
4.859999847412109375e+01 -4.500000000000000000e+01 9.542485475540161133e-01
5.219999694824218750e+01 -4.500000000000000000e+01 1.029540181159973145e+00
5.579999923706054688e+01 -4.500000000000000000e+01 1.124494671821594238e+00
5.939999771118164062e+01 -4.500000000000000000e+01 1.182256698608398438e+00
6.299999618530273438e+01 -4.500000000000000000e+01 1.297373533248901367e+00
6.659999847412109375e+01 -4.500000000000000000e+01 1.326624035835266113e+00
7.019999694824218750e+01 -4.500000000000000000e+01 1.346890687942504883e+00
7.380000305175781250e+01 -4.500000000000000000e+01 1.389566659927368164e+00
7.739999389648437500e+01 -4.500000000000000000e+01 1.442796587944030762e+00
8.099999237060546875e+01 -4.500000000000000000e+01 1.443459868431091309e+00
8.459999847412109375e+01 -4.500000000000000000e+01 1.433263778686523438e+00
8.819999694824218750e+01 -4.500000000000000000e+01 1.410582780838012695e+00
9.180000305175781250e+01 -4.500000000000000000e+01 1.345729947090148926e+00
9.540000152587890625e+01 -4.500000000000000000e+01 1.329302310943603516e+00
9.900000000000000000e+01 -4.500000000000000000e+01 1.274526476860046387e+00
1.026000061035156250e+02 -4.500000000000000000e+01 1.193296790122985840e+00
1.061999969482421875e+02 -4.500000000000000000e+01 1.125181674957275391e+00
1.097999954223632812e+02 -4.500000000000000000e+01 1.071659088134765625e+00
1.133999938964843750e+02 -4.500000000000000000e+01 9.736145138740539551e-01
1.170000076293945312e+02 -4.500000000000000000e+01 9.052212834358215332e-01
1.205999984741210938e+02 -4.500000000000000000e+01 8.524600267410278320e-01
1.241999893188476562e+02 -4.500000000000000000e+01 8.108894824981689453e-01
1.277999954223632812e+02 -4.500000000000000000e+01 7.623766660690307617e-01
1.313999938964843750e+02 -4.500000000000000000e+01 7.234070301055908203e-01
1.350000000000000000e+02 -4.500000000000000000e+01 6.471320390701293945e-01
1.385999908447265625e+02 -4.500000000000000000e+01 6.032768487930297852e-01
1.421999969482421875e+02 -4.500000000000000000e+01 5.681080222129821777e-01
1.458000030517578125e+02 -4.500000000000000000e+01 5.197105407714843750e-01
1.494000091552734375e+02 -4.500000000000000000e+01 4.660634994506835938e-01
1.530000000000000000e+02 -4.500000000000000000e+01 4.423693716526031494e-01
1.565999908447265625e+02 -4.500000000000000000e+01 4.000097513198852539e-01
1.601999969482421875e+02 -4.500000000000000000e+01 3.497972488403320312e-01
1.638000030517578125e+02 -4.500000000000000000e+01 3.545638918876647949e-01
1.673999938964843750e+02 -4.500000000000000000e+01 3.213742673397064209e-01
1.710000000000000000e+02 -4.500000000000000000e+01 3.263805508613586426e-01
1.746000061035156250e+02 -4.500000000000000000e+01 2.941102087497711182e-01
1.782000122070312500e+02 -4.500000000000000000e+01 3.164142966270446777e-01
1.800000071525573730e+00 -4.139999771118164062e+01 2.228102982044219971e-01
5.399999618530273438e+00 -4.139999771118164062e+01 2.321050316095352173e-01
9.000000000000000000e+00 -4.139999771118164062e+01 2.548178434371948242e-01
1.260000038146972656e+01 -4.139999771118164062e+01 2.695236504077911377e-01
1.619999885559082031e+01 -4.139999771118164062e+01 3.201410174369812012e-01
1.979999923706054688e+01 -4.139999771118164062e+01 3.601283729076385498e-01
2.339999961853027344e+01 -4.139999771118164062e+01 3.963678777217864990e-01
2.700000000000000000e+01 -4.139999771118164062e+01 4.280186593532562256e-01
3.059999656677246094e+01 -4.139999771118164062e+01 4.999045133590698242e-01
3.419999694824218750e+01 -4.139999771118164062e+01 5.466337203979492188e-01
3.779999923706054688e+01 -4.139999771118164062e+01 6.266492605209350586e-01
4.139999771118164062e+01 -4.139999771118164062e+01 7.008323669433593750e-01
4.500000000000000000e+01 -4.139999771118164062e+01 7.854720354080200195e-01
4.859999847412109375e+01 -4.139999771118164062e+01 8.873403668403625488e-01
5.219999694824218750e+01 -4.139999771118164062e+01 9.416645765304565430e-01
5.579999923706054688e+01 -4.139999771118164062e+01 1.047258257865905762e+00
5.939999771118164062e+01 -4.139999771118164062e+01 1.103665947914123535e+00
6.299999618530273438e+01 -4.139999771118164062e+01 1.183862805366516113e+00
6.659999847412109375e+01 -4.139999771118164062e+01 1.249102473258972168e+00
7.019999694824218750e+01 -4.139999771118164062e+01 1.285729527473449707e+00
7.380000305175781250e+01 -4.139999771118164062e+01 1.331078886985778809e+00
7.739999389648437500e+01 -4.139999771118164062e+01 1.340065598487854004e+00
8.099999237060546875e+01 -4.139999771118164062e+01 1.373803377151489258e+00
8.459999847412109375e+01 -4.139999771118164062e+01 1.389819145202636719e+00
8.819999694824218750e+01 -4.139999771118164062e+01 1.369807004928588867e+00
9.180000305175781250e+01 -4.139999771118164062e+01 1.361934185028076172e+00
9.540000152587890625e+01 -4.139999771118164062e+01 1.354559063911437988e+00
9.900000000000000000e+01 -4.139999771118164062e+01 1.246804952621459961e+00
1.026000061035156250e+02 -4.139999771118164062e+01 1.228381037712097168e+00
1.061999969482421875e+02 -4.139999771118164062e+01 1.147956967353820801e+00
1.097999954223632812e+02 -4.139999771118164062e+01 1.107424974441528320e+00
1.133999938964843750e+02 -4.139999771118164062e+01 1.047631382942199707e+00
1.170000076293945312e+02 -4.139999771118164062e+01 9.808198809623718262e-01
1.205999984741210938e+02 -4.139999771118164062e+01 9.127959609031677246e-01
1.241999893188476562e+02 -4.139999771118164062e+01 8.820034265518188477e-01
1.277999954223632812e+02 -4.139999771118164062e+01 8.244366645812988281e-01
1.313999938964843750e+02 -4.139999771118164062e+01 7.477988600730895996e-01
1.350000000000000000e+02 -4.139999771118164062e+01 7.152363061904907227e-01
1.385999908447265625e+02 -4.139999771118164062e+01 6.472271084785461426e-01
1.421999969482421875e+02 -4.139999771118164062e+01 5.946615338325500488e-01
1.458000030517578125e+02 -4.139999771118164062e+01 5.569916367530822754e-01
1.494000091552734375e+02 -4.139999771118164062e+01 4.848407208919525146e-01
1.530000000000000000e+02 -4.139999771118164062e+01 4.428919255733489990e-01
1.565999908447265625e+02 -4.139999771118164062e+01 4.163959026336669922e-01
1.601999969482421875e+02 -4.139999771118164062e+01 3.694358468055725098e-01
1.638000030517578125e+02 -4.139999771118164062e+01 3.738482594490051270e-01
1.673999938964843750e+02 -4.139999771118164062e+01 3.216856420040130615e-01
1.710000000000000000e+02 -4.139999771118164062e+01 3.114133775234222412e-01
1.746000061035156250e+02 -4.139999771118164062e+01 3.030703663825988770e-01
1.782000122070312500e+02 -4.139999771118164062e+01 2.824451029300689697e-01
1.800000071525573730e+00 -3.779999923706054688e+01 1.782437860965728760e-01
5.399999618530273438e+00 -3.779999923706054688e+01 2.491019517183303833e-01
9.000000000000000000e+00 -3.779999923706054688e+01 2.607341110706329346e-01
1.260000038146972656e+01 -3.779999923706054688e+01 2.756332159042358398e-01
1.619999885559082031e+01 -3.779999923706054688e+01 2.979260981082916260e-01
1.979999923706054688e+01 -3.779999923706054688e+01 3.314546346664428711e-01
2.339999961853027344e+01 -3.779999923706054688e+01 3.809304535388946533e-01
2.700000000000000000e+01 -3.779999923706054688e+01 4.395556151866912842e-01
3.059999656677246094e+01 -3.779999923706054688e+01 4.871178865432739258e-01
3.419999694824218750e+01 -3.779999923706054688e+01 5.241048336029052734e-01
3.779999923706054688e+01 -3.779999923706054688e+01 6.031970977783203125e-01
4.139999771118164062e+01 -3.779999923706054688e+01 6.500539779663085938e-01
4.500000000000000000e+01 -3.779999923706054688e+01 7.073448300361633301e-01
4.859999847412109375e+01 -3.779999923706054688e+01 7.827597260475158691e-01
5.219999694824218750e+01 -3.779999923706054688e+01 8.449520468711853027e-01
5.579999923706054688e+01 -3.779999923706054688e+01 9.500241279602050781e-01
5.939999771118164062e+01 -3.779999923706054688e+01 1.025428652763366699e+00
6.299999618530273438e+01 -3.779999923706054688e+01 1.071926116943359375e+00
6.659999847412109375e+01 -3.779999923706054688e+01 1.155298113822937012e+00
7.019999694824218750e+01 -3.779999923706054688e+01 1.219150304794311523e+00
7.380000305175781250e+01 -3.779999923706054688e+01 1.263878345489501953e+00
7.739999389648437500e+01 -3.779999923706054688e+01 1.322168588638305664e+00
8.099999237060546875e+01 -3.779999923706054688e+01 1.314632654190063477e+00
8.459999847412109375e+01 -3.779999923706054688e+01 1.323001027107238770e+00
8.819999694824218750e+01 -3.779999923706054688e+01 1.307880043983459473e+00
9.180000305175781250e+01 -3.779999923706054688e+01 1.339855790138244629e+00
9.540000152587890625e+01 -3.779999923706054688e+01 1.317568182945251465e+00
9.900000000000000000e+01 -3.779999923706054688e+01 1.268495440483093262e+00
1.026000061035156250e+02 -3.779999923706054688e+01 1.236281871795654297e+00
1.061999969482421875e+02 -3.779999923706054688e+01 1.202811598777770996e+00
1.097999954223632812e+02 -3.779999923706054688e+01 1.164578676223754883e+00
1.133999938964843750e+02 -3.779999923706054688e+01 1.099361062049865723e+00
1.170000076293945312e+02 -3.779999923706054688e+01 1.050434231758117676e+00
1.205999984741210938e+02 -3.779999923706054688e+01 1.002539157867431641e+00
1.241999893188476562e+02 -3.779999923706054688e+01 9.489566683769226074e-01
1.277999954223632812e+02 -3.779999923706054688e+01 8.951016664505004883e-01
1.313999938964843750e+02 -3.779999923706054688e+01 8.284879326820373535e-01
1.350000000000000000e+02 -3.779999923706054688e+01 7.489944696426391602e-01
1.385999908447265625e+02 -3.779999923706054688e+01 6.932991147041320801e-01
1.421999969482421875e+02 -3.779999923706054688e+01 6.518422961235046387e-01
1.458000030517578125e+02 -3.779999923706054688e+01 5.715129971504211426e-01
1.494000091552734375e+02 -3.779999923706054688e+01 5.075365304946899414e-01
1.530000000000000000e+02 -3.779999923706054688e+01 4.697210788726806641e-01
1.565999908447265625e+02 -3.779999923706054688e+01 4.468268752098083496e-01
1.601999969482421875e+02 -3.779999923706054688e+01 3.825887143611907959e-01
1.638000030517578125e+02 -3.779999923706054688e+01 3.588744699954986572e-01
1.673999938964843750e+02 -3.779999923706054688e+01 3.341480493545532227e-01
1.710000000000000000e+02 -3.779999923706054688e+01 3.075326979160308838e-01
1.746000061035156250e+02 -3.779999923706054688e+01 3.020871281623840332e-01
1.782000122070312500e+02 -3.779999923706054688e+01 3.042369782924652100e-01
1.800000071525573730e+00 -3.419999694824218750e+01 2.453042268753051758e-01
5.399999618530273438e+00 -3.419999694824218750e+01 2.359025329351425171e-01
9.000000000000000000e+00 -3.419999694824218750e+01 2.700746953487396240e-01
1.260000038146972656e+01 -3.419999694824218750e+01 2.869317233562469482e-01
1.619999885559082031e+01 -3.419999694824218750e+01 2.878895998001098633e-01
1.979999923706054688e+01 -3.419999694824218750e+01 3.271124958992004395e-01
2.339999961853027344e+01 -3.419999694824218750e+01 3.713542819023132324e-01
2.700000000000000000e+01 -3.419999694824218750e+01 4.062533378601074219e-01
3.059999656677246094e+01 -3.419999694824218750e+01 4.416618943214416504e-01
3.419999694824218750e+01 -3.419999694824218750e+01 4.970762729644775391e-01
3.779999923706054688e+01 -3.419999694824218750e+01 5.220283269882202148e-01
4.139999771118164062e+01 -3.419999694824218750e+01 5.798590779304504395e-01
4.500000000000000000e+01 -3.419999694824218750e+01 6.672319173812866211e-01
4.859999847412109375e+01 -3.419999694824218750e+01 7.388926148414611816e-01
5.219999694824218750e+01 -3.419999694824218750e+01 7.974952459335327148e-01
5.579999923706054688e+01 -3.419999694824218750e+01 8.781430721282958984e-01
5.939999771118164062e+01 -3.419999694824218750e+01 9.172778725624084473e-01
6.299999618530273438e+01 -3.419999694824218750e+01 9.999925494194030762e-01
6.659999847412109375e+01 -3.419999694824218750e+01 1.045307993888854980e+00
7.019999694824218750e+01 -3.419999694824218750e+01 1.126451611518859863e+00
7.380000305175781250e+01 -3.419999694824218750e+01 1.182911276817321777e+00
7.739999389648437500e+01 -3.419999694824218750e+01 1.219081878662109375e+00
8.099999237060546875e+01 -3.419999694824218750e+01 1.296985030174255371e+00
8.459999847412109375e+01 -3.419999694824218750e+01 1.299465894699096680e+00
8.819999694824218750e+01 -3.419999694824218750e+01 1.338284850120544434e+00
9.180000305175781250e+01 -3.419999694824218750e+01 1.305456042289733887e+00
9.540000152587890625e+01 -3.419999694824218750e+01 1.346233248710632324e+00
9.900000000000000000e+01 -3.419999694824218750e+01 1.310130596160888672e+00
1.026000061035156250e+02 -3.419999694824218750e+01 1.279520273208618164e+00
1.061999969482421875e+02 -3.419999694824218750e+01 1.250806450843811035e+00
1.097999954223632812e+02 -3.419999694824218750e+01 1.204189300537109375e+00
1.133999938964843750e+02 -3.419999694824218750e+01 1.161894083023071289e+00
1.170000076293945312e+02 -3.419999694824218750e+01 1.109983444213867188e+00
1.205999984741210938e+02 -3.419999694824218750e+01 1.056135177612304688e+00
1.241999893188476562e+02 -3.419999694824218750e+01 9.810589551925659180e-01
1.277999954223632812e+02 -3.419999694824218750e+01 9.093878865242004395e-01
1.313999938964843750e+02 -3.419999694824218750e+01 8.708141446113586426e-01
1.350000000000000000e+02 -3.419999694824218750e+01 8.182212114334106445e-01
1.385999908447265625e+02 -3.419999694824218750e+01 7.648526430130004883e-01
1.421999969482421875e+02 -3.419999694824218750e+01 6.882522106170654297e-01
1.458000030517578125e+02 -3.419999694824218750e+01 5.903252363204956055e-01
1.494000091552734375e+02 -3.419999694824218750e+01 5.444667935371398926e-01
1.530000000000000000e+02 -3.419999694824218750e+01 5.030174255371093750e-01
1.565999908447265625e+02 -3.419999694824218750e+01 4.534622430801391602e-01
1.601999969482421875e+02 -3.419999694824218750e+01 4.114936590194702148e-01
1.638000030517578125e+02 -3.419999694824218750e+01 3.612842261791229248e-01
1.673999938964843750e+02 -3.419999694824218750e+01 3.317920565605163574e-01
1.710000000000000000e+02 -3.419999694824218750e+01 3.386575281620025635e-01
1.746000061035156250e+02 -3.419999694824218750e+01 2.895972728729248047e-01
1.782000122070312500e+02 -3.419999694824218750e+01 2.363138943910598755e-01
1.800000071525573730e+00 -3.059999656677246094e+01 2.074737250804901123e-01
5.399999618530273438e+00 -3.059999656677246094e+01 2.506928741931915283e-01
9.000000000000000000e+00 -3.059999656677246094e+01 2.481950372457504272e-01
1.260000038146972656e+01 -3.059999656677246094e+01 2.451860457658767700e-01
1.619999885559082031e+01 -3.059999656677246094e+01 2.908590734004974365e-01
1.979999923706054688e+01 -3.059999656677246094e+01 2.947458326816558838e-01
2.339999961853027344e+01 -3.059999656677246094e+01 3.423017561435699463e-01
2.700000000000000000e+01 -3.059999656677246094e+01 3.704893589019775391e-01
3.059999656677246094e+01 -3.059999656677246094e+01 4.137187898159027100e-01
3.419999694824218750e+01 -3.059999656677246094e+01 4.750326573848724365e-01
3.779999923706054688e+01 -3.059999656677246094e+01 4.919932782649993896e-01
4.139999771118164062e+01 -3.059999656677246094e+01 5.550253987312316895e-01
4.500000000000000000e+01 -3.059999656677246094e+01 6.094433665275573730e-01
4.859999847412109375e+01 -3.059999656677246094e+01 6.593284606933593750e-01
5.219999694824218750e+01 -3.059999656677246094e+01 7.461217641830444336e-01
5.579999923706054688e+01 -3.059999656677246094e+01 7.715005874633789062e-01
5.939999771118164062e+01 -3.059999656677246094e+01 8.524808883666992188e-01
6.299999618530273438e+01 -3.059999656677246094e+01 9.023478627204895020e-01
6.659999847412109375e+01 -3.059999656677246094e+01 9.798319935798645020e-01
7.019999694824218750e+01 -3.059999656677246094e+01 1.045358300209045410e+00
7.380000305175781250e+01 -3.059999656677246094e+01 1.103109121322631836e+00
7.739999389648437500e+01 -3.059999656677246094e+01 1.156253457069396973e+00
8.099999237060546875e+01 -3.059999656677246094e+01 1.242529153823852539e+00
8.459999847412109375e+01 -3.059999656677246094e+01 1.266092777252197266e+00
8.819999694824218750e+01 -3.059999656677246094e+01 1.286468386650085449e+00
9.180000305175781250e+01 -3.059999656677246094e+01 1.311537146568298340e+00
9.540000152587890625e+01 -3.059999656677246094e+01 1.339669108390808105e+00
9.900000000000000000e+01 -3.059999656677246094e+01 1.325519561767578125e+00
1.026000061035156250e+02 -3.059999656677246094e+01 1.319270491600036621e+00
1.061999969482421875e+02 -3.059999656677246094e+01 1.295991420745849609e+00
1.097999954223632812e+02 -3.059999656677246094e+01 1.279571890830993652e+00
1.133999938964843750e+02 -3.059999656677246094e+01 1.247691035270690918e+00
1.170000076293945312e+02 -3.059999656677246094e+01 1.164855837821960449e+00
1.205999984741210938e+02 -3.059999656677246094e+01 1.096787929534912109e+00
1.241999893188476562e+02 -3.059999656677246094e+01 1.055868625640869141e+00
1.277999954223632812e+02 -3.059999656677246094e+01 9.958098530769348145e-01
1.313999938964843750e+02 -3.059999656677246094e+01 9.076158404350280762e-01
1.350000000000000000e+02 -3.059999656677246094e+01 8.837681412696838379e-01
1.385999908447265625e+02 -3.059999656677246094e+01 8.074761629104614258e-01
1.421999969482421875e+02 -3.059999656677246094e+01 6.999239325523376465e-01
1.458000030517578125e+02 -3.059999656677246094e+01 6.184777617454528809e-01
1.494000091552734375e+02 -3.059999656677246094e+01 5.552796721458435059e-01
1.530000000000000000e+02 -3.059999656677246094e+01 5.236222147941589355e-01
1.565999908447265625e+02 -3.059999656677246094e+01 4.890525937080383301e-01
1.601999969482421875e+02 -3.059999656677246094e+01 4.139032959938049316e-01
1.638000030517578125e+02 -3.059999656677246094e+01 3.631583452224731445e-01
1.673999938964843750e+02 -3.059999656677246094e+01 3.428388535976409912e-01
1.710000000000000000e+02 -3.059999656677246094e+01 3.101789355278015137e-01
1.746000061035156250e+02 -3.059999656677246094e+01 2.978788912296295166e-01
1.782000122070312500e+02 -3.059999656677246094e+01 2.852487266063690186e-01
1.800000071525573730e+00 -2.700000000000000000e+01 2.387601882219314575e-01
5.399999618530273438e+00 -2.700000000000000000e+01 2.552081644535064697e-01
9.000000000000000000e+00 -2.700000000000000000e+01 2.587969899177551270e-01
1.260000038146972656e+01 -2.700000000000000000e+01 2.704628109931945801e-01
1.619999885559082031e+01 -2.700000000000000000e+01 2.768226563930511475e-01
1.979999923706054688e+01 -2.700000000000000000e+01 3.071213364601135254e-01
2.339999961853027344e+01 -2.700000000000000000e+01 3.183960318565368652e-01
2.700000000000000000e+01 -2.700000000000000000e+01 3.773210942745208740e-01
3.059999656677246094e+01 -2.700000000000000000e+01 3.887748122215270996e-01
3.419999694824218750e+01 -2.700000000000000000e+01 4.166600108146667480e-01
3.779999923706054688e+01 -2.700000000000000000e+01 4.594900906085968018e-01
4.139999771118164062e+01 -2.700000000000000000e+01 5.201402306556701660e-01
4.500000000000000000e+01 -2.700000000000000000e+01 5.715120434761047363e-01
4.859999847412109375e+01 -2.700000000000000000e+01 6.140152215957641602e-01
5.219999694824218750e+01 -2.700000000000000000e+01 6.744715571403503418e-01
5.579999923706054688e+01 -2.700000000000000000e+01 7.178390026092529297e-01
5.939999771118164062e+01 -2.700000000000000000e+01 8.004587292671203613e-01
6.299999618530273438e+01 -2.700000000000000000e+01 8.536947369575500488e-01
6.659999847412109375e+01 -2.700000000000000000e+01 9.090390205383300781e-01
7.019999694824218750e+01 -2.700000000000000000e+01 9.906385540962219238e-01
7.380000305175781250e+01 -2.700000000000000000e+01 1.033937573432922363e+00
7.739999389648437500e+01 -2.700000000000000000e+01 1.113814353942871094e+00
8.099999237060546875e+01 -2.700000000000000000e+01 1.161741614341735840e+00
8.459999847412109375e+01 -2.700000000000000000e+01 1.225246906280517578e+00
8.819999694824218750e+01 -2.700000000000000000e+01 1.277130484580993652e+00
9.180000305175781250e+01 -2.700000000000000000e+01 1.306364893913269043e+00
9.540000152587890625e+01 -2.700000000000000000e+01 1.335649728775024414e+00
9.900000000000000000e+01 -2.700000000000000000e+01 1.369457483291625977e+00
1.026000061035156250e+02 -2.700000000000000000e+01 1.369619965553283691e+00
1.061999969482421875e+02 -2.700000000000000000e+01 1.339905023574829102e+00
1.097999954223632812e+02 -2.700000000000000000e+01 1.325340390205383301e+00
1.133999938964843750e+02 -2.700000000000000000e+01 1.298778057098388672e+00
1.170000076293945312e+02 -2.700000000000000000e+01 1.259982585906982422e+00
1.205999984741210938e+02 -2.700000000000000000e+01 1.191129684448242188e+00
1.241999893188476562e+02 -2.700000000000000000e+01 1.113001823425292969e+00
1.277999954223632812e+02 -2.700000000000000000e+01 1.068521738052368164e+00
1.313999938964843750e+02 -2.700000000000000000e+01 9.994096159934997559e-01
1.350000000000000000e+02 -2.700000000000000000e+01 9.090899825096130371e-01
1.385999908447265625e+02 -2.700000000000000000e+01 8.235006332397460938e-01
1.421999969482421875e+02 -2.700000000000000000e+01 7.596244812011718750e-01
1.458000030517578125e+02 -2.700000000000000000e+01 6.626103520393371582e-01
1.494000091552734375e+02 -2.700000000000000000e+01 6.148077249526977539e-01
1.530000000000000000e+02 -2.700000000000000000e+01 5.363088250160217285e-01
1.565999908447265625e+02 -2.700000000000000000e+01 4.864173531532287598e-01
1.601999969482421875e+02 -2.700000000000000000e+01 4.329543411731719971e-01
1.638000030517578125e+02 -2.700000000000000000e+01 4.106068313121795654e-01
1.673999938964843750e+02 -2.700000000000000000e+01 3.397562801837921143e-01
1.710000000000000000e+02 -2.700000000000000000e+01 3.124567866325378418e-01
1.746000061035156250e+02 -2.700000000000000000e+01 2.911307811737060547e-01
1.782000122070312500e+02 -2.700000000000000000e+01 3.196588754653930664e-01
1.800000071525573730e+00 -2.339999961853027344e+01 2.589807212352752686e-01
5.399999618530273438e+00 -2.339999961853027344e+01 2.361570149660110474e-01
9.000000000000000000e+00 -2.339999961853027344e+01 2.641262114048004150e-01
1.260000038146972656e+01 -2.339999961853027344e+01 2.741191983222961426e-01
1.619999885559082031e+01 -2.339999961853027344e+01 2.778952419757843018e-01
1.979999923706054688e+01 -2.339999961853027344e+01 3.021400868892669678e-01
2.339999961853027344e+01 -2.339999961853027344e+01 3.240989744663238525e-01
2.700000000000000000e+01 -2.339999961853027344e+01 3.225491940975189209e-01
3.059999656677246094e+01 -2.339999961853027344e+01 3.646048009395599365e-01
3.419999694824218750e+01 -2.339999961853027344e+01 4.135562777519226074e-01
3.779999923706054688e+01 -2.339999961853027344e+01 4.285206794738769531e-01
4.139999771118164062e+01 -2.339999961853027344e+01 4.908189773559570312e-01
4.500000000000000000e+01 -2.339999961853027344e+01 5.190342068672180176e-01
4.859999847412109375e+01 -2.339999961853027344e+01 5.782713890075683594e-01
5.219999694824218750e+01 -2.339999961853027344e+01 6.314604878425598145e-01
5.579999923706054688e+01 -2.339999961853027344e+01 6.853325366973876953e-01
5.939999771118164062e+01 -2.339999961853027344e+01 7.203131914138793945e-01
6.299999618530273438e+01 -2.339999961853027344e+01 7.833772897720336914e-01
6.659999847412109375e+01 -2.339999961853027344e+01 8.678612112998962402e-01
7.019999694824218750e+01 -2.339999961853027344e+01 9.291085004806518555e-01
7.380000305175781250e+01 -2.339999961853027344e+01 9.749985337257385254e-01
7.739999389648437500e+01 -2.339999961853027344e+01 1.066679835319519043e+00
8.099999237060546875e+01 -2.339999961853027344e+01 1.138673782348632812e+00
8.459999847412109375e+01 -2.339999961853027344e+01 1.207303047180175781e+00
8.819999694824218750e+01 -2.339999961853027344e+01 1.244658708572387695e+00
9.180000305175781250e+01 -2.339999961853027344e+01 1.318406701087951660e+00
9.540000152587890625e+01 -2.339999961853027344e+01 1.359760761260986328e+00
9.900000000000000000e+01 -2.339999961853027344e+01 1.366996407508850098e+00
1.026000061035156250e+02 -2.339999961853027344e+01 1.396452665328979492e+00
1.061999969482421875e+02 -2.339999961853027344e+01 1.383447647094726562e+00
1.097999954223632812e+02 -2.339999961853027344e+01 1.380419254302978516e+00
1.133999938964843750e+02 -2.339999961853027344e+01 1.361934781074523926e+00
1.170000076293945312e+02 -2.339999961853027344e+01 1.311867475509643555e+00
1.205999984741210938e+02 -2.339999961853027344e+01 1.229193687438964844e+00
1.241999893188476562e+02 -2.339999961853027344e+01 1.180835485458374023e+00
1.277999954223632812e+02 -2.339999961853027344e+01 1.122725963592529297e+00
1.313999938964843750e+02 -2.339999961853027344e+01 1.020170807838439941e+00
1.350000000000000000e+02 -2.339999961853027344e+01 9.172164797782897949e-01
1.385999908447265625e+02 -2.339999961853027344e+01 8.501000404357910156e-01
1.421999969482421875e+02 -2.339999961853027344e+01 7.787600159645080566e-01
1.458000030517578125e+02 -2.339999961853027344e+01 6.867375969886779785e-01
1.494000091552734375e+02 -2.339999961853027344e+01 6.204190254211425781e-01
1.530000000000000000e+02 -2.339999961853027344e+01 5.620861053466796875e-01
1.565999908447265625e+02 -2.339999961853027344e+01 5.004919767379760742e-01
1.601999969482421875e+02 -2.339999961853027344e+01 4.395100176334381104e-01
1.638000030517578125e+02 -2.339999961853027344e+01 4.017415940761566162e-01
1.673999938964843750e+02 -2.339999961853027344e+01 3.418053388595581055e-01
1.710000000000000000e+02 -2.339999961853027344e+01 3.132770359516143799e-01
1.746000061035156250e+02 -2.339999961853027344e+01 3.334366679191589355e-01
1.782000122070312500e+02 -2.339999961853027344e+01 3.284558951854705811e-01
1.800000071525573730e+00 -1.979999923706054688e+01 2.196979224681854248e-01
5.399999618530273438e+00 -1.979999923706054688e+01 2.543279528617858887e-01
9.000000000000000000e+00 -1.979999923706054688e+01 2.682696878910064697e-01
1.260000038146972656e+01 -1.979999923706054688e+01 2.462604790925979614e-01
1.619999885559082031e+01 -1.979999923706054688e+01 2.852088510990142822e-01
1.979999923706054688e+01 -1.979999923706054688e+01 2.911429405212402344e-01
2.339999961853027344e+01 -1.979999923706054688e+01 3.159796297550201416e-01
2.700000000000000000e+01 -1.979999923706054688e+01 3.419507443904876709e-01
3.059999656677246094e+01 -1.979999923706054688e+01 3.647116422653198242e-01
3.419999694824218750e+01 -1.979999923706054688e+01 3.958730101585388184e-01
3.779999923706054688e+01 -1.979999923706054688e+01 4.209114313125610352e-01
4.139999771118164062e+01 -1.979999923706054688e+01 4.433882832527160645e-01
4.500000000000000000e+01 -1.979999923706054688e+01 4.869384169578552246e-01
4.859999847412109375e+01 -1.979999923706054688e+01 5.222390890121459961e-01
5.219999694824218750e+01 -1.979999923706054688e+01 5.813022255897521973e-01
5.579999923706054688e+01 -1.979999923706054688e+01 6.115919351577758789e-01
5.939999771118164062e+01 -1.979999923706054688e+01 6.958923339843750000e-01
6.299999618530273438e+01 -1.979999923706054688e+01 7.537126541137695312e-01
6.659999847412109375e+01 -1.979999923706054688e+01 8.200526237487792969e-01
7.019999694824218750e+01 -1.979999923706054688e+01 9.093865156173706055e-01
7.380000305175781250e+01 -1.979999923706054688e+01 9.535679817199707031e-01
7.739999389648437500e+01 -1.979999923706054688e+01 1.037540793418884277e+00
8.099999237060546875e+01 -1.979999923706054688e+01 1.108311533927917480e+00
8.459999847412109375e+01 -1.979999923706054688e+01 1.194680452346801758e+00
8.819999694824218750e+01 -1.979999923706054688e+01 1.235882401466369629e+00
9.180000305175781250e+01 -1.979999923706054688e+01 1.291661500930786133e+00
9.540000152587890625e+01 -1.979999923706054688e+01 1.342701435089111328e+00
9.900000000000000000e+01 -1.979999923706054688e+01 1.383572816848754883e+00
1.026000061035156250e+02 -1.979999923706054688e+01 1.427282214164733887e+00
1.061999969482421875e+02 -1.979999923706054688e+01 1.430206656455993652e+00
1.097999954223632812e+02 -1.979999923706054688e+01 1.413809657096862793e+00
1.133999938964843750e+02 -1.979999923706054688e+01 1.374862909317016602e+00
1.170000076293945312e+02 -1.979999923706054688e+01 1.352965950965881348e+00
1.205999984741210938e+02 -1.979999923706054688e+01 1.318154215812683105e+00
1.241999893188476562e+02 -1.979999923706054688e+01 1.244951248168945312e+00
1.277999954223632812e+02 -1.979999923706054688e+01 1.148893713951110840e+00
1.313999938964843750e+02 -1.979999923706054688e+01 1.085694909095764160e+00
1.350000000000000000e+02 -1.979999923706054688e+01 1.007263064384460449e+00
1.385999908447265625e+02 -1.979999923706054688e+01 8.950049281120300293e-01
1.421999969482421875e+02 -1.979999923706054688e+01 8.139638304710388184e-01
1.458000030517578125e+02 -1.979999923706054688e+01 7.138361930847167969e-01
1.494000091552734375e+02 -1.979999923706054688e+01 6.451116800308227539e-01
1.530000000000000000e+02 -1.979999923706054688e+01 5.509443283081054688e-01
1.565999908447265625e+02 -1.979999923706054688e+01 5.033650994300842285e-01
1.601999969482421875e+02 -1.979999923706054688e+01 4.295898079872131348e-01
1.638000030517578125e+02 -1.979999923706054688e+01 3.981230258941650391e-01
1.673999938964843750e+02 -1.979999923706054688e+01 3.361724317073822021e-01
1.710000000000000000e+02 -1.979999923706054688e+01 3.407422602176666260e-01
1.746000061035156250e+02 -1.979999923706054688e+01 3.067919909954071045e-01
1.782000122070312500e+02 -1.979999923706054688e+01 3.192172050476074219e-01
1.800000071525573730e+00 -1.619999885559082031e+01 2.158477306365966797e-01
5.399999618530273438e+00 -1.619999885559082031e+01 2.329617142677307129e-01
9.000000000000000000e+00 -1.619999885559082031e+01 2.416459470987319946e-01
1.260000038146972656e+01 -1.619999885559082031e+01 2.864273786544799805e-01
1.619999885559082031e+01 -1.619999885559082031e+01 2.747994363307952881e-01
1.979999923706054688e+01 -1.619999885559082031e+01 2.908173203468322754e-01
2.339999961853027344e+01 -1.619999885559082031e+01 3.064590394496917725e-01
2.700000000000000000e+01 -1.619999885559082031e+01 3.278839290142059326e-01
3.059999656677246094e+01 -1.619999885559082031e+01 3.435156643390655518e-01
3.419999694824218750e+01 -1.619999885559082031e+01 3.638077676296234131e-01
3.779999923706054688e+01 -1.619999885559082031e+01 4.023495912551879883e-01
4.139999771118164062e+01 -1.619999885559082031e+01 4.223403632640838623e-01
4.500000000000000000e+01 -1.619999885559082031e+01 4.621726274490356445e-01
4.859999847412109375e+01 -1.619999885559082031e+01 5.022850036621093750e-01
5.219999694824218750e+01 -1.619999885559082031e+01 5.526154041290283203e-01
5.579999923706054688e+01 -1.619999885559082031e+01 6.136148571968078613e-01
5.939999771118164062e+01 -1.619999885559082031e+01 6.753354668617248535e-01
6.299999618530273438e+01 -1.619999885559082031e+01 7.087827920913696289e-01
6.659999847412109375e+01 -1.619999885559082031e+01 7.868458032608032227e-01
7.019999694824218750e+01 -1.619999885559082031e+01 8.444290161132812500e-01
7.380000305175781250e+01 -1.619999885559082031e+01 9.223209023475646973e-01
7.739999389648437500e+01 -1.619999885559082031e+01 9.939299225807189941e-01
8.099999237060546875e+01 -1.619999885559082031e+01 1.077405333518981934e+00
8.459999847412109375e+01 -1.619999885559082031e+01 1.158739209175109863e+00
8.819999694824218750e+01 -1.619999885559082031e+01 1.220738887786865234e+00
9.180000305175781250e+01 -1.619999885559082031e+01 1.286928892135620117e+00
9.540000152587890625e+01 -1.619999885559082031e+01 1.373842120170593262e+00
9.900000000000000000e+01 -1.619999885559082031e+01 1.424344420433044434e+00
1.026000061035156250e+02 -1.619999885559082031e+01 1.467378139495849609e+00
1.061999969482421875e+02 -1.619999885559082031e+01 1.460852742195129395e+00
1.097999954223632812e+02 -1.619999885559082031e+01 1.463001012802124023e+00
1.133999938964843750e+02 -1.619999885559082031e+01 1.445202112197875977e+00
1.170000076293945312e+02 -1.619999885559082031e+01 1.434191823005676270e+00
1.205999984741210938e+02 -1.619999885559082031e+01 1.359421610832214355e+00
1.241999893188476562e+02 -1.619999885559082031e+01 1.293251395225524902e+00
1.277999954223632812e+02 -1.619999885559082031e+01 1.232831001281738281e+00
1.313999938964843750e+02 -1.619999885559082031e+01 1.143913149833679199e+00
1.350000000000000000e+02 -1.619999885559082031e+01 1.019261717796325684e+00
1.385999908447265625e+02 -1.619999885559082031e+01 9.321718811988830566e-01
1.421999969482421875e+02 -1.619999885559082031e+01 8.114630579948425293e-01
1.458000030517578125e+02 -1.619999885559082031e+01 7.323138713836669922e-01
1.494000091552734375e+02 -1.619999885559082031e+01 6.600936055183410645e-01
1.530000000000000000e+02 -1.619999885559082031e+01 5.530853867530822754e-01
1.565999908447265625e+02 -1.619999885559082031e+01 4.897647202014923096e-01
1.601999969482421875e+02 -1.619999885559082031e+01 4.350277483463287354e-01
1.638000030517578125e+02 -1.619999885559082031e+01 3.859903514385223389e-01
1.673999938964843750e+02 -1.619999885559082031e+01 3.630417287349700928e-01
1.710000000000000000e+02 -1.619999885559082031e+01 3.340742588043212891e-01
1.746000061035156250e+02 -1.619999885559082031e+01 2.924264073371887207e-01
1.782000122070312500e+02 -1.619999885559082031e+01 3.189438879489898682e-01
1.800000071525573730e+00 -1.260000038146972656e+01 1.972892433404922485e-01
5.399999618530273438e+00 -1.260000038146972656e+01 2.337341606616973877e-01
9.000000000000000000e+00 -1.260000038146972656e+01 2.507635056972503662e-01
1.260000038146972656e+01 -1.260000038146972656e+01 2.448052763938903809e-01
1.619999885559082031e+01 -1.260000038146972656e+01 2.541777789592742920e-01
1.979999923706054688e+01 -1.260000038146972656e+01 2.870365083217620850e-01
2.339999961853027344e+01 -1.260000038146972656e+01 3.031866550445556641e-01
2.700000000000000000e+01 -1.260000038146972656e+01 3.096833825111389160e-01
3.059999656677246094e+01 -1.260000038146972656e+01 3.291503190994262695e-01
3.419999694824218750e+01 -1.260000038146972656e+01 3.525122106075286865e-01
3.779999923706054688e+01 -1.260000038146972656e+01 3.883605003356933594e-01
4.139999771118164062e+01 -1.260000038146972656e+01 4.003080129623413086e-01
4.500000000000000000e+01 -1.260000038146972656e+01 4.409449100494384766e-01
4.859999847412109375e+01 -1.260000038146972656e+01 4.837744235992431641e-01
5.219999694824218750e+01 -1.260000038146972656e+01 5.278638601303100586e-01
5.579999923706054688e+01 -1.260000038146972656e+01 5.707851052284240723e-01
5.939999771118164062e+01 -1.260000038146972656e+01 6.437686085700988770e-01
6.299999618530273438e+01 -1.260000038146972656e+01 6.753934621810913086e-01
6.659999847412109375e+01 -1.260000038146972656e+01 7.580618262290954590e-01
7.019999694824218750e+01 -1.260000038146972656e+01 8.254039287567138672e-01
7.380000305175781250e+01 -1.260000038146972656e+01 9.085327386856079102e-01
7.739999389648437500e+01 -1.260000038146972656e+01 9.620988368988037109e-01
8.099999237060546875e+01 -1.260000038146972656e+01 1.033010482788085938e+00
8.459999847412109375e+01 -1.260000038146972656e+01 1.131660938262939453e+00
8.819999694824218750e+01 -1.260000038146972656e+01 1.221354722976684570e+00
9.180000305175781250e+01 -1.260000038146972656e+01 1.301495790481567383e+00
9.540000152587890625e+01 -1.260000038146972656e+01 1.359292984008789062e+00
9.900000000000000000e+01 -1.260000038146972656e+01 1.411886930465698242e+00
1.026000061035156250e+02 -1.260000038146972656e+01 1.483240962028503418e+00
1.061999969482421875e+02 -1.260000038146972656e+01 1.515711784362792969e+00
1.097999954223632812e+02 -1.260000038146972656e+01 1.495134115219116211e+00
1.133999938964843750e+02 -1.260000038146972656e+01 1.470703005790710449e+00
1.170000076293945312e+02 -1.260000038146972656e+01 1.452769637107849121e+00
1.205999984741210938e+02 -1.260000038146972656e+01 1.436492204666137695e+00
1.241999893188476562e+02 -1.260000038146972656e+01 1.332131385803222656e+00
1.277999954223632812e+02 -1.260000038146972656e+01 1.288304448127746582e+00
1.313999938964843750e+02 -1.260000038146972656e+01 1.174587011337280273e+00
1.350000000000000000e+02 -1.260000038146972656e+01 1.051994085311889648e+00
1.385999908447265625e+02 -1.260000038146972656e+01 9.632003307342529297e-01
1.421999969482421875e+02 -1.260000038146972656e+01 8.510729074478149414e-01
1.458000030517578125e+02 -1.260000038146972656e+01 7.403866648674011230e-01
1.494000091552734375e+02 -1.260000038146972656e+01 6.700425148010253906e-01
1.530000000000000000e+02 -1.260000038146972656e+01 6.062923669815063477e-01
1.565999908447265625e+02 -1.260000038146972656e+01 5.064259767532348633e-01
1.601999969482421875e+02 -1.260000038146972656e+01 4.531036317348480225e-01
1.638000030517578125e+02 -1.260000038146972656e+01 3.775745928287506104e-01
1.673999938964843750e+02 -1.260000038146972656e+01 3.363749682903289795e-01
1.710000000000000000e+02 -1.260000038146972656e+01 3.253596425056457520e-01
1.746000061035156250e+02 -1.260000038146972656e+01 2.853513062000274658e-01
1.782000122070312500e+02 -1.260000038146972656e+01 2.833506762981414795e-01
1.800000071525573730e+00 -9.000000000000000000e+00 2.263563126325607300e-01
5.399999618530273438e+00 -9.000000000000000000e+00 2.421715557575225830e-01
9.000000000000000000e+00 -9.000000000000000000e+00 2.386752367019653320e-01
1.260000038146972656e+01 -9.000000000000000000e+00 2.548324167728424072e-01
1.619999885559082031e+01 -9.000000000000000000e+00 2.641178667545318604e-01
1.979999923706054688e+01 -9.000000000000000000e+00 2.613784670829772949e-01
2.339999961853027344e+01 -9.000000000000000000e+00 2.917005419731140137e-01
2.700000000000000000e+01 -9.000000000000000000e+00 3.278803825378417969e-01
3.059999656677246094e+01 -9.000000000000000000e+00 3.190363943576812744e-01
3.419999694824218750e+01 -9.000000000000000000e+00 3.501003384590148926e-01
3.779999923706054688e+01 -9.000000000000000000e+00 3.663961589336395264e-01
4.139999771118164062e+01 -9.000000000000000000e+00 4.014469385147094727e-01
4.500000000000000000e+01 -9.000000000000000000e+00 4.053382277488708496e-01
4.859999847412109375e+01 -9.000000000000000000e+00 4.528756439685821533e-01
5.219999694824218750e+01 -9.000000000000000000e+00 5.145310759544372559e-01
5.579999923706054688e+01 -9.000000000000000000e+00 5.616530179977416992e-01
5.939999771118164062e+01 -9.000000000000000000e+00 6.034461855888366699e-01
6.299999618530273438e+01 -9.000000000000000000e+00 6.709722876548767090e-01
6.659999847412109375e+01 -9.000000000000000000e+00 7.377797365188598633e-01
7.019999694824218750e+01 -9.000000000000000000e+00 8.272933363914489746e-01
7.380000305175781250e+01 -9.000000000000000000e+00 8.802193403244018555e-01
7.739999389648437500e+01 -9.000000000000000000e+00 9.696862697601318359e-01
8.099999237060546875e+01 -9.000000000000000000e+00 1.034452557563781738e+00
8.459999847412109375e+01 -9.000000000000000000e+00 1.118449687957763672e+00
8.819999694824218750e+01 -9.000000000000000000e+00 1.227162241935729980e+00
9.180000305175781250e+01 -9.000000000000000000e+00 1.298228263854980469e+00
9.540000152587890625e+01 -9.000000000000000000e+00 1.362758874893188477e+00
9.900000000000000000e+01 -9.000000000000000000e+00 1.422435998916625977e+00
1.026000061035156250e+02 -9.000000000000000000e+00 1.461455345153808594e+00
1.061999969482421875e+02 -9.000000000000000000e+00 1.511772274971008301e+00
1.097999954223632812e+02 -9.000000000000000000e+00 1.541793584823608398e+00
1.133999938964843750e+02 -9.000000000000000000e+00 1.499911546707153320e+00
1.170000076293945312e+02 -9.000000000000000000e+00 1.484405159950256348e+00
1.205999984741210938e+02 -9.000000000000000000e+00 1.409342408180236816e+00
1.241999893188476562e+02 -9.000000000000000000e+00 1.338780522346496582e+00
1.277999954223632812e+02 -9.000000000000000000e+00 1.305187106132507324e+00
1.313999938964843750e+02 -9.000000000000000000e+00 1.193259954452514648e+00
1.350000000000000000e+02 -9.000000000000000000e+00 1.082015275955200195e+00
1.385999908447265625e+02 -9.000000000000000000e+00 9.828412532806396484e-01
1.421999969482421875e+02 -9.000000000000000000e+00 8.854164481163024902e-01
1.458000030517578125e+02 -9.000000000000000000e+00 7.966201901435852051e-01
1.494000091552734375e+02 -9.000000000000000000e+00 6.810407638549804688e-01
1.530000000000000000e+02 -9.000000000000000000e+00 5.942888855934143066e-01
1.565999908447265625e+02 -9.000000000000000000e+00 5.312898755073547363e-01
1.601999969482421875e+02 -9.000000000000000000e+00 4.940491914749145508e-01
1.638000030517578125e+02 -9.000000000000000000e+00 3.803671002388000488e-01
1.673999938964843750e+02 -9.000000000000000000e+00 3.481902480125427246e-01
1.710000000000000000e+02 -9.000000000000000000e+00 3.187750279903411865e-01
1.746000061035156250e+02 -9.000000000000000000e+00 3.205684423446655273e-01
1.782000122070312500e+02 -9.000000000000000000e+00 3.187555670738220215e-01
1.800000071525573730e+00 -5.399999618530273438e+00 2.000776529312133789e-01
5.399999618530273438e+00 -5.399999618530273438e+00 2.343880534172058105e-01
9.000000000000000000e+00 -5.399999618530273438e+00 2.565833926200866699e-01
1.260000038146972656e+01 -5.399999618530273438e+00 2.399092465639114380e-01
1.619999885559082031e+01 -5.399999618530273438e+00 2.649242281913757324e-01
1.979999923706054688e+01 -5.399999618530273438e+00 2.715712189674377441e-01
2.339999961853027344e+01 -5.399999618530273438e+00 2.832398712635040283e-01
2.700000000000000000e+01 -5.399999618530273438e+00 3.124450147151947021e-01
3.059999656677246094e+01 -5.399999618530273438e+00 3.121353387832641602e-01
3.419999694824218750e+01 -5.399999618530273438e+00 3.359390497207641602e-01
3.779999923706054688e+01 -5.399999618530273438e+00 3.514779806137084961e-01
4.139999771118164062e+01 -5.399999618530273438e+00 3.757421970367431641e-01
4.500000000000000000e+01 -5.399999618530273438e+00 4.007532894611358643e-01
4.859999847412109375e+01 -5.399999618530273438e+00 4.464990496635437012e-01
5.219999694824218750e+01 -5.399999618530273438e+00 5.094549655914306641e-01
5.579999923706054688e+01 -5.399999618530273438e+00 5.359624624252319336e-01
5.939999771118164062e+01 -5.399999618530273438e+00 5.911934971809387207e-01
6.299999618530273438e+01 -5.399999618530273438e+00 6.532328128814697266e-01
6.659999847412109375e+01 -5.399999618530273438e+00 7.198134064674377441e-01
7.019999694824218750e+01 -5.399999618530273438e+00 8.001541495323181152e-01
7.380000305175781250e+01 -5.399999618530273438e+00 8.723763823509216309e-01
7.739999389648437500e+01 -5.399999618530273438e+00 9.554554224014282227e-01
8.099999237060546875e+01 -5.399999618530273438e+00 1.024651408195495605e+00
8.459999847412109375e+01 -5.399999618530273438e+00 1.098007440567016602e+00
8.819999694824218750e+01 -5.399999618530273438e+00 1.204963088035583496e+00
9.180000305175781250e+01 -5.399999618530273438e+00 1.271227002143859863e+00
9.540000152587890625e+01 -5.399999618530273438e+00 1.367896556854248047e+00
9.900000000000000000e+01 -5.399999618530273438e+00 1.441982150077819824e+00
1.026000061035156250e+02 -5.399999618530273438e+00 1.502948880195617676e+00
1.061999969482421875e+02 -5.399999618530273438e+00 1.558421730995178223e+00
1.097999954223632812e+02 -5.399999618530273438e+00 1.561474919319152832e+00
1.133999938964843750e+02 -5.399999618530273438e+00 1.551584005355834961e+00
1.170000076293945312e+02 -5.399999618530273438e+00 1.555632829666137695e+00
1.205999984741210938e+02 -5.399999618530273438e+00 1.496847748756408691e+00
1.241999893188476562e+02 -5.399999618530273438e+00 1.436483383178710938e+00
1.277999954223632812e+02 -5.399999618530273438e+00 1.334558248519897461e+00
1.313999938964843750e+02 -5.399999618530273438e+00 1.222970604896545410e+00
1.350000000000000000e+02 -5.399999618530273438e+00 1.126155376434326172e+00
1.385999908447265625e+02 -5.399999618530273438e+00 1.004908204078674316e+00
1.421999969482421875e+02 -5.399999618530273438e+00 8.788925409317016602e-01
1.458000030517578125e+02 -5.399999618530273438e+00 7.784424424171447754e-01
1.494000091552734375e+02 -5.399999618530273438e+00 6.729946136474609375e-01
1.530000000000000000e+02 -5.399999618530273438e+00 6.297287344932556152e-01
1.565999908447265625e+02 -5.399999618530273438e+00 5.297201871871948242e-01
1.601999969482421875e+02 -5.399999618530273438e+00 4.682587385177612305e-01
1.638000030517578125e+02 -5.399999618530273438e+00 4.185598492622375488e-01
1.673999938964843750e+02 -5.399999618530273438e+00 3.601709306240081787e-01
1.710000000000000000e+02 -5.399999618530273438e+00 3.447535932064056396e-01
1.746000061035156250e+02 -5.399999618530273438e+00 2.929469943046569824e-01
1.782000122070312500e+02 -5.399999618530273438e+00 3.157113194465637207e-01
1.800000071525573730e+00 -1.800000071525573730e+00 2.457123845815658569e-01
5.399999618530273438e+00 -1.800000071525573730e+00 2.401719093322753906e-01
9.000000000000000000e+00 -1.800000071525573730e+00 2.457832843065261841e-01
1.260000038146972656e+01 -1.800000071525573730e+00 2.478251010179519653e-01
1.619999885559082031e+01 -1.800000071525573730e+00 2.752186954021453857e-01
1.979999923706054688e+01 -1.800000071525573730e+00 2.773360908031463623e-01
2.339999961853027344e+01 -1.800000071525573730e+00 2.811153531074523926e-01
2.700000000000000000e+01 -1.800000071525573730e+00 3.112446069717407227e-01
3.059999656677246094e+01 -1.800000071525573730e+00 3.225298523902893066e-01
3.419999694824218750e+01 -1.800000071525573730e+00 3.267480432987213135e-01
3.779999923706054688e+01 -1.800000071525573730e+00 3.469289541244506836e-01
4.139999771118164062e+01 -1.800000071525573730e+00 3.780666291713714600e-01
4.500000000000000000e+01 -1.800000071525573730e+00 4.007736742496490479e-01
4.859999847412109375e+01 -1.800000071525573730e+00 4.415161013603210449e-01
5.219999694824218750e+01 -1.800000071525573730e+00 4.792284369468688965e-01
5.579999923706054688e+01 -1.800000071525573730e+00 5.440376996994018555e-01
5.939999771118164062e+01 -1.800000071525573730e+00 5.999473929405212402e-01
6.299999618530273438e+01 -1.800000071525573730e+00 6.538366675376892090e-01
6.659999847412109375e+01 -1.800000071525573730e+00 7.101318240165710449e-01
7.019999694824218750e+01 -1.800000071525573730e+00 7.799720168113708496e-01
7.380000305175781250e+01 -1.800000071525573730e+00 8.689613342285156250e-01
7.739999389648437500e+01 -1.800000071525573730e+00 9.371849298477172852e-01
8.099999237060546875e+01 -1.800000071525573730e+00 1.043080210685729980e+00
8.459999847412109375e+01 -1.800000071525573730e+00 1.112661957740783691e+00
8.819999694824218750e+01 -1.800000071525573730e+00 1.184509634971618652e+00
9.180000305175781250e+01 -1.800000071525573730e+00 1.288761973381042480e+00
9.540000152587890625e+01 -1.800000071525573730e+00 1.358756422996520996e+00
9.900000000000000000e+01 -1.800000071525573730e+00 1.449619412422180176e+00
1.026000061035156250e+02 -1.800000071525573730e+00 1.518231868743896484e+00
1.061999969482421875e+02 -1.800000071525573730e+00 1.551460266113281250e+00
1.097999954223632812e+02 -1.800000071525573730e+00 1.541821241378784180e+00
1.133999938964843750e+02 -1.800000071525573730e+00 1.555690646171569824e+00
1.170000076293945312e+02 -1.800000071525573730e+00 1.510734319686889648e+00
1.205999984741210938e+02 -1.800000071525573730e+00 1.479542136192321777e+00
1.241999893188476562e+02 -1.800000071525573730e+00 1.419041037559509277e+00
1.277999954223632812e+02 -1.800000071525573730e+00 1.332307934761047363e+00
1.313999938964843750e+02 -1.800000071525573730e+00 1.243189573287963867e+00
1.350000000000000000e+02 -1.800000071525573730e+00 1.127130985260009766e+00
1.385999908447265625e+02 -1.800000071525573730e+00 9.899515509605407715e-01
1.421999969482421875e+02 -1.800000071525573730e+00 8.846881389617919922e-01
1.458000030517578125e+02 -1.800000071525573730e+00 8.063901662826538086e-01
1.494000091552734375e+02 -1.800000071525573730e+00 7.176290750503540039e-01
1.530000000000000000e+02 -1.800000071525573730e+00 5.980447530746459961e-01
1.565999908447265625e+02 -1.800000071525573730e+00 5.395110845565795898e-01
1.601999969482421875e+02 -1.800000071525573730e+00 4.480832219123840332e-01
1.638000030517578125e+02 -1.800000071525573730e+00 4.116490483283996582e-01
1.673999938964843750e+02 -1.800000071525573730e+00 3.462980687618255615e-01
1.710000000000000000e+02 -1.800000071525573730e+00 3.259042501449584961e-01
1.746000061035156250e+02 -1.800000071525573730e+00 2.995971441268920898e-01
1.782000122070312500e+02 -1.800000071525573730e+00 3.010434508323669434e-01
1.800000071525573730e+00 1.800000071525573730e+00 1.961425691843032837e-01
5.399999618530273438e+00 1.800000071525573730e+00 2.477102279663085938e-01
9.000000000000000000e+00 1.800000071525573730e+00 2.241862118244171143e-01
1.260000038146972656e+01 1.800000071525573730e+00 2.640209794044494629e-01
1.619999885559082031e+01 1.800000071525573730e+00 2.565908730030059814e-01
1.979999923706054688e+01 1.800000071525573730e+00 2.787488698959350586e-01
2.339999961853027344e+01 1.800000071525573730e+00 2.841016352176666260e-01
2.700000000000000000e+01 1.800000071525573730e+00 3.107153475284576416e-01
3.059999656677246094e+01 1.800000071525573730e+00 3.076218366622924805e-01
3.419999694824218750e+01 1.800000071525573730e+00 3.311529457569122314e-01
3.779999923706054688e+01 1.800000071525573730e+00 3.469358086585998535e-01
4.139999771118164062e+01 1.800000071525573730e+00 3.767360746860504150e-01
4.500000000000000000e+01 1.800000071525573730e+00 4.121516942977905273e-01
4.859999847412109375e+01 1.800000071525573730e+00 4.275743365287780762e-01
5.219999694824218750e+01 1.800000071525573730e+00 4.992777407169342041e-01
5.579999923706054688e+01 1.800000071525573730e+00 5.214005112648010254e-01
5.939999771118164062e+01 1.800000071525573730e+00 5.708699226379394531e-01
6.299999618530273438e+01 1.800000071525573730e+00 6.463760137557983398e-01
6.659999847412109375e+01 1.800000071525573730e+00 6.777060031890869141e-01
7.019999694824218750e+01 1.800000071525573730e+00 7.736815214157104492e-01
7.380000305175781250e+01 1.800000071525573730e+00 8.546087741851806641e-01
7.739999389648437500e+01 1.800000071525573730e+00 9.493015408515930176e-01
8.099999237060546875e+01 1.800000071525573730e+00 1.021202564239501953e+00
8.459999847412109375e+01 1.800000071525573730e+00 1.115923285484313965e+00
8.819999694824218750e+01 1.800000071525573730e+00 1.183461427688598633e+00
9.180000305175781250e+01 1.800000071525573730e+00 1.317039251327514648e+00
9.540000152587890625e+01 1.800000071525573730e+00 1.380678176879882812e+00
9.900000000000000000e+01 1.800000071525573730e+00 1.445153951644897461e+00
1.026000061035156250e+02 1.800000071525573730e+00 1.498712062835693359e+00
1.061999969482421875e+02 1.800000071525573730e+00 1.531440854072570801e+00
1.097999954223632812e+02 1.800000071525573730e+00 1.567570209503173828e+00
1.133999938964843750e+02 1.800000071525573730e+00 1.541844129562377930e+00
1.170000076293945312e+02 1.800000071525573730e+00 1.506601095199584961e+00
1.205999984741210938e+02 1.800000071525573730e+00 1.466201066970825195e+00
1.241999893188476562e+02 1.800000071525573730e+00 1.400410652160644531e+00
1.277999954223632812e+02 1.800000071525573730e+00 1.344356536865234375e+00
1.313999938964843750e+02 1.800000071525573730e+00 1.229776263236999512e+00
1.350000000000000000e+02 1.800000071525573730e+00 1.123299002647399902e+00
1.385999908447265625e+02 1.800000071525573730e+00 1.030364751815795898e+00
1.421999969482421875e+02 1.800000071525573730e+00 9.011101722717285156e-01
1.458000030517578125e+02 1.800000071525573730e+00 8.167393803596496582e-01
1.494000091552734375e+02 1.800000071525573730e+00 7.044943571090698242e-01
1.530000000000000000e+02 1.800000071525573730e+00 6.016281843185424805e-01
1.565999908447265625e+02 1.800000071525573730e+00 5.268759727478027344e-01
1.601999969482421875e+02 1.800000071525573730e+00 4.587309956550598145e-01
1.638000030517578125e+02 1.800000071525573730e+00 4.133686125278472900e-01
1.673999938964843750e+02 1.800000071525573730e+00 3.566953539848327637e-01
1.710000000000000000e+02 1.800000071525573730e+00 3.522982597351074219e-01
1.746000061035156250e+02 1.800000071525573730e+00 3.223607540130615234e-01
1.782000122070312500e+02 1.800000071525573730e+00 3.303776085376739502e-01
1.800000071525573730e+00 5.399999618530273438e+00 2.277587503194808960e-01
5.399999618530273438e+00 5.399999618530273438e+00 2.370038777589797974e-01
9.000000000000000000e+00 5.399999618530273438e+00 2.491531521081924438e-01
1.260000038146972656e+01 5.399999618530273438e+00 2.630015015602111816e-01
1.619999885559082031e+01 5.399999618530273438e+00 2.650223970413208008e-01
1.979999923706054688e+01 5.399999618530273438e+00 2.756485342979431152e-01
2.339999961853027344e+01 5.399999618530273438e+00 2.826578021049499512e-01
2.700000000000000000e+01 5.399999618530273438e+00 3.001038134098052979e-01
3.059999656677246094e+01 5.399999618530273438e+00 3.311776518821716309e-01
3.419999694824218750e+01 5.399999618530273438e+00 3.260270953178405762e-01
3.779999923706054688e+01 5.399999618530273438e+00 3.624517321586608887e-01
4.139999771118164062e+01 5.399999618530273438e+00 3.903623819351196289e-01
4.500000000000000000e+01 5.399999618530273438e+00 4.317253530025482178e-01
4.859999847412109375e+01 5.399999618530273438e+00 4.660113453865051270e-01
5.219999694824218750e+01 5.399999618530273438e+00 4.994834065437316895e-01
5.579999923706054688e+01 5.399999618530273438e+00 5.455721616744995117e-01
5.939999771118164062e+01 5.399999618530273438e+00 6.055754423141479492e-01
6.299999618530273438e+01 5.399999618530273438e+00 6.633782386779785156e-01
6.659999847412109375e+01 5.399999618530273438e+00 7.174593210220336914e-01
7.019999694824218750e+01 5.399999618530273438e+00 8.089222908020019531e-01
7.380000305175781250e+01 5.399999618530273438e+00 8.649514913558959961e-01
7.739999389648437500e+01 5.399999618530273438e+00 9.271559715270996094e-01
8.099999237060546875e+01 5.399999618530273438e+00 1.031146526336669922e+00
8.459999847412109375e+01 5.399999618530273438e+00 1.106116414070129395e+00
8.819999694824218750e+01 5.399999618530273438e+00 1.194467782974243164e+00
9.180000305175781250e+01 5.399999618530273438e+00 1.288905143737792969e+00
9.540000152587890625e+01 5.399999618530273438e+00 1.358090043067932129e+00
9.900000000000000000e+01 5.399999618530273438e+00 1.411945223808288574e+00
1.026000061035156250e+02 5.399999618530273438e+00 1.510397791862487793e+00
1.061999969482421875e+02 5.399999618530273438e+00 1.546461701393127441e+00
1.097999954223632812e+02 5.399999618530273438e+00 1.552235841751098633e+00
1.133999938964843750e+02 5.399999618530273438e+00 1.554032206535339355e+00
1.170000076293945312e+02 5.399999618530273438e+00 1.523465633392333984e+00
1.205999984741210938e+02 5.399999618530273438e+00 1.446960330009460449e+00
1.241999893188476562e+02 5.399999618530273438e+00 1.357168674468994141e+00
1.277999954223632812e+02 5.399999618530273438e+00 1.285748481750488281e+00
1.313999938964843750e+02 5.399999618530273438e+00 1.222628474235534668e+00
1.350000000000000000e+02 5.399999618530273438e+00 1.104730844497680664e+00
1.385999908447265625e+02 5.399999618530273438e+00 9.930228590965270996e-01
1.421999969482421875e+02 5.399999618530273438e+00 8.904770612716674805e-01
1.458000030517578125e+02 5.399999618530273438e+00 8.053259849548339844e-01
1.494000091552734375e+02 5.399999618530273438e+00 6.897346377372741699e-01
1.530000000000000000e+02 5.399999618530273438e+00 5.990890860557556152e-01
1.565999908447265625e+02 5.399999618530273438e+00 5.274248719215393066e-01
1.601999969482421875e+02 5.399999618530273438e+00 4.618053436279296875e-01
1.638000030517578125e+02 5.399999618530273438e+00 4.315237998962402344e-01
1.673999938964843750e+02 5.399999618530273438e+00 3.715263605117797852e-01
1.710000000000000000e+02 5.399999618530273438e+00 3.467786610126495361e-01
1.746000061035156250e+02 5.399999618530273438e+00 2.988180518150329590e-01
1.782000122070312500e+02 5.399999618530273438e+00 2.201605290174484253e-01
1.800000071525573730e+00 9.000000000000000000e+00 2.543039619922637939e-01
5.399999618530273438e+00 9.000000000000000000e+00 2.054801434278488159e-01
9.000000000000000000e+00 9.000000000000000000e+00 2.525707185268402100e-01
1.260000038146972656e+01 9.000000000000000000e+00 2.507856786251068115e-01
1.619999885559082031e+01 9.000000000000000000e+00 2.505153417587280273e-01
1.979999923706054688e+01 9.000000000000000000e+00 2.588815689086914062e-01
2.339999961853027344e+01 9.000000000000000000e+00 2.874865829944610596e-01
2.700000000000000000e+01 9.000000000000000000e+00 3.006016314029693604e-01
3.059999656677246094e+01 9.000000000000000000e+00 3.251741528511047363e-01
3.419999694824218750e+01 9.000000000000000000e+00 3.434090912342071533e-01
3.779999923706054688e+01 9.000000000000000000e+00 3.645517826080322266e-01
4.139999771118164062e+01 9.000000000000000000e+00 3.841241598129272461e-01
4.500000000000000000e+01 9.000000000000000000e+00 4.203794896602630615e-01
4.859999847412109375e+01 9.000000000000000000e+00 4.614016413688659668e-01
5.219999694824218750e+01 9.000000000000000000e+00 5.030147433280944824e-01
5.579999923706054688e+01 9.000000000000000000e+00 5.658981204032897949e-01
5.939999771118164062e+01 9.000000000000000000e+00 5.994670987129211426e-01
6.299999618530273438e+01 9.000000000000000000e+00 6.445757746696472168e-01
6.659999847412109375e+01 9.000000000000000000e+00 7.251155376434326172e-01
7.019999694824218750e+01 9.000000000000000000e+00 8.026055693626403809e-01
7.380000305175781250e+01 9.000000000000000000e+00 8.652685284614562988e-01
7.739999389648437500e+01 9.000000000000000000e+00 9.541851878166198730e-01
8.099999237060546875e+01 9.000000000000000000e+00 1.049168944358825684e+00
8.459999847412109375e+01 9.000000000000000000e+00 1.143523931503295898e+00
8.819999694824218750e+01 9.000000000000000000e+00 1.188152074813842773e+00
9.180000305175781250e+01 9.000000000000000000e+00 1.284503102302551270e+00
9.540000152587890625e+01 9.000000000000000000e+00 1.358979225158691406e+00
9.900000000000000000e+01 9.000000000000000000e+00 1.419455766677856445e+00
1.026000061035156250e+02 9.000000000000000000e+00 1.476850986480712891e+00
1.061999969482421875e+02 9.000000000000000000e+00 1.519192814826965332e+00
1.097999954223632812e+02 9.000000000000000000e+00 1.538612365722656250e+00
1.133999938964843750e+02 9.000000000000000000e+00 1.521031498908996582e+00
1.170000076293945312e+02 9.000000000000000000e+00 1.503838062286376953e+00
1.205999984741210938e+02 9.000000000000000000e+00 1.411145448684692383e+00
1.241999893188476562e+02 9.000000000000000000e+00 1.326209545135498047e+00
1.277999954223632812e+02 9.000000000000000000e+00 1.285201311111450195e+00
1.313999938964843750e+02 9.000000000000000000e+00 1.206209182739257812e+00
1.350000000000000000e+02 9.000000000000000000e+00 1.091254234313964844e+00
1.385999908447265625e+02 9.000000000000000000e+00 9.772872328758239746e-01
1.421999969482421875e+02 9.000000000000000000e+00 8.768705129623413086e-01
1.458000030517578125e+02 9.000000000000000000e+00 7.733737826347351074e-01
1.494000091552734375e+02 9.000000000000000000e+00 7.302957773208618164e-01
1.530000000000000000e+02 9.000000000000000000e+00 6.054129004478454590e-01
1.565999908447265625e+02 9.000000000000000000e+00 5.328103303909301758e-01
1.601999969482421875e+02 9.000000000000000000e+00 4.637889564037322998e-01
1.638000030517578125e+02 9.000000000000000000e+00 4.225508570671081543e-01
1.673999938964843750e+02 9.000000000000000000e+00 3.634694814682006836e-01
1.710000000000000000e+02 9.000000000000000000e+00 2.969161272048950195e-01
1.746000061035156250e+02 9.000000000000000000e+00 3.175827264785766602e-01
1.782000122070312500e+02 9.000000000000000000e+00 3.291707634925842285e-01
1.800000071525573730e+00 1.260000038146972656e+01 2.239664494991302490e-01
5.399999618530273438e+00 1.260000038146972656e+01 2.533262670040130615e-01
9.000000000000000000e+00 1.260000038146972656e+01 2.725331187248229980e-01
1.260000038146972656e+01 1.260000038146972656e+01 2.451419830322265625e-01
1.619999885559082031e+01 1.260000038146972656e+01 2.581928372383117676e-01
1.979999923706054688e+01 1.260000038146972656e+01 2.813032865524291992e-01
2.339999961853027344e+01 1.260000038146972656e+01 2.911891639232635498e-01
2.700000000000000000e+01 1.260000038146972656e+01 3.014526367187500000e-01
3.059999656677246094e+01 1.260000038146972656e+01 3.282943367958068848e-01
3.419999694824218750e+01 1.260000038146972656e+01 3.548716008663177490e-01
3.779999923706054688e+01 1.260000038146972656e+01 3.773632347583770752e-01
4.139999771118164062e+01 1.260000038146972656e+01 4.025910198688507080e-01
4.500000000000000000e+01 1.260000038146972656e+01 4.473324120044708252e-01
4.859999847412109375e+01 1.260000038146972656e+01 4.978651106357574463e-01
5.219999694824218750e+01 1.260000038146972656e+01 5.290681719779968262e-01
5.579999923706054688e+01 1.260000038146972656e+01 5.851935744285583496e-01
5.939999771118164062e+01 1.260000038146972656e+01 6.185485124588012695e-01
6.299999618530273438e+01 1.260000038146972656e+01 6.921526789665222168e-01
6.659999847412109375e+01 1.260000038146972656e+01 7.282564043998718262e-01
7.019999694824218750e+01 1.260000038146972656e+01 8.098186850547790527e-01
7.380000305175781250e+01 1.260000038146972656e+01 8.841660618782043457e-01
7.739999389648437500e+01 1.260000038146972656e+01 9.757352471351623535e-01
8.099999237060546875e+01 1.260000038146972656e+01 1.051007270812988281e+00
8.459999847412109375e+01 1.260000038146972656e+01 1.119607925415039062e+00
8.819999694824218750e+01 1.260000038146972656e+01 1.203482508659362793e+00
9.180000305175781250e+01 1.260000038146972656e+01 1.276845097541809082e+00
9.540000152587890625e+01 1.260000038146972656e+01 1.359277009963989258e+00
9.900000000000000000e+01 1.260000038146972656e+01 1.404880523681640625e+00
1.026000061035156250e+02 1.260000038146972656e+01 1.460665941238403320e+00
1.061999969482421875e+02 1.260000038146972656e+01 1.485944867134094238e+00
1.097999954223632812e+02 1.260000038146972656e+01 1.518200516700744629e+00
1.133999938964843750e+02 1.260000038146972656e+01 1.515372991561889648e+00
1.170000076293945312e+02 1.260000038146972656e+01 1.455470323562622070e+00
1.205999984741210938e+02 1.260000038146972656e+01 1.381370902061462402e+00
1.241999893188476562e+02 1.260000038146972656e+01 1.301046490669250488e+00
1.277999954223632812e+02 1.260000038146972656e+01 1.254976630210876465e+00
1.313999938964843750e+02 1.260000038146972656e+01 1.151176929473876953e+00
1.350000000000000000e+02 1.260000038146972656e+01 1.066288471221923828e+00
1.385999908447265625e+02 1.260000038146972656e+01 9.261881113052368164e-01
1.421999969482421875e+02 1.260000038146972656e+01 8.538566827774047852e-01
1.458000030517578125e+02 1.260000038146972656e+01 7.899506092071533203e-01
1.494000091552734375e+02 1.260000038146972656e+01 6.742376685142517090e-01
1.530000000000000000e+02 1.260000038146972656e+01 5.878661870956420898e-01
1.565999908447265625e+02 1.260000038146972656e+01 5.143084526062011719e-01
1.601999969482421875e+02 1.260000038146972656e+01 4.963719844818115234e-01
1.638000030517578125e+02 1.260000038146972656e+01 4.088680148124694824e-01
1.673999938964843750e+02 1.260000038146972656e+01 3.676740527153015137e-01
1.710000000000000000e+02 1.260000038146972656e+01 3.165172338485717773e-01
1.746000061035156250e+02 1.260000038146972656e+01 3.237188160419464111e-01
1.782000122070312500e+02 1.260000038146972656e+01 2.735196948051452637e-01
1.800000071525573730e+00 1.619999885559082031e+01 2.553679049015045166e-01
5.399999618530273438e+00 1.619999885559082031e+01 2.498031705617904663e-01
9.000000000000000000e+00 1.619999885559082031e+01 2.501351237297058105e-01
1.260000038146972656e+01 1.619999885559082031e+01 2.722875475883483887e-01
1.619999885559082031e+01 1.619999885559082031e+01 2.675754427909851074e-01
1.979999923706054688e+01 1.619999885559082031e+01 2.837461531162261963e-01
2.339999961853027344e+01 1.619999885559082031e+01 2.963489592075347900e-01
2.700000000000000000e+01 1.619999885559082031e+01 3.312596976757049561e-01
3.059999656677246094e+01 1.619999885559082031e+01 3.349334001541137695e-01
3.419999694824218750e+01 1.619999885559082031e+01 3.737238645553588867e-01
3.779999923706054688e+01 1.619999885559082031e+01 3.924510180950164795e-01
4.139999771118164062e+01 1.619999885559082031e+01 4.398392736911773682e-01
4.500000000000000000e+01 1.619999885559082031e+01 4.691857993602752686e-01
4.859999847412109375e+01 1.619999885559082031e+01 5.244988203048706055e-01
5.219999694824218750e+01 1.619999885559082031e+01 5.477833151817321777e-01
5.579999923706054688e+01 1.619999885559082031e+01 5.940836668014526367e-01
5.939999771118164062e+01 1.619999885559082031e+01 6.585407853126525879e-01
6.299999618530273438e+01 1.619999885559082031e+01 7.010293006896972656e-01
6.659999847412109375e+01 1.619999885559082031e+01 7.529840469360351562e-01
7.019999694824218750e+01 1.619999885559082031e+01 8.390651345252990723e-01
7.380000305175781250e+01 1.619999885559082031e+01 9.186138510704040527e-01
7.739999389648437500e+01 1.619999885559082031e+01 9.724969863891601562e-01
8.099999237060546875e+01 1.619999885559082031e+01 1.078618526458740234e+00
8.459999847412109375e+01 1.619999885559082031e+01 1.173898696899414062e+00
8.819999694824218750e+01 1.619999885559082031e+01 1.203269958496093750e+00
9.180000305175781250e+01 1.619999885559082031e+01 1.253349900245666504e+00
9.540000152587890625e+01 1.619999885559082031e+01 1.366761684417724609e+00
9.900000000000000000e+01 1.619999885559082031e+01 1.372731328010559082e+00
1.026000061035156250e+02 1.619999885559082031e+01 1.446108222007751465e+00
1.061999969482421875e+02 1.619999885559082031e+01 1.492654919624328613e+00
1.097999954223632812e+02 1.619999885559082031e+01 1.458911180496215820e+00
1.133999938964843750e+02 1.619999885559082031e+01 1.446135044097900391e+00
1.170000076293945312e+02 1.619999885559082031e+01 1.422010660171508789e+00
1.205999984741210938e+02 1.619999885559082031e+01 1.328896284103393555e+00
1.241999893188476562e+02 1.619999885559082031e+01 1.249234437942504883e+00
1.277999954223632812e+02 1.619999885559082031e+01 1.210290312767028809e+00
1.313999938964843750e+02 1.619999885559082031e+01 1.122856378555297852e+00
1.350000000000000000e+02 1.619999885559082031e+01 1.022662520408630371e+00
1.385999908447265625e+02 1.619999885559082031e+01 9.357718825340270996e-01
1.421999969482421875e+02 1.619999885559082031e+01 8.178719282150268555e-01
1.458000030517578125e+02 1.619999885559082031e+01 7.441017627716064453e-01
1.494000091552734375e+02 1.619999885559082031e+01 6.645664572715759277e-01
1.530000000000000000e+02 1.619999885559082031e+01 5.836117863655090332e-01
1.565999908447265625e+02 1.619999885559082031e+01 5.318796038627624512e-01
1.601999969482421875e+02 1.619999885559082031e+01 4.491097033023834229e-01
1.638000030517578125e+02 1.619999885559082031e+01 4.118879437446594238e-01
1.673999938964843750e+02 1.619999885559082031e+01 3.626037240028381348e-01
1.710000000000000000e+02 1.619999885559082031e+01 3.246968388557434082e-01
1.746000061035156250e+02 1.619999885559082031e+01 3.270595371723175049e-01
1.782000122070312500e+02 1.619999885559082031e+01 1.857005059719085693e-01
1.800000071525573730e+00 1.979999923706054688e+01 2.437445968389511108e-01
5.399999618530273438e+00 1.979999923706054688e+01 2.670271098613739014e-01
9.000000000000000000e+00 1.979999923706054688e+01 2.443272322416305542e-01
1.260000038146972656e+01 1.979999923706054688e+01 2.678061127662658691e-01
1.619999885559082031e+01 1.979999923706054688e+01 2.654431760311126709e-01
1.979999923706054688e+01 1.979999923706054688e+01 3.054066598415374756e-01
2.339999961853027344e+01 1.979999923706054688e+01 3.224616050720214844e-01
2.700000000000000000e+01 1.979999923706054688e+01 3.454349935054779053e-01
3.059999656677246094e+01 1.979999923706054688e+01 3.650330901145935059e-01
3.419999694824218750e+01 1.979999923706054688e+01 3.871429860591888428e-01
3.779999923706054688e+01 1.979999923706054688e+01 4.079727828502655029e-01
4.139999771118164062e+01 1.979999923706054688e+01 4.457931220531463623e-01
4.500000000000000000e+01 1.979999923706054688e+01 4.811426401138305664e-01
4.859999847412109375e+01 1.979999923706054688e+01 5.320389866828918457e-01
5.219999694824218750e+01 1.979999923706054688e+01 5.947952866554260254e-01
5.579999923706054688e+01 1.979999923706054688e+01 6.317022442817687988e-01
5.939999771118164062e+01 1.979999923706054688e+01 6.882721781730651855e-01
6.299999618530273438e+01 1.979999923706054688e+01 7.430077195167541504e-01
6.659999847412109375e+01 1.979999923706054688e+01 7.988401055335998535e-01
7.019999694824218750e+01 1.979999923706054688e+01 8.633704185485839844e-01
7.380000305175781250e+01 1.979999923706054688e+01 9.351479411125183105e-01
7.739999389648437500e+01 1.979999923706054688e+01 1.047831296920776367e+00
8.099999237060546875e+01 1.979999923706054688e+01 1.103657126426696777e+00
8.459999847412109375e+01 1.979999923706054688e+01 1.166421532630920410e+00
8.819999694824218750e+01 1.979999923706054688e+01 1.212013959884643555e+00
9.180000305175781250e+01 1.979999923706054688e+01 1.323063731193542480e+00
9.540000152587890625e+01 1.979999923706054688e+01 1.343373894691467285e+00
9.900000000000000000e+01 1.979999923706054688e+01 1.375709772109985352e+00
1.026000061035156250e+02 1.979999923706054688e+01 1.435776591300964355e+00
1.061999969482421875e+02 1.979999923706054688e+01 1.447882771492004395e+00
1.097999954223632812e+02 1.979999923706054688e+01 1.444332718849182129e+00
1.133999938964843750e+02 1.979999923706054688e+01 1.426103949546813965e+00
1.170000076293945312e+02 1.979999923706054688e+01 1.333538770675659180e+00
1.205999984741210938e+02 1.979999923706054688e+01 1.294717907905578613e+00
1.241999893188476562e+02 1.979999923706054688e+01 1.227842569351196289e+00
1.277999954223632812e+02 1.979999923706054688e+01 1.146587491035461426e+00
1.313999938964843750e+02 1.979999923706054688e+01 1.081349730491638184e+00
1.350000000000000000e+02 1.979999923706054688e+01 9.516143202781677246e-01
1.385999908447265625e+02 1.979999923706054688e+01 8.912897706031799316e-01
1.421999969482421875e+02 1.979999923706054688e+01 8.052428960800170898e-01
1.458000030517578125e+02 1.979999923706054688e+01 7.265893816947937012e-01
1.494000091552734375e+02 1.979999923706054688e+01 6.644646525382995605e-01
1.530000000000000000e+02 1.979999923706054688e+01 5.588926076889038086e-01
1.565999908447265625e+02 1.979999923706054688e+01 5.204301476478576660e-01
1.601999969482421875e+02 1.979999923706054688e+01 4.521823823451995850e-01
1.638000030517578125e+02 1.979999923706054688e+01 3.989312350749969482e-01
1.673999938964843750e+02 1.979999923706054688e+01 3.589761257171630859e-01
1.710000000000000000e+02 1.979999923706054688e+01 3.338404595851898193e-01
1.746000061035156250e+02 1.979999923706054688e+01 2.945928573608398438e-01
1.782000122070312500e+02 1.979999923706054688e+01 3.300485014915466309e-01
1.800000071525573730e+00 2.339999961853027344e+01 2.265116572380065918e-01
5.399999618530273438e+00 2.339999961853027344e+01 2.366213351488113403e-01
9.000000000000000000e+00 2.339999961853027344e+01 2.756141424179077148e-01
1.260000038146972656e+01 2.339999961853027344e+01 2.655904591083526611e-01
1.619999885559082031e+01 2.339999961853027344e+01 2.828022241592407227e-01
1.979999923706054688e+01 2.339999961853027344e+01 2.934346199035644531e-01
2.339999961853027344e+01 2.339999961853027344e+01 3.212802708148956299e-01
2.700000000000000000e+01 2.339999961853027344e+01 3.449111878871917725e-01
3.059999656677246094e+01 2.339999961853027344e+01 3.743730485439300537e-01
3.419999694824218750e+01 2.339999961853027344e+01 3.943759799003601074e-01
3.779999923706054688e+01 2.339999961853027344e+01 4.359971284866333008e-01
4.139999771118164062e+01 2.339999961853027344e+01 4.878066778182983398e-01
4.500000000000000000e+01 2.339999961853027344e+01 5.306038260459899902e-01
4.859999847412109375e+01 2.339999961853027344e+01 5.682063698768615723e-01
5.219999694824218750e+01 2.339999961853027344e+01 6.233143806457519531e-01
5.579999923706054688e+01 2.339999961853027344e+01 6.814947724342346191e-01
5.939999771118164062e+01 2.339999961853027344e+01 7.385581731796264648e-01
6.299999618530273438e+01 2.339999961853027344e+01 8.150914907455444336e-01
6.659999847412109375e+01 2.339999961853027344e+01 8.561211228370666504e-01
7.019999694824218750e+01 2.339999961853027344e+01 9.473399519920349121e-01
7.380000305175781250e+01 2.339999961853027344e+01 9.973964095115661621e-01
7.739999389648437500e+01 2.339999961853027344e+01 1.046339392662048340e+00
8.099999237060546875e+01 2.339999961853027344e+01 1.100015878677368164e+00
8.459999847412109375e+01 2.339999961853027344e+01 1.190965175628662109e+00
8.819999694824218750e+01 2.339999961853027344e+01 1.238469481468200684e+00
9.180000305175781250e+01 2.339999961853027344e+01 1.307926177978515625e+00
9.540000152587890625e+01 2.339999961853027344e+01 1.319745898246765137e+00
9.900000000000000000e+01 2.339999961853027344e+01 1.364973306655883789e+00
1.026000061035156250e+02 2.339999961853027344e+01 1.387825369834899902e+00
1.061999969482421875e+02 2.339999961853027344e+01 1.420782804489135742e+00
1.097999954223632812e+02 2.339999961853027344e+01 1.380077123641967773e+00
1.133999938964843750e+02 2.339999961853027344e+01 1.380247473716735840e+00
1.170000076293945312e+02 2.339999961853027344e+01 1.292171716690063477e+00
1.205999984741210938e+02 2.339999961853027344e+01 1.260609745979309082e+00
1.241999893188476562e+02 2.339999961853027344e+01 1.158212780952453613e+00
1.277999954223632812e+02 2.339999961853027344e+01 1.107774972915649414e+00
1.313999938964843750e+02 2.339999961853027344e+01 1.022687315940856934e+00
1.350000000000000000e+02 2.339999961853027344e+01 9.471986889839172363e-01
1.385999908447265625e+02 2.339999961853027344e+01 8.695131540298461914e-01
1.421999969482421875e+02 2.339999961853027344e+01 7.905681729316711426e-01
1.458000030517578125e+02 2.339999961853027344e+01 6.882412433624267578e-01
1.494000091552734375e+02 2.339999961853027344e+01 6.006420850753784180e-01
1.530000000000000000e+02 2.339999961853027344e+01 5.533549785614013672e-01
1.565999908447265625e+02 2.339999961853027344e+01 4.810358583927154541e-01
1.601999969482421875e+02 2.339999961853027344e+01 4.398667812347412109e-01
1.638000030517578125e+02 2.339999961853027344e+01 3.940083384513854980e-01
1.673999938964843750e+02 2.339999961853027344e+01 3.669123053550720215e-01
1.710000000000000000e+02 2.339999961853027344e+01 3.056621551513671875e-01
1.746000061035156250e+02 2.339999961853027344e+01 3.341538608074188232e-01
1.782000122070312500e+02 2.339999961853027344e+01 2.470476478338241577e-01
1.800000071525573730e+00 2.700000000000000000e+01 1.859108805656433105e-01
5.399999618530273438e+00 2.700000000000000000e+01 2.451744079589843750e-01
9.000000000000000000e+00 2.700000000000000000e+01 2.652362585067749023e-01
1.260000038146972656e+01 2.700000000000000000e+01 2.769305706024169922e-01
1.619999885559082031e+01 2.700000000000000000e+01 2.826223969459533691e-01
1.979999923706054688e+01 2.700000000000000000e+01 2.895962595939636230e-01
2.339999961853027344e+01 2.700000000000000000e+01 3.367274403572082520e-01
2.700000000000000000e+01 2.700000000000000000e+01 3.547201454639434814e-01
3.059999656677246094e+01 2.700000000000000000e+01 3.832654058933258057e-01
3.419999694824218750e+01 2.700000000000000000e+01 4.064934849739074707e-01
3.779999923706054688e+01 2.700000000000000000e+01 4.565683901309967041e-01
4.139999771118164062e+01 2.700000000000000000e+01 4.923820793628692627e-01
4.500000000000000000e+01 2.700000000000000000e+01 5.659804344177246094e-01
4.859999847412109375e+01 2.700000000000000000e+01 6.020407080650329590e-01
5.219999694824218750e+01 2.700000000000000000e+01 6.685566902160644531e-01
5.579999923706054688e+01 2.700000000000000000e+01 7.166122198104858398e-01
5.939999771118164062e+01 2.700000000000000000e+01 7.842695713043212891e-01
6.299999618530273438e+01 2.700000000000000000e+01 8.649654388427734375e-01
6.659999847412109375e+01 2.700000000000000000e+01 9.160720109939575195e-01
7.019999694824218750e+01 2.700000000000000000e+01 9.821538329124450684e-01
7.380000305175781250e+01 2.700000000000000000e+01 1.055377840995788574e+00
7.739999389648437500e+01 2.700000000000000000e+01 1.117894291877746582e+00
8.099999237060546875e+01 2.700000000000000000e+01 1.147344589233398438e+00
8.459999847412109375e+01 2.700000000000000000e+01 1.228421211242675781e+00
8.819999694824218750e+01 2.700000000000000000e+01 1.253768801689147949e+00
9.180000305175781250e+01 2.700000000000000000e+01 1.272145509719848633e+00
9.540000152587890625e+01 2.700000000000000000e+01 1.338967084884643555e+00
9.900000000000000000e+01 2.700000000000000000e+01 1.350310206413269043e+00
1.026000061035156250e+02 2.700000000000000000e+01 1.347923755645751953e+00
1.061999969482421875e+02 2.700000000000000000e+01 1.345322728157043457e+00
1.097999954223632812e+02 2.700000000000000000e+01 1.336473941802978516e+00
1.133999938964843750e+02 2.700000000000000000e+01 1.300418734550476074e+00
1.170000076293945312e+02 2.700000000000000000e+01 1.248926758766174316e+00
1.205999984741210938e+02 2.700000000000000000e+01 1.172712445259094238e+00
1.241999893188476562e+02 2.700000000000000000e+01 1.113452672958374023e+00
1.277999954223632812e+02 2.700000000000000000e+01 1.037502646446228027e+00
1.313999938964843750e+02 2.700000000000000000e+01 9.780790805816650391e-01
1.350000000000000000e+02 2.700000000000000000e+01 8.988620638847351074e-01
1.385999908447265625e+02 2.700000000000000000e+01 8.181698322296142578e-01
1.421999969482421875e+02 2.700000000000000000e+01 7.244384884834289551e-01
1.458000030517578125e+02 2.700000000000000000e+01 6.473324298858642578e-01
1.494000091552734375e+02 2.700000000000000000e+01 5.946875214576721191e-01
1.530000000000000000e+02 2.700000000000000000e+01 5.578535795211791992e-01
1.565999908447265625e+02 2.700000000000000000e+01 4.721438288688659668e-01
1.601999969482421875e+02 2.700000000000000000e+01 4.313302934169769287e-01
1.638000030517578125e+02 2.700000000000000000e+01 3.929431438446044922e-01
1.673999938964843750e+02 2.700000000000000000e+01 3.564646840095520020e-01
1.710000000000000000e+02 2.700000000000000000e+01 3.057309389114379883e-01
1.746000061035156250e+02 2.700000000000000000e+01 2.939433753490447998e-01
1.782000122070312500e+02 2.700000000000000000e+01 3.451500236988067627e-01
1.800000071525573730e+00 3.059999656677246094e+01 2.721039652824401855e-01
5.399999618530273438e+00 3.059999656677246094e+01 2.568478584289550781e-01
9.000000000000000000e+00 3.059999656677246094e+01 2.522274255752563477e-01
1.260000038146972656e+01 3.059999656677246094e+01 2.871360182762145996e-01
1.619999885559082031e+01 3.059999656677246094e+01 2.925459742546081543e-01
1.979999923706054688e+01 3.059999656677246094e+01 3.192982971668243408e-01
2.339999961853027344e+01 3.059999656677246094e+01 3.463424146175384521e-01
2.700000000000000000e+01 3.059999656677246094e+01 3.677895069122314453e-01
3.059999656677246094e+01 3.059999656677246094e+01 4.203055799007415771e-01
3.419999694824218750e+01 3.059999656677246094e+01 4.318794012069702148e-01
3.779999923706054688e+01 3.059999656677246094e+01 4.815862774848937988e-01
4.139999771118164062e+01 3.059999656677246094e+01 5.407435894012451172e-01
4.500000000000000000e+01 3.059999656677246094e+01 6.093864440917968750e-01
4.859999847412109375e+01 3.059999656677246094e+01 6.674934625625610352e-01
5.219999694824218750e+01 3.059999656677246094e+01 7.272506356239318848e-01
5.579999923706054688e+01 3.059999656677246094e+01 7.930939197540283203e-01
5.939999771118164062e+01 3.059999656677246094e+01 8.316325545310974121e-01
6.299999618530273438e+01 3.059999656677246094e+01 9.230278134346008301e-01
6.659999847412109375e+01 3.059999656677246094e+01 9.586136937141418457e-01
7.019999694824218750e+01 3.059999656677246094e+01 1.019493937492370605e+00
7.380000305175781250e+01 3.059999656677246094e+01 1.118388533592224121e+00
7.739999389648437500e+01 3.059999656677246094e+01 1.155542969703674316e+00
8.099999237060546875e+01 3.059999656677246094e+01 1.189233779907226562e+00
8.459999847412109375e+01 3.059999656677246094e+01 1.233481764793395996e+00
8.819999694824218750e+01 3.059999656677246094e+01 1.295655488967895508e+00
9.180000305175781250e+01 3.059999656677246094e+01 1.301330924034118652e+00
9.540000152587890625e+01 3.059999656677246094e+01 1.334821343421936035e+00
9.900000000000000000e+01 3.059999656677246094e+01 1.335633397102355957e+00
1.026000061035156250e+02 3.059999656677246094e+01 1.319372892379760742e+00
1.061999969482421875e+02 3.059999656677246094e+01 1.284237146377563477e+00
1.097999954223632812e+02 3.059999656677246094e+01 1.265546917915344238e+00
1.133999938964843750e+02 3.059999656677246094e+01 1.202557682991027832e+00
1.170000076293945312e+02 3.059999656677246094e+01 1.188714623451232910e+00
1.205999984741210938e+02 3.059999656677246094e+01 1.097827911376953125e+00
1.241999893188476562e+02 3.059999656677246094e+01 1.050029397010803223e+00
1.277999954223632812e+02 3.059999656677246094e+01 9.831180572509765625e-01
1.313999938964843750e+02 3.059999656677246094e+01 8.854359984397888184e-01
1.350000000000000000e+02 3.059999656677246094e+01 8.309028148651123047e-01
1.385999908447265625e+02 3.059999656677246094e+01 7.484785318374633789e-01
1.421999969482421875e+02 3.059999656677246094e+01 7.063297033309936523e-01
1.458000030517578125e+02 3.059999656677246094e+01 6.311756968498229980e-01
1.494000091552734375e+02 3.059999656677246094e+01 5.796407461166381836e-01
1.530000000000000000e+02 3.059999656677246094e+01 5.148131847381591797e-01
1.565999908447265625e+02 3.059999656677246094e+01 4.332827627658843994e-01
1.601999969482421875e+02 3.059999656677246094e+01 4.070719778537750244e-01
1.638000030517578125e+02 3.059999656677246094e+01 3.707674443721771240e-01
1.673999938964843750e+02 3.059999656677246094e+01 3.431168794631958008e-01
1.710000000000000000e+02 3.059999656677246094e+01 3.220460712909698486e-01
1.746000061035156250e+02 3.059999656677246094e+01 2.971443533897399902e-01
1.782000122070312500e+02 3.059999656677246094e+01 2.569213509559631348e-01
1.800000071525573730e+00 3.419999694824218750e+01 2.540683150291442871e-01
5.399999618530273438e+00 3.419999694824218750e+01 2.786352038383483887e-01
9.000000000000000000e+00 3.419999694824218750e+01 2.534475028514862061e-01
1.260000038146972656e+01 3.419999694824218750e+01 2.799032330513000488e-01
1.619999885559082031e+01 3.419999694824218750e+01 3.064846396446228027e-01
1.979999923706054688e+01 3.419999694824218750e+01 3.323440551757812500e-01
2.339999961853027344e+01 3.419999694824218750e+01 3.644128441810607910e-01
2.700000000000000000e+01 3.419999694824218750e+01 3.907031416893005371e-01
3.059999656677246094e+01 3.419999694824218750e+01 4.202934205532073975e-01
3.419999694824218750e+01 3.419999694824218750e+01 4.844095408916473389e-01
3.779999923706054688e+01 3.419999694824218750e+01 5.330694317817687988e-01
4.139999771118164062e+01 3.419999694824218750e+01 5.920439362525939941e-01
4.500000000000000000e+01 3.419999694824218750e+01 6.492072343826293945e-01
4.859999847412109375e+01 3.419999694824218750e+01 7.427523732185363770e-01
5.219999694824218750e+01 3.419999694824218750e+01 8.010649681091308594e-01
5.579999923706054688e+01 3.419999694824218750e+01 8.445805311203002930e-01
5.939999771118164062e+01 3.419999694824218750e+01 9.233658313751220703e-01
6.299999618530273438e+01 3.419999694824218750e+01 9.827157855033874512e-01
6.659999847412109375e+01 3.419999694824218750e+01 1.055614471435546875e+00
7.019999694824218750e+01 3.419999694824218750e+01 1.088546514511108398e+00
7.380000305175781250e+01 3.419999694824218750e+01 1.198229551315307617e+00
7.739999389648437500e+01 3.419999694824218750e+01 1.236711144447326660e+00
8.099999237060546875e+01 3.419999694824218750e+01 1.233041286468505859e+00
8.459999847412109375e+01 3.419999694824218750e+01 1.267300724983215332e+00
8.819999694824218750e+01 3.419999694824218750e+01 1.288356781005859375e+00
9.180000305175781250e+01 3.419999694824218750e+01 1.306711435317993164e+00
9.540000152587890625e+01 3.419999694824218750e+01 1.323133230209350586e+00
9.900000000000000000e+01 3.419999694824218750e+01 1.296922802925109863e+00
1.026000061035156250e+02 3.419999694824218750e+01 1.287978768348693848e+00
1.061999969482421875e+02 3.419999694824218750e+01 1.269081115722656250e+00
1.097999954223632812e+02 3.419999694824218750e+01 1.229616403579711914e+00
1.133999938964843750e+02 3.419999694824218750e+01 1.164157032966613770e+00
1.170000076293945312e+02 3.419999694824218750e+01 1.103420376777648926e+00
1.205999984741210938e+02 3.419999694824218750e+01 1.053651690483093262e+00
1.241999893188476562e+02 3.419999694824218750e+01 9.846857786178588867e-01
1.277999954223632812e+02 3.419999694824218750e+01 9.399026036262512207e-01
1.313999938964843750e+02 3.419999694824218750e+01 8.595628142356872559e-01
1.350000000000000000e+02 3.419999694824218750e+01 7.797315716743469238e-01
1.385999908447265625e+02 3.419999694824218750e+01 7.143523693084716797e-01
1.421999969482421875e+02 3.419999694824218750e+01 6.555576920509338379e-01
1.458000030517578125e+02 3.419999694824218750e+01 5.979669094085693359e-01
1.494000091552734375e+02 3.419999694824218750e+01 5.282814502716064453e-01
1.530000000000000000e+02 3.419999694824218750e+01 4.749877154827117920e-01
1.565999908447265625e+02 3.419999694824218750e+01 4.569568634033203125e-01
1.601999969482421875e+02 3.419999694824218750e+01 3.951731622219085693e-01
1.638000030517578125e+02 3.419999694824218750e+01 3.614691197872161865e-01
1.673999938964843750e+02 3.419999694824218750e+01 3.278765976428985596e-01
1.710000000000000000e+02 3.419999694824218750e+01 3.017058372497558594e-01
1.746000061035156250e+02 3.419999694824218750e+01 2.787923514842987061e-01
1.782000122070312500e+02 3.419999694824218750e+01 2.640030086040496826e-01
1.800000071525573730e+00 3.779999923706054688e+01 2.571325004100799561e-01
5.399999618530273438e+00 3.779999923706054688e+01 2.679864466190338135e-01
9.000000000000000000e+00 3.779999923706054688e+01 2.631349861621856689e-01
1.260000038146972656e+01 3.779999923706054688e+01 2.756332159042358398e-01
1.619999885559082031e+01 3.779999923706054688e+01 3.278059661388397217e-01
1.979999923706054688e+01 3.779999923706054688e+01 3.496987819671630859e-01
2.339999961853027344e+01 3.779999923706054688e+01 3.762575984001159668e-01
2.700000000000000000e+01 3.779999923706054688e+01 4.104874134063720703e-01
3.059999656677246094e+01 3.779999923706054688e+01 4.589670002460479736e-01
3.419999694824218750e+01 3.779999923706054688e+01 5.141951441764831543e-01
3.779999923706054688e+01 3.779999923706054688e+01 5.833593010902404785e-01
4.139999771118164062e+01 3.779999923706054688e+01 6.327962875366210938e-01
4.500000000000000000e+01 3.779999923706054688e+01 7.137408852577209473e-01
4.859999847412109375e+01 3.779999923706054688e+01 7.788056731224060059e-01
5.219999694824218750e+01 3.779999923706054688e+01 8.750714063644409180e-01
5.579999923706054688e+01 3.779999923706054688e+01 9.408174157142639160e-01
5.939999771118164062e+01 3.779999923706054688e+01 1.031002044677734375e+00
6.299999618530273438e+01 3.779999923706054688e+01 1.087036371231079102e+00
6.659999847412109375e+01 3.779999923706054688e+01 1.122516870498657227e+00
7.019999694824218750e+01 3.779999923706054688e+01 1.194499731063842773e+00
7.380000305175781250e+01 3.779999923706054688e+01 1.232240915298461914e+00
7.739999389648437500e+01 3.779999923706054688e+01 1.264838337898254395e+00
8.099999237060546875e+01 3.779999923706054688e+01 1.321837663650512695e+00
8.459999847412109375e+01 3.779999923706054688e+01 1.335753798484802246e+00
8.819999694824218750e+01 3.779999923706054688e+01 1.316801071166992188e+00
9.180000305175781250e+01 3.779999923706054688e+01 1.325872898101806641e+00
9.540000152587890625e+01 3.779999923706054688e+01 1.318028450012207031e+00
9.900000000000000000e+01 3.779999923706054688e+01 1.300248265266418457e+00
1.026000061035156250e+02 3.779999923706054688e+01 1.262385249137878418e+00
1.061999969482421875e+02 3.779999923706054688e+01 1.206778407096862793e+00
1.097999954223632812e+02 3.779999923706054688e+01 1.150444149971008301e+00
1.133999938964843750e+02 3.779999923706054688e+01 1.097983002662658691e+00
1.170000076293945312e+02 3.779999923706054688e+01 1.071769833564758301e+00
1.205999984741210938e+02 3.779999923706054688e+01 9.901521801948547363e-01
1.241999893188476562e+02 3.779999923706054688e+01 9.404404163360595703e-01
1.277999954223632812e+02 3.779999923706054688e+01 8.572829961776733398e-01
1.313999938964843750e+02 3.779999923706054688e+01 8.195146918296813965e-01
1.350000000000000000e+02 3.779999923706054688e+01 7.444672584533691406e-01
1.385999908447265625e+02 3.779999923706054688e+01 6.670770645141601562e-01
1.421999969482421875e+02 3.779999923706054688e+01 6.146461963653564453e-01
1.458000030517578125e+02 3.779999923706054688e+01 5.841150879859924316e-01
1.494000091552734375e+02 3.779999923706054688e+01 5.481930971145629883e-01
1.530000000000000000e+02 3.779999923706054688e+01 4.694695770740509033e-01
1.565999908447265625e+02 3.779999923706054688e+01 4.316142797470092773e-01
1.601999969482421875e+02 3.779999923706054688e+01 3.741980791091918945e-01
1.638000030517578125e+02 3.779999923706054688e+01 3.402367830276489258e-01
1.673999938964843750e+02 3.779999923706054688e+01 3.306473493576049805e-01
1.710000000000000000e+02 3.779999923706054688e+01 3.303507566452026367e-01
1.746000061035156250e+02 3.779999923706054688e+01 3.220933079719543457e-01
1.782000122070312500e+02 3.779999923706054688e+01 3.811769783496856689e-01
1.800000071525573730e+00 4.139999771118164062e+01 2.279847115278244019e-01
5.399999618530273438e+00 4.139999771118164062e+01 2.551975846290588379e-01
9.000000000000000000e+00 4.139999771118164062e+01 2.745603919029235840e-01
1.260000038146972656e+01 4.139999771118164062e+01 2.891316413879394531e-01
1.619999885559082031e+01 4.139999771118164062e+01 3.227001130580902100e-01
1.979999923706054688e+01 4.139999771118164062e+01 3.480391800403594971e-01
2.339999961853027344e+01 4.139999771118164062e+01 3.882949650287628174e-01
2.700000000000000000e+01 4.139999771118164062e+01 4.375177323818206787e-01
3.059999656677246094e+01 4.139999771118164062e+01 5.103982686996459961e-01
3.419999694824218750e+01 4.139999771118164062e+01 5.644510984420776367e-01
3.779999923706054688e+01 4.139999771118164062e+01 6.135873198509216309e-01
4.139999771118164062e+01 4.139999771118164062e+01 6.882280707359313965e-01
4.500000000000000000e+01 4.139999771118164062e+01 7.789046764373779297e-01
4.859999847412109375e+01 4.139999771118164062e+01 8.552251458168029785e-01
5.219999694824218750e+01 4.139999771118164062e+01 9.413340687751770020e-01
5.579999923706054688e+01 4.139999771118164062e+01 1.031751036643981934e+00
5.939999771118164062e+01 4.139999771118164062e+01 1.090968847274780273e+00
6.299999618530273438e+01 4.139999771118164062e+01 1.157761693000793457e+00
6.659999847412109375e+01 4.139999771118164062e+01 1.226272463798522949e+00
7.019999694824218750e+01 4.139999771118164062e+01 1.279678940773010254e+00
7.380000305175781250e+01 4.139999771118164062e+01 1.332769751548767090e+00
7.739999389648437500e+01 4.139999771118164062e+01 1.350310206413269043e+00
8.099999237060546875e+01 4.139999771118164062e+01 1.360373258590698242e+00
8.459999847412109375e+01 4.139999771118164062e+01 1.377251744270324707e+00
8.819999694824218750e+01 4.139999771118164062e+01 1.354205250740051270e+00
9.180000305175781250e+01 4.139999771118164062e+01 1.344399213790893555e+00
9.540000152587890625e+01 4.139999771118164062e+01 1.321275711059570312e+00
9.900000000000000000e+01 4.139999771118164062e+01 1.252544999122619629e+00
1.026000061035156250e+02 4.139999771118164062e+01 1.201948404312133789e+00
1.061999969482421875e+02 4.139999771118164062e+01 1.183781027793884277e+00
1.097999954223632812e+02 4.139999771118164062e+01 1.104654669761657715e+00
1.133999938964843750e+02 4.139999771118164062e+01 1.047066450119018555e+00
1.170000076293945312e+02 4.139999771118164062e+01 9.945167899131774902e-01
1.205999984741210938e+02 4.139999771118164062e+01 9.387202262878417969e-01
1.241999893188476562e+02 4.139999771118164062e+01 8.801462650299072266e-01
1.277999954223632812e+02 4.139999771118164062e+01 8.257136940956115723e-01
1.313999938964843750e+02 4.139999771118164062e+01 7.625254988670349121e-01
1.350000000000000000e+02 4.139999771118164062e+01 6.858657002449035645e-01
1.385999908447265625e+02 4.139999771118164062e+01 6.349774003028869629e-01
1.421999969482421875e+02 4.139999771118164062e+01 5.798639059066772461e-01
1.458000030517578125e+02 4.139999771118164062e+01 5.467758774757385254e-01
1.494000091552734375e+02 4.139999771118164062e+01 5.128418207168579102e-01
1.530000000000000000e+02 4.139999771118164062e+01 4.547963142395019531e-01
1.565999908447265625e+02 4.139999771118164062e+01 4.116291701793670654e-01
1.601999969482421875e+02 4.139999771118164062e+01 3.704233765602111816e-01
1.638000030517578125e+02 4.139999771118164062e+01 3.555240631103515625e-01
1.673999938964843750e+02 4.139999771118164062e+01 3.096603155136108398e-01
1.710000000000000000e+02 4.139999771118164062e+01 3.159915208816528320e-01
1.746000061035156250e+02 4.139999771118164062e+01 2.693254351615905762e-01
1.782000122070312500e+02 4.139999771118164062e+01 2.798454463481903076e-01
1.800000071525573730e+00 4.500000000000000000e+01 2.073652595281600952e-01
5.399999618530273438e+00 4.500000000000000000e+01 2.603254914283752441e-01
9.000000000000000000e+00 4.500000000000000000e+01 2.706652581691741943e-01
1.260000038146972656e+01 4.500000000000000000e+01 2.751626968383789062e-01
1.619999885559082031e+01 4.500000000000000000e+01 3.300600945949554443e-01
1.979999923706054688e+01 4.500000000000000000e+01 3.402180671691894531e-01
2.339999961853027344e+01 4.500000000000000000e+01 3.962707221508026123e-01
2.700000000000000000e+01 4.500000000000000000e+01 4.504748284816741943e-01
3.059999656677246094e+01 4.500000000000000000e+01 5.371854901313781738e-01
3.419999694824218750e+01 4.500000000000000000e+01 6.143429875373840332e-01
3.779999923706054688e+01 4.500000000000000000e+01 6.774696111679077148e-01
4.139999771118164062e+01 4.500000000000000000e+01 7.546063065528869629e-01
4.500000000000000000e+01 4.500000000000000000e+01 8.437591195106506348e-01
4.859999847412109375e+01 4.500000000000000000e+01 9.340925812721252441e-01
5.219999694824218750e+01 4.500000000000000000e+01 1.031703710556030273e+00
5.579999923706054688e+01 4.500000000000000000e+01 1.096832752227783203e+00
5.939999771118164062e+01 4.500000000000000000e+01 1.194189548492431641e+00
6.299999618530273438e+01 4.500000000000000000e+01 1.265347361564636230e+00
6.659999847412109375e+01 4.500000000000000000e+01 1.306227684020996094e+00
7.019999694824218750e+01 4.500000000000000000e+01 1.396522521972656250e+00
7.380000305175781250e+01 4.500000000000000000e+01 1.404535770416259766e+00
7.739999389648437500e+01 4.500000000000000000e+01 1.430952668190002441e+00
8.099999237060546875e+01 4.500000000000000000e+01 1.460566520690917969e+00
8.459999847412109375e+01 4.500000000000000000e+01 1.404596209526062012e+00
8.819999694824218750e+01 4.500000000000000000e+01 1.389403462409973145e+00
9.180000305175781250e+01 4.500000000000000000e+01 1.375107645988464355e+00
9.540000152587890625e+01 4.500000000000000000e+01 1.331118583679199219e+00
9.900000000000000000e+01 4.500000000000000000e+01 1.258082270622253418e+00
1.026000061035156250e+02 4.500000000000000000e+01 1.175079822540283203e+00
1.061999969482421875e+02 4.500000000000000000e+01 1.111400485038757324e+00
1.097999954223632812e+02 4.500000000000000000e+01 1.045517563819885254e+00
1.133999938964843750e+02 4.500000000000000000e+01 9.890910983085632324e-01
1.170000076293945312e+02 4.500000000000000000e+01 9.478800296783447266e-01
1.205999984741210938e+02 4.500000000000000000e+01 8.717814087867736816e-01
1.241999893188476562e+02 4.500000000000000000e+01 8.096835613250732422e-01
1.277999954223632812e+02 4.500000000000000000e+01 7.226527929306030273e-01
1.313999938964843750e+02 4.500000000000000000e+01 6.777351498603820801e-01
1.350000000000000000e+02 4.500000000000000000e+01 6.399837732315063477e-01
1.385999908447265625e+02 4.500000000000000000e+01 5.777647495269775391e-01
1.421999969482421875e+02 4.500000000000000000e+01 5.472558736801147461e-01
1.458000030517578125e+02 4.500000000000000000e+01 5.232015848159790039e-01
1.494000091552734375e+02 4.500000000000000000e+01 4.870189428329467773e-01
1.530000000000000000e+02 4.500000000000000000e+01 4.439578950405120850e-01
1.565999908447265625e+02 4.500000000000000000e+01 4.101883769035339355e-01
1.601999969482421875e+02 4.500000000000000000e+01 3.946123123168945312e-01
1.638000030517578125e+02 4.500000000000000000e+01 3.314347267150878906e-01
1.673999938964843750e+02 4.500000000000000000e+01 3.066427111625671387e-01
1.710000000000000000e+02 4.500000000000000000e+01 3.269452750682830811e-01
1.746000061035156250e+02 4.500000000000000000e+01 2.866476774215698242e-01
1.782000122070312500e+02 4.500000000000000000e+01 2.791407406330108643e-01
1.800000071525573730e+00 4.859999847412109375e+01 2.515966296195983887e-01
5.399999618530273438e+00 4.859999847412109375e+01 2.545771300792694092e-01
9.000000000000000000e+00 4.859999847412109375e+01 2.546636462211608887e-01
1.260000038146972656e+01 4.859999847412109375e+01 2.809605300426483154e-01
1.619999885559082031e+01 4.859999847412109375e+01 3.294327557086944580e-01
1.979999923706054688e+01 4.859999847412109375e+01 3.736623227596282959e-01
2.339999961853027344e+01 4.859999847412109375e+01 4.320287108421325684e-01
2.700000000000000000e+01 4.859999847412109375e+01 5.017051100730895996e-01
3.059999656677246094e+01 4.859999847412109375e+01 5.664669871330261230e-01
3.419999694824218750e+01 4.859999847412109375e+01 6.328538656234741211e-01
3.779999923706054688e+01 4.859999847412109375e+01 7.373085021972656250e-01
4.139999771118164062e+01 4.859999847412109375e+01 8.479465246200561523e-01
4.500000000000000000e+01 4.859999847412109375e+01 9.500089883804321289e-01
4.859999847412109375e+01 4.859999847412109375e+01 1.036091923713684082e+00
5.219999694824218750e+01 4.859999847412109375e+01 1.127499461174011230e+00
5.579999923706054688e+01 4.859999847412109375e+01 1.200963139533996582e+00
5.939999771118164062e+01 4.859999847412109375e+01 1.312144279479980469e+00
6.299999618530273438e+01 4.859999847412109375e+01 1.406898617744445801e+00
6.659999847412109375e+01 4.859999847412109375e+01 1.453247070312500000e+00
7.019999694824218750e+01 4.859999847412109375e+01 1.481137633323669434e+00
7.380000305175781250e+01 4.859999847412109375e+01 1.516004323959350586e+00
7.739999389648437500e+01 4.859999847412109375e+01 1.513220071792602539e+00
8.099999237060546875e+01 4.859999847412109375e+01 1.504984021186828613e+00
8.459999847412109375e+01 4.859999847412109375e+01 1.462751269340515137e+00
8.819999694824218750e+01 4.859999847412109375e+01 1.407113671302795410e+00
9.180000305175781250e+01 4.859999847412109375e+01 1.364760398864746094e+00
9.540000152587890625e+01 4.859999847412109375e+01 1.310396432876586914e+00
9.900000000000000000e+01 4.859999847412109375e+01 1.228627800941467285e+00
1.026000061035156250e+02 4.859999847412109375e+01 1.148474693298339844e+00
1.061999969482421875e+02 4.859999847412109375e+01 1.095794320106506348e+00
1.097999954223632812e+02 4.859999847412109375e+01 1.026876211166381836e+00
1.133999938964843750e+02 4.859999847412109375e+01 9.425895214080810547e-01
1.170000076293945312e+02 4.859999847412109375e+01 8.406530618667602539e-01
1.205999984741210938e+02 4.859999847412109375e+01 8.035208582878112793e-01
1.241999893188476562e+02 4.859999847412109375e+01 7.622312307357788086e-01
1.277999954223632812e+02 4.859999847412109375e+01 6.706887483596801758e-01
1.313999938964843750e+02 4.859999847412109375e+01 6.417820453643798828e-01
1.350000000000000000e+02 4.859999847412109375e+01 5.824405550956726074e-01
1.385999908447265625e+02 4.859999847412109375e+01 5.454649925231933594e-01
1.421999969482421875e+02 4.859999847412109375e+01 5.252852439880371094e-01
1.458000030517578125e+02 4.859999847412109375e+01 4.737376868724822998e-01
1.494000091552734375e+02 4.859999847412109375e+01 4.600943922996520996e-01
1.530000000000000000e+02 4.859999847412109375e+01 3.979511559009552002e-01
1.565999908447265625e+02 4.859999847412109375e+01 3.981400430202484131e-01
1.601999969482421875e+02 4.859999847412109375e+01 3.573007285594940186e-01
1.638000030517578125e+02 4.859999847412109375e+01 3.393256962299346924e-01
1.673999938964843750e+02 4.859999847412109375e+01 2.978069186210632324e-01
1.710000000000000000e+02 4.859999847412109375e+01 3.242677152156829834e-01
1.746000061035156250e+02 4.859999847412109375e+01 3.149080872535705566e-01
1.782000122070312500e+02 4.859999847412109375e+01 2.753532528877258301e-01
1.800000071525573730e+00 5.219999694824218750e+01 2.361192256212234497e-01
5.399999618530273438e+00 5.219999694824218750e+01 2.631806135177612305e-01
9.000000000000000000e+00 5.219999694824218750e+01 2.696406841278076172e-01
1.260000038146972656e+01 5.219999694824218750e+01 3.078163862228393555e-01
1.619999885559082031e+01 5.219999694824218750e+01 3.243012428283691406e-01
1.979999923706054688e+01 5.219999694824218750e+01 3.772803843021392822e-01
2.339999961853027344e+01 5.219999694824218750e+01 4.460394680500030518e-01
2.700000000000000000e+01 5.219999694824218750e+01 4.915485680103302002e-01
3.059999656677246094e+01 5.219999694824218750e+01 6.036422252655029297e-01
3.419999694824218750e+01 5.219999694824218750e+01 6.896339654922485352e-01
3.779999923706054688e+01 5.219999694824218750e+01 7.931801080703735352e-01
4.139999771118164062e+01 5.219999694824218750e+01 8.928882479667663574e-01
4.500000000000000000e+01 5.219999694824218750e+01 1.010708808898925781e+00
4.859999847412109375e+01 5.219999694824218750e+01 1.124910116195678711e+00
5.219999694824218750e+01 5.219999694824218750e+01 1.217503070831298828e+00
5.579999923706054688e+01 5.219999694824218750e+01 1.302253007888793945e+00
5.939999771118164062e+01 5.219999694824218750e+01 1.467991709709167480e+00
6.299999618530273438e+01 5.219999694824218750e+01 1.495014429092407227e+00
6.659999847412109375e+01 5.219999694824218750e+01 1.549709200859069824e+00
7.019999694824218750e+01 5.219999694824218750e+01 1.594832777976989746e+00
7.380000305175781250e+01 5.219999694824218750e+01 1.609220385551452637e+00
7.739999389648437500e+01 5.219999694824218750e+01 1.589922189712524414e+00
8.099999237060546875e+01 5.219999694824218750e+01 1.598288059234619141e+00
8.459999847412109375e+01 5.219999694824218750e+01 1.545326828956604004e+00
8.819999694824218750e+01 5.219999694824218750e+01 1.477998614311218262e+00
9.180000305175781250e+01 5.219999694824218750e+01 1.356009006500244141e+00
9.540000152587890625e+01 5.219999694824218750e+01 1.299876928329467773e+00
9.900000000000000000e+01 5.219999694824218750e+01 1.211044311523437500e+00
1.026000061035156250e+02 5.219999694824218750e+01 1.107072472572326660e+00
1.061999969482421875e+02 5.219999694824218750e+01 1.053093910217285156e+00
1.097999954223632812e+02 5.219999694824218750e+01 9.668868184089660645e-01
1.133999938964843750e+02 5.219999694824218750e+01 8.682373166084289551e-01
1.170000076293945312e+02 5.219999694824218750e+01 8.195964097976684570e-01
1.205999984741210938e+02 5.219999694824218750e+01 7.562059760093688965e-01
1.241999893188476562e+02 5.219999694824218750e+01 6.785352230072021484e-01
1.277999954223632812e+02 5.219999694824218750e+01 6.421924233436584473e-01
1.313999938964843750e+02 5.219999694824218750e+01 5.996312499046325684e-01
1.350000000000000000e+02 5.219999694824218750e+01 5.413078069686889648e-01
1.385999908447265625e+02 5.219999694824218750e+01 5.039379000663757324e-01
1.421999969482421875e+02 5.219999694824218750e+01 4.864705204963684082e-01
1.458000030517578125e+02 5.219999694824218750e+01 4.430207312107086182e-01
1.494000091552734375e+02 5.219999694824218750e+01 4.255312979221343994e-01
1.530000000000000000e+02 5.219999694824218750e+01 4.065939784049987793e-01
1.565999908447265625e+02 5.219999694824218750e+01 3.864447772502899170e-01
1.601999969482421875e+02 5.219999694824218750e+01 3.532216250896453857e-01
1.638000030517578125e+02 5.219999694824218750e+01 3.468973338603973389e-01
1.673999938964843750e+02 5.219999694824218750e+01 2.872643768787384033e-01
1.710000000000000000e+02 5.219999694824218750e+01 3.042146563529968262e-01
1.746000061035156250e+02 5.219999694824218750e+01 3.068769276142120361e-01
1.782000122070312500e+02 5.219999694824218750e+01 2.467580139636993408e-01
1.800000071525573730e+00 5.579999923706054688e+01 2.323570400476455688e-01
5.399999618530273438e+00 5.579999923706054688e+01 2.442061454057693481e-01
9.000000000000000000e+00 5.579999923706054688e+01 2.781715393066406250e-01
1.260000038146972656e+01 5.579999923706054688e+01 3.235224783420562744e-01
1.619999885559082031e+01 5.579999923706054688e+01 3.186066746711730957e-01
1.979999923706054688e+01 5.579999923706054688e+01 4.031251966953277588e-01
2.339999961853027344e+01 5.579999923706054688e+01 4.676239192485809326e-01
2.700000000000000000e+01 5.579999923706054688e+01 5.599474906921386719e-01
3.059999656677246094e+01 5.579999923706054688e+01 6.407140493392944336e-01
3.419999694824218750e+01 5.579999923706054688e+01 7.309880256652832031e-01
3.779999923706054688e+01 5.579999923706054688e+01 8.531414270401000977e-01
4.139999771118164062e+01 5.579999923706054688e+01 9.395973682403564453e-01
4.500000000000000000e+01 5.579999923706054688e+01 1.075788855552673340e+00
4.859999847412109375e+01 5.579999923706054688e+01 1.207077026367187500e+00
5.219999694824218750e+01 5.579999923706054688e+01 1.325151085853576660e+00
5.579999923706054688e+01 5.579999923706054688e+01 1.431831479072570801e+00
5.939999771118164062e+01 5.579999923706054688e+01 1.541358113288879395e+00
6.299999618530273438e+01 5.579999923706054688e+01 1.596834897994995117e+00
6.659999847412109375e+01 5.579999923706054688e+01 1.668067932128906250e+00
7.019999694824218750e+01 5.579999923706054688e+01 1.688084602355957031e+00
7.380000305175781250e+01 5.579999923706054688e+01 1.690623164176940918e+00
7.739999389648437500e+01 5.579999923706054688e+01 1.654226183891296387e+00
8.099999237060546875e+01 5.579999923706054688e+01 1.607585430145263672e+00
8.459999847412109375e+01 5.579999923706054688e+01 1.563604593276977539e+00
8.819999694824218750e+01 5.579999923706054688e+01 1.480973958969116211e+00
9.180000305175781250e+01 5.579999923706054688e+01 1.385863423347473145e+00
9.540000152587890625e+01 5.579999923706054688e+01 1.268380403518676758e+00
9.900000000000000000e+01 5.579999923706054688e+01 1.154934883117675781e+00
1.026000061035156250e+02 5.579999923706054688e+01 1.060658693313598633e+00
1.061999969482421875e+02 5.579999923706054688e+01 9.783993959426879883e-01
1.097999954223632812e+02 5.579999923706054688e+01 9.217305779457092285e-01
1.133999938964843750e+02 5.579999923706054688e+01 8.264811038970947266e-01
1.170000076293945312e+02 5.579999923706054688e+01 7.794201970100402832e-01
1.205999984741210938e+02 5.579999923706054688e+01 6.929950118064880371e-01
1.241999893188476562e+02 5.579999923706054688e+01 6.191176772117614746e-01
1.277999954223632812e+02 5.579999923706054688e+01 6.046500205993652344e-01
1.313999938964843750e+02 5.579999923706054688e+01 5.717760324478149414e-01
1.350000000000000000e+02 5.579999923706054688e+01 5.326034426689147949e-01
1.385999908447265625e+02 5.579999923706054688e+01 4.826306998729705811e-01
1.421999969482421875e+02 5.579999923706054688e+01 4.308048784732818604e-01
1.458000030517578125e+02 5.579999923706054688e+01 4.126910269260406494e-01
1.494000091552734375e+02 5.579999923706054688e+01 4.125804901123046875e-01
1.530000000000000000e+02 5.579999923706054688e+01 3.812365233898162842e-01
1.565999908447265625e+02 5.579999923706054688e+01 3.442695140838623047e-01
1.601999969482421875e+02 5.579999923706054688e+01 3.355452716350555420e-01
1.638000030517578125e+02 5.579999923706054688e+01 3.103118836879730225e-01
1.673999938964843750e+02 5.579999923706054688e+01 3.288875818252563477e-01
1.710000000000000000e+02 5.579999923706054688e+01 3.189917206764221191e-01
1.746000061035156250e+02 5.579999923706054688e+01 3.288218379020690918e-01
1.782000122070312500e+02 5.579999923706054688e+01 2.989528179168701172e-01
1.800000071525573730e+00 5.939999771118164062e+01 2.504785954952239990e-01
5.399999618530273438e+00 5.939999771118164062e+01 2.530635297298431396e-01
9.000000000000000000e+00 5.939999771118164062e+01 2.737264633178710938e-01
1.260000038146972656e+01 5.939999771118164062e+01 3.138215839862823486e-01
1.619999885559082031e+01 5.939999771118164062e+01 3.412381410598754883e-01
1.979999923706054688e+01 5.939999771118164062e+01 4.110431969165802002e-01
2.339999961853027344e+01 5.939999771118164062e+01 4.732343554496765137e-01
2.700000000000000000e+01 5.939999771118164062e+01 5.800130963325500488e-01
3.059999656677246094e+01 5.939999771118164062e+01 6.836688518524169922e-01
3.419999694824218750e+01 5.939999771118164062e+01 7.655770182609558105e-01
3.779999923706054688e+01 5.939999771118164062e+01 9.247443079948425293e-01
4.139999771118164062e+01 5.939999771118164062e+01 1.044512629508972168e+00
4.500000000000000000e+01 5.939999771118164062e+01 1.162184357643127441e+00
4.859999847412109375e+01 5.939999771118164062e+01 1.303780913352966309e+00
5.219999694824218750e+01 5.939999771118164062e+01 1.450493931770324707e+00
5.579999923706054688e+01 5.939999771118164062e+01 1.519310355186462402e+00
5.939999771118164062e+01 5.939999771118164062e+01 1.615024447441101074e+00
6.299999618530273438e+01 5.939999771118164062e+01 1.716969132423400879e+00
6.659999847412109375e+01 5.939999771118164062e+01 1.783666491508483887e+00
7.019999694824218750e+01 5.939999771118164062e+01 1.776343107223510742e+00
7.380000305175781250e+01 5.939999771118164062e+01 1.766719222068786621e+00
7.739999389648437500e+01 5.939999771118164062e+01 1.712178707122802734e+00
8.099999237060546875e+01 5.939999771118164062e+01 1.674139857292175293e+00
8.459999847412109375e+01 5.939999771118164062e+01 1.569743394851684570e+00
8.819999694824218750e+01 5.939999771118164062e+01 1.461106061935424805e+00
9.180000305175781250e+01 5.939999771118164062e+01 1.381960272789001465e+00
9.540000152587890625e+01 5.939999771118164062e+01 1.235080003738403320e+00
9.900000000000000000e+01 5.939999771118164062e+01 1.141852498054504395e+00
1.026000061035156250e+02 5.939999771118164062e+01 1.017642498016357422e+00
1.061999969482421875e+02 5.939999771118164062e+01 9.319609999656677246e-01
1.097999954223632812e+02 5.939999771118164062e+01 8.580818176269531250e-01
1.133999938964843750e+02 5.939999771118164062e+01 7.765104770660400391e-01
1.170000076293945312e+02 5.939999771118164062e+01 7.253180742263793945e-01
1.205999984741210938e+02 5.939999771118164062e+01 6.587049961090087891e-01
1.241999893188476562e+02 5.939999771118164062e+01 6.024134159088134766e-01
1.277999954223632812e+02 5.939999771118164062e+01 5.610585808753967285e-01
1.313999938964843750e+02 5.939999771118164062e+01 5.410364866256713867e-01
1.350000000000000000e+02 5.939999771118164062e+01 4.839591085910797119e-01
1.385999908447265625e+02 5.939999771118164062e+01 4.381875693798065186e-01
1.421999969482421875e+02 5.939999771118164062e+01 4.247339665889739990e-01
1.458000030517578125e+02 5.939999771118164062e+01 4.029997289180755615e-01
1.494000091552734375e+02 5.939999771118164062e+01 3.641315400600433350e-01
1.530000000000000000e+02 5.939999771118164062e+01 3.586912155151367188e-01
1.565999908447265625e+02 5.939999771118164062e+01 3.476246297359466553e-01
1.601999969482421875e+02 5.939999771118164062e+01 3.327739536762237549e-01
1.638000030517578125e+02 5.939999771118164062e+01 3.344857096672058105e-01
1.673999938964843750e+02 5.939999771118164062e+01 2.840081155300140381e-01
1.710000000000000000e+02 5.939999771118164062e+01 3.179507553577423096e-01
1.746000061035156250e+02 5.939999771118164062e+01 3.284848034381866455e-01
1.782000122070312500e+02 5.939999771118164062e+01 2.801314294338226318e-01
1.800000071525573730e+00 6.299999618530273438e+01 2.215463072061538696e-01
5.399999618530273438e+00 6.299999618530273438e+01 2.648717164993286133e-01
9.000000000000000000e+00 6.299999618530273438e+01 2.847546935081481934e-01
1.260000038146972656e+01 6.299999618530273438e+01 3.160538673400878906e-01
1.619999885559082031e+01 6.299999618530273438e+01 3.478735089302062988e-01
1.979999923706054688e+01 6.299999618530273438e+01 4.268787503242492676e-01
2.339999961853027344e+01 6.299999618530273438e+01 5.003431439399719238e-01
2.700000000000000000e+01 6.299999618530273438e+01 5.884719491004943848e-01
3.059999656677246094e+01 6.299999618530273438e+01 6.763088703155517578e-01
3.419999694824218750e+01 6.299999618530273438e+01 8.197152614593505859e-01
3.779999923706054688e+01 6.299999618530273438e+01 9.570153355598449707e-01
4.139999771118164062e+01 6.299999618530273438e+01 1.124764561653137207e+00
4.500000000000000000e+01 6.299999618530273438e+01 1.230092167854309082e+00
4.859999847412109375e+01 6.299999618530273438e+01 1.394260644912719727e+00
5.219999694824218750e+01 6.299999618530273438e+01 1.536393046379089355e+00
5.579999923706054688e+01 6.299999618530273438e+01 1.630603551864624023e+00
5.939999771118164062e+01 6.299999618530273438e+01 1.748787283897399902e+00
6.299999618530273438e+01 6.299999618530273438e+01 1.839016318321228027e+00
6.659999847412109375e+01 6.299999618530273438e+01 1.887042403221130371e+00
7.019999694824218750e+01 6.299999618530273438e+01 1.895713567733764648e+00
7.380000305175781250e+01 6.299999618530273438e+01 1.845776677131652832e+00
7.739999389648437500e+01 6.299999618530273438e+01 1.815738201141357422e+00
8.099999237060546875e+01 6.299999618530273438e+01 1.707316398620605469e+00
8.459999847412109375e+01 6.299999618530273438e+01 1.585251688957214355e+00
8.819999694824218750e+01 6.299999618530273438e+01 1.453729033470153809e+00
9.180000305175781250e+01 6.299999618530273438e+01 1.406590819358825684e+00
9.540000152587890625e+01 6.299999618530273438e+01 1.251061320304870605e+00
9.900000000000000000e+01 6.299999618530273438e+01 1.115657925605773926e+00
1.026000061035156250e+02 6.299999618530273438e+01 9.864351749420166016e-01
1.061999969482421875e+02 6.299999618530273438e+01 9.016872048377990723e-01
1.097999954223632812e+02 6.299999618530273438e+01 8.202561736106872559e-01
1.133999938964843750e+02 6.299999618530273438e+01 7.510842084884643555e-01
1.170000076293945312e+02 6.299999618530273438e+01 6.893699765205383301e-01
1.205999984741210938e+02 6.299999618530273438e+01 6.378520727157592773e-01
1.241999893188476562e+02 6.299999618530273438e+01 5.799453854560852051e-01
1.277999954223632812e+02 6.299999618530273438e+01 5.343604087829589844e-01
1.313999938964843750e+02 6.299999618530273438e+01 4.840626418590545654e-01
1.350000000000000000e+02 6.299999618530273438e+01 4.709276258945465088e-01
1.385999908447265625e+02 6.299999618530273438e+01 4.194893240928649902e-01
1.421999969482421875e+02 6.299999618530273438e+01 3.969478905200958252e-01
1.458000030517578125e+02 6.299999618530273438e+01 3.789273202419281006e-01
1.494000091552734375e+02 6.299999618530273438e+01 3.673394024372100830e-01
1.530000000000000000e+02 6.299999618530273438e+01 3.351410627365112305e-01
1.565999908447265625e+02 6.299999618530273438e+01 3.400940299034118652e-01
1.601999969482421875e+02 6.299999618530273438e+01 3.056664764881134033e-01
1.638000030517578125e+02 6.299999618530273438e+01 3.325420916080474854e-01
1.673999938964843750e+02 6.299999618530273438e+01 3.010925352573394775e-01
1.710000000000000000e+02 6.299999618530273438e+01 3.018248379230499268e-01
1.746000061035156250e+02 6.299999618530273438e+01 3.148613572120666504e-01
1.782000122070312500e+02 6.299999618530273438e+01 2.905893921852111816e-01
1.800000071525573730e+00 6.659999847412109375e+01 1.906194984912872314e-01
5.399999618530273438e+00 6.659999847412109375e+01 2.389029562473297119e-01
9.000000000000000000e+00 6.659999847412109375e+01 2.831415534019470215e-01
1.260000038146972656e+01 6.659999847412109375e+01 3.130369484424591064e-01
1.619999885559082031e+01 6.659999847412109375e+01 3.638264834880828857e-01
1.979999923706054688e+01 6.659999847412109375e+01 4.554131627082824707e-01
2.339999961853027344e+01 6.659999847412109375e+01 5.195665359497070312e-01
2.700000000000000000e+01 6.659999847412109375e+01 6.080957651138305664e-01
3.059999656677246094e+01 6.659999847412109375e+01 7.223401069641113281e-01
3.419999694824218750e+01 6.659999847412109375e+01 8.524470925331115723e-01
3.779999923706054688e+01 6.659999847412109375e+01 9.965125322341918945e-01
4.139999771118164062e+01 6.659999847412109375e+01 1.164625525474548340e+00
4.500000000000000000e+01 6.659999847412109375e+01 1.324564576148986816e+00
4.859999847412109375e+01 6.659999847412109375e+01 1.446224093437194824e+00
5.219999694824218750e+01 6.659999847412109375e+01 1.622609376907348633e+00
5.579999923706054688e+01 6.659999847412109375e+01 1.726369261741638184e+00
5.939999771118164062e+01 6.659999847412109375e+01 1.856103539466857910e+00
6.299999618530273438e+01 6.659999847412109375e+01 1.934072017669677734e+00
6.659999847412109375e+01 6.659999847412109375e+01 2.010015010833740234e+00
7.019999694824218750e+01 6.659999847412109375e+01 1.948541641235351562e+00
7.380000305175781250e+01 6.659999847412109375e+01 1.905710101127624512e+00
7.739999389648437500e+01 6.659999847412109375e+01 1.843302011489868164e+00
8.099999237060546875e+01 6.659999847412109375e+01 1.738677740097045898e+00
8.459999847412109375e+01 6.659999847412109375e+01 1.625097870826721191e+00
8.819999694824218750e+01 6.659999847412109375e+01 1.495899319648742676e+00
9.180000305175781250e+01 6.659999847412109375e+01 1.344399809837341309e+00
9.540000152587890625e+01 6.659999847412109375e+01 1.244533300399780273e+00
9.900000000000000000e+01 6.659999847412109375e+01 1.078124642372131348e+00
1.026000061035156250e+02 6.659999847412109375e+01 9.907709956169128418e-01
1.061999969482421875e+02 6.659999847412109375e+01 8.725761771202087402e-01
1.097999954223632812e+02 6.659999847412109375e+01 7.621425390243530273e-01
1.133999938964843750e+02 6.659999847412109375e+01 7.185252904891967773e-01
1.170000076293945312e+02 6.659999847412109375e+01 6.587833166122436523e-01
1.205999984741210938e+02 6.659999847412109375e+01 6.005650758743286133e-01
1.241999893188476562e+02 6.659999847412109375e+01 5.251403450965881348e-01
1.277999954223632812e+02 6.659999847412109375e+01 4.903936982154846191e-01
1.313999938964843750e+02 6.659999847412109375e+01 4.640996158123016357e-01
1.350000000000000000e+02 6.659999847412109375e+01 4.153558611869812012e-01
1.385999908447265625e+02 6.659999847412109375e+01 4.101188778877258301e-01
1.421999969482421875e+02 6.659999847412109375e+01 3.900681138038635254e-01
1.458000030517578125e+02 6.659999847412109375e+01 3.757618665695190430e-01
1.494000091552734375e+02 6.659999847412109375e+01 3.366403281688690186e-01
1.530000000000000000e+02 6.659999847412109375e+01 3.261307775974273682e-01
1.565999908447265625e+02 6.659999847412109375e+01 3.274818062782287598e-01
1.601999969482421875e+02 6.659999847412109375e+01 3.233954906463623047e-01
1.638000030517578125e+02 6.659999847412109375e+01 3.308908939361572266e-01
1.673999938964843750e+02 6.659999847412109375e+01 3.057542741298675537e-01
1.710000000000000000e+02 6.659999847412109375e+01 3.148298859596252441e-01
1.746000061035156250e+02 6.659999847412109375e+01 3.213312625885009766e-01
1.782000122070312500e+02 6.659999847412109375e+01 3.132905364036560059e-01
1.800000071525573730e+00 7.019999694824218750e+01 1.860487461090087891e-01
5.399999618530273438e+00 7.019999694824218750e+01 2.436078786849975586e-01
9.000000000000000000e+00 7.019999694824218750e+01 2.660915851593017578e-01
1.260000038146972656e+01 7.019999694824218750e+01 3.233525753021240234e-01
1.619999885559082031e+01 7.019999694824218750e+01 3.775980472564697266e-01
1.979999923706054688e+01 7.019999694824218750e+01 4.337431788444519043e-01
2.339999961853027344e+01 7.019999694824218750e+01 5.206606984138488770e-01
2.700000000000000000e+01 7.019999694824218750e+01 6.512952446937561035e-01
3.059999656677246094e+01 7.019999694824218750e+01 7.529150247573852539e-01
3.419999694824218750e+01 7.019999694824218750e+01 9.049545526504516602e-01
3.779999923706054688e+01 7.019999694824218750e+01 1.057463169097900391e+00
4.139999771118164062e+01 7.019999694824218750e+01 1.210535645484924316e+00
4.500000000000000000e+01 7.019999694824218750e+01 1.423675537109375000e+00
4.859999847412109375e+01 7.019999694824218750e+01 1.572509288787841797e+00
5.219999694824218750e+01 7.019999694824218750e+01 1.676085352897644043e+00
5.579999923706054688e+01 7.019999694824218750e+01 1.865056753158569336e+00
5.939999771118164062e+01 7.019999694824218750e+01 1.971163272857666016e+00
6.299999618530273438e+01 7.019999694824218750e+01 2.030351400375366211e+00
6.659999847412109375e+01 7.019999694824218750e+01 2.059864044189453125e+00
7.019999694824218750e+01 7.019999694824218750e+01 2.039095163345336914e+00
7.380000305175781250e+01 7.019999694824218750e+01 1.937892913818359375e+00
7.739999389648437500e+01 7.019999694824218750e+01 1.878957986831665039e+00
8.099999237060546875e+01 7.019999694824218750e+01 1.787700533866882324e+00
8.459999847412109375e+01 7.019999694824218750e+01 1.632382035255432129e+00
8.819999694824218750e+01 7.019999694824218750e+01 1.499468088150024414e+00
9.180000305175781250e+01 7.019999694824218750e+01 1.348212361335754395e+00
9.540000152587890625e+01 7.019999694824218750e+01 1.222428202629089355e+00
9.900000000000000000e+01 7.019999694824218750e+01 1.055447578430175781e+00
1.026000061035156250e+02 7.019999694824218750e+01 9.595795869827270508e-01
1.061999969482421875e+02 7.019999694824218750e+01 8.569906949996948242e-01
1.097999954223632812e+02 7.019999694824218750e+01 7.479537725448608398e-01
1.133999938964843750e+02 7.019999694824218750e+01 6.889895200729370117e-01
1.170000076293945312e+02 7.019999694824218750e+01 6.057855486869812012e-01
1.205999984741210938e+02 7.019999694824218750e+01 5.801153182983398438e-01
1.241999893188476562e+02 7.019999694824218750e+01 5.081021785736083984e-01
1.277999954223632812e+02 7.019999694824218750e+01 4.647755920886993408e-01
1.313999938964843750e+02 7.019999694824218750e+01 4.266259074211120605e-01
1.350000000000000000e+02 7.019999694824218750e+01 3.947773277759552002e-01
1.385999908447265625e+02 7.019999694824218750e+01 3.898425400257110596e-01
1.421999969482421875e+02 7.019999694824218750e+01 3.859429955482482910e-01
1.458000030517578125e+02 7.019999694824218750e+01 3.602098524570465088e-01
1.494000091552734375e+02 7.019999694824218750e+01 3.344740867614746094e-01
1.530000000000000000e+02 7.019999694824218750e+01 3.296104669570922852e-01
1.565999908447265625e+02 7.019999694824218750e+01 3.039945065975189209e-01
1.601999969482421875e+02 7.019999694824218750e+01 3.016888499259948730e-01
1.638000030517578125e+02 7.019999694824218750e+01 3.015900850296020508e-01
1.673999938964843750e+02 7.019999694824218750e+01 3.068391382694244385e-01
1.710000000000000000e+02 7.019999694824218750e+01 2.951093614101409912e-01
1.746000061035156250e+02 7.019999694824218750e+01 3.053709864616394043e-01
1.782000122070312500e+02 7.019999694824218750e+01 2.877478599548339844e-01
1.800000071525573730e+00 7.380000305175781250e+01 2.965998351573944092e-01
5.399999618530273438e+00 7.380000305175781250e+01 2.355458289384841919e-01
9.000000000000000000e+00 7.380000305175781250e+01 2.687342464923858643e-01
1.260000038146972656e+01 7.380000305175781250e+01 3.529527187347412109e-01
1.619999885559082031e+01 7.380000305175781250e+01 3.877691328525543213e-01
1.979999923706054688e+01 7.380000305175781250e+01 4.343159198760986328e-01
2.339999961853027344e+01 7.380000305175781250e+01 5.492255091667175293e-01
2.700000000000000000e+01 7.380000305175781250e+01 6.377279162406921387e-01
3.059999656677246094e+01 7.380000305175781250e+01 7.669498324394226074e-01
3.419999694824218750e+01 7.380000305175781250e+01 9.175635576248168945e-01
3.779999923706054688e+01 7.380000305175781250e+01 1.075835704803466797e+00
4.139999771118164062e+01 7.380000305175781250e+01 1.278745532035827637e+00
4.500000000000000000e+01 7.380000305175781250e+01 1.447288513183593750e+00
4.859999847412109375e+01 7.380000305175781250e+01 1.626837849617004395e+00
5.219999694824218750e+01 7.380000305175781250e+01 1.802456140518188477e+00
5.579999923706054688e+01 7.380000305175781250e+01 1.945237040519714355e+00
5.939999771118164062e+01 7.380000305175781250e+01 2.071649312973022461e+00
6.299999618530273438e+01 7.380000305175781250e+01 2.092163562774658203e+00
6.659999847412109375e+01 7.380000305175781250e+01 2.089482784271240234e+00
7.019999694824218750e+01 7.380000305175781250e+01 2.093228816986083984e+00
7.380000305175781250e+01 7.380000305175781250e+01 2.054075479507446289e+00
7.739999389648437500e+01 7.380000305175781250e+01 1.943035483360290527e+00
8.099999237060546875e+01 7.380000305175781250e+01 1.769308567047119141e+00
8.459999847412109375e+01 7.380000305175781250e+01 1.666940689086914062e+00
8.819999694824218750e+01 7.380000305175781250e+01 1.522650361061096191e+00
9.180000305175781250e+01 7.380000305175781250e+01 1.377966523170471191e+00
9.540000152587890625e+01 7.380000305175781250e+01 1.187698006629943848e+00
9.900000000000000000e+01 7.380000305175781250e+01 1.053793787956237793e+00
1.026000061035156250e+02 7.380000305175781250e+01 9.550464153289794922e-01
1.061999969482421875e+02 7.380000305175781250e+01 8.324902057647705078e-01
1.097999954223632812e+02 7.380000305175781250e+01 7.239388823509216309e-01
1.133999938964843750e+02 7.380000305175781250e+01 6.490014791488647461e-01
1.170000076293945312e+02 7.380000305175781250e+01 5.897891521453857422e-01
1.205999984741210938e+02 7.380000305175781250e+01 5.349115729331970215e-01
1.241999893188476562e+02 7.380000305175781250e+01 4.974326491355895996e-01
1.277999954223632812e+02 7.380000305175781250e+01 4.419191777706146240e-01
1.313999938964843750e+02 7.380000305175781250e+01 4.131157398223876953e-01
1.350000000000000000e+02 7.380000305175781250e+01 3.845364153385162354e-01
1.385999908447265625e+02 7.380000305175781250e+01 3.723369240760803223e-01
1.421999969482421875e+02 7.380000305175781250e+01 3.670063614845275879e-01
1.458000030517578125e+02 7.380000305175781250e+01 3.452857434749603271e-01
1.494000091552734375e+02 7.380000305175781250e+01 3.180045485496520996e-01
1.530000000000000000e+02 7.380000305175781250e+01 3.150954842567443848e-01
1.565999908447265625e+02 7.380000305175781250e+01 3.154963552951812744e-01
1.601999969482421875e+02 7.380000305175781250e+01 3.004068732261657715e-01
1.638000030517578125e+02 7.380000305175781250e+01 3.068560361862182617e-01
1.673999938964843750e+02 7.380000305175781250e+01 2.968156635761260986e-01
1.710000000000000000e+02 7.380000305175781250e+01 3.036902844905853271e-01
1.746000061035156250e+02 7.380000305175781250e+01 3.134938776493072510e-01
1.782000122070312500e+02 7.380000305175781250e+01 3.096113204956054688e-01
1.800000071525573730e+00 7.739999389648437500e+01 2.080859839916229248e-01
5.399999618530273438e+00 7.739999389648437500e+01 2.463854551315307617e-01
9.000000000000000000e+00 7.739999389648437500e+01 2.717292904853820801e-01
1.260000038146972656e+01 7.739999389648437500e+01 3.364810049533843994e-01
1.619999885559082031e+01 7.739999389648437500e+01 3.743600547313690186e-01
1.979999923706054688e+01 7.739999389648437500e+01 4.579724073410034180e-01
2.339999961853027344e+01 7.739999389648437500e+01 5.285617709159851074e-01
2.700000000000000000e+01 7.739999389648437500e+01 6.719000935554504395e-01
3.059999656677246094e+01 7.739999389648437500e+01 8.156327605247497559e-01
3.419999694824218750e+01 7.739999389648437500e+01 9.658961892127990723e-01
3.779999923706054688e+01 7.739999389648437500e+01 1.145844221115112305e+00
4.139999771118164062e+01 7.739999389648437500e+01 1.299554228782653809e+00
4.500000000000000000e+01 7.739999389648437500e+01 1.503399014472961426e+00
4.859999847412109375e+01 7.739999389648437500e+01 1.668559312820434570e+00
5.219999694824218750e+01 7.739999389648437500e+01 1.863284707069396973e+00
5.579999923706054688e+01 7.739999389648437500e+01 1.992132663726806641e+00
5.939999771118164062e+01 7.739999389648437500e+01 2.098584890365600586e+00
6.299999618530273438e+01 7.739999389648437500e+01 2.151571035385131836e+00
6.659999847412109375e+01 7.739999389648437500e+01 2.139129400253295898e+00
7.019999694824218750e+01 7.739999389648437500e+01 2.122650146484375000e+00
7.380000305175781250e+01 7.739999389648437500e+01 2.102117300033569336e+00
7.739999389648437500e+01 7.739999389648437500e+01 1.959706068038940430e+00
8.099999237060546875e+01 7.739999389648437500e+01 1.802337527275085449e+00
8.459999847412109375e+01 7.739999389648437500e+01 1.685194492340087891e+00
8.819999694824218750e+01 7.739999389648437500e+01 1.519928336143493652e+00
9.180000305175781250e+01 7.739999389648437500e+01 1.345187902450561523e+00
9.540000152587890625e+01 7.739999389648437500e+01 1.172088623046875000e+00
9.900000000000000000e+01 7.739999389648437500e+01 1.043352127075195312e+00
1.026000061035156250e+02 7.739999389648437500e+01 9.118378162384033203e-01
1.061999969482421875e+02 7.739999389648437500e+01 7.929719686508178711e-01
1.097999954223632812e+02 7.739999389648437500e+01 7.044012546539306641e-01
1.133999938964843750e+02 7.739999389648437500e+01 6.252269148826599121e-01
1.170000076293945312e+02 7.739999389648437500e+01 5.608113408088684082e-01
1.205999984741210938e+02 7.739999389648437500e+01 5.148628950119018555e-01
1.241999893188476562e+02 7.739999389648437500e+01 4.737758338451385498e-01
1.277999954223632812e+02 7.739999389648437500e+01 4.223954081535339355e-01
1.313999938964843750e+02 7.739999389648437500e+01 4.001903831958770752e-01
1.350000000000000000e+02 7.739999389648437500e+01 3.834127485752105713e-01
1.385999908447265625e+02 7.739999389648437500e+01 3.626848161220550537e-01
1.421999969482421875e+02 7.739999389648437500e+01 3.433615863323211670e-01
1.458000030517578125e+02 7.739999389648437500e+01 3.144670128822326660e-01
1.494000091552734375e+02 7.739999389648437500e+01 3.323187232017517090e-01
1.530000000000000000e+02 7.739999389648437500e+01 3.024402260780334473e-01
1.565999908447265625e+02 7.739999389648437500e+01 3.096142411231994629e-01
1.601999969482421875e+02 7.739999389648437500e+01 2.821048796176910400e-01
1.638000030517578125e+02 7.739999389648437500e+01 2.837488949298858643e-01
1.673999938964843750e+02 7.739999389648437500e+01 3.054699003696441650e-01
1.710000000000000000e+02 7.739999389648437500e+01 2.848308086395263672e-01
1.746000061035156250e+02 7.739999389648437500e+01 2.900759577751159668e-01
1.782000122070312500e+02 7.739999389648437500e+01 3.044694364070892334e-01
1.800000071525573730e+00 8.099999237060546875e+01 2.434543669223785400e-01
5.399999618530273438e+00 8.099999237060546875e+01 2.654796242713928223e-01
9.000000000000000000e+00 8.099999237060546875e+01 2.940226197242736816e-01
1.260000038146972656e+01 8.099999237060546875e+01 3.536880612373352051e-01
1.619999885559082031e+01 8.099999237060546875e+01 3.757324814796447754e-01
1.979999923706054688e+01 8.099999237060546875e+01 4.426208138465881348e-01
2.339999961853027344e+01 8.099999237060546875e+01 5.598186254501342773e-01
2.700000000000000000e+01 8.099999237060546875e+01 6.948360800743103027e-01
3.059999656677246094e+01 8.099999237060546875e+01 8.261622190475463867e-01
3.419999694824218750e+01 8.099999237060546875e+01 9.717166423797607422e-01
3.779999923706054688e+01 8.099999237060546875e+01 1.164688706398010254e+00
4.139999771118164062e+01 8.099999237060546875e+01 1.321094036102294922e+00
4.500000000000000000e+01 8.099999237060546875e+01 1.533151626586914062e+00
4.859999847412109375e+01 8.099999237060546875e+01 1.686762809753417969e+00
5.219999694824218750e+01 8.099999237060546875e+01 1.903679251670837402e+00
5.579999923706054688e+01 8.099999237060546875e+01 2.066930770874023438e+00
5.939999771118164062e+01 8.099999237060546875e+01 2.165386915206909180e+00
6.299999618530273438e+01 8.099999237060546875e+01 2.187367439270019531e+00
6.659999847412109375e+01 8.099999237060546875e+01 2.214019775390625000e+00
7.019999694824218750e+01 8.099999237060546875e+01 2.174765586853027344e+00
7.380000305175781250e+01 8.099999237060546875e+01 2.126833200454711914e+00
7.739999389648437500e+01 8.099999237060546875e+01 1.995906710624694824e+00
8.099999237060546875e+01 8.099999237060546875e+01 1.836165308952331543e+00
8.459999847412109375e+01 8.099999237060546875e+01 1.670407176017761230e+00
8.819999694824218750e+01 8.099999237060546875e+01 1.496984362602233887e+00
9.180000305175781250e+01 8.099999237060546875e+01 1.309390068054199219e+00
9.540000152587890625e+01 8.099999237060546875e+01 1.185568094253540039e+00
9.900000000000000000e+01 8.099999237060546875e+01 1.030341744422912598e+00
1.026000061035156250e+02 8.099999237060546875e+01 9.049152731895446777e-01
1.061999969482421875e+02 8.099999237060546875e+01 8.016974925994873047e-01
1.097999954223632812e+02 8.099999237060546875e+01 7.025963664054870605e-01
1.133999938964843750e+02 8.099999237060546875e+01 6.021927595138549805e-01
1.170000076293945312e+02 8.099999237060546875e+01 5.348005294799804688e-01
1.205999984741210938e+02 8.099999237060546875e+01 5.016163587570190430e-01
1.241999893188476562e+02 8.099999237060546875e+01 4.628417193889617920e-01
1.277999954223632812e+02 8.099999237060546875e+01 4.118158221244812012e-01
1.313999938964843750e+02 8.099999237060546875e+01 3.931480050086975098e-01
1.350000000000000000e+02 8.099999237060546875e+01 3.642846345901489258e-01
1.385999908447265625e+02 8.099999237060546875e+01 3.374916613101959229e-01
1.421999969482421875e+02 8.099999237060546875e+01 3.289916515350341797e-01
1.458000030517578125e+02 8.099999237060546875e+01 3.323325216770172119e-01
1.494000091552734375e+02 8.099999237060546875e+01 3.095127046108245850e-01
1.530000000000000000e+02 8.099999237060546875e+01 3.176557123661041260e-01
1.565999908447265625e+02 8.099999237060546875e+01 3.278399407863616943e-01
1.601999969482421875e+02 8.099999237060546875e+01 2.932840585708618164e-01
1.638000030517578125e+02 8.099999237060546875e+01 3.006428182125091553e-01
1.673999938964843750e+02 8.099999237060546875e+01 2.926138937473297119e-01
1.710000000000000000e+02 8.099999237060546875e+01 3.068559467792510986e-01
1.746000061035156250e+02 8.099999237060546875e+01 2.955897450447082520e-01
1.782000122070312500e+02 8.099999237060546875e+01 3.152687549591064453e-01
1.800000071525573730e+00 8.459999847412109375e+01 2.013802826404571533e-01
5.399999618530273438e+00 8.459999847412109375e+01 2.171627581119537354e-01
9.000000000000000000e+00 8.459999847412109375e+01 2.743904292583465576e-01
1.260000038146972656e+01 8.459999847412109375e+01 3.039701879024505615e-01
1.619999885559082031e+01 8.459999847412109375e+01 3.810282945632934570e-01
1.979999923706054688e+01 8.459999847412109375e+01 4.657333791255950928e-01
2.339999961853027344e+01 8.459999847412109375e+01 5.690564513206481934e-01
2.700000000000000000e+01 8.459999847412109375e+01 7.120701074600219727e-01
3.059999656677246094e+01 8.459999847412109375e+01 8.467006683349609375e-01
3.419999694824218750e+01 8.459999847412109375e+01 1.017016768455505371e+00
3.779999923706054688e+01 8.459999847412109375e+01 1.196193575859069824e+00
4.139999771118164062e+01 8.459999847412109375e+01 1.347861766815185547e+00
4.500000000000000000e+01 8.459999847412109375e+01 1.538739800453186035e+00
4.859999847412109375e+01 8.459999847412109375e+01 1.721164464950561523e+00
5.219999694824218750e+01 8.459999847412109375e+01 1.949482798576354980e+00
5.579999923706054688e+01 8.459999847412109375e+01 2.103290557861328125e+00
5.939999771118164062e+01 8.459999847412109375e+01 2.263484001159667969e+00
6.299999618530273438e+01 8.459999847412109375e+01 2.271789073944091797e+00
6.659999847412109375e+01 8.459999847412109375e+01 2.272184610366821289e+00
7.019999694824218750e+01 8.459999847412109375e+01 2.195311069488525391e+00
7.380000305175781250e+01 8.459999847412109375e+01 2.125318765640258789e+00
7.739999389648437500e+01 8.459999847412109375e+01 2.012248039245605469e+00
8.099999237060546875e+01 8.459999847412109375e+01 1.837698936462402344e+00
8.459999847412109375e+01 8.459999847412109375e+01 1.652043342590332031e+00
8.819999694824218750e+01 8.459999847412109375e+01 1.502140402793884277e+00
9.180000305175781250e+01 8.459999847412109375e+01 1.317901849746704102e+00
9.540000152587890625e+01 8.459999847412109375e+01 1.163274884223937988e+00
9.900000000000000000e+01 8.459999847412109375e+01 1.020981431007385254e+00
1.026000061035156250e+02 8.459999847412109375e+01 8.966649770736694336e-01
1.061999969482421875e+02 8.459999847412109375e+01 7.868336439132690430e-01
1.097999954223632812e+02 8.459999847412109375e+01 6.961796879768371582e-01
1.133999938964843750e+02 8.459999847412109375e+01 6.208330392837524414e-01
1.170000076293945312e+02 8.459999847412109375e+01 5.331333875656127930e-01
1.205999984741210938e+02 8.459999847412109375e+01 4.968659877777099609e-01
1.241999893188476562e+02 8.459999847412109375e+01 4.355708360671997070e-01
1.277999954223632812e+02 8.459999847412109375e+01 4.044928848743438721e-01
1.313999938964843750e+02 8.459999847412109375e+01 3.788314163684844971e-01
1.350000000000000000e+02 8.459999847412109375e+01 3.432128429412841797e-01
1.385999908447265625e+02 8.459999847412109375e+01 3.405185043811798096e-01
1.421999969482421875e+02 8.459999847412109375e+01 3.335398733615875244e-01
1.458000030517578125e+02 8.459999847412109375e+01 3.255167305469512939e-01
1.494000091552734375e+02 8.459999847412109375e+01 3.031147122383117676e-01
1.530000000000000000e+02 8.459999847412109375e+01 3.146989941596984863e-01
1.565999908447265625e+02 8.459999847412109375e+01 3.180362880229949951e-01
1.601999969482421875e+02 8.459999847412109375e+01 2.959203720092773438e-01
1.638000030517578125e+02 8.459999847412109375e+01 2.890301942825317383e-01
1.673999938964843750e+02 8.459999847412109375e+01 2.891660034656524658e-01
1.710000000000000000e+02 8.459999847412109375e+01 2.968027591705322266e-01
1.746000061035156250e+02 8.459999847412109375e+01 3.064639568328857422e-01
1.782000122070312500e+02 8.459999847412109375e+01 2.689418196678161621e-01
1.800000071525573730e+00 8.819999694824218750e+01 2.306395769119262695e-01
5.399999618530273438e+00 8.819999694824218750e+01 2.536976933479309082e-01
9.000000000000000000e+00 8.819999694824218750e+01 2.989411056041717529e-01
1.260000038146972656e+01 8.819999694824218750e+01 3.498304188251495361e-01
1.619999885559082031e+01 8.819999694824218750e+01 3.816647827625274658e-01
1.979999923706054688e+01 8.819999694824218750e+01 4.456850290298461914e-01
2.339999961853027344e+01 8.819999694824218750e+01 5.552470088005065918e-01
2.700000000000000000e+01 8.819999694824218750e+01 6.856712102890014648e-01
3.059999656677246094e+01 8.819999694824218750e+01 8.398513197898864746e-01
3.419999694824218750e+01 8.819999694824218750e+01 1.000446557998657227e+00
3.779999923706054688e+01 8.819999694824218750e+01 1.181649446487426758e+00
4.139999771118164062e+01 8.819999694824218750e+01 1.419222950935363770e+00
4.500000000000000000e+01 8.819999694824218750e+01 1.537032604217529297e+00
4.859999847412109375e+01 8.819999694824218750e+01 1.759168863296508789e+00
5.219999694824218750e+01 8.819999694824218750e+01 1.973864078521728516e+00
5.579999923706054688e+01 8.819999694824218750e+01 2.153880119323730469e+00
5.939999771118164062e+01 8.819999694824218750e+01 2.230104207992553711e+00
6.299999618530273438e+01 8.819999694824218750e+01 2.313328981399536133e+00
6.659999847412109375e+01 8.819999694824218750e+01 2.332533836364746094e+00
7.019999694824218750e+01 8.819999694824218750e+01 2.223032236099243164e+00
7.380000305175781250e+01 8.819999694824218750e+01 2.140159845352172852e+00
7.739999389648437500e+01 8.819999694824218750e+01 2.011762857437133789e+00
8.099999237060546875e+01 8.819999694824218750e+01 1.817953348159790039e+00
8.459999847412109375e+01 8.819999694824218750e+01 1.669950485229492188e+00
8.819999694824218750e+01 8.819999694824218750e+01 1.487549662590026855e+00
9.180000305175781250e+01 8.819999694824218750e+01 1.331373929977416992e+00
9.540000152587890625e+01 8.819999694824218750e+01 1.171280741691589355e+00
9.900000000000000000e+01 8.819999694824218750e+01 1.012452363967895508e+00
1.026000061035156250e+02 8.819999694824218750e+01 8.994832634925842285e-01
1.061999969482421875e+02 8.819999694824218750e+01 7.967826724052429199e-01
1.097999954223632812e+02 8.819999694824218750e+01 6.837213039398193359e-01
1.133999938964843750e+02 8.819999694824218750e+01 6.085420250892639160e-01
1.170000076293945312e+02 8.819999694824218750e+01 5.505917668342590332e-01
1.205999984741210938e+02 8.819999694824218750e+01 4.892697632312774658e-01
1.241999893188476562e+02 8.819999694824218750e+01 4.315625131130218506e-01
1.277999954223632812e+02 8.819999694824218750e+01 4.167344570159912109e-01
1.313999938964843750e+02 8.819999694824218750e+01 3.812311291694641113e-01
1.350000000000000000e+02 8.819999694824218750e+01 3.501355350017547607e-01
1.385999908447265625e+02 8.819999694824218750e+01 3.452051877975463867e-01
1.421999969482421875e+02 8.819999694824218750e+01 3.195864260196685791e-01
1.458000030517578125e+02 8.819999694824218750e+01 3.086489439010620117e-01
1.494000091552734375e+02 8.819999694824218750e+01 3.060313165187835693e-01
1.530000000000000000e+02 8.819999694824218750e+01 2.990604341030120850e-01
1.565999908447265625e+02 8.819999694824218750e+01 2.948583960533142090e-01
1.601999969482421875e+02 8.819999694824218750e+01 3.051555454730987549e-01
1.638000030517578125e+02 8.819999694824218750e+01 3.146044015884399414e-01
1.673999938964843750e+02 8.819999694824218750e+01 2.883053719997406006e-01
1.710000000000000000e+02 8.819999694824218750e+01 2.928617298603057861e-01
1.746000061035156250e+02 8.819999694824218750e+01 2.772960662841796875e-01
1.782000122070312500e+02 8.819999694824218750e+01 2.577690184116363525e-01
1.800000071525573730e+00 9.180000305175781250e+01 2.189114242792129517e-01
5.399999618530273438e+00 9.180000305175781250e+01 2.550335526466369629e-01
9.000000000000000000e+00 9.180000305175781250e+01 2.851531803607940674e-01
1.260000038146972656e+01 9.180000305175781250e+01 3.561881184577941895e-01
1.619999885559082031e+01 9.180000305175781250e+01 3.863863945007324219e-01
1.979999923706054688e+01 9.180000305175781250e+01 4.587549865245819092e-01
2.339999961853027344e+01 9.180000305175781250e+01 5.944781303405761719e-01
2.700000000000000000e+01 9.180000305175781250e+01 6.880943179130554199e-01
3.059999656677246094e+01 9.180000305175781250e+01 8.564921021461486816e-01
3.419999694824218750e+01 9.180000305175781250e+01 1.031092882156372070e+00
3.779999923706054688e+01 9.180000305175781250e+01 1.188972830772399902e+00
4.139999771118164062e+01 9.180000305175781250e+01 1.411673188209533691e+00
4.500000000000000000e+01 9.180000305175781250e+01 1.589859962463378906e+00
4.859999847412109375e+01 9.180000305175781250e+01 1.818617343902587891e+00
5.219999694824218750e+01 9.180000305175781250e+01 1.967836141586303711e+00
5.579999923706054688e+01 9.180000305175781250e+01 2.145184040069580078e+00
5.939999771118164062e+01 9.180000305175781250e+01 2.201825618743896484e+00
6.299999618530273438e+01 9.180000305175781250e+01 2.286206007003784180e+00
6.659999847412109375e+01 9.180000305175781250e+01 2.282278776168823242e+00
7.019999694824218750e+01 9.180000305175781250e+01 2.203540086746215820e+00
7.380000305175781250e+01 9.180000305175781250e+01 2.207298278808593750e+00
7.739999389648437500e+01 9.180000305175781250e+01 2.015740394592285156e+00
8.099999237060546875e+01 9.180000305175781250e+01 1.854432940483093262e+00
8.459999847412109375e+01 9.180000305175781250e+01 1.678384900093078613e+00
8.819999694824218750e+01 9.180000305175781250e+01 1.508069872856140137e+00
9.180000305175781250e+01 9.180000305175781250e+01 1.331817030906677246e+00
9.540000152587890625e+01 9.180000305175781250e+01 1.147110104560852051e+00
9.900000000000000000e+01 9.180000305175781250e+01 1.015740990638732910e+00
1.026000061035156250e+02 9.180000305175781250e+01 8.778378367424011230e-01
1.061999969482421875e+02 9.180000305175781250e+01 7.566814422607421875e-01
1.097999954223632812e+02 9.180000305175781250e+01 6.818693876266479492e-01
1.133999938964843750e+02 9.180000305175781250e+01 6.076998114585876465e-01
1.170000076293945312e+02 9.180000305175781250e+01 5.510525107383728027e-01
1.205999984741210938e+02 9.180000305175781250e+01 4.804019331932067871e-01
1.241999893188476562e+02 9.180000305175781250e+01 4.307178258895874023e-01
1.277999954223632812e+02 9.180000305175781250e+01 3.982473611831665039e-01
1.313999938964843750e+02 9.180000305175781250e+01 3.545639216899871826e-01
1.350000000000000000e+02 9.180000305175781250e+01 3.434306085109710693e-01
1.385999908447265625e+02 9.180000305175781250e+01 3.406497240066528320e-01
1.421999969482421875e+02 9.180000305175781250e+01 3.245862126350402832e-01
1.458000030517578125e+02 9.180000305175781250e+01 3.271907866001129150e-01
1.494000091552734375e+02 9.180000305175781250e+01 3.120448589324951172e-01
1.530000000000000000e+02 9.180000305175781250e+01 3.141687810420989990e-01
1.565999908447265625e+02 9.180000305175781250e+01 3.095571994781494141e-01
1.601999969482421875e+02 9.180000305175781250e+01 2.934345006942749023e-01
1.638000030517578125e+02 9.180000305175781250e+01 3.061658740043640137e-01
1.673999938964843750e+02 9.180000305175781250e+01 2.953578233718872070e-01
1.710000000000000000e+02 9.180000305175781250e+01 2.777356207370758057e-01
1.746000061035156250e+02 9.180000305175781250e+01 2.860166728496551514e-01
1.782000122070312500e+02 9.180000305175781250e+01 2.902746200561523438e-01
1.800000071525573730e+00 9.540000152587890625e+01 2.151104956865310669e-01
5.399999618530273438e+00 9.540000152587890625e+01 2.434461563825607300e-01
9.000000000000000000e+00 9.540000152587890625e+01 2.712190151214599609e-01
1.260000038146972656e+01 9.540000152587890625e+01 3.322515487670898438e-01
1.619999885559082031e+01 9.540000152587890625e+01 4.147740602493286133e-01
1.979999923706054688e+01 9.540000152587890625e+01 4.510708153247833252e-01
2.339999961853027344e+01 9.540000152587890625e+01 5.639246106147766113e-01
2.700000000000000000e+01 9.540000152587890625e+01 6.682705283164978027e-01
3.059999656677246094e+01 9.540000152587890625e+01 8.586113452911376953e-01
3.419999694824218750e+01 9.540000152587890625e+01 1.030537486076354980e+00
3.779999923706054688e+01 9.540000152587890625e+01 1.174243330955505371e+00
4.139999771118164062e+01 9.540000152587890625e+01 1.410142064094543457e+00
4.500000000000000000e+01 9.540000152587890625e+01 1.596994161605834961e+00
4.859999847412109375e+01 9.540000152587890625e+01 1.762437462806701660e+00
5.219999694824218750e+01 9.540000152587890625e+01 1.931079745292663574e+00
5.579999923706054688e+01 9.540000152587890625e+01 2.100206613540649414e+00
5.939999771118164062e+01 9.540000152587890625e+01 2.191923141479492188e+00
6.299999618530273438e+01 9.540000152587890625e+01 2.243339776992797852e+00
6.659999847412109375e+01 9.540000152587890625e+01 2.238957405090332031e+00
7.019999694824218750e+01 9.540000152587890625e+01 2.216217279434204102e+00
7.380000305175781250e+01 9.540000152587890625e+01 2.126538515090942383e+00
7.739999389648437500e+01 9.540000152587890625e+01 2.007584095001220703e+00
8.099999237060546875e+01 9.540000152587890625e+01 1.888905763626098633e+00
8.459999847412109375e+01 9.540000152587890625e+01 1.688457727432250977e+00
8.819999694824218750e+01 9.540000152587890625e+01 1.486410021781921387e+00
9.180000305175781250e+01 9.540000152587890625e+01 1.356059193611145020e+00
9.540000152587890625e+01 9.540000152587890625e+01 1.159209251403808594e+00
9.900000000000000000e+01 9.540000152587890625e+01 1.000200986862182617e+00
1.026000061035156250e+02 9.540000152587890625e+01 8.793336153030395508e-01
1.061999969482421875e+02 9.540000152587890625e+01 7.670509219169616699e-01
1.097999954223632812e+02 9.540000152587890625e+01 7.114832997322082520e-01
1.133999938964843750e+02 9.540000152587890625e+01 6.136444807052612305e-01
1.170000076293945312e+02 9.540000152587890625e+01 5.486066341400146484e-01
1.205999984741210938e+02 9.540000152587890625e+01 5.026159882545471191e-01
1.241999893188476562e+02 9.540000152587890625e+01 4.152552783489227295e-01
1.277999954223632812e+02 9.540000152587890625e+01 3.938212990760803223e-01
1.313999938964843750e+02 9.540000152587890625e+01 3.725132644176483154e-01
1.350000000000000000e+02 9.540000152587890625e+01 3.400729298591613770e-01
1.385999908447265625e+02 9.540000152587890625e+01 3.340168595314025879e-01
1.421999969482421875e+02 9.540000152587890625e+01 3.409944176673889160e-01
1.458000030517578125e+02 9.540000152587890625e+01 3.082177937030792236e-01
1.494000091552734375e+02 9.540000152587890625e+01 3.230636417865753174e-01
1.530000000000000000e+02 9.540000152587890625e+01 3.149880170822143555e-01
1.565999908447265625e+02 9.540000152587890625e+01 3.198347389698028564e-01
1.601999969482421875e+02 9.540000152587890625e+01 2.943676412105560303e-01
1.638000030517578125e+02 9.540000152587890625e+01 3.206092715263366699e-01
1.673999938964843750e+02 9.540000152587890625e+01 3.003363013267517090e-01
1.710000000000000000e+02 9.540000152587890625e+01 2.891258001327514648e-01
1.746000061035156250e+02 9.540000152587890625e+01 2.942349612712860107e-01
1.782000122070312500e+02 9.540000152587890625e+01 2.793492376804351807e-01
1.800000071525573730e+00 9.900000000000000000e+01 2.376495301723480225e-01
5.399999618530273438e+00 9.900000000000000000e+01 2.361826300621032715e-01
9.000000000000000000e+00 9.900000000000000000e+01 2.723714411258697510e-01
1.260000038146972656e+01 9.900000000000000000e+01 3.251485228538513184e-01
1.619999885559082031e+01 9.900000000000000000e+01 3.858335316181182861e-01
1.979999923706054688e+01 9.900000000000000000e+01 4.644377827644348145e-01
2.339999961853027344e+01 9.900000000000000000e+01 5.463939309120178223e-01
2.700000000000000000e+01 9.900000000000000000e+01 6.858968138694763184e-01
3.059999656677246094e+01 9.900000000000000000e+01 8.131825327873229980e-01
3.419999694824218750e+01 9.900000000000000000e+01 9.950925707817077637e-01
3.779999923706054688e+01 9.900000000000000000e+01 1.124333739280700684e+00
4.139999771118164062e+01 9.900000000000000000e+01 1.373893499374389648e+00
4.500000000000000000e+01 9.900000000000000000e+01 1.540073871612548828e+00
4.859999847412109375e+01 9.900000000000000000e+01 1.768054604530334473e+00
5.219999694824218750e+01 9.900000000000000000e+01 1.935897350311279297e+00
5.579999923706054688e+01 9.900000000000000000e+01 2.040465354919433594e+00
5.939999771118164062e+01 9.900000000000000000e+01 2.200634002685546875e+00
6.299999618530273438e+01 9.900000000000000000e+01 2.234782695770263672e+00
6.659999847412109375e+01 9.900000000000000000e+01 2.240918874740600586e+00
7.019999694824218750e+01 9.900000000000000000e+01 2.207103013992309570e+00
7.380000305175781250e+01 9.900000000000000000e+01 2.147862911224365234e+00
7.739999389648437500e+01 9.900000000000000000e+01 1.995395898818969727e+00
8.099999237060546875e+01 9.900000000000000000e+01 1.850905776023864746e+00
8.459999847412109375e+01 9.900000000000000000e+01 1.691520810127258301e+00
8.819999694824218750e+01 9.900000000000000000e+01 1.510908007621765137e+00
9.180000305175781250e+01 9.900000000000000000e+01 1.321276307106018066e+00
9.540000152587890625e+01 9.900000000000000000e+01 1.167190074920654297e+00
9.900000000000000000e+01 9.900000000000000000e+01 1.021338582038879395e+00
1.026000061035156250e+02 9.900000000000000000e+01 8.967353105545043945e-01
1.061999969482421875e+02 9.900000000000000000e+01 7.908557653427124023e-01
1.097999954223632812e+02 9.900000000000000000e+01 6.741216778755187988e-01
1.133999938964843750e+02 9.900000000000000000e+01 6.005230545997619629e-01
1.170000076293945312e+02 9.900000000000000000e+01 5.477547049522399902e-01
1.205999984741210938e+02 9.900000000000000000e+01 4.939452111721038818e-01
1.241999893188476562e+02 9.900000000000000000e+01 4.670247137546539307e-01
1.277999954223632812e+02 9.900000000000000000e+01 4.111727476119995117e-01
1.313999938964843750e+02 9.900000000000000000e+01 3.842040002346038818e-01
1.350000000000000000e+02 9.900000000000000000e+01 3.519655466079711914e-01
1.385999908447265625e+02 9.900000000000000000e+01 3.433018028736114502e-01
1.421999969482421875e+02 9.900000000000000000e+01 3.155121505260467529e-01
1.458000030517578125e+02 9.900000000000000000e+01 3.225259780883789062e-01
1.494000091552734375e+02 9.900000000000000000e+01 3.169449269771575928e-01
1.530000000000000000e+02 9.900000000000000000e+01 3.008564114570617676e-01
1.565999908447265625e+02 9.900000000000000000e+01 3.236499726772308350e-01
1.601999969482421875e+02 9.900000000000000000e+01 3.131361305713653564e-01
1.638000030517578125e+02 9.900000000000000000e+01 2.745501995086669922e-01
1.673999938964843750e+02 9.900000000000000000e+01 3.174683153629302979e-01
1.710000000000000000e+02 9.900000000000000000e+01 2.984986901283264160e-01
1.746000061035156250e+02 9.900000000000000000e+01 3.117952346801757812e-01
1.782000122070312500e+02 9.900000000000000000e+01 2.378794848918914795e-01
1.800000071525573730e+00 1.026000061035156250e+02 2.927231788635253906e-01
5.399999618530273438e+00 1.026000061035156250e+02 2.773165702819824219e-01
9.000000000000000000e+00 1.026000061035156250e+02 2.637132406234741211e-01
1.260000038146972656e+01 1.026000061035156250e+02 3.375291228294372559e-01
1.619999885559082031e+01 1.026000061035156250e+02 3.651967644691467285e-01
1.979999923706054688e+01 1.026000061035156250e+02 4.631662964820861816e-01
2.339999961853027344e+01 1.026000061035156250e+02 5.615721344947814941e-01
2.700000000000000000e+01 1.026000061035156250e+02 6.979501247406005859e-01
3.059999656677246094e+01 1.026000061035156250e+02 7.906071543693542480e-01
3.419999694824218750e+01 1.026000061035156250e+02 9.770880341529846191e-01
3.779999923706054688e+01 1.026000061035156250e+02 1.131177783012390137e+00
4.139999771118164062e+01 1.026000061035156250e+02 1.336912035942077637e+00
4.500000000000000000e+01 1.026000061035156250e+02 1.496939420700073242e+00
4.859999847412109375e+01 1.026000061035156250e+02 1.705547451972961426e+00
5.219999694824218750e+01 1.026000061035156250e+02 1.837657570838928223e+00
5.579999923706054688e+01 1.026000061035156250e+02 1.989103794097900391e+00
5.939999771118164062e+01 1.026000061035156250e+02 2.086107015609741211e+00
6.299999618530273438e+01 1.026000061035156250e+02 2.194953441619873047e+00
6.659999847412109375e+01 1.026000061035156250e+02 2.182382345199584961e+00
7.019999694824218750e+01 1.026000061035156250e+02 2.178035974502563477e+00
7.380000305175781250e+01 1.026000061035156250e+02 2.097149848937988281e+00
7.739999389648437500e+01 1.026000061035156250e+02 1.981266736984252930e+00
8.099999237060546875e+01 1.026000061035156250e+02 1.833934187889099121e+00
8.459999847412109375e+01 1.026000061035156250e+02 1.665670275688171387e+00
8.819999694824218750e+01 1.026000061035156250e+02 1.504198551177978516e+00
9.180000305175781250e+01 1.026000061035156250e+02 1.322578549385070801e+00
9.540000152587890625e+01 1.026000061035156250e+02 1.165361762046813965e+00
9.900000000000000000e+01 1.026000061035156250e+02 1.036260724067687988e+00
1.026000061035156250e+02 1.026000061035156250e+02 9.051987528800964355e-01
1.061999969482421875e+02 1.026000061035156250e+02 7.908098101615905762e-01
1.097999954223632812e+02 1.026000061035156250e+02 7.035395503044128418e-01
1.133999938964843750e+02 1.026000061035156250e+02 6.304639577865600586e-01
1.170000076293945312e+02 1.026000061035156250e+02 5.686908364295959473e-01
1.205999984741210938e+02 1.026000061035156250e+02 5.050873756408691406e-01
1.241999893188476562e+02 1.026000061035156250e+02 4.606362879276275635e-01
1.277999954223632812e+02 1.026000061035156250e+02 4.307889640331268311e-01
1.313999938964843750e+02 1.026000061035156250e+02 3.857690393924713135e-01
1.350000000000000000e+02 1.026000061035156250e+02 3.690072894096374512e-01
1.385999908447265625e+02 1.026000061035156250e+02 3.444357514381408691e-01
1.421999969482421875e+02 1.026000061035156250e+02 3.305156230926513672e-01
1.458000030517578125e+02 1.026000061035156250e+02 3.263102769851684570e-01
1.494000091552734375e+02 1.026000061035156250e+02 3.214411139488220215e-01
1.530000000000000000e+02 1.026000061035156250e+02 3.067692220211029053e-01
1.565999908447265625e+02 1.026000061035156250e+02 3.097171187400817871e-01
1.601999969482421875e+02 1.026000061035156250e+02 3.085457980632781982e-01
1.638000030517578125e+02 1.026000061035156250e+02 3.079785108566284180e-01
1.673999938964843750e+02 1.026000061035156250e+02 3.143214285373687744e-01
1.710000000000000000e+02 1.026000061035156250e+02 3.067500889301300049e-01
1.746000061035156250e+02 1.026000061035156250e+02 2.950176596641540527e-01
1.782000122070312500e+02 1.026000061035156250e+02 3.236228525638580322e-01
1.800000071525573730e+00 1.061999969482421875e+02 2.707729637622833252e-01
5.399999618530273438e+00 1.061999969482421875e+02 2.647190093994140625e-01
9.000000000000000000e+00 1.061999969482421875e+02 2.818329036235809326e-01
1.260000038146972656e+01 1.061999969482421875e+02 3.327022790908813477e-01
1.619999885559082031e+01 1.061999969482421875e+02 3.904244303703308105e-01
1.979999923706054688e+01 1.061999969482421875e+02 4.467673301696777344e-01
2.339999961853027344e+01 1.061999969482421875e+02 5.398656129837036133e-01
2.700000000000000000e+01 1.061999969482421875e+02 6.544581055641174316e-01
3.059999656677246094e+01 1.061999969482421875e+02 7.564841508865356445e-01
3.419999694824218750e+01 1.061999969482421875e+02 9.588305354118347168e-01
3.779999923706054688e+01 1.061999969482421875e+02 1.117518186569213867e+00
4.139999771118164062e+01 1.061999969482421875e+02 1.283195137977600098e+00
4.500000000000000000e+01 1.061999969482421875e+02 1.455343723297119141e+00
4.859999847412109375e+01 1.061999969482421875e+02 1.631053686141967773e+00
5.219999694824218750e+01 1.061999969482421875e+02 1.785766959190368652e+00
5.579999923706054688e+01 1.061999969482421875e+02 1.909254193305969238e+00
5.939999771118164062e+01 1.061999969482421875e+02 2.035369873046875000e+00
6.299999618530273438e+01 1.061999969482421875e+02 2.116819381713867188e+00
6.659999847412109375e+01 1.061999969482421875e+02 2.127183198928833008e+00
7.019999694824218750e+01 1.061999969482421875e+02 2.096267938613891602e+00
7.380000305175781250e+01 1.061999969482421875e+02 2.055214881896972656e+00
7.739999389648437500e+01 1.061999969482421875e+02 1.928639292716979980e+00
8.099999237060546875e+01 1.061999969482421875e+02 1.783034563064575195e+00
8.459999847412109375e+01 1.061999969482421875e+02 1.648574113845825195e+00
8.819999694824218750e+01 1.061999969482421875e+02 1.492834448814392090e+00
9.180000305175781250e+01 1.061999969482421875e+02 1.351456522941589355e+00
9.540000152587890625e+01 1.061999969482421875e+02 1.174529194831848145e+00
9.900000000000000000e+01 1.061999969482421875e+02 1.054280161857604980e+00
1.026000061035156250e+02 1.061999969482421875e+02 9.287034869194030762e-01
1.061999969482421875e+02 1.061999969482421875e+02 8.237255215644836426e-01
1.097999954223632812e+02 1.061999969482421875e+02 7.249950766563415527e-01
1.133999938964843750e+02 1.061999969482421875e+02 6.518333554267883301e-01
1.170000076293945312e+02 1.061999969482421875e+02 5.727828741073608398e-01
1.205999984741210938e+02 1.061999969482421875e+02 5.209383964538574219e-01
1.241999893188476562e+02 1.061999969482421875e+02 4.674403667449951172e-01
1.277999954223632812e+02 1.061999969482421875e+02 4.296668469905853271e-01
1.313999938964843750e+02 1.061999969482421875e+02 3.947006165981292725e-01
1.350000000000000000e+02 1.061999969482421875e+02 3.678532838821411133e-01
1.385999908447265625e+02 1.061999969482421875e+02 3.386009931564331055e-01
1.421999969482421875e+02 1.061999969482421875e+02 3.412179350852966309e-01
1.458000030517578125e+02 1.061999969482421875e+02 3.393690288066864014e-01
1.494000091552734375e+02 1.061999969482421875e+02 3.381182253360748291e-01
1.530000000000000000e+02 1.061999969482421875e+02 3.056788742542266846e-01
1.565999908447265625e+02 1.061999969482421875e+02 3.095320165157318115e-01
1.601999969482421875e+02 1.061999969482421875e+02 2.998459339141845703e-01
1.638000030517578125e+02 1.061999969482421875e+02 2.988395988941192627e-01
1.673999938964843750e+02 1.061999969482421875e+02 3.014560043811798096e-01
1.710000000000000000e+02 1.061999969482421875e+02 3.239412605762481689e-01
1.746000061035156250e+02 1.061999969482421875e+02 2.889562249183654785e-01
1.782000122070312500e+02 1.061999969482421875e+02 2.951537072658538818e-01
1.800000071525573730e+00 1.097999954223632812e+02 2.720755636692047119e-01
5.399999618530273438e+00 1.097999954223632812e+02 2.715582549571990967e-01
9.000000000000000000e+00 1.097999954223632812e+02 2.813506126403808594e-01
1.260000038146972656e+01 1.097999954223632812e+02 3.272677958011627197e-01
1.619999885559082031e+01 1.097999954223632812e+02 3.709481656551361084e-01
1.979999923706054688e+01 1.097999954223632812e+02 4.243069887161254883e-01
2.339999961853027344e+01 1.097999954223632812e+02 5.107012987136840820e-01
2.700000000000000000e+01 1.097999954223632812e+02 6.135704517364501953e-01
3.059999656677246094e+01 1.097999954223632812e+02 7.592793107032775879e-01
3.419999694824218750e+01 1.097999954223632812e+02 9.174723029136657715e-01
3.779999923706054688e+01 1.097999954223632812e+02 1.077415227890014648e+00
4.139999771118164062e+01 1.097999954223632812e+02 1.219492793083190918e+00
4.500000000000000000e+01 1.097999954223632812e+02 1.383722782135009766e+00
4.859999847412109375e+01 1.097999954223632812e+02 1.536879420280456543e+00
5.219999694824218750e+01 1.097999954223632812e+02 1.714842319488525391e+00
5.579999923706054688e+01 1.097999954223632812e+02 1.791985869407653809e+00
5.939999771118164062e+01 1.097999954223632812e+02 1.925148248672485352e+00
6.299999618530273438e+01 1.097999954223632812e+02 2.024188995361328125e+00
6.659999847412109375e+01 1.097999954223632812e+02 2.070405244827270508e+00
7.019999694824218750e+01 1.097999954223632812e+02 2.077500820159912109e+00
7.380000305175781250e+01 1.097999954223632812e+02 2.005658626556396484e+00
7.739999389648437500e+01 1.097999954223632812e+02 1.886430382728576660e+00
8.099999237060546875e+01 1.097999954223632812e+02 1.778040528297424316e+00
8.459999847412109375e+01 1.097999954223632812e+02 1.644574284553527832e+00
8.819999694824218750e+01 1.097999954223632812e+02 1.495359778404235840e+00
9.180000305175781250e+01 1.097999954223632812e+02 1.347849011421203613e+00
9.540000152587890625e+01 1.097999954223632812e+02 1.197701215744018555e+00
9.900000000000000000e+01 1.097999954223632812e+02 1.061673045158386230e+00
1.026000061035156250e+02 1.097999954223632812e+02 9.530301094055175781e-01
1.061999969482421875e+02 1.097999954223632812e+02 8.369147777557373047e-01
1.097999954223632812e+02 1.097999954223632812e+02 7.451413869857788086e-01
1.133999938964843750e+02 1.097999954223632812e+02 6.830509901046752930e-01
1.170000076293945312e+02 1.097999954223632812e+02 6.140472888946533203e-01
1.205999984741210938e+02 1.097999954223632812e+02 5.444265007972717285e-01
1.241999893188476562e+02 1.097999954223632812e+02 5.085918307304382324e-01
1.277999954223632812e+02 1.097999954223632812e+02 4.411210119724273682e-01
1.313999938964843750e+02 1.097999954223632812e+02 4.438251852989196777e-01
1.350000000000000000e+02 1.097999954223632812e+02 4.019564688205718994e-01
1.385999908447265625e+02 1.097999954223632812e+02 3.714900314807891846e-01
1.421999969482421875e+02 1.097999954223632812e+02 3.567617237567901611e-01
1.458000030517578125e+02 1.097999954223632812e+02 3.538691401481628418e-01
1.494000091552734375e+02 1.097999954223632812e+02 3.374837934970855713e-01
1.530000000000000000e+02 1.097999954223632812e+02 3.329850733280181885e-01
1.565999908447265625e+02 1.097999954223632812e+02 3.104444444179534912e-01
1.601999969482421875e+02 1.097999954223632812e+02 3.272968828678131104e-01
1.638000030517578125e+02 1.097999954223632812e+02 3.055990636348724365e-01
1.673999938964843750e+02 1.097999954223632812e+02 2.907004356384277344e-01
1.710000000000000000e+02 1.097999954223632812e+02 2.588582932949066162e-01
1.746000061035156250e+02 1.097999954223632812e+02 3.114862740039825439e-01
1.782000122070312500e+02 1.097999954223632812e+02 3.256976008415222168e-01
1.800000071525573730e+00 1.133999938964843750e+02 2.392217367887496948e-01
5.399999618530273438e+00 1.133999938964843750e+02 2.435386627912521362e-01
9.000000000000000000e+00 1.133999938964843750e+02 2.817168235778808594e-01
1.260000038146972656e+01 1.133999938964843750e+02 2.980564236640930176e-01
1.619999885559082031e+01 1.133999938964843750e+02 3.424836099147796631e-01
1.979999923706054688e+01 1.133999938964843750e+02 4.166270494461059570e-01
2.339999961853027344e+01 1.133999938964843750e+02 5.084748864173889160e-01
2.700000000000000000e+01 1.133999938964843750e+02 6.284092068672180176e-01
3.059999656677246094e+01 1.133999938964843750e+02 7.229601740837097168e-01
3.419999694824218750e+01 1.133999938964843750e+02 8.509707450866699219e-01
3.779999923706054688e+01 1.133999938964843750e+02 1.022279143333435059e+00
4.139999771118164062e+01 1.133999938964843750e+02 1.168340921401977539e+00
4.500000000000000000e+01 1.133999938964843750e+02 1.327413439750671387e+00
4.859999847412109375e+01 1.133999938964843750e+02 1.471405029296875000e+00
5.219999694824218750e+01 1.133999938964843750e+02 1.617151498794555664e+00
5.579999923706054688e+01 1.133999938964843750e+02 1.745711922645568848e+00
5.939999771118164062e+01 1.133999938964843750e+02 1.876508712768554688e+00
6.299999618530273438e+01 1.133999938964843750e+02 1.892121911048889160e+00
6.659999847412109375e+01 1.133999938964843750e+02 1.947757005691528320e+00
7.019999694824218750e+01 1.133999938964843750e+02 1.968317985534667969e+00
7.380000305175781250e+01 1.133999938964843750e+02 1.901036620140075684e+00
7.739999389648437500e+01 1.133999938964843750e+02 1.829627513885498047e+00
8.099999237060546875e+01 1.133999938964843750e+02 1.732130885124206543e+00
8.459999847412109375e+01 1.133999938964843750e+02 1.588331222534179688e+00
8.819999694824218750e+01 1.133999938964843750e+02 1.492752790451049805e+00
9.180000305175781250e+01 1.133999938964843750e+02 1.353477120399475098e+00
9.540000152587890625e+01 1.133999938964843750e+02 1.241043686866760254e+00
9.900000000000000000e+01 1.133999938964843750e+02 1.107324838638305664e+00
1.026000061035156250e+02 1.133999938964843750e+02 9.844444990158081055e-01
1.061999969482421875e+02 1.133999938964843750e+02 8.754664063453674316e-01
1.097999954223632812e+02 1.133999938964843750e+02 7.717768549919128418e-01
1.133999938964843750e+02 1.133999938964843750e+02 6.922306418418884277e-01
1.170000076293945312e+02 1.133999938964843750e+02 6.431667804718017578e-01
1.205999984741210938e+02 1.133999938964843750e+02 5.837081074714660645e-01
1.241999893188476562e+02 1.133999938964843750e+02 5.276072621345520020e-01
1.277999954223632812e+02 1.133999938964843750e+02 4.934922456741333008e-01
1.313999938964843750e+02 1.133999938964843750e+02 4.549364447593688965e-01
1.350000000000000000e+02 1.133999938964843750e+02 4.226846396923065186e-01
1.385999908447265625e+02 1.133999938964843750e+02 3.893749415874481201e-01
1.421999969482421875e+02 1.133999938964843750e+02 3.749063611030578613e-01
1.458000030517578125e+02 1.133999938964843750e+02 3.648357391357421875e-01
1.494000091552734375e+02 1.133999938964843750e+02 3.467199802398681641e-01
1.530000000000000000e+02 1.133999938964843750e+02 3.474012315273284912e-01
1.565999908447265625e+02 1.133999938964843750e+02 3.575183749198913574e-01
1.601999969482421875e+02 1.133999938964843750e+02 3.121524751186370850e-01
1.638000030517578125e+02 1.133999938964843750e+02 2.919396162033081055e-01
1.673999938964843750e+02 1.133999938964843750e+02 2.790123820304870605e-01
1.710000000000000000e+02 1.133999938964843750e+02 2.736197113990783691e-01
1.746000061035156250e+02 1.133999938964843750e+02 3.086373209953308105e-01
1.782000122070312500e+02 1.133999938964843750e+02 3.207849562168121338e-01
1.800000071525573730e+00 1.170000076293945312e+02 2.880414426326751709e-01
5.399999618530273438e+00 1.170000076293945312e+02 2.264611423015594482e-01
9.000000000000000000e+00 1.170000076293945312e+02 2.565575540065765381e-01
1.260000038146972656e+01 1.170000076293945312e+02 3.265995681285858154e-01
1.619999885559082031e+01 1.170000076293945312e+02 3.674739599227905273e-01
1.979999923706054688e+01 1.170000076293945312e+02 4.224865436553955078e-01
2.339999961853027344e+01 1.170000076293945312e+02 4.861741662025451660e-01
2.700000000000000000e+01 1.170000076293945312e+02 5.986523628234863281e-01
3.059999656677246094e+01 1.170000076293945312e+02 7.024198174476623535e-01
3.419999694824218750e+01 1.170000076293945312e+02 8.166549801826477051e-01
3.779999923706054688e+01 1.170000076293945312e+02 9.625355005264282227e-01
4.139999771118164062e+01 1.170000076293945312e+02 1.118944883346557617e+00
4.500000000000000000e+01 1.170000076293945312e+02 1.226312637329101562e+00
4.859999847412109375e+01 1.170000076293945312e+02 1.349686026573181152e+00
5.219999694824218750e+01 1.170000076293945312e+02 1.511377692222595215e+00
5.579999923706054688e+01 1.170000076293945312e+02 1.642395973205566406e+00
5.939999771118164062e+01 1.170000076293945312e+02 1.750774025917053223e+00
6.299999618530273438e+01 1.170000076293945312e+02 1.811164379119873047e+00
6.659999847412109375e+01 1.170000076293945312e+02 1.846458792686462402e+00
7.019999694824218750e+01 1.170000076293945312e+02 1.900695681571960449e+00
7.380000305175781250e+01 1.170000076293945312e+02 1.813005328178405762e+00
7.739999389648437500e+01 1.170000076293945312e+02 1.759922742843627930e+00
8.099999237060546875e+01 1.170000076293945312e+02 1.696188211441040039e+00
8.459999847412109375e+01 1.170000076293945312e+02 1.580740690231323242e+00
8.819999694824218750e+01 1.170000076293945312e+02 1.490672588348388672e+00
9.180000305175781250e+01 1.170000076293945312e+02 1.355038523674011230e+00
9.540000152587890625e+01 1.170000076293945312e+02 1.244434475898742676e+00
9.900000000000000000e+01 1.170000076293945312e+02 1.130890488624572754e+00
1.026000061035156250e+02 1.170000076293945312e+02 9.904528856277465820e-01
1.061999969482421875e+02 1.170000076293945312e+02 9.052718281745910645e-01
1.097999954223632812e+02 1.170000076293945312e+02 8.191789388656616211e-01
1.133999938964843750e+02 1.170000076293945312e+02 7.425693869590759277e-01
1.170000076293945312e+02 1.170000076293945312e+02 6.669737696647644043e-01
1.205999984741210938e+02 1.170000076293945312e+02 6.115479469299316406e-01
1.241999893188476562e+02 1.170000076293945312e+02 5.723010301589965820e-01
1.277999954223632812e+02 1.170000076293945312e+02 5.054181218147277832e-01
1.313999938964843750e+02 1.170000076293945312e+02 4.855303168296813965e-01
1.350000000000000000e+02 1.170000076293945312e+02 4.520477652549743652e-01
1.385999908447265625e+02 1.170000076293945312e+02 4.130270481109619141e-01
1.421999969482421875e+02 1.170000076293945312e+02 4.113766551017761230e-01
1.458000030517578125e+02 1.170000076293945312e+02 3.677496314048767090e-01
1.494000091552734375e+02 1.170000076293945312e+02 3.726542592048645020e-01
1.530000000000000000e+02 1.170000076293945312e+02 3.605230748653411865e-01
1.565999908447265625e+02 1.170000076293945312e+02 3.430091738700866699e-01
1.601999969482421875e+02 1.170000076293945312e+02 3.105267882347106934e-01
1.638000030517578125e+02 1.170000076293945312e+02 2.959727644920349121e-01
1.673999938964843750e+02 1.170000076293945312e+02 2.863766551017761230e-01
1.710000000000000000e+02 1.170000076293945312e+02 2.892479300498962402e-01
1.746000061035156250e+02 1.170000076293945312e+02 3.268263041973114014e-01
1.782000122070312500e+02 1.170000076293945312e+02 2.829213142395019531e-01
1.800000071525573730e+00 1.205999984741210938e+02 2.082521021366119385e-01
5.399999618530273438e+00 1.205999984741210938e+02 2.511607110500335693e-01
9.000000000000000000e+00 1.205999984741210938e+02 2.804955542087554932e-01
1.260000038146972656e+01 1.205999984741210938e+02 2.815370857715606689e-01
1.619999885559082031e+01 1.205999984741210938e+02 3.390868008136749268e-01
1.979999923706054688e+01 1.205999984741210938e+02 4.122741818428039551e-01
2.339999961853027344e+01 1.205999984741210938e+02 4.814217388629913330e-01
2.700000000000000000e+01 1.205999984741210938e+02 5.696088075637817383e-01
3.059999656677246094e+01 1.205999984741210938e+02 6.774604320526123047e-01
3.419999694824218750e+01 1.205999984741210938e+02 7.496901750564575195e-01
3.779999923706054688e+01 1.205999984741210938e+02 8.909566998481750488e-01
4.139999771118164062e+01 1.205999984741210938e+02 1.034526824951171875e+00
4.500000000000000000e+01 1.205999984741210938e+02 1.166558623313903809e+00
4.859999847412109375e+01 1.205999984741210938e+02 1.291797995567321777e+00
5.219999694824218750e+01 1.205999984741210938e+02 1.423720479011535645e+00
5.579999923706054688e+01 1.205999984741210938e+02 1.551130652427673340e+00
5.939999771118164062e+01 1.205999984741210938e+02 1.652358055114746094e+00
6.299999618530273438e+01 1.205999984741210938e+02 1.695439815521240234e+00
6.659999847412109375e+01 1.205999984741210938e+02 1.752507090568542480e+00
7.019999694824218750e+01 1.205999984741210938e+02 1.755773782730102539e+00
7.380000305175781250e+01 1.205999984741210938e+02 1.727498888969421387e+00
7.739999389648437500e+01 1.205999984741210938e+02 1.694361567497253418e+00
8.099999237060546875e+01 1.205999984741210938e+02 1.584224462509155273e+00
8.459999847412109375e+01 1.205999984741210938e+02 1.523686885833740234e+00
8.819999694824218750e+01 1.205999984741210938e+02 1.467661619186401367e+00
9.180000305175781250e+01 1.205999984741210938e+02 1.361902832984924316e+00
9.540000152587890625e+01 1.205999984741210938e+02 1.231077075004577637e+00
9.900000000000000000e+01 1.205999984741210938e+02 1.137307167053222656e+00
1.026000061035156250e+02 1.205999984741210938e+02 1.029316425323486328e+00
1.061999969482421875e+02 1.205999984741210938e+02 9.466847181320190430e-01
1.097999954223632812e+02 1.205999984741210938e+02 8.540255427360534668e-01
1.133999938964843750e+02 1.205999984741210938e+02 7.904238700866699219e-01
1.170000076293945312e+02 1.205999984741210938e+02 7.182579040527343750e-01
1.205999984741210938e+02 1.205999984741210938e+02 6.361891627311706543e-01
1.241999893188476562e+02 1.205999984741210938e+02 5.784870386123657227e-01
1.277999954223632812e+02 1.205999984741210938e+02 5.424934029579162598e-01
1.313999938964843750e+02 1.205999984741210938e+02 5.046900510787963867e-01
1.350000000000000000e+02 1.205999984741210938e+02 4.785801172256469727e-01
1.385999908447265625e+02 1.205999984741210938e+02 4.534119963645935059e-01
1.421999969482421875e+02 1.205999984741210938e+02 4.198711216449737549e-01
1.458000030517578125e+02 1.205999984741210938e+02 4.071625173091888428e-01
1.494000091552734375e+02 1.205999984741210938e+02 3.871989250183105469e-01
1.530000000000000000e+02 1.205999984741210938e+02 3.550687730312347412e-01
1.565999908447265625e+02 1.205999984741210938e+02 3.585306107997894287e-01
1.601999969482421875e+02 1.205999984741210938e+02 3.259793519973754883e-01
1.638000030517578125e+02 1.205999984741210938e+02 3.191643953323364258e-01
1.673999938964843750e+02 1.205999984741210938e+02 3.082749247550964355e-01
1.710000000000000000e+02 1.205999984741210938e+02 2.791261970996856689e-01
1.746000061035156250e+02 1.205999984741210938e+02 3.223328590393066406e-01
1.782000122070312500e+02 1.205999984741210938e+02 2.651147246360778809e-01
1.800000071525573730e+00 1.241999893188476562e+02 2.397446781396865845e-01
5.399999618530273438e+00 1.241999893188476562e+02 2.675932943820953369e-01
9.000000000000000000e+00 1.241999893188476562e+02 2.790317535400390625e-01
1.260000038146972656e+01 1.241999893188476562e+02 3.165757656097412109e-01
1.619999885559082031e+01 1.241999893188476562e+02 3.265331685543060303e-01
1.979999923706054688e+01 1.241999893188476562e+02 3.767406940460205078e-01
2.339999961853027344e+01 1.241999893188476562e+02 4.609003961086273193e-01
2.700000000000000000e+01 1.241999893188476562e+02 5.221389532089233398e-01
3.059999656677246094e+01 1.241999893188476562e+02 6.200872063636779785e-01
3.419999694824218750e+01 1.241999893188476562e+02 7.360838651657104492e-01
3.779999923706054688e+01 1.241999893188476562e+02 8.397400379180908203e-01
4.139999771118164062e+01 1.241999893188476562e+02 9.552159905433654785e-01
4.500000000000000000e+01 1.241999893188476562e+02 1.065687417984008789e+00
4.859999847412109375e+01 1.241999893188476562e+02 1.196687936782836914e+00
5.219999694824218750e+01 1.241999893188476562e+02 1.320353150367736816e+00
5.579999923706054688e+01 1.241999893188476562e+02 1.397982835769653320e+00
5.939999771118164062e+01 1.241999893188476562e+02 1.490893959999084473e+00
6.299999618530273438e+01 1.241999893188476562e+02 1.569849967956542969e+00
6.659999847412109375e+01 1.241999893188476562e+02 1.623098492622375488e+00
7.019999694824218750e+01 1.241999893188476562e+02 1.647127270698547363e+00
7.380000305175781250e+01 1.241999893188476562e+02 1.660517692565917969e+00
7.739999389648437500e+01 1.241999893188476562e+02 1.600850582122802734e+00
8.099999237060546875e+01 1.241999893188476562e+02 1.542288303375244141e+00
8.459999847412109375e+01 1.241999893188476562e+02 1.505087256431579590e+00
8.819999694824218750e+01 1.241999893188476562e+02 1.421449303627014160e+00
9.180000305175781250e+01 1.241999893188476562e+02 1.355369925498962402e+00
9.540000152587890625e+01 1.241999893188476562e+02 1.226914405822753906e+00
9.900000000000000000e+01 1.241999893188476562e+02 1.145443558692932129e+00
1.026000061035156250e+02 1.241999893188476562e+02 1.069051742553710938e+00
1.061999969482421875e+02 1.241999893188476562e+02 9.697777628898620605e-01
1.097999954223632812e+02 1.241999893188476562e+02 9.176763296127319336e-01
1.133999938964843750e+02 1.241999893188476562e+02 8.385692238807678223e-01
1.170000076293945312e+02 1.241999893188476562e+02 7.394191622734069824e-01
1.205999984741210938e+02 1.241999893188476562e+02 7.026584148406982422e-01
1.241999893188476562e+02 1.241999893188476562e+02 6.282333731651306152e-01
1.277999954223632812e+02 1.241999893188476562e+02 5.919545888900756836e-01
1.313999938964843750e+02 1.241999893188476562e+02 5.402699112892150879e-01
1.350000000000000000e+02 1.241999893188476562e+02 5.158381462097167969e-01
1.385999908447265625e+02 1.241999893188476562e+02 4.819618463516235352e-01
1.421999969482421875e+02 1.241999893188476562e+02 4.692942500114440918e-01
1.458000030517578125e+02 1.241999893188476562e+02 4.140316545963287354e-01
1.494000091552734375e+02 1.241999893188476562e+02 4.046404063701629639e-01
1.530000000000000000e+02 1.241999893188476562e+02 3.849846422672271729e-01
1.565999908447265625e+02 1.241999893188476562e+02 3.709171116352081299e-01
1.601999969482421875e+02 1.241999893188476562e+02 3.386115431785583496e-01
1.638000030517578125e+02 1.241999893188476562e+02 3.152038753032684326e-01
1.673999938964843750e+02 1.241999893188476562e+02 3.252975940704345703e-01
1.710000000000000000e+02 1.241999893188476562e+02 2.869302928447723389e-01
1.746000061035156250e+02 1.241999893188476562e+02 3.085894286632537842e-01
1.782000122070312500e+02 1.241999893188476562e+02 3.134269416332244873e-01
1.800000071525573730e+00 1.277999954223632812e+02 3.061792850494384766e-01
5.399999618530273438e+00 1.277999954223632812e+02 2.434376478195190430e-01
9.000000000000000000e+00 1.277999954223632812e+02 2.413692027330398560e-01
1.260000038146972656e+01 1.277999954223632812e+02 3.082855343818664551e-01
1.619999885559082031e+01 1.277999954223632812e+02 3.314411640167236328e-01
1.979999923706054688e+01 1.277999954223632812e+02 3.718266785144805908e-01
2.339999961853027344e+01 1.277999954223632812e+02 4.409899413585662842e-01
2.700000000000000000e+01 1.277999954223632812e+02 4.885047376155853271e-01
3.059999656677246094e+01 1.277999954223632812e+02 6.012362241744995117e-01
3.419999694824218750e+01 1.277999954223632812e+02 6.923044323921203613e-01
3.779999923706054688e+01 1.277999954223632812e+02 7.762324810028076172e-01
4.139999771118164062e+01 1.277999954223632812e+02 8.883545398712158203e-01
4.500000000000000000e+01 1.277999954223632812e+02 1.022752285003662109e+00
4.859999847412109375e+01 1.277999954223632812e+02 1.124900460243225098e+00
5.219999694824218750e+01 1.277999954223632812e+02 1.179222464561462402e+00
5.579999923706054688e+01 1.277999954223632812e+02 1.331881880760192871e+00
5.939999771118164062e+01 1.277999954223632812e+02 1.398530125617980957e+00
6.299999618530273438e+01 1.277999954223632812e+02 1.462476015090942383e+00
6.659999847412109375e+01 1.277999954223632812e+02 1.527664542198181152e+00
7.019999694824218750e+01 1.277999954223632812e+02 1.544619917869567871e+00
7.380000305175781250e+01 1.277999954223632812e+02 1.574996352195739746e+00
7.739999389648437500e+01 1.277999954223632812e+02 1.559590458869934082e+00
8.099999237060546875e+01 1.277999954223632812e+02 1.524839639663696289e+00
8.459999847412109375e+01 1.277999954223632812e+02 1.469695806503295898e+00
8.819999694824218750e+01 1.277999954223632812e+02 1.421383619308471680e+00
9.180000305175781250e+01 1.277999954223632812e+02 1.318518877029418945e+00
9.540000152587890625e+01 1.277999954223632812e+02 1.232401013374328613e+00
9.900000000000000000e+01 1.277999954223632812e+02 1.193473100662231445e+00
1.026000061035156250e+02 1.277999954223632812e+02 1.104379534721374512e+00
1.061999969482421875e+02 1.277999954223632812e+02 1.031427145004272461e+00
1.097999954223632812e+02 1.277999954223632812e+02 9.622660875320434570e-01
1.133999938964843750e+02 1.277999954223632812e+02 8.769249916076660156e-01
1.170000076293945312e+02 1.277999954223632812e+02 8.077772855758666992e-01
1.205999984741210938e+02 1.277999954223632812e+02 7.459333539009094238e-01
1.241999893188476562e+02 1.277999954223632812e+02 6.906555294990539551e-01
1.277999954223632812e+02 1.277999954223632812e+02 6.302977800369262695e-01
1.313999938964843750e+02 1.277999954223632812e+02 5.798743963241577148e-01
1.350000000000000000e+02 1.277999954223632812e+02 5.526948571205139160e-01
1.385999908447265625e+02 1.277999954223632812e+02 5.074617862701416016e-01
1.421999969482421875e+02 1.277999954223632812e+02 4.746564030647277832e-01
1.458000030517578125e+02 1.277999954223632812e+02 4.537934958934783936e-01
1.494000091552734375e+02 1.277999954223632812e+02 4.200509488582611084e-01
1.530000000000000000e+02 1.277999954223632812e+02 4.026300013065338135e-01
1.565999908447265625e+02 1.277999954223632812e+02 3.772996962070465088e-01
1.601999969482421875e+02 1.277999954223632812e+02 3.466041684150695801e-01
1.638000030517578125e+02 1.277999954223632812e+02 3.284927904605865479e-01
1.673999938964843750e+02 1.277999954223632812e+02 2.890202403068542480e-01
1.710000000000000000e+02 1.277999954223632812e+02 3.062852621078491211e-01
1.746000061035156250e+02 1.277999954223632812e+02 3.022990226745605469e-01
1.782000122070312500e+02 1.277999954223632812e+02 2.723854482173919678e-01
1.800000071525573730e+00 1.313999938964843750e+02 2.617302536964416504e-01
5.399999618530273438e+00 1.313999938964843750e+02 2.404588758945465088e-01
9.000000000000000000e+00 1.313999938964843750e+02 2.499775290489196777e-01
1.260000038146972656e+01 1.313999938964843750e+02 2.680791914463043213e-01
1.619999885559082031e+01 1.313999938964843750e+02 3.184251785278320312e-01
1.979999923706054688e+01 1.313999938964843750e+02 3.624999523162841797e-01
2.339999961853027344e+01 1.313999938964843750e+02 4.141087532043457031e-01
2.700000000000000000e+01 1.313999938964843750e+02 4.714830815792083740e-01
3.059999656677246094e+01 1.313999938964843750e+02 5.544378161430358887e-01
3.419999694824218750e+01 1.313999938964843750e+02 6.412417292594909668e-01
3.779999923706054688e+01 1.313999938964843750e+02 7.223079800605773926e-01
4.139999771118164062e+01 1.313999938964843750e+02 8.158200979232788086e-01
4.500000000000000000e+01 1.313999938964843750e+02 9.185900688171386719e-01
4.859999847412109375e+01 1.313999938964843750e+02 1.054604053497314453e+00
5.219999694824218750e+01 1.313999938964843750e+02 1.089942336082458496e+00
5.579999923706054688e+01 1.313999938964843750e+02 1.203345537185668945e+00
5.939999771118164062e+01 1.313999938964843750e+02 1.266697168350219727e+00
6.299999618530273438e+01 1.313999938964843750e+02 1.350556015968322754e+00
6.659999847412109375e+01 1.313999938964843750e+02 1.421856403350830078e+00
7.019999694824218750e+01 1.313999938964843750e+02 1.443098902702331543e+00
7.380000305175781250e+01 1.313999938964843750e+02 1.467616558074951172e+00
7.739999389648437500e+01 1.313999938964843750e+02 1.491360068321228027e+00
8.099999237060546875e+01 1.313999938964843750e+02 1.478051781654357910e+00
8.459999847412109375e+01 1.313999938964843750e+02 1.450559139251708984e+00
8.819999694824218750e+01 1.313999938964843750e+02 1.400924205780029297e+00
9.180000305175781250e+01 1.313999938964843750e+02 1.338585853576660156e+00
9.540000152587890625e+01 1.313999938964843750e+02 1.250631928443908691e+00
9.900000000000000000e+01 1.313999938964843750e+02 1.168797612190246582e+00
1.026000061035156250e+02 1.313999938964843750e+02 1.125710010528564453e+00
1.061999969482421875e+02 1.313999938964843750e+02 1.052030324935913086e+00
1.097999954223632812e+02 1.313999938964843750e+02 9.963983893394470215e-01
1.133999938964843750e+02 1.313999938964843750e+02 9.225041866302490234e-01
1.170000076293945312e+02 1.313999938964843750e+02 8.420774340629577637e-01
1.205999984741210938e+02 1.313999938964843750e+02 7.731871604919433594e-01
1.241999893188476562e+02 1.313999938964843750e+02 7.501791715621948242e-01
1.277999954223632812e+02 1.313999938964843750e+02 6.568219661712646484e-01
1.313999938964843750e+02 1.313999938964843750e+02 6.049201488494873047e-01
1.350000000000000000e+02 1.313999938964843750e+02 5.854688286781311035e-01
1.385999908447265625e+02 1.313999938964843750e+02 5.488691329956054688e-01
1.421999969482421875e+02 1.313999938964843750e+02 5.252228379249572754e-01
1.458000030517578125e+02 1.313999938964843750e+02 4.592069983482360840e-01
1.494000091552734375e+02 1.313999938964843750e+02 4.456337988376617432e-01
1.530000000000000000e+02 1.313999938964843750e+02 4.226673245429992676e-01
1.565999908447265625e+02 1.313999938964843750e+02 3.713507950305938721e-01
1.601999969482421875e+02 1.313999938964843750e+02 3.613946139812469482e-01
1.638000030517578125e+02 1.313999938964843750e+02 3.380890786647796631e-01
1.673999938964843750e+02 1.313999938964843750e+02 3.077781796455383301e-01
1.710000000000000000e+02 1.313999938964843750e+02 3.254719972610473633e-01
1.746000061035156250e+02 1.313999938964843750e+02 2.775100767612457275e-01
1.782000122070312500e+02 1.313999938964843750e+02 2.669102847576141357e-01
1.800000071525573730e+00 1.350000000000000000e+02 1.942434012889862061e-01
5.399999618530273438e+00 1.350000000000000000e+02 2.583078742027282715e-01
9.000000000000000000e+00 1.350000000000000000e+02 2.752820253372192383e-01
1.260000038146972656e+01 1.350000000000000000e+02 2.744257748126983643e-01
1.619999885559082031e+01 1.350000000000000000e+02 3.069625496864318848e-01
1.979999923706054688e+01 1.350000000000000000e+02 3.716748058795928955e-01
2.339999961853027344e+01 1.350000000000000000e+02 4.042031168937683105e-01
2.700000000000000000e+01 1.350000000000000000e+02 4.463878571987152100e-01
3.059999656677246094e+01 1.350000000000000000e+02 5.136684775352478027e-01
3.419999694824218750e+01 1.350000000000000000e+02 5.777341723442077637e-01
3.779999923706054688e+01 1.350000000000000000e+02 6.627787351608276367e-01
4.139999771118164062e+01 1.350000000000000000e+02 7.472274303436279297e-01
4.500000000000000000e+01 1.350000000000000000e+02 8.612387180328369141e-01
4.859999847412109375e+01 1.350000000000000000e+02 9.572829604148864746e-01
5.219999694824218750e+01 1.350000000000000000e+02 1.029760122299194336e+00
5.579999923706054688e+01 1.350000000000000000e+02 1.106352567672729492e+00
5.939999771118164062e+01 1.350000000000000000e+02 1.190550923347473145e+00
6.299999618530273438e+01 1.350000000000000000e+02 1.259754896163940430e+00
6.659999847412109375e+01 1.350000000000000000e+02 1.320845842361450195e+00
7.019999694824218750e+01 1.350000000000000000e+02 1.356979012489318848e+00
7.380000305175781250e+01 1.350000000000000000e+02 1.382108449935913086e+00
7.739999389648437500e+01 1.350000000000000000e+02 1.415974020957946777e+00
8.099999237060546875e+01 1.350000000000000000e+02 1.406895756721496582e+00
8.459999847412109375e+01 1.350000000000000000e+02 1.387028217315673828e+00
8.819999694824218750e+01 1.350000000000000000e+02 1.364962100982666016e+00
9.180000305175781250e+01 1.350000000000000000e+02 1.312613844871520996e+00
9.540000152587890625e+01 1.350000000000000000e+02 1.240445971488952637e+00
9.900000000000000000e+01 1.350000000000000000e+02 1.202161908149719238e+00
1.026000061035156250e+02 1.350000000000000000e+02 1.161035060882568359e+00
1.061999969482421875e+02 1.350000000000000000e+02 1.108769893646240234e+00
1.097999954223632812e+02 1.350000000000000000e+02 1.042083382606506348e+00
1.133999938964843750e+02 1.350000000000000000e+02 9.667825698852539062e-01
1.170000076293945312e+02 1.350000000000000000e+02 9.150491952896118164e-01
1.205999984741210938e+02 1.350000000000000000e+02 8.337384462356567383e-01
1.241999893188476562e+02 1.350000000000000000e+02 8.102915287017822266e-01
1.277999954223632812e+02 1.350000000000000000e+02 7.282147407531738281e-01
1.313999938964843750e+02 1.350000000000000000e+02 6.490648984909057617e-01
1.350000000000000000e+02 1.350000000000000000e+02 6.097791790962219238e-01
1.385999908447265625e+02 1.350000000000000000e+02 6.052447557449340820e-01
1.421999969482421875e+02 1.350000000000000000e+02 5.359284877777099609e-01
1.458000030517578125e+02 1.350000000000000000e+02 5.036363005638122559e-01
1.494000091552734375e+02 1.350000000000000000e+02 4.671428203582763672e-01
1.530000000000000000e+02 1.350000000000000000e+02 4.453943073749542236e-01
1.565999908447265625e+02 1.350000000000000000e+02 4.041572809219360352e-01
1.601999969482421875e+02 1.350000000000000000e+02 3.556266427040100098e-01
1.638000030517578125e+02 1.350000000000000000e+02 3.268775343894958496e-01
1.673999938964843750e+02 1.350000000000000000e+02 3.498847186565399170e-01
1.710000000000000000e+02 1.350000000000000000e+02 3.035013973712921143e-01
1.746000061035156250e+02 1.350000000000000000e+02 2.736455202102661133e-01
1.782000122070312500e+02 1.350000000000000000e+02 2.770993411540985107e-01
1.800000071525573730e+00 1.385999908447265625e+02 2.481327056884765625e-01
5.399999618530273438e+00 1.385999908447265625e+02 2.386821508407592773e-01
9.000000000000000000e+00 1.385999908447265625e+02 2.595307230949401855e-01
1.260000038146972656e+01 1.385999908447265625e+02 2.741074562072753906e-01
1.619999885559082031e+01 1.385999908447265625e+02 3.220776021480560303e-01
1.979999923706054688e+01 1.385999908447265625e+02 3.421817719936370850e-01
2.339999961853027344e+01 1.385999908447265625e+02 3.721798956394195557e-01
2.700000000000000000e+01 1.385999908447265625e+02 4.305926263332366943e-01
3.059999656677246094e+01 1.385999908447265625e+02 5.037879347801208496e-01
3.419999694824218750e+01 1.385999908447265625e+02 5.505732893943786621e-01
3.779999923706054688e+01 1.385999908447265625e+02 6.247759461402893066e-01
4.139999771118164062e+01 1.385999908447265625e+02 6.896346211433410645e-01
4.500000000000000000e+01 1.385999908447265625e+02 7.638309001922607422e-01
4.859999847412109375e+01 1.385999908447265625e+02 8.537993431091308594e-01
5.219999694824218750e+01 1.385999908447265625e+02 9.205309748649597168e-01
5.579999923706054688e+01 1.385999908447265625e+02 9.982535839080810547e-01
5.939999771118164062e+01 1.385999908447265625e+02 1.090719461441040039e+00
6.299999618530273438e+01 1.385999908447265625e+02 1.168032765388488770e+00
6.659999847412109375e+01 1.385999908447265625e+02 1.209256649017333984e+00
7.019999694824218750e+01 1.385999908447265625e+02 1.271278738975524902e+00
7.380000305175781250e+01 1.385999908447265625e+02 1.316275835037231445e+00
7.739999389648437500e+01 1.385999908447265625e+02 1.329135060310363770e+00
8.099999237060546875e+01 1.385999908447265625e+02 1.345614433288574219e+00
8.459999847412109375e+01 1.385999908447265625e+02 1.356053233146667480e+00
8.819999694824218750e+01 1.385999908447265625e+02 1.342718958854675293e+00
9.180000305175781250e+01 1.385999908447265625e+02 1.330811023712158203e+00
9.540000152587890625e+01 1.385999908447265625e+02 1.295174479484558105e+00
9.900000000000000000e+01 1.385999908447265625e+02 1.246007919311523438e+00
1.026000061035156250e+02 1.385999908447265625e+02 1.185058593750000000e+00
1.061999969482421875e+02 1.385999908447265625e+02 1.156084537506103516e+00
1.097999954223632812e+02 1.385999908447265625e+02 1.071844816207885742e+00
1.133999938964843750e+02 1.385999908447265625e+02 1.046061515808105469e+00
1.170000076293945312e+02 1.385999908447265625e+02 9.631179571151733398e-01
1.205999984741210938e+02 1.385999908447265625e+02 8.936786055564880371e-01
1.241999893188476562e+02 1.385999908447265625e+02 8.502861261367797852e-01
1.277999954223632812e+02 1.385999908447265625e+02 7.859434485435485840e-01
1.313999938964843750e+02 1.385999908447265625e+02 7.348113059997558594e-01
1.350000000000000000e+02 1.385999908447265625e+02 6.715741753578186035e-01
1.385999908447265625e+02 1.385999908447265625e+02 6.389535665512084961e-01
1.421999969482421875e+02 1.385999908447265625e+02 5.802549123764038086e-01
1.458000030517578125e+02 1.385999908447265625e+02 5.257705450057983398e-01
1.494000091552734375e+02 1.385999908447265625e+02 5.112417340278625488e-01
1.530000000000000000e+02 1.385999908447265625e+02 4.615507423877716064e-01
1.565999908447265625e+02 1.385999908447265625e+02 4.160610139369964600e-01
1.601999969482421875e+02 1.385999908447265625e+02 3.965284228324890137e-01
1.638000030517578125e+02 1.385999908447265625e+02 3.504523932933807373e-01
1.673999938964843750e+02 1.385999908447265625e+02 3.411657512187957764e-01
1.710000000000000000e+02 1.385999908447265625e+02 3.022299110889434814e-01
1.746000061035156250e+02 1.385999908447265625e+02 3.149675428867340088e-01
1.782000122070312500e+02 1.385999908447265625e+02 2.471815645694732666e-01
1.800000071525573730e+00 1.421999969482421875e+02 2.374422848224639893e-01
5.399999618530273438e+00 1.421999969482421875e+02 2.684057950973510742e-01
9.000000000000000000e+00 1.421999969482421875e+02 2.676210403442382812e-01
1.260000038146972656e+01 1.421999969482421875e+02 2.686458230018615723e-01
1.619999885559082031e+01 1.421999969482421875e+02 3.028795719146728516e-01
1.979999923706054688e+01 1.421999969482421875e+02 3.281307220458984375e-01
2.339999961853027344e+01 1.421999969482421875e+02 3.562812507152557373e-01
2.700000000000000000e+01 1.421999969482421875e+02 4.308339357376098633e-01
3.059999656677246094e+01 1.421999969482421875e+02 4.672932326793670654e-01
3.419999694824218750e+01 1.421999969482421875e+02 5.041072964668273926e-01
3.779999923706054688e+01 1.421999969482421875e+02 5.719627141952514648e-01
4.139999771118164062e+01 1.421999969482421875e+02 6.303119659423828125e-01
4.500000000000000000e+01 1.421999969482421875e+02 6.876323223114013672e-01
4.859999847412109375e+01 1.421999969482421875e+02 7.576811313629150391e-01
5.219999694824218750e+01 1.421999969482421875e+02 8.439545035362243652e-01
5.579999923706054688e+01 1.421999969482421875e+02 9.195911288261413574e-01
5.939999771118164062e+01 1.421999969482421875e+02 1.013644933700561523e+00
6.299999618530273438e+01 1.421999969482421875e+02 1.068329691886901855e+00
6.659999847412109375e+01 1.421999969482421875e+02 1.119980216026306152e+00
7.019999694824218750e+01 1.421999969482421875e+02 1.187194228172302246e+00
7.380000305175781250e+01 1.421999969482421875e+02 1.214636564254760742e+00
7.739999389648437500e+01 1.421999969482421875e+02 1.259891271591186523e+00
8.099999237060546875e+01 1.421999969482421875e+02 1.273777723312377930e+00
8.459999847412109375e+01 1.421999969482421875e+02 1.306501388549804688e+00
8.819999694824218750e+01 1.421999969482421875e+02 1.319052338600158691e+00
9.180000305175781250e+01 1.421999969482421875e+02 1.308463573455810547e+00
9.540000152587890625e+01 1.421999969482421875e+02 1.294392347335815430e+00
9.900000000000000000e+01 1.421999969482421875e+02 1.266722083091735840e+00
1.026000061035156250e+02 1.421999969482421875e+02 1.241496562957763672e+00
1.061999969482421875e+02 1.421999969482421875e+02 1.214769721031188965e+00
1.097999954223632812e+02 1.421999969482421875e+02 1.154938936233520508e+00
1.133999938964843750e+02 1.421999969482421875e+02 1.100722312927246094e+00
1.170000076293945312e+02 1.421999969482421875e+02 1.016834855079650879e+00
1.205999984741210938e+02 1.421999969482421875e+02 9.698156714439392090e-01
1.241999893188476562e+02 1.421999969482421875e+02 9.164814352989196777e-01
1.277999954223632812e+02 1.421999969482421875e+02 8.564932346343994141e-01
1.313999938964843750e+02 1.421999969482421875e+02 7.793946266174316406e-01
1.350000000000000000e+02 1.421999969482421875e+02 7.244063615798950195e-01
1.385999908447265625e+02 1.421999969482421875e+02 6.771418452262878418e-01
1.421999969482421875e+02 1.421999969482421875e+02 6.172015070915222168e-01
1.458000030517578125e+02 1.421999969482421875e+02 5.735214948654174805e-01
1.494000091552734375e+02 1.421999969482421875e+02 5.038117766380310059e-01
1.530000000000000000e+02 1.421999969482421875e+02 4.757131040096282959e-01
1.565999908447265625e+02 1.421999969482421875e+02 4.139247834682464600e-01
1.601999969482421875e+02 1.421999969482421875e+02 3.836782872676849365e-01
1.638000030517578125e+02 1.421999969482421875e+02 3.625574409961700439e-01
1.673999938964843750e+02 1.421999969482421875e+02 3.333241343498229980e-01
1.710000000000000000e+02 1.421999969482421875e+02 2.919799387454986572e-01
1.746000061035156250e+02 1.421999969482421875e+02 2.636469304561614990e-01
1.782000122070312500e+02 1.421999969482421875e+02 2.461255043745040894e-01
1.800000071525573730e+00 1.458000030517578125e+02 2.050912976264953613e-01
5.399999618530273438e+00 1.458000030517578125e+02 2.367932498455047607e-01
9.000000000000000000e+00 1.458000030517578125e+02 2.777915298938751221e-01
1.260000038146972656e+01 1.458000030517578125e+02 2.620788216590881348e-01
1.619999885559082031e+01 1.458000030517578125e+02 2.551968693733215332e-01
1.979999923706054688e+01 1.458000030517578125e+02 3.142599761486053467e-01
2.339999961853027344e+01 1.458000030517578125e+02 3.471409976482391357e-01
2.700000000000000000e+01 1.458000030517578125e+02 4.041197001934051514e-01
3.059999656677246094e+01 1.458000030517578125e+02 4.457893967628479004e-01
3.419999694824218750e+01 1.458000030517578125e+02 4.859596490859985352e-01
3.779999923706054688e+01 1.458000030517578125e+02 5.246295928955078125e-01
4.139999771118164062e+01 1.458000030517578125e+02 5.946790575981140137e-01
4.500000000000000000e+01 1.458000030517578125e+02 6.455335021018981934e-01
4.859999847412109375e+01 1.458000030517578125e+02 6.949053406715393066e-01
5.219999694824218750e+01 1.458000030517578125e+02 7.630165815353393555e-01
5.579999923706054688e+01 1.458000030517578125e+02 8.536329865455627441e-01
5.939999771118164062e+01 1.458000030517578125e+02 9.253767728805541992e-01
6.299999618530273438e+01 1.458000030517578125e+02 9.818698763847351074e-01
6.659999847412109375e+01 1.458000030517578125e+02 1.041801095008850098e+00
7.019999694824218750e+01 1.458000030517578125e+02 1.111462235450744629e+00
7.380000305175781250e+01 1.458000030517578125e+02 1.172634601593017578e+00
7.739999389648437500e+01 1.458000030517578125e+02 1.211756706237792969e+00
8.099999237060546875e+01 1.458000030517578125e+02 1.236746907234191895e+00
8.459999847412109375e+01 1.458000030517578125e+02 1.262277841567993164e+00
8.819999694824218750e+01 1.458000030517578125e+02 1.285556793212890625e+00
9.180000305175781250e+01 1.458000030517578125e+02 1.299674272537231445e+00
9.540000152587890625e+01 1.458000030517578125e+02 1.309812068939208984e+00
9.900000000000000000e+01 1.458000030517578125e+02 1.301563382148742676e+00
1.026000061035156250e+02 1.458000030517578125e+02 1.262838482856750488e+00
1.061999969482421875e+02 1.458000030517578125e+02 1.236628770828247070e+00
1.097999954223632812e+02 1.458000030517578125e+02 1.231934905052185059e+00
1.133999938964843750e+02 1.458000030517578125e+02 1.168891906738281250e+00
1.170000076293945312e+02 1.458000030517578125e+02 1.084032297134399414e+00
1.205999984741210938e+02 1.458000030517578125e+02 1.034265160560607910e+00
1.241999893188476562e+02 1.458000030517578125e+02 9.618597030639648438e-01
1.277999954223632812e+02 1.458000030517578125e+02 8.933948874473571777e-01
1.313999938964843750e+02 1.458000030517578125e+02 8.365748524665832520e-01
1.350000000000000000e+02 1.458000030517578125e+02 7.822256088256835938e-01
1.385999908447265625e+02 1.458000030517578125e+02 7.161930799484252930e-01
1.421999969482421875e+02 1.458000030517578125e+02 6.461139321327209473e-01
1.458000030517578125e+02 1.458000030517578125e+02 5.926282405853271484e-01
1.494000091552734375e+02 1.458000030517578125e+02 5.416806936264038086e-01
1.530000000000000000e+02 1.458000030517578125e+02 4.945654273033142090e-01
1.565999908447265625e+02 1.458000030517578125e+02 4.156147539615631104e-01
1.601999969482421875e+02 1.458000030517578125e+02 3.798424303531646729e-01
1.638000030517578125e+02 1.458000030517578125e+02 3.678174316883087158e-01
1.673999938964843750e+02 1.458000030517578125e+02 3.463915288448333740e-01
1.710000000000000000e+02 1.458000030517578125e+02 3.050241470336914062e-01
1.746000061035156250e+02 1.458000030517578125e+02 2.762001752853393555e-01
1.782000122070312500e+02 1.458000030517578125e+02 2.617851495742797852e-01
1.800000071525573730e+00 1.494000091552734375e+02 2.153644412755966187e-01
5.399999618530273438e+00 1.494000091552734375e+02 2.124926894903182983e-01
9.000000000000000000e+00 1.494000091552734375e+02 2.662529945373535156e-01
1.260000038146972656e+01 1.494000091552734375e+02 2.798570990562438965e-01
1.619999885559082031e+01 1.494000091552734375e+02 2.894049584865570068e-01
1.979999923706054688e+01 1.494000091552734375e+02 3.043653070926666260e-01
2.339999961853027344e+01 1.494000091552734375e+02 3.358371555805206299e-01
2.700000000000000000e+01 1.494000091552734375e+02 3.614610731601715088e-01
3.059999656677246094e+01 1.494000091552734375e+02 4.006892442703247070e-01
3.419999694824218750e+01 1.494000091552734375e+02 4.538955688476562500e-01
3.779999923706054688e+01 1.494000091552734375e+02 4.924405813217163086e-01
4.139999771118164062e+01 1.494000091552734375e+02 5.407234430313110352e-01
4.500000000000000000e+01 1.494000091552734375e+02 5.885185003280639648e-01
4.859999847412109375e+01 1.494000091552734375e+02 6.544790267944335938e-01
5.219999694824218750e+01 1.494000091552734375e+02 7.207151651382446289e-01
5.579999923706054688e+01 1.494000091552734375e+02 7.798201441764831543e-01
5.939999771118164062e+01 1.494000091552734375e+02 8.527814745903015137e-01
6.299999618530273438e+01 1.494000091552734375e+02 9.032842516899108887e-01
6.659999847412109375e+01 1.494000091552734375e+02 9.907827377319335938e-01
7.019999694824218750e+01 1.494000091552734375e+02 1.041983962059020996e+00
7.380000305175781250e+01 1.494000091552734375e+02 1.101769804954528809e+00
7.739999389648437500e+01 1.494000091552734375e+02 1.134568929672241211e+00
8.099999237060546875e+01 1.494000091552734375e+02 1.196401357650756836e+00
8.459999847412109375e+01 1.494000091552734375e+02 1.214093089103698730e+00
8.819999694824218750e+01 1.494000091552734375e+02 1.284353971481323242e+00
9.180000305175781250e+01 1.494000091552734375e+02 1.281251072883605957e+00
9.540000152587890625e+01 1.494000091552734375e+02 1.292641639709472656e+00
9.900000000000000000e+01 1.494000091552734375e+02 1.295126199722290039e+00
1.026000061035156250e+02 1.494000091552734375e+02 1.317585468292236328e+00
1.061999969482421875e+02 1.494000091552734375e+02 1.269497275352478027e+00
1.097999954223632812e+02 1.494000091552734375e+02 1.252778649330139160e+00
1.133999938964843750e+02 1.494000091552734375e+02 1.204872250556945801e+00
1.170000076293945312e+02 1.494000091552734375e+02 1.150030136108398438e+00
1.205999984741210938e+02 1.494000091552734375e+02 1.104298949241638184e+00
1.241999893188476562e+02 1.494000091552734375e+02 1.023577332496643066e+00
1.277999954223632812e+02 1.494000091552734375e+02 9.592657685279846191e-01
1.313999938964843750e+02 1.494000091552734375e+02 9.063475728034973145e-01
1.350000000000000000e+02 1.494000091552734375e+02 8.428454995155334473e-01
1.385999908447265625e+02 1.494000091552734375e+02 7.824581265449523926e-01
1.421999969482421875e+02 1.494000091552734375e+02 7.032470107078552246e-01
1.458000030517578125e+02 1.494000091552734375e+02 6.201494932174682617e-01
1.494000091552734375e+02 1.494000091552734375e+02 5.681933164596557617e-01
1.530000000000000000e+02 1.494000091552734375e+02 5.000995397567749023e-01
1.565999908447265625e+02 1.494000091552734375e+02 4.544512927532196045e-01
1.601999969482421875e+02 1.494000091552734375e+02 3.974921703338623047e-01
1.638000030517578125e+02 1.494000091552734375e+02 3.719541430473327637e-01
1.673999938964843750e+02 1.494000091552734375e+02 3.538396358489990234e-01
1.710000000000000000e+02 1.494000091552734375e+02 2.995292544364929199e-01
1.746000061035156250e+02 1.494000091552734375e+02 3.310896754264831543e-01
1.782000122070312500e+02 1.494000091552734375e+02 2.484248131513595581e-01
1.800000071525573730e+00 1.530000000000000000e+02 2.592810392379760742e-01
5.399999618530273438e+00 1.530000000000000000e+02 2.302123606204986572e-01
9.000000000000000000e+00 1.530000000000000000e+02 2.438575327396392822e-01
1.260000038146972656e+01 1.530000000000000000e+02 2.459771037101745605e-01
1.619999885559082031e+01 1.530000000000000000e+02 2.847672998905181885e-01
1.979999923706054688e+01 1.530000000000000000e+02 3.023313581943511963e-01
2.339999961853027344e+01 1.530000000000000000e+02 3.189956843852996826e-01
2.700000000000000000e+01 1.530000000000000000e+02 3.431624770164489746e-01
3.059999656677246094e+01 1.530000000000000000e+02 3.728167116641998291e-01
3.419999694824218750e+01 1.530000000000000000e+02 3.978271484375000000e-01
3.779999923706054688e+01 1.530000000000000000e+02 4.419701993465423584e-01
4.139999771118164062e+01 1.530000000000000000e+02 4.982360005378723145e-01
4.500000000000000000e+01 1.530000000000000000e+02 5.675105452537536621e-01
4.859999847412109375e+01 1.530000000000000000e+02 6.053842902183532715e-01
5.219999694824218750e+01 1.530000000000000000e+02 6.451389789581298828e-01
5.579999923706054688e+01 1.530000000000000000e+02 7.264828681945800781e-01
5.939999771118164062e+01 1.530000000000000000e+02 7.653263211250305176e-01
6.299999618530273438e+01 1.530000000000000000e+02 8.381739854812622070e-01
6.659999847412109375e+01 1.530000000000000000e+02 9.029999375343322754e-01
7.019999694824218750e+01 1.530000000000000000e+02 9.694493412971496582e-01
7.380000305175781250e+01 1.530000000000000000e+02 1.040480494499206543e+00
7.739999389648437500e+01 1.530000000000000000e+02 1.092873215675354004e+00
8.099999237060546875e+01 1.530000000000000000e+02 1.158175826072692871e+00
8.459999847412109375e+01 1.530000000000000000e+02 1.196574568748474121e+00
8.819999694824218750e+01 1.530000000000000000e+02 1.241237759590148926e+00
9.180000305175781250e+01 1.530000000000000000e+02 1.286456227302551270e+00
9.540000152587890625e+01 1.530000000000000000e+02 1.309607625007629395e+00
9.900000000000000000e+01 1.530000000000000000e+02 1.337087154388427734e+00
1.026000061035156250e+02 1.530000000000000000e+02 1.328536748886108398e+00
1.061999969482421875e+02 1.530000000000000000e+02 1.333696007728576660e+00
1.097999954223632812e+02 1.530000000000000000e+02 1.294476151466369629e+00
1.133999938964843750e+02 1.530000000000000000e+02 1.254629731178283691e+00
1.170000076293945312e+02 1.530000000000000000e+02 1.235745787620544434e+00
1.205999984741210938e+02 1.530000000000000000e+02 1.148525238037109375e+00
1.241999893188476562e+02 1.530000000000000000e+02 1.078932881355285645e+00
1.277999954223632812e+02 1.530000000000000000e+02 1.030773758888244629e+00
1.313999938964843750e+02 1.530000000000000000e+02 9.445059895515441895e-01
1.350000000000000000e+02 1.530000000000000000e+02 8.878973126411437988e-01
1.385999908447265625e+02 1.530000000000000000e+02 8.292145133018493652e-01
1.421999969482421875e+02 1.530000000000000000e+02 7.374134659767150879e-01
1.458000030517578125e+02 1.530000000000000000e+02 6.369301676750183105e-01
1.494000091552734375e+02 1.530000000000000000e+02 5.640929937362670898e-01
1.530000000000000000e+02 1.530000000000000000e+02 5.409734249114990234e-01
1.565999908447265625e+02 1.530000000000000000e+02 4.622451066970825195e-01
1.601999969482421875e+02 1.530000000000000000e+02 4.193561971187591553e-01
1.638000030517578125e+02 1.530000000000000000e+02 3.660446107387542725e-01
1.673999938964843750e+02 1.530000000000000000e+02 3.382031321525573730e-01
1.710000000000000000e+02 1.530000000000000000e+02 3.048687279224395752e-01
1.746000061035156250e+02 1.530000000000000000e+02 2.840693891048431396e-01
1.782000122070312500e+02 1.530000000000000000e+02 2.309317439794540405e-01
1.800000071525573730e+00 1.565999908447265625e+02 2.469036877155303955e-01
5.399999618530273438e+00 1.565999908447265625e+02 2.518884539604187012e-01
9.000000000000000000e+00 1.565999908447265625e+02 2.497716844081878662e-01
1.260000038146972656e+01 1.565999908447265625e+02 2.946275174617767334e-01
1.619999885559082031e+01 1.565999908447265625e+02 2.648476064205169678e-01
1.979999923706054688e+01 1.565999908447265625e+02 2.958908379077911377e-01
2.339999961853027344e+01 1.565999908447265625e+02 2.985695898532867432e-01
2.700000000000000000e+01 1.565999908447265625e+02 3.258640468120574951e-01
3.059999656677246094e+01 1.565999908447265625e+02 3.611827790737152100e-01
3.419999694824218750e+01 1.565999908447265625e+02 3.898942470550537109e-01
3.779999923706054688e+01 1.565999908447265625e+02 4.153561294078826904e-01
4.139999771118164062e+01 1.565999908447265625e+02 4.640698730945587158e-01
4.500000000000000000e+01 1.565999908447265625e+02 5.159548521041870117e-01
4.859999847412109375e+01 1.565999908447265625e+02 5.452992320060729980e-01
5.219999694824218750e+01 1.565999908447265625e+02 6.148864030838012695e-01
5.579999923706054688e+01 1.565999908447265625e+02 6.607812047004699707e-01
5.939999771118164062e+01 1.565999908447265625e+02 7.433828115463256836e-01
6.299999618530273438e+01 1.565999908447265625e+02 7.844942212104797363e-01
6.659999847412109375e+01 1.565999908447265625e+02 8.447892665863037109e-01
7.019999694824218750e+01 1.565999908447265625e+02 9.493733644485473633e-01
7.380000305175781250e+01 1.565999908447265625e+02 9.820240139961242676e-01
7.739999389648437500e+01 1.565999908447265625e+02 1.051148891448974609e+00
8.099999237060546875e+01 1.565999908447265625e+02 1.126963973045349121e+00
8.459999847412109375e+01 1.565999908447265625e+02 1.179101824760437012e+00
8.819999694824218750e+01 1.565999908447265625e+02 1.224659085273742676e+00
9.180000305175781250e+01 1.565999908447265625e+02 1.277119874954223633e+00
9.540000152587890625e+01 1.565999908447265625e+02 1.316038012504577637e+00
9.900000000000000000e+01 1.565999908447265625e+02 1.350652217864990234e+00
1.026000061035156250e+02 1.565999908447265625e+02 1.353453159332275391e+00
1.061999969482421875e+02 1.565999908447265625e+02 1.353487133979797363e+00
1.097999954223632812e+02 1.565999908447265625e+02 1.343493700027465820e+00
1.133999938964843750e+02 1.565999908447265625e+02 1.325535655021667480e+00
1.170000076293945312e+02 1.565999908447265625e+02 1.275377631187438965e+00
1.205999984741210938e+02 1.565999908447265625e+02 1.242870211601257324e+00
1.241999893188476562e+02 1.565999908447265625e+02 1.178526759147644043e+00
1.277999954223632812e+02 1.565999908447265625e+02 1.066708683967590332e+00
1.313999938964843750e+02 1.565999908447265625e+02 1.013663053512573242e+00
1.350000000000000000e+02 1.565999908447265625e+02 9.388906955718994141e-01
1.385999908447265625e+02 1.565999908447265625e+02 8.570408225059509277e-01
1.421999969482421875e+02 1.565999908447265625e+02 7.624173164367675781e-01
1.458000030517578125e+02 1.565999908447265625e+02 6.954734325408935547e-01
1.494000091552734375e+02 1.565999908447265625e+02 6.059824228286743164e-01
1.530000000000000000e+02 1.565999908447265625e+02 5.448121428489685059e-01
1.565999908447265625e+02 1.565999908447265625e+02 4.710164070129394531e-01
1.601999969482421875e+02 1.565999908447265625e+02 4.510112106800079346e-01
1.638000030517578125e+02 1.565999908447265625e+02 3.766757547855377197e-01
1.673999938964843750e+02 1.565999908447265625e+02 3.455552756786346436e-01
1.710000000000000000e+02 1.565999908447265625e+02 3.260968029499053955e-01
1.746000061035156250e+02 1.565999908447265625e+02 2.918464839458465576e-01
1.782000122070312500e+02 1.565999908447265625e+02 2.727245092391967773e-01
1.800000071525573730e+00 1.601999969482421875e+02 2.613896429538726807e-01
5.399999618530273438e+00 1.601999969482421875e+02 2.398562282323837280e-01
9.000000000000000000e+00 1.601999969482421875e+02 2.334686070680618286e-01
1.260000038146972656e+01 1.601999969482421875e+02 2.523105442523956299e-01
1.619999885559082031e+01 1.601999969482421875e+02 2.770076692104339600e-01
1.979999923706054688e+01 1.601999969482421875e+02 2.746281623840332031e-01
2.339999961853027344e+01 1.601999969482421875e+02 3.009973168373107910e-01
2.700000000000000000e+01 1.601999969482421875e+02 3.170417249202728271e-01
3.059999656677246094e+01 1.601999969482421875e+02 3.422992527484893799e-01
3.419999694824218750e+01 1.601999969482421875e+02 3.774249851703643799e-01
3.779999923706054688e+01 1.601999969482421875e+02 3.807117640972137451e-01
4.139999771118164062e+01 1.601999969482421875e+02 4.469511508941650391e-01
4.500000000000000000e+01 1.601999969482421875e+02 4.868869483470916748e-01
4.859999847412109375e+01 1.601999969482421875e+02 5.237776041030883789e-01
5.219999694824218750e+01 1.601999969482421875e+02 5.646730661392211914e-01
5.579999923706054688e+01 1.601999969482421875e+02 6.188236474990844727e-01
5.939999771118164062e+01 1.601999969482421875e+02 6.621279716491699219e-01
6.299999618530273438e+01 1.601999969482421875e+02 7.493516802787780762e-01
6.659999847412109375e+01 1.601999969482421875e+02 8.087080121040344238e-01
7.019999694824218750e+01 1.601999969482421875e+02 8.979449272155761719e-01
7.380000305175781250e+01 1.601999969482421875e+02 9.505296945571899414e-01
7.739999389648437500e+01 1.601999969482421875e+02 1.004659771919250488e+00
8.099999237060546875e+01 1.601999969482421875e+02 1.090939998626708984e+00
8.459999847412109375e+01 1.601999969482421875e+02 1.140722870826721191e+00
8.819999694824218750e+01 1.601999969482421875e+02 1.200076937675476074e+00
9.180000305175781250e+01 1.601999969482421875e+02 1.273533582687377930e+00
9.540000152587890625e+01 1.601999969482421875e+02 1.335607409477233887e+00
9.900000000000000000e+01 1.601999969482421875e+02 1.380356431007385254e+00
1.026000061035156250e+02 1.601999969482421875e+02 1.416219830513000488e+00
1.061999969482421875e+02 1.601999969482421875e+02 1.441592335700988770e+00
1.097999954223632812e+02 1.601999969482421875e+02 1.442000508308410645e+00
1.133999938964843750e+02 1.601999969482421875e+02 1.418413758277893066e+00
1.170000076293945312e+02 1.601999969482421875e+02 1.366810917854309082e+00
1.205999984741210938e+02 1.601999969482421875e+02 1.312436580657958984e+00
1.241999893188476562e+02 1.601999969482421875e+02 1.231440305709838867e+00
1.277999954223632812e+02 1.601999969482421875e+02 1.172032833099365234e+00
1.313999938964843750e+02 1.601999969482421875e+02 1.066828012466430664e+00
1.350000000000000000e+02 1.601999969482421875e+02 9.698810577392578125e-01
1.385999908447265625e+02 1.601999969482421875e+02 8.690615892410278320e-01
1.421999969482421875e+02 1.601999969482421875e+02 7.820702195167541504e-01
1.458000030517578125e+02 1.601999969482421875e+02 7.091778516769409180e-01
1.494000091552734375e+02 1.601999969482421875e+02 6.424944996833801270e-01
1.530000000000000000e+02 1.601999969482421875e+02 5.656311511993408203e-01
1.565999908447265625e+02 1.601999969482421875e+02 4.722314178943634033e-01
1.601999969482421875e+02 1.601999969482421875e+02 4.162506759166717529e-01
1.638000030517578125e+02 1.601999969482421875e+02 3.837317824363708496e-01
1.673999938964843750e+02 1.601999969482421875e+02 3.538511097431182861e-01
1.710000000000000000e+02 1.601999969482421875e+02 3.264142870903015137e-01
1.746000061035156250e+02 1.601999969482421875e+02 2.836098372936248779e-01
1.782000122070312500e+02 1.601999969482421875e+02 2.692798972129821777e-01
1.800000071525573730e+00 1.638000030517578125e+02 2.506778538227081299e-01
5.399999618530273438e+00 1.638000030517578125e+02 2.436598539352416992e-01
9.000000000000000000e+00 1.638000030517578125e+02 2.361040860414505005e-01
1.260000038146972656e+01 1.638000030517578125e+02 2.528534233570098877e-01
1.619999885559082031e+01 1.638000030517578125e+02 2.709872722625732422e-01
1.979999923706054688e+01 1.638000030517578125e+02 2.780741155147552490e-01
2.339999961853027344e+01 1.638000030517578125e+02 2.824710011482238770e-01
2.700000000000000000e+01 1.638000030517578125e+02 3.093544244766235352e-01
3.059999656677246094e+01 1.638000030517578125e+02 3.189218640327453613e-01
3.419999694824218750e+01 1.638000030517578125e+02 3.584769666194915771e-01
3.779999923706054688e+01 1.638000030517578125e+02 3.921244144439697266e-01
4.139999771118164062e+01 1.638000030517578125e+02 4.249551892280578613e-01
4.500000000000000000e+01 1.638000030517578125e+02 4.683758318424224854e-01
4.859999847412109375e+01 1.638000030517578125e+02 4.949125051498413086e-01
5.219999694824218750e+01 1.638000030517578125e+02 5.385772585868835449e-01
5.579999923706054688e+01 1.638000030517578125e+02 5.814976096153259277e-01
5.939999771118164062e+01 1.638000030517578125e+02 6.395590901374816895e-01
6.299999618530273438e+01 1.638000030517578125e+02 7.204177975654602051e-01
6.659999847412109375e+01 1.638000030517578125e+02 7.789525985717773438e-01
7.019999694824218750e+01 1.638000030517578125e+02 8.510512113571166992e-01
7.380000305175781250e+01 1.638000030517578125e+02 9.255748987197875977e-01
7.739999389648437500e+01 1.638000030517578125e+02 9.835643768310546875e-01
8.099999237060546875e+01 1.638000030517578125e+02 1.055710911750793457e+00
8.459999847412109375e+01 1.638000030517578125e+02 1.144262194633483887e+00
8.819999694824218750e+01 1.638000030517578125e+02 1.233321547508239746e+00
9.180000305175781250e+01 1.638000030517578125e+02 1.302060008049011230e+00
9.540000152587890625e+01 1.638000030517578125e+02 1.353909611701965332e+00
9.900000000000000000e+01 1.638000030517578125e+02 1.428919911384582520e+00
1.026000061035156250e+02 1.638000030517578125e+02 1.425448179244995117e+00
1.061999969482421875e+02 1.638000030517578125e+02 1.471424818038940430e+00
1.097999954223632812e+02 1.638000030517578125e+02 1.446102023124694824e+00
1.133999938964843750e+02 1.638000030517578125e+02 1.437770485877990723e+00
1.170000076293945312e+02 1.638000030517578125e+02 1.409976720809936523e+00
1.205999984741210938e+02 1.638000030517578125e+02 1.354933142662048340e+00
1.241999893188476562e+02 1.638000030517578125e+02 1.297287702560424805e+00
1.277999954223632812e+02 1.638000030517578125e+02 1.203411221504211426e+00
1.313999938964843750e+02 1.638000030517578125e+02 1.120486974716186523e+00
1.350000000000000000e+02 1.638000030517578125e+02 1.019456624984741211e+00
1.385999908447265625e+02 1.638000030517578125e+02 8.935377001762390137e-01
1.421999969482421875e+02 1.638000030517578125e+02 7.969521284103393555e-01
1.458000030517578125e+02 1.638000030517578125e+02 7.432247996330261230e-01
1.494000091552734375e+02 1.638000030517578125e+02 6.443321704864501953e-01
1.530000000000000000e+02 1.638000030517578125e+02 5.724869370460510254e-01
1.565999908447265625e+02 1.638000030517578125e+02 4.883311986923217773e-01
1.601999969482421875e+02 1.638000030517578125e+02 4.454376995563507080e-01
1.638000030517578125e+02 1.638000030517578125e+02 3.931337594985961914e-01
1.673999938964843750e+02 1.638000030517578125e+02 3.527799844741821289e-01
1.710000000000000000e+02 1.638000030517578125e+02 3.096357583999633789e-01
1.746000061035156250e+02 1.638000030517578125e+02 3.023444414138793945e-01
1.782000122070312500e+02 1.638000030517578125e+02 3.122932910919189453e-01
1.800000071525573730e+00 1.673999938964843750e+02 2.227447330951690674e-01
5.399999618530273438e+00 1.673999938964843750e+02 2.468166798353195190e-01
9.000000000000000000e+00 1.673999938964843750e+02 2.364588230848312378e-01
1.260000038146972656e+01 1.673999938964843750e+02 2.459759265184402466e-01
1.619999885559082031e+01 1.673999938964843750e+02 2.313661724328994751e-01
1.979999923706054688e+01 1.673999938964843750e+02 2.755810320377349854e-01
2.339999961853027344e+01 1.673999938964843750e+02 2.710829973220825195e-01
2.700000000000000000e+01 1.673999938964843750e+02 3.027566969394683838e-01
3.059999656677246094e+01 1.673999938964843750e+02 3.217600882053375244e-01
3.419999694824218750e+01 1.673999938964843750e+02 3.425227999687194824e-01
3.779999923706054688e+01 1.673999938964843750e+02 3.548346459865570068e-01
4.139999771118164062e+01 1.673999938964843750e+02 3.906432092189788818e-01
4.500000000000000000e+01 1.673999938964843750e+02 4.223124980926513672e-01
4.859999847412109375e+01 1.673999938964843750e+02 4.897757172584533691e-01
5.219999694824218750e+01 1.673999938964843750e+02 5.238013267517089844e-01
5.579999923706054688e+01 1.673999938964843750e+02 5.617117285728454590e-01
5.939999771118164062e+01 1.673999938964843750e+02 6.184138655662536621e-01
6.299999618530273438e+01 1.673999938964843750e+02 6.699252128601074219e-01
6.659999847412109375e+01 1.673999938964843750e+02 7.345711588859558105e-01
7.019999694824218750e+01 1.673999938964843750e+02 8.365466594696044922e-01
7.380000305175781250e+01 1.673999938964843750e+02 8.770228028297424316e-01
7.739999389648437500e+01 1.673999938964843750e+02 9.839405417442321777e-01
8.099999237060546875e+01 1.673999938964843750e+02 1.040568828582763672e+00
8.459999847412109375e+01 1.673999938964843750e+02 1.152425765991210938e+00
8.819999694824218750e+01 1.673999938964843750e+02 1.207583069801330566e+00
9.180000305175781250e+01 1.673999938964843750e+02 1.290970921516418457e+00
9.540000152587890625e+01 1.673999938964843750e+02 1.349037885665893555e+00
9.900000000000000000e+01 1.673999938964843750e+02 1.435758352279663086e+00
1.026000061035156250e+02 1.673999938964843750e+02 1.454286575317382812e+00
1.061999969482421875e+02 1.673999938964843750e+02 1.508867979049682617e+00
1.097999954223632812e+02 1.673999938964843750e+02 1.491190075874328613e+00
1.133999938964843750e+02 1.673999938964843750e+02 1.472785592079162598e+00
1.170000076293945312e+02 1.673999938964843750e+02 1.467011570930480957e+00
1.205999984741210938e+02 1.673999938964843750e+02 1.411150097846984863e+00
1.241999893188476562e+02 1.673999938964843750e+02 1.324224710464477539e+00
1.277999954223632812e+02 1.673999938964843750e+02 1.254778027534484863e+00
1.313999938964843750e+02 1.673999938964843750e+02 1.149282455444335938e+00
1.350000000000000000e+02 1.673999938964843750e+02 1.040791630744934082e+00
1.385999908447265625e+02 1.673999938964843750e+02 9.219931960105895996e-01
1.421999969482421875e+02 1.673999938964843750e+02 8.635815382003784180e-01
1.458000030517578125e+02 1.673999938964843750e+02 7.658903598785400391e-01
1.494000091552734375e+02 1.673999938964843750e+02 6.665133237838745117e-01
1.530000000000000000e+02 1.673999938964843750e+02 5.876466631889343262e-01
1.565999908447265625e+02 1.673999938964843750e+02 5.039097070693969727e-01
1.601999969482421875e+02 1.673999938964843750e+02 4.536626040935516357e-01
1.638000030517578125e+02 1.673999938964843750e+02 3.972115218639373779e-01
1.673999938964843750e+02 1.673999938964843750e+02 3.484285175800323486e-01
1.710000000000000000e+02 1.673999938964843750e+02 3.256081044673919678e-01
1.746000061035156250e+02 1.673999938964843750e+02 2.913509905338287354e-01
1.782000122070312500e+02 1.673999938964843750e+02 3.059985935688018799e-01
1.800000071525573730e+00 1.710000000000000000e+02 2.206107527017593384e-01
5.399999618530273438e+00 1.710000000000000000e+02 2.217492759227752686e-01
9.000000000000000000e+00 1.710000000000000000e+02 2.192308455705642700e-01
1.260000038146972656e+01 1.710000000000000000e+02 2.339248210191726685e-01
1.619999885559082031e+01 1.710000000000000000e+02 2.595674395561218262e-01
1.979999923706054688e+01 1.710000000000000000e+02 2.798881232738494873e-01
2.339999961853027344e+01 1.710000000000000000e+02 2.889530658721923828e-01
2.700000000000000000e+01 1.710000000000000000e+02 2.904775738716125488e-01
3.059999656677246094e+01 1.710000000000000000e+02 2.883055508136749268e-01
3.419999694824218750e+01 1.710000000000000000e+02 3.248445689678192139e-01
3.779999923706054688e+01 1.710000000000000000e+02 3.432387113571166992e-01
4.139999771118164062e+01 1.710000000000000000e+02 3.756659328937530518e-01
4.500000000000000000e+01 1.710000000000000000e+02 4.041291177272796631e-01
4.859999847412109375e+01 1.710000000000000000e+02 4.350686967372894287e-01
5.219999694824218750e+01 1.710000000000000000e+02 4.710444509983062744e-01
5.579999923706054688e+01 1.710000000000000000e+02 5.331152677536010742e-01
5.939999771118164062e+01 1.710000000000000000e+02 5.933030843734741211e-01
6.299999618530273438e+01 1.710000000000000000e+02 6.520233154296875000e-01
6.659999847412109375e+01 1.710000000000000000e+02 7.002201676368713379e-01
7.019999694824218750e+01 1.710000000000000000e+02 7.765305638313293457e-01
7.380000305175781250e+01 1.710000000000000000e+02 8.715816736221313477e-01
7.739999389648437500e+01 1.710000000000000000e+02 9.494588971138000488e-01
8.099999237060546875e+01 1.710000000000000000e+02 1.043637752532958984e+00
8.459999847412109375e+01 1.710000000000000000e+02 1.085204243659973145e+00
8.819999694824218750e+01 1.710000000000000000e+02 1.177832722663879395e+00
9.180000305175781250e+01 1.710000000000000000e+02 1.265612721443176270e+00
9.540000152587890625e+01 1.710000000000000000e+02 1.337584853172302246e+00
9.900000000000000000e+01 1.710000000000000000e+02 1.409518480300903320e+00
1.026000061035156250e+02 1.710000000000000000e+02 1.458397746086120605e+00
1.061999969482421875e+02 1.710000000000000000e+02 1.504356384277343750e+00
1.097999954223632812e+02 1.710000000000000000e+02 1.512269139289855957e+00
1.133999938964843750e+02 1.710000000000000000e+02 1.502136945724487305e+00
1.170000076293945312e+02 1.710000000000000000e+02 1.463142275810241699e+00
1.205999984741210938e+02 1.710000000000000000e+02 1.449202895164489746e+00
1.241999893188476562e+02 1.710000000000000000e+02 1.371749162673950195e+00
1.277999954223632812e+02 1.710000000000000000e+02 1.290232300758361816e+00
1.313999938964843750e+02 1.710000000000000000e+02 1.192592382431030273e+00
1.350000000000000000e+02 1.710000000000000000e+02 1.096143960952758789e+00
1.385999908447265625e+02 1.710000000000000000e+02 9.518006443977355957e-01
1.421999969482421875e+02 1.710000000000000000e+02 8.507385849952697754e-01
1.458000030517578125e+02 1.710000000000000000e+02 7.345498800277709961e-01
1.494000091552734375e+02 1.710000000000000000e+02 6.958891749382019043e-01
1.530000000000000000e+02 1.710000000000000000e+02 5.976200699806213379e-01
1.565999908447265625e+02 1.710000000000000000e+02 5.153960585594177246e-01
1.601999969482421875e+02 1.710000000000000000e+02 4.478492140769958496e-01
1.638000030517578125e+02 1.710000000000000000e+02 4.105413854122161865e-01
1.673999938964843750e+02 1.710000000000000000e+02 3.770843744277954102e-01
1.710000000000000000e+02 1.710000000000000000e+02 3.232941329479217529e-01
1.746000061035156250e+02 1.710000000000000000e+02 3.510267436504364014e-01
1.782000122070312500e+02 1.710000000000000000e+02 2.564632594585418701e-01
1.800000071525573730e+00 1.746000061035156250e+02 1.968739479780197144e-01
5.399999618530273438e+00 1.746000061035156250e+02 2.367599010467529297e-01
9.000000000000000000e+00 1.746000061035156250e+02 2.321689575910568237e-01
1.260000038146972656e+01 1.746000061035156250e+02 2.601379752159118652e-01
1.619999885559082031e+01 1.746000061035156250e+02 2.488555908203125000e-01
1.979999923706054688e+01 1.746000061035156250e+02 2.605788111686706543e-01
2.339999961853027344e+01 1.746000061035156250e+02 2.781537771224975586e-01
2.700000000000000000e+01 1.746000061035156250e+02 3.052085041999816895e-01
3.059999656677246094e+01 1.746000061035156250e+02 3.075726032257080078e-01
3.419999694824218750e+01 1.746000061035156250e+02 3.121619224548339844e-01
3.779999923706054688e+01 1.746000061035156250e+02 3.386445045471191406e-01
4.139999771118164062e+01 1.746000061035156250e+02 3.650354146957397461e-01
4.500000000000000000e+01 1.746000061035156250e+02 3.937148153781890869e-01
4.859999847412109375e+01 1.746000061035156250e+02 4.384329319000244141e-01
5.219999694824218750e+01 1.746000061035156250e+02 4.725887477397918701e-01
5.579999923706054688e+01 1.746000061035156250e+02 5.009486079216003418e-01
5.939999771118164062e+01 1.746000061035156250e+02 5.664600729942321777e-01
6.299999618530273438e+01 1.746000061035156250e+02 6.376317739486694336e-01
6.659999847412109375e+01 1.746000061035156250e+02 6.878972649574279785e-01
7.019999694824218750e+01 1.746000061035156250e+02 7.521032094955444336e-01
7.380000305175781250e+01 1.746000061035156250e+02 8.358206152915954590e-01
7.739999389648437500e+01 1.746000061035156250e+02 9.366301298141479492e-01
8.099999237060546875e+01 1.746000061035156250e+02 1.000835776329040527e+00
8.459999847412109375e+01 1.746000061035156250e+02 1.084686875343322754e+00
8.819999694824218750e+01 1.746000061035156250e+02 1.214959383010864258e+00
9.180000305175781250e+01 1.746000061035156250e+02 1.287828207015991211e+00
9.540000152587890625e+01 1.746000061035156250e+02 1.347437024116516113e+00
9.900000000000000000e+01 1.746000061035156250e+02 1.425035119056701660e+00
1.026000061035156250e+02 1.746000061035156250e+02 1.474224925041198730e+00
1.061999969482421875e+02 1.746000061035156250e+02 1.525841236114501953e+00
1.097999954223632812e+02 1.746000061035156250e+02 1.528517365455627441e+00
1.133999938964843750e+02 1.746000061035156250e+02 1.562044024467468262e+00
1.170000076293945312e+02 1.746000061035156250e+02 1.508389830589294434e+00
1.205999984741210938e+02 1.746000061035156250e+02 1.468983292579650879e+00
1.241999893188476562e+02 1.746000061035156250e+02 1.355377078056335449e+00
1.277999954223632812e+02 1.746000061035156250e+02 1.299623847007751465e+00
1.313999938964843750e+02 1.746000061035156250e+02 1.192294120788574219e+00
1.350000000000000000e+02 1.746000061035156250e+02 1.086679697036743164e+00
1.385999908447265625e+02 1.746000061035156250e+02 9.863725304603576660e-01
1.421999969482421875e+02 1.746000061035156250e+02 8.889961242675781250e-01
1.458000030517578125e+02 1.746000061035156250e+02 7.632335424423217773e-01
1.494000091552734375e+02 1.746000061035156250e+02 6.887845993041992188e-01
1.530000000000000000e+02 1.746000061035156250e+02 6.150448918342590332e-01
1.565999908447265625e+02 1.746000061035156250e+02 4.981122910976409912e-01
1.601999969482421875e+02 1.746000061035156250e+02 4.630333185195922852e-01
1.638000030517578125e+02 1.746000061035156250e+02 3.924298584461212158e-01
1.673999938964843750e+02 1.746000061035156250e+02 3.522529602050781250e-01
1.710000000000000000e+02 1.746000061035156250e+02 3.485821187496185303e-01
1.746000061035156250e+02 1.746000061035156250e+02 2.855063080787658691e-01
1.782000122070312500e+02 1.746000061035156250e+02 2.940601110458374023e-01
1.800000071525573730e+00 1.782000122070312500e+02 2.301754504442214966e-01
5.399999618530273438e+00 1.782000122070312500e+02 2.319357097148895264e-01
9.000000000000000000e+00 1.782000122070312500e+02 2.532095313072204590e-01
1.260000038146972656e+01 1.782000122070312500e+02 2.640601694583892822e-01
1.619999885559082031e+01 1.782000122070312500e+02 2.470660358667373657e-01
1.979999923706054688e+01 1.782000122070312500e+02 2.652873098850250244e-01
2.339999961853027344e+01 1.782000122070312500e+02 2.534253597259521484e-01
2.700000000000000000e+01 1.782000122070312500e+02 2.861247658729553223e-01
3.059999656677246094e+01 1.782000122070312500e+02 2.976467013359069824e-01
3.419999694824218750e+01 1.782000122070312500e+02 3.084518909454345703e-01
3.779999923706054688e+01 1.782000122070312500e+02 3.479018509387969971e-01
4.139999771118164062e+01 1.782000122070312500e+02 3.665098249912261963e-01
4.500000000000000000e+01 1.782000122070312500e+02 3.794873952865600586e-01
4.859999847412109375e+01 1.782000122070312500e+02 4.549751877784729004e-01
5.219999694824218750e+01 1.782000122070312500e+02 4.859617352485656738e-01
5.579999923706054688e+01 1.782000122070312500e+02 5.114769339561462402e-01
5.939999771118164062e+01 1.782000122070312500e+02 5.660136938095092773e-01
6.299999618530273438e+01 1.782000122070312500e+02 6.368377804756164551e-01
6.659999847412109375e+01 1.782000122070312500e+02 6.846590042114257812e-01
7.019999694824218750e+01 1.782000122070312500e+02 7.616640925407409668e-01
7.380000305175781250e+01 1.782000122070312500e+02 8.354840874671936035e-01
7.739999389648437500e+01 1.782000122070312500e+02 9.067845344543457031e-01
8.099999237060546875e+01 1.782000122070312500e+02 1.005629062652587891e+00
8.459999847412109375e+01 1.782000122070312500e+02 1.085091829299926758e+00
8.819999694824218750e+01 1.782000122070312500e+02 1.218364477157592773e+00
9.180000305175781250e+01 1.782000122070312500e+02 1.281305670738220215e+00
9.540000152587890625e+01 1.782000122070312500e+02 1.367031574249267578e+00
9.900000000000000000e+01 1.782000122070312500e+02 1.437379479408264160e+00
1.026000061035156250e+02 1.782000122070312500e+02 1.461295723915100098e+00
1.061999969482421875e+02 1.782000122070312500e+02 1.516513347625732422e+00
1.097999954223632812e+02 1.782000122070312500e+02 1.535088539123535156e+00
1.133999938964843750e+02 1.782000122070312500e+02 1.516514420509338379e+00
1.170000076293945312e+02 1.782000122070312500e+02 1.509790539741516113e+00
1.205999984741210938e+02 1.782000122070312500e+02 1.450894594192504883e+00
1.241999893188476562e+02 1.782000122070312500e+02 1.403992176055908203e+00
1.277999954223632812e+02 1.782000122070312500e+02 1.306087970733642578e+00
1.313999938964843750e+02 1.782000122070312500e+02 1.173779129981994629e+00
1.350000000000000000e+02 1.782000122070312500e+02 1.097417712211608887e+00
1.385999908447265625e+02 1.782000122070312500e+02 9.822459816932678223e-01
1.421999969482421875e+02 1.782000122070312500e+02 8.887090682983398438e-01
1.458000030517578125e+02 1.782000122070312500e+02 7.878432869911193848e-01
1.494000091552734375e+02 1.782000122070312500e+02 6.685463190078735352e-01
1.530000000000000000e+02 1.782000122070312500e+02 5.962563753128051758e-01
1.565999908447265625e+02 1.782000122070312500e+02 5.281551480293273926e-01
1.601999969482421875e+02 1.782000122070312500e+02 4.647280573844909668e-01
1.638000030517578125e+02 1.782000122070312500e+02 3.892716169357299805e-01
1.673999938964843750e+02 1.782000122070312500e+02 3.424627482891082764e-01
1.710000000000000000e+02 1.782000122070312500e+02 2.953667044639587402e-01
1.746000061035156250e+02 1.782000122070312500e+02 3.040271997451782227e-01
1.782000122070312500e+02 1.782000122070312500e+02 3.134182393550872803e-01
