# Supplementary material for: Multipolar electric and magnetic contributions to sum-frequency generation spectra reveal biaxial interfacial water structure
Source: Nat Commun. 2026 May 13;17:4333. doi: 10.1038/s41467-026-72345-4 (PMC13172427; doi:10.1038/s41467-026-72345-4)
Supplement: Supplementary file 3 — Source data [file 41467_2026_72345_MOESM3_ESM.zip › SourceData/SuppFig14_CCSDT.txt]

XX0 1.34141
XXS1 -0.8386999999999989
XXS2 -0.6105000000000005
XXS3 0.0
YY0 1.47084
YYS1 -2.6693999999999996
YYS2 -1.6515999999999997
YYS3 0.0008000000000008001
ZZ0 1.39113
ZZS1 -1.4464999999999995
ZZS2 -1.5697000000000005
ZZS3 -0.000700000000000145
YZS3 1.618072
