# Supplementary material for: Multipolar electric and magnetic contributions to sum-frequency generation spectra reveal biaxial interfacial water structure
Source: Nat Commun. 2026 May 13;17:4333. doi: 10.1038/s41467-026-72345-4 (PMC13172427; doi:10.1038/s41467-026-72345-4)
Supplement: Supplementary file 3 — Source data [file 41467_2026_72345_MOESM3_ESM.zip › SourceData/Fig3(b).txt]

theta,phi, value
1.800000071525573730e+00 -1.782000122070312500e+02 4.113587439060211182e-01
5.399999618530273438e+00 -1.782000122070312500e+02 4.468904733657836914e-01
9.000000000000000000e+00 -1.782000122070312500e+02 4.659025669097900391e-01
1.260000038146972656e+01 -1.782000122070312500e+02 4.834570586681365967e-01
1.619999885559082031e+01 -1.782000122070312500e+02 4.972423315048217773e-01
1.979999923706054688e+01 -1.782000122070312500e+02 5.216364860534667969e-01
2.339999961853027344e+01 -1.782000122070312500e+02 5.475820302963256836e-01
2.700000000000000000e+01 -1.782000122070312500e+02 5.980467200279235840e-01
3.059999656677246094e+01 -1.782000122070312500e+02 6.180166006088256836e-01
3.419999694824218750e+01 -1.782000122070312500e+02 6.701954603195190430e-01
3.779999923706054688e+01 -1.782000122070312500e+02 7.323288321495056152e-01
4.139999771118164062e+01 -1.782000122070312500e+02 7.961891889572143555e-01
4.500000000000000000e+01 -1.782000122070312500e+02 8.497602939605712891e-01
4.859999847412109375e+01 -1.782000122070312500e+02 9.238345026969909668e-01
5.219999694824218750e+01 -1.782000122070312500e+02 1.010548353195190430e+00
5.579999923706054688e+01 -1.782000122070312500e+02 1.080400705337524414e+00
5.939999771118164062e+01 -1.782000122070312500e+02 1.172573804855346680e+00
6.299999618530273438e+01 -1.782000122070312500e+02 1.246087908744812012e+00
6.659999847412109375e+01 -1.782000122070312500e+02 1.322219133377075195e+00
7.019999694824218750e+01 -1.782000122070312500e+02 1.404796004295349121e+00
7.380000305175781250e+01 -1.782000122070312500e+02 1.492859125137329102e+00
7.739999389648437500e+01 -1.782000122070312500e+02 1.575256466865539551e+00
8.099999237060546875e+01 -1.782000122070312500e+02 1.647969961166381836e+00
8.459999847412109375e+01 -1.782000122070312500e+02 1.706050276756286621e+00
8.819999694824218750e+01 -1.782000122070312500e+02 1.773386955261230469e+00
9.180000305175781250e+01 -1.782000122070312500e+02 1.808309793472290039e+00
9.540000152587890625e+01 -1.782000122070312500e+02 1.818667173385620117e+00
9.900000000000000000e+01 -1.782000122070312500e+02 1.828098416328430176e+00
1.026000061035156250e+02 -1.782000122070312500e+02 1.805757403373718262e+00
1.061999969482421875e+02 -1.782000122070312500e+02 1.774814486503601074e+00
1.097999954223632812e+02 -1.782000122070312500e+02 1.725661516189575195e+00
1.133999938964843750e+02 -1.782000122070312500e+02 1.665783882141113281e+00
1.170000076293945312e+02 -1.782000122070312500e+02 1.579960942268371582e+00
1.205999984741210938e+02 -1.782000122070312500e+02 1.471039056777954102e+00
1.241999893188476562e+02 -1.782000122070312500e+02 1.398227572441101074e+00
1.277999954223632812e+02 -1.782000122070312500e+02 1.289237618446350098e+00
1.313999938964843750e+02 -1.782000122070312500e+02 1.185205936431884766e+00
1.350000000000000000e+02 -1.782000122070312500e+02 1.090690135955810547e+00
1.385999908447265625e+02 -1.782000122070312500e+02 1.005572795867919922e+00
1.421999969482421875e+02 -1.782000122070312500e+02 9.082719087600708008e-01
1.458000030517578125e+02 -1.782000122070312500e+02 8.458109498023986816e-01
1.494000091552734375e+02 -1.782000122070312500e+02 7.676147818565368652e-01
1.530000000000000000e+02 -1.782000122070312500e+02 7.148514986038208008e-01
1.565999908447265625e+02 -1.782000122070312500e+02 6.737757921218872070e-01
1.601999969482421875e+02 -1.782000122070312500e+02 6.254772543907165527e-01
1.638000030517578125e+02 -1.782000122070312500e+02 5.807175040245056152e-01
1.673999938964843750e+02 -1.782000122070312500e+02 5.543341636657714844e-01
1.710000000000000000e+02 -1.782000122070312500e+02 5.646458268165588379e-01
1.746000061035156250e+02 -1.782000122070312500e+02 5.513670444488525391e-01
1.782000122070312500e+02 -1.782000122070312500e+02 5.673260092735290527e-01
1.800000071525573730e+00 -1.746000061035156250e+02 4.419592022895812988e-01
5.399999618530273438e+00 -1.746000061035156250e+02 4.377271234989166260e-01
9.000000000000000000e+00 -1.746000061035156250e+02 4.518640637397766113e-01
1.260000038146972656e+01 -1.746000061035156250e+02 4.661821424961090088e-01
1.619999885559082031e+01 -1.746000061035156250e+02 5.042422413825988770e-01
1.979999923706054688e+01 -1.746000061035156250e+02 5.183869004249572754e-01
2.339999961853027344e+01 -1.746000061035156250e+02 5.516912937164306641e-01
2.700000000000000000e+01 -1.746000061035156250e+02 5.830032229423522949e-01
3.059999656677246094e+01 -1.746000061035156250e+02 6.239871978759765625e-01
3.419999694824218750e+01 -1.746000061035156250e+02 6.726254224777221680e-01
3.779999923706054688e+01 -1.746000061035156250e+02 7.329038381576538086e-01
4.139999771118164062e+01 -1.746000061035156250e+02 7.989133596420288086e-01
4.500000000000000000e+01 -1.746000061035156250e+02 8.600012660026550293e-01
4.859999847412109375e+01 -1.746000061035156250e+02 9.257820248603820801e-01
5.219999694824218750e+01 -1.746000061035156250e+02 9.992731809616088867e-01
5.579999923706054688e+01 -1.746000061035156250e+02 1.081762790679931641e+00
5.939999771118164062e+01 -1.746000061035156250e+02 1.179676532745361328e+00
6.299999618530273438e+01 -1.746000061035156250e+02 1.247892141342163086e+00
6.659999847412109375e+01 -1.746000061035156250e+02 1.332278490066528320e+00
7.019999694824218750e+01 -1.746000061035156250e+02 1.406217217445373535e+00
7.380000305175781250e+01 -1.746000061035156250e+02 1.493445158004760742e+00
7.739999389648437500e+01 -1.746000061035156250e+02 1.567383170127868652e+00
8.099999237060546875e+01 -1.746000061035156250e+02 1.641667246818542480e+00
8.459999847412109375e+01 -1.746000061035156250e+02 1.706303000450134277e+00
8.819999694824218750e+01 -1.746000061035156250e+02 1.744962453842163086e+00
9.180000305175781250e+01 -1.746000061035156250e+02 1.796775460243225098e+00
9.540000152587890625e+01 -1.746000061035156250e+02 1.813366651535034180e+00
9.900000000000000000e+01 -1.746000061035156250e+02 1.799234390258789062e+00
1.026000061035156250e+02 -1.746000061035156250e+02 1.789751648902893066e+00
1.061999969482421875e+02 -1.746000061035156250e+02 1.743973731994628906e+00
1.097999954223632812e+02 -1.746000061035156250e+02 1.709264397621154785e+00
1.133999938964843750e+02 -1.746000061035156250e+02 1.650306820869445801e+00
1.170000076293945312e+02 -1.746000061035156250e+02 1.575522303581237793e+00
1.205999984741210938e+02 -1.746000061035156250e+02 1.465003490447998047e+00
1.241999893188476562e+02 -1.746000061035156250e+02 1.373208284378051758e+00
1.277999954223632812e+02 -1.746000061035156250e+02 1.272711038589477539e+00
1.313999938964843750e+02 -1.746000061035156250e+02 1.178682804107666016e+00
1.350000000000000000e+02 -1.746000061035156250e+02 1.078299522399902344e+00
1.385999908447265625e+02 -1.746000061035156250e+02 9.942697882652282715e-01
1.421999969482421875e+02 -1.746000061035156250e+02 9.134511351585388184e-01
1.458000030517578125e+02 -1.746000061035156250e+02 8.261197209358215332e-01
1.494000091552734375e+02 -1.746000061035156250e+02 7.723686695098876953e-01
1.530000000000000000e+02 -1.746000061035156250e+02 7.340530753135681152e-01
1.565999908447265625e+02 -1.746000061035156250e+02 6.717174053192138672e-01
1.601999969482421875e+02 -1.746000061035156250e+02 6.256090998649597168e-01
1.638000030517578125e+02 -1.746000061035156250e+02 5.962888598442077637e-01
1.673999938964843750e+02 -1.746000061035156250e+02 5.820196866989135742e-01
1.710000000000000000e+02 -1.746000061035156250e+02 5.594649314880371094e-01
1.746000061035156250e+02 -1.746000061035156250e+02 5.499035716056823730e-01
1.782000122070312500e+02 -1.746000061035156250e+02 5.508850216865539551e-01
1.800000071525573730e+00 -1.710000000000000000e+02 4.419440329074859619e-01
5.399999618530273438e+00 -1.710000000000000000e+02 4.566868543624877930e-01
9.000000000000000000e+00 -1.710000000000000000e+02 4.717231392860412598e-01
1.260000038146972656e+01 -1.710000000000000000e+02 4.630919992923736572e-01
1.619999885559082031e+01 -1.710000000000000000e+02 4.911299943923950195e-01
1.979999923706054688e+01 -1.710000000000000000e+02 5.251817107200622559e-01
2.339999961853027344e+01 -1.710000000000000000e+02 5.496873259544372559e-01
2.700000000000000000e+01 -1.710000000000000000e+02 5.821434855461120605e-01
3.059999656677246094e+01 -1.710000000000000000e+02 6.181200742721557617e-01
3.419999694824218750e+01 -1.710000000000000000e+02 6.897357702255249023e-01
3.779999923706054688e+01 -1.710000000000000000e+02 7.332930564880371094e-01
4.139999771118164062e+01 -1.710000000000000000e+02 8.013552427291870117e-01
4.500000000000000000e+01 -1.710000000000000000e+02 8.508841991424560547e-01
4.859999847412109375e+01 -1.710000000000000000e+02 9.198217391967773438e-01
5.219999694824218750e+01 -1.710000000000000000e+02 9.971169233322143555e-01
5.579999923706054688e+01 -1.710000000000000000e+02 1.076469302177429199e+00
5.939999771118164062e+01 -1.710000000000000000e+02 1.152099728584289551e+00
6.299999618530273438e+01 -1.710000000000000000e+02 1.242000818252563477e+00
6.659999847412109375e+01 -1.710000000000000000e+02 1.318463206291198730e+00
7.019999694824218750e+01 -1.710000000000000000e+02 1.399094104766845703e+00
7.380000305175781250e+01 -1.710000000000000000e+02 1.481279015541076660e+00
7.739999389648437500e+01 -1.710000000000000000e+02 1.551386594772338867e+00
8.099999237060546875e+01 -1.710000000000000000e+02 1.604439735412597656e+00
8.459999847412109375e+01 -1.710000000000000000e+02 1.675038814544677734e+00
8.819999694824218750e+01 -1.710000000000000000e+02 1.735887050628662109e+00
9.180000305175781250e+01 -1.710000000000000000e+02 1.768695592880249023e+00
9.540000152587890625e+01 -1.710000000000000000e+02 1.780937314033508301e+00
9.900000000000000000e+01 -1.710000000000000000e+02 1.778248429298400879e+00
1.026000061035156250e+02 -1.710000000000000000e+02 1.768187284469604492e+00
1.061999969482421875e+02 -1.710000000000000000e+02 1.733118176460266113e+00
1.097999954223632812e+02 -1.710000000000000000e+02 1.668721675872802734e+00
1.133999938964843750e+02 -1.710000000000000000e+02 1.618964552879333496e+00
1.170000076293945312e+02 -1.710000000000000000e+02 1.529401659965515137e+00
1.205999984741210938e+02 -1.710000000000000000e+02 1.439506888389587402e+00
1.241999893188476562e+02 -1.710000000000000000e+02 1.357110619544982910e+00
1.277999954223632812e+02 -1.710000000000000000e+02 1.256387948989868164e+00
1.313999938964843750e+02 -1.710000000000000000e+02 1.171907067298889160e+00
1.350000000000000000e+02 -1.710000000000000000e+02 1.093208193778991699e+00
1.385999908447265625e+02 -1.710000000000000000e+02 1.004452705383300781e+00
1.421999969482421875e+02 -1.710000000000000000e+02 9.090973138809204102e-01
1.458000030517578125e+02 -1.710000000000000000e+02 8.324663043022155762e-01
1.494000091552734375e+02 -1.710000000000000000e+02 7.702240943908691406e-01
1.530000000000000000e+02 -1.710000000000000000e+02 7.192571163177490234e-01
1.565999908447265625e+02 -1.710000000000000000e+02 6.853311657905578613e-01
1.601999969482421875e+02 -1.710000000000000000e+02 6.381068229675292969e-01
1.638000030517578125e+02 -1.710000000000000000e+02 6.039543747901916504e-01
1.673999938964843750e+02 -1.710000000000000000e+02 5.811309218406677246e-01
1.710000000000000000e+02 -1.710000000000000000e+02 5.502033829689025879e-01
1.746000061035156250e+02 -1.710000000000000000e+02 5.139396786689758301e-01
1.782000122070312500e+02 -1.710000000000000000e+02 5.669378638267517090e-01
1.800000071525573730e+00 -1.673999938964843750e+02 4.465264678001403809e-01
5.399999618530273438e+00 -1.673999938964843750e+02 4.258632361888885498e-01
9.000000000000000000e+00 -1.673999938964843750e+02 4.770350456237792969e-01
1.260000038146972656e+01 -1.673999938964843750e+02 4.735682308673858643e-01
1.619999885559082031e+01 -1.673999938964843750e+02 4.978400170803070068e-01
1.979999923706054688e+01 -1.673999938964843750e+02 5.228023529052734375e-01
2.339999961853027344e+01 -1.673999938964843750e+02 5.598605871200561523e-01
2.700000000000000000e+01 -1.673999938964843750e+02 5.917240381240844727e-01
3.059999656677246094e+01 -1.673999938964843750e+02 6.224204301834106445e-01
3.419999694824218750e+01 -1.673999938964843750e+02 6.730678677558898926e-01
3.779999923706054688e+01 -1.673999938964843750e+02 7.276272177696228027e-01
4.139999771118164062e+01 -1.673999938964843750e+02 7.848311662673950195e-01
4.500000000000000000e+01 -1.673999938964843750e+02 8.347513079643249512e-01
4.859999847412109375e+01 -1.673999938964843750e+02 8.977121114730834961e-01
5.219999694824218750e+01 -1.673999938964843750e+02 9.848996400833129883e-01
5.579999923706054688e+01 -1.673999938964843750e+02 1.050037145614624023e+00
5.939999771118164062e+01 -1.673999938964843750e+02 1.144950509071350098e+00
6.299999618530273438e+01 -1.673999938964843750e+02 1.219919085502624512e+00
6.659999847412109375e+01 -1.673999938964843750e+02 1.286981344223022461e+00
7.019999694824218750e+01 -1.673999938964843750e+02 1.376589655876159668e+00
7.380000305175781250e+01 -1.673999938964843750e+02 1.453451991081237793e+00
7.739999389648437500e+01 -1.673999938964843750e+02 1.503191471099853516e+00
8.099999237060546875e+01 -1.673999938964843750e+02 1.578284859657287598e+00
8.459999847412109375e+01 -1.673999938964843750e+02 1.643401861190795898e+00
8.819999694824218750e+01 -1.673999938964843750e+02 1.690443873405456543e+00
9.180000305175781250e+01 -1.673999938964843750e+02 1.721215248107910156e+00
9.540000152587890625e+01 -1.673999938964843750e+02 1.714921951293945312e+00
9.900000000000000000e+01 -1.673999938964843750e+02 1.745031118392944336e+00
1.026000061035156250e+02 -1.673999938964843750e+02 1.720039367675781250e+00
1.061999969482421875e+02 -1.673999938964843750e+02 1.699582099914550781e+00
1.097999954223632812e+02 -1.673999938964843750e+02 1.656128764152526855e+00
1.133999938964843750e+02 -1.673999938964843750e+02 1.603474617004394531e+00
1.170000076293945312e+02 -1.673999938964843750e+02 1.515023112297058105e+00
1.205999984741210938e+02 -1.673999938964843750e+02 1.426479339599609375e+00
1.241999893188476562e+02 -1.673999938964843750e+02 1.339358210563659668e+00
1.277999954223632812e+02 -1.673999938964843750e+02 1.241454005241394043e+00
1.313999938964843750e+02 -1.673999938964843750e+02 1.146601319313049316e+00
1.350000000000000000e+02 -1.673999938964843750e+02 1.061729073524475098e+00
1.385999908447265625e+02 -1.673999938964843750e+02 9.664592742919921875e-01
1.421999969482421875e+02 -1.673999938964843750e+02 8.872524499893188477e-01
1.458000030517578125e+02 -1.673999938964843750e+02 8.136201500892639160e-01
1.494000091552734375e+02 -1.673999938964843750e+02 7.467259168624877930e-01
1.530000000000000000e+02 -1.673999938964843750e+02 7.199651598930358887e-01
1.565999908447265625e+02 -1.673999938964843750e+02 6.683804392814636230e-01
1.601999969482421875e+02 -1.673999938964843750e+02 6.313038468360900879e-01
1.638000030517578125e+02 -1.673999938964843750e+02 6.112918257713317871e-01
1.673999938964843750e+02 -1.673999938964843750e+02 5.780915617942810059e-01
1.710000000000000000e+02 -1.673999938964843750e+02 5.777340531349182129e-01
1.746000061035156250e+02 -1.673999938964843750e+02 5.383192300796508789e-01
1.782000122070312500e+02 -1.673999938964843750e+02 5.455514788627624512e-01
1.800000071525573730e+00 -1.638000030517578125e+02 4.409904778003692627e-01
5.399999618530273438e+00 -1.638000030517578125e+02 4.651999175548553467e-01
9.000000000000000000e+00 -1.638000030517578125e+02 4.470671117305755615e-01
1.260000038146972656e+01 -1.638000030517578125e+02 4.693841934204101562e-01
1.619999885559082031e+01 -1.638000030517578125e+02 4.881096780300140381e-01
1.979999923706054688e+01 -1.638000030517578125e+02 5.217751860618591309e-01
2.339999961853027344e+01 -1.638000030517578125e+02 5.405504107475280762e-01
2.700000000000000000e+01 -1.638000030517578125e+02 5.850824713706970215e-01
3.059999656677246094e+01 -1.638000030517578125e+02 6.063538193702697754e-01
3.419999694824218750e+01 -1.638000030517578125e+02 6.788160800933837891e-01
3.779999923706054688e+01 -1.638000030517578125e+02 7.170665264129638672e-01
4.139999771118164062e+01 -1.638000030517578125e+02 7.651148438453674316e-01
4.500000000000000000e+01 -1.638000030517578125e+02 8.326458930969238281e-01
4.859999847412109375e+01 -1.638000030517578125e+02 9.064220190048217773e-01
5.219999694824218750e+01 -1.638000030517578125e+02 9.722856283187866211e-01
5.579999923706054688e+01 -1.638000030517578125e+02 1.049483060836791992e+00
5.939999771118164062e+01 -1.638000030517578125e+02 1.121843457221984863e+00
6.299999618530273438e+01 -1.638000030517578125e+02 1.197354912757873535e+00
6.659999847412109375e+01 -1.638000030517578125e+02 1.281114935874938965e+00
7.019999694824218750e+01 -1.638000030517578125e+02 1.339715600013732910e+00
7.380000305175781250e+01 -1.638000030517578125e+02 1.404913067817687988e+00
7.739999389648437500e+01 -1.638000030517578125e+02 1.494656562805175781e+00
8.099999237060546875e+01 -1.638000030517578125e+02 1.549341320991516113e+00
8.459999847412109375e+01 -1.638000030517578125e+02 1.609079837799072266e+00
8.819999694824218750e+01 -1.638000030517578125e+02 1.643712043762207031e+00
9.180000305175781250e+01 -1.638000030517578125e+02 1.659996509552001953e+00
9.540000152587890625e+01 -1.638000030517578125e+02 1.688817143440246582e+00
9.900000000000000000e+01 -1.638000030517578125e+02 1.689912319183349609e+00
1.026000061035156250e+02 -1.638000030517578125e+02 1.671335816383361816e+00
1.061999969482421875e+02 -1.638000030517578125e+02 1.641786813735961914e+00
1.097999954223632812e+02 -1.638000030517578125e+02 1.612162828445434570e+00
1.133999938964843750e+02 -1.638000030517578125e+02 1.549071788787841797e+00
1.170000076293945312e+02 -1.638000030517578125e+02 1.475984096527099609e+00
1.205999984741210938e+02 -1.638000030517578125e+02 1.398642063140869141e+00
1.241999893188476562e+02 -1.638000030517578125e+02 1.324494004249572754e+00
1.277999954223632812e+02 -1.638000030517578125e+02 1.230540871620178223e+00
1.313999938964843750e+02 -1.638000030517578125e+02 1.139099001884460449e+00
1.350000000000000000e+02 -1.638000030517578125e+02 1.048968315124511719e+00
1.385999908447265625e+02 -1.638000030517578125e+02 9.593917727470397949e-01
1.421999969482421875e+02 -1.638000030517578125e+02 8.971329331398010254e-01
1.458000030517578125e+02 -1.638000030517578125e+02 8.103621006011962891e-01
1.494000091552734375e+02 -1.638000030517578125e+02 7.624638080596923828e-01
1.530000000000000000e+02 -1.638000030517578125e+02 7.073380947113037109e-01
1.565999908447265625e+02 -1.638000030517578125e+02 6.711764931678771973e-01
1.601999969482421875e+02 -1.638000030517578125e+02 6.381453275680541992e-01
1.638000030517578125e+02 -1.638000030517578125e+02 6.010879874229431152e-01
1.673999938964843750e+02 -1.638000030517578125e+02 5.858591794967651367e-01
1.710000000000000000e+02 -1.638000030517578125e+02 5.568072199821472168e-01
1.746000061035156250e+02 -1.638000030517578125e+02 5.459511876106262207e-01
1.782000122070312500e+02 -1.638000030517578125e+02 5.229337215423583984e-01
1.800000071525573730e+00 -1.601999969482421875e+02 4.406083524227142334e-01
5.399999618530273438e+00 -1.601999969482421875e+02 4.488250017166137695e-01
9.000000000000000000e+00 -1.601999969482421875e+02 4.477010667324066162e-01
1.260000038146972656e+01 -1.601999969482421875e+02 4.743760824203491211e-01
1.619999885559082031e+01 -1.601999969482421875e+02 4.993207156658172607e-01
1.979999923706054688e+01 -1.601999969482421875e+02 5.252404808998107910e-01
2.339999961853027344e+01 -1.601999969482421875e+02 5.428711771965026855e-01
2.700000000000000000e+01 -1.601999969482421875e+02 5.697394609451293945e-01
3.059999656677246094e+01 -1.601999969482421875e+02 6.190689802169799805e-01
3.419999694824218750e+01 -1.601999969482421875e+02 6.577470898628234863e-01
3.779999923706054688e+01 -1.601999969482421875e+02 6.985459327697753906e-01
4.139999771118164062e+01 -1.601999969482421875e+02 7.661905884742736816e-01
4.500000000000000000e+01 -1.601999969482421875e+02 8.148745894432067871e-01
4.859999847412109375e+01 -1.601999969482421875e+02 8.833408951759338379e-01
5.219999694824218750e+01 -1.601999969482421875e+02 9.601814746856689453e-01
5.579999923706054688e+01 -1.601999969482421875e+02 1.017837643623352051e+00
5.939999771118164062e+01 -1.601999969482421875e+02 1.100499987602233887e+00
6.299999618530273438e+01 -1.601999969482421875e+02 1.150828003883361816e+00
6.659999847412109375e+01 -1.601999969482421875e+02 1.238866925239562988e+00
7.019999694824218750e+01 -1.601999969482421875e+02 1.309790730476379395e+00
7.380000305175781250e+01 -1.601999969482421875e+02 1.364434719085693359e+00
7.739999389648437500e+01 -1.601999969482421875e+02 1.437992334365844727e+00
8.099999237060546875e+01 -1.601999969482421875e+02 1.492991209030151367e+00
8.459999847412109375e+01 -1.601999969482421875e+02 1.544942855834960938e+00
8.819999694824218750e+01 -1.601999969482421875e+02 1.583094239234924316e+00
9.180000305175781250e+01 -1.601999969482421875e+02 1.604811549186706543e+00
9.540000152587890625e+01 -1.601999969482421875e+02 1.615054607391357422e+00
9.900000000000000000e+01 -1.601999969482421875e+02 1.636522293090820312e+00
1.026000061035156250e+02 -1.601999969482421875e+02 1.605594515800476074e+00
1.061999969482421875e+02 -1.601999969482421875e+02 1.580426096916198730e+00
1.097999954223632812e+02 -1.601999969482421875e+02 1.541338682174682617e+00
1.133999938964843750e+02 -1.601999969482421875e+02 1.483706593513488770e+00
1.170000076293945312e+02 -1.601999969482421875e+02 1.415177822113037109e+00
1.205999984741210938e+02 -1.601999969482421875e+02 1.362357258796691895e+00
1.241999893188476562e+02 -1.601999969482421875e+02 1.269571900367736816e+00
1.277999954223632812e+02 -1.601999969482421875e+02 1.185714006423950195e+00
1.313999938964843750e+02 -1.601999969482421875e+02 1.106597781181335449e+00
1.350000000000000000e+02 -1.601999969482421875e+02 1.028598785400390625e+00
1.385999908447265625e+02 -1.601999969482421875e+02 9.526800513267517090e-01
1.421999969482421875e+02 -1.601999969482421875e+02 8.803652524948120117e-01
1.458000030517578125e+02 -1.601999969482421875e+02 8.130958080291748047e-01
1.494000091552734375e+02 -1.601999969482421875e+02 7.490558028221130371e-01
1.530000000000000000e+02 -1.601999969482421875e+02 7.051548361778259277e-01
1.565999908447265625e+02 -1.601999969482421875e+02 6.511587500572204590e-01
1.601999969482421875e+02 -1.601999969482421875e+02 6.043589711189270020e-01
1.638000030517578125e+02 -1.601999969482421875e+02 5.969673991203308105e-01
1.673999938964843750e+02 -1.601999969482421875e+02 5.671867728233337402e-01
1.710000000000000000e+02 -1.601999969482421875e+02 5.557112693786621094e-01
1.746000061035156250e+02 -1.601999969482421875e+02 5.270949602127075195e-01
1.782000122070312500e+02 -1.601999969482421875e+02 5.608228445053100586e-01
1.800000071525573730e+00 -1.565999908447265625e+02 4.360353648662567139e-01
5.399999618530273438e+00 -1.565999908447265625e+02 4.454784989356994629e-01
9.000000000000000000e+00 -1.565999908447265625e+02 4.599449038505554199e-01
1.260000038146972656e+01 -1.565999908447265625e+02 4.714653789997100830e-01
1.619999885559082031e+01 -1.565999908447265625e+02 4.878751039505004883e-01
1.979999923706054688e+01 -1.565999908447265625e+02 5.070196390151977539e-01
2.339999961853027344e+01 -1.565999908447265625e+02 5.430195927619934082e-01
2.700000000000000000e+01 -1.565999908447265625e+02 5.721617937088012695e-01
3.059999656677246094e+01 -1.565999908447265625e+02 6.075704693794250488e-01
3.419999694824218750e+01 -1.565999908447265625e+02 6.564618945121765137e-01
3.779999923706054688e+01 -1.565999908447265625e+02 6.875331997871398926e-01
4.139999771118164062e+01 -1.565999908447265625e+02 7.437352538108825684e-01
4.500000000000000000e+01 -1.565999908447265625e+02 8.068803548812866211e-01
4.859999847412109375e+01 -1.565999908447265625e+02 8.727666735649108887e-01
5.219999694824218750e+01 -1.565999908447265625e+02 9.401874542236328125e-01
5.579999923706054688e+01 -1.565999908447265625e+02 1.005387306213378906e+00
5.939999771118164062e+01 -1.565999908447265625e+02 1.076701283454895020e+00
6.299999618530273438e+01 -1.565999908447265625e+02 1.138484477996826172e+00
6.659999847412109375e+01 -1.565999908447265625e+02 1.200478315353393555e+00
7.019999694824218750e+01 -1.565999908447265625e+02 1.257820844650268555e+00
7.380000305175781250e+01 -1.565999908447265625e+02 1.330594539642333984e+00
7.739999389648437500e+01 -1.565999908447265625e+02 1.379525184631347656e+00
8.099999237060546875e+01 -1.565999908447265625e+02 1.451031804084777832e+00
8.459999847412109375e+01 -1.565999908447265625e+02 1.487138509750366211e+00
8.819999694824218750e+01 -1.565999908447265625e+02 1.531463742256164551e+00
9.180000305175781250e+01 -1.565999908447265625e+02 1.555425763130187988e+00
9.540000152587890625e+01 -1.565999908447265625e+02 1.577353000640869141e+00
9.900000000000000000e+01 -1.565999908447265625e+02 1.580401301383972168e+00
1.026000061035156250e+02 -1.565999908447265625e+02 1.561425328254699707e+00
1.061999969482421875e+02 -1.565999908447265625e+02 1.530660867691040039e+00
1.097999954223632812e+02 -1.565999908447265625e+02 1.487433671951293945e+00
1.133999938964843750e+02 -1.565999908447265625e+02 1.419725179672241211e+00
1.170000076293945312e+02 -1.565999908447265625e+02 1.394295215606689453e+00
1.205999984741210938e+02 -1.565999908447265625e+02 1.303239345550537109e+00
1.241999893188476562e+02 -1.565999908447265625e+02 1.236245036125183105e+00
1.277999954223632812e+02 -1.565999908447265625e+02 1.168019056320190430e+00
1.313999938964843750e+02 -1.565999908447265625e+02 1.095748424530029297e+00
1.350000000000000000e+02 -1.565999908447265625e+02 1.009677648544311523e+00
1.385999908447265625e+02 -1.565999908447265625e+02 9.152451753616333008e-01
1.421999969482421875e+02 -1.565999908447265625e+02 8.538339734077453613e-01
1.458000030517578125e+02 -1.565999908447265625e+02 7.939919233322143555e-01
1.494000091552734375e+02 -1.565999908447265625e+02 7.450321316719055176e-01
1.530000000000000000e+02 -1.565999908447265625e+02 7.133655548095703125e-01
1.565999908447265625e+02 -1.565999908447265625e+02 6.581117510795593262e-01
1.601999969482421875e+02 -1.565999908447265625e+02 6.265395879745483398e-01
1.638000030517578125e+02 -1.565999908447265625e+02 5.967072248458862305e-01
1.673999938964843750e+02 -1.565999908447265625e+02 5.667881369590759277e-01
1.710000000000000000e+02 -1.565999908447265625e+02 5.587288737297058105e-01
1.746000061035156250e+02 -1.565999908447265625e+02 5.483844280242919922e-01
1.782000122070312500e+02 -1.565999908447265625e+02 5.672287940979003906e-01
1.800000071525573730e+00 -1.530000000000000000e+02 4.472419321537017822e-01
5.399999618530273438e+00 -1.530000000000000000e+02 4.428643584251403809e-01
9.000000000000000000e+00 -1.530000000000000000e+02 4.686914980411529541e-01
1.260000038146972656e+01 -1.530000000000000000e+02 4.578142166137695312e-01
1.619999885559082031e+01 -1.530000000000000000e+02 4.822895526885986328e-01
1.979999923706054688e+01 -1.530000000000000000e+02 5.120542645454406738e-01
2.339999961853027344e+01 -1.530000000000000000e+02 5.372165441513061523e-01
2.700000000000000000e+01 -1.530000000000000000e+02 5.732848644256591797e-01
3.059999656677246094e+01 -1.530000000000000000e+02 6.004976034164428711e-01
3.419999694824218750e+01 -1.530000000000000000e+02 6.383043527603149414e-01
3.779999923706054688e+01 -1.530000000000000000e+02 6.933286190032958984e-01
4.139999771118164062e+01 -1.530000000000000000e+02 7.414277195930480957e-01
4.500000000000000000e+01 -1.530000000000000000e+02 7.925105094909667969e-01
4.859999847412109375e+01 -1.530000000000000000e+02 8.428366184234619141e-01
5.219999694824218750e+01 -1.530000000000000000e+02 9.166257977485656738e-01
5.579999923706054688e+01 -1.530000000000000000e+02 9.835110306739807129e-01
5.939999771118164062e+01 -1.530000000000000000e+02 1.050478100776672363e+00
6.299999618530273438e+01 -1.530000000000000000e+02 1.109487771987915039e+00
6.659999847412109375e+01 -1.530000000000000000e+02 1.182175159454345703e+00
7.019999694824218750e+01 -1.530000000000000000e+02 1.225530505180358887e+00
7.380000305175781250e+01 -1.530000000000000000e+02 1.284996271133422852e+00
7.739999389648437500e+01 -1.530000000000000000e+02 1.344607710838317871e+00
8.099999237060546875e+01 -1.530000000000000000e+02 1.392157673835754395e+00
8.459999847412109375e+01 -1.530000000000000000e+02 1.446507453918457031e+00
8.819999694824218750e+01 -1.530000000000000000e+02 1.461281657218933105e+00
9.180000305175781250e+01 -1.530000000000000000e+02 1.491336345672607422e+00
9.540000152587890625e+01 -1.530000000000000000e+02 1.496337294578552246e+00
9.900000000000000000e+01 -1.530000000000000000e+02 1.498986363410949707e+00
1.026000061035156250e+02 -1.530000000000000000e+02 1.490757346153259277e+00
1.061999969482421875e+02 -1.530000000000000000e+02 1.463660120964050293e+00
1.097999954223632812e+02 -1.530000000000000000e+02 1.429233193397521973e+00
1.133999938964843750e+02 -1.530000000000000000e+02 1.383218407630920410e+00
1.170000076293945312e+02 -1.530000000000000000e+02 1.326679706573486328e+00
1.205999984741210938e+02 -1.530000000000000000e+02 1.259739995002746582e+00
1.241999893188476562e+02 -1.530000000000000000e+02 1.196029901504516602e+00
1.277999954223632812e+02 -1.530000000000000000e+02 1.125220537185668945e+00
1.313999938964843750e+02 -1.530000000000000000e+02 1.049250125885009766e+00
1.350000000000000000e+02 -1.530000000000000000e+02 9.893379211425781250e-01
1.385999908447265625e+02 -1.530000000000000000e+02 9.298001527786254883e-01
1.421999969482421875e+02 -1.530000000000000000e+02 8.548990488052368164e-01
1.458000030517578125e+02 -1.530000000000000000e+02 7.818511724472045898e-01
1.494000091552734375e+02 -1.530000000000000000e+02 7.399989962577819824e-01
1.530000000000000000e+02 -1.530000000000000000e+02 6.901709437370300293e-01
1.565999908447265625e+02 -1.530000000000000000e+02 6.570935249328613281e-01
1.601999969482421875e+02 -1.530000000000000000e+02 6.134818792343139648e-01
1.638000030517578125e+02 -1.530000000000000000e+02 5.923545360565185547e-01
1.673999938964843750e+02 -1.530000000000000000e+02 5.774565339088439941e-01
1.710000000000000000e+02 -1.530000000000000000e+02 5.567987561225891113e-01
1.746000061035156250e+02 -1.530000000000000000e+02 5.527122020721435547e-01
1.782000122070312500e+02 -1.530000000000000000e+02 5.265103578567504883e-01
1.800000071525573730e+00 -1.494000091552734375e+02 3.981228470802307129e-01
5.399999618530273438e+00 -1.494000091552734375e+02 4.435321986675262451e-01
9.000000000000000000e+00 -1.494000091552734375e+02 4.472104907035827637e-01
1.260000038146972656e+01 -1.494000091552734375e+02 4.852458536624908447e-01
1.619999885559082031e+01 -1.494000091552734375e+02 4.822424948215484619e-01
1.979999923706054688e+01 -1.494000091552734375e+02 5.131109356880187988e-01
2.339999961853027344e+01 -1.494000091552734375e+02 5.333980917930603027e-01
2.700000000000000000e+01 -1.494000091552734375e+02 5.615168213844299316e-01
3.059999656677246094e+01 -1.494000091552734375e+02 5.955485701560974121e-01
3.419999694824218750e+01 -1.494000091552734375e+02 6.361005902290344238e-01
3.779999923706054688e+01 -1.494000091552734375e+02 6.791447997093200684e-01
4.139999771118164062e+01 -1.494000091552734375e+02 7.415158748626708984e-01
4.500000000000000000e+01 -1.494000091552734375e+02 7.898202538490295410e-01
4.859999847412109375e+01 -1.494000091552734375e+02 8.432174324989318848e-01
5.219999694824218750e+01 -1.494000091552734375e+02 8.967595100402832031e-01
5.579999923706054688e+01 -1.494000091552734375e+02 9.639832377433776855e-01
5.939999771118164062e+01 -1.494000091552734375e+02 1.031055212020874023e+00
6.299999618530273438e+01 -1.494000091552734375e+02 1.083091378211975098e+00
6.659999847412109375e+01 -1.494000091552734375e+02 1.143780827522277832e+00
7.019999694824218750e+01 -1.494000091552734375e+02 1.195133566856384277e+00
7.380000305175781250e+01 -1.494000091552734375e+02 1.237214088439941406e+00
7.739999389648437500e+01 -1.494000091552734375e+02 1.302582144737243652e+00
8.099999237060546875e+01 -1.494000091552734375e+02 1.334894895553588867e+00
8.459999847412109375e+01 -1.494000091552734375e+02 1.378817081451416016e+00
8.819999694824218750e+01 -1.494000091552734375e+02 1.406510949134826660e+00
9.180000305175781250e+01 -1.494000091552734375e+02 1.423574566841125488e+00
9.540000152587890625e+01 -1.494000091552734375e+02 1.425603270530700684e+00
9.900000000000000000e+01 -1.494000091552734375e+02 1.428206801414489746e+00
1.026000061035156250e+02 -1.494000091552734375e+02 1.435037493705749512e+00
1.061999969482421875e+02 -1.494000091552734375e+02 1.409286856651306152e+00
1.097999954223632812e+02 -1.494000091552734375e+02 1.376448035240173340e+00
1.133999938964843750e+02 -1.494000091552734375e+02 1.333887457847595215e+00
1.170000076293945312e+02 -1.494000091552734375e+02 1.292095661163330078e+00
1.205999984741210938e+02 -1.494000091552734375e+02 1.221746087074279785e+00
1.241999893188476562e+02 -1.494000091552734375e+02 1.141997933387756348e+00
1.277999954223632812e+02 -1.494000091552734375e+02 1.094576239585876465e+00
1.313999938964843750e+02 -1.494000091552734375e+02 1.027697920799255371e+00
1.350000000000000000e+02 -1.494000091552734375e+02 9.576568603515625000e-01
1.385999908447265625e+02 -1.494000091552734375e+02 9.001231789588928223e-01
1.421999969482421875e+02 -1.494000091552734375e+02 8.410421013832092285e-01
1.458000030517578125e+02 -1.494000091552734375e+02 7.830439209938049316e-01
1.494000091552734375e+02 -1.494000091552734375e+02 7.429054975509643555e-01
1.530000000000000000e+02 -1.494000091552734375e+02 6.879488825798034668e-01
1.565999908447265625e+02 -1.494000091552734375e+02 6.520035266876220703e-01
1.601999969482421875e+02 -1.494000091552734375e+02 6.172724366188049316e-01
1.638000030517578125e+02 -1.494000091552734375e+02 5.915436744689941406e-01
1.673999938964843750e+02 -1.494000091552734375e+02 5.635384321212768555e-01
1.710000000000000000e+02 -1.494000091552734375e+02 5.402449965476989746e-01
1.746000061035156250e+02 -1.494000091552734375e+02 5.598629713058471680e-01
1.782000122070312500e+02 -1.494000091552734375e+02 5.641143918037414551e-01
1.800000071525573730e+00 -1.458000030517578125e+02 3.974331319332122803e-01
5.399999618530273438e+00 -1.458000030517578125e+02 4.382351636886596680e-01
9.000000000000000000e+00 -1.458000030517578125e+02 4.558106660842895508e-01
1.260000038146972656e+01 -1.458000030517578125e+02 4.663754999637603760e-01
1.619999885559082031e+01 -1.458000030517578125e+02 4.788082838058471680e-01
1.979999923706054688e+01 -1.458000030517578125e+02 5.088816881179809570e-01
2.339999961853027344e+01 -1.458000030517578125e+02 5.249474048614501953e-01
2.700000000000000000e+01 -1.458000030517578125e+02 5.541147589683532715e-01
3.059999656677246094e+01 -1.458000030517578125e+02 5.882632136344909668e-01
3.419999694824218750e+01 -1.458000030517578125e+02 6.291955113410949707e-01
3.779999923706054688e+01 -1.458000030517578125e+02 6.745133399963378906e-01
4.139999771118164062e+01 -1.458000030517578125e+02 7.252707481384277344e-01
4.500000000000000000e+01 -1.458000030517578125e+02 7.703298330307006836e-01
4.859999847412109375e+01 -1.458000030517578125e+02 8.373280167579650879e-01
5.219999694824218750e+01 -1.458000030517578125e+02 8.872268199920654297e-01
5.579999923706054688e+01 -1.458000030517578125e+02 9.438083767890930176e-01
5.939999771118164062e+01 -1.458000030517578125e+02 1.002786517143249512e+00
6.299999618530273438e+01 -1.458000030517578125e+02 1.061459898948669434e+00
6.659999847412109375e+01 -1.458000030517578125e+02 1.110505342483520508e+00
7.019999694824218750e+01 -1.458000030517578125e+02 1.155942559242248535e+00
7.380000305175781250e+01 -1.458000030517578125e+02 1.208442091941833496e+00
7.739999389648437500e+01 -1.458000030517578125e+02 1.246880412101745605e+00
8.099999237060546875e+01 -1.458000030517578125e+02 1.290060758590698242e+00
8.459999847412109375e+01 -1.458000030517578125e+02 1.336130142211914062e+00
8.819999694824218750e+01 -1.458000030517578125e+02 1.357845664024353027e+00
9.180000305175781250e+01 -1.458000030517578125e+02 1.357636094093322754e+00
9.540000152587890625e+01 -1.458000030517578125e+02 1.367364048957824707e+00
9.900000000000000000e+01 -1.458000030517578125e+02 1.361702084541320801e+00
1.026000061035156250e+02 -1.458000030517578125e+02 1.351271271705627441e+00
1.061999969482421875e+02 -1.458000030517578125e+02 1.344330072402954102e+00
1.097999954223632812e+02 -1.458000030517578125e+02 1.309619545936584473e+00
1.133999938964843750e+02 -1.458000030517578125e+02 1.294351339340209961e+00
1.170000076293945312e+02 -1.458000030517578125e+02 1.229805588722229004e+00
1.205999984741210938e+02 -1.458000030517578125e+02 1.171725273132324219e+00
1.241999893188476562e+02 -1.458000030517578125e+02 1.103178977966308594e+00
1.277999954223632812e+02 -1.458000030517578125e+02 1.055729389190673828e+00
1.313999938964843750e+02 -1.458000030517578125e+02 1.002791523933410645e+00
1.350000000000000000e+02 -1.458000030517578125e+02 9.450088143348693848e-01
1.385999908447265625e+02 -1.458000030517578125e+02 8.952844142913818359e-01
1.421999969482421875e+02 -1.458000030517578125e+02 8.214586377143859863e-01
1.458000030517578125e+02 -1.458000030517578125e+02 7.820432782173156738e-01
1.494000091552734375e+02 -1.458000030517578125e+02 7.219045758247375488e-01
1.530000000000000000e+02 -1.458000030517578125e+02 6.898002624511718750e-01
1.565999908447265625e+02 -1.458000030517578125e+02 6.479471921920776367e-01
1.601999969482421875e+02 -1.458000030517578125e+02 6.231005191802978516e-01
1.638000030517578125e+02 -1.458000030517578125e+02 5.813996195793151855e-01
1.673999938964843750e+02 -1.458000030517578125e+02 5.896719694137573242e-01
1.710000000000000000e+02 -1.458000030517578125e+02 5.508794784545898438e-01
1.746000061035156250e+02 -1.458000030517578125e+02 5.236414670944213867e-01
1.782000122070312500e+02 -1.458000030517578125e+02 5.558023452758789062e-01
1.800000071525573730e+00 -1.421999969482421875e+02 4.495363533496856689e-01
5.399999618530273438e+00 -1.421999969482421875e+02 4.411479234695434570e-01
9.000000000000000000e+00 -1.421999969482421875e+02 4.494539499282836914e-01
1.260000038146972656e+01 -1.421999969482421875e+02 4.601451754570007324e-01
1.619999885559082031e+01 -1.421999969482421875e+02 4.818989932537078857e-01
1.979999923706054688e+01 -1.421999969482421875e+02 5.089868307113647461e-01
2.339999961853027344e+01 -1.421999969482421875e+02 5.296095609664916992e-01
2.700000000000000000e+01 -1.421999969482421875e+02 5.745476484298706055e-01
3.059999656677246094e+01 -1.421999969482421875e+02 5.859707593917846680e-01
3.419999694824218750e+01 -1.421999969482421875e+02 6.216285824775695801e-01
3.779999923706054688e+01 -1.421999969482421875e+02 6.665369272232055664e-01
4.139999771118164062e+01 -1.421999969482421875e+02 7.189837098121643066e-01
4.500000000000000000e+01 -1.421999969482421875e+02 7.740206122398376465e-01
4.859999847412109375e+01 -1.421999969482421875e+02 8.025388121604919434e-01
5.219999694824218750e+01 -1.421999969482421875e+02 8.631344437599182129e-01
5.579999923706054688e+01 -1.421999969482421875e+02 9.248275160789489746e-01
5.939999771118164062e+01 -1.421999969482421875e+02 9.812353253364562988e-01
6.299999618530273438e+01 -1.421999969482421875e+02 1.012204051017761230e+00
6.659999847412109375e+01 -1.421999969482421875e+02 1.067663192749023438e+00
7.019999694824218750e+01 -1.421999969482421875e+02 1.114826202392578125e+00
7.380000305175781250e+01 -1.421999969482421875e+02 1.166156172752380371e+00
7.739999389648437500e+01 -1.421999969482421875e+02 1.202876448631286621e+00
8.099999237060546875e+01 -1.421999969482421875e+02 1.231720924377441406e+00
8.459999847412109375e+01 -1.421999969482421875e+02 1.272657990455627441e+00
8.819999694824218750e+01 -1.421999969482421875e+02 1.285029888153076172e+00
9.180000305175781250e+01 -1.421999969482421875e+02 1.291030287742614746e+00
9.540000152587890625e+01 -1.421999969482421875e+02 1.309327006340026855e+00
9.900000000000000000e+01 -1.421999969482421875e+02 1.313314437866210938e+00
1.026000061035156250e+02 -1.421999969482421875e+02 1.299263238906860352e+00
1.061999969482421875e+02 -1.421999969482421875e+02 1.282949805259704590e+00
1.097999954223632812e+02 -1.421999969482421875e+02 1.262526988983154297e+00
1.133999938964843750e+02 -1.421999969482421875e+02 1.226396441459655762e+00
1.170000076293945312e+02 -1.421999969482421875e+02 1.187352776527404785e+00
1.205999984741210938e+02 -1.421999969482421875e+02 1.132054328918457031e+00
1.241999893188476562e+02 -1.421999969482421875e+02 1.085539817810058594e+00
1.277999954223632812e+02 -1.421999969482421875e+02 1.022716999053955078e+00
1.313999938964843750e+02 -1.421999969482421875e+02 9.720234274864196777e-01
1.350000000000000000e+02 -1.421999969482421875e+02 9.272564053535461426e-01
1.385999908447265625e+02 -1.421999969482421875e+02 8.716093301773071289e-01
1.421999969482421875e+02 -1.421999969482421875e+02 8.243672847747802734e-01
1.458000030517578125e+02 -1.421999969482421875e+02 7.707194089889526367e-01
1.494000091552734375e+02 -1.421999969482421875e+02 7.203374505043029785e-01
1.530000000000000000e+02 -1.421999969482421875e+02 6.880763173103332520e-01
1.565999908447265625e+02 -1.421999969482421875e+02 6.549502611160278320e-01
1.601999969482421875e+02 -1.421999969482421875e+02 6.191091537475585938e-01
1.638000030517578125e+02 -1.421999969482421875e+02 6.029697656631469727e-01
1.673999938964843750e+02 -1.421999969482421875e+02 5.629967451095581055e-01
1.710000000000000000e+02 -1.421999969482421875e+02 5.547351241111755371e-01
1.746000061035156250e+02 -1.421999969482421875e+02 5.493317842483520508e-01
1.782000122070312500e+02 -1.421999969482421875e+02 5.519086718559265137e-01
1.800000071525573730e+00 -1.385999908447265625e+02 4.694618582725524902e-01
5.399999618530273438e+00 -1.385999908447265625e+02 4.638686478137969971e-01
9.000000000000000000e+00 -1.385999908447265625e+02 4.511308968067169189e-01
1.260000038146972656e+01 -1.385999908447265625e+02 4.774121940135955811e-01
1.619999885559082031e+01 -1.385999908447265625e+02 4.869424402713775635e-01
1.979999923706054688e+01 -1.385999908447265625e+02 5.183990597724914551e-01
2.339999961853027344e+01 -1.385999908447265625e+02 5.298893451690673828e-01
2.700000000000000000e+01 -1.385999908447265625e+02 5.508009195327758789e-01
3.059999656677246094e+01 -1.385999908447265625e+02 5.941007733345031738e-01
3.419999694824218750e+01 -1.385999908447265625e+02 6.209935545921325684e-01
3.779999923706054688e+01 -1.385999908447265625e+02 6.632283329963684082e-01
4.139999771118164062e+01 -1.385999908447265625e+02 6.939251422882080078e-01
4.500000000000000000e+01 -1.385999908447265625e+02 7.598777413368225098e-01
4.859999847412109375e+01 -1.385999908447265625e+02 8.076116442680358887e-01
5.219999694824218750e+01 -1.385999908447265625e+02 8.532271385192871094e-01
5.579999923706054688e+01 -1.385999908447265625e+02 8.995192646980285645e-01
5.939999771118164062e+01 -1.385999908447265625e+02 9.590700268745422363e-01
6.299999618530273438e+01 -1.385999908447265625e+02 9.992176890373229980e-01
6.659999847412109375e+01 -1.385999908447265625e+02 1.031666636466979980e+00
7.019999694824218750e+01 -1.385999908447265625e+02 1.091083288192749023e+00
7.380000305175781250e+01 -1.385999908447265625e+02 1.132145881652832031e+00
7.739999389648437500e+01 -1.385999908447265625e+02 1.152861356735229492e+00
8.099999237060546875e+01 -1.385999908447265625e+02 1.185526132583618164e+00
8.459999847412109375e+01 -1.385999908447265625e+02 1.222194671630859375e+00
8.819999694824218750e+01 -1.385999908447265625e+02 1.232822656631469727e+00
9.180000305175781250e+01 -1.385999908447265625e+02 1.232332706451416016e+00
9.540000152587890625e+01 -1.385999908447265625e+02 1.241736650466918945e+00
9.900000000000000000e+01 -1.385999908447265625e+02 1.254792690277099609e+00
1.026000061035156250e+02 -1.385999908447265625e+02 1.245745182037353516e+00
1.061999969482421875e+02 -1.385999908447265625e+02 1.243517041206359863e+00
1.097999954223632812e+02 -1.385999908447265625e+02 1.210784673690795898e+00
1.133999938964843750e+02 -1.385999908447265625e+02 1.170083284378051758e+00
1.170000076293945312e+02 -1.385999908447265625e+02 1.143037319183349609e+00
1.205999984741210938e+02 -1.385999908447265625e+02 1.093153357505798340e+00
1.241999893188476562e+02 -1.385999908447265625e+02 1.045300006866455078e+00
1.277999954223632812e+02 -1.385999908447265625e+02 1.005942463874816895e+00
1.313999938964843750e+02 -1.385999908447265625e+02 9.436016678810119629e-01
1.350000000000000000e+02 -1.385999908447265625e+02 9.088659286499023438e-01
1.385999908447265625e+02 -1.385999908447265625e+02 8.713274002075195312e-01
1.421999969482421875e+02 -1.385999908447265625e+02 8.090348243713378906e-01
1.458000030517578125e+02 -1.385999908447265625e+02 7.722856998443603516e-01
1.494000091552734375e+02 -1.385999908447265625e+02 7.211949825286865234e-01
1.530000000000000000e+02 -1.385999908447265625e+02 6.698386073112487793e-01
1.565999908447265625e+02 -1.385999908447265625e+02 6.577402949333190918e-01
1.601999969482421875e+02 -1.385999908447265625e+02 6.113732457160949707e-01
1.638000030517578125e+02 -1.385999908447265625e+02 5.755190849304199219e-01
1.673999938964843750e+02 -1.385999908447265625e+02 5.797660946846008301e-01
1.710000000000000000e+02 -1.385999908447265625e+02 5.699489712715148926e-01
1.746000061035156250e+02 -1.385999908447265625e+02 5.645013451576232910e-01
1.782000122070312500e+02 -1.385999908447265625e+02 5.504433512687683105e-01
1.800000071525573730e+00 -1.350000000000000000e+02 4.062131345272064209e-01
5.399999618530273438e+00 -1.350000000000000000e+02 4.558096528053283691e-01
9.000000000000000000e+00 -1.350000000000000000e+02 4.673368334770202637e-01
1.260000038146972656e+01 -1.350000000000000000e+02 4.607101976871490479e-01
1.619999885559082031e+01 -1.350000000000000000e+02 4.929656088352203369e-01
1.979999923706054688e+01 -1.350000000000000000e+02 5.032313466072082520e-01
2.339999961853027344e+01 -1.350000000000000000e+02 5.276262760162353516e-01
2.700000000000000000e+01 -1.350000000000000000e+02 5.554658174514770508e-01
3.059999656677246094e+01 -1.350000000000000000e+02 5.866613984107971191e-01
3.419999694824218750e+01 -1.350000000000000000e+02 6.175152063369750977e-01
3.779999923706054688e+01 -1.350000000000000000e+02 6.498461961746215820e-01
4.139999771118164062e+01 -1.350000000000000000e+02 6.986019015312194824e-01
4.500000000000000000e+01 -1.350000000000000000e+02 7.382560968399047852e-01
4.859999847412109375e+01 -1.350000000000000000e+02 7.961812615394592285e-01
5.219999694824218750e+01 -1.350000000000000000e+02 8.413460254669189453e-01
5.579999923706054688e+01 -1.350000000000000000e+02 8.920037150382995605e-01
5.939999771118164062e+01 -1.350000000000000000e+02 9.392963051795959473e-01
6.299999618530273438e+01 -1.350000000000000000e+02 9.811481237411499023e-01
6.659999847412109375e+01 -1.350000000000000000e+02 1.026664495468139648e+00
7.019999694824218750e+01 -1.350000000000000000e+02 1.061954855918884277e+00
7.380000305175781250e+01 -1.350000000000000000e+02 1.095470547676086426e+00
7.739999389648437500e+01 -1.350000000000000000e+02 1.119357228279113770e+00
8.099999237060546875e+01 -1.350000000000000000e+02 1.142985343933105469e+00
8.459999847412109375e+01 -1.350000000000000000e+02 1.160176634788513184e+00
8.819999694824218750e+01 -1.350000000000000000e+02 1.178094625473022461e+00
9.180000305175781250e+01 -1.350000000000000000e+02 1.183119177818298340e+00
9.540000152587890625e+01 -1.350000000000000000e+02 1.199886918067932129e+00
9.900000000000000000e+01 -1.350000000000000000e+02 1.182664632797241211e+00
1.026000061035156250e+02 -1.350000000000000000e+02 1.183524966239929199e+00
1.061999969482421875e+02 -1.350000000000000000e+02 1.180627107620239258e+00
1.097999954223632812e+02 -1.350000000000000000e+02 1.157782673835754395e+00
1.133999938964843750e+02 -1.350000000000000000e+02 1.120439887046813965e+00
1.170000076293945312e+02 -1.350000000000000000e+02 1.091110229492187500e+00
1.205999984741210938e+02 -1.350000000000000000e+02 1.056278109550476074e+00
1.241999893188476562e+02 -1.350000000000000000e+02 1.010693073272705078e+00
1.277999954223632812e+02 -1.350000000000000000e+02 9.606185555458068848e-01
1.313999938964843750e+02 -1.350000000000000000e+02 9.355810880661010742e-01
1.350000000000000000e+02 -1.350000000000000000e+02 8.894091844558715820e-01
1.385999908447265625e+02 -1.350000000000000000e+02 8.472411036491394043e-01
1.421999969482421875e+02 -1.350000000000000000e+02 8.033279776573181152e-01
1.458000030517578125e+02 -1.350000000000000000e+02 7.578388452529907227e-01
1.494000091552734375e+02 -1.350000000000000000e+02 7.179068922996520996e-01
1.530000000000000000e+02 -1.350000000000000000e+02 6.796653866767883301e-01
1.565999908447265625e+02 -1.350000000000000000e+02 6.504438519477844238e-01
1.601999969482421875e+02 -1.350000000000000000e+02 6.115731596946716309e-01
1.638000030517578125e+02 -1.350000000000000000e+02 5.887170433998107910e-01
1.673999938964843750e+02 -1.350000000000000000e+02 5.711326599121093750e-01
1.710000000000000000e+02 -1.350000000000000000e+02 5.484311580657958984e-01
1.746000061035156250e+02 -1.350000000000000000e+02 5.551331639289855957e-01
1.782000122070312500e+02 -1.350000000000000000e+02 5.325354933738708496e-01
1.800000071525573730e+00 -1.313999938964843750e+02 4.799078702926635742e-01
5.399999618530273438e+00 -1.313999938964843750e+02 4.521710872650146484e-01
9.000000000000000000e+00 -1.313999938964843750e+02 4.496415853500366211e-01
1.260000038146972656e+01 -1.313999938964843750e+02 4.831721782684326172e-01
1.619999885559082031e+01 -1.313999938964843750e+02 4.757444858551025391e-01
1.979999923706054688e+01 -1.313999938964843750e+02 5.115410685539245605e-01
2.339999961853027344e+01 -1.313999938964843750e+02 5.163864493370056152e-01
2.700000000000000000e+01 -1.313999938964843750e+02 5.561782717704772949e-01
3.059999656677246094e+01 -1.313999938964843750e+02 5.829715132713317871e-01
3.419999694824218750e+01 -1.313999938964843750e+02 6.275354623794555664e-01
3.779999923706054688e+01 -1.313999938964843750e+02 6.615527868270874023e-01
4.139999771118164062e+01 -1.313999938964843750e+02 6.950123310089111328e-01
4.500000000000000000e+01 -1.313999938964843750e+02 7.404935359954833984e-01
4.859999847412109375e+01 -1.313999938964843750e+02 7.866863608360290527e-01
5.219999694824218750e+01 -1.313999938964843750e+02 8.308599591255187988e-01
5.579999923706054688e+01 -1.313999938964843750e+02 8.929886817932128906e-01
5.939999771118164062e+01 -1.313999938964843750e+02 9.257963895797729492e-01
6.299999618530273438e+01 -1.313999938964843750e+02 9.667306542396545410e-01
6.659999847412109375e+01 -1.313999938964843750e+02 1.013562202453613281e+00
7.019999694824218750e+01 -1.313999938964843750e+02 1.042137622833251953e+00
7.380000305175781250e+01 -1.313999938964843750e+02 1.063489913940429688e+00
7.739999389648437500e+01 -1.313999938964843750e+02 1.082734465599060059e+00
8.099999237060546875e+01 -1.313999938964843750e+02 1.108156204223632812e+00
8.459999847412109375e+01 -1.313999938964843750e+02 1.121227741241455078e+00
8.819999694824218750e+01 -1.313999938964843750e+02 1.119630098342895508e+00
9.180000305175781250e+01 -1.313999938964843750e+02 1.122221827507019043e+00
9.540000152587890625e+01 -1.313999938964843750e+02 1.137622714042663574e+00
9.900000000000000000e+01 -1.313999938964843750e+02 1.140280961990356445e+00
1.026000061035156250e+02 -1.313999938964843750e+02 1.138137340545654297e+00
1.061999969482421875e+02 -1.313999938964843750e+02 1.133551001548767090e+00
1.097999954223632812e+02 -1.313999938964843750e+02 1.122395753860473633e+00
1.133999938964843750e+02 -1.313999938964843750e+02 1.083679318428039551e+00
1.170000076293945312e+02 -1.313999938964843750e+02 1.064328074455261230e+00
1.205999984741210938e+02 -1.313999938964843750e+02 1.026253223419189453e+00
1.241999893188476562e+02 -1.313999938964843750e+02 9.846376180648803711e-01
1.277999954223632812e+02 -1.313999938964843750e+02 9.449574947357177734e-01
1.313999938964843750e+02 -1.313999938964843750e+02 9.085495471954345703e-01
1.350000000000000000e+02 -1.313999938964843750e+02 8.679563403129577637e-01
1.385999908447265625e+02 -1.313999938964843750e+02 8.448582291603088379e-01
1.421999969482421875e+02 -1.313999938964843750e+02 7.924263477325439453e-01
1.458000030517578125e+02 -1.313999938964843750e+02 7.396963238716125488e-01
1.494000091552734375e+02 -1.313999938964843750e+02 7.168073058128356934e-01
1.530000000000000000e+02 -1.313999938964843750e+02 6.718774437904357910e-01
1.565999908447265625e+02 -1.313999938964843750e+02 6.438535451889038086e-01
1.601999969482421875e+02 -1.313999938964843750e+02 6.013262867927551270e-01
1.638000030517578125e+02 -1.313999938964843750e+02 5.986011624336242676e-01
1.673999938964843750e+02 -1.313999938964843750e+02 5.778366327285766602e-01
1.710000000000000000e+02 -1.313999938964843750e+02 5.620135068893432617e-01
1.746000061035156250e+02 -1.313999938964843750e+02 5.398529767990112305e-01
1.782000122070312500e+02 -1.313999938964843750e+02 5.680842399597167969e-01
1.800000071525573730e+00 -1.277999954223632812e+02 4.293389916419982910e-01
5.399999618530273438e+00 -1.277999954223632812e+02 4.475246071815490723e-01
9.000000000000000000e+00 -1.277999954223632812e+02 4.529609084129333496e-01
1.260000038146972656e+01 -1.277999954223632812e+02 4.736313521862030029e-01
1.619999885559082031e+01 -1.277999954223632812e+02 4.763201177120208740e-01
1.979999923706054688e+01 -1.277999954223632812e+02 5.061604380607604980e-01
2.339999961853027344e+01 -1.277999954223632812e+02 5.235952138900756836e-01
2.700000000000000000e+01 -1.277999954223632812e+02 5.411881208419799805e-01
3.059999656677246094e+01 -1.277999954223632812e+02 5.685750246047973633e-01
3.419999694824218750e+01 -1.277999954223632812e+02 6.113380789756774902e-01
3.779999923706054688e+01 -1.277999954223632812e+02 6.512852311134338379e-01
4.139999771118164062e+01 -1.277999954223632812e+02 6.987585425376892090e-01
4.500000000000000000e+01 -1.277999954223632812e+02 7.362249493598937988e-01
4.859999847412109375e+01 -1.277999954223632812e+02 7.838374376296997070e-01
5.219999694824218750e+01 -1.277999954223632812e+02 8.182595968246459961e-01
5.579999923706054688e+01 -1.277999954223632812e+02 8.872241377830505371e-01
5.939999771118164062e+01 -1.277999954223632812e+02 9.176020026206970215e-01
6.299999618530273438e+01 -1.277999954223632812e+02 9.521654248237609863e-01
6.659999847412109375e+01 -1.277999954223632812e+02 9.872291684150695801e-01
7.019999694824218750e+01 -1.277999954223632812e+02 1.009892940521240234e+00
7.380000305175781250e+01 -1.277999954223632812e+02 1.030356645584106445e+00
7.739999389648437500e+01 -1.277999954223632812e+02 1.052451729774475098e+00
8.099999237060546875e+01 -1.277999954223632812e+02 1.059597492218017578e+00
8.459999847412109375e+01 -1.277999954223632812e+02 1.080578088760375977e+00
8.819999694824218750e+01 -1.277999954223632812e+02 1.093607306480407715e+00
9.180000305175781250e+01 -1.277999954223632812e+02 1.089512228965759277e+00
9.540000152587890625e+01 -1.277999954223632812e+02 1.094505071640014648e+00
9.900000000000000000e+01 -1.277999954223632812e+02 1.099281668663024902e+00
1.026000061035156250e+02 -1.277999954223632812e+02 1.087004423141479492e+00
1.061999969482421875e+02 -1.277999954223632812e+02 1.093071103096008301e+00
1.097999954223632812e+02 -1.277999954223632812e+02 1.077408432960510254e+00
1.133999938964843750e+02 -1.277999954223632812e+02 1.045984745025634766e+00
1.170000076293945312e+02 -1.277999954223632812e+02 1.020337581634521484e+00
1.205999984741210938e+02 -1.277999954223632812e+02 9.901399612426757812e-01
1.241999893188476562e+02 -1.277999954223632812e+02 9.690513014793395996e-01
1.277999954223632812e+02 -1.277999954223632812e+02 9.329908490180969238e-01
1.313999938964843750e+02 -1.277999954223632812e+02 8.889391422271728516e-01
1.350000000000000000e+02 -1.277999954223632812e+02 8.566245436668395996e-01
1.385999908447265625e+02 -1.277999954223632812e+02 8.128715157508850098e-01
1.421999969482421875e+02 -1.277999954223632812e+02 7.761486172676086426e-01
1.458000030517578125e+02 -1.277999954223632812e+02 7.389256954193115234e-01
1.494000091552734375e+02 -1.277999954223632812e+02 7.081743478775024414e-01
1.530000000000000000e+02 -1.277999954223632812e+02 6.638692617416381836e-01
1.565999908447265625e+02 -1.277999954223632812e+02 6.365201473236083984e-01
1.601999969482421875e+02 -1.277999954223632812e+02 5.948168635368347168e-01
1.638000030517578125e+02 -1.277999954223632812e+02 5.978110432624816895e-01
1.673999938964843750e+02 -1.277999954223632812e+02 5.699789524078369141e-01
1.710000000000000000e+02 -1.277999954223632812e+02 5.735172629356384277e-01
1.746000061035156250e+02 -1.277999954223632812e+02 5.559957027435302734e-01
1.782000122070312500e+02 -1.277999954223632812e+02 5.545163750648498535e-01
1.800000071525573730e+00 -1.241999893188476562e+02 4.265723526477813721e-01
5.399999618530273438e+00 -1.241999893188476562e+02 4.430714249610900879e-01
9.000000000000000000e+00 -1.241999893188476562e+02 4.673290252685546875e-01
1.260000038146972656e+01 -1.241999893188476562e+02 4.654878079891204834e-01
1.619999885559082031e+01 -1.241999893188476562e+02 4.822207093238830566e-01
1.979999923706054688e+01 -1.241999893188476562e+02 4.902283549308776855e-01
2.339999961853027344e+01 -1.241999893188476562e+02 5.241471529006958008e-01
2.700000000000000000e+01 -1.241999893188476562e+02 5.346384644508361816e-01
3.059999656677246094e+01 -1.241999893188476562e+02 5.731402635574340820e-01
3.419999694824218750e+01 -1.241999893188476562e+02 6.132612824440002441e-01
3.779999923706054688e+01 -1.241999893188476562e+02 6.640340685844421387e-01
4.139999771118164062e+01 -1.241999893188476562e+02 7.033203840255737305e-01
4.500000000000000000e+01 -1.241999893188476562e+02 7.375743985176086426e-01
4.859999847412109375e+01 -1.241999893188476562e+02 7.855316400527954102e-01
5.219999694824218750e+01 -1.241999893188476562e+02 8.268752098083496094e-01
5.579999923706054688e+01 -1.241999893188476562e+02 8.798935413360595703e-01
5.939999771118164062e+01 -1.241999893188476562e+02 9.053754806518554688e-01
6.299999618530273438e+01 -1.241999893188476562e+02 9.476292729377746582e-01
6.659999847412109375e+01 -1.241999893188476562e+02 9.793207049369812012e-01
7.019999694824218750e+01 -1.241999893188476562e+02 1.011679291725158691e+00
7.380000305175781250e+01 -1.241999893188476562e+02 1.015657305717468262e+00
7.739999389648437500e+01 -1.241999893188476562e+02 1.031924486160278320e+00
8.099999237060546875e+01 -1.241999893188476562e+02 1.045317292213439941e+00
8.459999847412109375e+01 -1.241999893188476562e+02 1.051303982734680176e+00
8.819999694824218750e+01 -1.241999893188476562e+02 1.059371590614318848e+00
9.180000305175781250e+01 -1.241999893188476562e+02 1.066159367561340332e+00
9.540000152587890625e+01 -1.241999893188476562e+02 1.065418124198913574e+00
9.900000000000000000e+01 -1.241999893188476562e+02 1.059311985969543457e+00
1.026000061035156250e+02 -1.241999893188476562e+02 1.067315936088562012e+00
1.061999969482421875e+02 -1.241999893188476562e+02 1.051067829132080078e+00
1.097999954223632812e+02 -1.241999893188476562e+02 1.037872791290283203e+00
1.133999938964843750e+02 -1.241999893188476562e+02 1.000276684761047363e+00
1.170000076293945312e+02 -1.241999893188476562e+02 1.005187988281250000e+00
1.205999984741210938e+02 -1.241999893188476562e+02 9.703173637390136719e-01
1.241999893188476562e+02 -1.241999893188476562e+02 9.429576396942138672e-01
1.277999954223632812e+02 -1.241999893188476562e+02 9.145621657371520996e-01
1.313999938964843750e+02 -1.241999893188476562e+02 8.757683634757995605e-01
1.350000000000000000e+02 -1.241999893188476562e+02 8.405440449714660645e-01
1.385999908447265625e+02 -1.241999893188476562e+02 8.098008036613464355e-01
1.421999969482421875e+02 -1.241999893188476562e+02 7.870163321495056152e-01
1.458000030517578125e+02 -1.241999893188476562e+02 7.344151735305786133e-01
1.494000091552734375e+02 -1.241999893188476562e+02 6.979618668556213379e-01
1.530000000000000000e+02 -1.241999893188476562e+02 6.584509015083312988e-01
1.565999908447265625e+02 -1.241999893188476562e+02 6.484344005584716797e-01
1.601999969482421875e+02 -1.241999893188476562e+02 6.166648268699645996e-01
1.638000030517578125e+02 -1.241999893188476562e+02 5.971803069114685059e-01
1.673999938964843750e+02 -1.241999893188476562e+02 5.593053698539733887e-01
1.710000000000000000e+02 -1.241999893188476562e+02 5.653054714202880859e-01
1.746000061035156250e+02 -1.241999893188476562e+02 5.352082848548889160e-01
1.782000122070312500e+02 -1.241999893188476562e+02 5.460051894187927246e-01
1.800000071525573730e+00 -1.205999984741210938e+02 3.875114023685455322e-01
5.399999618530273438e+00 -1.205999984741210938e+02 4.661800861358642578e-01
9.000000000000000000e+00 -1.205999984741210938e+02 4.460321664810180664e-01
1.260000038146972656e+01 -1.205999984741210938e+02 4.656336903572082520e-01
1.619999885559082031e+01 -1.205999984741210938e+02 4.696813523769378662e-01
1.979999923706054688e+01 -1.205999984741210938e+02 5.086209774017333984e-01
2.339999961853027344e+01 -1.205999984741210938e+02 5.223196744918823242e-01
2.700000000000000000e+01 -1.205999984741210938e+02 5.375060439109802246e-01
3.059999656677246094e+01 -1.205999984741210938e+02 5.731425881385803223e-01
3.419999694824218750e+01 -1.205999984741210938e+02 6.066732406616210938e-01
3.779999923706054688e+01 -1.205999984741210938e+02 6.500244140625000000e-01
4.139999771118164062e+01 -1.205999984741210938e+02 7.022185325622558594e-01
4.500000000000000000e+01 -1.205999984741210938e+02 7.480172514915466309e-01
4.859999847412109375e+01 -1.205999984741210938e+02 7.945109009742736816e-01
5.219999694824218750e+01 -1.205999984741210938e+02 8.109925985336303711e-01
5.579999923706054688e+01 -1.205999984741210938e+02 8.741979002952575684e-01
5.939999771118164062e+01 -1.205999984741210938e+02 9.178296923637390137e-01
6.299999618530273438e+01 -1.205999984741210938e+02 9.547076225280761719e-01
6.659999847412109375e+01 -1.205999984741210938e+02 9.714899659156799316e-01
7.019999694824218750e+01 -1.205999984741210938e+02 9.873170852661132812e-01
7.380000305175781250e+01 -1.205999984741210938e+02 1.001100540161132812e+00
7.739999389648437500e+01 -1.205999984741210938e+02 1.017027854919433594e+00
8.099999237060546875e+01 -1.205999984741210938e+02 1.023849725723266602e+00
8.459999847412109375e+01 -1.205999984741210938e+02 1.036801099777221680e+00
8.819999694824218750e+01 -1.205999984741210938e+02 1.050305247306823730e+00
9.180000305175781250e+01 -1.205999984741210938e+02 1.041035532951354980e+00
9.540000152587890625e+01 -1.205999984741210938e+02 1.021641969680786133e+00
9.900000000000000000e+01 -1.205999984741210938e+02 1.026454210281372070e+00
1.026000061035156250e+02 -1.205999984741210938e+02 1.022237420082092285e+00
1.061999969482421875e+02 -1.205999984741210938e+02 1.014518260955810547e+00
1.097999954223632812e+02 -1.205999984741210938e+02 9.975618124008178711e-01
1.133999938964843750e+02 -1.205999984741210938e+02 9.948833584785461426e-01
1.170000076293945312e+02 -1.205999984741210938e+02 9.817169904708862305e-01
1.205999984741210938e+02 -1.205999984741210938e+02 9.559879302978515625e-01
1.241999893188476562e+02 -1.205999984741210938e+02 9.335406422615051270e-01
1.277999954223632812e+02 -1.205999984741210938e+02 8.941001296043395996e-01
1.313999938964843750e+02 -1.205999984741210938e+02 8.778978586196899414e-01
1.350000000000000000e+02 -1.205999984741210938e+02 8.417830467224121094e-01
1.385999908447265625e+02 -1.205999984741210938e+02 8.010270595550537109e-01
1.421999969482421875e+02 -1.205999984741210938e+02 7.590340971946716309e-01
1.458000030517578125e+02 -1.205999984741210938e+02 7.283347845077514648e-01
1.494000091552734375e+02 -1.205999984741210938e+02 6.942207217216491699e-01
1.530000000000000000e+02 -1.205999984741210938e+02 6.545383930206298828e-01
1.565999908447265625e+02 -1.205999984741210938e+02 6.379935145378112793e-01
1.601999969482421875e+02 -1.205999984741210938e+02 6.095366477966308594e-01
1.638000030517578125e+02 -1.205999984741210938e+02 5.978173017501831055e-01
1.673999938964843750e+02 -1.205999984741210938e+02 5.570529699325561523e-01
1.710000000000000000e+02 -1.205999984741210938e+02 5.742785930633544922e-01
1.746000061035156250e+02 -1.205999984741210938e+02 5.312622785568237305e-01
1.782000122070312500e+02 -1.205999984741210938e+02 5.476006865501403809e-01
1.800000071525573730e+00 -1.170000076293945312e+02 4.252899289131164551e-01
5.399999618530273438e+00 -1.170000076293945312e+02 4.427652060985565186e-01
9.000000000000000000e+00 -1.170000076293945312e+02 4.691938757896423340e-01
1.260000038146972656e+01 -1.170000076293945312e+02 4.658476710319519043e-01
1.619999885559082031e+01 -1.170000076293945312e+02 4.719334840774536133e-01
1.979999923706054688e+01 -1.170000076293945312e+02 4.921084344387054443e-01
2.339999961853027344e+01 -1.170000076293945312e+02 5.105982422828674316e-01
2.700000000000000000e+01 -1.170000076293945312e+02 5.429362058639526367e-01
3.059999656677246094e+01 -1.170000076293945312e+02 5.740255713462829590e-01
3.419999694824218750e+01 -1.170000076293945312e+02 6.137025356292724609e-01
3.779999923706054688e+01 -1.170000076293945312e+02 6.564687490463256836e-01
4.139999771118164062e+01 -1.170000076293945312e+02 6.972962617874145508e-01
4.500000000000000000e+01 -1.170000076293945312e+02 7.392810583114624023e-01
4.859999847412109375e+01 -1.170000076293945312e+02 7.971571683883666992e-01
5.219999694824218750e+01 -1.170000076293945312e+02 8.413554430007934570e-01
5.579999923706054688e+01 -1.170000076293945312e+02 8.801011443138122559e-01
5.939999771118164062e+01 -1.170000076293945312e+02 9.244531393051147461e-01
6.299999618530273438e+01 -1.170000076293945312e+02 9.367254972457885742e-01
6.659999847412109375e+01 -1.170000076293945312e+02 9.715745449066162109e-01
7.019999694824218750e+01 -1.170000076293945312e+02 1.001960277557373047e+00
7.380000305175781250e+01 -1.170000076293945312e+02 9.990424513816833496e-01
7.739999389648437500e+01 -1.170000076293945312e+02 9.961150288581848145e-01
8.099999237060546875e+01 -1.170000076293945312e+02 1.002747893333435059e+00
8.459999847412109375e+01 -1.170000076293945312e+02 1.006534695625305176e+00
8.819999694824218750e+01 -1.170000076293945312e+02 1.004231452941894531e+00
9.180000305175781250e+01 -1.170000076293945312e+02 1.013228535652160645e+00
9.540000152587890625e+01 -1.170000076293945312e+02 9.966036081314086914e-01
9.900000000000000000e+01 -1.170000076293945312e+02 9.962693452835083008e-01
1.026000061035156250e+02 -1.170000076293945312e+02 9.991098046302795410e-01
1.061999969482421875e+02 -1.170000076293945312e+02 9.942135810852050781e-01
1.097999954223632812e+02 -1.170000076293945312e+02 9.724857211112976074e-01
1.133999938964843750e+02 -1.170000076293945312e+02 9.751178026199340820e-01
1.170000076293945312e+02 -1.170000076293945312e+02 9.612224698066711426e-01
1.205999984741210938e+02 -1.170000076293945312e+02 9.301664233207702637e-01
1.241999893188476562e+02 -1.170000076293945312e+02 9.010117053985595703e-01
1.277999954223632812e+02 -1.170000076293945312e+02 8.772984743118286133e-01
1.313999938964843750e+02 -1.170000076293945312e+02 8.567759990692138672e-01
1.350000000000000000e+02 -1.170000076293945312e+02 8.267173767089843750e-01
1.385999908447265625e+02 -1.170000076293945312e+02 8.062867522239685059e-01
1.421999969482421875e+02 -1.170000076293945312e+02 7.729557156562805176e-01
1.458000030517578125e+02 -1.170000076293945312e+02 7.287568449974060059e-01
1.494000091552734375e+02 -1.170000076293945312e+02 7.017500400543212891e-01
1.530000000000000000e+02 -1.170000076293945312e+02 6.571598649024963379e-01
1.565999908447265625e+02 -1.170000076293945312e+02 6.363922953605651855e-01
1.601999969482421875e+02 -1.170000076293945312e+02 6.089043617248535156e-01
1.638000030517578125e+02 -1.170000076293945312e+02 5.855171084403991699e-01
1.673999938964843750e+02 -1.170000076293945312e+02 5.998231172561645508e-01
1.710000000000000000e+02 -1.170000076293945312e+02 5.691642761230468750e-01
1.746000061035156250e+02 -1.170000076293945312e+02 5.334607362747192383e-01
1.782000122070312500e+02 -1.170000076293945312e+02 5.124579668045043945e-01
1.800000071525573730e+00 -1.133999938964843750e+02 4.286732673645019531e-01
5.399999618530273438e+00 -1.133999938964843750e+02 4.546521306037902832e-01
9.000000000000000000e+00 -1.133999938964843750e+02 4.596983790397644043e-01
1.260000038146972656e+01 -1.133999938964843750e+02 4.589879214763641357e-01
1.619999885559082031e+01 -1.133999938964843750e+02 4.695691764354705811e-01
1.979999923706054688e+01 -1.133999938964843750e+02 4.881657361984252930e-01
2.339999961853027344e+01 -1.133999938964843750e+02 5.090743899345397949e-01
2.700000000000000000e+01 -1.133999938964843750e+02 5.314914584159851074e-01
3.059999656677246094e+01 -1.133999938964843750e+02 5.653998255729675293e-01
3.419999694824218750e+01 -1.133999938964843750e+02 6.167883872985839844e-01
3.779999923706054688e+01 -1.133999938964843750e+02 6.604409217834472656e-01
4.139999771118164062e+01 -1.133999938964843750e+02 7.064806222915649414e-01
4.500000000000000000e+01 -1.133999938964843750e+02 7.444151639938354492e-01
4.859999847412109375e+01 -1.133999938964843750e+02 7.954171299934387207e-01
5.219999694824218750e+01 -1.133999938964843750e+02 8.385076522827148438e-01
5.579999923706054688e+01 -1.133999938964843750e+02 8.926019668579101562e-01
5.939999771118164062e+01 -1.133999938964843750e+02 9.309768676757812500e-01
6.299999618530273438e+01 -1.133999938964843750e+02 9.484907388687133789e-01
6.659999847412109375e+01 -1.133999938964843750e+02 9.635310173034667969e-01
7.019999694824218750e+01 -1.133999938964843750e+02 9.925950765609741211e-01
7.380000305175781250e+01 -1.133999938964843750e+02 9.980903267860412598e-01
7.739999389648437500e+01 -1.133999938964843750e+02 9.993361830711364746e-01
8.099999237060546875e+01 -1.133999938964843750e+02 9.981172680854797363e-01
8.459999847412109375e+01 -1.133999938964843750e+02 1.003638982772827148e+00
8.819999694824218750e+01 -1.133999938964843750e+02 9.990238547325134277e-01
9.180000305175781250e+01 -1.133999938964843750e+02 1.001109361648559570e+00
9.540000152587890625e+01 -1.133999938964843750e+02 9.815183281898498535e-01
9.900000000000000000e+01 -1.133999938964843750e+02 9.836452007293701172e-01
1.026000061035156250e+02 -1.133999938964843750e+02 9.794709086418151855e-01
1.061999969482421875e+02 -1.133999938964843750e+02 9.755842089653015137e-01
1.097999954223632812e+02 -1.133999938964843750e+02 9.729095101356506348e-01
1.133999938964843750e+02 -1.133999938964843750e+02 9.553238749504089355e-01
1.170000076293945312e+02 -1.133999938964843750e+02 9.337237477302551270e-01
1.205999984741210938e+02 -1.133999938964843750e+02 9.259480237960815430e-01
1.241999893188476562e+02 -1.133999938964843750e+02 9.076626300811767578e-01
1.277999954223632812e+02 -1.133999938964843750e+02 8.716704249382019043e-01
1.313999938964843750e+02 -1.133999938964843750e+02 8.504596948623657227e-01
1.350000000000000000e+02 -1.133999938964843750e+02 8.250977396965026855e-01
1.385999908447265625e+02 -1.133999938964843750e+02 7.979729771614074707e-01
1.421999969482421875e+02 -1.133999938964843750e+02 7.689226865768432617e-01
1.458000030517578125e+02 -1.133999938964843750e+02 7.253621220588684082e-01
1.494000091552734375e+02 -1.133999938964843750e+02 6.962916851043701172e-01
1.530000000000000000e+02 -1.133999938964843750e+02 6.711530685424804688e-01
1.565999908447265625e+02 -1.133999938964843750e+02 6.176885366439819336e-01
1.601999969482421875e+02 -1.133999938964843750e+02 6.069458127021789551e-01
1.638000030517578125e+02 -1.133999938964843750e+02 6.099130511283874512e-01
1.673999938964843750e+02 -1.133999938964843750e+02 5.757730007171630859e-01
1.710000000000000000e+02 -1.133999938964843750e+02 5.598676800727844238e-01
1.746000061035156250e+02 -1.133999938964843750e+02 5.295709967613220215e-01
1.782000122070312500e+02 -1.133999938964843750e+02 5.213825106620788574e-01
1.800000071525573730e+00 -1.097999954223632812e+02 4.799008071422576904e-01
5.399999618530273438e+00 -1.097999954223632812e+02 4.388251602649688721e-01
9.000000000000000000e+00 -1.097999954223632812e+02 4.541920721530914307e-01
1.260000038146972656e+01 -1.097999954223632812e+02 4.674586653709411621e-01
1.619999885559082031e+01 -1.097999954223632812e+02 4.712841808795928955e-01
1.979999923706054688e+01 -1.097999954223632812e+02 4.868111014366149902e-01
2.339999961853027344e+01 -1.097999954223632812e+02 5.014957785606384277e-01
2.700000000000000000e+01 -1.097999954223632812e+02 5.348084568977355957e-01
3.059999656677246094e+01 -1.097999954223632812e+02 5.686944127082824707e-01
3.419999694824218750e+01 -1.097999954223632812e+02 6.217043399810791016e-01
3.779999923706054688e+01 -1.097999954223632812e+02 6.654890179634094238e-01
4.139999771118164062e+01 -1.097999954223632812e+02 7.121535539627075195e-01
4.500000000000000000e+01 -1.097999954223632812e+02 7.387318015098571777e-01
4.859999847412109375e+01 -1.097999954223632812e+02 8.118428587913513184e-01
5.219999694824218750e+01 -1.097999954223632812e+02 8.516147732734680176e-01
5.579999923706054688e+01 -1.097999954223632812e+02 8.932603001594543457e-01
5.939999771118164062e+01 -1.097999954223632812e+02 9.381872415542602539e-01
6.299999618530273438e+01 -1.097999954223632812e+02 9.531012773513793945e-01
6.659999847412109375e+01 -1.097999954223632812e+02 9.815712571144104004e-01
7.019999694824218750e+01 -1.097999954223632812e+02 9.999869465827941895e-01
7.380000305175781250e+01 -1.097999954223632812e+02 9.977255463600158691e-01
7.739999389648437500e+01 -1.097999954223632812e+02 9.971081614494323730e-01
8.099999237060546875e+01 -1.097999954223632812e+02 1.001525998115539551e+00
8.459999847412109375e+01 -1.097999954223632812e+02 1.004253387451171875e+00
8.819999694824218750e+01 -1.097999954223632812e+02 9.925094246864318848e-01
9.180000305175781250e+01 -1.097999954223632812e+02 9.812815785408020020e-01
9.540000152587890625e+01 -1.097999954223632812e+02 9.742956161499023438e-01
9.900000000000000000e+01 -1.097999954223632812e+02 9.734745621681213379e-01
1.026000061035156250e+02 -1.097999954223632812e+02 9.589840173721313477e-01
1.061999969482421875e+02 -1.097999954223632812e+02 9.558176994323730469e-01
1.097999954223632812e+02 -1.097999954223632812e+02 9.586895704269409180e-01
1.133999938964843750e+02 -1.097999954223632812e+02 9.466608166694641113e-01
1.170000076293945312e+02 -1.097999954223632812e+02 9.323271512985229492e-01
1.205999984741210938e+02 -1.097999954223632812e+02 9.193452000617980957e-01
1.241999893188476562e+02 -1.097999954223632812e+02 8.917400836944580078e-01
1.277999954223632812e+02 -1.097999954223632812e+02 8.686135411262512207e-01
1.313999938964843750e+02 -1.097999954223632812e+02 8.522855639457702637e-01
1.350000000000000000e+02 -1.097999954223632812e+02 8.115076422691345215e-01
1.385999908447265625e+02 -1.097999954223632812e+02 7.885469198226928711e-01
1.421999969482421875e+02 -1.097999954223632812e+02 7.649462223052978516e-01
1.458000030517578125e+02 -1.097999954223632812e+02 7.274566888809204102e-01
1.494000091552734375e+02 -1.097999954223632812e+02 6.926798224449157715e-01
1.530000000000000000e+02 -1.097999954223632812e+02 6.620371341705322266e-01
1.565999908447265625e+02 -1.097999954223632812e+02 6.387251019477844238e-01
1.601999969482421875e+02 -1.097999954223632812e+02 6.052082777023315430e-01
1.638000030517578125e+02 -1.097999954223632812e+02 5.806211233139038086e-01
1.673999938964843750e+02 -1.097999954223632812e+02 5.644098520278930664e-01
1.710000000000000000e+02 -1.097999954223632812e+02 5.592670440673828125e-01
1.746000061035156250e+02 -1.097999954223632812e+02 5.643049478530883789e-01
1.782000122070312500e+02 -1.097999954223632812e+02 5.089213252067565918e-01
1.800000071525573730e+00 -1.061999969482421875e+02 4.562897384166717529e-01
5.399999618530273438e+00 -1.061999969482421875e+02 4.309007525444030762e-01
9.000000000000000000e+00 -1.061999969482421875e+02 4.518421292304992676e-01
1.260000038146972656e+01 -1.061999969482421875e+02 4.604080319404602051e-01
1.619999885559082031e+01 -1.061999969482421875e+02 4.778727591037750244e-01
1.979999923706054688e+01 -1.061999969482421875e+02 4.872194230556488037e-01
2.339999961853027344e+01 -1.061999969482421875e+02 5.044095516204833984e-01
2.700000000000000000e+01 -1.061999969482421875e+02 5.308743715286254883e-01
3.059999656677246094e+01 -1.061999969482421875e+02 5.678890943527221680e-01
3.419999694824218750e+01 -1.061999969482421875e+02 6.109176874160766602e-01
3.779999923706054688e+01 -1.061999969482421875e+02 6.677955389022827148e-01
4.139999771118164062e+01 -1.061999969482421875e+02 7.192544937133789062e-01
4.500000000000000000e+01 -1.061999969482421875e+02 7.616785168647766113e-01
4.859999847412109375e+01 -1.061999969482421875e+02 8.132174611091613770e-01
5.219999694824218750e+01 -1.061999969482421875e+02 8.639603257179260254e-01
5.579999923706054688e+01 -1.061999969482421875e+02 9.108244776725769043e-01
5.939999771118164062e+01 -1.061999969482421875e+02 9.442318677902221680e-01
6.299999618530273438e+01 -1.061999969482421875e+02 9.648179411888122559e-01
6.659999847412109375e+01 -1.061999969482421875e+02 9.873896241188049316e-01
7.019999694824218750e+01 -1.061999969482421875e+02 9.939779043197631836e-01
7.380000305175781250e+01 -1.061999969482421875e+02 9.896644949913024902e-01
7.739999389648437500e+01 -1.061999969482421875e+02 9.963921308517456055e-01
8.099999237060546875e+01 -1.061999969482421875e+02 9.870091080665588379e-01
8.459999847412109375e+01 -1.061999969482421875e+02 9.785406589508056641e-01
8.819999694824218750e+01 -1.061999969482421875e+02 9.818773865699768066e-01
9.180000305175781250e+01 -1.061999969482421875e+02 9.767018556594848633e-01
9.540000152587890625e+01 -1.061999969482421875e+02 9.612438082695007324e-01
9.900000000000000000e+01 -1.061999969482421875e+02 9.521638751029968262e-01
1.026000061035156250e+02 -1.061999969482421875e+02 9.440562129020690918e-01
1.061999969482421875e+02 -1.061999969482421875e+02 9.473059177398681641e-01
1.097999954223632812e+02 -1.061999969482421875e+02 9.393705129623413086e-01
1.133999938964843750e+02 -1.061999969482421875e+02 9.357988238334655762e-01
1.170000076293945312e+02 -1.061999969482421875e+02 9.138780236244201660e-01
1.205999984741210938e+02 -1.061999969482421875e+02 9.059541821479797363e-01
1.241999893188476562e+02 -1.061999969482421875e+02 8.872474431991577148e-01
1.277999954223632812e+02 -1.061999969482421875e+02 8.539491295814514160e-01
1.313999938964843750e+02 -1.061999969482421875e+02 8.467051982879638672e-01
1.350000000000000000e+02 -1.061999969482421875e+02 8.129480481147766113e-01
1.385999908447265625e+02 -1.061999969482421875e+02 7.972882986068725586e-01
1.421999969482421875e+02 -1.061999969482421875e+02 7.505211830139160156e-01
1.458000030517578125e+02 -1.061999969482421875e+02 7.293851375579833984e-01
1.494000091552734375e+02 -1.061999969482421875e+02 6.900975108146667480e-01
1.530000000000000000e+02 -1.061999969482421875e+02 6.670063734054565430e-01
1.565999908447265625e+02 -1.061999969482421875e+02 6.507080197334289551e-01
1.601999969482421875e+02 -1.061999969482421875e+02 6.013275980949401855e-01
1.638000030517578125e+02 -1.061999969482421875e+02 5.902302861213684082e-01
1.673999938964843750e+02 -1.061999969482421875e+02 5.691480636596679688e-01
1.710000000000000000e+02 -1.061999969482421875e+02 5.657126307487487793e-01
1.746000061035156250e+02 -1.061999969482421875e+02 5.490042567253112793e-01
1.782000122070312500e+02 -1.061999969482421875e+02 5.685246586799621582e-01
1.800000071525573730e+00 -1.026000061035156250e+02 4.493172466754913330e-01
5.399999618530273438e+00 -1.026000061035156250e+02 4.585100710391998291e-01
9.000000000000000000e+00 -1.026000061035156250e+02 4.427896142005920410e-01
1.260000038146972656e+01 -1.026000061035156250e+02 4.637828171253204346e-01
1.619999885559082031e+01 -1.026000061035156250e+02 4.711114466190338135e-01
1.979999923706054688e+01 -1.026000061035156250e+02 4.828921854496002197e-01
2.339999961853027344e+01 -1.026000061035156250e+02 5.167587995529174805e-01
2.700000000000000000e+01 -1.026000061035156250e+02 5.383480191230773926e-01
3.059999656677246094e+01 -1.026000061035156250e+02 5.794687271118164062e-01
3.419999694824218750e+01 -1.026000061035156250e+02 6.197806000709533691e-01
3.779999923706054688e+01 -1.026000061035156250e+02 6.623162031173706055e-01
4.139999771118164062e+01 -1.026000061035156250e+02 7.194181680679321289e-01
4.500000000000000000e+01 -1.026000061035156250e+02 7.717683315277099609e-01
4.859999847412109375e+01 -1.026000061035156250e+02 8.181614279747009277e-01
5.219999694824218750e+01 -1.026000061035156250e+02 8.729666471481323242e-01
5.579999923706054688e+01 -1.026000061035156250e+02 9.135996699333190918e-01
5.939999771118164062e+01 -1.026000061035156250e+02 9.510778188705444336e-01
6.299999618530273438e+01 -1.026000061035156250e+02 9.637515544891357422e-01
6.659999847412109375e+01 -1.026000061035156250e+02 9.891755580902099609e-01
7.019999694824218750e+01 -1.026000061035156250e+02 1.004378080368041992e+00
7.380000305175781250e+01 -1.026000061035156250e+02 9.895653724670410156e-01
7.739999389648437500e+01 -1.026000061035156250e+02 9.989176988601684570e-01
8.099999237060546875e+01 -1.026000061035156250e+02 9.935481548309326172e-01
8.459999847412109375e+01 -1.026000061035156250e+02 9.825121164321899414e-01
8.819999694824218750e+01 -1.026000061035156250e+02 9.651755094528198242e-01
9.180000305175781250e+01 -1.026000061035156250e+02 9.601510763168334961e-01
9.540000152587890625e+01 -1.026000061035156250e+02 9.713775515556335449e-01
9.900000000000000000e+01 -1.026000061035156250e+02 9.513528943061828613e-01
1.026000061035156250e+02 -1.026000061035156250e+02 9.302037954330444336e-01
1.061999969482421875e+02 -1.026000061035156250e+02 9.256809949874877930e-01
1.097999954223632812e+02 -1.026000061035156250e+02 9.246090054512023926e-01
1.133999938964843750e+02 -1.026000061035156250e+02 9.236683845520019531e-01
1.170000076293945312e+02 -1.026000061035156250e+02 9.163751602172851562e-01
1.205999984741210938e+02 -1.026000061035156250e+02 9.026880860328674316e-01
1.241999893188476562e+02 -1.026000061035156250e+02 8.874281644821166992e-01
1.277999954223632812e+02 -1.026000061035156250e+02 8.660051822662353516e-01
1.313999938964843750e+02 -1.026000061035156250e+02 8.514859676361083984e-01
1.350000000000000000e+02 -1.026000061035156250e+02 8.203571438789367676e-01
1.385999908447265625e+02 -1.026000061035156250e+02 7.905495762825012207e-01
1.421999969482421875e+02 -1.026000061035156250e+02 7.551947236061096191e-01
1.458000030517578125e+02 -1.026000061035156250e+02 7.296662330627441406e-01
1.494000091552734375e+02 -1.026000061035156250e+02 6.909043788909912109e-01
1.530000000000000000e+02 -1.026000061035156250e+02 6.532686352729797363e-01
1.565999908447265625e+02 -1.026000061035156250e+02 6.245432496070861816e-01
1.601999969482421875e+02 -1.026000061035156250e+02 6.084263324737548828e-01
1.638000030517578125e+02 -1.026000061035156250e+02 5.929128527641296387e-01
1.673999938964843750e+02 -1.026000061035156250e+02 5.826812982559204102e-01
1.710000000000000000e+02 -1.026000061035156250e+02 5.634587407112121582e-01
1.746000061035156250e+02 -1.026000061035156250e+02 5.508722066879272461e-01
1.782000122070312500e+02 -1.026000061035156250e+02 5.608654022216796875e-01
1.800000071525573730e+00 -9.900000000000000000e+01 4.250434041023254395e-01
5.399999618530273438e+00 -9.900000000000000000e+01 4.466293156147003174e-01
9.000000000000000000e+00 -9.900000000000000000e+01 4.551140069961547852e-01
1.260000038146972656e+01 -9.900000000000000000e+01 4.597060978412628174e-01
1.619999885559082031e+01 -9.900000000000000000e+01 4.726206660270690918e-01
1.979999923706054688e+01 -9.900000000000000000e+01 4.885976016521453857e-01
2.339999961853027344e+01 -9.900000000000000000e+01 5.040454268455505371e-01
2.700000000000000000e+01 -9.900000000000000000e+01 5.290167331695556641e-01
3.059999656677246094e+01 -9.900000000000000000e+01 5.860047340393066406e-01
3.419999694824218750e+01 -9.900000000000000000e+01 6.273029446601867676e-01
3.779999923706054688e+01 -9.900000000000000000e+01 6.631837487220764160e-01
4.139999771118164062e+01 -9.900000000000000000e+01 7.211093902587890625e-01
4.500000000000000000e+01 -9.900000000000000000e+01 7.766863703727722168e-01
4.859999847412109375e+01 -9.900000000000000000e+01 8.216680288314819336e-01
5.219999694824218750e+01 -9.900000000000000000e+01 8.707392811775207520e-01
5.579999923706054688e+01 -9.900000000000000000e+01 9.127248525619506836e-01
5.939999771118164062e+01 -9.900000000000000000e+01 9.528885483741760254e-01
6.299999618530273438e+01 -9.900000000000000000e+01 9.870905280113220215e-01
6.659999847412109375e+01 -9.900000000000000000e+01 1.003301262855529785e+00
7.019999694824218750e+01 -9.900000000000000000e+01 9.995814561843872070e-01
7.380000305175781250e+01 -9.900000000000000000e+01 9.927588701248168945e-01
7.739999389648437500e+01 -9.900000000000000000e+01 9.964491128921508789e-01
8.099999237060546875e+01 -9.900000000000000000e+01 9.831625819206237793e-01
8.459999847412109375e+01 -9.900000000000000000e+01 9.803094267845153809e-01
8.819999694824218750e+01 -9.900000000000000000e+01 9.647822380065917969e-01
9.180000305175781250e+01 -9.900000000000000000e+01 9.666910171508789062e-01
9.540000152587890625e+01 -9.900000000000000000e+01 9.684770703315734863e-01
9.900000000000000000e+01 -9.900000000000000000e+01 9.570133686065673828e-01
1.026000061035156250e+02 -9.900000000000000000e+01 9.459095001220703125e-01
1.061999969482421875e+02 -9.900000000000000000e+01 9.418240785598754883e-01
1.097999954223632812e+02 -9.900000000000000000e+01 9.187985658645629883e-01
1.133999938964843750e+02 -9.900000000000000000e+01 9.136646986007690430e-01
1.170000076293945312e+02 -9.900000000000000000e+01 9.159991741180419922e-01
1.205999984741210938e+02 -9.900000000000000000e+01 8.947210907936096191e-01
1.241999893188476562e+02 -9.900000000000000000e+01 8.865285515785217285e-01
1.277999954223632812e+02 -9.900000000000000000e+01 8.608044981956481934e-01
1.313999938964843750e+02 -9.900000000000000000e+01 8.468195199966430664e-01
1.350000000000000000e+02 -9.900000000000000000e+01 8.197489976882934570e-01
1.385999908447265625e+02 -9.900000000000000000e+01 7.914046645164489746e-01
1.421999969482421875e+02 -9.900000000000000000e+01 7.566112875938415527e-01
1.458000030517578125e+02 -9.900000000000000000e+01 7.288735508918762207e-01
1.494000091552734375e+02 -9.900000000000000000e+01 6.870207786560058594e-01
1.530000000000000000e+02 -9.900000000000000000e+01 6.650411486625671387e-01
1.565999908447265625e+02 -9.900000000000000000e+01 6.347406506538391113e-01
1.601999969482421875e+02 -9.900000000000000000e+01 6.118389964103698730e-01
1.638000030517578125e+02 -9.900000000000000000e+01 5.926199555397033691e-01
1.673999938964843750e+02 -9.900000000000000000e+01 5.668605566024780273e-01
1.710000000000000000e+02 -9.900000000000000000e+01 5.726708769798278809e-01
1.746000061035156250e+02 -9.900000000000000000e+01 5.406351089477539062e-01
1.782000122070312500e+02 -9.900000000000000000e+01 5.605583190917968750e-01
1.800000071525573730e+00 -9.540000152587890625e+01 4.348529875278472900e-01
5.399999618530273438e+00 -9.540000152587890625e+01 4.342354536056518555e-01
9.000000000000000000e+00 -9.540000152587890625e+01 4.550650119781494141e-01
1.260000038146972656e+01 -9.540000152587890625e+01 4.705625474452972412e-01
1.619999885559082031e+01 -9.540000152587890625e+01 4.708485007286071777e-01
1.979999923706054688e+01 -9.540000152587890625e+01 4.796127974987030029e-01
2.339999961853027344e+01 -9.540000152587890625e+01 5.137562155723571777e-01
2.700000000000000000e+01 -9.540000152587890625e+01 5.397413372993469238e-01
3.059999656677246094e+01 -9.540000152587890625e+01 5.816811323165893555e-01
3.419999694824218750e+01 -9.540000152587890625e+01 6.147890090942382812e-01
3.779999923706054688e+01 -9.540000152587890625e+01 6.715878248214721680e-01
4.139999771118164062e+01 -9.540000152587890625e+01 7.203432917594909668e-01
4.500000000000000000e+01 -9.540000152587890625e+01 7.943581342697143555e-01
4.859999847412109375e+01 -9.540000152587890625e+01 8.190800547599792480e-01
5.219999694824218750e+01 -9.540000152587890625e+01 8.763520121574401855e-01
5.579999923706054688e+01 -9.540000152587890625e+01 9.302968382835388184e-01
5.939999771118164062e+01 -9.540000152587890625e+01 9.626655578613281250e-01
6.299999618530273438e+01 -9.540000152587890625e+01 9.828909039497375488e-01
6.659999847412109375e+01 -9.540000152587890625e+01 9.932178854942321777e-01
7.019999694824218750e+01 -9.540000152587890625e+01 1.005108952522277832e+00
7.380000305175781250e+01 -9.540000152587890625e+01 1.005939722061157227e+00
7.739999389648437500e+01 -9.540000152587890625e+01 9.926040172576904297e-01
8.099999237060546875e+01 -9.540000152587890625e+01 9.889848232269287109e-01
8.459999847412109375e+01 -9.540000152587890625e+01 9.672586321830749512e-01
8.819999694824218750e+01 -9.540000152587890625e+01 9.591768383979797363e-01
9.180000305175781250e+01 -9.540000152587890625e+01 9.627157449722290039e-01
9.540000152587890625e+01 -9.540000152587890625e+01 9.490659832954406738e-01
9.900000000000000000e+01 -9.540000152587890625e+01 9.325271248817443848e-01
1.026000061035156250e+02 -9.540000152587890625e+01 9.304859638214111328e-01
1.061999969482421875e+02 -9.540000152587890625e+01 9.279023408889770508e-01
1.097999954223632812e+02 -9.540000152587890625e+01 9.208171963691711426e-01
1.133999938964843750e+02 -9.540000152587890625e+01 9.206009507179260254e-01
1.170000076293945312e+02 -9.540000152587890625e+01 8.971734046936035156e-01
1.205999984741210938e+02 -9.540000152587890625e+01 8.965761065483093262e-01
1.241999893188476562e+02 -9.540000152587890625e+01 8.880696296691894531e-01
1.277999954223632812e+02 -9.540000152587890625e+01 8.753293752670288086e-01
1.313999938964843750e+02 -9.540000152587890625e+01 8.460479974746704102e-01
1.350000000000000000e+02 -9.540000152587890625e+01 8.216366767883300781e-01
1.385999908447265625e+02 -9.540000152587890625e+01 7.927448153495788574e-01
1.421999969482421875e+02 -9.540000152587890625e+01 7.497145533561706543e-01
1.458000030517578125e+02 -9.540000152587890625e+01 7.246387004852294922e-01
1.494000091552734375e+02 -9.540000152587890625e+01 6.858290433883666992e-01
1.530000000000000000e+02 -9.540000152587890625e+01 6.649574637413024902e-01
1.565999908447265625e+02 -9.540000152587890625e+01 6.272453665733337402e-01
1.601999969482421875e+02 -9.540000152587890625e+01 6.176229715347290039e-01
1.638000030517578125e+02 -9.540000152587890625e+01 5.824445486068725586e-01
1.673999938964843750e+02 -9.540000152587890625e+01 5.673041343688964844e-01
1.710000000000000000e+02 -9.540000152587890625e+01 5.612177252769470215e-01
1.746000061035156250e+02 -9.540000152587890625e+01 5.609994530677795410e-01
1.782000122070312500e+02 -9.540000152587890625e+01 5.641940236091613770e-01
1.800000071525573730e+00 -9.180000305175781250e+01 4.785395264625549316e-01
5.399999618530273438e+00 -9.180000305175781250e+01 4.400841891765594482e-01
9.000000000000000000e+00 -9.180000305175781250e+01 4.558078050613403320e-01
1.260000038146972656e+01 -9.180000305175781250e+01 4.519497752189636230e-01
1.619999885559082031e+01 -9.180000305175781250e+01 4.767869114875793457e-01
1.979999923706054688e+01 -9.180000305175781250e+01 4.845300614833831787e-01
2.339999961853027344e+01 -9.180000305175781250e+01 5.176944136619567871e-01
2.700000000000000000e+01 -9.180000305175781250e+01 5.441826581954956055e-01
3.059999656677246094e+01 -9.180000305175781250e+01 5.750306248664855957e-01
3.419999694824218750e+01 -9.180000305175781250e+01 6.213772296905517578e-01
3.779999923706054688e+01 -9.180000305175781250e+01 6.658991575241088867e-01
4.139999771118164062e+01 -9.180000305175781250e+01 7.283081412315368652e-01
4.500000000000000000e+01 -9.180000305175781250e+01 7.840184569358825684e-01
4.859999847412109375e+01 -9.180000305175781250e+01 8.327760696411132812e-01
5.219999694824218750e+01 -9.180000305175781250e+01 8.959994912147521973e-01
5.579999923706054688e+01 -9.180000305175781250e+01 9.286145567893981934e-01
5.939999771118164062e+01 -9.180000305175781250e+01 9.577488303184509277e-01
6.299999618530273438e+01 -9.180000305175781250e+01 9.914838075637817383e-01
6.659999847412109375e+01 -9.180000305175781250e+01 9.900888204574584961e-01
7.019999694824218750e+01 -9.180000305175781250e+01 1.005271315574645996e+00
7.380000305175781250e+01 -9.180000305175781250e+01 1.006004214286804199e+00
7.739999389648437500e+01 -9.180000305175781250e+01 9.971358776092529297e-01
8.099999237060546875e+01 -9.180000305175781250e+01 9.853926301002502441e-01
8.459999847412109375e+01 -9.180000305175781250e+01 9.913229346275329590e-01
8.819999694824218750e+01 -9.180000305175781250e+01 9.777719378471374512e-01
9.180000305175781250e+01 -9.180000305175781250e+01 9.640605449676513672e-01
9.540000152587890625e+01 -9.180000305175781250e+01 9.452691078186035156e-01
9.900000000000000000e+01 -9.180000305175781250e+01 9.464494585990905762e-01
1.026000061035156250e+02 -9.180000305175781250e+01 9.430961012840270996e-01
1.061999969482421875e+02 -9.180000305175781250e+01 9.219381213188171387e-01
1.097999954223632812e+02 -9.180000305175781250e+01 9.218352437019348145e-01
1.133999938964843750e+02 -9.180000305175781250e+01 9.115269780158996582e-01
1.170000076293945312e+02 -9.180000305175781250e+01 8.927630782127380371e-01
1.205999984741210938e+02 -9.180000305175781250e+01 8.982476592063903809e-01
1.241999893188476562e+02 -9.180000305175781250e+01 8.751510977745056152e-01
1.277999954223632812e+02 -9.180000305175781250e+01 8.663824200630187988e-01
1.313999938964843750e+02 -9.180000305175781250e+01 8.517959713935852051e-01
1.350000000000000000e+02 -9.180000305175781250e+01 8.193636536598205566e-01
1.385999908447265625e+02 -9.180000305175781250e+01 7.771860957145690918e-01
1.421999969482421875e+02 -9.180000305175781250e+01 7.608405351638793945e-01
1.458000030517578125e+02 -9.180000305175781250e+01 7.267333269119262695e-01
1.494000091552734375e+02 -9.180000305175781250e+01 6.896036863327026367e-01
1.530000000000000000e+02 -9.180000305175781250e+01 6.563374996185302734e-01
1.565999908447265625e+02 -9.180000305175781250e+01 6.444939374923706055e-01
1.601999969482421875e+02 -9.180000305175781250e+01 6.163454651832580566e-01
1.638000030517578125e+02 -9.180000305175781250e+01 5.929648280143737793e-01
1.673999938964843750e+02 -9.180000305175781250e+01 5.767217278480529785e-01
1.710000000000000000e+02 -9.180000305175781250e+01 5.765605568885803223e-01
1.746000061035156250e+02 -9.180000305175781250e+01 5.398287177085876465e-01
1.782000122070312500e+02 -9.180000305175781250e+01 5.965640544891357422e-01
1.800000071525573730e+00 -8.819999694824218750e+01 4.312396347522735596e-01
5.399999618530273438e+00 -8.819999694824218750e+01 4.387197494506835938e-01
9.000000000000000000e+00 -8.819999694824218750e+01 4.641403257846832275e-01
1.260000038146972656e+01 -8.819999694824218750e+01 4.630313217639923096e-01
1.619999885559082031e+01 -8.819999694824218750e+01 4.802361130714416504e-01
1.979999923706054688e+01 -8.819999694824218750e+01 4.841730594635009766e-01
2.339999961853027344e+01 -8.819999694824218750e+01 5.230488777160644531e-01
2.700000000000000000e+01 -8.819999694824218750e+01 5.419646501541137695e-01
3.059999656677246094e+01 -8.819999694824218750e+01 5.782150626182556152e-01
3.419999694824218750e+01 -8.819999694824218750e+01 6.273724436759948730e-01
3.779999923706054688e+01 -8.819999694824218750e+01 6.677354574203491211e-01
4.139999771118164062e+01 -8.819999694824218750e+01 7.189669013023376465e-01
4.500000000000000000e+01 -8.819999694824218750e+01 7.859053015708923340e-01
4.859999847412109375e+01 -8.819999694824218750e+01 8.307675719261169434e-01
5.219999694824218750e+01 -8.819999694824218750e+01 8.857966065406799316e-01
5.579999923706054688e+01 -8.819999694824218750e+01 9.319164156913757324e-01
5.939999771118164062e+01 -8.819999694824218750e+01 9.622829556465148926e-01
6.299999618530273438e+01 -8.819999694824218750e+01 9.879932403564453125e-01
6.659999847412109375e+01 -8.819999694824218750e+01 9.959461688995361328e-01
7.019999694824218750e+01 -8.819999694824218750e+01 9.976630210876464844e-01
7.380000305175781250e+01 -8.819999694824218750e+01 1.006727337837219238e+00
7.739999389648437500e+01 -8.819999694824218750e+01 9.996097087860107422e-01
8.099999237060546875e+01 -8.819999694824218750e+01 9.873467683792114258e-01
8.459999847412109375e+01 -8.819999694824218750e+01 9.814432263374328613e-01
8.819999694824218750e+01 -8.819999694824218750e+01 9.731531739234924316e-01
9.180000305175781250e+01 -8.819999694824218750e+01 9.601815938949584961e-01
9.540000152587890625e+01 -8.819999694824218750e+01 9.573006629943847656e-01
9.900000000000000000e+01 -8.819999694824218750e+01 9.462730288505554199e-01
1.026000061035156250e+02 -8.819999694824218750e+01 9.426383972167968750e-01
1.061999969482421875e+02 -8.819999694824218750e+01 9.278388023376464844e-01
1.097999954223632812e+02 -8.819999694824218750e+01 9.114737510681152344e-01
1.133999938964843750e+02 -8.819999694824218750e+01 9.147813916206359863e-01
1.170000076293945312e+02 -8.819999694824218750e+01 9.087060689926147461e-01
1.205999984741210938e+02 -8.819999694824218750e+01 8.908681273460388184e-01
1.241999893188476562e+02 -8.819999694824218750e+01 8.749294281005859375e-01
1.277999954223632812e+02 -8.819999694824218750e+01 8.592039346694946289e-01
1.313999938964843750e+02 -8.819999694824218750e+01 8.449453115463256836e-01
1.350000000000000000e+02 -8.819999694824218750e+01 8.141573071479797363e-01
1.385999908447265625e+02 -8.819999694824218750e+01 8.017637729644775391e-01
1.421999969482421875e+02 -8.819999694824218750e+01 7.547299265861511230e-01
1.458000030517578125e+02 -8.819999694824218750e+01 7.258289456367492676e-01
1.494000091552734375e+02 -8.819999694824218750e+01 7.040506005287170410e-01
1.530000000000000000e+02 -8.819999694824218750e+01 6.610960364341735840e-01
1.565999908447265625e+02 -8.819999694824218750e+01 6.440681815147399902e-01
1.601999969482421875e+02 -8.819999694824218750e+01 6.076052188873291016e-01
1.638000030517578125e+02 -8.819999694824218750e+01 5.858951807022094727e-01
1.673999938964843750e+02 -8.819999694824218750e+01 5.718491077423095703e-01
1.710000000000000000e+02 -8.819999694824218750e+01 5.629082918167114258e-01
1.746000061035156250e+02 -8.819999694824218750e+01 5.208836197853088379e-01
1.782000122070312500e+02 -8.819999694824218750e+01 5.261381268501281738e-01
1.800000071525573730e+00 -8.459999847412109375e+01 4.069166779518127441e-01
5.399999618530273438e+00 -8.459999847412109375e+01 4.302088618278503418e-01
9.000000000000000000e+00 -8.459999847412109375e+01 4.658298790454864502e-01
1.260000038146972656e+01 -8.459999847412109375e+01 4.623244404792785645e-01
1.619999885559082031e+01 -8.459999847412109375e+01 4.781018495559692383e-01
1.979999923706054688e+01 -8.459999847412109375e+01 4.997968375682830811e-01
2.339999961853027344e+01 -8.459999847412109375e+01 5.186179876327514648e-01
2.700000000000000000e+01 -8.459999847412109375e+01 5.425902605056762695e-01
3.059999656677246094e+01 -8.459999847412109375e+01 5.829743742942810059e-01
3.419999694824218750e+01 -8.459999847412109375e+01 6.214892268180847168e-01
3.779999923706054688e+01 -8.459999847412109375e+01 6.754619479179382324e-01
4.139999771118164062e+01 -8.459999847412109375e+01 7.239181399345397949e-01
4.500000000000000000e+01 -8.459999847412109375e+01 7.806532382965087891e-01
4.859999847412109375e+01 -8.459999847412109375e+01 8.336937427520751953e-01
5.219999694824218750e+01 -8.459999847412109375e+01 8.912264108657836914e-01
5.579999923706054688e+01 -8.459999847412109375e+01 9.265246391296386719e-01
5.939999771118164062e+01 -8.459999847412109375e+01 9.689763188362121582e-01
6.299999618530273438e+01 -8.459999847412109375e+01 9.841576218605041504e-01
6.659999847412109375e+01 -8.459999847412109375e+01 9.982390999794006348e-01
7.019999694824218750e+01 -8.459999847412109375e+01 1.011147141456604004e+00
7.380000305175781250e+01 -8.459999847412109375e+01 9.946473836898803711e-01
7.739999389648437500e+01 -8.459999847412109375e+01 9.957451224327087402e-01
8.099999237060546875e+01 -8.459999847412109375e+01 9.897062778472900391e-01
8.459999847412109375e+01 -8.459999847412109375e+01 9.779579043388366699e-01
8.819999694824218750e+01 -8.459999847412109375e+01 9.562606215476989746e-01
9.180000305175781250e+01 -8.459999847412109375e+01 9.554235339164733887e-01
9.540000152587890625e+01 -8.459999847412109375e+01 9.417395591735839844e-01
9.900000000000000000e+01 -8.459999847412109375e+01 9.477267861366271973e-01
1.026000061035156250e+02 -8.459999847412109375e+01 9.280260205268859863e-01
1.061999969482421875e+02 -8.459999847412109375e+01 9.406654238700866699e-01
1.097999954223632812e+02 -8.459999847412109375e+01 9.225094914436340332e-01
1.133999938964843750e+02 -8.459999847412109375e+01 9.150869846343994141e-01
1.170000076293945312e+02 -8.459999847412109375e+01 9.029860496520996094e-01
1.205999984741210938e+02 -8.459999847412109375e+01 8.964430093765258789e-01
1.241999893188476562e+02 -8.459999847412109375e+01 8.863111734390258789e-01
1.277999954223632812e+02 -8.459999847412109375e+01 8.470670580863952637e-01
1.313999938964843750e+02 -8.459999847412109375e+01 8.390812277793884277e-01
1.350000000000000000e+02 -8.459999847412109375e+01 8.241605758666992188e-01
1.385999908447265625e+02 -8.459999847412109375e+01 7.858889698982238770e-01
1.421999969482421875e+02 -8.459999847412109375e+01 7.514290809631347656e-01
1.458000030517578125e+02 -8.459999847412109375e+01 7.271901965141296387e-01
1.494000091552734375e+02 -8.459999847412109375e+01 6.962639093399047852e-01
1.530000000000000000e+02 -8.459999847412109375e+01 6.723639965057373047e-01
1.565999908447265625e+02 -8.459999847412109375e+01 6.296181082725524902e-01
1.601999969482421875e+02 -8.459999847412109375e+01 6.163019537925720215e-01
1.638000030517578125e+02 -8.459999847412109375e+01 5.730008482933044434e-01
1.673999938964843750e+02 -8.459999847412109375e+01 5.651260018348693848e-01
1.710000000000000000e+02 -8.459999847412109375e+01 5.632104277610778809e-01
1.746000061035156250e+02 -8.459999847412109375e+01 5.694853663444519043e-01
1.782000122070312500e+02 -8.459999847412109375e+01 5.172159671783447266e-01
1.800000071525573730e+00 -8.099999237060546875e+01 4.705828130245208740e-01
5.399999618530273438e+00 -8.099999237060546875e+01 4.331910610198974609e-01
9.000000000000000000e+00 -8.099999237060546875e+01 4.484246969223022461e-01
1.260000038146972656e+01 -8.099999237060546875e+01 4.638787806034088135e-01
1.619999885559082031e+01 -8.099999237060546875e+01 4.889300465583801270e-01
1.979999923706054688e+01 -8.099999237060546875e+01 4.919188916683197021e-01
2.339999961853027344e+01 -8.099999237060546875e+01 5.194470286369323730e-01
2.700000000000000000e+01 -8.099999237060546875e+01 5.451275110244750977e-01
3.059999656677246094e+01 -8.099999237060546875e+01 5.644475221633911133e-01
3.419999694824218750e+01 -8.099999237060546875e+01 6.147350072860717773e-01
3.779999923706054688e+01 -8.099999237060546875e+01 6.708334088325500488e-01
4.139999771118164062e+01 -8.099999237060546875e+01 7.259517908096313477e-01
4.500000000000000000e+01 -8.099999237060546875e+01 7.782127261161804199e-01
4.859999847412109375e+01 -8.099999237060546875e+01 8.240132331848144531e-01
5.219999694824218750e+01 -8.099999237060546875e+01 8.756364583969116211e-01
5.579999923706054688e+01 -8.099999237060546875e+01 9.173504710197448730e-01
5.939999771118164062e+01 -8.099999237060546875e+01 9.530197978019714355e-01
6.299999618530273438e+01 -8.099999237060546875e+01 9.760708212852478027e-01
6.659999847412109375e+01 -8.099999237060546875e+01 1.000918149948120117e+00
7.019999694824218750e+01 -8.099999237060546875e+01 1.019920825958251953e+00
7.380000305175781250e+01 -8.099999237060546875e+01 1.023196816444396973e+00
7.739999389648437500e+01 -8.099999237060546875e+01 1.004015564918518066e+00
8.099999237060546875e+01 -8.099999237060546875e+01 9.918436408042907715e-01
8.459999847412109375e+01 -8.099999237060546875e+01 9.862706661224365234e-01
8.819999694824218750e+01 -8.099999237060546875e+01 9.625018835067749023e-01
9.180000305175781250e+01 -8.099999237060546875e+01 9.441993832588195801e-01
9.540000152587890625e+01 -8.099999237060546875e+01 9.474681019783020020e-01
9.900000000000000000e+01 -8.099999237060546875e+01 9.434564709663391113e-01
1.026000061035156250e+02 -8.099999237060546875e+01 9.383589625358581543e-01
1.061999969482421875e+02 -8.099999237060546875e+01 9.403982162475585938e-01
1.097999954223632812e+02 -8.099999237060546875e+01 9.295126795768737793e-01
1.133999938964843750e+02 -8.099999237060546875e+01 9.193677306175231934e-01
1.170000076293945312e+02 -8.099999237060546875e+01 9.078697562217712402e-01
1.205999984741210938e+02 -8.099999237060546875e+01 8.939628601074218750e-01
1.241999893188476562e+02 -8.099999237060546875e+01 8.795984387397766113e-01
1.277999954223632812e+02 -8.099999237060546875e+01 8.465507030487060547e-01
1.313999938964843750e+02 -8.099999237060546875e+01 8.397358059883117676e-01
1.350000000000000000e+02 -8.099999237060546875e+01 8.334470987319946289e-01
1.385999908447265625e+02 -8.099999237060546875e+01 7.869921922683715820e-01
1.421999969482421875e+02 -8.099999237060546875e+01 7.555421590805053711e-01
1.458000030517578125e+02 -8.099999237060546875e+01 7.201256752014160156e-01
1.494000091552734375e+02 -8.099999237060546875e+01 7.021120190620422363e-01
1.530000000000000000e+02 -8.099999237060546875e+01 6.624071598052978516e-01
1.565999908447265625e+02 -8.099999237060546875e+01 6.381222009658813477e-01
1.601999969482421875e+02 -8.099999237060546875e+01 6.098655462265014648e-01
1.638000030517578125e+02 -8.099999237060546875e+01 6.014595627784729004e-01
1.673999938964843750e+02 -8.099999237060546875e+01 5.762408971786499023e-01
1.710000000000000000e+02 -8.099999237060546875e+01 5.682088136672973633e-01
1.746000061035156250e+02 -8.099999237060546875e+01 5.523017048835754395e-01
1.782000122070312500e+02 -8.099999237060546875e+01 5.659198164939880371e-01
1.800000071525573730e+00 -7.739999389648437500e+01 4.253289699554443359e-01
5.399999618530273438e+00 -7.739999389648437500e+01 4.347060322761535645e-01
9.000000000000000000e+00 -7.739999389648437500e+01 4.560216069221496582e-01
1.260000038146972656e+01 -7.739999389648437500e+01 4.650388360023498535e-01
1.619999885559082031e+01 -7.739999389648437500e+01 4.851005375385284424e-01
1.979999923706054688e+01 -7.739999389648437500e+01 4.897976815700531006e-01
2.339999961853027344e+01 -7.739999389648437500e+01 5.213371515274047852e-01
2.700000000000000000e+01 -7.739999389648437500e+01 5.344859361648559570e-01
3.059999656677246094e+01 -7.739999389648437500e+01 5.782295465469360352e-01
3.419999694824218750e+01 -7.739999389648437500e+01 6.188696026802062988e-01
3.779999923706054688e+01 -7.739999389648437500e+01 6.547437906265258789e-01
4.139999771118164062e+01 -7.739999389648437500e+01 7.121683359146118164e-01
4.500000000000000000e+01 -7.739999389648437500e+01 7.838311195373535156e-01
4.859999847412109375e+01 -7.739999389648437500e+01 8.295704722404479980e-01
5.219999694824218750e+01 -7.739999389648437500e+01 8.646060228347778320e-01
5.579999923706054688e+01 -7.739999389648437500e+01 9.123469591140747070e-01
5.939999771118164062e+01 -7.739999389648437500e+01 9.474110603332519531e-01
6.299999618530273438e+01 -7.739999389648437500e+01 9.618043303489685059e-01
6.659999847412109375e+01 -7.739999389648437500e+01 9.862293004989624023e-01
7.019999694824218750e+01 -7.739999389648437500e+01 1.004732370376586914e+00
7.380000305175781250e+01 -7.739999389648437500e+01 9.947022795677185059e-01
7.739999389648437500e+01 -7.739999389648437500e+01 9.973931312561035156e-01
8.099999237060546875e+01 -7.739999389648437500e+01 9.934225678443908691e-01
8.459999847412109375e+01 -7.739999389648437500e+01 9.750850200653076172e-01
8.819999694824218750e+01 -7.739999389648437500e+01 9.666758179664611816e-01
9.180000305175781250e+01 -7.739999389648437500e+01 9.548604488372802734e-01
9.540000152587890625e+01 -7.739999389648437500e+01 9.479429721832275391e-01
9.900000000000000000e+01 -7.739999389648437500e+01 9.485914707183837891e-01
1.026000061035156250e+02 -7.739999389648437500e+01 9.419834613800048828e-01
1.061999969482421875e+02 -7.739999389648437500e+01 9.338564872741699219e-01
1.097999954223632812e+02 -7.739999389648437500e+01 9.221020936965942383e-01
1.133999938964843750e+02 -7.739999389648437500e+01 9.240822196006774902e-01
1.170000076293945312e+02 -7.739999389648437500e+01 9.082898497581481934e-01
1.205999984741210938e+02 -7.739999389648437500e+01 8.846471309661865234e-01
1.241999893188476562e+02 -7.739999389648437500e+01 8.777628540992736816e-01
1.277999954223632812e+02 -7.739999389648437500e+01 8.659933805465698242e-01
1.313999938964843750e+02 -7.739999389648437500e+01 8.401479125022888184e-01
1.350000000000000000e+02 -7.739999389648437500e+01 8.234022259712219238e-01
1.385999908447265625e+02 -7.739999389648437500e+01 7.942272424697875977e-01
1.421999969482421875e+02 -7.739999389648437500e+01 7.590363621711730957e-01
1.458000030517578125e+02 -7.739999389648437500e+01 7.176284790039062500e-01
1.494000091552734375e+02 -7.739999389648437500e+01 6.958299875259399414e-01
1.530000000000000000e+02 -7.739999389648437500e+01 6.666079759597778320e-01
1.565999908447265625e+02 -7.739999389648437500e+01 6.366680264472961426e-01
1.601999969482421875e+02 -7.739999389648437500e+01 6.067593693733215332e-01
1.638000030517578125e+02 -7.739999389648437500e+01 5.955432057380676270e-01
1.673999938964843750e+02 -7.739999389648437500e+01 5.820630192756652832e-01
1.710000000000000000e+02 -7.739999389648437500e+01 5.616075396537780762e-01
1.746000061035156250e+02 -7.739999389648437500e+01 5.384044051170349121e-01
1.782000122070312500e+02 -7.739999389648437500e+01 5.224140286445617676e-01
1.800000071525573730e+00 -7.380000305175781250e+01 3.979411423206329346e-01
5.399999618530273438e+00 -7.380000305175781250e+01 4.495182335376739502e-01
9.000000000000000000e+00 -7.380000305175781250e+01 4.626937210559844971e-01
1.260000038146972656e+01 -7.380000305175781250e+01 4.502037763595581055e-01
1.619999885559082031e+01 -7.380000305175781250e+01 4.680113494396209717e-01
1.979999923706054688e+01 -7.380000305175781250e+01 4.937417507171630859e-01
2.339999961853027344e+01 -7.380000305175781250e+01 5.164546966552734375e-01
2.700000000000000000e+01 -7.380000305175781250e+01 5.345461964607238770e-01
3.059999656677246094e+01 -7.380000305175781250e+01 5.631985068321228027e-01
3.419999694824218750e+01 -7.380000305175781250e+01 6.096646189689636230e-01
3.779999923706054688e+01 -7.380000305175781250e+01 6.559002399444580078e-01
4.139999771118164062e+01 -7.380000305175781250e+01 7.047114968299865723e-01
4.500000000000000000e+01 -7.380000305175781250e+01 7.560361623764038086e-01
4.859999847412109375e+01 -7.380000305175781250e+01 8.215500116348266602e-01
5.219999694824218750e+01 -7.380000305175781250e+01 8.632089495658874512e-01
5.579999923706054688e+01 -7.380000305175781250e+01 9.093819856643676758e-01
5.939999771118164062e+01 -7.380000305175781250e+01 9.438422322273254395e-01
6.299999618530273438e+01 -7.380000305175781250e+01 9.617292881011962891e-01
6.659999847412109375e+01 -7.380000305175781250e+01 9.761886596679687500e-01
7.019999694824218750e+01 -7.380000305175781250e+01 9.892472624778747559e-01
7.380000305175781250e+01 -7.380000305175781250e+01 9.963747262954711914e-01
7.739999389648437500e+01 -7.380000305175781250e+01 9.994878768920898438e-01
8.099999237060546875e+01 -7.380000305175781250e+01 9.873732924461364746e-01
8.459999847412109375e+01 -7.380000305175781250e+01 9.820300936698913574e-01
8.819999694824218750e+01 -7.380000305175781250e+01 9.727324247360229492e-01
9.180000305175781250e+01 -7.380000305175781250e+01 9.672595858573913574e-01
9.540000152587890625e+01 -7.380000305175781250e+01 9.546520113945007324e-01
9.900000000000000000e+01 -7.380000305175781250e+01 9.580209851264953613e-01
1.026000061035156250e+02 -7.380000305175781250e+01 9.382960200309753418e-01
1.061999969482421875e+02 -7.380000305175781250e+01 9.422519803047180176e-01
1.097999954223632812e+02 -7.380000305175781250e+01 9.305590987205505371e-01
1.133999938964843750e+02 -7.380000305175781250e+01 9.247794151306152344e-01
1.170000076293945312e+02 -7.380000305175781250e+01 9.175134897232055664e-01
1.205999984741210938e+02 -7.380000305175781250e+01 9.004828333854675293e-01
1.241999893188476562e+02 -7.380000305175781250e+01 8.894902467727661133e-01
1.277999954223632812e+02 -7.380000305175781250e+01 8.684052228927612305e-01
1.313999938964843750e+02 -7.380000305175781250e+01 8.447686433792114258e-01
1.350000000000000000e+02 -7.380000305175781250e+01 8.231936097145080566e-01
1.385999908447265625e+02 -7.380000305175781250e+01 7.925772666931152344e-01
1.421999969482421875e+02 -7.380000305175781250e+01 7.718515396118164062e-01
1.458000030517578125e+02 -7.380000305175781250e+01 7.242181301116943359e-01
1.494000091552734375e+02 -7.380000305175781250e+01 7.006109952926635742e-01
1.530000000000000000e+02 -7.380000305175781250e+01 6.676599979400634766e-01
1.565999908447265625e+02 -7.380000305175781250e+01 6.336001157760620117e-01
1.601999969482421875e+02 -7.380000305175781250e+01 6.072285771369934082e-01
1.638000030517578125e+02 -7.380000305175781250e+01 5.930252075195312500e-01
1.673999938964843750e+02 -7.380000305175781250e+01 5.839143395423889160e-01
1.710000000000000000e+02 -7.380000305175781250e+01 5.753343105316162109e-01
1.746000061035156250e+02 -7.380000305175781250e+01 5.517518520355224609e-01
1.782000122070312500e+02 -7.380000305175781250e+01 5.866041183471679688e-01
1.800000071525573730e+00 -7.019999694824218750e+01 4.237993061542510986e-01
5.399999618530273438e+00 -7.019999694824218750e+01 4.470270574092864990e-01
9.000000000000000000e+00 -7.019999694824218750e+01 4.417310059070587158e-01
1.260000038146972656e+01 -7.019999694824218750e+01 4.644799232482910156e-01
1.619999885559082031e+01 -7.019999694824218750e+01 4.697642624378204346e-01
1.979999923706054688e+01 -7.019999694824218750e+01 4.942917227745056152e-01
2.339999961853027344e+01 -7.019999694824218750e+01 5.109136700630187988e-01
2.700000000000000000e+01 -7.019999694824218750e+01 5.275250673294067383e-01
3.059999656677246094e+01 -7.019999694824218750e+01 5.836428999900817871e-01
3.419999694824218750e+01 -7.019999694824218750e+01 6.104918718338012695e-01
3.779999923706054688e+01 -7.019999694824218750e+01 6.517328023910522461e-01
4.139999771118164062e+01 -7.019999694824218750e+01 6.964784264564514160e-01
4.500000000000000000e+01 -7.019999694824218750e+01 7.522074580192565918e-01
4.859999847412109375e+01 -7.019999694824218750e+01 7.965731024742126465e-01
5.219999694824218750e+01 -7.019999694824218750e+01 8.549591302871704102e-01
5.579999923706054688e+01 -7.019999694824218750e+01 8.900894522666931152e-01
5.939999771118164062e+01 -7.019999694824218750e+01 9.287557601928710938e-01
6.299999618530273438e+01 -7.019999694824218750e+01 9.604672193527221680e-01
6.659999847412109375e+01 -7.019999694824218750e+01 9.739779233932495117e-01
7.019999694824218750e+01 -7.019999694824218750e+01 9.933371543884277344e-01
7.380000305175781250e+01 -7.019999694824218750e+01 9.952672719955444336e-01
7.739999389648437500e+01 -7.019999694824218750e+01 9.929745793342590332e-01
8.099999237060546875e+01 -7.019999694824218750e+01 9.856207966804504395e-01
8.459999847412109375e+01 -7.019999694824218750e+01 9.882885217666625977e-01
8.819999694824218750e+01 -7.019999694824218750e+01 9.826927781105041504e-01
9.180000305175781250e+01 -7.019999694824218750e+01 9.784650802612304688e-01
9.540000152587890625e+01 -7.019999694824218750e+01 9.807621240615844727e-01
9.900000000000000000e+01 -7.019999694824218750e+01 9.735025763511657715e-01
1.026000061035156250e+02 -7.019999694824218750e+01 9.628388881683349609e-01
1.061999969482421875e+02 -7.019999694824218750e+01 9.532995820045471191e-01
1.097999954223632812e+02 -7.019999694824218750e+01 9.455607533454895020e-01
1.133999938964843750e+02 -7.019999694824218750e+01 9.434229731559753418e-01
1.170000076293945312e+02 -7.019999694824218750e+01 9.286075830459594727e-01
1.205999984741210938e+02 -7.019999694824218750e+01 9.133107662200927734e-01
1.241999893188476562e+02 -7.019999694824218750e+01 8.971437215805053711e-01
1.277999954223632812e+02 -7.019999694824218750e+01 8.780676126480102539e-01
1.313999938964843750e+02 -7.019999694824218750e+01 8.437930941581726074e-01
1.350000000000000000e+02 -7.019999694824218750e+01 8.310598134994506836e-01
1.385999908447265625e+02 -7.019999694824218750e+01 8.096747398376464844e-01
1.421999969482421875e+02 -7.019999694824218750e+01 7.673265337944030762e-01
1.458000030517578125e+02 -7.019999694824218750e+01 7.330362796783447266e-01
1.494000091552734375e+02 -7.019999694824218750e+01 6.839585900306701660e-01
1.530000000000000000e+02 -7.019999694824218750e+01 6.669129133224487305e-01
1.565999908447265625e+02 -7.019999694824218750e+01 6.352224946022033691e-01
1.601999969482421875e+02 -7.019999694824218750e+01 6.183184385299682617e-01
1.638000030517578125e+02 -7.019999694824218750e+01 5.923226475715637207e-01
1.673999938964843750e+02 -7.019999694824218750e+01 5.828891992568969727e-01
1.710000000000000000e+02 -7.019999694824218750e+01 5.593828558921813965e-01
1.746000061035156250e+02 -7.019999694824218750e+01 5.474630594253540039e-01
1.782000122070312500e+02 -7.019999694824218750e+01 5.408685803413391113e-01
1.800000071525573730e+00 -6.659999847412109375e+01 4.216799736022949219e-01
5.399999618530273438e+00 -6.659999847412109375e+01 4.457237422466278076e-01
9.000000000000000000e+00 -6.659999847412109375e+01 4.599741697311401367e-01
1.260000038146972656e+01 -6.659999847412109375e+01 4.530283808708190918e-01
1.619999885559082031e+01 -6.659999847412109375e+01 4.653746485710144043e-01
1.979999923706054688e+01 -6.659999847412109375e+01 4.841175973415374756e-01
2.339999961853027344e+01 -6.659999847412109375e+01 5.139799714088439941e-01
2.700000000000000000e+01 -6.659999847412109375e+01 5.290369987487792969e-01
3.059999656677246094e+01 -6.659999847412109375e+01 5.699526071548461914e-01
3.419999694824218750e+01 -6.659999847412109375e+01 6.140159964561462402e-01
3.779999923706054688e+01 -6.659999847412109375e+01 6.466468572616577148e-01
4.139999771118164062e+01 -6.659999847412109375e+01 6.850107312202453613e-01
4.500000000000000000e+01 -6.659999847412109375e+01 7.530771493911743164e-01
4.859999847412109375e+01 -6.659999847412109375e+01 7.984745502471923828e-01
5.219999694824218750e+01 -6.659999847412109375e+01 8.469952940940856934e-01
5.579999923706054688e+01 -6.659999847412109375e+01 8.801842927932739258e-01
5.939999771118164062e+01 -6.659999847412109375e+01 9.153329133987426758e-01
6.299999618530273438e+01 -6.659999847412109375e+01 9.514148831367492676e-01
6.659999847412109375e+01 -6.659999847412109375e+01 9.723803997039794922e-01
7.019999694824218750e+01 -6.659999847412109375e+01 9.851601123809814453e-01
7.380000305175781250e+01 -6.659999847412109375e+01 9.905638098716735840e-01
7.739999389648437500e+01 -6.659999847412109375e+01 1.004624128341674805e+00
8.099999237060546875e+01 -6.659999847412109375e+01 9.941611289978027344e-01
8.459999847412109375e+01 -6.659999847412109375e+01 9.980865120887756348e-01
8.819999694824218750e+01 -6.659999847412109375e+01 9.942783117294311523e-01
9.180000305175781250e+01 -6.659999847412109375e+01 9.954483509063720703e-01
9.540000152587890625e+01 -6.659999847412109375e+01 1.000521659851074219e+00
9.900000000000000000e+01 -6.659999847412109375e+01 9.910015463829040527e-01
1.026000061035156250e+02 -6.659999847412109375e+01 9.744570255279541016e-01
1.061999969482421875e+02 -6.659999847412109375e+01 9.658557772636413574e-01
1.097999954223632812e+02 -6.659999847412109375e+01 9.637803435325622559e-01
1.133999938964843750e+02 -6.659999847412109375e+01 9.538461565971374512e-01
1.170000076293945312e+02 -6.659999847412109375e+01 9.475405812263488770e-01
1.205999984741210938e+02 -6.659999847412109375e+01 9.211206436157226562e-01
1.241999893188476562e+02 -6.659999847412109375e+01 9.162228107452392578e-01
1.277999954223632812e+02 -6.659999847412109375e+01 8.736695647239685059e-01
1.313999938964843750e+02 -6.659999847412109375e+01 8.652123808860778809e-01
1.350000000000000000e+02 -6.659999847412109375e+01 8.292449116706848145e-01
1.385999908447265625e+02 -6.659999847412109375e+01 8.069310784339904785e-01
1.421999969482421875e+02 -6.659999847412109375e+01 7.705028653144836426e-01
1.458000030517578125e+02 -6.659999847412109375e+01 7.320421934127807617e-01
1.494000091552734375e+02 -6.659999847412109375e+01 6.952533125877380371e-01
1.530000000000000000e+02 -6.659999847412109375e+01 6.618867516517639160e-01
1.565999908447265625e+02 -6.659999847412109375e+01 6.421101689338684082e-01
1.601999969482421875e+02 -6.659999847412109375e+01 6.080864071846008301e-01
1.638000030517578125e+02 -6.659999847412109375e+01 5.928881168365478516e-01
1.673999938964843750e+02 -6.659999847412109375e+01 5.842801928520202637e-01
1.710000000000000000e+02 -6.659999847412109375e+01 5.724677443504333496e-01
1.746000061035156250e+02 -6.659999847412109375e+01 5.480689406394958496e-01
1.782000122070312500e+02 -6.659999847412109375e+01 5.459151864051818848e-01
1.800000071525573730e+00 -6.299999618530273438e+01 4.533378779888153076e-01
5.399999618530273438e+00 -6.299999618530273438e+01 4.268307387828826904e-01
9.000000000000000000e+00 -6.299999618530273438e+01 4.386306703090667725e-01
1.260000038146972656e+01 -6.299999618530273438e+01 4.663339555263519287e-01
1.619999885559082031e+01 -6.299999618530273438e+01 4.842993021011352539e-01
1.979999923706054688e+01 -6.299999618530273438e+01 4.941429495811462402e-01
2.339999961853027344e+01 -6.299999618530273438e+01 5.102629661560058594e-01
2.700000000000000000e+01 -6.299999618530273438e+01 5.339999198913574219e-01
3.059999656677246094e+01 -6.299999618530273438e+01 5.690259337425231934e-01
3.419999694824218750e+01 -6.299999618530273438e+01 6.010727286338806152e-01
3.779999923706054688e+01 -6.299999618530273438e+01 6.446061134338378906e-01
4.139999771118164062e+01 -6.299999618530273438e+01 6.920432448387145996e-01
4.500000000000000000e+01 -6.299999618530273438e+01 7.403265833854675293e-01
4.859999847412109375e+01 -6.299999618530273438e+01 7.897701859474182129e-01
5.219999694824218750e+01 -6.299999618530273438e+01 8.314304947853088379e-01
5.579999923706054688e+01 -6.299999618530273438e+01 8.852318525314331055e-01
5.939999771118164062e+01 -6.299999618530273438e+01 9.285404682159423828e-01
6.299999618530273438e+01 -6.299999618530273438e+01 9.382988810539245605e-01
6.659999847412109375e+01 -6.299999618530273438e+01 9.644658565521240234e-01
7.019999694824218750e+01 -6.299999618530273438e+01 9.919463396072387695e-01
7.380000305175781250e+01 -6.299999618530273438e+01 9.992487430572509766e-01
7.739999389648437500e+01 -6.299999618530273438e+01 1.013044595718383789e+00
8.099999237060546875e+01 -6.299999618530273438e+01 1.010822176933288574e+00
8.459999847412109375e+01 -6.299999618530273438e+01 1.008260846138000488e+00
8.819999694824218750e+01 -6.299999618530273438e+01 1.018214583396911621e+00
9.180000305175781250e+01 -6.299999618530273438e+01 1.011701583862304688e+00
9.540000152587890625e+01 -6.299999618530273438e+01 1.010608196258544922e+00
9.900000000000000000e+01 -6.299999618530273438e+01 1.017669677734375000e+00
1.026000061035156250e+02 -6.299999618530273438e+01 1.000806450843811035e+00
1.061999969482421875e+02 -6.299999618530273438e+01 9.924491643905639648e-01
1.097999954223632812e+02 -6.299999618530273438e+01 9.894117116928100586e-01
1.133999938964843750e+02 -6.299999618530273438e+01 9.703183770179748535e-01
1.170000076293945312e+02 -6.299999618530273438e+01 9.571329951286315918e-01
1.205999984741210938e+02 -6.299999618530273438e+01 9.405578970909118652e-01
1.241999893188476562e+02 -6.299999618530273438e+01 9.203928709030151367e-01
1.277999954223632812e+02 -6.299999618530273438e+01 8.982242345809936523e-01
1.313999938964843750e+02 -6.299999618530273438e+01 8.775219321250915527e-01
1.350000000000000000e+02 -6.299999618530273438e+01 8.307454586029052734e-01
1.385999908447265625e+02 -6.299999618530273438e+01 8.220089673995971680e-01
1.421999969482421875e+02 -6.299999618530273438e+01 7.748501300811767578e-01
1.458000030517578125e+02 -6.299999618530273438e+01 7.299977540969848633e-01
1.494000091552734375e+02 -6.299999618530273438e+01 7.022376060485839844e-01
1.530000000000000000e+02 -6.299999618530273438e+01 6.664075255393981934e-01
1.565999908447265625e+02 -6.299999618530273438e+01 6.424799561500549316e-01
1.601999969482421875e+02 -6.299999618530273438e+01 6.191747784614562988e-01
1.638000030517578125e+02 -6.299999618530273438e+01 5.856791734695434570e-01
1.673999938964843750e+02 -6.299999618530273438e+01 5.507009029388427734e-01
1.710000000000000000e+02 -6.299999618530273438e+01 5.647238492965698242e-01
1.746000061035156250e+02 -6.299999618530273438e+01 5.583252906799316406e-01
1.782000122070312500e+02 -6.299999618530273438e+01 5.587884783744812012e-01
1.800000071525573730e+00 -5.939999771118164062e+01 4.403211772441864014e-01
5.399999618530273438e+00 -5.939999771118164062e+01 4.361463487148284912e-01
9.000000000000000000e+00 -5.939999771118164062e+01 4.419888257980346680e-01
1.260000038146972656e+01 -5.939999771118164062e+01 4.585233628749847412e-01
1.619999885559082031e+01 -5.939999771118164062e+01 4.851454198360443115e-01
1.979999923706054688e+01 -5.939999771118164062e+01 4.813763499259948730e-01
2.339999961853027344e+01 -5.939999771118164062e+01 5.151033401489257812e-01
2.700000000000000000e+01 -5.939999771118164062e+01 5.385965704917907715e-01
3.059999656677246094e+01 -5.939999771118164062e+01 5.724619626998901367e-01
3.419999694824218750e+01 -5.939999771118164062e+01 6.119393706321716309e-01
3.779999923706054688e+01 -5.939999771118164062e+01 6.483600735664367676e-01
4.139999771118164062e+01 -5.939999771118164062e+01 6.789361238479614258e-01
4.500000000000000000e+01 -5.939999771118164062e+01 7.432389259338378906e-01
4.859999847412109375e+01 -5.939999771118164062e+01 7.846066355705261230e-01
5.219999694824218750e+01 -5.939999771118164062e+01 8.217985630035400391e-01
5.579999923706054688e+01 -5.939999771118164062e+01 8.652831315994262695e-01
5.939999771118164062e+01 -5.939999771118164062e+01 9.184750318527221680e-01
6.299999618530273438e+01 -5.939999771118164062e+01 9.387301206588745117e-01
6.659999847412109375e+01 -5.939999771118164062e+01 9.650845527648925781e-01
7.019999694824218750e+01 -5.939999771118164062e+01 1.000253558158874512e+00
7.380000305175781250e+01 -5.939999771118164062e+01 1.014840602874755859e+00
7.739999389648437500e+01 -5.939999771118164062e+01 1.028414011001586914e+00
8.099999237060546875e+01 -5.939999771118164062e+01 1.024329066276550293e+00
8.459999847412109375e+01 -5.939999771118164062e+01 1.031283020973205566e+00
8.819999694824218750e+01 -5.939999771118164062e+01 1.033192873001098633e+00
9.180000305175781250e+01 -5.939999771118164062e+01 1.039901137351989746e+00
9.540000152587890625e+01 -5.939999771118164062e+01 1.024236440658569336e+00
9.900000000000000000e+01 -5.939999771118164062e+01 1.023272991180419922e+00
1.026000061035156250e+02 -5.939999771118164062e+01 1.031656980514526367e+00
1.061999969482421875e+02 -5.939999771118164062e+01 1.018832445144653320e+00
1.097999954223632812e+02 -5.939999771118164062e+01 1.009962201118469238e+00
1.133999938964843750e+02 -5.939999771118164062e+01 9.937449693679809570e-01
1.170000076293945312e+02 -5.939999771118164062e+01 9.742529392242431641e-01
1.205999984741210938e+02 -5.939999771118164062e+01 9.386764764785766602e-01
1.241999893188476562e+02 -5.939999771118164062e+01 9.385737776756286621e-01
1.277999954223632812e+02 -5.939999771118164062e+01 9.055309891700744629e-01
1.313999938964843750e+02 -5.939999771118164062e+01 8.743761777877807617e-01
1.350000000000000000e+02 -5.939999771118164062e+01 8.490229249000549316e-01
1.385999908447265625e+02 -5.939999771118164062e+01 8.154224753379821777e-01
1.421999969482421875e+02 -5.939999771118164062e+01 7.776784300804138184e-01
1.458000030517578125e+02 -5.939999771118164062e+01 7.541481852531433105e-01
1.494000091552734375e+02 -5.939999771118164062e+01 7.068071961402893066e-01
1.530000000000000000e+02 -5.939999771118164062e+01 6.623929738998413086e-01
1.565999908447265625e+02 -5.939999771118164062e+01 6.368916034698486328e-01
1.601999969482421875e+02 -5.939999771118164062e+01 6.106742024421691895e-01
1.638000030517578125e+02 -5.939999771118164062e+01 5.919132828712463379e-01
1.673999938964843750e+02 -5.939999771118164062e+01 5.843411684036254883e-01
1.710000000000000000e+02 -5.939999771118164062e+01 5.683898925781250000e-01
1.746000061035156250e+02 -5.939999771118164062e+01 5.438247919082641602e-01
1.782000122070312500e+02 -5.939999771118164062e+01 5.286037325859069824e-01
1.800000071525573730e+00 -5.579999923706054688e+01 4.354653656482696533e-01
5.399999618530273438e+00 -5.579999923706054688e+01 4.474676847457885742e-01
9.000000000000000000e+00 -5.579999923706054688e+01 4.456776976585388184e-01
1.260000038146972656e+01 -5.579999923706054688e+01 4.645997583866119385e-01
1.619999885559082031e+01 -5.579999923706054688e+01 4.645106494426727295e-01
1.979999923706054688e+01 -5.579999923706054688e+01 4.990899562835693359e-01
2.339999961853027344e+01 -5.579999923706054688e+01 5.214132070541381836e-01
2.700000000000000000e+01 -5.579999923706054688e+01 5.434431433677673340e-01
3.059999656677246094e+01 -5.579999923706054688e+01 5.738071203231811523e-01
3.419999694824218750e+01 -5.579999923706054688e+01 6.058031916618347168e-01
3.779999923706054688e+01 -5.579999923706054688e+01 6.542639732360839844e-01
4.139999771118164062e+01 -5.579999923706054688e+01 6.874625682830810547e-01
4.500000000000000000e+01 -5.579999923706054688e+01 7.333790063858032227e-01
4.859999847412109375e+01 -5.579999923706054688e+01 7.764196395874023438e-01
5.219999694824218750e+01 -5.579999923706054688e+01 8.382424116134643555e-01
5.579999923706054688e+01 -5.579999923706054688e+01 8.692861795425415039e-01
5.939999771118164062e+01 -5.579999923706054688e+01 9.113727807998657227e-01
6.299999618530273438e+01 -5.579999923706054688e+01 9.418907761573791504e-01
6.659999847412109375e+01 -5.579999923706054688e+01 9.789606332778930664e-01
7.019999694824218750e+01 -5.579999923706054688e+01 1.001073360443115234e+00
7.380000305175781250e+01 -5.579999923706054688e+01 1.034236669540405273e+00
7.739999389648437500e+01 -5.579999923706054688e+01 1.037532567977905273e+00
8.099999237060546875e+01 -5.579999923706054688e+01 1.044209599494934082e+00
8.459999847412109375e+01 -5.579999923706054688e+01 1.060211658477783203e+00
8.819999694824218750e+01 -5.579999923706054688e+01 1.073521375656127930e+00
9.180000305175781250e+01 -5.579999923706054688e+01 1.069704294204711914e+00
9.540000152587890625e+01 -5.579999923706054688e+01 1.077843189239501953e+00
9.900000000000000000e+01 -5.579999923706054688e+01 1.063540816307067871e+00
1.026000061035156250e+02 -5.579999923706054688e+01 1.061624646186828613e+00
1.061999969482421875e+02 -5.579999923706054688e+01 1.046798229217529297e+00
1.097999954223632812e+02 -5.579999923706054688e+01 1.033118605613708496e+00
1.133999938964843750e+02 -5.579999923706054688e+01 1.035069823265075684e+00
1.170000076293945312e+02 -5.579999923706054688e+01 9.896502494812011719e-01
1.205999984741210938e+02 -5.579999923706054688e+01 9.724591970443725586e-01
1.241999893188476562e+02 -5.579999923706054688e+01 9.516744017601013184e-01
1.277999954223632812e+02 -5.579999923706054688e+01 9.266260862350463867e-01
1.313999938964843750e+02 -5.579999923706054688e+01 8.784168958663940430e-01
1.350000000000000000e+02 -5.579999923706054688e+01 8.513723015785217285e-01
1.385999908447265625e+02 -5.579999923706054688e+01 8.129843473434448242e-01
1.421999969482421875e+02 -5.579999923706054688e+01 7.900159955024719238e-01
1.458000030517578125e+02 -5.579999923706054688e+01 7.388126850128173828e-01
1.494000091552734375e+02 -5.579999923706054688e+01 7.068812251091003418e-01
1.530000000000000000e+02 -5.579999923706054688e+01 6.607690453529357910e-01
1.565999908447265625e+02 -5.579999923706054688e+01 6.381339430809020996e-01
1.601999969482421875e+02 -5.579999923706054688e+01 6.218352913856506348e-01
1.638000030517578125e+02 -5.579999923706054688e+01 5.914086699485778809e-01
1.673999938964843750e+02 -5.579999923706054688e+01 5.662248134613037109e-01
1.710000000000000000e+02 -5.579999923706054688e+01 5.369157195091247559e-01
1.746000061035156250e+02 -5.579999923706054688e+01 5.533247590065002441e-01
1.782000122070312500e+02 -5.579999923706054688e+01 5.658888816833496094e-01
1.800000071525573730e+00 -5.219999694824218750e+01 4.546565711498260498e-01
5.399999618530273438e+00 -5.219999694824218750e+01 4.358254075050354004e-01
9.000000000000000000e+00 -5.219999694824218750e+01 4.561006426811218262e-01
1.260000038146972656e+01 -5.219999694824218750e+01 4.801349043846130371e-01
1.619999885559082031e+01 -5.219999694824218750e+01 4.947946071624755859e-01
1.979999923706054688e+01 -5.219999694824218750e+01 4.852575957775115967e-01
2.339999961853027344e+01 -5.219999694824218750e+01 5.266178846359252930e-01
2.700000000000000000e+01 -5.219999694824218750e+01 5.399049520492553711e-01
3.059999656677246094e+01 -5.219999694824218750e+01 5.677089691162109375e-01
3.419999694824218750e+01 -5.219999694824218750e+01 6.078171133995056152e-01
3.779999923706054688e+01 -5.219999694824218750e+01 6.491637229919433594e-01
4.139999771118164062e+01 -5.219999694824218750e+01 6.884948015213012695e-01
4.500000000000000000e+01 -5.219999694824218750e+01 7.335539460182189941e-01
4.859999847412109375e+01 -5.219999694824218750e+01 7.769491672515869141e-01
5.219999694824218750e+01 -5.219999694824218750e+01 8.313959836959838867e-01
5.579999923706054688e+01 -5.219999694824218750e+01 8.721533417701721191e-01
5.939999771118164062e+01 -5.219999694824218750e+01 9.112331867218017578e-01
6.299999618530273438e+01 -5.219999694824218750e+01 9.580199718475341797e-01
6.659999847412109375e+01 -5.219999694824218750e+01 9.924998283386230469e-01
7.019999694824218750e+01 -5.219999694824218750e+01 1.017481446266174316e+00
7.380000305175781250e+01 -5.219999694824218750e+01 1.047818064689636230e+00
7.739999389648437500e+01 -5.219999694824218750e+01 1.058576226234436035e+00
8.099999237060546875e+01 -5.219999694824218750e+01 1.066451430320739746e+00
8.459999847412109375e+01 -5.219999694824218750e+01 1.092092514038085938e+00
8.819999694824218750e+01 -5.219999694824218750e+01 1.103001713752746582e+00
9.180000305175781250e+01 -5.219999694824218750e+01 1.107178926467895508e+00
9.540000152587890625e+01 -5.219999694824218750e+01 1.113508820533752441e+00
9.900000000000000000e+01 -5.219999694824218750e+01 1.106573700904846191e+00
1.026000061035156250e+02 -5.219999694824218750e+01 1.097725510597229004e+00
1.061999969482421875e+02 -5.219999694824218750e+01 1.070263504981994629e+00
1.097999954223632812e+02 -5.219999694824218750e+01 1.073294878005981445e+00
1.133999938964843750e+02 -5.219999694824218750e+01 1.030394673347473145e+00
1.170000076293945312e+02 -5.219999694824218750e+01 1.021242499351501465e+00
1.205999984741210938e+02 -5.219999694824218750e+01 9.963470101356506348e-01
1.241999893188476562e+02 -5.219999694824218750e+01 9.640367031097412109e-01
1.277999954223632812e+02 -5.219999694824218750e+01 9.372916221618652344e-01
1.313999938964843750e+02 -5.219999694824218750e+01 9.132767915725708008e-01
1.350000000000000000e+02 -5.219999694824218750e+01 8.722432255744934082e-01
1.385999908447265625e+02 -5.219999694824218750e+01 8.318310976028442383e-01
1.421999969482421875e+02 -5.219999694824218750e+01 7.950743436813354492e-01
1.458000030517578125e+02 -5.219999694824218750e+01 7.476131916046142578e-01
1.494000091552734375e+02 -5.219999694824218750e+01 7.093522548675537109e-01
1.530000000000000000e+02 -5.219999694824218750e+01 6.646393537521362305e-01
1.565999908447265625e+02 -5.219999694824218750e+01 6.350207924842834473e-01
1.601999969482421875e+02 -5.219999694824218750e+01 6.099821329116821289e-01
1.638000030517578125e+02 -5.219999694824218750e+01 5.830256938934326172e-01
1.673999938964843750e+02 -5.219999694824218750e+01 5.643913745880126953e-01
1.710000000000000000e+02 -5.219999694824218750e+01 5.627555847167968750e-01
1.746000061035156250e+02 -5.219999694824218750e+01 5.363131761550903320e-01
1.782000122070312500e+02 -5.219999694824218750e+01 5.733773112297058105e-01
1.800000071525573730e+00 -4.859999847412109375e+01 4.570296704769134521e-01
5.399999618530273438e+00 -4.859999847412109375e+01 4.425123929977416992e-01
9.000000000000000000e+00 -4.859999847412109375e+01 4.471901953220367432e-01
1.260000038146972656e+01 -4.859999847412109375e+01 4.820759594440460205e-01
1.619999885559082031e+01 -4.859999847412109375e+01 4.833175539970397949e-01
1.979999923706054688e+01 -4.859999847412109375e+01 4.942936599254608154e-01
2.339999961853027344e+01 -4.859999847412109375e+01 5.288130044937133789e-01
2.700000000000000000e+01 -4.859999847412109375e+01 5.496500134468078613e-01
3.059999656677246094e+01 -4.859999847412109375e+01 5.702641010284423828e-01
3.419999694824218750e+01 -4.859999847412109375e+01 6.153891682624816895e-01
3.779999923706054688e+01 -4.859999847412109375e+01 6.440727710723876953e-01
4.139999771118164062e+01 -4.859999847412109375e+01 6.762781143188476562e-01
4.500000000000000000e+01 -4.859999847412109375e+01 7.389250993728637695e-01
4.859999847412109375e+01 -4.859999847412109375e+01 7.958813309669494629e-01
5.219999694824218750e+01 -4.859999847412109375e+01 8.276414275169372559e-01
5.579999923706054688e+01 -4.859999847412109375e+01 8.772926330566406250e-01
5.939999771118164062e+01 -4.859999847412109375e+01 9.165337085723876953e-01
6.299999618530273438e+01 -4.859999847412109375e+01 9.502544403076171875e-01
6.659999847412109375e+01 -4.859999847412109375e+01 9.999610781669616699e-01
7.019999694824218750e+01 -4.859999847412109375e+01 1.028980851173400879e+00
7.380000305175781250e+01 -4.859999847412109375e+01 1.068001985549926758e+00
7.739999389648437500e+01 -4.859999847412109375e+01 1.090866923332214355e+00
8.099999237060546875e+01 -4.859999847412109375e+01 1.091495633125305176e+00
8.459999847412109375e+01 -4.859999847412109375e+01 1.123239636421203613e+00
8.819999694824218750e+01 -4.859999847412109375e+01 1.139412760734558105e+00
9.180000305175781250e+01 -4.859999847412109375e+01 1.148012161254882812e+00
9.540000152587890625e+01 -4.859999847412109375e+01 1.142567515373229980e+00
9.900000000000000000e+01 -4.859999847412109375e+01 1.131786227226257324e+00
1.026000061035156250e+02 -4.859999847412109375e+01 1.132012963294982910e+00
1.061999969482421875e+02 -4.859999847412109375e+01 1.118482828140258789e+00
1.097999954223632812e+02 -4.859999847412109375e+01 1.105174779891967773e+00
1.133999938964843750e+02 -4.859999847412109375e+01 1.079492926597595215e+00
1.170000076293945312e+02 -4.859999847412109375e+01 1.066828608512878418e+00
1.205999984741210938e+02 -4.859999847412109375e+01 1.021240472793579102e+00
1.241999893188476562e+02 -4.859999847412109375e+01 9.900456070899963379e-01
1.277999954223632812e+02 -4.859999847412109375e+01 9.668195247650146484e-01
1.313999938964843750e+02 -4.859999847412109375e+01 9.169143438339233398e-01
1.350000000000000000e+02 -4.859999847412109375e+01 8.720726966857910156e-01
1.385999908447265625e+02 -4.859999847412109375e+01 8.294619321823120117e-01
1.421999969482421875e+02 -4.859999847412109375e+01 8.060818314552307129e-01
1.458000030517578125e+02 -4.859999847412109375e+01 7.650113701820373535e-01
1.494000091552734375e+02 -4.859999847412109375e+01 7.004193663597106934e-01
1.530000000000000000e+02 -4.859999847412109375e+01 6.699909567832946777e-01
1.565999908447265625e+02 -4.859999847412109375e+01 6.563139557838439941e-01
1.601999969482421875e+02 -4.859999847412109375e+01 6.088190078735351562e-01
1.638000030517578125e+02 -4.859999847412109375e+01 5.966575145721435547e-01
1.673999938964843750e+02 -4.859999847412109375e+01 5.633314251899719238e-01
1.710000000000000000e+02 -4.859999847412109375e+01 5.602210164070129395e-01
1.746000061035156250e+02 -4.859999847412109375e+01 5.497996211051940918e-01
1.782000122070312500e+02 -4.859999847412109375e+01 5.326659679412841797e-01
1.800000071525573730e+00 -4.500000000000000000e+01 4.185658097267150879e-01
5.399999618530273438e+00 -4.500000000000000000e+01 4.439730644226074219e-01
9.000000000000000000e+00 -4.500000000000000000e+01 4.644980430603027344e-01
1.260000038146972656e+01 -4.500000000000000000e+01 4.617921113967895508e-01
1.619999885559082031e+01 -4.500000000000000000e+01 4.763504862785339355e-01
1.979999923706054688e+01 -4.500000000000000000e+01 5.027600526809692383e-01
2.339999961853027344e+01 -4.500000000000000000e+01 5.165053606033325195e-01
2.700000000000000000e+01 -4.500000000000000000e+01 5.494222640991210938e-01
3.059999656677246094e+01 -4.500000000000000000e+01 5.822538137435913086e-01
3.419999694824218750e+01 -4.500000000000000000e+01 6.253128051757812500e-01
3.779999923706054688e+01 -4.500000000000000000e+01 6.505374908447265625e-01
4.139999771118164062e+01 -4.500000000000000000e+01 6.951295137405395508e-01
4.500000000000000000e+01 -4.500000000000000000e+01 7.431986331939697266e-01
4.859999847412109375e+01 -4.500000000000000000e+01 7.806516885757446289e-01
5.219999694824218750e+01 -4.500000000000000000e+01 8.368771076202392578e-01
5.579999923706054688e+01 -4.500000000000000000e+01 8.798774480819702148e-01
5.939999771118164062e+01 -4.500000000000000000e+01 9.333739280700683594e-01
6.299999618530273438e+01 -4.500000000000000000e+01 9.770938158035278320e-01
6.659999847412109375e+01 -4.500000000000000000e+01 1.004462122917175293e+00
7.019999694824218750e+01 -4.500000000000000000e+01 1.054932117462158203e+00
7.380000305175781250e+01 -4.500000000000000000e+01 1.093530893325805664e+00
7.739999389648437500e+01 -4.500000000000000000e+01 1.119425773620605469e+00
8.099999237060546875e+01 -4.500000000000000000e+01 1.142450690269470215e+00
8.459999847412109375e+01 -4.500000000000000000e+01 1.144141077995300293e+00
8.819999694824218750e+01 -4.500000000000000000e+01 1.171859741210937500e+00
9.180000305175781250e+01 -4.500000000000000000e+01 1.184749126434326172e+00
9.540000152587890625e+01 -4.500000000000000000e+01 1.184624314308166504e+00
9.900000000000000000e+01 -4.500000000000000000e+01 1.179692983627319336e+00
1.026000061035156250e+02 -4.500000000000000000e+01 1.186422348022460938e+00
1.061999969482421875e+02 -4.500000000000000000e+01 1.164954662322998047e+00
1.097999954223632812e+02 -4.500000000000000000e+01 1.147366404533386230e+00
1.133999938964843750e+02 -4.500000000000000000e+01 1.126192092895507812e+00
1.170000076293945312e+02 -4.500000000000000000e+01 1.106754779815673828e+00
1.205999984741210938e+02 -4.500000000000000000e+01 1.068929433822631836e+00
1.241999893188476562e+02 -4.500000000000000000e+01 1.026082992553710938e+00
1.277999954223632812e+02 -4.500000000000000000e+01 9.865450263023376465e-01
1.313999938964843750e+02 -4.500000000000000000e+01 9.401209950447082520e-01
1.350000000000000000e+02 -4.500000000000000000e+01 8.820514678955078125e-01
1.385999908447265625e+02 -4.500000000000000000e+01 8.361552953720092773e-01
1.421999969482421875e+02 -4.500000000000000000e+01 8.134257197380065918e-01
1.458000030517578125e+02 -4.500000000000000000e+01 7.702873945236206055e-01
1.494000091552734375e+02 -4.500000000000000000e+01 7.134760022163391113e-01
1.530000000000000000e+02 -4.500000000000000000e+01 6.676816344261169434e-01
1.565999908447265625e+02 -4.500000000000000000e+01 6.472200751304626465e-01
1.601999969482421875e+02 -4.500000000000000000e+01 6.103474497795104980e-01
1.638000030517578125e+02 -4.500000000000000000e+01 6.006661057472229004e-01
1.673999938964843750e+02 -4.500000000000000000e+01 5.673140883445739746e-01
1.710000000000000000e+02 -4.500000000000000000e+01 5.703581571578979492e-01
1.746000061035156250e+02 -4.500000000000000000e+01 5.630177855491638184e-01
1.782000122070312500e+02 -4.500000000000000000e+01 5.701401233673095703e-01
1.800000071525573730e+00 -4.139999771118164062e+01 4.146690368652343750e-01
5.399999618530273438e+00 -4.139999771118164062e+01 4.411206841468811035e-01
9.000000000000000000e+00 -4.139999771118164062e+01 4.584677517414093018e-01
1.260000038146972656e+01 -4.139999771118164062e+01 4.753291606903076172e-01
1.619999885559082031e+01 -4.139999771118164062e+01 4.787529110908508301e-01
1.979999923706054688e+01 -4.139999771118164062e+01 5.058600902557373047e-01
2.339999961853027344e+01 -4.139999771118164062e+01 5.277050137519836426e-01
2.700000000000000000e+01 -4.139999771118164062e+01 5.579918026924133301e-01
3.059999656677246094e+01 -4.139999771118164062e+01 5.942233204841613770e-01
3.419999694824218750e+01 -4.139999771118164062e+01 6.413782238960266113e-01
3.779999923706054688e+01 -4.139999771118164062e+01 6.636773943901062012e-01
4.139999771118164062e+01 -4.139999771118164062e+01 7.155593037605285645e-01
4.500000000000000000e+01 -4.139999771118164062e+01 7.484990358352661133e-01
4.859999847412109375e+01 -4.139999771118164062e+01 7.943187952041625977e-01
5.219999694824218750e+01 -4.139999771118164062e+01 8.300289511680603027e-01
5.579999923706054688e+01 -4.139999771118164062e+01 8.958855867385864258e-01
5.939999771118164062e+01 -4.139999771118164062e+01 9.521397948265075684e-01
6.299999618530273438e+01 -4.139999771118164062e+01 9.873669743537902832e-01
6.659999847412109375e+01 -4.139999771118164062e+01 1.043303370475769043e+00
7.019999694824218750e+01 -4.139999771118164062e+01 1.090228199958801270e+00
7.380000305175781250e+01 -4.139999771118164062e+01 1.136709213256835938e+00
7.739999389648437500e+01 -4.139999771118164062e+01 1.153930544853210449e+00
8.099999237060546875e+01 -4.139999771118164062e+01 1.196316480636596680e+00
8.459999847412109375e+01 -4.139999771118164062e+01 1.210830926895141602e+00
8.819999694824218750e+01 -4.139999771118164062e+01 1.230976819992065430e+00
9.180000305175781250e+01 -4.139999771118164062e+01 1.246396303176879883e+00
9.540000152587890625e+01 -4.139999771118164062e+01 1.237064123153686523e+00
9.900000000000000000e+01 -4.139999771118164062e+01 1.240878462791442871e+00
1.026000061035156250e+02 -4.139999771118164062e+01 1.228027343750000000e+00
1.061999969482421875e+02 -4.139999771118164062e+01 1.211595892906188965e+00
1.097999954223632812e+02 -4.139999771118164062e+01 1.197252392768859863e+00
1.133999938964843750e+02 -4.139999771118164062e+01 1.175242066383361816e+00
1.170000076293945312e+02 -4.139999771118164062e+01 1.141793370246887207e+00
1.205999984741210938e+02 -4.139999771118164062e+01 1.111229777336120605e+00
1.241999893188476562e+02 -4.139999771118164062e+01 1.060971975326538086e+00
1.277999954223632812e+02 -4.139999771118164062e+01 1.014818191528320312e+00
1.313999938964843750e+02 -4.139999771118164062e+01 9.554345607757568359e-01
1.350000000000000000e+02 -4.139999771118164062e+01 8.964570760726928711e-01
1.385999908447265625e+02 -4.139999771118164062e+01 8.626323938369750977e-01
1.421999969482421875e+02 -4.139999771118164062e+01 8.134503364562988281e-01
1.458000030517578125e+02 -4.139999771118164062e+01 7.615182399749755859e-01
1.494000091552734375e+02 -4.139999771118164062e+01 7.133024334907531738e-01
1.530000000000000000e+02 -4.139999771118164062e+01 6.708226799964904785e-01
1.565999908447265625e+02 -4.139999771118164062e+01 6.504752635955810547e-01
1.601999969482421875e+02 -4.139999771118164062e+01 6.246343851089477539e-01
1.638000030517578125e+02 -4.139999771118164062e+01 5.944960117340087891e-01
1.673999938964843750e+02 -4.139999771118164062e+01 5.756598711013793945e-01
1.710000000000000000e+02 -4.139999771118164062e+01 5.495579242706298828e-01
1.746000061035156250e+02 -4.139999771118164062e+01 5.593166947364807129e-01
1.782000122070312500e+02 -4.139999771118164062e+01 5.320231914520263672e-01
1.800000071525573730e+00 -3.779999923706054688e+01 4.470900595188140869e-01
5.399999618530273438e+00 -3.779999923706054688e+01 4.342979788780212402e-01
9.000000000000000000e+00 -3.779999923706054688e+01 4.488545060157775879e-01
1.260000038146972656e+01 -3.779999923706054688e+01 4.833319187164306641e-01
1.619999885559082031e+01 -3.779999923706054688e+01 4.842805564403533936e-01
1.979999923706054688e+01 -3.779999923706054688e+01 5.149177908897399902e-01
2.339999961853027344e+01 -3.779999923706054688e+01 5.302121639251708984e-01
2.700000000000000000e+01 -3.779999923706054688e+01 5.703307390213012695e-01
3.059999656677246094e+01 -3.779999923706054688e+01 5.957055091857910156e-01
3.419999694824218750e+01 -3.779999923706054688e+01 6.343291401863098145e-01
3.779999923706054688e+01 -3.779999923706054688e+01 6.752634048461914062e-01
4.139999771118164062e+01 -3.779999923706054688e+01 7.159856557846069336e-01
4.500000000000000000e+01 -3.779999923706054688e+01 7.640902400016784668e-01
4.859999847412109375e+01 -3.779999923706054688e+01 8.093630075454711914e-01
5.219999694824218750e+01 -3.779999923706054688e+01 8.541479110717773438e-01
5.579999923706054688e+01 -3.779999923706054688e+01 9.166926741600036621e-01
5.939999771118164062e+01 -3.779999923706054688e+01 9.845225214958190918e-01
6.299999618530273438e+01 -3.779999923706054688e+01 1.033037543296813965e+00
6.659999847412109375e+01 -3.779999923706054688e+01 1.077416419982910156e+00
7.019999694824218750e+01 -3.779999923706054688e+01 1.110199093818664551e+00
7.380000305175781250e+01 -3.779999923706054688e+01 1.168817877769470215e+00
7.739999389648437500e+01 -3.779999923706054688e+01 1.202701210975646973e+00
8.099999237060546875e+01 -3.779999923706054688e+01 1.236471414566040039e+00
8.459999847412109375e+01 -3.779999923706054688e+01 1.266033053398132324e+00
8.819999694824218750e+01 -3.779999923706054688e+01 1.284505605697631836e+00
9.180000305175781250e+01 -3.779999923706054688e+01 1.294976472854614258e+00
9.540000152587890625e+01 -3.779999923706054688e+01 1.330084800720214844e+00
9.900000000000000000e+01 -3.779999923706054688e+01 1.297943115234375000e+00
1.026000061035156250e+02 -3.779999923706054688e+01 1.274351477622985840e+00
1.061999969482421875e+02 -3.779999923706054688e+01 1.259993433952331543e+00
1.097999954223632812e+02 -3.779999923706054688e+01 1.250890731811523438e+00
1.133999938964843750e+02 -3.779999923706054688e+01 1.218595266342163086e+00
1.170000076293945312e+02 -3.779999923706054688e+01 1.179869174957275391e+00
1.205999984741210938e+02 -3.779999923706054688e+01 1.144003510475158691e+00
1.241999893188476562e+02 -3.779999923706054688e+01 1.087110519409179688e+00
1.277999954223632812e+02 -3.779999923706054688e+01 1.046357393264770508e+00
1.313999938964843750e+02 -3.779999923706054688e+01 9.950222969055175781e-01
1.350000000000000000e+02 -3.779999923706054688e+01 9.336549639701843262e-01
1.385999908447265625e+02 -3.779999923706054688e+01 8.770893812179565430e-01
1.421999969482421875e+02 -3.779999923706054688e+01 8.190999031066894531e-01
1.458000030517578125e+02 -3.779999923706054688e+01 7.740032076835632324e-01
1.494000091552734375e+02 -3.779999923706054688e+01 7.273935079574584961e-01
1.530000000000000000e+02 -3.779999923706054688e+01 6.892926096916198730e-01
1.565999908447265625e+02 -3.779999923706054688e+01 6.633191704750061035e-01
1.601999969482421875e+02 -3.779999923706054688e+01 6.149941086769104004e-01
1.638000030517578125e+02 -3.779999923706054688e+01 5.862433910369873047e-01
1.673999938964843750e+02 -3.779999923706054688e+01 5.837802886962890625e-01
1.710000000000000000e+02 -3.779999923706054688e+01 5.616722106933593750e-01
1.746000061035156250e+02 -3.779999923706054688e+01 5.269499421119689941e-01
1.782000122070312500e+02 -3.779999923706054688e+01 5.153416395187377930e-01
1.800000071525573730e+00 -3.419999694824218750e+01 4.444004595279693604e-01
5.399999618530273438e+00 -3.419999694824218750e+01 4.557292461395263672e-01
9.000000000000000000e+00 -3.419999694824218750e+01 4.608176052570343018e-01
1.260000038146972656e+01 -3.419999694824218750e+01 4.651681780815124512e-01
1.619999885559082031e+01 -3.419999694824218750e+01 4.902909100055694580e-01
1.979999923706054688e+01 -3.419999694824218750e+01 5.044808983802795410e-01
2.339999961853027344e+01 -3.419999694824218750e+01 5.413442850112915039e-01
2.700000000000000000e+01 -3.419999694824218750e+01 5.738911628723144531e-01
3.059999656677246094e+01 -3.419999694824218750e+01 6.017558574676513672e-01
3.419999694824218750e+01 -3.419999694824218750e+01 6.534754633903503418e-01
3.779999923706054688e+01 -3.419999694824218750e+01 6.939746737480163574e-01
4.139999771118164062e+01 -3.419999694824218750e+01 7.305188775062561035e-01
4.500000000000000000e+01 -3.419999694824218750e+01 7.705324292182922363e-01
4.859999847412109375e+01 -3.419999694824218750e+01 8.171604871749877930e-01
5.219999694824218750e+01 -3.419999694824218750e+01 8.767148852348327637e-01
5.579999923706054688e+01 -3.419999694824218750e+01 9.379605054855346680e-01
5.939999771118164062e+01 -3.419999694824218750e+01 9.929393529891967773e-01
6.299999618530273438e+01 -3.419999694824218750e+01 1.051352977752685547e+00
6.659999847412109375e+01 -3.419999694824218750e+01 1.118775486946105957e+00
7.019999694824218750e+01 -3.419999694824218750e+01 1.155816674232482910e+00
7.380000305175781250e+01 -3.419999694824218750e+01 1.197190642356872559e+00
7.739999389648437500e+01 -3.419999694824218750e+01 1.231487870216369629e+00
8.099999237060546875e+01 -3.419999694824218750e+01 1.276015758514404297e+00
8.459999847412109375e+01 -3.419999694824218750e+01 1.308162689208984375e+00
8.819999694824218750e+01 -3.419999694824218750e+01 1.337502717971801758e+00
9.180000305175781250e+01 -3.419999694824218750e+01 1.362531781196594238e+00
9.540000152587890625e+01 -3.419999694824218750e+01 1.369710087776184082e+00
9.900000000000000000e+01 -3.419999694824218750e+01 1.364140272140502930e+00
1.026000061035156250e+02 -3.419999694824218750e+01 1.341868400573730469e+00
1.061999969482421875e+02 -3.419999694824218750e+01 1.318748593330383301e+00
1.097999954223632812e+02 -3.419999694824218750e+01 1.295050263404846191e+00
1.133999938964843750e+02 -3.419999694824218750e+01 1.269703984260559082e+00
1.170000076293945312e+02 -3.419999694824218750e+01 1.218250274658203125e+00
1.205999984741210938e+02 -3.419999694824218750e+01 1.174821376800537109e+00
1.241999893188476562e+02 -3.419999694824218750e+01 1.128504872322082520e+00
1.277999954223632812e+02 -3.419999694824218750e+01 1.070724606513977051e+00
1.313999938964843750e+02 -3.419999694824218750e+01 1.015725970268249512e+00
1.350000000000000000e+02 -3.419999694824218750e+01 9.586995244026184082e-01
1.385999908447265625e+02 -3.419999694824218750e+01 8.971838951110839844e-01
1.421999969482421875e+02 -3.419999694824218750e+01 8.298528194427490234e-01
1.458000030517578125e+02 -3.419999694824218750e+01 7.880391478538513184e-01
1.494000091552734375e+02 -3.419999694824218750e+01 7.259684205055236816e-01
1.530000000000000000e+02 -3.419999694824218750e+01 6.891124844551086426e-01
1.565999908447265625e+02 -3.419999694824218750e+01 6.643012166023254395e-01
1.601999969482421875e+02 -3.419999694824218750e+01 6.213296055793762207e-01
1.638000030517578125e+02 -3.419999694824218750e+01 5.837526917457580566e-01
1.673999938964843750e+02 -3.419999694824218750e+01 5.729885697364807129e-01
1.710000000000000000e+02 -3.419999694824218750e+01 5.599184632301330566e-01
1.746000061035156250e+02 -3.419999694824218750e+01 5.397660136222839355e-01
1.782000122070312500e+02 -3.419999694824218750e+01 5.475090742111206055e-01
1.800000071525573730e+00 -3.059999656677246094e+01 4.453854858875274658e-01
5.399999618530273438e+00 -3.059999656677246094e+01 4.542753398418426514e-01
9.000000000000000000e+00 -3.059999656677246094e+01 4.542421996593475342e-01
1.260000038146972656e+01 -3.059999656677246094e+01 4.781765937805175781e-01
1.619999885559082031e+01 -3.059999656677246094e+01 4.847981929779052734e-01
1.979999923706054688e+01 -3.059999656677246094e+01 5.221222639083862305e-01
2.339999961853027344e+01 -3.059999656677246094e+01 5.362051129341125488e-01
2.700000000000000000e+01 -3.059999656677246094e+01 5.667945146560668945e-01
3.059999656677246094e+01 -3.059999656677246094e+01 6.136935949325561523e-01
3.419999694824218750e+01 -3.059999656677246094e+01 6.491001844406127930e-01
3.779999923706054688e+01 -3.059999656677246094e+01 6.941313147544860840e-01
4.139999771118164062e+01 -3.059999656677246094e+01 7.416424155235290527e-01
4.500000000000000000e+01 -3.059999656677246094e+01 7.944714426994323730e-01
4.859999847412109375e+01 -3.059999656677246094e+01 8.382382988929748535e-01
5.219999694824218750e+01 -3.059999656677246094e+01 9.009283781051635742e-01
5.579999923706054688e+01 -3.059999656677246094e+01 9.568940997123718262e-01
5.939999771118164062e+01 -3.059999656677246094e+01 1.016678810119628906e+00
6.299999618530273438e+01 -3.059999656677246094e+01 1.086639761924743652e+00
6.659999847412109375e+01 -3.059999656677246094e+01 1.136657118797302246e+00
7.019999694824218750e+01 -3.059999656677246094e+01 1.187967061996459961e+00
7.380000305175781250e+01 -3.059999656677246094e+01 1.263477444648742676e+00
7.739999389648437500e+01 -3.059999656677246094e+01 1.299360275268554688e+00
8.099999237060546875e+01 -3.059999656677246094e+01 1.328788161277770996e+00
8.459999847412109375e+01 -3.059999656677246094e+01 1.364347696304321289e+00
8.819999694824218750e+01 -3.059999656677246094e+01 1.394867658615112305e+00
9.180000305175781250e+01 -3.059999656677246094e+01 1.412236332893371582e+00
9.540000152587890625e+01 -3.059999656677246094e+01 1.434054493904113770e+00
9.900000000000000000e+01 -3.059999656677246094e+01 1.435153961181640625e+00
1.026000061035156250e+02 -3.059999656677246094e+01 1.410682678222656250e+00
1.061999969482421875e+02 -3.059999656677246094e+01 1.380449175834655762e+00
1.097999954223632812e+02 -3.059999656677246094e+01 1.361987948417663574e+00
1.133999938964843750e+02 -3.059999656677246094e+01 1.321458339691162109e+00
1.170000076293945312e+02 -3.059999656677246094e+01 1.282192587852478027e+00
1.205999984741210938e+02 -3.059999656677246094e+01 1.230064034461975098e+00
1.241999893188476562e+02 -3.059999656677246094e+01 1.166076421737670898e+00
1.277999954223632812e+02 -3.059999656677246094e+01 1.115385293960571289e+00
1.313999938964843750e+02 -3.059999656677246094e+01 1.040926694869995117e+00
1.350000000000000000e+02 -3.059999656677246094e+01 9.652248024940490723e-01
1.385999908447265625e+02 -3.059999656677246094e+01 9.106257557868957520e-01
1.421999969482421875e+02 -3.059999656677246094e+01 8.428356647491455078e-01
1.458000030517578125e+02 -3.059999656677246094e+01 7.929742932319641113e-01
1.494000091552734375e+02 -3.059999656677246094e+01 7.467948198318481445e-01
1.530000000000000000e+02 -3.059999656677246094e+01 6.933701038360595703e-01
1.565999908447265625e+02 -3.059999656677246094e+01 6.676793098449707031e-01
1.601999969482421875e+02 -3.059999656677246094e+01 6.214379668235778809e-01
1.638000030517578125e+02 -3.059999656677246094e+01 6.035988926887512207e-01
1.673999938964843750e+02 -3.059999656677246094e+01 5.814784765243530273e-01
1.710000000000000000e+02 -3.059999656677246094e+01 5.519530773162841797e-01
1.746000061035156250e+02 -3.059999656677246094e+01 5.472332239151000977e-01
1.782000122070312500e+02 -3.059999656677246094e+01 5.403950214385986328e-01
1.800000071525573730e+00 -2.700000000000000000e+01 4.615126252174377441e-01
5.399999618530273438e+00 -2.700000000000000000e+01 4.639202356338500977e-01
9.000000000000000000e+00 -2.700000000000000000e+01 4.487404525279998779e-01
1.260000038146972656e+01 -2.700000000000000000e+01 4.880588948726654053e-01
1.619999885559082031e+01 -2.700000000000000000e+01 4.920835494995117188e-01
1.979999923706054688e+01 -2.700000000000000000e+01 5.209222435951232910e-01
2.339999961853027344e+01 -2.700000000000000000e+01 5.432820916175842285e-01
2.700000000000000000e+01 -2.700000000000000000e+01 5.785720348358154297e-01
3.059999656677246094e+01 -2.700000000000000000e+01 6.084647774696350098e-01
3.419999694824218750e+01 -2.700000000000000000e+01 6.545177698135375977e-01
3.779999923706054688e+01 -2.700000000000000000e+01 6.997926831245422363e-01
4.139999771118164062e+01 -2.700000000000000000e+01 7.516344189643859863e-01
4.500000000000000000e+01 -2.700000000000000000e+01 8.064823746681213379e-01
4.859999847412109375e+01 -2.700000000000000000e+01 8.667766451835632324e-01
5.219999694824218750e+01 -2.700000000000000000e+01 9.210140705108642578e-01
5.579999923706054688e+01 -2.700000000000000000e+01 9.851506948471069336e-01
5.939999771118164062e+01 -2.700000000000000000e+01 1.058853745460510254e+00
6.299999618530273438e+01 -2.700000000000000000e+01 1.095453381538391113e+00
6.659999847412109375e+01 -2.700000000000000000e+01 1.180179715156555176e+00
7.019999694824218750e+01 -2.700000000000000000e+01 1.224806666374206543e+00
7.380000305175781250e+01 -2.700000000000000000e+01 1.305888772010803223e+00
7.739999389648437500e+01 -2.700000000000000000e+01 1.341430425643920898e+00
8.099999237060546875e+01 -2.700000000000000000e+01 1.400304913520812988e+00
8.459999847412109375e+01 -2.700000000000000000e+01 1.433019876480102539e+00
8.819999694824218750e+01 -2.700000000000000000e+01 1.456071376800537109e+00
9.180000305175781250e+01 -2.700000000000000000e+01 1.488234877586364746e+00
9.540000152587890625e+01 -2.700000000000000000e+01 1.492396354675292969e+00
9.900000000000000000e+01 -2.700000000000000000e+01 1.484934687614440918e+00
1.026000061035156250e+02 -2.700000000000000000e+01 1.475804924964904785e+00
1.061999969482421875e+02 -2.700000000000000000e+01 1.453101277351379395e+00
1.097999954223632812e+02 -2.700000000000000000e+01 1.419245481491088867e+00
1.133999938964843750e+02 -2.700000000000000000e+01 1.373595356941223145e+00
1.170000076293945312e+02 -2.700000000000000000e+01 1.320803165435791016e+00
1.205999984741210938e+02 -2.700000000000000000e+01 1.273969054222106934e+00
1.241999893188476562e+02 -2.700000000000000000e+01 1.199769973754882812e+00
1.277999954223632812e+02 -2.700000000000000000e+01 1.146727204322814941e+00
1.313999938964843750e+02 -2.700000000000000000e+01 1.062291383743286133e+00
1.350000000000000000e+02 -2.700000000000000000e+01 9.939443469047546387e-01
1.385999908447265625e+02 -2.700000000000000000e+01 9.284127354621887207e-01
1.421999969482421875e+02 -2.700000000000000000e+01 8.605886697769165039e-01
1.458000030517578125e+02 -2.700000000000000000e+01 7.959919571876525879e-01
1.494000091552734375e+02 -2.700000000000000000e+01 7.547513842582702637e-01
1.530000000000000000e+02 -2.700000000000000000e+01 7.005401253700256348e-01
1.565999908447265625e+02 -2.700000000000000000e+01 6.534557938575744629e-01
1.601999969482421875e+02 -2.700000000000000000e+01 6.200631260871887207e-01
1.638000030517578125e+02 -2.700000000000000000e+01 5.974785089492797852e-01
1.673999938964843750e+02 -2.700000000000000000e+01 5.737057328224182129e-01
1.710000000000000000e+02 -2.700000000000000000e+01 5.505224466323852539e-01
1.746000061035156250e+02 -2.700000000000000000e+01 5.564438104629516602e-01
1.782000122070312500e+02 -2.700000000000000000e+01 5.458784699440002441e-01
1.800000071525573730e+00 -2.339999961853027344e+01 4.470880329608917236e-01
5.399999618530273438e+00 -2.339999961853027344e+01 4.565570950508117676e-01
9.000000000000000000e+00 -2.339999961853027344e+01 4.738839864730834961e-01
1.260000038146972656e+01 -2.339999961853027344e+01 4.797871708869934082e-01
1.619999885559082031e+01 -2.339999961853027344e+01 4.953545033931732178e-01
1.979999923706054688e+01 -2.339999961853027344e+01 5.306335091590881348e-01
2.339999961853027344e+01 -2.339999961853027344e+01 5.473664999008178711e-01
2.700000000000000000e+01 -2.339999961853027344e+01 5.710312724113464355e-01
3.059999656677246094e+01 -2.339999961853027344e+01 6.196557283401489258e-01
3.419999694824218750e+01 -2.339999961853027344e+01 6.631018519401550293e-01
3.779999923706054688e+01 -2.339999961853027344e+01 7.116026282310485840e-01
4.139999771118164062e+01 -2.339999961853027344e+01 7.679166793823242188e-01
4.500000000000000000e+01 -2.339999961853027344e+01 8.283482193946838379e-01
4.859999847412109375e+01 -2.339999961853027344e+01 8.958284258842468262e-01
5.219999694824218750e+01 -2.339999961853027344e+01 9.497678875923156738e-01
5.579999923706054688e+01 -2.339999961853027344e+01 1.005915164947509766e+00
5.939999771118164062e+01 -2.339999961853027344e+01 1.066394209861755371e+00
6.299999618530273438e+01 -2.339999961853027344e+01 1.150143027305603027e+00
6.659999847412109375e+01 -2.339999961853027344e+01 1.205121159553527832e+00
7.019999694824218750e+01 -2.339999961853027344e+01 1.278390884399414062e+00
7.380000305175781250e+01 -2.339999961853027344e+01 1.330614447593688965e+00
7.739999389648437500e+01 -2.339999961853027344e+01 1.398009896278381348e+00
8.099999237060546875e+01 -2.339999961853027344e+01 1.450946807861328125e+00
8.459999847412109375e+01 -2.339999961853027344e+01 1.482687354087829590e+00
8.819999694824218750e+01 -2.339999961853027344e+01 1.521466970443725586e+00
9.180000305175781250e+01 -2.339999961853027344e+01 1.545149326324462891e+00
9.540000152587890625e+01 -2.339999961853027344e+01 1.562909483909606934e+00
9.900000000000000000e+01 -2.339999961853027344e+01 1.567093491554260254e+00
1.026000061035156250e+02 -2.339999961853027344e+01 1.538614034652709961e+00
1.061999969482421875e+02 -2.339999961853027344e+01 1.522006273269653320e+00
1.097999954223632812e+02 -2.339999961853027344e+01 1.492201209068298340e+00
1.133999938964843750e+02 -2.339999961853027344e+01 1.430166006088256836e+00
1.170000076293945312e+02 -2.339999961853027344e+01 1.371824026107788086e+00
1.205999984741210938e+02 -2.339999961853027344e+01 1.312327384948730469e+00
1.241999893188476562e+02 -2.339999961853027344e+01 1.232485175132751465e+00
1.277999954223632812e+02 -2.339999961853027344e+01 1.168486237525939941e+00
1.313999938964843750e+02 -2.339999961853027344e+01 1.098583102226257324e+00
1.350000000000000000e+02 -2.339999961853027344e+01 1.025497436523437500e+00
1.385999908447265625e+02 -2.339999961853027344e+01 9.513100385665893555e-01
1.421999969482421875e+02 -2.339999961853027344e+01 8.858562111854553223e-01
1.458000030517578125e+02 -2.339999961853027344e+01 8.134195804595947266e-01
1.494000091552734375e+02 -2.339999961853027344e+01 7.445406317710876465e-01
1.530000000000000000e+02 -2.339999961853027344e+01 6.980310678482055664e-01
1.565999908447265625e+02 -2.339999961853027344e+01 6.652462482452392578e-01
1.601999969482421875e+02 -2.339999961853027344e+01 6.223785877227783203e-01
1.638000030517578125e+02 -2.339999961853027344e+01 5.962265729904174805e-01
1.673999938964843750e+02 -2.339999961853027344e+01 5.703965425491333008e-01
1.710000000000000000e+02 -2.339999961853027344e+01 5.857486128807067871e-01
1.746000061035156250e+02 -2.339999961853027344e+01 5.632591843605041504e-01
1.782000122070312500e+02 -2.339999961853027344e+01 5.638275742530822754e-01
1.800000071525573730e+00 -1.979999923706054688e+01 4.600550532341003418e-01
5.399999618530273438e+00 -1.979999923706054688e+01 4.351543784141540527e-01
9.000000000000000000e+00 -1.979999923706054688e+01 4.639164209365844727e-01
1.260000038146972656e+01 -1.979999923706054688e+01 4.721593856811523438e-01
1.619999885559082031e+01 -1.979999923706054688e+01 4.943658709526062012e-01
1.979999923706054688e+01 -1.979999923706054688e+01 5.204597115516662598e-01
2.339999961853027344e+01 -1.979999923706054688e+01 5.405246615409851074e-01
2.700000000000000000e+01 -1.979999923706054688e+01 5.766777992248535156e-01
3.059999656677246094e+01 -1.979999923706054688e+01 6.118316650390625000e-01
3.419999694824218750e+01 -1.979999923706054688e+01 6.713508963584899902e-01
3.779999923706054688e+01 -1.979999923706054688e+01 7.231225967407226562e-01
4.139999771118164062e+01 -1.979999923706054688e+01 7.718545198440551758e-01
4.500000000000000000e+01 -1.979999923706054688e+01 8.498759865760803223e-01
4.859999847412109375e+01 -1.979999923706054688e+01 9.076418876647949219e-01
5.219999694824218750e+01 -1.979999923706054688e+01 9.605153203010559082e-01
5.579999923706054688e+01 -1.979999923706054688e+01 1.042731642723083496e+00
5.939999771118164062e+01 -1.979999923706054688e+01 1.102607011795043945e+00
6.299999618530273438e+01 -1.979999923706054688e+01 1.174551963806152344e+00
6.659999847412109375e+01 -1.979999923706054688e+01 1.242868185043334961e+00
7.019999694824218750e+01 -1.979999923706054688e+01 1.320891737937927246e+00
7.380000305175781250e+01 -1.979999923706054688e+01 1.378919720649719238e+00
7.739999389648437500e+01 -1.979999923706054688e+01 1.449593901634216309e+00
8.099999237060546875e+01 -1.979999923706054688e+01 1.508427381515502930e+00
8.459999847412109375e+01 -1.979999923706054688e+01 1.552019000053405762e+00
8.819999694824218750e+01 -1.979999923706054688e+01 1.589300036430358887e+00
9.180000305175781250e+01 -1.979999923706054688e+01 1.600649714469909668e+00
9.540000152587890625e+01 -1.979999923706054688e+01 1.622343420982360840e+00
9.900000000000000000e+01 -1.979999923706054688e+01 1.629688024520874023e+00
1.026000061035156250e+02 -1.979999923706054688e+01 1.614651441574096680e+00
1.061999969482421875e+02 -1.979999923706054688e+01 1.586013078689575195e+00
1.097999954223632812e+02 -1.979999923706054688e+01 1.550969004631042480e+00
1.133999938964843750e+02 -1.979999923706054688e+01 1.505737781524658203e+00
1.170000076293945312e+02 -1.979999923706054688e+01 1.422996520996093750e+00
1.205999984741210938e+02 -1.979999923706054688e+01 1.342759609222412109e+00
1.241999893188476562e+02 -1.979999923706054688e+01 1.278263568878173828e+00
1.277999954223632812e+02 -1.979999923706054688e+01 1.202733159065246582e+00
1.313999938964843750e+02 -1.979999923706054688e+01 1.131799221038818359e+00
1.350000000000000000e+02 -1.979999923706054688e+01 1.034806966781616211e+00
1.385999908447265625e+02 -1.979999923706054688e+01 9.664427638053894043e-01
1.421999969482421875e+02 -1.979999923706054688e+01 9.032589197158813477e-01
1.458000030517578125e+02 -1.979999923706054688e+01 8.240610957145690918e-01
1.494000091552734375e+02 -1.979999923706054688e+01 7.501700520515441895e-01
1.530000000000000000e+02 -1.979999923706054688e+01 7.128301262855529785e-01
1.565999908447265625e+02 -1.979999923706054688e+01 6.660024523735046387e-01
1.601999969482421875e+02 -1.979999923706054688e+01 6.232440471649169922e-01
1.638000030517578125e+02 -1.979999923706054688e+01 6.001437902450561523e-01
1.673999938964843750e+02 -1.979999923706054688e+01 5.832308530807495117e-01
1.710000000000000000e+02 -1.979999923706054688e+01 5.579321384429931641e-01
1.746000061035156250e+02 -1.979999923706054688e+01 5.584840178489685059e-01
1.782000122070312500e+02 -1.979999923706054688e+01 5.385274887084960938e-01
1.800000071525573730e+00 -1.619999885559082031e+01 4.672803878784179688e-01
5.399999618530273438e+00 -1.619999885559082031e+01 4.437503814697265625e-01
9.000000000000000000e+00 -1.619999885559082031e+01 4.470954835414886475e-01
1.260000038146972656e+01 -1.619999885559082031e+01 4.863259196281433105e-01
1.619999885559082031e+01 -1.619999885559082031e+01 4.945320785045623779e-01
1.979999923706054688e+01 -1.619999885559082031e+01 5.194345712661743164e-01
2.339999961853027344e+01 -1.619999885559082031e+01 5.383684039115905762e-01
2.700000000000000000e+01 -1.619999885559082031e+01 5.837005376815795898e-01
3.059999656677246094e+01 -1.619999885559082031e+01 6.197548508644104004e-01
3.419999694824218750e+01 -1.619999885559082031e+01 6.692552566528320312e-01
3.779999923706054688e+01 -1.619999885559082031e+01 7.288929224014282227e-01
4.139999771118164062e+01 -1.619999885559082031e+01 7.858402132987976074e-01
4.500000000000000000e+01 -1.619999885559082031e+01 8.426126837730407715e-01
4.859999847412109375e+01 -1.619999885559082031e+01 9.135476350784301758e-01
5.219999694824218750e+01 -1.619999885559082031e+01 9.872400164604187012e-01
5.579999923706054688e+01 -1.619999885559082031e+01 1.056335926055908203e+00
5.939999771118164062e+01 -1.619999885559082031e+01 1.138145089149475098e+00
6.299999618530273438e+01 -1.619999885559082031e+01 1.211554527282714844e+00
6.659999847412109375e+01 -1.619999885559082031e+01 1.286251664161682129e+00
7.019999694824218750e+01 -1.619999885559082031e+01 1.357704162597656250e+00
7.380000305175781250e+01 -1.619999885559082031e+01 1.418859720230102539e+00
7.739999389648437500e+01 -1.619999885559082031e+01 1.493953347206115723e+00
8.099999237060546875e+01 -1.619999885559082031e+01 1.537130713462829590e+00
8.459999847412109375e+01 -1.619999885559082031e+01 1.606008648872375488e+00
8.819999694824218750e+01 -1.619999885559082031e+01 1.634925961494445801e+00
9.180000305175781250e+01 -1.619999885559082031e+01 1.675178170204162598e+00
9.540000152587890625e+01 -1.619999885559082031e+01 1.700663328170776367e+00
9.900000000000000000e+01 -1.619999885559082031e+01 1.693530082702636719e+00
1.026000061035156250e+02 -1.619999885559082031e+01 1.679841876029968262e+00
1.061999969482421875e+02 -1.619999885559082031e+01 1.647862315177917480e+00
1.097999954223632812e+02 -1.619999885559082031e+01 1.612368822097778320e+00
1.133999938964843750e+02 -1.619999885559082031e+01 1.545468091964721680e+00
1.170000076293945312e+02 -1.619999885559082031e+01 1.476703405380249023e+00
1.205999984741210938e+02 -1.619999885559082031e+01 1.396491289138793945e+00
1.241999893188476562e+02 -1.619999885559082031e+01 1.316826701164245605e+00
1.277999954223632812e+02 -1.619999885559082031e+01 1.241999626159667969e+00
1.313999938964843750e+02 -1.619999885559082031e+01 1.149859666824340820e+00
1.350000000000000000e+02 -1.619999885559082031e+01 1.064208149909973145e+00
1.385999908447265625e+02 -1.619999885559082031e+01 9.822535514831542969e-01
1.421999969482421875e+02 -1.619999885559082031e+01 9.070425629615783691e-01
1.458000030517578125e+02 -1.619999885559082031e+01 8.323610424995422363e-01
1.494000091552734375e+02 -1.619999885559082031e+01 7.500218152999877930e-01
1.530000000000000000e+02 -1.619999885559082031e+01 7.085512280464172363e-01
1.565999908447265625e+02 -1.619999885559082031e+01 6.548169851303100586e-01
1.601999969482421875e+02 -1.619999885559082031e+01 6.277756094932556152e-01
1.638000030517578125e+02 -1.619999885559082031e+01 6.133344769477844238e-01
1.673999938964843750e+02 -1.619999885559082031e+01 5.723022818565368652e-01
1.710000000000000000e+02 -1.619999885559082031e+01 5.553060173988342285e-01
1.746000061035156250e+02 -1.619999885559082031e+01 5.567318797111511230e-01
1.782000122070312500e+02 -1.619999885559082031e+01 5.584576129913330078e-01
1.800000071525573730e+00 -1.260000038146972656e+01 4.387395977973937988e-01
5.399999618530273438e+00 -1.260000038146972656e+01 4.453518688678741455e-01
9.000000000000000000e+00 -1.260000038146972656e+01 4.490775167942047119e-01
1.260000038146972656e+01 -1.260000038146972656e+01 4.758614003658294678e-01
1.619999885559082031e+01 -1.260000038146972656e+01 4.855068922042846680e-01
1.979999923706054688e+01 -1.260000038146972656e+01 5.237530469894409180e-01
2.339999961853027344e+01 -1.260000038146972656e+01 5.554426908493041992e-01
2.700000000000000000e+01 -1.260000038146972656e+01 5.816191434860229492e-01
3.059999656677246094e+01 -1.260000038146972656e+01 6.258143782615661621e-01
3.419999694824218750e+01 -1.260000038146972656e+01 6.844623684883117676e-01
3.779999923706054688e+01 -1.260000038146972656e+01 7.272983193397521973e-01
4.139999771118164062e+01 -1.260000038146972656e+01 7.938359975814819336e-01
4.500000000000000000e+01 -1.260000038146972656e+01 8.536138534545898438e-01
4.859999847412109375e+01 -1.260000038146972656e+01 9.344666004180908203e-01
5.219999694824218750e+01 -1.260000038146972656e+01 1.011973977088928223e+00
5.579999923706054688e+01 -1.260000038146972656e+01 1.074739694595336914e+00
5.939999771118164062e+01 -1.260000038146972656e+01 1.158237218856811523e+00
6.299999618530273438e+01 -1.260000038146972656e+01 1.232648134231567383e+00
6.659999847412109375e+01 -1.260000038146972656e+01 1.311007499694824219e+00
7.019999694824218750e+01 -1.260000038146972656e+01 1.389653444290161133e+00
7.380000305175781250e+01 -1.260000038146972656e+01 1.467215061187744141e+00
7.739999389648437500e+01 -1.260000038146972656e+01 1.523522496223449707e+00
8.099999237060546875e+01 -1.260000038146972656e+01 1.592500209808349609e+00
8.459999847412109375e+01 -1.260000038146972656e+01 1.638203620910644531e+00
8.819999694824218750e+01 -1.260000038146972656e+01 1.683716654777526855e+00
9.180000305175781250e+01 -1.260000038146972656e+01 1.732779145240783691e+00
9.540000152587890625e+01 -1.260000038146972656e+01 1.738337278366088867e+00
9.900000000000000000e+01 -1.260000038146972656e+01 1.735162854194641113e+00
1.026000061035156250e+02 -1.260000038146972656e+01 1.729030251502990723e+00
1.061999969482421875e+02 -1.260000038146972656e+01 1.695747613906860352e+00
1.097999954223632812e+02 -1.260000038146972656e+01 1.655083537101745605e+00
1.133999938964843750e+02 -1.260000038146972656e+01 1.593789696693420410e+00
1.170000076293945312e+02 -1.260000038146972656e+01 1.514232158660888672e+00
1.205999984741210938e+02 -1.260000038146972656e+01 1.444317579269409180e+00
1.241999893188476562e+02 -1.260000038146972656e+01 1.359372496604919434e+00
1.277999954223632812e+02 -1.260000038146972656e+01 1.258275270462036133e+00
1.313999938964843750e+02 -1.260000038146972656e+01 1.168331265449523926e+00
1.350000000000000000e+02 -1.260000038146972656e+01 1.088758230209350586e+00
1.385999908447265625e+02 -1.260000038146972656e+01 9.870818257331848145e-01
1.421999969482421875e+02 -1.260000038146972656e+01 9.200294017791748047e-01
1.458000030517578125e+02 -1.260000038146972656e+01 8.229118585586547852e-01
1.494000091552734375e+02 -1.260000038146972656e+01 7.747516036033630371e-01
1.530000000000000000e+02 -1.260000038146972656e+01 7.176630496978759766e-01
1.565999908447265625e+02 -1.260000038146972656e+01 6.736137270927429199e-01
1.601999969482421875e+02 -1.260000038146972656e+01 6.415376067161560059e-01
1.638000030517578125e+02 -1.260000038146972656e+01 5.941231250762939453e-01
1.673999938964843750e+02 -1.260000038146972656e+01 5.823970437049865723e-01
1.710000000000000000e+02 -1.260000038146972656e+01 5.547684431076049805e-01
1.746000061035156250e+02 -1.260000038146972656e+01 5.439002513885498047e-01
1.782000122070312500e+02 -1.260000038146972656e+01 5.483407378196716309e-01
1.800000071525573730e+00 -9.000000000000000000e+00 4.135611951351165771e-01
5.399999618530273438e+00 -9.000000000000000000e+00 4.473565220832824707e-01
9.000000000000000000e+00 -9.000000000000000000e+00 4.624167680740356445e-01
1.260000038146972656e+01 -9.000000000000000000e+00 4.593571126461029053e-01
1.619999885559082031e+01 -9.000000000000000000e+00 4.896829724311828613e-01
1.979999923706054688e+01 -9.000000000000000000e+00 5.227274894714355469e-01
2.339999961853027344e+01 -9.000000000000000000e+00 5.442175269126892090e-01
2.700000000000000000e+01 -9.000000000000000000e+00 5.854414701461791992e-01
3.059999656677246094e+01 -9.000000000000000000e+00 6.321555972099304199e-01
3.419999694824218750e+01 -9.000000000000000000e+00 6.915649175643920898e-01
3.779999923706054688e+01 -9.000000000000000000e+00 7.296977043151855469e-01
4.139999771118164062e+01 -9.000000000000000000e+00 7.956045866012573242e-01
4.500000000000000000e+01 -9.000000000000000000e+00 8.532371520996093750e-01
4.859999847412109375e+01 -9.000000000000000000e+00 9.321566224098205566e-01
5.219999694824218750e+01 -9.000000000000000000e+00 1.009272098541259766e+00
5.579999923706054688e+01 -9.000000000000000000e+00 1.089704751968383789e+00
5.939999771118164062e+01 -9.000000000000000000e+00 1.180475711822509766e+00
6.299999618530273438e+01 -9.000000000000000000e+00 1.241781830787658691e+00
6.659999847412109375e+01 -9.000000000000000000e+00 1.325723052024841309e+00
7.019999694824218750e+01 -9.000000000000000000e+00 1.420481681823730469e+00
7.380000305175781250e+01 -9.000000000000000000e+00 1.494054555892944336e+00
7.739999389648437500e+01 -9.000000000000000000e+00 1.555722236633300781e+00
8.099999237060546875e+01 -9.000000000000000000e+00 1.623092889785766602e+00
8.459999847412109375e+01 -9.000000000000000000e+00 1.662942647933959961e+00
8.819999694824218750e+01 -9.000000000000000000e+00 1.723183393478393555e+00
9.180000305175781250e+01 -9.000000000000000000e+00 1.755823493003845215e+00
9.540000152587890625e+01 -9.000000000000000000e+00 1.768134832382202148e+00
9.900000000000000000e+01 -9.000000000000000000e+00 1.780780673027038574e+00
1.026000061035156250e+02 -9.000000000000000000e+00 1.758294820785522461e+00
1.061999969482421875e+02 -9.000000000000000000e+00 1.761640191078186035e+00
1.097999954223632812e+02 -9.000000000000000000e+00 1.691171884536743164e+00
1.133999938964843750e+02 -9.000000000000000000e+00 1.623242497444152832e+00
1.170000076293945312e+02 -9.000000000000000000e+00 1.557734012603759766e+00
1.205999984741210938e+02 -9.000000000000000000e+00 1.468301892280578613e+00
1.241999893188476562e+02 -9.000000000000000000e+00 1.375284194946289062e+00
1.277999954223632812e+02 -9.000000000000000000e+00 1.276909947395324707e+00
1.313999938964843750e+02 -9.000000000000000000e+00 1.174898862838745117e+00
1.350000000000000000e+02 -9.000000000000000000e+00 1.078966617584228516e+00
1.385999908447265625e+02 -9.000000000000000000e+00 9.964916706085205078e-01
1.421999969482421875e+02 -9.000000000000000000e+00 9.316176176071166992e-01
1.458000030517578125e+02 -9.000000000000000000e+00 8.330147862434387207e-01
1.494000091552734375e+02 -9.000000000000000000e+00 7.689269185066223145e-01
1.530000000000000000e+02 -9.000000000000000000e+00 7.340117096900939941e-01
1.565999908447265625e+02 -9.000000000000000000e+00 6.642211675643920898e-01
1.601999969482421875e+02 -9.000000000000000000e+00 6.355675458908081055e-01
1.638000030517578125e+02 -9.000000000000000000e+00 5.956404805183410645e-01
1.673999938964843750e+02 -9.000000000000000000e+00 5.782911777496337891e-01
1.710000000000000000e+02 -9.000000000000000000e+00 5.489218831062316895e-01
1.746000061035156250e+02 -9.000000000000000000e+00 5.519410371780395508e-01
1.782000122070312500e+02 -9.000000000000000000e+00 5.543652176856994629e-01
1.800000071525573730e+00 -5.399999618530273438e+00 4.204403162002563477e-01
5.399999618530273438e+00 -5.399999618530273438e+00 4.415965974330902100e-01
9.000000000000000000e+00 -5.399999618530273438e+00 4.567052721977233887e-01
1.260000038146972656e+01 -5.399999618530273438e+00 4.769179522991180420e-01
1.619999885559082031e+01 -5.399999618530273438e+00 4.977720379829406738e-01
1.979999923706054688e+01 -5.399999618530273438e+00 5.238451361656188965e-01
2.339999961853027344e+01 -5.399999618530273438e+00 5.546047687530517578e-01
2.700000000000000000e+01 -5.399999618530273438e+00 5.981026887893676758e-01
3.059999656677246094e+01 -5.399999618530273438e+00 6.411300301551818848e-01
3.419999694824218750e+01 -5.399999618530273438e+00 6.766189932823181152e-01
3.779999923706054688e+01 -5.399999618530273438e+00 7.429870367050170898e-01
4.139999771118164062e+01 -5.399999618530273438e+00 8.072834610939025879e-01
4.500000000000000000e+01 -5.399999618530273438e+00 8.688079118728637695e-01
4.859999847412109375e+01 -5.399999618530273438e+00 9.402241110801696777e-01
5.219999694824218750e+01 -5.399999618530273438e+00 1.012672781944274902e+00
5.579999923706054688e+01 -5.399999618530273438e+00 1.108351349830627441e+00
5.939999771118164062e+01 -5.399999618530273438e+00 1.174578785896301270e+00
6.299999618530273438e+01 -5.399999618530273438e+00 1.264726042747497559e+00
6.659999847412109375e+01 -5.399999618530273438e+00 1.349033117294311523e+00
7.019999694824218750e+01 -5.399999618530273438e+00 1.431651949882507324e+00
7.380000305175781250e+01 -5.399999618530273438e+00 1.519309878349304199e+00
7.739999389648437500e+01 -5.399999618530273438e+00 1.599101781845092773e+00
8.099999237060546875e+01 -5.399999618530273438e+00 1.636952161788940430e+00
8.459999847412109375e+01 -5.399999618530273438e+00 1.694543838500976562e+00
8.819999694824218750e+01 -5.399999618530273438e+00 1.745855331420898438e+00
9.180000305175781250e+01 -5.399999618530273438e+00 1.786546111106872559e+00
9.540000152587890625e+01 -5.399999618530273438e+00 1.813188552856445312e+00
9.900000000000000000e+01 -5.399999618530273438e+00 1.795608997344970703e+00
1.026000061035156250e+02 -5.399999618530273438e+00 1.788015842437744141e+00
1.061999969482421875e+02 -5.399999618530273438e+00 1.767895460128784180e+00
1.097999954223632812e+02 -5.399999618530273438e+00 1.714841485023498535e+00
1.133999938964843750e+02 -5.399999618530273438e+00 1.641192197799682617e+00
1.170000076293945312e+02 -5.399999618530273438e+00 1.578867077827453613e+00
1.205999984741210938e+02 -5.399999618530273438e+00 1.479351043701171875e+00
1.241999893188476562e+02 -5.399999618530273438e+00 1.377665042877197266e+00
1.277999954223632812e+02 -5.399999618530273438e+00 1.294101595878601074e+00
1.313999938964843750e+02 -5.399999618530273438e+00 1.170568943023681641e+00
1.350000000000000000e+02 -5.399999618530273438e+00 1.078223109245300293e+00
1.385999908447265625e+02 -5.399999618530273438e+00 1.007619500160217285e+00
1.421999969482421875e+02 -5.399999618530273438e+00 9.190388917922973633e-01
1.458000030517578125e+02 -5.399999618530273438e+00 8.405693173408508301e-01
1.494000091552734375e+02 -5.399999618530273438e+00 7.752390503883361816e-01
1.530000000000000000e+02 -5.399999618530273438e+00 7.105064392089843750e-01
1.565999908447265625e+02 -5.399999618530273438e+00 6.588569879531860352e-01
1.601999969482421875e+02 -5.399999618530273438e+00 6.231357455253601074e-01
1.638000030517578125e+02 -5.399999618530273438e+00 5.867280960083007812e-01
1.673999938964843750e+02 -5.399999618530273438e+00 5.793507695198059082e-01
1.710000000000000000e+02 -5.399999618530273438e+00 5.599803328514099121e-01
1.746000061035156250e+02 -5.399999618530273438e+00 5.360070466995239258e-01
1.782000122070312500e+02 -5.399999618530273438e+00 5.176078677177429199e-01
1.800000071525573730e+00 -1.800000071525573730e+00 4.378540217876434326e-01
5.399999618530273438e+00 -1.800000071525573730e+00 4.553560018539428711e-01
9.000000000000000000e+00 -1.800000071525573730e+00 4.730449020862579346e-01
1.260000038146972656e+01 -1.800000071525573730e+00 4.832524657249450684e-01
1.619999885559082031e+01 -1.800000071525573730e+00 4.888885915279388428e-01
1.979999923706054688e+01 -1.800000071525573730e+00 5.182645916938781738e-01
2.339999961853027344e+01 -1.800000071525573730e+00 5.609837174415588379e-01
2.700000000000000000e+01 -1.800000071525573730e+00 5.979968309402465820e-01
3.059999656677246094e+01 -1.800000071525573730e+00 6.319730877876281738e-01
3.419999694824218750e+01 -1.800000071525573730e+00 6.798330545425415039e-01
3.779999923706054688e+01 -1.800000071525573730e+00 7.450189590454101562e-01
4.139999771118164062e+01 -1.800000071525573730e+00 7.926678061485290527e-01
4.500000000000000000e+01 -1.800000071525573730e+00 8.674556612968444824e-01
4.859999847412109375e+01 -1.800000071525573730e+00 9.465011358261108398e-01
5.219999694824218750e+01 -1.800000071525573730e+00 1.021239638328552246e+00
5.579999923706054688e+01 -1.800000071525573730e+00 1.104705572128295898e+00
5.939999771118164062e+01 -1.800000071525573730e+00 1.181460857391357422e+00
6.299999618530273438e+01 -1.800000071525573730e+00 1.256126880645751953e+00
6.659999847412109375e+01 -1.800000071525573730e+00 1.357158303260803223e+00
7.019999694824218750e+01 -1.800000071525573730e+00 1.434649944305419922e+00
7.380000305175781250e+01 -1.800000071525573730e+00 1.519937396049499512e+00
7.739999389648437500e+01 -1.800000071525573730e+00 1.595859169960021973e+00
8.099999237060546875e+01 -1.800000071525573730e+00 1.657090902328491211e+00
8.459999847412109375e+01 -1.800000071525573730e+00 1.715992927551269531e+00
8.819999694824218750e+01 -1.800000071525573730e+00 1.759500741958618164e+00
9.180000305175781250e+01 -1.800000071525573730e+00 1.794613361358642578e+00
9.540000152587890625e+01 -1.800000071525573730e+00 1.803631663322448730e+00
9.900000000000000000e+01 -1.800000071525573730e+00 1.821976423263549805e+00
1.026000061035156250e+02 -1.800000071525573730e+00 1.808839082717895508e+00
1.061999969482421875e+02 -1.800000071525573730e+00 1.765479564666748047e+00
1.097999954223632812e+02 -1.800000071525573730e+00 1.727288484573364258e+00
1.133999938964843750e+02 -1.800000071525573730e+00 1.653687000274658203e+00
1.170000076293945312e+02 -1.800000071525573730e+00 1.583039283752441406e+00
1.205999984741210938e+02 -1.800000071525573730e+00 1.476746201515197754e+00
1.241999893188476562e+02 -1.800000071525573730e+00 1.395393967628479004e+00
1.277999954223632812e+02 -1.800000071525573730e+00 1.279132485389709473e+00
1.313999938964843750e+02 -1.800000071525573730e+00 1.188122391700744629e+00
1.350000000000000000e+02 -1.800000071525573730e+00 1.100445389747619629e+00
1.385999908447265625e+02 -1.800000071525573730e+00 1.007647514343261719e+00
1.421999969482421875e+02 -1.800000071525573730e+00 9.197561740875244141e-01
1.458000030517578125e+02 -1.800000071525573730e+00 8.335393071174621582e-01
1.494000091552734375e+02 -1.800000071525573730e+00 7.659548521041870117e-01
1.530000000000000000e+02 -1.800000071525573730e+00 7.107089161872863770e-01
1.565999908447265625e+02 -1.800000071525573730e+00 6.796588897705078125e-01
1.601999969482421875e+02 -1.800000071525573730e+00 6.339157223701477051e-01
1.638000030517578125e+02 -1.800000071525573730e+00 6.023713946342468262e-01
1.673999938964843750e+02 -1.800000071525573730e+00 5.849931240081787109e-01
1.710000000000000000e+02 -1.800000071525573730e+00 5.598778724670410156e-01
1.746000061035156250e+02 -1.800000071525573730e+00 5.586057901382446289e-01
1.782000122070312500e+02 -1.800000071525573730e+00 5.403468012809753418e-01
1.800000071525573730e+00 1.800000071525573730e+00 4.359728395938873291e-01
5.399999618530273438e+00 1.800000071525573730e+00 4.638560116291046143e-01
9.000000000000000000e+00 1.800000071525573730e+00 4.589106738567352295e-01
1.260000038146972656e+01 1.800000071525573730e+00 4.801959991455078125e-01
1.619999885559082031e+01 1.800000071525573730e+00 4.924149215221405029e-01
1.979999923706054688e+01 1.800000071525573730e+00 5.213293433189392090e-01
2.339999961853027344e+01 1.800000071525573730e+00 5.595231652259826660e-01
2.700000000000000000e+01 1.800000071525573730e+00 5.906475782394409180e-01
3.059999656677246094e+01 1.800000071525573730e+00 6.395059227943420410e-01
3.419999694824218750e+01 1.800000071525573730e+00 6.875166296958923340e-01
3.779999923706054688e+01 1.800000071525573730e+00 7.235654592514038086e-01
4.139999771118164062e+01 1.800000071525573730e+00 8.028203845024108887e-01
4.500000000000000000e+01 1.800000071525573730e+00 8.724425435066223145e-01
4.859999847412109375e+01 1.800000071525573730e+00 9.504592418670654297e-01
5.219999694824218750e+01 1.800000071525573730e+00 1.021058082580566406e+00
5.579999923706054688e+01 1.800000071525573730e+00 1.099237084388732910e+00
5.939999771118164062e+01 1.800000071525573730e+00 1.165108203887939453e+00
6.299999618530273438e+01 1.800000071525573730e+00 1.261585712432861328e+00
6.659999847412109375e+01 1.800000071525573730e+00 1.344603538513183594e+00
7.019999694824218750e+01 1.800000071525573730e+00 1.434475302696228027e+00
7.380000305175781250e+01 1.800000071525573730e+00 1.518626332283020020e+00
7.739999389648437500e+01 1.800000071525573730e+00 1.590240716934204102e+00
8.099999237060546875e+01 1.800000071525573730e+00 1.660830140113830566e+00
8.459999847412109375e+01 1.800000071525573730e+00 1.701459169387817383e+00
8.819999694824218750e+01 1.800000071525573730e+00 1.765126585960388184e+00
9.180000305175781250e+01 1.800000071525573730e+00 1.799302935600280762e+00
9.540000152587890625e+01 1.800000071525573730e+00 1.802022218704223633e+00
9.900000000000000000e+01 1.800000071525573730e+00 1.812383413314819336e+00
1.026000061035156250e+02 1.800000071525573730e+00 1.809318423271179199e+00
1.061999969482421875e+02 1.800000071525573730e+00 1.775494337081909180e+00
1.097999954223632812e+02 1.800000071525573730e+00 1.721870183944702148e+00
1.133999938964843750e+02 1.800000071525573730e+00 1.652631878852844238e+00
1.170000076293945312e+02 1.800000071525573730e+00 1.563571572303771973e+00
1.205999984741210938e+02 1.800000071525573730e+00 1.469365000724792480e+00
1.241999893188476562e+02 1.800000071525573730e+00 1.392423629760742188e+00
1.277999954223632812e+02 1.800000071525573730e+00 1.292166471481323242e+00
1.313999938964843750e+02 1.800000071525573730e+00 1.191954255104064941e+00
1.350000000000000000e+02 1.800000071525573730e+00 1.088083863258361816e+00
1.385999908447265625e+02 1.800000071525573730e+00 1.008408069610595703e+00
1.421999969482421875e+02 1.800000071525573730e+00 9.136136770248413086e-01
1.458000030517578125e+02 1.800000071525573730e+00 8.355978131294250488e-01
1.494000091552734375e+02 1.800000071525573730e+00 7.665485739707946777e-01
1.530000000000000000e+02 1.800000071525573730e+00 7.137668728828430176e-01
1.565999908447265625e+02 1.800000071525573730e+00 6.715731620788574219e-01
1.601999969482421875e+02 1.800000071525573730e+00 6.231416463851928711e-01
1.638000030517578125e+02 1.800000071525573730e+00 6.084492802619934082e-01
1.673999938964843750e+02 1.800000071525573730e+00 5.908203125000000000e-01
1.710000000000000000e+02 1.800000071525573730e+00 5.581828355789184570e-01
1.746000061035156250e+02 1.800000071525573730e+00 5.549037456512451172e-01
1.782000122070312500e+02 1.800000071525573730e+00 5.494994521141052246e-01
1.800000071525573730e+00 5.399999618530273438e+00 4.445115923881530762e-01
5.399999618530273438e+00 5.399999618530273438e+00 4.513201117515563965e-01
9.000000000000000000e+00 5.399999618530273438e+00 4.688923954963684082e-01
1.260000038146972656e+01 5.399999618530273438e+00 4.803015887737274170e-01
1.619999885559082031e+01 5.399999618530273438e+00 5.061198472976684570e-01
1.979999923706054688e+01 5.399999618530273438e+00 5.292329788208007812e-01
2.339999961853027344e+01 5.399999618530273438e+00 5.555726885795593262e-01
2.700000000000000000e+01 5.399999618530273438e+00 5.919877290725708008e-01
3.059999656677246094e+01 5.399999618530273438e+00 6.395605802536010742e-01
3.419999694824218750e+01 5.399999618530273438e+00 6.776582002639770508e-01
3.779999923706054688e+01 5.399999618530273438e+00 7.346128821372985840e-01
4.139999771118164062e+01 5.399999618530273438e+00 8.109996318817138672e-01
4.500000000000000000e+01 5.399999618530273438e+00 8.719072341918945312e-01
4.859999847412109375e+01 5.399999618530273438e+00 9.376543760299682617e-01
5.219999694824218750e+01 5.399999618530273438e+00 1.019883990287780762e+00
5.579999923706054688e+01 5.399999618530273438e+00 1.102137804031372070e+00
5.939999771118164062e+01 5.399999618530273438e+00 1.179439187049865723e+00
6.299999618530273438e+01 5.399999618530273438e+00 1.250967383384704590e+00
6.659999847412109375e+01 5.399999618530273438e+00 1.343868494033813477e+00
7.019999694824218750e+01 5.399999618530273438e+00 1.420274615287780762e+00
7.380000305175781250e+01 5.399999618530273438e+00 1.499758005142211914e+00
7.739999389648437500e+01 5.399999618530273438e+00 1.569370508193969727e+00
8.099999237060546875e+01 5.399999618530273438e+00 1.658073425292968750e+00
8.459999847412109375e+01 5.399999618530273438e+00 1.719076752662658691e+00
8.819999694824218750e+01 5.399999618530273438e+00 1.759777545928955078e+00
9.180000305175781250e+01 5.399999618530273438e+00 1.775314331054687500e+00
9.540000152587890625e+01 5.399999618530273438e+00 1.793884277343750000e+00
9.900000000000000000e+01 5.399999618530273438e+00 1.808254837989807129e+00
1.026000061035156250e+02 5.399999618530273438e+00 1.801555633544921875e+00
1.061999969482421875e+02 5.399999618530273438e+00 1.748890399932861328e+00
1.097999954223632812e+02 5.399999618530273438e+00 1.707657337188720703e+00
1.133999938964843750e+02 5.399999618530273438e+00 1.631018400192260742e+00
1.170000076293945312e+02 5.399999618530273438e+00 1.564978241920471191e+00
1.205999984741210938e+02 5.399999618530273438e+00 1.480596661567687988e+00
1.241999893188476562e+02 5.399999618530273438e+00 1.371243715286254883e+00
1.277999954223632812e+02 5.399999618530273438e+00 1.283446192741394043e+00
1.313999938964843750e+02 5.399999618530273438e+00 1.170802116394042969e+00
1.350000000000000000e+02 5.399999618530273438e+00 1.083284139633178711e+00
1.385999908447265625e+02 5.399999618530273438e+00 1.000089645385742188e+00
1.421999969482421875e+02 5.399999618530273438e+00 9.091715216636657715e-01
1.458000030517578125e+02 5.399999618530273438e+00 8.391205668449401855e-01
1.494000091552734375e+02 5.399999618530273438e+00 7.806906700134277344e-01
1.530000000000000000e+02 5.399999618530273438e+00 7.107698321342468262e-01
1.565999908447265625e+02 5.399999618530273438e+00 6.630525588989257812e-01
1.601999969482421875e+02 5.399999618530273438e+00 6.344339251518249512e-01
1.638000030517578125e+02 5.399999618530273438e+00 6.109126806259155273e-01
1.673999938964843750e+02 5.399999618530273438e+00 5.586296916007995605e-01
1.710000000000000000e+02 5.399999618530273438e+00 5.730341672897338867e-01
1.746000061035156250e+02 5.399999618530273438e+00 5.376951098442077637e-01
1.782000122070312500e+02 5.399999618530273438e+00 5.662502646446228027e-01
1.800000071525573730e+00 9.000000000000000000e+00 4.309656918048858643e-01
5.399999618530273438e+00 9.000000000000000000e+00 4.534057676792144775e-01
9.000000000000000000e+00 9.000000000000000000e+00 4.659738838672637939e-01
1.260000038146972656e+01 9.000000000000000000e+00 4.776146113872528076e-01
1.619999885559082031e+01 9.000000000000000000e+00 4.964563548564910889e-01
1.979999923706054688e+01 9.000000000000000000e+00 5.206761956214904785e-01
2.339999961853027344e+01 9.000000000000000000e+00 5.526821017265319824e-01
2.700000000000000000e+01 9.000000000000000000e+00 5.909284949302673340e-01
3.059999656677246094e+01 9.000000000000000000e+00 6.297409534454345703e-01
3.419999694824218750e+01 9.000000000000000000e+00 6.817260384559631348e-01
3.779999923706054688e+01 9.000000000000000000e+00 7.408533096313476562e-01
4.139999771118164062e+01 9.000000000000000000e+00 8.028343915939331055e-01
4.500000000000000000e+01 9.000000000000000000e+00 8.731551766395568848e-01
4.859999847412109375e+01 9.000000000000000000e+00 9.285891056060791016e-01
5.219999694824218750e+01 9.000000000000000000e+00 1.007806181907653809e+00
5.579999923706054688e+01 9.000000000000000000e+00 1.087430834770202637e+00
5.939999771118164062e+01 9.000000000000000000e+00 1.165184259414672852e+00
6.299999618530273438e+01 9.000000000000000000e+00 1.241054415702819824e+00
6.659999847412109375e+01 9.000000000000000000e+00 1.328907847404479980e+00
7.019999694824218750e+01 9.000000000000000000e+00 1.408453702926635742e+00
7.380000305175781250e+01 9.000000000000000000e+00 1.494095087051391602e+00
7.739999389648437500e+01 9.000000000000000000e+00 1.542691826820373535e+00
8.099999237060546875e+01 9.000000000000000000e+00 1.616694569587707520e+00
8.459999847412109375e+01 9.000000000000000000e+00 1.666769385337829590e+00
8.819999694824218750e+01 9.000000000000000000e+00 1.711167693138122559e+00
9.180000305175781250e+01 9.000000000000000000e+00 1.745657920837402344e+00
9.540000152587890625e+01 9.000000000000000000e+00 1.763611912727355957e+00
9.900000000000000000e+01 9.000000000000000000e+00 1.768664717674255371e+00
1.026000061035156250e+02 9.000000000000000000e+00 1.769957900047302246e+00
1.061999969482421875e+02 9.000000000000000000e+00 1.739383697509765625e+00
1.097999954223632812e+02 9.000000000000000000e+00 1.698093175888061523e+00
1.133999938964843750e+02 9.000000000000000000e+00 1.630139589309692383e+00
1.170000076293945312e+02 9.000000000000000000e+00 1.551221728324890137e+00
1.205999984741210938e+02 9.000000000000000000e+00 1.467325806617736816e+00
1.241999893188476562e+02 9.000000000000000000e+00 1.369182825088500977e+00
1.277999954223632812e+02 9.000000000000000000e+00 1.265385985374450684e+00
1.313999938964843750e+02 9.000000000000000000e+00 1.167878031730651855e+00
1.350000000000000000e+02 9.000000000000000000e+00 1.075874209403991699e+00
1.385999908447265625e+02 9.000000000000000000e+00 9.895545840263366699e-01
1.421999969482421875e+02 9.000000000000000000e+00 9.118767976760864258e-01
1.458000030517578125e+02 9.000000000000000000e+00 8.255643844604492188e-01
1.494000091552734375e+02 9.000000000000000000e+00 7.710328102111816406e-01
1.530000000000000000e+02 9.000000000000000000e+00 7.113924622535705566e-01
1.565999908447265625e+02 9.000000000000000000e+00 6.540431380271911621e-01
1.601999969482421875e+02 9.000000000000000000e+00 6.333466172218322754e-01
1.638000030517578125e+02 9.000000000000000000e+00 5.927638411521911621e-01
1.673999938964843750e+02 9.000000000000000000e+00 5.734218955039978027e-01
1.710000000000000000e+02 9.000000000000000000e+00 5.581220388412475586e-01
1.746000061035156250e+02 9.000000000000000000e+00 5.577722787857055664e-01
1.782000122070312500e+02 9.000000000000000000e+00 5.577180385589599609e-01
1.800000071525573730e+00 1.260000038146972656e+01 4.821823239326477051e-01
5.399999618530273438e+00 1.260000038146972656e+01 4.523419737815856934e-01
9.000000000000000000e+00 1.260000038146972656e+01 4.636062085628509521e-01
1.260000038146972656e+01 1.260000038146972656e+01 4.744902551174163818e-01
1.619999885559082031e+01 1.260000038146972656e+01 5.013649463653564453e-01
1.979999923706054688e+01 1.260000038146972656e+01 5.183032751083374023e-01
2.339999961853027344e+01 1.260000038146972656e+01 5.506243109703063965e-01
2.700000000000000000e+01 1.260000038146972656e+01 5.882012844085693359e-01
3.059999656677246094e+01 1.260000038146972656e+01 6.331030726432800293e-01
3.419999694824218750e+01 1.260000038146972656e+01 6.772656440734863281e-01
3.779999923706054688e+01 1.260000038146972656e+01 7.358672022819519043e-01
4.139999771118164062e+01 1.260000038146972656e+01 7.971281409263610840e-01
4.500000000000000000e+01 1.260000038146972656e+01 8.577121496200561523e-01
4.859999847412109375e+01 1.260000038146972656e+01 9.266631007194519043e-01
5.219999694824218750e+01 1.260000038146972656e+01 1.004597663879394531e+00
5.579999923706054688e+01 1.260000038146972656e+01 1.074069976806640625e+00
5.939999771118164062e+01 1.260000038146972656e+01 1.132652401924133301e+00
6.299999618530273438e+01 1.260000038146972656e+01 1.228330373764038086e+00
6.659999847412109375e+01 1.260000038146972656e+01 1.317665457725524902e+00
7.019999694824218750e+01 1.260000038146972656e+01 1.376887917518615723e+00
7.380000305175781250e+01 1.260000038146972656e+01 1.457040429115295410e+00
7.739999389648437500e+01 1.260000038146972656e+01 1.507896423339843750e+00
8.099999237060546875e+01 1.260000038146972656e+01 1.564240813255310059e+00
8.459999847412109375e+01 1.260000038146972656e+01 1.636813282966613770e+00
8.819999694824218750e+01 1.260000038146972656e+01 1.682148933410644531e+00
9.180000305175781250e+01 1.260000038146972656e+01 1.702982664108276367e+00
9.540000152587890625e+01 1.260000038146972656e+01 1.708952307701110840e+00
9.900000000000000000e+01 1.260000038146972656e+01 1.727319478988647461e+00
1.026000061035156250e+02 1.260000038146972656e+01 1.709085822105407715e+00
1.061999969482421875e+02 1.260000038146972656e+01 1.687249064445495605e+00
1.097999954223632812e+02 1.260000038146972656e+01 1.647234797477722168e+00
1.133999938964843750e+02 1.260000038146972656e+01 1.592162609100341797e+00
1.170000076293945312e+02 1.260000038146972656e+01 1.509191393852233887e+00
1.205999984741210938e+02 1.260000038146972656e+01 1.439408421516418457e+00
1.241999893188476562e+02 1.260000038146972656e+01 1.346075415611267090e+00
1.277999954223632812e+02 1.260000038146972656e+01 1.251318693161010742e+00
1.313999938964843750e+02 1.260000038146972656e+01 1.141592264175415039e+00
1.350000000000000000e+02 1.260000038146972656e+01 1.056020975112915039e+00
1.385999908447265625e+02 1.260000038146972656e+01 9.708905220031738281e-01
1.421999969482421875e+02 1.260000038146972656e+01 8.979907035827636719e-01
1.458000030517578125e+02 1.260000038146972656e+01 8.263225555419921875e-01
1.494000091552734375e+02 1.260000038146972656e+01 7.687612175941467285e-01
1.530000000000000000e+02 1.260000038146972656e+01 7.025194764137268066e-01
1.565999908447265625e+02 1.260000038146972656e+01 6.608247160911560059e-01
1.601999969482421875e+02 1.260000038146972656e+01 6.392822861671447754e-01
1.638000030517578125e+02 1.260000038146972656e+01 6.020460128784179688e-01
1.673999938964843750e+02 1.260000038146972656e+01 5.769234895706176758e-01
1.710000000000000000e+02 1.260000038146972656e+01 5.598628520965576172e-01
1.746000061035156250e+02 1.260000038146972656e+01 5.443937182426452637e-01
1.782000122070312500e+02 1.260000038146972656e+01 5.604016780853271484e-01
1.800000071525573730e+00 1.619999885559082031e+01 4.367767870426177979e-01
5.399999618530273438e+00 1.619999885559082031e+01 4.423788785934448242e-01
9.000000000000000000e+00 1.619999885559082031e+01 4.817126989364624023e-01
1.260000038146972656e+01 1.619999885559082031e+01 4.792953133583068848e-01
1.619999885559082031e+01 1.619999885559082031e+01 4.966031312942504883e-01
1.979999923706054688e+01 1.619999885559082031e+01 5.280291438102722168e-01
2.339999961853027344e+01 1.619999885559082031e+01 5.512695908546447754e-01
2.700000000000000000e+01 1.619999885559082031e+01 5.930050611495971680e-01
3.059999656677246094e+01 1.619999885559082031e+01 6.390747427940368652e-01
3.419999694824218750e+01 1.619999885559082031e+01 6.744592189788818359e-01
3.779999923706054688e+01 1.619999885559082031e+01 7.252305150032043457e-01
4.139999771118164062e+01 1.619999885559082031e+01 7.837728261947631836e-01
4.500000000000000000e+01 1.619999885559082031e+01 8.385371565818786621e-01
4.859999847412109375e+01 1.619999885559082031e+01 9.061101675033569336e-01
5.219999694824218750e+01 1.619999885559082031e+01 9.883497357368469238e-01
5.579999923706054688e+01 1.619999885559082031e+01 1.052758455276489258e+00
5.939999771118164062e+01 1.619999885559082031e+01 1.127030968666076660e+00
6.299999618530273438e+01 1.619999885559082031e+01 1.203785777091979980e+00
6.659999847412109375e+01 1.619999885559082031e+01 1.285023570060729980e+00
7.019999694824218750e+01 1.619999885559082031e+01 1.362747550010681152e+00
7.380000305175781250e+01 1.619999885559082031e+01 1.409948825836181641e+00
7.739999389648437500e+01 1.619999885559082031e+01 1.482259154319763184e+00
8.099999237060546875e+01 1.619999885559082031e+01 1.529404640197753906e+00
8.459999847412109375e+01 1.619999885559082031e+01 1.578818798065185547e+00
8.819999694824218750e+01 1.619999885559082031e+01 1.618346095085144043e+00
9.180000305175781250e+01 1.619999885559082031e+01 1.640703201293945312e+00
9.540000152587890625e+01 1.619999885559082031e+01 1.660901427268981934e+00
9.900000000000000000e+01 1.619999885559082031e+01 1.674467802047729492e+00
1.026000061035156250e+02 1.619999885559082031e+01 1.655498027801513672e+00
1.061999969482421875e+02 1.619999885559082031e+01 1.618642568588256836e+00
1.097999954223632812e+02 1.619999885559082031e+01 1.600847363471984863e+00
1.133999938964843750e+02 1.619999885559082031e+01 1.549531459808349609e+00
1.170000076293945312e+02 1.619999885559082031e+01 1.463785052299499512e+00
1.205999984741210938e+02 1.619999885559082031e+01 1.388407707214355469e+00
1.241999893188476562e+02 1.619999885559082031e+01 1.306651473045349121e+00
1.277999954223632812e+02 1.619999885559082031e+01 1.227842569351196289e+00
1.313999938964843750e+02 1.619999885559082031e+01 1.108801484107971191e+00
1.350000000000000000e+02 1.619999885559082031e+01 1.051580548286437988e+00
1.385999908447265625e+02 1.619999885559082031e+01 9.715014696121215820e-01
1.421999969482421875e+02 1.619999885559082031e+01 8.833169341087341309e-01
1.458000030517578125e+02 1.619999885559082031e+01 8.106458783149719238e-01
1.494000091552734375e+02 1.619999885559082031e+01 7.611455917358398438e-01
1.530000000000000000e+02 1.619999885559082031e+01 7.110436558723449707e-01
1.565999908447265625e+02 1.619999885559082031e+01 6.801769733428955078e-01
1.601999969482421875e+02 1.619999885559082031e+01 6.264797449111938477e-01
1.638000030517578125e+02 1.619999885559082031e+01 5.948159098625183105e-01
1.673999938964843750e+02 1.619999885559082031e+01 5.644173622131347656e-01
1.710000000000000000e+02 1.619999885559082031e+01 5.391848087310791016e-01
1.746000061035156250e+02 1.619999885559082031e+01 5.579207539558410645e-01
1.782000122070312500e+02 1.619999885559082031e+01 5.448325872421264648e-01
1.800000071525573730e+00 1.979999923706054688e+01 4.306766688823699951e-01
5.399999618530273438e+00 1.979999923706054688e+01 4.299167990684509277e-01
9.000000000000000000e+00 1.979999923706054688e+01 4.699774384498596191e-01
1.260000038146972656e+01 1.979999923706054688e+01 4.884287118911743164e-01
1.619999885559082031e+01 1.979999923706054688e+01 4.679865539073944092e-01
1.979999923706054688e+01 1.979999923706054688e+01 5.128681659698486328e-01
2.339999961853027344e+01 1.979999923706054688e+01 5.371034145355224609e-01
2.700000000000000000e+01 1.979999923706054688e+01 5.777141451835632324e-01
3.059999656677246094e+01 1.979999923706054688e+01 6.272026896476745605e-01
3.419999694824218750e+01 1.979999923706054688e+01 6.725048422813415527e-01
3.779999923706054688e+01 1.979999923706054688e+01 7.141765356063842773e-01
4.139999771118164062e+01 1.979999923706054688e+01 7.838869690895080566e-01
4.500000000000000000e+01 1.979999923706054688e+01 8.342223763465881348e-01
4.859999847412109375e+01 1.979999923706054688e+01 8.968060016632080078e-01
5.219999694824218750e+01 1.979999923706054688e+01 9.667615294456481934e-01
5.579999923706054688e+01 1.979999923706054688e+01 1.042442202568054199e+00
5.939999771118164062e+01 1.979999923706054688e+01 1.119991898536682129e+00
6.299999618530273438e+01 1.979999923706054688e+01 1.169589042663574219e+00
6.659999847412109375e+01 1.979999923706054688e+01 1.249073386192321777e+00
7.019999694824218750e+01 1.979999923706054688e+01 1.324690461158752441e+00
7.380000305175781250e+01 1.979999923706054688e+01 1.393680334091186523e+00
7.739999389648437500e+01 1.979999923706054688e+01 1.441259741783142090e+00
8.099999237060546875e+01 1.979999923706054688e+01 1.495135068893432617e+00
8.459999847412109375e+01 1.979999923706054688e+01 1.524050712585449219e+00
8.819999694824218750e+01 1.979999923706054688e+01 1.573354005813598633e+00
9.180000305175781250e+01 1.979999923706054688e+01 1.599142909049987793e+00
9.540000152587890625e+01 1.979999923706054688e+01 1.595974683761596680e+00
9.900000000000000000e+01 1.979999923706054688e+01 1.619389891624450684e+00
1.026000061035156250e+02 1.979999923706054688e+01 1.601746678352355957e+00
1.061999969482421875e+02 1.979999923706054688e+01 1.570640563964843750e+00
1.097999954223632812e+02 1.979999923706054688e+01 1.540599346160888672e+00
1.133999938964843750e+02 1.979999923706054688e+01 1.492433547973632812e+00
1.170000076293945312e+02 1.979999923706054688e+01 1.419188737869262695e+00
1.205999984741210938e+02 1.979999923706054688e+01 1.358420252799987793e+00
1.241999893188476562e+02 1.979999923706054688e+01 1.279663801193237305e+00
1.277999954223632812e+02 1.979999923706054688e+01 1.187166452407836914e+00
1.313999938964843750e+02 1.979999923706054688e+01 1.102354526519775391e+00
1.350000000000000000e+02 1.979999923706054688e+01 1.019807100296020508e+00
1.385999908447265625e+02 1.979999923706054688e+01 9.597568511962890625e-01
1.421999969482421875e+02 1.979999923706054688e+01 8.681103587150573730e-01
1.458000030517578125e+02 1.979999923706054688e+01 8.062068223953247070e-01
1.494000091552734375e+02 1.979999923706054688e+01 7.619953155517578125e-01
1.530000000000000000e+02 1.979999923706054688e+01 7.054697871208190918e-01
1.565999908447265625e+02 1.979999923706054688e+01 6.541812419891357422e-01
1.601999969482421875e+02 1.979999923706054688e+01 6.437007188796997070e-01
1.638000030517578125e+02 1.979999923706054688e+01 5.888437628746032715e-01
1.673999938964843750e+02 1.979999923706054688e+01 5.506949424743652344e-01
1.710000000000000000e+02 1.979999923706054688e+01 5.477231740951538086e-01
1.746000061035156250e+02 1.979999923706054688e+01 5.527152419090270996e-01
1.782000122070312500e+02 1.979999923706054688e+01 5.617007017135620117e-01
1.800000071525573730e+00 2.339999961853027344e+01 4.689715206623077393e-01
5.399999618530273438e+00 2.339999961853027344e+01 4.335524439811706543e-01
9.000000000000000000e+00 2.339999961853027344e+01 4.648997187614440918e-01
1.260000038146972656e+01 2.339999961853027344e+01 4.840553104877471924e-01
1.619999885559082031e+01 2.339999961853027344e+01 4.791745543479919434e-01
1.979999923706054688e+01 2.339999961853027344e+01 5.130705237388610840e-01
2.339999961853027344e+01 2.339999961853027344e+01 5.406541228294372559e-01
2.700000000000000000e+01 2.339999961853027344e+01 5.830132365226745605e-01
3.059999656677246094e+01 2.339999961853027344e+01 6.211711764335632324e-01
3.419999694824218750e+01 2.339999961853027344e+01 6.672315597534179688e-01
3.779999923706054688e+01 2.339999961853027344e+01 7.097338438034057617e-01
4.139999771118164062e+01 2.339999961853027344e+01 7.620306611061096191e-01
4.500000000000000000e+01 2.339999961853027344e+01 8.269806504249572754e-01
4.859999847412109375e+01 2.339999961853027344e+01 8.840018510818481445e-01
5.219999694824218750e+01 2.339999961853027344e+01 9.547718763351440430e-01
5.579999923706054688e+01 2.339999961853027344e+01 1.015493392944335938e+00
5.939999771118164062e+01 2.339999961853027344e+01 1.079899787902832031e+00
6.299999618530273438e+01 2.339999961853027344e+01 1.142413973808288574e+00
6.659999847412109375e+01 2.339999961853027344e+01 1.219383478164672852e+00
7.019999694824218750e+01 2.339999961853027344e+01 1.283077716827392578e+00
7.380000305175781250e+01 2.339999961853027344e+01 1.348379611968994141e+00
7.739999389648437500e+01 2.339999961853027344e+01 1.377943992614746094e+00
8.099999237060546875e+01 2.339999961853027344e+01 1.440398454666137695e+00
8.459999847412109375e+01 2.339999961853027344e+01 1.482046246528625488e+00
8.819999694824218750e+01 2.339999961853027344e+01 1.514109134674072266e+00
9.180000305175781250e+01 2.339999961853027344e+01 1.537750363349914551e+00
9.540000152587890625e+01 2.339999961853027344e+01 1.543229579925537109e+00
9.900000000000000000e+01 2.339999961853027344e+01 1.559103488922119141e+00
1.026000061035156250e+02 2.339999961853027344e+01 1.532072782516479492e+00
1.061999969482421875e+02 2.339999961853027344e+01 1.534944295883178711e+00
1.097999954223632812e+02 2.339999961853027344e+01 1.483737826347351074e+00
1.133999938964843750e+02 2.339999961853027344e+01 1.439803957939147949e+00
1.170000076293945312e+02 2.339999961853027344e+01 1.381678342819213867e+00
1.205999984741210938e+02 2.339999961853027344e+01 1.310506463050842285e+00
1.241999893188476562e+02 2.339999961853027344e+01 1.227271080017089844e+00
1.277999954223632812e+02 2.339999961853027344e+01 1.151840806007385254e+00
1.313999938964843750e+02 2.339999961853027344e+01 1.077409982681274414e+00
1.350000000000000000e+02 2.339999961853027344e+01 1.006631135940551758e+00
1.385999908447265625e+02 2.339999961853027344e+01 9.294265508651733398e-01
1.421999969482421875e+02 2.339999961853027344e+01 8.629789352416992188e-01
1.458000030517578125e+02 2.339999961853027344e+01 8.016285300254821777e-01
1.494000091552734375e+02 2.339999961853027344e+01 7.451016902923583984e-01
1.530000000000000000e+02 2.339999961853027344e+01 6.957915425300598145e-01
1.565999908447265625e+02 2.339999961853027344e+01 6.601731181144714355e-01
1.601999969482421875e+02 2.339999961853027344e+01 6.317517757415771484e-01
1.638000030517578125e+02 2.339999961853027344e+01 6.020812392234802246e-01
1.673999938964843750e+02 2.339999961853027344e+01 5.806701183319091797e-01
1.710000000000000000e+02 2.339999961853027344e+01 5.682276487350463867e-01
1.746000061035156250e+02 2.339999961853027344e+01 5.454464554786682129e-01
1.782000122070312500e+02 2.339999961853027344e+01 5.278487801551818848e-01
1.800000071525573730e+00 2.700000000000000000e+01 4.627452790737152100e-01
5.399999618530273438e+00 2.700000000000000000e+01 4.567837119102478027e-01
9.000000000000000000e+00 2.700000000000000000e+01 4.481860995292663574e-01
1.260000038146972656e+01 2.700000000000000000e+01 4.656001329421997070e-01
1.619999885559082031e+01 2.700000000000000000e+01 4.885581731796264648e-01
1.979999923706054688e+01 2.700000000000000000e+01 5.025690793991088867e-01
2.339999961853027344e+01 2.700000000000000000e+01 5.468062758445739746e-01
2.700000000000000000e+01 2.700000000000000000e+01 5.702139139175415039e-01
3.059999656677246094e+01 2.700000000000000000e+01 6.123721599578857422e-01
3.419999694824218750e+01 2.700000000000000000e+01 6.547377109527587891e-01
3.779999923706054688e+01 2.700000000000000000e+01 7.055398225784301758e-01
4.139999771118164062e+01 2.700000000000000000e+01 7.519224882125854492e-01
4.500000000000000000e+01 2.700000000000000000e+01 8.102220296859741211e-01
4.859999847412109375e+01 2.700000000000000000e+01 8.601887226104736328e-01
5.219999694824218750e+01 2.700000000000000000e+01 9.313057065010070801e-01
5.579999923706054688e+01 2.700000000000000000e+01 9.773138761520385742e-01
5.939999771118164062e+01 2.700000000000000000e+01 1.052084803581237793e+00
6.299999618530273438e+01 2.700000000000000000e+01 1.120324492454528809e+00
6.659999847412109375e+01 2.700000000000000000e+01 1.200280189514160156e+00
7.019999694824218750e+01 2.700000000000000000e+01 1.250200271606445312e+00
7.380000305175781250e+01 2.700000000000000000e+01 1.296320796012878418e+00
7.739999389648437500e+01 2.700000000000000000e+01 1.347511172294616699e+00
8.099999237060546875e+01 2.700000000000000000e+01 1.397019982337951660e+00
8.459999847412109375e+01 2.700000000000000000e+01 1.424536705017089844e+00
8.819999694824218750e+01 2.700000000000000000e+01 1.454335451126098633e+00
9.180000305175781250e+01 2.700000000000000000e+01 1.473606109619140625e+00
9.540000152587890625e+01 2.700000000000000000e+01 1.482434391975402832e+00
9.900000000000000000e+01 2.700000000000000000e+01 1.489872574806213379e+00
1.026000061035156250e+02 2.700000000000000000e+01 1.470201611518859863e+00
1.061999969482421875e+02 2.700000000000000000e+01 1.453674793243408203e+00
1.097999954223632812e+02 2.700000000000000000e+01 1.423887610435485840e+00
1.133999938964843750e+02 2.700000000000000000e+01 1.386317968368530273e+00
1.170000076293945312e+02 2.700000000000000000e+01 1.329920172691345215e+00
1.205999984741210938e+02 2.700000000000000000e+01 1.273726940155029297e+00
1.241999893188476562e+02 2.700000000000000000e+01 1.191177606582641602e+00
1.277999954223632812e+02 2.700000000000000000e+01 1.119312286376953125e+00
1.313999938964843750e+02 2.700000000000000000e+01 1.053179144859313965e+00
1.350000000000000000e+02 2.700000000000000000e+01 9.913263320922851562e-01
1.385999908447265625e+02 2.700000000000000000e+01 9.088432192802429199e-01
1.421999969482421875e+02 2.700000000000000000e+01 8.485594391822814941e-01
1.458000030517578125e+02 2.700000000000000000e+01 7.896691560745239258e-01
1.494000091552734375e+02 2.700000000000000000e+01 7.398224472999572754e-01
1.530000000000000000e+02 2.700000000000000000e+01 6.844110488891601562e-01
1.565999908447265625e+02 2.700000000000000000e+01 6.555162668228149414e-01
1.601999969482421875e+02 2.700000000000000000e+01 6.304241418838500977e-01
1.638000030517578125e+02 2.700000000000000000e+01 5.988463163375854492e-01
1.673999938964843750e+02 2.700000000000000000e+01 5.660088658332824707e-01
1.710000000000000000e+02 2.700000000000000000e+01 5.780487060546875000e-01
1.746000061035156250e+02 2.700000000000000000e+01 5.367195606231689453e-01
1.782000122070312500e+02 2.700000000000000000e+01 5.614594221115112305e-01
1.800000071525573730e+00 3.059999656677246094e+01 4.287880361080169678e-01
5.399999618530273438e+00 3.059999656677246094e+01 4.696405529975891113e-01
9.000000000000000000e+00 3.059999656677246094e+01 4.476011395454406738e-01
1.260000038146972656e+01 3.059999656677246094e+01 4.823339581489562988e-01
1.619999885559082031e+01 3.059999656677246094e+01 4.713151752948760986e-01
1.979999923706054688e+01 3.059999656677246094e+01 5.111820697784423828e-01
2.339999961853027344e+01 3.059999656677246094e+01 5.343132019042968750e-01
2.700000000000000000e+01 3.059999656677246094e+01 5.655196905136108398e-01
3.059999656677246094e+01 3.059999656677246094e+01 6.004276275634765625e-01
3.419999694824218750e+01 3.059999656677246094e+01 6.493049263954162598e-01
3.779999923706054688e+01 3.059999656677246094e+01 6.941928267478942871e-01
4.139999771118164062e+01 3.059999656677246094e+01 7.439403533935546875e-01
4.500000000000000000e+01 3.059999656677246094e+01 7.838014364242553711e-01
4.859999847412109375e+01 3.059999656677246094e+01 8.435102105140686035e-01
5.219999694824218750e+01 3.059999656677246094e+01 9.103791117668151855e-01
5.579999923706054688e+01 3.059999656677246094e+01 9.692196249961853027e-01
5.939999771118164062e+01 3.059999656677246094e+01 1.022719979286193848e+00
6.299999618530273438e+01 3.059999656677246094e+01 1.097609043121337891e+00
6.659999847412109375e+01 3.059999656677246094e+01 1.144846439361572266e+00
7.019999694824218750e+01 3.059999656677246094e+01 1.193328261375427246e+00
7.380000305175781250e+01 3.059999656677246094e+01 1.250371217727661133e+00
7.739999389648437500e+01 3.059999656677246094e+01 1.291629552841186523e+00
8.099999237060546875e+01 3.059999656677246094e+01 1.325792551040649414e+00
8.459999847412109375e+01 3.059999656677246094e+01 1.355784535408020020e+00
8.819999694824218750e+01 3.059999656677246094e+01 1.387323498725891113e+00
9.180000305175781250e+01 3.059999656677246094e+01 1.398908495903015137e+00
9.540000152587890625e+01 3.059999656677246094e+01 1.424841165542602539e+00
9.900000000000000000e+01 3.059999656677246094e+01 1.418589711189270020e+00
1.026000061035156250e+02 3.059999656677246094e+01 1.404145359992980957e+00
1.061999969482421875e+02 3.059999656677246094e+01 1.381985306739807129e+00
1.097999954223632812e+02 3.059999656677246094e+01 1.359150886535644531e+00
1.133999938964843750e+02 3.059999656677246094e+01 1.330205082893371582e+00
1.170000076293945312e+02 3.059999656677246094e+01 1.270368337631225586e+00
1.205999984741210938e+02 3.059999656677246094e+01 1.228163242340087891e+00
1.241999893188476562e+02 3.059999656677246094e+01 1.164502859115600586e+00
1.277999954223632812e+02 3.059999656677246094e+01 1.092086315155029297e+00
1.313999938964843750e+02 3.059999656677246094e+01 1.021069645881652832e+00
1.350000000000000000e+02 3.059999656677246094e+01 9.726545810699462891e-01
1.385999908447265625e+02 3.059999656677246094e+01 8.970360159873962402e-01
1.421999969482421875e+02 3.059999656677246094e+01 8.327768445014953613e-01
1.458000030517578125e+02 3.059999656677246094e+01 7.852545976638793945e-01
1.494000091552734375e+02 3.059999656677246094e+01 7.302426099777221680e-01
1.530000000000000000e+02 3.059999656677246094e+01 6.867031455039978027e-01
1.565999908447265625e+02 3.059999656677246094e+01 6.430695056915283203e-01
1.601999969482421875e+02 3.059999656677246094e+01 6.263948082923889160e-01
1.638000030517578125e+02 3.059999656677246094e+01 5.995141863822937012e-01
1.673999938964843750e+02 3.059999656677246094e+01 5.758143663406372070e-01
1.710000000000000000e+02 3.059999656677246094e+01 5.696767568588256836e-01
1.746000061035156250e+02 3.059999656677246094e+01 5.641738176345825195e-01
1.782000122070312500e+02 3.059999656677246094e+01 5.358584523200988770e-01
1.800000071525573730e+00 3.419999694824218750e+01 4.206854701042175293e-01
5.399999618530273438e+00 3.419999694824218750e+01 4.617220461368560791e-01
9.000000000000000000e+00 3.419999694824218750e+01 4.612917602062225342e-01
1.260000038146972656e+01 3.419999694824218750e+01 4.712916910648345947e-01
1.619999885559082031e+01 3.419999694824218750e+01 4.778634905815124512e-01
1.979999923706054688e+01 3.419999694824218750e+01 5.083254575729370117e-01
2.339999961853027344e+01 3.419999694824218750e+01 5.302225947380065918e-01
2.700000000000000000e+01 3.419999694824218750e+01 5.536161661148071289e-01
3.059999656677246094e+01 3.419999694824218750e+01 5.926187634468078613e-01
3.419999694824218750e+01 3.419999694824218750e+01 6.377713680267333984e-01
3.779999923706054688e+01 3.419999694824218750e+01 6.789933443069458008e-01
4.139999771118164062e+01 3.419999694824218750e+01 7.461763024330139160e-01
4.500000000000000000e+01 3.419999694824218750e+01 7.836695313453674316e-01
4.859999847412109375e+01 3.419999694824218750e+01 8.330270051956176758e-01
5.219999694824218750e+01 3.419999694824218750e+01 8.838394880294799805e-01
5.579999923706054688e+01 3.419999694824218750e+01 9.433748126029968262e-01
5.939999771118164062e+01 3.419999694824218750e+01 1.004016160964965820e+00
6.299999618530273438e+01 3.419999694824218750e+01 1.053140044212341309e+00
6.659999847412109375e+01 3.419999694824218750e+01 1.110455036163330078e+00
7.019999694824218750e+01 3.419999694824218750e+01 1.158441066741943359e+00
7.380000305175781250e+01 3.419999694824218750e+01 1.197906255722045898e+00
7.739999389648437500e+01 3.419999694824218750e+01 1.232998967170715332e+00
8.099999237060546875e+01 3.419999694824218750e+01 1.279903769493103027e+00
8.459999847412109375e+01 3.419999694824218750e+01 1.289992809295654297e+00
8.819999694824218750e+01 3.419999694824218750e+01 1.325688838958740234e+00
9.180000305175781250e+01 3.419999694824218750e+01 1.348127484321594238e+00
9.540000152587890625e+01 3.419999694824218750e+01 1.342349767684936523e+00
9.900000000000000000e+01 3.419999694824218750e+01 1.350011944770812988e+00
1.026000061035156250e+02 3.419999694824218750e+01 1.332048177719116211e+00
1.061999969482421875e+02 3.419999694824218750e+01 1.322829842567443848e+00
1.097999954223632812e+02 3.419999694824218750e+01 1.277263879776000977e+00
1.133999938964843750e+02 3.419999694824218750e+01 1.265194177627563477e+00
1.170000076293945312e+02 3.419999694824218750e+01 1.233156919479370117e+00
1.205999984741210938e+02 3.419999694824218750e+01 1.184644579887390137e+00
1.241999893188476562e+02 3.419999694824218750e+01 1.133206367492675781e+00
1.277999954223632812e+02 3.419999694824218750e+01 1.067304491996765137e+00
1.313999938964843750e+02 3.419999694824218750e+01 1.000447630882263184e+00
1.350000000000000000e+02 3.419999694824218750e+01 9.367377758026123047e-01
1.385999908447265625e+02 3.419999694824218750e+01 8.885327577590942383e-01
1.421999969482421875e+02 3.419999694824218750e+01 8.171476125717163086e-01
1.458000030517578125e+02 3.419999694824218750e+01 7.721872329711914062e-01
1.494000091552734375e+02 3.419999694824218750e+01 7.181552648544311523e-01
1.530000000000000000e+02 3.419999694824218750e+01 6.700375080108642578e-01
1.565999908447265625e+02 3.419999694824218750e+01 6.490650177001953125e-01
1.601999969482421875e+02 3.419999694824218750e+01 6.148849129676818848e-01
1.638000030517578125e+02 3.419999694824218750e+01 5.863810777664184570e-01
1.673999938964843750e+02 3.419999694824218750e+01 5.727057456970214844e-01
1.710000000000000000e+02 3.419999694824218750e+01 5.615940093994140625e-01
1.746000061035156250e+02 3.419999694824218750e+01 5.440734028816223145e-01
1.782000122070312500e+02 3.419999694824218750e+01 5.425524711608886719e-01
1.800000071525573730e+00 3.779999923706054688e+01 4.124772250652313232e-01
5.399999618530273438e+00 3.779999923706054688e+01 4.541789591312408447e-01
9.000000000000000000e+00 3.779999923706054688e+01 4.658102095127105713e-01
1.260000038146972656e+01 3.779999923706054688e+01 4.685809612274169922e-01
1.619999885559082031e+01 3.779999923706054688e+01 4.965967535972595215e-01
1.979999923706054688e+01 3.779999923706054688e+01 4.932825267314910889e-01
2.339999961853027344e+01 3.779999923706054688e+01 5.212936997413635254e-01
2.700000000000000000e+01 3.779999923706054688e+01 5.415542125701904297e-01
3.059999656677246094e+01 3.779999923706054688e+01 5.957724452018737793e-01
3.419999694824218750e+01 3.779999923706054688e+01 6.349571943283081055e-01
3.779999923706054688e+01 3.779999923706054688e+01 6.671769022941589355e-01
4.139999771118164062e+01 3.779999923706054688e+01 7.246316075325012207e-01
4.500000000000000000e+01 3.779999923706054688e+01 7.632427215576171875e-01
4.859999847412109375e+01 3.779999923706054688e+01 8.102493882179260254e-01
5.219999694824218750e+01 3.779999923706054688e+01 8.630996346473693848e-01
5.579999923706054688e+01 3.779999923706054688e+01 9.277904033660888672e-01
5.939999771118164062e+01 3.779999923706054688e+01 9.631037712097167969e-01
6.299999618530273438e+01 3.779999923706054688e+01 1.027948260307312012e+00
6.659999847412109375e+01 3.779999923706054688e+01 1.072428464889526367e+00
7.019999694824218750e+01 3.779999923706054688e+01 1.119166493415832520e+00
7.380000305175781250e+01 3.779999923706054688e+01 1.163302659988403320e+00
7.739999389648437500e+01 3.779999923706054688e+01 1.193538188934326172e+00
8.099999237060546875e+01 3.779999923706054688e+01 1.232636809349060059e+00
8.459999847412109375e+01 3.779999923706054688e+01 1.251031517982482910e+00
8.819999694824218750e+01 3.779999923706054688e+01 1.267854571342468262e+00
9.180000305175781250e+01 3.779999923706054688e+01 1.293152093887329102e+00
9.540000152587890625e+01 3.779999923706054688e+01 1.280944228172302246e+00
9.900000000000000000e+01 3.779999923706054688e+01 1.304220438003540039e+00
1.026000061035156250e+02 3.779999923706054688e+01 1.271180748939514160e+00
1.061999969482421875e+02 3.779999923706054688e+01 1.263462901115417480e+00
1.097999954223632812e+02 3.779999923706054688e+01 1.242100358009338379e+00
1.133999938964843750e+02 3.779999923706054688e+01 1.212581276893615723e+00
1.170000076293945312e+02 3.779999923706054688e+01 1.174303650856018066e+00
1.205999984741210938e+02 3.779999923706054688e+01 1.132438182830810547e+00
1.241999893188476562e+02 3.779999923706054688e+01 1.092792391777038574e+00
1.277999954223632812e+02 3.779999923706054688e+01 1.053601145744323730e+00
1.313999938964843750e+02 3.779999923706054688e+01 9.737878441810607910e-01
1.350000000000000000e+02 3.779999923706054688e+01 9.338706135749816895e-01
1.385999908447265625e+02 3.779999923706054688e+01 8.819975852966308594e-01
1.421999969482421875e+02 3.779999923706054688e+01 8.161059021949768066e-01
1.458000030517578125e+02 3.779999923706054688e+01 7.750227451324462891e-01
1.494000091552734375e+02 3.779999923706054688e+01 7.232523560523986816e-01
1.530000000000000000e+02 3.779999923706054688e+01 6.597477793693542480e-01
1.565999908447265625e+02 3.779999923706054688e+01 6.487736701965332031e-01
1.601999969482421875e+02 3.779999923706054688e+01 6.099580526351928711e-01
1.638000030517578125e+02 3.779999923706054688e+01 6.036910414695739746e-01
1.673999938964843750e+02 3.779999923706054688e+01 5.870107412338256836e-01
1.710000000000000000e+02 3.779999923706054688e+01 5.764831304550170898e-01
1.746000061035156250e+02 3.779999923706054688e+01 5.481703877449035645e-01
1.782000122070312500e+02 3.779999923706054688e+01 5.277075767517089844e-01
1.800000071525573730e+00 4.139999771118164062e+01 4.708847701549530029e-01
5.399999618530273438e+00 4.139999771118164062e+01 4.486257433891296387e-01
9.000000000000000000e+00 4.139999771118164062e+01 4.546953141689300537e-01
1.260000038146972656e+01 4.139999771118164062e+01 4.619987905025482178e-01
1.619999885559082031e+01 4.139999771118164062e+01 4.643113017082214355e-01
1.979999923706054688e+01 4.139999771118164062e+01 5.036257505416870117e-01
2.339999961853027344e+01 4.139999771118164062e+01 5.060524940490722656e-01
2.700000000000000000e+01 4.139999771118164062e+01 5.551597476005554199e-01
3.059999656677246094e+01 4.139999771118164062e+01 5.861173868179321289e-01
3.419999694824218750e+01 4.139999771118164062e+01 6.184623241424560547e-01
3.779999923706054688e+01 4.139999771118164062e+01 6.629639267921447754e-01
4.139999771118164062e+01 4.139999771118164062e+01 7.152953147888183594e-01
4.500000000000000000e+01 4.139999771118164062e+01 7.497655153274536133e-01
4.859999847412109375e+01 4.139999771118164062e+01 8.060048222541809082e-01
5.219999694824218750e+01 4.139999771118164062e+01 8.436852693557739258e-01
5.579999923706054688e+01 4.139999771118164062e+01 9.090246558189392090e-01
5.939999771118164062e+01 4.139999771118164062e+01 9.454630613327026367e-01
6.299999618530273438e+01 4.139999771118164062e+01 9.866805076599121094e-01
6.659999847412109375e+01 4.139999771118164062e+01 1.037038922309875488e+00
7.019999694824218750e+01 4.139999771118164062e+01 1.071071624755859375e+00
7.380000305175781250e+01 4.139999771118164062e+01 1.109625220298767090e+00
7.739999389648437500e+01 4.139999771118164062e+01 1.150066494941711426e+00
8.099999237060546875e+01 4.139999771118164062e+01 1.168392896652221680e+00
8.459999847412109375e+01 4.139999771118164062e+01 1.194386005401611328e+00
8.819999694824218750e+01 4.139999771118164062e+01 1.212024331092834473e+00
9.180000305175781250e+01 4.139999771118164062e+01 1.234468698501586914e+00
9.540000152587890625e+01 4.139999771118164062e+01 1.248793959617614746e+00
9.900000000000000000e+01 4.139999771118164062e+01 1.238100767135620117e+00
1.026000061035156250e+02 4.139999771118164062e+01 1.232100725173950195e+00
1.061999969482421875e+02 4.139999771118164062e+01 1.203339338302612305e+00
1.097999954223632812e+02 4.139999771118164062e+01 1.197186231613159180e+00
1.133999938964843750e+02 4.139999771118164062e+01 1.154950976371765137e+00
1.170000076293945312e+02 4.139999771118164062e+01 1.122987270355224609e+00
1.205999984741210938e+02 4.139999771118164062e+01 1.096320867538452148e+00
1.241999893188476562e+02 4.139999771118164062e+01 1.051378846168518066e+00
1.277999954223632812e+02 4.139999771118164062e+01 1.006412029266357422e+00
1.313999938964843750e+02 4.139999771118164062e+01 9.607124924659729004e-01
1.350000000000000000e+02 4.139999771118164062e+01 9.111784100532531738e-01
1.385999908447265625e+02 4.139999771118164062e+01 8.577407598495483398e-01
1.421999969482421875e+02 4.139999771118164062e+01 8.168576955795288086e-01
1.458000030517578125e+02 4.139999771118164062e+01 7.570971846580505371e-01
1.494000091552734375e+02 4.139999771118164062e+01 7.148851752281188965e-01
1.530000000000000000e+02 4.139999771118164062e+01 6.697076559066772461e-01
1.565999908447265625e+02 4.139999771118164062e+01 6.391955614089965820e-01
1.601999969482421875e+02 4.139999771118164062e+01 6.090642213821411133e-01
1.638000030517578125e+02 4.139999771118164062e+01 5.950511097908020020e-01
1.673999938964843750e+02 4.139999771118164062e+01 5.653923153877258301e-01
1.710000000000000000e+02 4.139999771118164062e+01 5.587380528450012207e-01
1.746000061035156250e+02 4.139999771118164062e+01 5.515483021736145020e-01
1.782000122070312500e+02 4.139999771118164062e+01 5.785691738128662109e-01
1.800000071525573730e+00 4.500000000000000000e+01 4.435580968856811523e-01
5.399999618530273438e+00 4.500000000000000000e+01 4.526852071285247803e-01
9.000000000000000000e+00 4.500000000000000000e+01 4.629344344139099121e-01
1.260000038146972656e+01 4.500000000000000000e+01 4.821901023387908936e-01
1.619999885559082031e+01 4.500000000000000000e+01 4.796353876590728760e-01
1.979999923706054688e+01 4.500000000000000000e+01 5.016319155693054199e-01
2.339999961853027344e+01 4.500000000000000000e+01 5.271697640419006348e-01
2.700000000000000000e+01 4.500000000000000000e+01 5.384834408760070801e-01
3.059999656677246094e+01 4.500000000000000000e+01 5.773581862449645996e-01
3.419999694824218750e+01 4.500000000000000000e+01 6.103244423866271973e-01
3.779999923706054688e+01 4.500000000000000000e+01 6.403421759605407715e-01
4.139999771118164062e+01 4.500000000000000000e+01 6.947977542877197266e-01
4.500000000000000000e+01 4.500000000000000000e+01 7.474568486213684082e-01
4.859999847412109375e+01 4.500000000000000000e+01 7.834365367889404297e-01
5.219999694824218750e+01 4.500000000000000000e+01 8.349100351333618164e-01
5.579999923706054688e+01 4.500000000000000000e+01 8.784973025321960449e-01
5.939999771118164062e+01 4.500000000000000000e+01 9.269739389419555664e-01
6.299999618530273438e+01 4.500000000000000000e+01 9.620254635810852051e-01
6.659999847412109375e+01 4.500000000000000000e+01 1.014501452445983887e+00
7.019999694824218750e+01 4.500000000000000000e+01 1.049051761627197266e+00
7.380000305175781250e+01 4.500000000000000000e+01 1.084499120712280273e+00
7.739999389648437500e+01 4.500000000000000000e+01 1.106623291969299316e+00
8.099999237060546875e+01 4.500000000000000000e+01 1.120600342750549316e+00
8.459999847412109375e+01 4.500000000000000000e+01 1.160583734512329102e+00
8.819999694824218750e+01 4.500000000000000000e+01 1.168556332588195801e+00
9.180000305175781250e+01 4.500000000000000000e+01 1.185089468955993652e+00
9.540000152587890625e+01 4.500000000000000000e+01 1.187872052192687988e+00
9.900000000000000000e+01 4.500000000000000000e+01 1.197126388549804688e+00
1.026000061035156250e+02 4.500000000000000000e+01 1.175411581993103027e+00
1.061999969482421875e+02 4.500000000000000000e+01 1.163356781005859375e+00
1.097999954223632812e+02 4.500000000000000000e+01 1.134101033210754395e+00
1.133999938964843750e+02 4.500000000000000000e+01 1.123019695281982422e+00
1.170000076293945312e+02 4.500000000000000000e+01 1.081749916076660156e+00
1.205999984741210938e+02 4.500000000000000000e+01 1.067701220512390137e+00
1.241999893188476562e+02 4.500000000000000000e+01 1.013083219528198242e+00
1.277999954223632812e+02 4.500000000000000000e+01 9.834416508674621582e-01
1.313999938964843750e+02 4.500000000000000000e+01 9.283999800682067871e-01
1.350000000000000000e+02 4.500000000000000000e+01 8.875121474266052246e-01
1.385999908447265625e+02 4.500000000000000000e+01 8.518501520156860352e-01
1.421999969482421875e+02 4.500000000000000000e+01 7.963066101074218750e-01
1.458000030517578125e+02 4.500000000000000000e+01 7.555014491081237793e-01
1.494000091552734375e+02 4.500000000000000000e+01 7.103081345558166504e-01
1.530000000000000000e+02 4.500000000000000000e+01 6.768634915351867676e-01
1.565999908447265625e+02 4.500000000000000000e+01 6.252433657646179199e-01
1.601999969482421875e+02 4.500000000000000000e+01 5.997387170791625977e-01
1.638000030517578125e+02 4.500000000000000000e+01 5.930080413818359375e-01
1.673999938964843750e+02 4.500000000000000000e+01 5.712571144104003906e-01
1.710000000000000000e+02 4.500000000000000000e+01 5.502577424049377441e-01
1.746000061035156250e+02 4.500000000000000000e+01 5.571261048316955566e-01
1.782000122070312500e+02 4.500000000000000000e+01 5.432131290435791016e-01
1.800000071525573730e+00 4.859999847412109375e+01 4.360871911048889160e-01
5.399999618530273438e+00 4.859999847412109375e+01 4.457082152366638184e-01
9.000000000000000000e+00 4.859999847412109375e+01 4.621988832950592041e-01
1.260000038146972656e+01 4.859999847412109375e+01 4.656539857387542725e-01
1.619999885559082031e+01 4.859999847412109375e+01 4.661098718643188477e-01
1.979999923706054688e+01 4.859999847412109375e+01 5.019065141677856445e-01
2.339999961853027344e+01 4.859999847412109375e+01 5.186755061149597168e-01
2.700000000000000000e+01 4.859999847412109375e+01 5.460276007652282715e-01
3.059999656677246094e+01 4.859999847412109375e+01 5.643503665924072266e-01
3.419999694824218750e+01 4.859999847412109375e+01 6.075270175933837891e-01
3.779999923706054688e+01 4.859999847412109375e+01 6.605868935585021973e-01
4.139999771118164062e+01 4.859999847412109375e+01 6.879963874816894531e-01
4.500000000000000000e+01 4.859999847412109375e+01 7.346871495246887207e-01
4.859999847412109375e+01 4.859999847412109375e+01 7.651882171630859375e-01
5.219999694824218750e+01 4.859999847412109375e+01 8.163991570472717285e-01
5.579999923706054688e+01 4.859999847412109375e+01 8.611243963241577148e-01
5.939999771118164062e+01 4.859999847412109375e+01 9.181109666824340820e-01
6.299999618530273438e+01 4.859999847412109375e+01 9.544016718864440918e-01
6.659999847412109375e+01 4.859999847412109375e+01 9.966558218002319336e-01
7.019999694824218750e+01 4.859999847412109375e+01 1.027170538902282715e+00
7.380000305175781250e+01 4.859999847412109375e+01 1.055282950401306152e+00
7.739999389648437500e+01 4.859999847412109375e+01 1.083703637123107910e+00
8.099999237060546875e+01 4.859999847412109375e+01 1.096078038215637207e+00
8.459999847412109375e+01 4.859999847412109375e+01 1.118389964103698730e+00
8.819999694824218750e+01 4.859999847412109375e+01 1.145844936370849609e+00
9.180000305175781250e+01 4.859999847412109375e+01 1.140156388282775879e+00
9.540000152587890625e+01 4.859999847412109375e+01 1.149322152137756348e+00
9.900000000000000000e+01 4.859999847412109375e+01 1.137753605842590332e+00
1.026000061035156250e+02 4.859999847412109375e+01 1.127768993377685547e+00
1.061999969482421875e+02 4.859999847412109375e+01 1.117243051528930664e+00
1.097999954223632812e+02 4.859999847412109375e+01 1.112931728363037109e+00
1.133999938964843750e+02 4.859999847412109375e+01 1.070074558258056641e+00
1.170000076293945312e+02 4.859999847412109375e+01 1.062997817993164062e+00
1.205999984741210938e+02 4.859999847412109375e+01 1.022760510444641113e+00
1.241999893188476562e+02 4.859999847412109375e+01 9.997713565826416016e-01
1.277999954223632812e+02 4.859999847412109375e+01 9.536663889884948730e-01
1.313999938964843750e+02 4.859999847412109375e+01 9.218111038208007812e-01
1.350000000000000000e+02 4.859999847412109375e+01 8.722205758094787598e-01
1.385999908447265625e+02 4.859999847412109375e+01 8.387346267700195312e-01
1.421999969482421875e+02 4.859999847412109375e+01 7.912689447402954102e-01
1.458000030517578125e+02 4.859999847412109375e+01 7.509522438049316406e-01
1.494000091552734375e+02 4.859999847412109375e+01 7.124000191688537598e-01
1.530000000000000000e+02 4.859999847412109375e+01 6.664785146713256836e-01
1.565999908447265625e+02 4.859999847412109375e+01 6.324259042739868164e-01
1.601999969482421875e+02 4.859999847412109375e+01 6.100603342056274414e-01
1.638000030517578125e+02 4.859999847412109375e+01 5.879961848258972168e-01
1.673999938964843750e+02 4.859999847412109375e+01 5.724970102310180664e-01
1.710000000000000000e+02 4.859999847412109375e+01 5.567089915275573730e-01
1.746000061035156250e+02 4.859999847412109375e+01 5.636853575706481934e-01
1.782000122070312500e+02 4.859999847412109375e+01 5.477781295776367188e-01
1.800000071525573730e+00 5.219999694824218750e+01 4.447440207004547119e-01
5.399999618530273438e+00 5.219999694824218750e+01 4.362510442733764648e-01
9.000000000000000000e+00 5.219999694824218750e+01 4.510531127452850342e-01
1.260000038146972656e+01 5.219999694824218750e+01 4.698199927806854248e-01
1.619999885559082031e+01 5.219999694824218750e+01 4.777874350547790527e-01
1.979999923706054688e+01 5.219999694824218750e+01 5.027045607566833496e-01
2.339999961853027344e+01 5.219999694824218750e+01 5.201596021652221680e-01
2.700000000000000000e+01 5.219999694824218750e+01 5.432764291763305664e-01
3.059999656677246094e+01 5.219999694824218750e+01 5.694231986999511719e-01
3.419999694824218750e+01 5.219999694824218750e+01 6.079376339912414551e-01
3.779999923706054688e+01 5.219999694824218750e+01 6.358808279037475586e-01
4.139999771118164062e+01 5.219999694824218750e+01 6.860383152961730957e-01
4.500000000000000000e+01 5.219999694824218750e+01 7.345307469367980957e-01
4.859999847412109375e+01 5.219999694824218750e+01 7.741742730140686035e-01
5.219999694824218750e+01 5.219999694824218750e+01 8.199170827865600586e-01
5.579999923706054688e+01 5.219999694824218750e+01 8.699233531951904297e-01
5.939999771118164062e+01 5.219999694824218750e+01 8.957428336143493652e-01
6.299999618530273438e+01 5.219999694824218750e+01 9.443249106407165527e-01
6.659999847412109375e+01 5.219999694824218750e+01 9.766103029251098633e-01
7.019999694824218750e+01 5.219999694824218750e+01 1.018257021903991699e+00
7.380000305175781250e+01 5.219999694824218750e+01 1.037034153938293457e+00
7.739999389648437500e+01 5.219999694824218750e+01 1.053033947944641113e+00
8.099999237060546875e+01 5.219999694824218750e+01 1.075326442718505859e+00
8.459999847412109375e+01 5.219999694824218750e+01 1.082595705986022949e+00
8.819999694824218750e+01 5.219999694824218750e+01 1.099750638008117676e+00
9.180000305175781250e+01 5.219999694824218750e+01 1.106180429458618164e+00
9.540000152587890625e+01 5.219999694824218750e+01 1.098078608512878418e+00
9.900000000000000000e+01 5.219999694824218750e+01 1.103501319885253906e+00
1.026000061035156250e+02 5.219999694824218750e+01 1.088716030120849609e+00
1.061999969482421875e+02 5.219999694824218750e+01 1.073728919029235840e+00
1.097999954223632812e+02 5.219999694824218750e+01 1.066043853759765625e+00
1.133999938964843750e+02 5.219999694824218750e+01 1.050599694252014160e+00
1.170000076293945312e+02 5.219999694824218750e+01 1.030601859092712402e+00
1.205999984741210938e+02 5.219999694824218750e+01 9.979475736618041992e-01
1.241999893188476562e+02 5.219999694824218750e+01 9.726160764694213867e-01
1.277999954223632812e+02 5.219999694824218750e+01 9.403759241104125977e-01
1.313999938964843750e+02 5.219999694824218750e+01 8.995878100395202637e-01
1.350000000000000000e+02 5.219999694824218750e+01 8.503136634826660156e-01
1.385999908447265625e+02 5.219999694824218750e+01 8.205102682113647461e-01
1.421999969482421875e+02 5.219999694824218750e+01 7.785054445266723633e-01
1.458000030517578125e+02 5.219999694824218750e+01 7.415865063667297363e-01
1.494000091552734375e+02 5.219999694824218750e+01 7.142125368118286133e-01
1.530000000000000000e+02 5.219999694824218750e+01 6.779858469963073730e-01
1.565999908447265625e+02 5.219999694824218750e+01 6.318728923797607422e-01
1.601999969482421875e+02 5.219999694824218750e+01 5.949850678443908691e-01
1.638000030517578125e+02 5.219999694824218750e+01 5.900442004203796387e-01
1.673999938964843750e+02 5.219999694824218750e+01 5.796078443527221680e-01
1.710000000000000000e+02 5.219999694824218750e+01 5.715324878692626953e-01
1.746000061035156250e+02 5.219999694824218750e+01 5.656812191009521484e-01
1.782000122070312500e+02 5.219999694824218750e+01 5.298190116882324219e-01
1.800000071525573730e+00 5.579999923706054688e+01 4.379783272743225098e-01
5.399999618530273438e+00 5.579999923706054688e+01 4.775596261024475098e-01
9.000000000000000000e+00 5.579999923706054688e+01 4.574801325798034668e-01
1.260000038146972656e+01 5.579999923706054688e+01 4.628425240516662598e-01
1.619999885559082031e+01 5.579999923706054688e+01 4.722819328308105469e-01
1.979999923706054688e+01 5.579999923706054688e+01 4.786762893199920654e-01
2.339999961853027344e+01 5.579999923706054688e+01 5.339996814727783203e-01
2.700000000000000000e+01 5.579999923706054688e+01 5.423439741134643555e-01
3.059999656677246094e+01 5.579999923706054688e+01 5.671250820159912109e-01
3.419999694824218750e+01 5.579999923706054688e+01 6.063960790634155273e-01
3.779999923706054688e+01 5.579999923706054688e+01 6.428311467170715332e-01
4.139999771118164062e+01 5.579999923706054688e+01 6.813586354255676270e-01
4.500000000000000000e+01 5.579999923706054688e+01 7.339853048324584961e-01
4.859999847412109375e+01 5.579999923706054688e+01 7.797770500183105469e-01
5.219999694824218750e+01 5.579999923706054688e+01 8.193717002868652344e-01
5.579999923706054688e+01 5.579999923706054688e+01 8.554796576499938965e-01
5.939999771118164062e+01 5.579999923706054688e+01 9.004807472229003906e-01
6.299999618530273438e+01 5.579999923706054688e+01 9.440402984619140625e-01
6.659999847412109375e+01 5.579999923706054688e+01 9.683921933174133301e-01
7.019999694824218750e+01 5.579999923706054688e+01 1.000919699668884277e+00
7.380000305175781250e+01 5.579999923706054688e+01 1.017548561096191406e+00
7.739999389648437500e+01 5.579999923706054688e+01 1.031440496444702148e+00
8.099999237060546875e+01 5.579999923706054688e+01 1.051488757133483887e+00
8.459999847412109375e+01 5.579999923706054688e+01 1.052409410476684570e+00
8.819999694824218750e+01 5.579999923706054688e+01 1.061657547950744629e+00
9.180000305175781250e+01 5.579999923706054688e+01 1.066007256507873535e+00
9.540000152587890625e+01 5.579999923706054688e+01 1.068720221519470215e+00
9.900000000000000000e+01 5.579999923706054688e+01 1.068336963653564453e+00
1.026000061035156250e+02 5.579999923706054688e+01 1.052665352821350098e+00
1.061999969482421875e+02 5.579999923706054688e+01 1.040075540542602539e+00
1.097999954223632812e+02 5.579999923706054688e+01 1.031776666641235352e+00
1.133999938964843750e+02 5.579999923706054688e+01 1.009498119354248047e+00
1.170000076293945312e+02 5.579999923706054688e+01 1.002004384994506836e+00
1.205999984741210938e+02 5.579999923706054688e+01 9.706794023513793945e-01
1.241999893188476562e+02 5.579999923706054688e+01 9.509914517402648926e-01
1.277999954223632812e+02 5.579999923706054688e+01 9.230502247810363770e-01
1.313999938964843750e+02 5.579999923706054688e+01 8.892660140991210938e-01
1.350000000000000000e+02 5.579999923706054688e+01 8.593980669975280762e-01
1.385999908447265625e+02 5.579999923706054688e+01 8.115596771240234375e-01
1.421999969482421875e+02 5.579999923706054688e+01 7.721378207206726074e-01
1.458000030517578125e+02 5.579999923706054688e+01 7.414463758468627930e-01
1.494000091552734375e+02 5.579999923706054688e+01 7.070567607879638672e-01
1.530000000000000000e+02 5.579999923706054688e+01 6.654012203216552734e-01
1.565999908447265625e+02 5.579999923706054688e+01 6.355541348457336426e-01
1.601999969482421875e+02 5.579999923706054688e+01 6.088953018188476562e-01
1.638000030517578125e+02 5.579999923706054688e+01 5.859100818634033203e-01
1.673999938964843750e+02 5.579999923706054688e+01 5.788762569427490234e-01
1.710000000000000000e+02 5.579999923706054688e+01 5.736951828002929688e-01
1.746000061035156250e+02 5.579999923706054688e+01 5.462619066238403320e-01
1.782000122070312500e+02 5.579999923706054688e+01 5.346751213073730469e-01
1.800000071525573730e+00 5.939999771118164062e+01 4.256308078765869141e-01
5.399999618530273438e+00 5.939999771118164062e+01 4.698962569236755371e-01
9.000000000000000000e+00 5.939999771118164062e+01 4.611385762691497803e-01
1.260000038146972656e+01 5.939999771118164062e+01 4.598684608936309814e-01
1.619999885559082031e+01 5.939999771118164062e+01 4.678657352924346924e-01
1.979999923706054688e+01 5.939999771118164062e+01 4.864653348922729492e-01
2.339999961853027344e+01 5.939999771118164062e+01 5.122513771057128906e-01
2.700000000000000000e+01 5.939999771118164062e+01 5.423216819763183594e-01
3.059999656677246094e+01 5.939999771118164062e+01 5.659013390541076660e-01
3.419999694824218750e+01 5.939999771118164062e+01 6.018340587615966797e-01
3.779999923706054688e+01 5.939999771118164062e+01 6.501778960227966309e-01
4.139999771118164062e+01 5.939999771118164062e+01 6.860049366950988770e-01
4.500000000000000000e+01 5.939999771118164062e+01 7.460885047912597656e-01
4.859999847412109375e+01 5.939999771118164062e+01 7.890957593917846680e-01
5.219999694824218750e+01 5.939999771118164062e+01 8.310003280639648438e-01
5.579999923706054688e+01 5.939999771118164062e+01 8.472438454627990723e-01
5.939999771118164062e+01 5.939999771118164062e+01 9.017095565795898438e-01
6.299999618530273438e+01 5.939999771118164062e+01 9.440389871597290039e-01
6.659999847412109375e+01 5.939999771118164062e+01 9.630027413368225098e-01
7.019999694824218750e+01 5.939999771118164062e+01 9.827517867088317871e-01
7.380000305175781250e+01 5.939999771118164062e+01 9.996854066848754883e-01
7.739999389648437500e+01 5.939999771118164062e+01 1.015043735504150391e+00
8.099999237060546875e+01 5.939999771118164062e+01 1.031226754188537598e+00
8.459999847412109375e+01 5.939999771118164062e+01 1.032741427421569824e+00
8.819999694824218750e+01 5.939999771118164062e+01 1.038134336471557617e+00
9.180000305175781250e+01 5.939999771118164062e+01 1.041635990142822266e+00
9.540000152587890625e+01 5.939999771118164062e+01 1.047390937805175781e+00
9.900000000000000000e+01 5.939999771118164062e+01 1.040187358856201172e+00
1.026000061035156250e+02 5.939999771118164062e+01 1.029156327247619629e+00
1.061999969482421875e+02 5.939999771118164062e+01 1.013429880142211914e+00
1.097999954223632812e+02 5.939999771118164062e+01 1.006433367729187012e+00
1.133999938964843750e+02 5.939999771118164062e+01 9.822843670845031738e-01
1.170000076293945312e+02 5.939999771118164062e+01 9.662716388702392578e-01
1.205999984741210938e+02 5.939999771118164062e+01 9.431673288345336914e-01
1.241999893188476562e+02 5.939999771118164062e+01 9.290103912353515625e-01
1.277999954223632812e+02 5.939999771118164062e+01 9.038444757461547852e-01
1.313999938964843750e+02 5.939999771118164062e+01 8.811528086662292480e-01
1.350000000000000000e+02 5.939999771118164062e+01 8.418973684310913086e-01
1.385999908447265625e+02 5.939999771118164062e+01 8.146809339523315430e-01
1.421999969482421875e+02 5.939999771118164062e+01 7.623696923255920410e-01
1.458000030517578125e+02 5.939999771118164062e+01 7.365084886550903320e-01
1.494000091552734375e+02 5.939999771118164062e+01 7.063724994659423828e-01
1.530000000000000000e+02 5.939999771118164062e+01 6.589112281799316406e-01
1.565999908447265625e+02 5.939999771118164062e+01 6.515422463417053223e-01
1.601999969482421875e+02 5.939999771118164062e+01 6.006393432617187500e-01
1.638000030517578125e+02 5.939999771118164062e+01 5.890646576881408691e-01
1.673999938964843750e+02 5.939999771118164062e+01 5.713197588920593262e-01
1.710000000000000000e+02 5.939999771118164062e+01 5.699093937873840332e-01
1.746000061035156250e+02 5.939999771118164062e+01 5.722959041595458984e-01
1.782000122070312500e+02 5.939999771118164062e+01 5.413222908973693848e-01
1.800000071525573730e+00 6.299999618530273438e+01 4.593223631381988525e-01
5.399999618530273438e+00 6.299999618530273438e+01 4.428026378154754639e-01
9.000000000000000000e+00 6.299999618530273438e+01 4.497211277484893799e-01
1.260000038146972656e+01 6.299999618530273438e+01 4.654676616191864014e-01
1.619999885559082031e+01 6.299999618530273438e+01 4.794232845306396484e-01
1.979999923706054688e+01 6.299999618530273438e+01 4.949066340923309326e-01
2.339999961853027344e+01 6.299999618530273438e+01 5.099259018898010254e-01
2.700000000000000000e+01 6.299999618530273438e+01 5.465077757835388184e-01
3.059999656677246094e+01 6.299999618530273438e+01 5.683330893516540527e-01
3.419999694824218750e+01 6.299999618530273438e+01 5.993476510047912598e-01
3.779999923706054688e+01 6.299999618530273438e+01 6.360604166984558105e-01
4.139999771118164062e+01 6.299999618530273438e+01 6.812613606452941895e-01
4.500000000000000000e+01 6.299999618530273438e+01 7.286252379417419434e-01
4.859999847412109375e+01 6.299999618530273438e+01 7.817929983139038086e-01
5.219999694824218750e+01 6.299999618530273438e+01 8.275788426399230957e-01
5.579999923706054688e+01 6.299999618530273438e+01 8.702726364135742188e-01
5.939999771118164062e+01 6.299999618530273438e+01 9.024631381034851074e-01
6.299999618530273438e+01 6.299999618530273438e+01 9.285108447074890137e-01
6.659999847412109375e+01 6.299999618530273438e+01 9.495732188224792480e-01
7.019999694824218750e+01 6.299999618530273438e+01 9.774856567382812500e-01
7.380000305175781250e+01 6.299999618530273438e+01 9.878121614456176758e-01
7.739999389648437500e+01 6.299999618530273438e+01 1.002963781356811523e+00
8.099999237060546875e+01 6.299999618530273438e+01 1.020149588584899902e+00
8.459999847412109375e+01 6.299999618530273438e+01 1.010980129241943359e+00
8.819999694824218750e+01 6.299999618530273438e+01 1.015543103218078613e+00
9.180000305175781250e+01 6.299999618530273438e+01 1.018478035926818848e+00
9.540000152587890625e+01 6.299999618530273438e+01 1.013164877891540527e+00
9.900000000000000000e+01 6.299999618530273438e+01 1.014115929603576660e+00
1.026000061035156250e+02 6.299999618530273438e+01 9.952816963195800781e-01
1.061999969482421875e+02 6.299999618530273438e+01 9.943341016769409180e-01
1.097999954223632812e+02 6.299999618530273438e+01 9.861165285110473633e-01
1.133999938964843750e+02 6.299999618530273438e+01 9.766310453414916992e-01
1.170000076293945312e+02 6.299999618530273438e+01 9.471746087074279785e-01
1.205999984741210938e+02 6.299999618530273438e+01 9.222407937049865723e-01
1.241999893188476562e+02 6.299999618530273438e+01 9.128358364105224609e-01
1.277999954223632812e+02 6.299999618530273438e+01 9.012324810028076172e-01
1.313999938964843750e+02 6.299999618530273438e+01 8.686066269874572754e-01
1.350000000000000000e+02 6.299999618530273438e+01 8.429056406021118164e-01
1.385999908447265625e+02 6.299999618530273438e+01 8.032100796699523926e-01
1.421999969482421875e+02 6.299999618530273438e+01 7.681193947792053223e-01
1.458000030517578125e+02 6.299999618530273438e+01 7.222567796707153320e-01
1.494000091552734375e+02 6.299999618530273438e+01 7.055245041847229004e-01
1.530000000000000000e+02 6.299999618530273438e+01 6.755357384681701660e-01
1.565999908447265625e+02 6.299999618530273438e+01 6.308290958404541016e-01
1.601999969482421875e+02 6.299999618530273438e+01 6.102809309959411621e-01
1.638000030517578125e+02 6.299999618530273438e+01 5.937077403068542480e-01
1.673999938964843750e+02 6.299999618530273438e+01 5.736672878265380859e-01
1.710000000000000000e+02 6.299999618530273438e+01 5.597131848335266113e-01
1.746000061035156250e+02 6.299999618530273438e+01 5.736765861511230469e-01
1.782000122070312500e+02 6.299999618530273438e+01 5.786565542221069336e-01
1.800000071525573730e+00 6.659999847412109375e+01 4.206747710704803467e-01
5.399999618530273438e+00 6.659999847412109375e+01 4.476819336414337158e-01
9.000000000000000000e+00 6.659999847412109375e+01 4.573398828506469727e-01
1.260000038146972656e+01 6.659999847412109375e+01 4.632575213909149170e-01
1.619999885559082031e+01 6.659999847412109375e+01 4.706424772739410400e-01
1.979999923706054688e+01 6.659999847412109375e+01 4.887380599975585938e-01
2.339999961853027344e+01 6.659999847412109375e+01 5.286328196525573730e-01
2.700000000000000000e+01 6.659999847412109375e+01 5.369519591331481934e-01
3.059999656677246094e+01 6.659999847412109375e+01 5.634746551513671875e-01
3.419999694824218750e+01 6.659999847412109375e+01 5.927926301956176758e-01
3.779999923706054688e+01 6.659999847412109375e+01 6.400722861289978027e-01
4.139999771118164062e+01 6.659999847412109375e+01 6.834676861763000488e-01
4.500000000000000000e+01 6.659999847412109375e+01 7.401130795478820801e-01
4.859999847412109375e+01 6.659999847412109375e+01 7.850977182388305664e-01
5.219999694824218750e+01 6.659999847412109375e+01 8.335318565368652344e-01
5.579999923706054688e+01 6.659999847412109375e+01 8.827165365219116211e-01
5.939999771118164062e+01 6.659999847412109375e+01 9.201642274856567383e-01
6.299999618530273438e+01 6.659999847412109375e+01 9.383123517036437988e-01
6.659999847412109375e+01 6.659999847412109375e+01 9.594864249229431152e-01
7.019999694824218750e+01 6.659999847412109375e+01 9.761573076248168945e-01
7.380000305175781250e+01 6.659999847412109375e+01 9.856775403022766113e-01
7.739999389648437500e+01 6.659999847412109375e+01 9.920491576194763184e-01
8.099999237060546875e+01 6.659999847412109375e+01 9.942994117736816406e-01
8.459999847412109375e+01 6.659999847412109375e+01 9.908182024955749512e-01
8.819999694824218750e+01 6.659999847412109375e+01 9.985445141792297363e-01
9.180000305175781250e+01 6.659999847412109375e+01 9.974517822265625000e-01
9.540000152587890625e+01 6.659999847412109375e+01 9.915687441825866699e-01
9.900000000000000000e+01 6.659999847412109375e+01 9.880443215370178223e-01
1.026000061035156250e+02 6.659999847412109375e+01 9.754143953323364258e-01
1.061999969482421875e+02 6.659999847412109375e+01 9.706330895423889160e-01
1.097999954223632812e+02 6.659999847412109375e+01 9.593514800071716309e-01
1.133999938964843750e+02 6.659999847412109375e+01 9.476588368415832520e-01
1.170000076293945312e+02 6.659999847412109375e+01 9.320964813232421875e-01
1.205999984741210938e+02 6.659999847412109375e+01 9.140004515647888184e-01
1.241999893188476562e+02 6.659999847412109375e+01 9.037275910377502441e-01
1.277999954223632812e+02 6.659999847412109375e+01 8.912813663482666016e-01
1.313999938964843750e+02 6.659999847412109375e+01 8.490917086601257324e-01
1.350000000000000000e+02 6.659999847412109375e+01 8.264002203941345215e-01
1.385999908447265625e+02 6.659999847412109375e+01 8.024767637252807617e-01
1.421999969482421875e+02 6.659999847412109375e+01 7.651122212409973145e-01
1.458000030517578125e+02 6.659999847412109375e+01 7.382920384407043457e-01
1.494000091552734375e+02 6.659999847412109375e+01 7.099809050559997559e-01
1.530000000000000000e+02 6.659999847412109375e+01 6.654388308525085449e-01
1.565999908447265625e+02 6.659999847412109375e+01 6.493576765060424805e-01
1.601999969482421875e+02 6.659999847412109375e+01 6.081440448760986328e-01
1.638000030517578125e+02 6.659999847412109375e+01 5.881097316741943359e-01
1.673999938964843750e+02 6.659999847412109375e+01 5.734752416610717773e-01
1.710000000000000000e+02 6.659999847412109375e+01 5.480074882507324219e-01
1.746000061035156250e+02 6.659999847412109375e+01 5.378394722938537598e-01
1.782000122070312500e+02 6.659999847412109375e+01 5.451387166976928711e-01
1.800000071525573730e+00 7.019999694824218750e+01 4.579774439334869385e-01
5.399999618530273438e+00 7.019999694824218750e+01 4.508998692035675049e-01
9.000000000000000000e+00 7.019999694824218750e+01 4.348583817481994629e-01
1.260000038146972656e+01 7.019999694824218750e+01 4.437839388847351074e-01
1.619999885559082031e+01 7.019999694824218750e+01 4.709065258502960205e-01
1.979999923706054688e+01 7.019999694824218750e+01 5.021958947181701660e-01
2.339999961853027344e+01 7.019999694824218750e+01 5.130006670951843262e-01
2.700000000000000000e+01 7.019999694824218750e+01 5.284794569015502930e-01
3.059999656677246094e+01 7.019999694824218750e+01 5.572519302368164062e-01
3.419999694824218750e+01 7.019999694824218750e+01 6.003820300102233887e-01
3.779999923706054688e+01 7.019999694824218750e+01 6.437297463417053223e-01
4.139999771118164062e+01 7.019999694824218750e+01 6.903617978096008301e-01
4.500000000000000000e+01 7.019999694824218750e+01 7.443234920501708984e-01
4.859999847412109375e+01 7.019999694824218750e+01 8.087935447692871094e-01
5.219999694824218750e+01 7.019999694824218750e+01 8.476022481918334961e-01
5.579999923706054688e+01 7.019999694824218750e+01 8.752180933952331543e-01
5.939999771118164062e+01 7.019999694824218750e+01 9.180569052696228027e-01
6.299999618530273438e+01 7.019999694824218750e+01 9.405294656753540039e-01
6.659999847412109375e+01 7.019999694824218750e+01 9.613530039787292480e-01
7.019999694824218750e+01 7.019999694824218750e+01 9.729675650596618652e-01
7.380000305175781250e+01 7.019999694824218750e+01 9.784146547317504883e-01
7.739999389648437500e+01 7.019999694824218750e+01 9.808291196823120117e-01
8.099999237060546875e+01 7.019999694824218750e+01 9.907654523849487305e-01
8.459999847412109375e+01 7.019999694824218750e+01 9.835678935050964355e-01
8.819999694824218750e+01 7.019999694824218750e+01 9.786031246185302734e-01
9.180000305175781250e+01 7.019999694824218750e+01 9.847131967544555664e-01
9.540000152587890625e+01 7.019999694824218750e+01 9.857184886932373047e-01
9.900000000000000000e+01 7.019999694824218750e+01 9.736730456352233887e-01
1.026000061035156250e+02 7.019999694824218750e+01 9.701951742172241211e-01
1.061999969482421875e+02 7.019999694824218750e+01 9.445073008537292480e-01
1.097999954223632812e+02 7.019999694824218750e+01 9.455264210700988770e-01
1.133999938964843750e+02 7.019999694824218750e+01 9.380634427070617676e-01
1.170000076293945312e+02 7.019999694824218750e+01 9.163064360618591309e-01
1.205999984741210938e+02 7.019999694824218750e+01 9.066657423973083496e-01
1.241999893188476562e+02 7.019999694824218750e+01 8.842950463294982910e-01
1.277999954223632812e+02 7.019999694824218750e+01 8.640496134757995605e-01
1.313999938964843750e+02 7.019999694824218750e+01 8.566508293151855469e-01
1.350000000000000000e+02 7.019999694824218750e+01 8.228023648262023926e-01
1.385999908447265625e+02 7.019999694824218750e+01 7.931103110313415527e-01
1.421999969482421875e+02 7.019999694824218750e+01 7.671951651573181152e-01
1.458000030517578125e+02 7.019999694824218750e+01 7.436420917510986328e-01
1.494000091552734375e+02 7.019999694824218750e+01 7.129588127136230469e-01
1.530000000000000000e+02 7.019999694824218750e+01 6.678549647331237793e-01
1.565999908447265625e+02 7.019999694824218750e+01 6.274443864822387695e-01
1.601999969482421875e+02 7.019999694824218750e+01 6.121039390563964844e-01
1.638000030517578125e+02 7.019999694824218750e+01 5.943935513496398926e-01
1.673999938964843750e+02 7.019999694824218750e+01 5.615780949592590332e-01
1.710000000000000000e+02 7.019999694824218750e+01 5.589884519577026367e-01
1.746000061035156250e+02 7.019999694824218750e+01 5.589688420295715332e-01
1.782000122070312500e+02 7.019999694824218750e+01 5.160782933235168457e-01
1.800000071525573730e+00 7.380000305175781250e+01 4.544100165367126465e-01
5.399999618530273438e+00 7.380000305175781250e+01 4.422900080680847168e-01
9.000000000000000000e+00 7.380000305175781250e+01 4.561239182949066162e-01
1.260000038146972656e+01 7.380000305175781250e+01 4.531407654285430908e-01
1.619999885559082031e+01 7.380000305175781250e+01 4.752818048000335693e-01
1.979999923706054688e+01 7.380000305175781250e+01 4.939134120941162109e-01
2.339999961853027344e+01 7.380000305175781250e+01 5.138779878616333008e-01
2.700000000000000000e+01 7.380000305175781250e+01 5.415120124816894531e-01
3.059999656677246094e+01 7.380000305175781250e+01 5.667252540588378906e-01
3.419999694824218750e+01 7.380000305175781250e+01 6.095063686370849609e-01
3.779999923706054688e+01 7.380000305175781250e+01 6.501405239105224609e-01
4.139999771118164062e+01 7.380000305175781250e+01 6.921417713165283203e-01
4.500000000000000000e+01 7.380000305175781250e+01 7.521843910217285156e-01
4.859999847412109375e+01 7.380000305175781250e+01 8.076851963996887207e-01
5.219999694824218750e+01 7.380000305175781250e+01 8.460371494293212891e-01
5.579999923706054688e+01 7.380000305175781250e+01 8.857538700103759766e-01
5.939999771118164062e+01 7.380000305175781250e+01 9.172046184539794922e-01
6.299999618530273438e+01 7.380000305175781250e+01 9.552190303802490234e-01
6.659999847412109375e+01 7.380000305175781250e+01 9.705700278282165527e-01
7.019999694824218750e+01 7.380000305175781250e+01 9.787404537200927734e-01
7.380000305175781250e+01 7.380000305175781250e+01 9.889792799949645996e-01
7.739999389648437500e+01 7.380000305175781250e+01 9.887045621871948242e-01
8.099999237060546875e+01 7.380000305175781250e+01 9.807965755462646484e-01
8.459999847412109375e+01 7.380000305175781250e+01 9.659107923507690430e-01
8.819999694824218750e+01 7.380000305175781250e+01 9.665133357048034668e-01
9.180000305175781250e+01 7.380000305175781250e+01 9.665611386299133301e-01
9.540000152587890625e+01 7.380000305175781250e+01 9.691570997238159180e-01
9.900000000000000000e+01 7.380000305175781250e+01 9.618716239929199219e-01
1.026000061035156250e+02 7.380000305175781250e+01 9.526127576828002930e-01
1.061999969482421875e+02 7.380000305175781250e+01 9.331974983215332031e-01
1.097999954223632812e+02 7.380000305175781250e+01 9.297701120376586914e-01
1.133999938964843750e+02 7.380000305175781250e+01 9.111191034317016602e-01
1.170000076293945312e+02 7.380000305175781250e+01 9.029048681259155273e-01
1.205999984741210938e+02 7.380000305175781250e+01 9.029732942581176758e-01
1.241999893188476562e+02 7.380000305175781250e+01 8.769234418869018555e-01
1.277999954223632812e+02 7.380000305175781250e+01 8.615877628326416016e-01
1.313999938964843750e+02 7.380000305175781250e+01 8.376746773719787598e-01
1.350000000000000000e+02 7.380000305175781250e+01 8.211546540260314941e-01
1.385999908447265625e+02 7.380000305175781250e+01 7.992041707038879395e-01
1.421999969482421875e+02 7.380000305175781250e+01 7.669482827186584473e-01
1.458000030517578125e+02 7.380000305175781250e+01 7.306122183799743652e-01
1.494000091552734375e+02 7.380000305175781250e+01 7.047896981239318848e-01
1.530000000000000000e+02 7.380000305175781250e+01 6.781171560287475586e-01
1.565999908447265625e+02 7.380000305175781250e+01 6.464091539382934570e-01
1.601999969482421875e+02 7.380000305175781250e+01 5.996246933937072754e-01
1.638000030517578125e+02 7.380000305175781250e+01 5.773874521255493164e-01
1.673999938964843750e+02 7.380000305175781250e+01 5.680199265480041504e-01
1.710000000000000000e+02 7.380000305175781250e+01 5.461834073066711426e-01
1.746000061035156250e+02 7.380000305175781250e+01 5.535040497779846191e-01
1.782000122070312500e+02 7.380000305175781250e+01 5.565575361251831055e-01
1.800000071525573730e+00 7.739999389648437500e+01 4.285666048526763916e-01
5.399999618530273438e+00 7.739999389648437500e+01 4.480137228965759277e-01
9.000000000000000000e+00 7.739999389648437500e+01 4.495832920074462891e-01
1.260000038146972656e+01 7.739999389648437500e+01 4.662429392337799072e-01
1.619999885559082031e+01 7.739999389648437500e+01 4.794072210788726807e-01
1.979999923706054688e+01 7.739999389648437500e+01 4.838182926177978516e-01
2.339999961853027344e+01 7.739999389648437500e+01 5.144811868667602539e-01
2.700000000000000000e+01 7.739999389648437500e+01 5.281687974929809570e-01
3.059999656677246094e+01 7.739999389648437500e+01 5.574362277984619141e-01
3.419999694824218750e+01 7.739999389648437500e+01 6.041244268417358398e-01
3.779999923706054688e+01 7.739999389648437500e+01 6.545510888099670410e-01
4.139999771118164062e+01 7.739999389648437500e+01 7.123998999595642090e-01
4.500000000000000000e+01 7.739999389648437500e+01 7.581469416618347168e-01
4.859999847412109375e+01 7.739999389648437500e+01 8.077627420425415039e-01
5.219999694824218750e+01 7.739999389648437500e+01 8.563607335090637207e-01
5.579999923706054688e+01 7.739999389648437500e+01 8.953064084053039551e-01
5.939999771118164062e+01 7.739999389648437500e+01 9.393984675407409668e-01
6.299999618530273438e+01 7.739999389648437500e+01 9.564420580863952637e-01
6.659999847412109375e+01 7.739999389648437500e+01 9.721198081970214844e-01
7.019999694824218750e+01 7.739999389648437500e+01 9.755488038063049316e-01
7.380000305175781250e+01 7.739999389648437500e+01 9.886928200721740723e-01
7.739999389648437500e+01 7.739999389648437500e+01 9.822467565536499023e-01
8.099999237060546875e+01 7.739999389648437500e+01 9.736927151679992676e-01
8.459999847412109375e+01 7.739999389648437500e+01 9.616069793701171875e-01
8.819999694824218750e+01 7.739999389648437500e+01 9.612523913383483887e-01
9.180000305175781250e+01 7.739999389648437500e+01 9.705556631088256836e-01
9.540000152587890625e+01 7.739999389648437500e+01 9.583679437637329102e-01
9.900000000000000000e+01 7.739999389648437500e+01 9.383658766746520996e-01
1.026000061035156250e+02 7.739999389648437500e+01 9.513335227966308594e-01
1.061999969482421875e+02 7.739999389648437500e+01 9.304583072662353516e-01
1.097999954223632812e+02 7.739999389648437500e+01 9.202500581741333008e-01
1.133999938964843750e+02 7.739999389648437500e+01 9.231404066085815430e-01
1.170000076293945312e+02 7.739999389648437500e+01 9.054481387138366699e-01
1.205999984741210938e+02 7.739999389648437500e+01 8.885815143585205078e-01
1.241999893188476562e+02 7.739999389648437500e+01 8.679215312004089355e-01
1.277999954223632812e+02 7.739999389648437500e+01 8.532757163047790527e-01
1.313999938964843750e+02 7.739999389648437500e+01 8.464089632034301758e-01
1.350000000000000000e+02 7.739999389648437500e+01 8.357266783714294434e-01
1.385999908447265625e+02 7.739999389648437500e+01 7.964746952056884766e-01
1.421999969482421875e+02 7.739999389648437500e+01 7.606537342071533203e-01
1.458000030517578125e+02 7.739999389648437500e+01 7.307166457176208496e-01
1.494000091552734375e+02 7.739999389648437500e+01 6.980507969856262207e-01
1.530000000000000000e+02 7.739999389648437500e+01 6.788945794105529785e-01
1.565999908447265625e+02 7.739999389648437500e+01 6.380147933959960938e-01
1.601999969482421875e+02 7.739999389648437500e+01 6.030912399291992188e-01
1.638000030517578125e+02 7.739999389648437500e+01 6.138413548469543457e-01
1.673999938964843750e+02 7.739999389648437500e+01 5.594834685325622559e-01
1.710000000000000000e+02 7.739999389648437500e+01 5.531656742095947266e-01
1.746000061035156250e+02 7.739999389648437500e+01 5.613849163055419922e-01
1.782000122070312500e+02 7.739999389648437500e+01 5.421756505966186523e-01
1.800000071525573730e+00 8.099999237060546875e+01 4.492747187614440918e-01
5.399999618530273438e+00 8.099999237060546875e+01 4.411113858222961426e-01
9.000000000000000000e+00 8.099999237060546875e+01 4.324778616428375244e-01
1.260000038146972656e+01 8.099999237060546875e+01 4.612280428409576416e-01
1.619999885559082031e+01 8.099999237060546875e+01 4.758233428001403809e-01
1.979999923706054688e+01 8.099999237060546875e+01 4.972878694534301758e-01
2.339999961853027344e+01 8.099999237060546875e+01 5.133156776428222656e-01
2.700000000000000000e+01 8.099999237060546875e+01 5.379515886306762695e-01
3.059999656677246094e+01 8.099999237060546875e+01 5.573214292526245117e-01
3.419999694824218750e+01 8.099999237060546875e+01 6.148803234100341797e-01
3.779999923706054688e+01 8.099999237060546875e+01 6.427982449531555176e-01
4.139999771118164062e+01 8.099999237060546875e+01 7.123435735702514648e-01
4.500000000000000000e+01 8.099999237060546875e+01 7.674904465675354004e-01
4.859999847412109375e+01 8.099999237060546875e+01 8.099020123481750488e-01
5.219999694824218750e+01 8.099999237060546875e+01 8.642656207084655762e-01
5.579999923706054688e+01 8.099999237060546875e+01 8.924709558486938477e-01
5.939999771118164062e+01 8.099999237060546875e+01 9.341095089912414551e-01
6.299999618530273438e+01 8.099999237060546875e+01 9.611721038818359375e-01
6.659999847412109375e+01 8.099999237060546875e+01 9.709658622741699219e-01
7.019999694824218750e+01 8.099999237060546875e+01 9.863095283508300781e-01
7.380000305175781250e+01 8.099999237060546875e+01 9.852182269096374512e-01
7.739999389648437500e+01 8.099999237060546875e+01 9.851327538490295410e-01
8.099999237060546875e+01 8.099999237060546875e+01 9.797497987747192383e-01
8.459999847412109375e+01 8.099999237060546875e+01 9.663311839103698730e-01
8.819999694824218750e+01 8.099999237060546875e+01 9.567942619323730469e-01
9.180000305175781250e+01 8.099999237060546875e+01 9.503929018974304199e-01
9.540000152587890625e+01 8.099999237060546875e+01 9.403994679450988770e-01
9.900000000000000000e+01 8.099999237060546875e+01 9.352146387100219727e-01
1.026000061035156250e+02 8.099999237060546875e+01 9.310209155082702637e-01
1.061999969482421875e+02 8.099999237060546875e+01 9.217774868011474609e-01
1.097999954223632812e+02 8.099999237060546875e+01 9.109233617782592773e-01
1.133999938964843750e+02 8.099999237060546875e+01 9.122001528739929199e-01
1.170000076293945312e+02 8.099999237060546875e+01 9.013196825981140137e-01
1.205999984741210938e+02 8.099999237060546875e+01 8.930612802505493164e-01
1.241999893188476562e+02 8.099999237060546875e+01 8.690518736839294434e-01
1.277999954223632812e+02 8.099999237060546875e+01 8.531967997550964355e-01
1.313999938964843750e+02 8.099999237060546875e+01 8.385500311851501465e-01
1.350000000000000000e+02 8.099999237060546875e+01 8.225746750831604004e-01
1.385999908447265625e+02 8.099999237060546875e+01 7.861553430557250977e-01
1.421999969482421875e+02 8.099999237060546875e+01 7.580113410949707031e-01
1.458000030517578125e+02 8.099999237060546875e+01 7.291004657745361328e-01
1.494000091552734375e+02 8.099999237060546875e+01 6.895876526832580566e-01
1.530000000000000000e+02 8.099999237060546875e+01 6.668521165847778320e-01
1.565999908447265625e+02 8.099999237060546875e+01 6.257486343383789062e-01
1.601999969482421875e+02 8.099999237060546875e+01 6.162301301956176758e-01
1.638000030517578125e+02 8.099999237060546875e+01 5.998975038528442383e-01
1.673999938964843750e+02 8.099999237060546875e+01 5.751750469207763672e-01
1.710000000000000000e+02 8.099999237060546875e+01 5.690504908561706543e-01
1.746000061035156250e+02 8.099999237060546875e+01 5.279297828674316406e-01
1.782000122070312500e+02 8.099999237060546875e+01 5.658969283103942871e-01
1.800000071525573730e+00 8.459999847412109375e+01 4.651843309402465820e-01
5.399999618530273438e+00 8.459999847412109375e+01 4.337989389896392822e-01
9.000000000000000000e+00 8.459999847412109375e+01 4.437601864337921143e-01
1.260000038146972656e+01 8.459999847412109375e+01 4.641317129135131836e-01
1.619999885559082031e+01 8.459999847412109375e+01 4.545098245143890381e-01
1.979999923706054688e+01 8.459999847412109375e+01 4.950564205646514893e-01
2.339999961853027344e+01 8.459999847412109375e+01 5.068849325180053711e-01
2.700000000000000000e+01 8.459999847412109375e+01 5.406157374382019043e-01
3.059999656677246094e+01 8.459999847412109375e+01 5.724707245826721191e-01
3.419999694824218750e+01 8.459999847412109375e+01 6.207928657531738281e-01
3.779999923706054688e+01 8.459999847412109375e+01 6.594502329826354980e-01
4.139999771118164062e+01 8.459999847412109375e+01 7.181321978569030762e-01
4.500000000000000000e+01 8.459999847412109375e+01 7.690407037734985352e-01
4.859999847412109375e+01 8.459999847412109375e+01 8.039165139198303223e-01
5.219999694824218750e+01 8.459999847412109375e+01 8.545617461204528809e-01
5.579999923706054688e+01 8.459999847412109375e+01 9.134757518768310547e-01
5.939999771118164062e+01 8.459999847412109375e+01 9.441611170768737793e-01
6.299999618530273438e+01 8.459999847412109375e+01 9.649308323860168457e-01
6.659999847412109375e+01 8.459999847412109375e+01 9.749180078506469727e-01
7.019999694824218750e+01 8.459999847412109375e+01 9.859094619750976562e-01
7.380000305175781250e+01 8.459999847412109375e+01 9.936627149581909180e-01
7.739999389648437500e+01 8.459999847412109375e+01 9.915000796318054199e-01
8.099999237060546875e+01 8.459999847412109375e+01 9.765201210975646973e-01
8.459999847412109375e+01 8.459999847412109375e+01 9.780145883560180664e-01
8.819999694824218750e+01 8.459999847412109375e+01 9.512939453125000000e-01
9.180000305175781250e+01 8.459999847412109375e+01 9.347071051597595215e-01
9.540000152587890625e+01 8.459999847412109375e+01 9.343382120132446289e-01
9.900000000000000000e+01 8.459999847412109375e+01 9.267091751098632812e-01
1.026000061035156250e+02 8.459999847412109375e+01 9.273927807807922363e-01
1.061999969482421875e+02 8.459999847412109375e+01 9.208624362945556641e-01
1.097999954223632812e+02 8.459999847412109375e+01 9.172494411468505859e-01
1.133999938964843750e+02 8.459999847412109375e+01 9.017980098724365234e-01
1.170000076293945312e+02 8.459999847412109375e+01 8.845645785331726074e-01
1.205999984741210938e+02 8.459999847412109375e+01 8.830173015594482422e-01
1.241999893188476562e+02 8.459999847412109375e+01 8.707814812660217285e-01
1.277999954223632812e+02 8.459999847412109375e+01 8.452191352844238281e-01
1.313999938964843750e+02 8.459999847412109375e+01 8.346604108810424805e-01
1.350000000000000000e+02 8.459999847412109375e+01 8.094555735588073730e-01
1.385999908447265625e+02 8.459999847412109375e+01 7.884604334831237793e-01
1.421999969482421875e+02 8.459999847412109375e+01 7.665923833847045898e-01
1.458000030517578125e+02 8.459999847412109375e+01 7.389292120933532715e-01
1.494000091552734375e+02 8.459999847412109375e+01 6.861974000930786133e-01
1.530000000000000000e+02 8.459999847412109375e+01 6.810012459754943848e-01
1.565999908447265625e+02 8.459999847412109375e+01 6.337397098541259766e-01
1.601999969482421875e+02 8.459999847412109375e+01 6.035138368606567383e-01
1.638000030517578125e+02 8.459999847412109375e+01 5.857780575752258301e-01
1.673999938964843750e+02 8.459999847412109375e+01 5.798394680023193359e-01
1.710000000000000000e+02 8.459999847412109375e+01 5.614478588104248047e-01
1.746000061035156250e+02 8.459999847412109375e+01 5.638030767440795898e-01
1.782000122070312500e+02 8.459999847412109375e+01 5.186828374862670898e-01
1.800000071525573730e+00 8.819999694824218750e+01 4.188053011894226074e-01
5.399999618530273438e+00 8.819999694824218750e+01 4.158678054809570312e-01
9.000000000000000000e+00 8.819999694824218750e+01 4.544612765312194824e-01
1.260000038146972656e+01 8.819999694824218750e+01 4.595187008380889893e-01
1.619999885559082031e+01 8.819999694824218750e+01 4.789623320102691650e-01
1.979999923706054688e+01 8.819999694824218750e+01 4.883718490600585938e-01
2.339999961853027344e+01 8.819999694824218750e+01 5.075345039367675781e-01
2.700000000000000000e+01 8.819999694824218750e+01 5.403826236724853516e-01
3.059999656677246094e+01 8.819999694824218750e+01 5.713603496551513672e-01
3.419999694824218750e+01 8.819999694824218750e+01 6.105806827545166016e-01
3.779999923706054688e+01 8.819999694824218750e+01 6.577696800231933594e-01
4.139999771118164062e+01 8.819999694824218750e+01 7.211948037147521973e-01
4.500000000000000000e+01 8.819999694824218750e+01 7.638710141181945801e-01
4.859999847412109375e+01 8.819999694824218750e+01 8.216411471366882324e-01
5.219999694824218750e+01 8.819999694824218750e+01 8.724431395530700684e-01
5.579999923706054688e+01 8.819999694824218750e+01 9.159914851188659668e-01
5.939999771118164062e+01 8.819999694824218750e+01 9.405469894409179688e-01
6.299999618530273438e+01 8.819999694824218750e+01 9.691982269287109375e-01
6.659999847412109375e+01 8.819999694824218750e+01 9.762325882911682129e-01
7.019999694824218750e+01 8.819999694824218750e+01 9.892138242721557617e-01
7.380000305175781250e+01 8.819999694824218750e+01 1.006101012229919434e+00
7.739999389648437500e+01 8.819999694824218750e+01 9.840818047523498535e-01
8.099999237060546875e+01 8.819999694824218750e+01 9.695881605148315430e-01
8.459999847412109375e+01 8.819999694824218750e+01 9.674166440963745117e-01
8.819999694824218750e+01 8.819999694824218750e+01 9.455053806304931641e-01
9.180000305175781250e+01 8.819999694824218750e+01 9.369640946388244629e-01
9.540000152587890625e+01 8.819999694824218750e+01 9.269188642501831055e-01
9.900000000000000000e+01 8.819999694824218750e+01 9.321232438087463379e-01
1.026000061035156250e+02 8.819999694824218750e+01 9.313648939132690430e-01
1.061999969482421875e+02 8.819999694824218750e+01 9.190249443054199219e-01
1.097999954223632812e+02 8.819999694824218750e+01 9.113051295280456543e-01
1.133999938964843750e+02 8.819999694824218750e+01 9.010556936264038086e-01
1.170000076293945312e+02 8.819999694824218750e+01 8.781830668449401855e-01
1.205999984741210938e+02 8.819999694824218750e+01 8.792222142219543457e-01
1.241999893188476562e+02 8.819999694824218750e+01 8.718420863151550293e-01
1.277999954223632812e+02 8.819999694824218750e+01 8.426980972290039062e-01
1.313999938964843750e+02 8.819999694824218750e+01 8.258073925971984863e-01
1.350000000000000000e+02 8.819999694824218750e+01 8.025189042091369629e-01
1.385999908447265625e+02 8.819999694824218750e+01 7.892181873321533203e-01
1.421999969482421875e+02 8.819999694824218750e+01 7.718284726142883301e-01
1.458000030517578125e+02 8.819999694824218750e+01 7.310317158699035645e-01
1.494000091552734375e+02 8.819999694824218750e+01 6.970132589340209961e-01
1.530000000000000000e+02 8.819999694824218750e+01 6.750267744064331055e-01
1.565999908447265625e+02 8.819999694824218750e+01 6.367185711860656738e-01
1.601999969482421875e+02 8.819999694824218750e+01 6.189479827880859375e-01
1.638000030517578125e+02 8.819999694824218750e+01 5.945574045181274414e-01
1.673999938964843750e+02 8.819999694824218750e+01 5.693967342376708984e-01
1.710000000000000000e+02 8.819999694824218750e+01 5.446909070014953613e-01
1.746000061035156250e+02 8.819999694824218750e+01 5.589663386344909668e-01
1.782000122070312500e+02 8.819999694824218750e+01 5.660089254379272461e-01
1.800000071525573730e+00 9.180000305175781250e+01 4.365537166595458984e-01
5.399999618530273438e+00 9.180000305175781250e+01 4.490590989589691162e-01
9.000000000000000000e+00 9.180000305175781250e+01 4.474877119064331055e-01
1.260000038146972656e+01 9.180000305175781250e+01 4.628467261791229248e-01
1.619999885559082031e+01 9.180000305175781250e+01 4.693856537342071533e-01
1.979999923706054688e+01 9.180000305175781250e+01 4.867684543132781982e-01
2.339999961853027344e+01 9.180000305175781250e+01 5.011649727821350098e-01
2.700000000000000000e+01 9.180000305175781250e+01 5.436405539512634277e-01
3.059999656677246094e+01 9.180000305175781250e+01 5.622240900993347168e-01
3.419999694824218750e+01 9.180000305175781250e+01 6.070722937583923340e-01
3.779999923706054688e+01 9.180000305175781250e+01 6.695474982261657715e-01
4.139999771118164062e+01 9.180000305175781250e+01 7.260807752609252930e-01
4.500000000000000000e+01 9.180000305175781250e+01 7.738469243049621582e-01
4.859999847412109375e+01 9.180000305175781250e+01 8.378638029098510742e-01
5.219999694824218750e+01 9.180000305175781250e+01 8.727577924728393555e-01
5.579999923706054688e+01 9.180000305175781250e+01 9.125226736068725586e-01
5.939999771118164062e+01 9.180000305175781250e+01 9.514520168304443359e-01
6.299999618530273438e+01 9.180000305175781250e+01 9.609744548797607422e-01
6.659999847412109375e+01 9.180000305175781250e+01 9.839629530906677246e-01
7.019999694824218750e+01 9.180000305175781250e+01 9.811868071556091309e-01
7.380000305175781250e+01 9.180000305175781250e+01 9.984036087989807129e-01
7.739999389648437500e+01 9.180000305175781250e+01 9.874568581581115723e-01
8.099999237060546875e+01 9.180000305175781250e+01 9.720540642738342285e-01
8.459999847412109375e+01 9.180000305175781250e+01 9.660280346870422363e-01
8.819999694824218750e+01 9.180000305175781250e+01 9.442714452743530273e-01
9.180000305175781250e+01 9.180000305175781250e+01 9.417392611503601074e-01
9.540000152587890625e+01 9.180000305175781250e+01 9.436948895454406738e-01
9.900000000000000000e+01 9.180000305175781250e+01 9.351972341537475586e-01
1.026000061035156250e+02 9.180000305175781250e+01 9.334497451782226562e-01
1.061999969482421875e+02 9.180000305175781250e+01 9.145247340202331543e-01
1.097999954223632812e+02 9.180000305175781250e+01 8.983362317085266113e-01
1.133999938964843750e+02 9.180000305175781250e+01 8.933463096618652344e-01
1.170000076293945312e+02 9.180000305175781250e+01 8.896259069442749023e-01
1.205999984741210938e+02 9.180000305175781250e+01 8.750453591346740723e-01
1.241999893188476562e+02 9.180000305175781250e+01 8.623073697090148926e-01
1.277999954223632812e+02 9.180000305175781250e+01 8.486716151237487793e-01
1.313999938964843750e+02 9.180000305175781250e+01 8.350461721420288086e-01
1.350000000000000000e+02 9.180000305175781250e+01 8.262844085693359375e-01
1.385999908447265625e+02 9.180000305175781250e+01 7.864766120910644531e-01
1.421999969482421875e+02 9.180000305175781250e+01 7.586401104927062988e-01
1.458000030517578125e+02 9.180000305175781250e+01 7.235015630722045898e-01
1.494000091552734375e+02 9.180000305175781250e+01 6.936222314834594727e-01
1.530000000000000000e+02 9.180000305175781250e+01 6.629514098167419434e-01
1.565999908447265625e+02 9.180000305175781250e+01 6.325563192367553711e-01
1.601999969482421875e+02 9.180000305175781250e+01 6.174933314323425293e-01
1.638000030517578125e+02 9.180000305175781250e+01 5.981423258781433105e-01
1.673999938964843750e+02 9.180000305175781250e+01 5.710151791572570801e-01
1.710000000000000000e+02 9.180000305175781250e+01 5.775387287139892578e-01
1.746000061035156250e+02 9.180000305175781250e+01 5.635989904403686523e-01
1.782000122070312500e+02 9.180000305175781250e+01 5.547870397567749023e-01
1.800000071525573730e+00 9.540000152587890625e+01 4.510119855403900146e-01
5.399999618530273438e+00 9.540000152587890625e+01 4.630555808544158936e-01
9.000000000000000000e+00 9.540000152587890625e+01 4.615343511104583740e-01
1.260000038146972656e+01 9.540000152587890625e+01 4.567610919475555420e-01
1.619999885559082031e+01 9.540000152587890625e+01 4.799582958221435547e-01
1.979999923706054688e+01 9.540000152587890625e+01 4.851278662681579590e-01
2.339999961853027344e+01 9.540000152587890625e+01 5.139006972312927246e-01
2.700000000000000000e+01 9.540000152587890625e+01 5.384033918380737305e-01
3.059999656677246094e+01 9.540000152587890625e+01 5.761049389839172363e-01
3.419999694824218750e+01 9.540000152587890625e+01 6.064941287040710449e-01
3.779999923706054688e+01 9.540000152587890625e+01 6.668977737426757812e-01
4.139999771118164062e+01 9.540000152587890625e+01 7.256008982658386230e-01
4.500000000000000000e+01 9.540000152587890625e+01 7.626737952232360840e-01
4.859999847412109375e+01 9.540000152587890625e+01 8.289892077445983887e-01
5.219999694824218750e+01 9.540000152587890625e+01 8.808982372283935547e-01
5.579999923706054688e+01 9.540000152587890625e+01 9.071044921875000000e-01
5.939999771118164062e+01 9.540000152587890625e+01 9.429041743278503418e-01
6.299999618530273438e+01 9.540000152587890625e+01 9.756817817687988281e-01
6.659999847412109375e+01 9.540000152587890625e+01 9.905075430870056152e-01
7.019999694824218750e+01 9.540000152587890625e+01 9.920222759246826172e-01
7.380000305175781250e+01 9.540000152587890625e+01 1.000164628028869629e+00
7.739999389648437500e+01 9.540000152587890625e+01 9.868709444999694824e-01
8.099999237060546875e+01 9.540000152587890625e+01 9.757612943649291992e-01
8.459999847412109375e+01 9.540000152587890625e+01 9.689698815345764160e-01
8.819999694824218750e+01 9.540000152587890625e+01 9.627854228019714355e-01
9.180000305175781250e+01 9.540000152587890625e+01 9.461764097213745117e-01
9.540000152587890625e+01 9.540000152587890625e+01 9.398576617240905762e-01
9.900000000000000000e+01 9.540000152587890625e+01 9.322109818458557129e-01
1.026000061035156250e+02 9.540000152587890625e+01 9.339921474456787109e-01
1.061999969482421875e+02 9.540000152587890625e+01 9.117724299430847168e-01
1.097999954223632812e+02 9.540000152587890625e+01 9.107478857040405273e-01
1.133999938964843750e+02 9.540000152587890625e+01 9.040117859840393066e-01
1.170000076293945312e+02 9.540000152587890625e+01 8.972998857498168945e-01
1.205999984741210938e+02 9.540000152587890625e+01 8.818048834800720215e-01
1.241999893188476562e+02 9.540000152587890625e+01 8.708562850952148438e-01
1.277999954223632812e+02 9.540000152587890625e+01 8.542337417602539062e-01
1.313999938964843750e+02 9.540000152587890625e+01 8.554069399833679199e-01
1.350000000000000000e+02 9.540000152587890625e+01 8.046271800994873047e-01
1.385999908447265625e+02 9.540000152587890625e+01 7.844583988189697266e-01
1.421999969482421875e+02 9.540000152587890625e+01 7.692672014236450195e-01
1.458000030517578125e+02 9.540000152587890625e+01 7.355738282203674316e-01
1.494000091552734375e+02 9.540000152587890625e+01 6.993165016174316406e-01
1.530000000000000000e+02 9.540000152587890625e+01 6.604773402214050293e-01
1.565999908447265625e+02 9.540000152587890625e+01 6.481081247329711914e-01
1.601999969482421875e+02 9.540000152587890625e+01 6.017066240310668945e-01
1.638000030517578125e+02 9.540000152587890625e+01 6.073211431503295898e-01
1.673999938964843750e+02 9.540000152587890625e+01 5.721186399459838867e-01
1.710000000000000000e+02 9.540000152587890625e+01 5.628949999809265137e-01
1.746000061035156250e+02 9.540000152587890625e+01 5.538493990898132324e-01
1.782000122070312500e+02 9.540000152587890625e+01 5.374059081077575684e-01
1.800000071525573730e+00 9.900000000000000000e+01 4.294390976428985596e-01
5.399999618530273438e+00 9.900000000000000000e+01 4.442521035671234131e-01
9.000000000000000000e+00 9.900000000000000000e+01 4.571898579597473145e-01
1.260000038146972656e+01 9.900000000000000000e+01 4.670722186565399170e-01
1.619999885559082031e+01 9.900000000000000000e+01 4.763095974922180176e-01
1.979999923706054688e+01 9.900000000000000000e+01 4.805705249309539795e-01
2.339999961853027344e+01 9.900000000000000000e+01 5.284189581871032715e-01
2.700000000000000000e+01 9.900000000000000000e+01 5.376941561698913574e-01
3.059999656677246094e+01 9.900000000000000000e+01 5.719701647758483887e-01
3.419999694824218750e+01 9.900000000000000000e+01 6.016967296600341797e-01
3.779999923706054688e+01 9.900000000000000000e+01 6.662393212318420410e-01
4.139999771118164062e+01 9.900000000000000000e+01 7.223277688026428223e-01
4.500000000000000000e+01 9.900000000000000000e+01 7.648469805717468262e-01
4.859999847412109375e+01 9.900000000000000000e+01 8.248365521430969238e-01
5.219999694824218750e+01 9.900000000000000000e+01 8.723656535148620605e-01
5.579999923706054688e+01 9.900000000000000000e+01 8.985670208930969238e-01
5.939999771118164062e+01 9.900000000000000000e+01 9.464436173439025879e-01
6.299999618530273438e+01 9.900000000000000000e+01 9.661496877670288086e-01
6.659999847412109375e+01 9.900000000000000000e+01 9.893723726272583008e-01
7.019999694824218750e+01 9.900000000000000000e+01 9.994060397148132324e-01
7.380000305175781250e+01 9.900000000000000000e+01 9.836323857307434082e-01
7.739999389648437500e+01 9.900000000000000000e+01 9.932618737220764160e-01
8.099999237060546875e+01 9.900000000000000000e+01 9.689393639564514160e-01
8.459999847412109375e+01 9.900000000000000000e+01 9.612006545066833496e-01
8.819999694824218750e+01 9.900000000000000000e+01 9.442203640937805176e-01
9.180000305175781250e+01 9.900000000000000000e+01 9.440840482711791992e-01
9.540000152587890625e+01 9.900000000000000000e+01 9.486947059631347656e-01
9.900000000000000000e+01 9.900000000000000000e+01 9.273002147674560547e-01
1.026000061035156250e+02 9.900000000000000000e+01 9.332700371742248535e-01
1.061999969482421875e+02 9.900000000000000000e+01 9.309922456741333008e-01
1.097999954223632812e+02 9.900000000000000000e+01 9.135110974311828613e-01
1.133999938964843750e+02 9.900000000000000000e+01 9.078482985496520996e-01
1.170000076293945312e+02 9.900000000000000000e+01 8.952091336250305176e-01
1.205999984741210938e+02 9.900000000000000000e+01 8.925676345825195312e-01
1.241999893188476562e+02 9.900000000000000000e+01 8.655559420585632324e-01
1.277999954223632812e+02 9.900000000000000000e+01 8.510277271270751953e-01
1.313999938964843750e+02 9.900000000000000000e+01 8.366415500640869141e-01
1.350000000000000000e+02 9.900000000000000000e+01 8.201823830604553223e-01
1.385999908447265625e+02 9.900000000000000000e+01 7.774202227592468262e-01
1.421999969482421875e+02 9.900000000000000000e+01 7.575445175170898438e-01
1.458000030517578125e+02 9.900000000000000000e+01 7.310606837272644043e-01
1.494000091552734375e+02 9.900000000000000000e+01 6.946569085121154785e-01
1.530000000000000000e+02 9.900000000000000000e+01 6.624570488929748535e-01
1.565999908447265625e+02 9.900000000000000000e+01 6.451610922813415527e-01
1.601999969482421875e+02 9.900000000000000000e+01 6.191761493682861328e-01
1.638000030517578125e+02 9.900000000000000000e+01 5.802540779113769531e-01
1.673999938964843750e+02 9.900000000000000000e+01 5.674576759338378906e-01
1.710000000000000000e+02 9.900000000000000000e+01 5.550021529197692871e-01
1.746000061035156250e+02 9.900000000000000000e+01 5.548698306083679199e-01
1.782000122070312500e+02 9.900000000000000000e+01 5.413475632667541504e-01
1.800000071525573730e+00 1.026000061035156250e+02 4.554143846035003662e-01
5.399999618530273438e+00 1.026000061035156250e+02 4.476903676986694336e-01
9.000000000000000000e+00 1.026000061035156250e+02 4.413473010063171387e-01
1.260000038146972656e+01 1.026000061035156250e+02 4.444626271724700928e-01
1.619999885559082031e+01 1.026000061035156250e+02 4.808748960494995117e-01
1.979999923706054688e+01 1.026000061035156250e+02 4.922559857368469238e-01
2.339999961853027344e+01 1.026000061035156250e+02 5.097841024398803711e-01
2.700000000000000000e+01 1.026000061035156250e+02 5.358309149742126465e-01
3.059999656677246094e+01 1.026000061035156250e+02 5.800421833992004395e-01
3.419999694824218750e+01 1.026000061035156250e+02 6.031485795974731445e-01
3.779999923706054688e+01 1.026000061035156250e+02 6.644519567489624023e-01
4.139999771118164062e+01 1.026000061035156250e+02 7.064827084541320801e-01
4.500000000000000000e+01 1.026000061035156250e+02 7.567791342735290527e-01
4.859999847412109375e+01 1.026000061035156250e+02 8.264261484146118164e-01
5.219999694824218750e+01 1.026000061035156250e+02 8.696584701538085938e-01
5.579999923706054688e+01 1.026000061035156250e+02 9.124329090118408203e-01
5.939999771118164062e+01 1.026000061035156250e+02 9.347714781761169434e-01
6.299999618530273438e+01 1.026000061035156250e+02 9.697207808494567871e-01
6.659999847412109375e+01 1.026000061035156250e+02 9.928090572357177734e-01
7.019999694824218750e+01 1.026000061035156250e+02 9.942495822906494141e-01
7.380000305175781250e+01 1.026000061035156250e+02 9.918633103370666504e-01
7.739999389648437500e+01 1.026000061035156250e+02 1.009158253669738770e+00
8.099999237060546875e+01 1.026000061035156250e+02 9.772849082946777344e-01
8.459999847412109375e+01 1.026000061035156250e+02 9.634879827499389648e-01
8.819999694824218750e+01 1.026000061035156250e+02 9.548161029815673828e-01
9.180000305175781250e+01 1.026000061035156250e+02 9.521339535713195801e-01
9.540000152587890625e+01 1.026000061035156250e+02 9.463956952095031738e-01
9.900000000000000000e+01 1.026000061035156250e+02 9.353225231170654297e-01
1.026000061035156250e+02 1.026000061035156250e+02 9.351212382316589355e-01
1.061999969482421875e+02 1.026000061035156250e+02 9.274446964263916016e-01
1.097999954223632812e+02 1.026000061035156250e+02 9.168042540550231934e-01
1.133999938964843750e+02 1.026000061035156250e+02 9.026498198509216309e-01
1.170000076293945312e+02 1.026000061035156250e+02 9.150186777114868164e-01
1.205999984741210938e+02 1.026000061035156250e+02 8.899951577186584473e-01
1.241999893188476562e+02 1.026000061035156250e+02 8.682460784912109375e-01
1.277999954223632812e+02 1.026000061035156250e+02 8.612680435180664062e-01
1.313999938964843750e+02 1.026000061035156250e+02 8.455324769020080566e-01
1.350000000000000000e+02 1.026000061035156250e+02 8.071829080581665039e-01
1.385999908447265625e+02 1.026000061035156250e+02 7.754066586494445801e-01
1.421999969482421875e+02 1.026000061035156250e+02 7.560822963714599609e-01
1.458000030517578125e+02 1.026000061035156250e+02 7.313023209571838379e-01
1.494000091552734375e+02 1.026000061035156250e+02 7.000129818916320801e-01
1.530000000000000000e+02 1.026000061035156250e+02 6.567964553833007812e-01
1.565999908447265625e+02 1.026000061035156250e+02 6.374021172523498535e-01
1.601999969482421875e+02 1.026000061035156250e+02 6.118928194046020508e-01
1.638000030517578125e+02 1.026000061035156250e+02 5.835264921188354492e-01
1.673999938964843750e+02 1.026000061035156250e+02 5.789033174514770508e-01
1.710000000000000000e+02 1.026000061035156250e+02 5.641604065895080566e-01
1.746000061035156250e+02 1.026000061035156250e+02 5.503956079483032227e-01
1.782000122070312500e+02 1.026000061035156250e+02 4.905984401702880859e-01
1.800000071525573730e+00 1.061999969482421875e+02 4.730641543865203857e-01
5.399999618530273438e+00 1.061999969482421875e+02 4.364359974861145020e-01
9.000000000000000000e+00 1.061999969482421875e+02 4.490029215812683105e-01
1.260000038146972656e+01 1.061999969482421875e+02 4.725865721702575684e-01
1.619999885559082031e+01 1.061999969482421875e+02 4.677842855453491211e-01
1.979999923706054688e+01 1.061999969482421875e+02 5.012180805206298828e-01
2.339999961853027344e+01 1.061999969482421875e+02 5.137938857078552246e-01
2.700000000000000000e+01 1.061999969482421875e+02 5.372235178947448730e-01
3.059999656677246094e+01 1.061999969482421875e+02 5.719687938690185547e-01
3.419999694824218750e+01 1.061999969482421875e+02 6.189462542533874512e-01
3.779999923706054688e+01 1.061999969482421875e+02 6.662607192993164062e-01
4.139999771118164062e+01 1.061999969482421875e+02 7.065948247909545898e-01
4.500000000000000000e+01 1.061999969482421875e+02 7.655270099639892578e-01
4.859999847412109375e+01 1.061999969482421875e+02 8.216064572334289551e-01
5.219999694824218750e+01 1.061999969482421875e+02 8.496756553649902344e-01
5.579999923706054688e+01 1.061999969482421875e+02 8.835821151733398438e-01
5.939999771118164062e+01 1.061999969482421875e+02 9.336377978324890137e-01
6.299999618530273438e+01 1.061999969482421875e+02 9.711676239967346191e-01
6.659999847412109375e+01 1.061999969482421875e+02 9.812592267990112305e-01
7.019999694824218750e+01 1.061999969482421875e+02 9.902098178863525391e-01
7.380000305175781250e+01 1.061999969482421875e+02 9.966897368431091309e-01
7.739999389648437500e+01 1.061999969482421875e+02 9.977119565010070801e-01
8.099999237060546875e+01 1.061999969482421875e+02 9.948198199272155762e-01
8.459999847412109375e+01 1.061999969482421875e+02 9.738114476203918457e-01
8.819999694824218750e+01 1.061999969482421875e+02 9.732220172882080078e-01
9.180000305175781250e+01 1.061999969482421875e+02 9.728777408599853516e-01
9.540000152587890625e+01 1.061999969482421875e+02 9.623189568519592285e-01
9.900000000000000000e+01 1.061999969482421875e+02 9.484393596649169922e-01
1.026000061035156250e+02 1.061999969482421875e+02 9.436531662940979004e-01
1.061999969482421875e+02 1.061999969482421875e+02 9.392732977867126465e-01
1.097999954223632812e+02 1.061999969482421875e+02 9.381848573684692383e-01
1.133999938964843750e+02 1.061999969482421875e+02 9.221479892730712891e-01
1.170000076293945312e+02 1.061999969482421875e+02 9.117798805236816406e-01
1.205999984741210938e+02 1.061999969482421875e+02 8.948016762733459473e-01
1.241999893188476562e+02 1.061999969482421875e+02 8.831217288970947266e-01
1.277999954223632812e+02 1.061999969482421875e+02 8.679339289665222168e-01
1.313999938964843750e+02 1.061999969482421875e+02 8.404670357704162598e-01
1.350000000000000000e+02 1.061999969482421875e+02 8.176449537277221680e-01
1.385999908447265625e+02 1.061999969482421875e+02 7.886132597923278809e-01
1.421999969482421875e+02 1.061999969482421875e+02 7.620712518692016602e-01
1.458000030517578125e+02 1.061999969482421875e+02 7.311594486236572266e-01
1.494000091552734375e+02 1.061999969482421875e+02 6.936973333358764648e-01
1.530000000000000000e+02 1.061999969482421875e+02 6.591774821281433105e-01
1.565999908447265625e+02 1.061999969482421875e+02 6.343829631805419922e-01
1.601999969482421875e+02 1.061999969482421875e+02 6.220939159393310547e-01
1.638000030517578125e+02 1.061999969482421875e+02 5.824618935585021973e-01
1.673999938964843750e+02 1.061999969482421875e+02 5.616868734359741211e-01
1.710000000000000000e+02 1.061999969482421875e+02 5.524657964706420898e-01
1.746000061035156250e+02 1.061999969482421875e+02 5.590986609458923340e-01
1.782000122070312500e+02 1.061999969482421875e+02 5.098813772201538086e-01
1.800000071525573730e+00 1.097999954223632812e+02 4.468421638011932373e-01
5.399999618530273438e+00 1.097999954223632812e+02 4.398040771484375000e-01
9.000000000000000000e+00 1.097999954223632812e+02 4.573555290699005127e-01
1.260000038146972656e+01 1.097999954223632812e+02 4.609257280826568604e-01
1.619999885559082031e+01 1.097999954223632812e+02 4.673314690589904785e-01
1.979999923706054688e+01 1.097999954223632812e+02 4.926902949810028076e-01
2.339999961853027344e+01 1.097999954223632812e+02 5.096414685249328613e-01
2.700000000000000000e+01 1.097999954223632812e+02 5.537777543067932129e-01
3.059999656677246094e+01 1.097999954223632812e+02 5.708199739456176758e-01
3.419999694824218750e+01 1.097999954223632812e+02 6.158563494682312012e-01
3.779999923706054688e+01 1.097999954223632812e+02 6.561826467514038086e-01
4.139999771118164062e+01 1.097999954223632812e+02 7.019469141960144043e-01
4.500000000000000000e+01 1.097999954223632812e+02 7.554559707641601562e-01
4.859999847412109375e+01 1.097999954223632812e+02 8.026143312454223633e-01
5.219999694824218750e+01 1.097999954223632812e+02 8.480286598205566406e-01
5.579999923706054688e+01 1.097999954223632812e+02 8.894507884979248047e-01
5.939999771118164062e+01 1.097999954223632812e+02 9.234012961387634277e-01
6.299999618530273438e+01 1.097999954223632812e+02 9.575775265693664551e-01
6.659999847412109375e+01 1.097999954223632812e+02 9.856317639350891113e-01
7.019999694824218750e+01 1.097999954223632812e+02 9.915104508399963379e-01
7.380000305175781250e+01 1.097999954223632812e+02 9.882506728172302246e-01
7.739999389648437500e+01 1.097999954223632812e+02 9.952340126037597656e-01
8.099999237060546875e+01 1.097999954223632812e+02 9.934376478195190430e-01
8.459999847412109375e+01 1.097999954223632812e+02 9.768309593200683594e-01
8.819999694824218750e+01 1.097999954223632812e+02 9.909220933914184570e-01
9.180000305175781250e+01 1.097999954223632812e+02 9.831023216247558594e-01
9.540000152587890625e+01 1.097999954223632812e+02 9.692300558090209961e-01
9.900000000000000000e+01 1.097999954223632812e+02 9.672588109970092773e-01
1.026000061035156250e+02 1.097999954223632812e+02 9.669847488403320312e-01
1.061999969482421875e+02 1.097999954223632812e+02 9.580010771751403809e-01
1.097999954223632812e+02 1.097999954223632812e+02 9.513213634490966797e-01
1.133999938964843750e+02 1.097999954223632812e+02 9.398416280746459961e-01
1.170000076293945312e+02 1.097999954223632812e+02 9.172813892364501953e-01
1.205999984741210938e+02 1.097999954223632812e+02 9.069470167160034180e-01
1.241999893188476562e+02 1.097999954223632812e+02 8.866928219795227051e-01
1.277999954223632812e+02 1.097999954223632812e+02 8.699336051940917969e-01
1.313999938964843750e+02 1.097999954223632812e+02 8.435856103897094727e-01
1.350000000000000000e+02 1.097999954223632812e+02 8.092455863952636719e-01
1.385999908447265625e+02 1.097999954223632812e+02 7.844235301017761230e-01
1.421999969482421875e+02 1.097999954223632812e+02 7.633039355278015137e-01
1.458000030517578125e+02 1.097999954223632812e+02 7.312130331993103027e-01
1.494000091552734375e+02 1.097999954223632812e+02 7.019412517547607422e-01
1.530000000000000000e+02 1.097999954223632812e+02 6.730608344078063965e-01
1.565999908447265625e+02 1.097999954223632812e+02 6.435101628303527832e-01
1.601999969482421875e+02 1.097999954223632812e+02 6.016259193420410156e-01
1.638000030517578125e+02 1.097999954223632812e+02 5.862292051315307617e-01
1.673999938964843750e+02 1.097999954223632812e+02 5.660416483879089355e-01
1.710000000000000000e+02 1.097999954223632812e+02 5.761377215385437012e-01
1.746000061035156250e+02 1.097999954223632812e+02 5.390126109123229980e-01
1.782000122070312500e+02 1.097999954223632812e+02 5.487036108970642090e-01
1.800000071525573730e+00 1.133999938964843750e+02 4.462308287620544434e-01
5.399999618530273438e+00 1.133999938964843750e+02 4.462016820907592773e-01
9.000000000000000000e+00 1.133999938964843750e+02 4.457995891571044922e-01
1.260000038146972656e+01 1.133999938964843750e+02 4.563622474670410156e-01
1.619999885559082031e+01 1.133999938964843750e+02 4.817757010459899902e-01
1.979999923706054688e+01 1.133999938964843750e+02 4.971378743648529053e-01
2.339999961853027344e+01 1.133999938964843750e+02 5.167472958564758301e-01
2.700000000000000000e+01 1.133999938964843750e+02 5.422564744949340820e-01
3.059999656677246094e+01 1.133999938964843750e+02 5.833569765090942383e-01
3.419999694824218750e+01 1.133999938964843750e+02 6.168223023414611816e-01
3.779999923706054688e+01 1.133999938964843750e+02 6.701264381408691406e-01
4.139999771118164062e+01 1.133999938964843750e+02 6.994614601135253906e-01
4.500000000000000000e+01 1.133999938964843750e+02 7.468402385711669922e-01
4.859999847412109375e+01 1.133999938964843750e+02 7.911337614059448242e-01
5.219999694824218750e+01 1.133999938964843750e+02 8.417789936065673828e-01
5.579999923706054688e+01 1.133999938964843750e+02 8.756235837936401367e-01
5.939999771118164062e+01 1.133999938964843750e+02 9.147652983665466309e-01
6.299999618530273438e+01 1.133999938964843750e+02 9.540817737579345703e-01
6.659999847412109375e+01 1.133999938964843750e+02 9.821087718009948730e-01
7.019999694824218750e+01 1.133999938964843750e+02 9.880368113517761230e-01
7.380000305175781250e+01 1.133999938964843750e+02 9.838675260543823242e-01
7.739999389648437500e+01 1.133999938964843750e+02 1.011789321899414062e+00
8.099999237060546875e+01 1.133999938964843750e+02 9.902676343917846680e-01
8.459999847412109375e+01 1.133999938964843750e+02 9.875228404998779297e-01
8.819999694824218750e+01 1.133999938964843750e+02 9.865952730178833008e-01
9.180000305175781250e+01 1.133999938964843750e+02 9.958955049514770508e-01
9.540000152587890625e+01 1.133999938964843750e+02 9.847378730773925781e-01
9.900000000000000000e+01 1.133999938964843750e+02 9.992564320564270020e-01
1.026000061035156250e+02 1.133999938964843750e+02 9.887320995330810547e-01
1.061999969482421875e+02 1.133999938964843750e+02 9.835919737815856934e-01
1.097999954223632812e+02 1.133999938964843750e+02 9.712594151496887207e-01
1.133999938964843750e+02 1.133999938964843750e+02 9.406880736351013184e-01
1.170000076293945312e+02 1.133999938964843750e+02 9.264698624610900879e-01
1.205999984741210938e+02 1.133999938964843750e+02 9.289850592613220215e-01
1.241999893188476562e+02 1.133999938964843750e+02 8.992791175842285156e-01
1.277999954223632812e+02 1.133999938964843750e+02 8.662502765655517578e-01
1.313999938964843750e+02 1.133999938964843750e+02 8.510031104087829590e-01
1.350000000000000000e+02 1.133999938964843750e+02 8.181267976760864258e-01
1.385999908447265625e+02 1.133999938964843750e+02 8.046678304672241211e-01
1.421999969482421875e+02 1.133999938964843750e+02 7.694870829582214355e-01
1.458000030517578125e+02 1.133999938964843750e+02 7.308441400527954102e-01
1.494000091552734375e+02 1.133999938964843750e+02 6.870786547660827637e-01
1.530000000000000000e+02 1.133999938964843750e+02 6.662767529487609863e-01
1.565999908447265625e+02 1.133999938964843750e+02 6.375234723091125488e-01
1.601999969482421875e+02 1.133999938964843750e+02 6.001527309417724609e-01
1.638000030517578125e+02 1.133999938964843750e+02 5.936149358749389648e-01
1.673999938964843750e+02 1.133999938964843750e+02 5.774059891700744629e-01
1.710000000000000000e+02 1.133999938964843750e+02 5.765078067779541016e-01
1.746000061035156250e+02 1.133999938964843750e+02 5.579168200492858887e-01
1.782000122070312500e+02 1.133999938964843750e+02 5.478951334953308105e-01
1.800000071525573730e+00 1.170000076293945312e+02 4.330941140651702881e-01
5.399999618530273438e+00 1.170000076293945312e+02 4.686551094055175781e-01
9.000000000000000000e+00 1.170000076293945312e+02 4.563463330268859863e-01
1.260000038146972656e+01 1.170000076293945312e+02 4.621448218822479248e-01
1.619999885559082031e+01 1.170000076293945312e+02 4.717769622802734375e-01
1.979999923706054688e+01 1.170000076293945312e+02 4.908752143383026123e-01
2.339999961853027344e+01 1.170000076293945312e+02 5.158528089523315430e-01
2.700000000000000000e+01 1.170000076293945312e+02 5.392342805862426758e-01
3.059999656677246094e+01 1.170000076293945312e+02 5.715507864952087402e-01
3.419999694824218750e+01 1.170000076293945312e+02 6.075888872146606445e-01
3.779999923706054688e+01 1.170000076293945312e+02 6.565315723419189453e-01
4.139999771118164062e+01 1.170000076293945312e+02 7.017550468444824219e-01
4.500000000000000000e+01 1.170000076293945312e+02 7.380603551864624023e-01
4.859999847412109375e+01 1.170000076293945312e+02 7.913038134574890137e-01
5.219999694824218750e+01 1.170000076293945312e+02 8.303260803222656250e-01
5.579999923706054688e+01 1.170000076293945312e+02 8.781943917274475098e-01
5.939999771118164062e+01 1.170000076293945312e+02 9.136561155319213867e-01
6.299999618530273438e+01 1.170000076293945312e+02 9.390475749969482422e-01
6.659999847412109375e+01 1.170000076293945312e+02 9.735774993896484375e-01
7.019999694824218750e+01 1.170000076293945312e+02 9.869323372840881348e-01
7.380000305175781250e+01 1.170000076293945312e+02 9.963854551315307617e-01
7.739999389648437500e+01 1.170000076293945312e+02 9.977250099182128906e-01
8.099999237060546875e+01 1.170000076293945312e+02 1.005471944808959961e+00
8.459999847412109375e+01 1.170000076293945312e+02 1.003771424293518066e+00
8.819999694824218750e+01 1.170000076293945312e+02 1.006400704383850098e+00
9.180000305175781250e+01 1.170000076293945312e+02 1.008887052536010742e+00
9.540000152587890625e+01 1.170000076293945312e+02 1.001832127571105957e+00
9.900000000000000000e+01 1.170000076293945312e+02 1.003259778022766113e+00
1.026000061035156250e+02 1.170000076293945312e+02 1.007183432579040527e+00
1.061999969482421875e+02 1.170000076293945312e+02 1.006511449813842773e+00
1.097999954223632812e+02 1.170000076293945312e+02 9.883068203926086426e-01
1.133999938964843750e+02 1.170000076293945312e+02 9.730854034423828125e-01
1.170000076293945312e+02 1.170000076293945312e+02 9.655542373657226562e-01
1.205999984741210938e+02 1.170000076293945312e+02 9.416087269783020020e-01
1.241999893188476562e+02 1.170000076293945312e+02 9.164088368415832520e-01
1.277999954223632812e+02 1.170000076293945312e+02 8.865506052970886230e-01
1.313999938964843750e+02 1.170000076293945312e+02 8.670902252197265625e-01
1.350000000000000000e+02 1.170000076293945312e+02 8.410211801528930664e-01
1.385999908447265625e+02 1.170000076293945312e+02 8.147917389869689941e-01
1.421999969482421875e+02 1.170000076293945312e+02 7.796897292137145996e-01
1.458000030517578125e+02 1.170000076293945312e+02 7.223639488220214844e-01
1.494000091552734375e+02 1.170000076293945312e+02 6.928430795669555664e-01
1.530000000000000000e+02 1.170000076293945312e+02 6.727511882781982422e-01
1.565999908447265625e+02 1.170000076293945312e+02 6.302645802497863770e-01
1.601999969482421875e+02 1.170000076293945312e+02 6.179528236389160156e-01
1.638000030517578125e+02 1.170000076293945312e+02 5.839981436729431152e-01
1.673999938964843750e+02 1.170000076293945312e+02 5.841007232666015625e-01
1.710000000000000000e+02 1.170000076293945312e+02 5.664087533950805664e-01
1.746000061035156250e+02 1.170000076293945312e+02 5.516670346260070801e-01
1.782000122070312500e+02 1.170000076293945312e+02 5.887435078620910645e-01
1.800000071525573730e+00 1.205999984741210938e+02 4.229632019996643066e-01
5.399999618530273438e+00 1.205999984741210938e+02 4.423168897628784180e-01
9.000000000000000000e+00 1.205999984741210938e+02 4.532487392425537109e-01
1.260000038146972656e+01 1.205999984741210938e+02 4.362888634204864502e-01
1.619999885559082031e+01 1.205999984741210938e+02 4.742023646831512451e-01
1.979999923706054688e+01 1.205999984741210938e+02 4.896129965782165527e-01
2.339999961853027344e+01 1.205999984741210938e+02 5.095662474632263184e-01
2.700000000000000000e+01 1.205999984741210938e+02 5.460374355316162109e-01
3.059999656677246094e+01 1.205999984741210938e+02 5.818624496459960938e-01
3.419999694824218750e+01 1.205999984741210938e+02 5.978122949600219727e-01
3.779999923706054688e+01 1.205999984741210938e+02 6.654753684997558594e-01
4.139999771118164062e+01 1.205999984741210938e+02 6.909095048904418945e-01
4.500000000000000000e+01 1.205999984741210938e+02 7.378886938095092773e-01
4.859999847412109375e+01 1.205999984741210938e+02 7.856142520904541016e-01
5.219999694824218750e+01 1.205999984741210938e+02 8.244232535362243652e-01
5.579999923706054688e+01 1.205999984741210938e+02 8.646183013916015625e-01
5.939999771118164062e+01 1.205999984741210938e+02 9.104547500610351562e-01
6.299999618530273438e+01 1.205999984741210938e+02 9.339779615402221680e-01
6.659999847412109375e+01 1.205999984741210938e+02 9.603531956672668457e-01
7.019999694824218750e+01 1.205999984741210938e+02 1.000985741615295410e+00
7.380000305175781250e+01 1.205999984741210938e+02 1.007820963859558105e+00
7.739999389648437500e+01 1.205999984741210938e+02 1.009423494338989258e+00
8.099999237060546875e+01 1.205999984741210938e+02 1.033212780952453613e+00
8.459999847412109375e+01 1.205999984741210938e+02 1.028356075286865234e+00
8.819999694824218750e+01 1.205999984741210938e+02 1.026805162429809570e+00
9.180000305175781250e+01 1.205999984741210938e+02 1.037399053573608398e+00
9.540000152587890625e+01 1.205999984741210938e+02 1.037440896034240723e+00
9.900000000000000000e+01 1.205999984741210938e+02 1.034879207611083984e+00
1.026000061035156250e+02 1.205999984741210938e+02 1.014919161796569824e+00
1.061999969482421875e+02 1.205999984741210938e+02 1.028407335281372070e+00
1.097999954223632812e+02 1.205999984741210938e+02 1.006446361541748047e+00
1.133999938964843750e+02 1.205999984741210938e+02 9.959736466407775879e-01
1.170000076293945312e+02 1.205999984741210938e+02 9.661089181900024414e-01
1.205999984741210938e+02 1.205999984741210938e+02 9.560586214065551758e-01
1.241999893188476562e+02 1.205999984741210938e+02 9.464606642723083496e-01
1.277999954223632812e+02 1.205999984741210938e+02 8.973672986030578613e-01
1.313999938964843750e+02 1.205999984741210938e+02 8.662195801734924316e-01
1.350000000000000000e+02 1.205999984741210938e+02 8.344485759735107422e-01
1.385999908447265625e+02 1.205999984741210938e+02 7.996683716773986816e-01
1.421999969482421875e+02 1.205999984741210938e+02 7.702112197875976562e-01
1.458000030517578125e+02 1.205999984741210938e+02 7.338364720344543457e-01
1.494000091552734375e+02 1.205999984741210938e+02 7.134193778038024902e-01
1.530000000000000000e+02 1.205999984741210938e+02 6.741715669631958008e-01
1.565999908447265625e+02 1.205999984741210938e+02 6.321341395378112793e-01
1.601999969482421875e+02 1.205999984741210938e+02 5.983031988143920898e-01
1.638000030517578125e+02 1.205999984741210938e+02 5.864912867546081543e-01
1.673999938964843750e+02 1.205999984741210938e+02 5.784433484077453613e-01
1.710000000000000000e+02 1.205999984741210938e+02 5.660776495933532715e-01
1.746000061035156250e+02 1.205999984741210938e+02 5.506877899169921875e-01
1.782000122070312500e+02 1.205999984741210938e+02 5.743248462677001953e-01
1.800000071525573730e+00 1.241999893188476562e+02 4.509813785552978516e-01
5.399999618530273438e+00 1.241999893188476562e+02 4.367608428001403809e-01
9.000000000000000000e+00 1.241999893188476562e+02 4.454384744167327881e-01
1.260000038146972656e+01 1.241999893188476562e+02 4.729968607425689697e-01
1.619999885559082031e+01 1.241999893188476562e+02 4.733141958713531494e-01
1.979999923706054688e+01 1.241999893188476562e+02 4.879452586174011230e-01
2.339999961853027344e+01 1.241999893188476562e+02 5.248786807060241699e-01
2.700000000000000000e+01 1.241999893188476562e+02 5.337206125259399414e-01
3.059999656677246094e+01 1.241999893188476562e+02 5.699856281280517578e-01
3.419999694824218750e+01 1.241999893188476562e+02 6.133306026458740234e-01
3.779999923706054688e+01 1.241999893188476562e+02 6.452542543411254883e-01
4.139999771118164062e+01 1.241999893188476562e+02 6.823732852935791016e-01
4.500000000000000000e+01 1.241999893188476562e+02 7.359299063682556152e-01
4.859999847412109375e+01 1.241999893188476562e+02 7.829774618148803711e-01
5.219999694824218750e+01 1.241999893188476562e+02 8.259064555168151855e-01
5.579999923706054688e+01 1.241999893188476562e+02 8.793027997016906738e-01
5.939999771118164062e+01 1.241999893188476562e+02 9.048352837562561035e-01
6.299999618530273438e+01 1.241999893188476562e+02 9.406565427780151367e-01
6.659999847412109375e+01 1.241999893188476562e+02 9.643445611000061035e-01
7.019999694824218750e+01 1.241999893188476562e+02 9.939653873443603516e-01
7.380000305175781250e+01 1.241999893188476562e+02 1.017031311988830566e+00
7.739999389648437500e+01 1.241999893188476562e+02 1.029097795486450195e+00
8.099999237060546875e+01 1.241999893188476562e+02 1.030585646629333496e+00
8.459999847412109375e+01 1.241999893188476562e+02 1.044353961944580078e+00
8.819999694824218750e+01 1.241999893188476562e+02 1.053795933723449707e+00
9.180000305175781250e+01 1.241999893188476562e+02 1.055674910545349121e+00
9.540000152587890625e+01 1.241999893188476562e+02 1.053753495216369629e+00
9.900000000000000000e+01 1.241999893188476562e+02 1.059412479400634766e+00
1.026000061035156250e+02 1.241999893188476562e+02 1.055950403213500977e+00
1.061999969482421875e+02 1.241999893188476562e+02 1.049902677536010742e+00
1.097999954223632812e+02 1.241999893188476562e+02 1.041247963905334473e+00
1.133999938964843750e+02 1.241999893188476562e+02 1.023803114891052246e+00
1.170000076293945312e+02 1.241999893188476562e+02 1.001366257667541504e+00
1.205999984741210938e+02 1.241999893188476562e+02 9.703149795532226562e-01
1.241999893188476562e+02 1.241999893188476562e+02 9.562889933586120605e-01
1.277999954223632812e+02 1.241999893188476562e+02 9.167732000350952148e-01
1.313999938964843750e+02 1.241999893188476562e+02 8.808758258819580078e-01
1.350000000000000000e+02 1.241999893188476562e+02 8.574038147926330566e-01
1.385999908447265625e+02 1.241999893188476562e+02 8.137783408164978027e-01
1.421999969482421875e+02 1.241999893188476562e+02 7.698839902877807617e-01
1.458000030517578125e+02 1.241999893188476562e+02 7.220181822776794434e-01
1.494000091552734375e+02 1.241999893188476562e+02 7.073658704757690430e-01
1.530000000000000000e+02 1.241999893188476562e+02 6.674600839614868164e-01
1.565999908447265625e+02 1.241999893188476562e+02 6.326460242271423340e-01
1.601999969482421875e+02 1.241999893188476562e+02 6.100955009460449219e-01
1.638000030517578125e+02 1.241999893188476562e+02 5.877864956855773926e-01
1.673999938964843750e+02 1.241999893188476562e+02 5.725988149642944336e-01
1.710000000000000000e+02 1.241999893188476562e+02 5.751044154167175293e-01
1.746000061035156250e+02 1.241999893188476562e+02 5.773590803146362305e-01
1.782000122070312500e+02 1.241999893188476562e+02 5.740678906440734863e-01
1.800000071525573730e+00 1.277999954223632812e+02 4.406327903270721436e-01
5.399999618530273438e+00 1.277999954223632812e+02 4.381055831909179688e-01
9.000000000000000000e+00 1.277999954223632812e+02 4.318776130676269531e-01
1.260000038146972656e+01 1.277999954223632812e+02 4.610846340656280518e-01
1.619999885559082031e+01 1.277999954223632812e+02 4.600038528442382812e-01
1.979999923706054688e+01 1.277999954223632812e+02 4.922009110450744629e-01
2.339999961853027344e+01 1.277999954223632812e+02 5.032197237014770508e-01
2.700000000000000000e+01 1.277999954223632812e+02 5.488683581352233887e-01
3.059999656677246094e+01 1.277999954223632812e+02 5.806075930595397949e-01
3.419999694824218750e+01 1.277999954223632812e+02 6.011086106300354004e-01
3.779999923706054688e+01 1.277999954223632812e+02 6.442852616310119629e-01
4.139999771118164062e+01 1.277999954223632812e+02 6.810441613197326660e-01
4.500000000000000000e+01 1.277999954223632812e+02 7.414557933807373047e-01
4.859999847412109375e+01 1.277999954223632812e+02 7.810323238372802734e-01
5.219999694824218750e+01 1.277999954223632812e+02 8.349287509918212891e-01
5.579999923706054688e+01 1.277999954223632812e+02 8.723672032356262207e-01
5.939999771118164062e+01 1.277999954223632812e+02 9.061563014984130859e-01
6.299999618530273438e+01 1.277999954223632812e+02 9.571052193641662598e-01
6.659999847412109375e+01 1.277999954223632812e+02 9.661490321159362793e-01
7.019999694824218750e+01 1.277999954223632812e+02 9.997241497039794922e-01
7.380000305175781250e+01 1.277999954223632812e+02 1.032437086105346680e+00
7.739999389648437500e+01 1.277999954223632812e+02 1.047857046127319336e+00
8.099999237060546875e+01 1.277999954223632812e+02 1.068754553794860840e+00
8.459999847412109375e+01 1.277999954223632812e+02 1.082323670387268066e+00
8.819999694824218750e+01 1.277999954223632812e+02 1.099644541740417480e+00
9.180000305175781250e+01 1.277999954223632812e+02 1.097898840904235840e+00
9.540000152587890625e+01 1.277999954223632812e+02 1.094390511512756348e+00
9.900000000000000000e+01 1.277999954223632812e+02 1.096173405647277832e+00
1.026000061035156250e+02 1.277999954223632812e+02 1.093208789825439453e+00
1.061999969482421875e+02 1.277999954223632812e+02 1.076981782913208008e+00
1.097999954223632812e+02 1.277999954223632812e+02 1.070106029510498047e+00
1.133999938964843750e+02 1.277999954223632812e+02 1.045041680335998535e+00
1.170000076293945312e+02 1.277999954223632812e+02 1.041902542114257812e+00
1.205999984741210938e+02 1.277999954223632812e+02 1.010170459747314453e+00
1.241999893188476562e+02 1.277999954223632812e+02 9.782751202583312988e-01
1.277999954223632812e+02 1.277999954223632812e+02 9.388035535812377930e-01
1.313999938964843750e+02 1.277999954223632812e+02 8.903577327728271484e-01
1.350000000000000000e+02 1.277999954223632812e+02 8.582573533058166504e-01
1.385999908447265625e+02 1.277999954223632812e+02 8.168375492095947266e-01
1.421999969482421875e+02 1.277999954223632812e+02 7.714979052543640137e-01
1.458000030517578125e+02 1.277999954223632812e+02 7.424825429916381836e-01
1.494000091552734375e+02 1.277999954223632812e+02 6.980825662612915039e-01
1.530000000000000000e+02 1.277999954223632812e+02 6.697822809219360352e-01
1.565999908447265625e+02 1.277999954223632812e+02 6.378095149993896484e-01
1.601999969482421875e+02 1.277999954223632812e+02 5.985811948776245117e-01
1.638000030517578125e+02 1.277999954223632812e+02 5.607423782348632812e-01
1.673999938964843750e+02 1.277999954223632812e+02 5.748737454414367676e-01
1.710000000000000000e+02 1.277999954223632812e+02 5.680950284004211426e-01
1.746000061035156250e+02 1.277999954223632812e+02 5.308751463890075684e-01
1.782000122070312500e+02 1.277999954223632812e+02 5.684199333190917969e-01
1.800000071525573730e+00 1.313999938964843750e+02 4.349022507667541504e-01
5.399999618530273438e+00 1.313999938964843750e+02 4.331044852733612061e-01
9.000000000000000000e+00 1.313999938964843750e+02 4.520775079727172852e-01
1.260000038146972656e+01 1.313999938964843750e+02 4.685938954353332520e-01
1.619999885559082031e+01 1.313999938964843750e+02 4.696806669235229492e-01
1.979999923706054688e+01 1.313999938964843750e+02 5.031361579895019531e-01
2.339999961853027344e+01 1.313999938964843750e+02 5.124512314796447754e-01
2.700000000000000000e+01 1.313999938964843750e+02 5.518031716346740723e-01
3.059999656677246094e+01 1.313999938964843750e+02 5.803381204605102539e-01
3.419999694824218750e+01 1.313999938964843750e+02 6.113318204879760742e-01
3.779999923706054688e+01 1.313999938964843750e+02 6.546106338500976562e-01
4.139999771118164062e+01 1.313999938964843750e+02 7.141252756118774414e-01
4.500000000000000000e+01 1.313999938964843750e+02 7.317125797271728516e-01
4.859999847412109375e+01 1.313999938964843750e+02 7.887703776359558105e-01
5.219999694824218750e+01 1.313999938964843750e+02 8.280840516090393066e-01
5.579999923706054688e+01 1.313999938964843750e+02 8.760654926300048828e-01
5.939999771118164062e+01 1.313999938964843750e+02 9.176264405250549316e-01
6.299999618530273438e+01 1.313999938964843750e+02 9.561965465545654297e-01
6.659999847412109375e+01 1.313999938964843750e+02 9.922630786895751953e-01
7.019999694824218750e+01 1.313999938964843750e+02 1.022173047065734863e+00
7.380000305175781250e+01 1.313999938964843750e+02 1.056358814239501953e+00
7.739999389648437500e+01 1.313999938964843750e+02 1.074029922485351562e+00
8.099999237060546875e+01 1.313999938964843750e+02 1.116281747817993164e+00
8.459999847412109375e+01 1.313999938964843750e+02 1.117755651473999023e+00
8.819999694824218750e+01 1.313999938964843750e+02 1.131855368614196777e+00
9.180000305175781250e+01 1.313999938964843750e+02 1.143486618995666504e+00
9.540000152587890625e+01 1.313999938964843750e+02 1.143478393554687500e+00
9.900000000000000000e+01 1.313999938964843750e+02 1.132866501808166504e+00
1.026000061035156250e+02 1.313999938964843750e+02 1.127846121788024902e+00
1.061999969482421875e+02 1.313999938964843750e+02 1.110107779502868652e+00
1.097999954223632812e+02 1.313999938964843750e+02 1.106027603149414062e+00
1.133999938964843750e+02 1.313999938964843750e+02 1.091671109199523926e+00
1.170000076293945312e+02 1.313999938964843750e+02 1.066208243370056152e+00
1.205999984741210938e+02 1.313999938964843750e+02 1.033663868904113770e+00
1.241999893188476562e+02 1.313999938964843750e+02 1.000853300094604492e+00
1.277999954223632812e+02 1.313999938964843750e+02 9.541653394699096680e-01
1.313999938964843750e+02 1.313999938964843750e+02 9.155201911926269531e-01
1.350000000000000000e+02 1.313999938964843750e+02 8.786367774009704590e-01
1.385999908447265625e+02 1.313999938964843750e+02 8.400592207908630371e-01
1.421999969482421875e+02 1.313999938964843750e+02 7.915744781494140625e-01
1.458000030517578125e+02 1.313999938964843750e+02 7.419686317443847656e-01
1.494000091552734375e+02 1.313999938964843750e+02 7.016790509223937988e-01
1.530000000000000000e+02 1.313999938964843750e+02 6.632595062255859375e-01
1.565999908447265625e+02 1.313999938964843750e+02 6.413077712059020996e-01
1.601999969482421875e+02 1.313999938964843750e+02 5.964313149452209473e-01
1.638000030517578125e+02 1.313999938964843750e+02 5.863354206085205078e-01
1.673999938964843750e+02 1.313999938964843750e+02 5.883471369743347168e-01
1.710000000000000000e+02 1.313999938964843750e+02 5.483894348144531250e-01
1.746000061035156250e+02 1.313999938964843750e+02 5.729891061782836914e-01
1.782000122070312500e+02 1.313999938964843750e+02 5.357210040092468262e-01
1.800000071525573730e+00 1.350000000000000000e+02 4.238579869270324707e-01
5.399999618530273438e+00 1.350000000000000000e+02 4.554196000099182129e-01
9.000000000000000000e+00 1.350000000000000000e+02 4.610366821289062500e-01
1.260000038146972656e+01 1.350000000000000000e+02 4.578773677349090576e-01
1.619999885559082031e+01 1.350000000000000000e+02 4.729318320751190186e-01
1.979999923706054688e+01 1.350000000000000000e+02 4.987579286098480225e-01
2.339999961853027344e+01 1.350000000000000000e+02 5.049210190773010254e-01
2.700000000000000000e+01 1.350000000000000000e+02 5.553449988365173340e-01
3.059999656677246094e+01 1.350000000000000000e+02 5.938766598701477051e-01
3.419999694824218750e+01 1.350000000000000000e+02 6.196264028549194336e-01
3.779999923706054688e+01 1.350000000000000000e+02 6.521010994911193848e-01
4.139999771118164062e+01 1.350000000000000000e+02 6.945174336433410645e-01
4.500000000000000000e+01 1.350000000000000000e+02 7.531275153160095215e-01
4.859999847412109375e+01 1.350000000000000000e+02 7.854014039039611816e-01
5.219999694824218750e+01 1.350000000000000000e+02 8.412878513336181641e-01
5.579999923706054688e+01 1.350000000000000000e+02 8.869985342025756836e-01
5.939999771118164062e+01 1.350000000000000000e+02 9.343455433845520020e-01
6.299999618530273438e+01 1.350000000000000000e+02 9.797061085700988770e-01
6.659999847412109375e+01 1.350000000000000000e+02 1.021774291992187500e+00
7.019999694824218750e+01 1.350000000000000000e+02 1.053856968879699707e+00
7.380000305175781250e+01 1.350000000000000000e+02 1.089003682136535645e+00
7.739999389648437500e+01 1.350000000000000000e+02 1.124598145484924316e+00
8.099999237060546875e+01 1.350000000000000000e+02 1.156500935554504395e+00
8.459999847412109375e+01 1.350000000000000000e+02 1.164203643798828125e+00
8.819999694824218750e+01 1.350000000000000000e+02 1.180105090141296387e+00
9.180000305175781250e+01 1.350000000000000000e+02 1.196822881698608398e+00
9.540000152587890625e+01 1.350000000000000000e+02 1.193034648895263672e+00
9.900000000000000000e+01 1.350000000000000000e+02 1.179976940155029297e+00
1.026000061035156250e+02 1.350000000000000000e+02 1.168410658836364746e+00
1.061999969482421875e+02 1.350000000000000000e+02 1.146227836608886719e+00
1.097999954223632812e+02 1.350000000000000000e+02 1.133900403976440430e+00
1.133999938964843750e+02 1.350000000000000000e+02 1.119244456291198730e+00
1.170000076293945312e+02 1.350000000000000000e+02 1.097589254379272461e+00
1.205999984741210938e+02 1.350000000000000000e+02 1.058318614959716797e+00
1.241999893188476562e+02 1.350000000000000000e+02 1.027313113212585449e+00
1.277999954223632812e+02 1.350000000000000000e+02 9.906393289566040039e-01
1.313999938964843750e+02 1.350000000000000000e+02 9.331023097038269043e-01
1.350000000000000000e+02 1.350000000000000000e+02 9.020975828170776367e-01
1.385999908447265625e+02 1.350000000000000000e+02 8.523925542831420898e-01
1.421999969482421875e+02 1.350000000000000000e+02 8.017033934593200684e-01
1.458000030517578125e+02 1.350000000000000000e+02 7.422708868980407715e-01
1.494000091552734375e+02 1.350000000000000000e+02 7.119490504264831543e-01
1.530000000000000000e+02 1.350000000000000000e+02 6.666444540023803711e-01
1.565999908447265625e+02 1.350000000000000000e+02 6.364067792892456055e-01
1.601999969482421875e+02 1.350000000000000000e+02 6.185364127159118652e-01
1.638000030517578125e+02 1.350000000000000000e+02 5.749988555908203125e-01
1.673999938964843750e+02 1.350000000000000000e+02 5.789656043052673340e-01
1.710000000000000000e+02 1.350000000000000000e+02 5.592485070228576660e-01
1.746000061035156250e+02 1.350000000000000000e+02 5.474023222923278809e-01
1.782000122070312500e+02 1.350000000000000000e+02 5.592145919799804688e-01
1.800000071525573730e+00 1.385999908447265625e+02 4.636441171169281006e-01
5.399999618530273438e+00 1.385999908447265625e+02 4.334076941013336182e-01
9.000000000000000000e+00 1.385999908447265625e+02 4.560399055480957031e-01
1.260000038146972656e+01 1.385999908447265625e+02 4.547434449195861816e-01
1.619999885559082031e+01 1.385999908447265625e+02 4.739499390125274658e-01
1.979999923706054688e+01 1.385999908447265625e+02 4.922671616077423096e-01
2.339999961853027344e+01 1.385999908447265625e+02 5.233642458915710449e-01
2.700000000000000000e+01 1.385999908447265625e+02 5.611391663551330566e-01
3.059999656677246094e+01 1.385999908447265625e+02 5.875988006591796875e-01
3.419999694824218750e+01 1.385999908447265625e+02 6.296485066413879395e-01
3.779999923706054688e+01 1.385999908447265625e+02 6.695609688758850098e-01
4.139999771118164062e+01 1.385999908447265625e+02 7.063795924186706543e-01
4.500000000000000000e+01 1.385999908447265625e+02 7.479896545410156250e-01
4.859999847412109375e+01 1.385999908447265625e+02 8.090248703956604004e-01
5.219999694824218750e+01 1.385999908447265625e+02 8.663482666015625000e-01
5.579999923706054688e+01 1.385999908447265625e+02 8.948574066162109375e-01
5.939999771118164062e+01 1.385999908447265625e+02 9.471635222434997559e-01
6.299999618530273438e+01 1.385999908447265625e+02 9.906681776046752930e-01
6.659999847412109375e+01 1.385999908447265625e+02 1.053659796714782715e+00
7.019999694824218750e+01 1.385999908447265625e+02 1.087855815887451172e+00
7.380000305175781250e+01 1.385999908447265625e+02 1.119519114494323730e+00
7.739999389648437500e+01 1.385999908447265625e+02 1.168898105621337891e+00
8.099999237060546875e+01 1.385999908447265625e+02 1.187861680984497070e+00
8.459999847412109375e+01 1.385999908447265625e+02 1.213593363761901855e+00
8.819999694824218750e+01 1.385999908447265625e+02 1.217448353767395020e+00
9.180000305175781250e+01 1.385999908447265625e+02 1.233643770217895508e+00
9.540000152587890625e+01 1.385999908447265625e+02 1.242978096008300781e+00
9.900000000000000000e+01 1.385999908447265625e+02 1.239715814590454102e+00
1.026000061035156250e+02 1.385999908447265625e+02 1.215669393539428711e+00
1.061999969482421875e+02 1.385999908447265625e+02 1.188910245895385742e+00
1.097999954223632812e+02 1.385999908447265625e+02 1.186384558677673340e+00
1.133999938964843750e+02 1.385999908447265625e+02 1.156906366348266602e+00
1.170000076293945312e+02 1.385999908447265625e+02 1.130965828895568848e+00
1.205999984741210938e+02 1.385999908447265625e+02 1.103092789649963379e+00
1.241999893188476562e+02 1.385999908447265625e+02 1.050772666931152344e+00
1.277999954223632812e+02 1.385999908447265625e+02 1.010114550590515137e+00
1.313999938964843750e+02 1.385999908447265625e+02 9.607888460159301758e-01
1.350000000000000000e+02 1.385999908447265625e+02 9.137707352638244629e-01
1.385999908447265625e+02 1.385999908447265625e+02 8.709762096405029297e-01
1.421999969482421875e+02 1.385999908447265625e+02 8.213787078857421875e-01
1.458000030517578125e+02 1.385999908447265625e+02 7.571240067481994629e-01
1.494000091552734375e+02 1.385999908447265625e+02 7.156772613525390625e-01
1.530000000000000000e+02 1.385999908447265625e+02 6.735671758651733398e-01
1.565999908447265625e+02 1.385999908447265625e+02 6.487823724746704102e-01
1.601999969482421875e+02 1.385999908447265625e+02 6.104648709297180176e-01
1.638000030517578125e+02 1.385999908447265625e+02 5.932489037513732910e-01
1.673999938964843750e+02 1.385999908447265625e+02 5.662139654159545898e-01
1.710000000000000000e+02 1.385999908447265625e+02 5.644887685775756836e-01
1.746000061035156250e+02 1.385999908447265625e+02 5.462375283241271973e-01
1.782000122070312500e+02 1.385999908447265625e+02 5.614538788795471191e-01
1.800000071525573730e+00 1.421999969482421875e+02 4.257822334766387939e-01
5.399999618530273438e+00 1.421999969482421875e+02 4.671452343463897705e-01
9.000000000000000000e+00 1.421999969482421875e+02 4.591571688652038574e-01
1.260000038146972656e+01 1.421999969482421875e+02 4.652695357799530029e-01
1.619999885559082031e+01 1.421999969482421875e+02 4.843882024288177490e-01
1.979999923706054688e+01 1.421999969482421875e+02 4.948767423629760742e-01
2.339999961853027344e+01 1.421999969482421875e+02 5.248534083366394043e-01
2.700000000000000000e+01 1.421999969482421875e+02 5.665757656097412109e-01
3.059999656677246094e+01 1.421999969482421875e+02 5.987862348556518555e-01
3.419999694824218750e+01 1.421999969482421875e+02 6.256771683692932129e-01
3.779999923706054688e+01 1.421999969482421875e+02 6.685804724693298340e-01
4.139999771118164062e+01 1.421999969482421875e+02 7.128508090972900391e-01
4.500000000000000000e+01 1.421999969482421875e+02 7.589114904403686523e-01
4.859999847412109375e+01 1.421999969482421875e+02 8.265525102615356445e-01
5.219999694824218750e+01 1.421999969482421875e+02 8.772921562194824219e-01
5.579999923706054688e+01 1.421999969482421875e+02 9.210835099220275879e-01
5.939999771118164062e+01 1.421999969482421875e+02 9.613993167877197266e-01
6.299999618530273438e+01 1.421999969482421875e+02 1.014726758003234863e+00
6.659999847412109375e+01 1.421999969482421875e+02 1.070616483688354492e+00
7.019999694824218750e+01 1.421999969482421875e+02 1.128793120384216309e+00
7.380000305175781250e+01 1.421999969482421875e+02 1.166061878204345703e+00
7.739999389648437500e+01 1.421999969482421875e+02 1.197477698326110840e+00
8.099999237060546875e+01 1.421999969482421875e+02 1.231226444244384766e+00
8.459999847412109375e+01 1.421999969482421875e+02 1.249742150306701660e+00
8.819999694824218750e+01 1.421999969482421875e+02 1.272016763687133789e+00
9.180000305175781250e+01 1.421999969482421875e+02 1.291093230247497559e+00
9.540000152587890625e+01 1.421999969482421875e+02 1.305636167526245117e+00
9.900000000000000000e+01 1.421999969482421875e+02 1.306078076362609863e+00
1.026000061035156250e+02 1.421999969482421875e+02 1.276782631874084473e+00
1.061999969482421875e+02 1.421999969482421875e+02 1.264529705047607422e+00
1.097999954223632812e+02 1.421999969482421875e+02 1.226396679878234863e+00
1.133999938964843750e+02 1.421999969482421875e+02 1.196878433227539062e+00
1.170000076293945312e+02 1.421999969482421875e+02 1.167223691940307617e+00
1.205999984741210938e+02 1.421999969482421875e+02 1.143645048141479492e+00
1.241999893188476562e+02 1.421999969482421875e+02 1.084752321243286133e+00
1.277999954223632812e+02 1.421999969482421875e+02 1.042852759361267090e+00
1.313999938964843750e+02 1.421999969482421875e+02 9.885756969451904297e-01
1.350000000000000000e+02 1.421999969482421875e+02 9.387279748916625977e-01
1.385999908447265625e+02 1.421999969482421875e+02 8.826721906661987305e-01
1.421999969482421875e+02 1.421999969482421875e+02 8.261438012123107910e-01
1.458000030517578125e+02 1.421999969482421875e+02 7.784748673439025879e-01
1.494000091552734375e+02 1.421999969482421875e+02 7.177108526229858398e-01
1.530000000000000000e+02 1.421999969482421875e+02 6.806100606918334961e-01
1.565999908447265625e+02 1.421999969482421875e+02 6.535090804100036621e-01
1.601999969482421875e+02 1.421999969482421875e+02 6.187006831169128418e-01
1.638000030517578125e+02 1.421999969482421875e+02 5.964391231536865234e-01
1.673999938964843750e+02 1.421999969482421875e+02 5.950179100036621094e-01
1.710000000000000000e+02 1.421999969482421875e+02 5.490204095840454102e-01
1.746000061035156250e+02 1.421999969482421875e+02 5.345004796981811523e-01
1.782000122070312500e+02 1.421999969482421875e+02 5.871971845626831055e-01
1.800000071525573730e+00 1.458000030517578125e+02 4.563165903091430664e-01
5.399999618530273438e+00 1.458000030517578125e+02 4.435986876487731934e-01
9.000000000000000000e+00 1.458000030517578125e+02 4.456205070018768311e-01
1.260000038146972656e+01 1.458000030517578125e+02 4.677511155605316162e-01
1.619999885559082031e+01 1.458000030517578125e+02 4.837509393692016602e-01
1.979999923706054688e+01 1.458000030517578125e+02 4.982073903083801270e-01
2.339999961853027344e+01 1.458000030517578125e+02 5.258412361145019531e-01
2.700000000000000000e+01 1.458000030517578125e+02 5.697180032730102539e-01
3.059999656677246094e+01 1.458000030517578125e+02 6.042661666870117188e-01
3.419999694824218750e+01 1.458000030517578125e+02 6.428390145301818848e-01
3.779999923706054688e+01 1.458000030517578125e+02 6.783010363578796387e-01
4.139999771118164062e+01 1.458000030517578125e+02 7.280533313751220703e-01
4.500000000000000000e+01 1.458000030517578125e+02 7.697857618331909180e-01
4.859999847412109375e+01 1.458000030517578125e+02 8.296609520912170410e-01
5.219999694824218750e+01 1.458000030517578125e+02 8.887498974800109863e-01
5.579999923706054688e+01 1.458000030517578125e+02 9.403105974197387695e-01
5.939999771118164062e+01 1.458000030517578125e+02 9.835497736930847168e-01
6.299999618530273438e+01 1.458000030517578125e+02 1.055393099784851074e+00
6.659999847412109375e+01 1.458000030517578125e+02 1.104236245155334473e+00
7.019999694824218750e+01 1.458000030517578125e+02 1.153722167015075684e+00
7.380000305175781250e+01 1.458000030517578125e+02 1.221557021141052246e+00
7.739999389648437500e+01 1.458000030517578125e+02 1.253198981285095215e+00
8.099999237060546875e+01 1.458000030517578125e+02 1.278650522232055664e+00
8.459999847412109375e+01 1.458000030517578125e+02 1.315297126770019531e+00
8.819999694824218750e+01 1.458000030517578125e+02 1.341370344161987305e+00
9.180000305175781250e+01 1.458000030517578125e+02 1.346996426582336426e+00
9.540000152587890625e+01 1.458000030517578125e+02 1.362574458122253418e+00
9.900000000000000000e+01 1.458000030517578125e+02 1.358966350555419922e+00
1.026000061035156250e+02 1.458000030517578125e+02 1.341464757919311523e+00
1.061999969482421875e+02 1.458000030517578125e+02 1.317697405815124512e+00
1.097999954223632812e+02 1.458000030517578125e+02 1.293752670288085938e+00
1.133999938964843750e+02 1.458000030517578125e+02 1.255059719085693359e+00
1.170000076293945312e+02 1.458000030517578125e+02 1.224018454551696777e+00
1.205999984741210938e+02 1.458000030517578125e+02 1.170816063880920410e+00
1.241999893188476562e+02 1.458000030517578125e+02 1.122315049171447754e+00
1.277999954223632812e+02 1.458000030517578125e+02 1.074632644653320312e+00
1.313999938964843750e+02 1.458000030517578125e+02 1.004971265792846680e+00
1.350000000000000000e+02 1.458000030517578125e+02 9.497952461242675781e-01
1.385999908447265625e+02 1.458000030517578125e+02 9.028453826904296875e-01
1.421999969482421875e+02 1.458000030517578125e+02 8.374809622764587402e-01
1.458000030517578125e+02 1.458000030517578125e+02 7.706894874572753906e-01
1.494000091552734375e+02 1.458000030517578125e+02 7.409965395927429199e-01
1.530000000000000000e+02 1.458000030517578125e+02 6.968681812286376953e-01
1.565999908447265625e+02 1.458000030517578125e+02 6.510639190673828125e-01
1.601999969482421875e+02 1.458000030517578125e+02 6.167289018630981445e-01
1.638000030517578125e+02 1.458000030517578125e+02 5.867278575897216797e-01
1.673999938964843750e+02 1.458000030517578125e+02 5.792884826660156250e-01
1.710000000000000000e+02 1.458000030517578125e+02 5.596941113471984863e-01
1.746000061035156250e+02 1.458000030517578125e+02 5.487262010574340820e-01
1.782000122070312500e+02 1.458000030517578125e+02 5.558832287788391113e-01
1.800000071525573730e+00 1.494000091552734375e+02 4.509029388427734375e-01
5.399999618530273438e+00 1.494000091552734375e+02 4.300496280193328857e-01
9.000000000000000000e+00 1.494000091552734375e+02 4.512344598770141602e-01
1.260000038146972656e+01 1.494000091552734375e+02 4.631732106208801270e-01
1.619999885559082031e+01 1.494000091552734375e+02 4.887060225009918213e-01
1.979999923706054688e+01 1.494000091552734375e+02 5.150079131126403809e-01
2.339999961853027344e+01 1.494000091552734375e+02 5.355609655380249023e-01
2.700000000000000000e+01 1.494000091552734375e+02 5.736242532730102539e-01
3.059999656677246094e+01 1.494000091552734375e+02 6.070404052734375000e-01
3.419999694824218750e+01 1.494000091552734375e+02 6.381512284278869629e-01
3.779999923706054688e+01 1.494000091552734375e+02 6.854228377342224121e-01
4.139999771118164062e+01 1.494000091552734375e+02 7.373810410499572754e-01
4.500000000000000000e+01 1.494000091552734375e+02 7.937028408050537109e-01
4.859999847412109375e+01 1.494000091552734375e+02 8.551586866378784180e-01
5.219999694824218750e+01 1.494000091552734375e+02 8.929330706596374512e-01
5.579999923706054688e+01 1.494000091552734375e+02 9.570353627204895020e-01
5.939999771118164062e+01 1.494000091552734375e+02 1.021320223808288574e+00
6.299999618530273438e+01 1.494000091552734375e+02 1.074886918067932129e+00
6.659999847412109375e+01 1.494000091552734375e+02 1.137882471084594727e+00
7.019999694824218750e+01 1.494000091552734375e+02 1.208581566810607910e+00
7.380000305175781250e+01 1.494000091552734375e+02 1.249804854393005371e+00
7.739999389648437500e+01 1.494000091552734375e+02 1.307292103767395020e+00
8.099999237060546875e+01 1.494000091552734375e+02 1.338617205619812012e+00
8.459999847412109375e+01 1.494000091552734375e+02 1.381818532943725586e+00
8.819999694824218750e+01 1.494000091552734375e+02 1.410095334053039551e+00
9.180000305175781250e+01 1.494000091552734375e+02 1.407077550888061523e+00
9.540000152587890625e+01 1.494000091552734375e+02 1.428124427795410156e+00
9.900000000000000000e+01 1.494000091552734375e+02 1.415356040000915527e+00
1.026000061035156250e+02 1.494000091552734375e+02 1.413123726844787598e+00
1.061999969482421875e+02 1.494000091552734375e+02 1.396851181983947754e+00
1.097999954223632812e+02 1.494000091552734375e+02 1.355025649070739746e+00
1.133999938964843750e+02 1.494000091552734375e+02 1.301475644111633301e+00
1.170000076293945312e+02 1.494000091552734375e+02 1.269476294517517090e+00
1.205999984741210938e+02 1.494000091552734375e+02 1.221751689910888672e+00
1.241999893188476562e+02 1.494000091552734375e+02 1.165731072425842285e+00
1.277999954223632812e+02 1.494000091552734375e+02 1.091960430145263672e+00
1.313999938964843750e+02 1.494000091552734375e+02 1.037387967109680176e+00
1.350000000000000000e+02 1.494000091552734375e+02 9.768953323364257812e-01
1.385999908447265625e+02 1.494000091552734375e+02 9.048249721527099609e-01
1.421999969482421875e+02 1.494000091552734375e+02 8.589628338813781738e-01
1.458000030517578125e+02 1.494000091552734375e+02 7.984078526496887207e-01
1.494000091552734375e+02 1.494000091552734375e+02 7.364009618759155273e-01
1.530000000000000000e+02 1.494000091552734375e+02 6.939471960067749023e-01
1.565999908447265625e+02 1.494000091552734375e+02 6.644926667213439941e-01
1.601999969482421875e+02 1.494000091552734375e+02 6.255490779876708984e-01
1.638000030517578125e+02 1.494000091552734375e+02 5.970882177352905273e-01
1.673999938964843750e+02 1.494000091552734375e+02 5.698424577713012695e-01
1.710000000000000000e+02 1.494000091552734375e+02 5.539273023605346680e-01
1.746000061035156250e+02 1.494000091552734375e+02 5.518053174018859863e-01
1.782000122070312500e+02 1.494000091552734375e+02 5.564202070236206055e-01
1.800000071525573730e+00 1.530000000000000000e+02 4.651997983455657959e-01
5.399999618530273438e+00 1.530000000000000000e+02 4.311146140098571777e-01
9.000000000000000000e+00 1.530000000000000000e+02 4.518986046314239502e-01
1.260000038146972656e+01 1.530000000000000000e+02 4.707445204257965088e-01
1.619999885559082031e+01 1.530000000000000000e+02 4.945030808448791504e-01
1.979999923706054688e+01 1.530000000000000000e+02 5.004053115844726562e-01
2.339999961853027344e+01 1.530000000000000000e+02 5.339315533638000488e-01
2.700000000000000000e+01 1.530000000000000000e+02 5.678220391273498535e-01
3.059999656677246094e+01 1.530000000000000000e+02 6.095525026321411133e-01
3.419999694824218750e+01 1.530000000000000000e+02 6.471442580223083496e-01
3.779999923706054688e+01 1.530000000000000000e+02 6.867101788520812988e-01
4.139999771118164062e+01 1.530000000000000000e+02 7.390288710594177246e-01
4.500000000000000000e+01 1.530000000000000000e+02 8.058125972747802734e-01
4.859999847412109375e+01 1.530000000000000000e+02 8.584559559822082520e-01
5.219999694824218750e+01 1.530000000000000000e+02 9.229670763015747070e-01
5.579999923706054688e+01 1.530000000000000000e+02 9.832968711853027344e-01
5.939999771118164062e+01 1.530000000000000000e+02 1.037409663200378418e+00
6.299999618530273438e+01 1.530000000000000000e+02 1.112184405326843262e+00
6.659999847412109375e+01 1.530000000000000000e+02 1.180571436882019043e+00
7.019999694824218750e+01 1.530000000000000000e+02 1.241207361221313477e+00
7.380000305175781250e+01 1.530000000000000000e+02 1.289472937583923340e+00
7.739999389648437500e+01 1.530000000000000000e+02 1.349755883216857910e+00
8.099999237060546875e+01 1.530000000000000000e+02 1.392285466194152832e+00
8.459999847412109375e+01 1.530000000000000000e+02 1.441989898681640625e+00
8.819999694824218750e+01 1.530000000000000000e+02 1.458044171333312988e+00
9.180000305175781250e+01 1.530000000000000000e+02 1.469413876533508301e+00
9.540000152587890625e+01 1.530000000000000000e+02 1.480843901634216309e+00
9.900000000000000000e+01 1.530000000000000000e+02 1.483898997306823730e+00
1.026000061035156250e+02 1.530000000000000000e+02 1.484705805778503418e+00
1.061999969482421875e+02 1.530000000000000000e+02 1.451863169670104980e+00
1.097999954223632812e+02 1.530000000000000000e+02 1.417263269424438477e+00
1.133999938964843750e+02 1.530000000000000000e+02 1.368053555488586426e+00
1.170000076293945312e+02 1.530000000000000000e+02 1.334883332252502441e+00
1.205999984741210938e+02 1.530000000000000000e+02 1.260771274566650391e+00
1.241999893188476562e+02 1.530000000000000000e+02 1.196645736694335938e+00
1.277999954223632812e+02 1.530000000000000000e+02 1.117637515068054199e+00
1.313999938964843750e+02 1.530000000000000000e+02 1.054516792297363281e+00
1.350000000000000000e+02 1.530000000000000000e+02 9.904015064239501953e-01
1.385999908447265625e+02 1.530000000000000000e+02 9.279136657714843750e-01
1.421999969482421875e+02 1.530000000000000000e+02 8.582261800765991211e-01
1.458000030517578125e+02 1.530000000000000000e+02 8.028824329376220703e-01
1.494000091552734375e+02 1.530000000000000000e+02 7.534354329109191895e-01
1.530000000000000000e+02 1.530000000000000000e+02 6.984136700630187988e-01
1.565999908447265625e+02 1.530000000000000000e+02 6.490026116371154785e-01
1.601999969482421875e+02 1.530000000000000000e+02 6.377503871917724609e-01
1.638000030517578125e+02 1.530000000000000000e+02 5.899012088775634766e-01
1.673999938964843750e+02 1.530000000000000000e+02 5.834409594535827637e-01
1.710000000000000000e+02 1.530000000000000000e+02 5.678236484527587891e-01
1.746000061035156250e+02 1.530000000000000000e+02 5.517150759696960449e-01
1.782000122070312500e+02 1.530000000000000000e+02 5.622008442878723145e-01
1.800000071525573730e+00 1.565999908447265625e+02 4.469444453716278076e-01
5.399999618530273438e+00 1.565999908447265625e+02 4.333485364913940430e-01
9.000000000000000000e+00 1.565999908447265625e+02 4.680205881595611572e-01
1.260000038146972656e+01 1.565999908447265625e+02 4.648969471454620361e-01
1.619999885559082031e+01 1.565999908447265625e+02 4.935196340084075928e-01
1.979999923706054688e+01 1.565999908447265625e+02 5.227673649787902832e-01
2.339999961853027344e+01 1.565999908447265625e+02 5.320333838462829590e-01
2.700000000000000000e+01 1.565999908447265625e+02 5.694436430931091309e-01
3.059999656677246094e+01 1.565999908447265625e+02 6.202503442764282227e-01
3.419999694824218750e+01 1.565999908447265625e+02 6.572179794311523438e-01
3.779999923706054688e+01 1.565999908447265625e+02 7.022495865821838379e-01
4.139999771118164062e+01 1.565999908447265625e+02 7.585174441337585449e-01
4.500000000000000000e+01 1.565999908447265625e+02 8.151941299438476562e-01
4.859999847412109375e+01 1.565999908447265625e+02 8.708729743957519531e-01
5.219999694824218750e+01 1.565999908447265625e+02 9.474841356277465820e-01
5.579999923706054688e+01 1.565999908447265625e+02 1.002044558525085449e+00
5.939999771118164062e+01 1.565999908447265625e+02 1.069500684738159180e+00
6.299999618530273438e+01 1.565999908447265625e+02 1.150379776954650879e+00
6.659999847412109375e+01 1.565999908447265625e+02 1.216381788253784180e+00
7.019999694824218750e+01 1.565999908447265625e+02 1.297474384307861328e+00
7.380000305175781250e+01 1.565999908447265625e+02 1.341604232788085938e+00
7.739999389648437500e+01 1.565999908447265625e+02 1.392931103706359863e+00
8.099999237060546875e+01 1.565999908447265625e+02 1.461242198944091797e+00
8.459999847412109375e+01 1.565999908447265625e+02 1.497486352920532227e+00
8.819999694824218750e+01 1.565999908447265625e+02 1.520311117172241211e+00
9.180000305175781250e+01 1.565999908447265625e+02 1.541057348251342773e+00
9.540000152587890625e+01 1.565999908447265625e+02 1.560431241989135742e+00
9.900000000000000000e+01 1.565999908447265625e+02 1.559979438781738281e+00
1.026000061035156250e+02 1.565999908447265625e+02 1.548920989036560059e+00
1.061999969482421875e+02 1.565999908447265625e+02 1.519785165786743164e+00
1.097999954223632812e+02 1.565999908447265625e+02 1.491073250770568848e+00
1.133999938964843750e+02 1.565999908447265625e+02 1.440932273864746094e+00
1.170000076293945312e+02 1.565999908447265625e+02 1.368877053260803223e+00
1.205999984741210938e+02 1.565999908447265625e+02 1.313337087631225586e+00
1.241999893188476562e+02 1.565999908447265625e+02 1.227015614509582520e+00
1.277999954223632812e+02 1.565999908447265625e+02 1.164131641387939453e+00
1.313999938964843750e+02 1.565999908447265625e+02 1.088632345199584961e+00
1.350000000000000000e+02 1.565999908447265625e+02 1.006620526313781738e+00
1.385999908447265625e+02 1.565999908447265625e+02 9.455710649490356445e-01
1.421999969482421875e+02 1.565999908447265625e+02 8.784201741218566895e-01
1.458000030517578125e+02 1.565999908447265625e+02 8.096832633018493652e-01
1.494000091552734375e+02 1.565999908447265625e+02 7.542486786842346191e-01
1.530000000000000000e+02 1.565999908447265625e+02 6.958178877830505371e-01
1.565999908447265625e+02 1.565999908447265625e+02 6.610103249549865723e-01
1.601999969482421875e+02 1.565999908447265625e+02 6.249021887779235840e-01
1.638000030517578125e+02 1.565999908447265625e+02 6.049651503562927246e-01
1.673999938964843750e+02 1.565999908447265625e+02 5.809870958328247070e-01
1.710000000000000000e+02 1.565999908447265625e+02 5.547825694084167480e-01
1.746000061035156250e+02 1.565999908447265625e+02 5.441777110099792480e-01
1.782000122070312500e+02 1.565999908447265625e+02 5.175774097442626953e-01
1.800000071525573730e+00 1.601999969482421875e+02 4.428767561912536621e-01
5.399999618530273438e+00 1.601999969482421875e+02 4.477481544017791748e-01
9.000000000000000000e+00 1.601999969482421875e+02 4.463576078414916992e-01
1.260000038146972656e+01 1.601999969482421875e+02 4.942800700664520264e-01
1.619999885559082031e+01 1.601999969482421875e+02 4.821689128875732422e-01
1.979999923706054688e+01 1.601999969482421875e+02 5.094214081764221191e-01
2.339999961853027344e+01 1.601999969482421875e+02 5.435932278633117676e-01
2.700000000000000000e+01 1.601999969482421875e+02 5.710927248001098633e-01
3.059999656677246094e+01 1.601999969482421875e+02 6.246548295021057129e-01
3.419999694824218750e+01 1.601999969482421875e+02 6.587288975715637207e-01
3.779999923706054688e+01 1.601999969482421875e+02 7.022721767425537109e-01
4.139999771118164062e+01 1.601999969482421875e+02 7.736191749572753906e-01
4.500000000000000000e+01 1.601999969482421875e+02 8.280564546585083008e-01
4.859999847412109375e+01 1.601999969482421875e+02 8.803063631057739258e-01
5.219999694824218750e+01 1.601999969482421875e+02 9.606410861015319824e-01
5.579999923706054688e+01 1.601999969482421875e+02 1.014645099639892578e+00
5.939999771118164062e+01 1.601999969482421875e+02 1.095357179641723633e+00
6.299999618530273438e+01 1.601999969482421875e+02 1.165767431259155273e+00
6.659999847412109375e+01 1.601999969482421875e+02 1.245577931404113770e+00
7.019999694824218750e+01 1.601999969482421875e+02 1.318055748939514160e+00
7.380000305175781250e+01 1.601999969482421875e+02 1.382639884948730469e+00
7.739999389648437500e+01 1.601999969482421875e+02 1.454096674919128418e+00
8.099999237060546875e+01 1.601999969482421875e+02 1.502249598503112793e+00
8.459999847412109375e+01 1.601999969482421875e+02 1.547484993934631348e+00
8.819999694824218750e+01 1.601999969482421875e+02 1.566754460334777832e+00
9.180000305175781250e+01 1.601999969482421875e+02 1.598190069198608398e+00
9.540000152587890625e+01 1.601999969482421875e+02 1.617092132568359375e+00
9.900000000000000000e+01 1.601999969482421875e+02 1.643896102905273438e+00
1.026000061035156250e+02 1.601999969482421875e+02 1.609424471855163574e+00
1.061999969482421875e+02 1.601999969482421875e+02 1.584337830543518066e+00
1.097999954223632812e+02 1.601999969482421875e+02 1.541869401931762695e+00
1.133999938964843750e+02 1.601999969482421875e+02 1.489102244377136230e+00
1.170000076293945312e+02 1.601999969482421875e+02 1.431130528450012207e+00
1.205999984741210938e+02 1.601999969482421875e+02 1.350864768028259277e+00
1.241999893188476562e+02 1.601999969482421875e+02 1.274827003479003906e+00
1.277999954223632812e+02 1.601999969482421875e+02 1.203053236007690430e+00
1.313999938964843750e+02 1.601999969482421875e+02 1.119316458702087402e+00
1.350000000000000000e+02 1.601999969482421875e+02 1.035287976264953613e+00
1.385999908447265625e+02 1.601999969482421875e+02 9.568307995796203613e-01
1.421999969482421875e+02 1.601999969482421875e+02 8.866798877716064453e-01
1.458000030517578125e+02 1.601999969482421875e+02 8.239275217056274414e-01
1.494000091552734375e+02 1.601999969482421875e+02 7.612327337265014648e-01
1.530000000000000000e+02 1.601999969482421875e+02 7.059018611907958984e-01
1.565999908447265625e+02 1.601999969482421875e+02 6.665275692939758301e-01
1.601999969482421875e+02 1.601999969482421875e+02 6.233165860176086426e-01
1.638000030517578125e+02 1.601999969482421875e+02 6.118071675300598145e-01
1.673999938964843750e+02 1.601999969482421875e+02 5.765585899353027344e-01
1.710000000000000000e+02 1.601999969482421875e+02 5.430525541305541992e-01
1.746000061035156250e+02 1.601999969482421875e+02 5.741361379623413086e-01
1.782000122070312500e+02 1.601999969482421875e+02 5.028467178344726562e-01
1.800000071525573730e+00 1.638000030517578125e+02 4.146911799907684326e-01
5.399999618530273438e+00 1.638000030517578125e+02 4.472788870334625244e-01
9.000000000000000000e+00 1.638000030517578125e+02 4.426164329051971436e-01
1.260000038146972656e+01 1.638000030517578125e+02 4.722834527492523193e-01
1.619999885559082031e+01 1.638000030517578125e+02 4.921641945838928223e-01
1.979999923706054688e+01 1.638000030517578125e+02 5.179333090782165527e-01
2.339999961853027344e+01 1.638000030517578125e+02 5.534813404083251953e-01
2.700000000000000000e+01 1.638000030517578125e+02 5.802057385444641113e-01
3.059999656677246094e+01 1.638000030517578125e+02 6.351259350776672363e-01
3.419999694824218750e+01 1.638000030517578125e+02 6.664165258407592773e-01
3.779999923706054688e+01 1.638000030517578125e+02 7.135593295097351074e-01
4.139999771118164062e+01 1.638000030517578125e+02 7.696794271469116211e-01
4.500000000000000000e+01 1.638000030517578125e+02 8.432781696319580078e-01
4.859999847412109375e+01 1.638000030517578125e+02 9.132260680198669434e-01
5.219999694824218750e+01 1.638000030517578125e+02 9.663884639739990234e-01
5.579999923706054688e+01 1.638000030517578125e+02 1.047842144966125488e+00
5.939999771118164062e+01 1.638000030517578125e+02 1.120805501937866211e+00
6.299999618530273438e+01 1.638000030517578125e+02 1.195092320442199707e+00
6.659999847412109375e+01 1.638000030517578125e+02 1.269429087638854980e+00
7.019999694824218750e+01 1.638000030517578125e+02 1.362154603004455566e+00
7.380000305175781250e+01 1.638000030517578125e+02 1.415642619132995605e+00
7.739999389648437500e+01 1.638000030517578125e+02 1.473699092864990234e+00
8.099999237060546875e+01 1.638000030517578125e+02 1.542791008949279785e+00
8.459999847412109375e+01 1.638000030517578125e+02 1.590403079986572266e+00
8.819999694824218750e+01 1.638000030517578125e+02 1.638995528221130371e+00
9.180000305175781250e+01 1.638000030517578125e+02 1.667583823204040527e+00
9.540000152587890625e+01 1.638000030517578125e+02 1.680517196655273438e+00
9.900000000000000000e+01 1.638000030517578125e+02 1.690633893013000488e+00
1.026000061035156250e+02 1.638000030517578125e+02 1.663084864616394043e+00
1.061999969482421875e+02 1.638000030517578125e+02 1.648994326591491699e+00
1.097999954223632812e+02 1.638000030517578125e+02 1.599761605262756348e+00
1.133999938964843750e+02 1.638000030517578125e+02 1.549697637557983398e+00
1.170000076293945312e+02 1.638000030517578125e+02 1.494669079780578613e+00
1.205999984741210938e+02 1.638000030517578125e+02 1.393031954765319824e+00
1.241999893188476562e+02 1.638000030517578125e+02 1.315991520881652832e+00
1.277999954223632812e+02 1.638000030517578125e+02 1.215485572814941406e+00
1.313999938964843750e+02 1.638000030517578125e+02 1.125491023063659668e+00
1.350000000000000000e+02 1.638000030517578125e+02 1.061787605285644531e+00
1.385999908447265625e+02 1.638000030517578125e+02 9.722453355789184570e-01
1.421999969482421875e+02 1.638000030517578125e+02 8.927180171012878418e-01
1.458000030517578125e+02 1.638000030517578125e+02 8.151736855506896973e-01
1.494000091552734375e+02 1.638000030517578125e+02 7.676487565040588379e-01
1.530000000000000000e+02 1.638000030517578125e+02 7.024396061897277832e-01
1.565999908447265625e+02 1.638000030517578125e+02 6.741836667060852051e-01
1.601999969482421875e+02 1.638000030517578125e+02 6.230056881904602051e-01
1.638000030517578125e+02 1.638000030517578125e+02 6.097266077995300293e-01
1.673999938964843750e+02 1.638000030517578125e+02 5.728237628936767578e-01
1.710000000000000000e+02 1.638000030517578125e+02 5.639353394508361816e-01
1.746000061035156250e+02 1.638000030517578125e+02 5.462300777435302734e-01
1.782000122070312500e+02 1.638000030517578125e+02 5.134617686271667480e-01
1.800000071525573730e+00 1.673999938964843750e+02 4.096426665782928467e-01
5.399999618530273438e+00 1.673999938964843750e+02 4.569693505764007568e-01
9.000000000000000000e+00 1.673999938964843750e+02 4.666498601436614990e-01
1.260000038146972656e+01 1.673999938964843750e+02 4.748900830745697021e-01
1.619999885559082031e+01 1.673999938964843750e+02 4.973159432411193848e-01
1.979999923706054688e+01 1.673999938964843750e+02 5.247009992599487305e-01
2.339999961853027344e+01 1.673999938964843750e+02 5.327399373054504395e-01
2.700000000000000000e+01 1.673999938964843750e+02 5.810840129852294922e-01
3.059999656677246094e+01 1.673999938964843750e+02 6.374918222427368164e-01
3.419999694824218750e+01 1.673999938964843750e+02 6.735813021659851074e-01
3.779999923706054688e+01 1.673999938964843750e+02 7.311849594116210938e-01
4.139999771118164062e+01 1.673999938964843750e+02 7.768408656120300293e-01
4.500000000000000000e+01 1.673999938964843750e+02 8.523963689804077148e-01
4.859999847412109375e+01 1.673999938964843750e+02 9.262772202491760254e-01
5.219999694824218750e+01 1.673999938964843750e+02 9.907965064048767090e-01
5.579999923706054688e+01 1.673999938964843750e+02 1.057953238487243652e+00
5.939999771118164062e+01 1.673999938964843750e+02 1.143427968025207520e+00
6.299999618530273438e+01 1.673999938964843750e+02 1.235962152481079102e+00
6.659999847412109375e+01 1.673999938964843750e+02 1.310636639595031738e+00
7.019999694824218750e+01 1.673999938964843750e+02 1.385182738304138184e+00
7.380000305175781250e+01 1.673999938964843750e+02 1.455136537551879883e+00
7.739999389648437500e+01 1.673999938964843750e+02 1.520600676536560059e+00
8.099999237060546875e+01 1.673999938964843750e+02 1.582410812377929688e+00
8.459999847412109375e+01 1.673999938964843750e+02 1.643361568450927734e+00
8.819999694824218750e+01 1.673999938964843750e+02 1.680375933647155762e+00
9.180000305175781250e+01 1.673999938964843750e+02 1.715366840362548828e+00
9.540000152587890625e+01 1.673999938964843750e+02 1.736988067626953125e+00
9.900000000000000000e+01 1.673999938964843750e+02 1.739323019981384277e+00
1.026000061035156250e+02 1.673999938964843750e+02 1.724713206291198730e+00
1.061999969482421875e+02 1.673999938964843750e+02 1.694036602973937988e+00
1.097999954223632812e+02 1.673999938964843750e+02 1.649435877799987793e+00
1.133999938964843750e+02 1.673999938964843750e+02 1.590085744857788086e+00
1.170000076293945312e+02 1.673999938964843750e+02 1.523990631103515625e+00
1.205999984741210938e+02 1.673999938964843750e+02 1.435860514640808105e+00
1.241999893188476562e+02 1.673999938964843750e+02 1.335533142089843750e+00
1.277999954223632812e+02 1.673999938964843750e+02 1.240131855010986328e+00
1.313999938964843750e+02 1.673999938964843750e+02 1.158989429473876953e+00
1.350000000000000000e+02 1.673999938964843750e+02 1.066176056861877441e+00
1.385999908447265625e+02 1.673999938964843750e+02 9.856963157653808594e-01
1.421999969482421875e+02 1.673999938964843750e+02 9.106103181838989258e-01
1.458000030517578125e+02 1.673999938964843750e+02 8.265056610107421875e-01
1.494000091552734375e+02 1.673999938964843750e+02 7.578423023223876953e-01
1.530000000000000000e+02 1.673999938964843750e+02 7.192386984825134277e-01
1.565999908447265625e+02 1.673999938964843750e+02 6.661940217018127441e-01
1.601999969482421875e+02 1.673999938964843750e+02 6.377817988395690918e-01
1.638000030517578125e+02 1.673999938964843750e+02 6.062706112861633301e-01
1.673999938964843750e+02 1.673999938964843750e+02 5.693767070770263672e-01
1.710000000000000000e+02 1.673999938964843750e+02 5.795249342918395996e-01
1.746000061035156250e+02 1.673999938964843750e+02 5.667411088943481445e-01
1.782000122070312500e+02 1.673999938964843750e+02 5.327756404876708984e-01
1.800000071525573730e+00 1.710000000000000000e+02 4.175137877464294434e-01
5.399999618530273438e+00 1.710000000000000000e+02 4.392758905887603760e-01
9.000000000000000000e+00 1.710000000000000000e+02 4.462709128856658936e-01
1.260000038146972656e+01 1.710000000000000000e+02 4.894159734249114990e-01
1.619999885559082031e+01 1.710000000000000000e+02 4.925064742565155029e-01
1.979999923706054688e+01 1.710000000000000000e+02 5.053170323371887207e-01
2.339999961853027344e+01 1.710000000000000000e+02 5.589287877082824707e-01
2.700000000000000000e+01 1.710000000000000000e+02 6.027644872665405273e-01
3.059999656677246094e+01 1.710000000000000000e+02 6.301479935646057129e-01
3.419999694824218750e+01 1.710000000000000000e+02 6.770417690277099609e-01
3.779999923706054688e+01 1.710000000000000000e+02 7.323889136314392090e-01
4.139999771118164062e+01 1.710000000000000000e+02 7.987802624702453613e-01
4.500000000000000000e+01 1.710000000000000000e+02 8.533185720443725586e-01
4.859999847412109375e+01 1.710000000000000000e+02 9.156752824783325195e-01
5.219999694824218750e+01 1.710000000000000000e+02 9.976802468299865723e-01
5.579999923706054688e+01 1.710000000000000000e+02 1.073038816452026367e+00
5.939999771118164062e+01 1.710000000000000000e+02 1.158917665481567383e+00
6.299999618530273438e+01 1.710000000000000000e+02 1.242825388908386230e+00
6.659999847412109375e+01 1.710000000000000000e+02 1.328094363212585449e+00
7.019999694824218750e+01 1.710000000000000000e+02 1.414729356765747070e+00
7.380000305175781250e+01 1.710000000000000000e+02 1.478811144828796387e+00
7.739999389648437500e+01 1.710000000000000000e+02 1.541511654853820801e+00
8.099999237060546875e+01 1.710000000000000000e+02 1.606628537178039551e+00
8.459999847412109375e+01 1.710000000000000000e+02 1.662711620330810547e+00
8.819999694824218750e+01 1.710000000000000000e+02 1.727620959281921387e+00
9.180000305175781250e+01 1.710000000000000000e+02 1.755330443382263184e+00
9.540000152587890625e+01 1.710000000000000000e+02 1.775210142135620117e+00
9.900000000000000000e+01 1.710000000000000000e+02 1.772418737411499023e+00
1.026000061035156250e+02 1.710000000000000000e+02 1.761215448379516602e+00
1.061999969482421875e+02 1.710000000000000000e+02 1.723415017127990723e+00
1.097999954223632812e+02 1.710000000000000000e+02 1.692303061485290527e+00
1.133999938964843750e+02 1.710000000000000000e+02 1.625133633613586426e+00
1.170000076293945312e+02 1.710000000000000000e+02 1.543507695198059082e+00
1.205999984741210938e+02 1.710000000000000000e+02 1.461044192314147949e+00
1.241999893188476562e+02 1.710000000000000000e+02 1.371416807174682617e+00
1.277999954223632812e+02 1.710000000000000000e+02 1.258725643157958984e+00
1.313999938964843750e+02 1.710000000000000000e+02 1.187964916229248047e+00
1.350000000000000000e+02 1.710000000000000000e+02 1.076532959938049316e+00
1.385999908447265625e+02 1.710000000000000000e+02 9.905839562416076660e-01
1.421999969482421875e+02 1.710000000000000000e+02 8.977108597755432129e-01
1.458000030517578125e+02 1.710000000000000000e+02 8.267635107040405273e-01
1.494000091552734375e+02 1.710000000000000000e+02 7.675509452819824219e-01
1.530000000000000000e+02 1.710000000000000000e+02 7.076587677001953125e-01
1.565999908447265625e+02 1.710000000000000000e+02 6.739570498466491699e-01
1.601999969482421875e+02 1.710000000000000000e+02 6.279062032699584961e-01
1.638000030517578125e+02 1.710000000000000000e+02 5.970373153686523438e-01
1.673999938964843750e+02 1.710000000000000000e+02 5.823119282722473145e-01
1.710000000000000000e+02 1.710000000000000000e+02 5.659185647964477539e-01
1.746000061035156250e+02 1.710000000000000000e+02 5.769107937812805176e-01
1.782000122070312500e+02 1.710000000000000000e+02 5.666855573654174805e-01
1.800000071525573730e+00 1.746000061035156250e+02 4.523194134235382080e-01
5.399999618530273438e+00 1.746000061035156250e+02 4.373558461666107178e-01
9.000000000000000000e+00 1.746000061035156250e+02 4.599947631359100342e-01
1.260000038146972656e+01 1.746000061035156250e+02 4.589018225669860840e-01
1.619999885559082031e+01 1.746000061035156250e+02 4.835440516471862793e-01
1.979999923706054688e+01 1.746000061035156250e+02 5.072216391563415527e-01
2.339999961853027344e+01 1.746000061035156250e+02 5.380216836929321289e-01
2.700000000000000000e+01 1.746000061035156250e+02 5.839545130729675293e-01
3.059999656677246094e+01 1.746000061035156250e+02 6.283513307571411133e-01
3.419999694824218750e+01 1.746000061035156250e+02 6.722032427787780762e-01
3.779999923706054688e+01 1.746000061035156250e+02 7.413756847381591797e-01
4.139999771118164062e+01 1.746000061035156250e+02 7.957473397254943848e-01
4.500000000000000000e+01 1.746000061035156250e+02 8.542000055313110352e-01
4.859999847412109375e+01 1.746000061035156250e+02 9.343633651733398438e-01
5.219999694824218750e+01 1.746000061035156250e+02 1.006224632263183594e+00
5.579999923706054688e+01 1.746000061035156250e+02 1.073557376861572266e+00
5.939999771118164062e+01 1.746000061035156250e+02 1.176819324493408203e+00
6.299999618530273438e+01 1.746000061035156250e+02 1.250409960746765137e+00
6.659999847412109375e+01 1.746000061035156250e+02 1.333971381187438965e+00
7.019999694824218750e+01 1.746000061035156250e+02 1.399210333824157715e+00
7.380000305175781250e+01 1.746000061035156250e+02 1.485787630081176758e+00
7.739999389648437500e+01 1.746000061035156250e+02 1.564458847045898438e+00
8.099999237060546875e+01 1.746000061035156250e+02 1.640319824218750000e+00
8.459999847412109375e+01 1.746000061035156250e+02 1.696223497390747070e+00
8.819999694824218750e+01 1.746000061035156250e+02 1.738583803176879883e+00
9.180000305175781250e+01 1.746000061035156250e+02 1.777058720588684082e+00
9.540000152587890625e+01 1.746000061035156250e+02 1.801705002784729004e+00
9.900000000000000000e+01 1.746000061035156250e+02 1.812989354133605957e+00
1.026000061035156250e+02 1.746000061035156250e+02 1.786924600601196289e+00
1.061999969482421875e+02 1.746000061035156250e+02 1.775696873664855957e+00
1.097999954223632812e+02 1.746000061035156250e+02 1.715156555175781250e+00
1.133999938964843750e+02 1.746000061035156250e+02 1.650595664978027344e+00
1.170000076293945312e+02 1.746000061035156250e+02 1.554806470870971680e+00
1.205999984741210938e+02 1.746000061035156250e+02 1.479683279991149902e+00
1.241999893188476562e+02 1.746000061035156250e+02 1.397063374519348145e+00
1.277999954223632812e+02 1.746000061035156250e+02 1.292818784713745117e+00
1.313999938964843750e+02 1.746000061035156250e+02 1.184184789657592773e+00
1.350000000000000000e+02 1.746000061035156250e+02 1.070714831352233887e+00
1.385999908447265625e+02 1.746000061035156250e+02 9.949625730514526367e-01
1.421999969482421875e+02 1.746000061035156250e+02 9.198839068412780762e-01
1.458000030517578125e+02 1.746000061035156250e+02 8.440387845039367676e-01
1.494000091552734375e+02 1.746000061035156250e+02 7.692824602127075195e-01
1.530000000000000000e+02 1.746000061035156250e+02 7.250661253929138184e-01
1.565999908447265625e+02 1.746000061035156250e+02 6.660947203636169434e-01
1.601999969482421875e+02 1.746000061035156250e+02 6.273184418678283691e-01
1.638000030517578125e+02 1.746000061035156250e+02 5.994405150413513184e-01
1.673999938964843750e+02 1.746000061035156250e+02 5.659513473510742188e-01
1.710000000000000000e+02 1.746000061035156250e+02 5.483926534652709961e-01
1.746000061035156250e+02 1.746000061035156250e+02 5.327392220497131348e-01
1.782000122070312500e+02 1.746000061035156250e+02 5.539139509201049805e-01
1.800000071525573730e+00 1.782000122070312500e+02 4.156109392642974854e-01
5.399999618530273438e+00 1.782000122070312500e+02 4.545160531997680664e-01
9.000000000000000000e+00 1.782000122070312500e+02 4.511909484863281250e-01
1.260000038146972656e+01 1.782000122070312500e+02 4.877276718616485596e-01
1.619999885559082031e+01 1.782000122070312500e+02 4.884772002696990967e-01
1.979999923706054688e+01 1.782000122070312500e+02 5.117434263229370117e-01
2.339999961853027344e+01 1.782000122070312500e+02 5.496930480003356934e-01
2.700000000000000000e+01 1.782000122070312500e+02 5.788584947586059570e-01
3.059999656677246094e+01 1.782000122070312500e+02 6.287717819213867188e-01
3.419999694824218750e+01 1.782000122070312500e+02 6.644413471221923828e-01
3.779999923706054688e+01 1.782000122070312500e+02 7.354633808135986328e-01
4.139999771118164062e+01 1.782000122070312500e+02 7.819278240203857422e-01
4.500000000000000000e+01 1.782000122070312500e+02 8.556405305862426758e-01
4.859999847412109375e+01 1.782000122070312500e+02 9.321253299713134766e-01
5.219999694824218750e+01 1.782000122070312500e+02 1.014489650726318359e+00
5.579999923706054688e+01 1.782000122070312500e+02 1.093519091606140137e+00
5.939999771118164062e+01 1.782000122070312500e+02 1.171619534492492676e+00
6.299999618530273438e+01 1.782000122070312500e+02 1.255627512931823730e+00
6.659999847412109375e+01 1.782000122070312500e+02 1.320607781410217285e+00
7.019999694824218750e+01 1.782000122070312500e+02 1.406816959381103516e+00
7.380000305175781250e+01 1.782000122070312500e+02 1.504206061363220215e+00
7.739999389648437500e+01 1.782000122070312500e+02 1.581871271133422852e+00
8.099999237060546875e+01 1.782000122070312500e+02 1.645638585090637207e+00
8.459999847412109375e+01 1.782000122070312500e+02 1.702949523925781250e+00
8.819999694824218750e+01 1.782000122070312500e+02 1.752388238906860352e+00
9.180000305175781250e+01 1.782000122070312500e+02 1.791758775711059570e+00
9.540000152587890625e+01 1.782000122070312500e+02 1.812029719352722168e+00
9.900000000000000000e+01 1.782000122070312500e+02 1.824345111846923828e+00
1.026000061035156250e+02 1.782000122070312500e+02 1.816359877586364746e+00
1.061999969482421875e+02 1.782000122070312500e+02 1.771426439285278320e+00
1.097999954223632812e+02 1.782000122070312500e+02 1.726052522659301758e+00
1.133999938964843750e+02 1.782000122070312500e+02 1.662903308868408203e+00
1.170000076293945312e+02 1.782000122070312500e+02 1.587256312370300293e+00
1.205999984741210938e+02 1.782000122070312500e+02 1.487467169761657715e+00
1.241999893188476562e+02 1.782000122070312500e+02 1.402706980705261230e+00
1.277999954223632812e+02 1.782000122070312500e+02 1.300974369049072266e+00
1.313999938964843750e+02 1.782000122070312500e+02 1.198465585708618164e+00
1.350000000000000000e+02 1.782000122070312500e+02 1.087891817092895508e+00
1.385999908447265625e+02 1.782000122070312500e+02 1.003832817077636719e+00
1.421999969482421875e+02 1.782000122070312500e+02 9.156960248947143555e-01
1.458000030517578125e+02 1.782000122070312500e+02 8.543412089347839355e-01
1.494000091552734375e+02 1.782000122070312500e+02 7.843828201293945312e-01
1.530000000000000000e+02 1.782000122070312500e+02 7.179331779479980469e-01
1.565999908447265625e+02 1.782000122070312500e+02 6.672170758247375488e-01
1.601999969482421875e+02 1.782000122070312500e+02 6.232326030731201172e-01
1.638000030517578125e+02 1.782000122070312500e+02 6.013055443763732910e-01
1.673999938964843750e+02 1.782000122070312500e+02 5.807643532752990723e-01
1.710000000000000000e+02 1.782000122070312500e+02 5.603020191192626953e-01
1.746000061035156250e+02 1.782000122070312500e+02 5.789009928703308105e-01
1.782000122070312500e+02 1.782000122070312500e+02 5.562457442283630371e-01
