# Supplementary material for: Multipolar electric and magnetic contributions to sum-frequency generation spectra reveal biaxial interfacial water structure
Source: Nat Commun. 2026 May 13;17:4333. doi: 10.1038/s41467-026-72345-4 (PMC13172427; doi:10.1038/s41467-026-72345-4)
Supplement: Supplementary file 3 — Source data [file 41467_2026_72345_MOESM3_ESM.zip › SourceData/SuppFig18(a).txt]

# f Sim(shifted) Sim Yu  Fellows(shifted)
-5.211939062499998727e+03 nan nan nan nan
-5.210896674687498489e+03 nan nan nan nan
-5.209854286874999161e+03 nan nan nan nan
-5.208811899062499833e+03 nan nan nan nan
-5.207769511249999596e+03 nan nan nan nan
-5.206727123437499358e+03 nan nan nan nan
-5.205684735624999121e+03 nan nan nan nan
-5.204642347812498883e+03 nan nan nan nan
-5.203599959999999555e+03 nan nan nan nan
-5.202557572187499318e+03 nan nan nan nan
-5.201515184374999080e+03 nan nan nan nan
-5.200472796562499752e+03 nan nan nan nan
-5.199430408749999515e+03 nan nan nan nan
-5.198388020937500187e+03 nan nan nan nan
-5.197345633124999949e+03 nan nan nan nan
-5.196303245312499712e+03 nan nan nan nan
-5.195260857499999474e+03 nan nan nan nan
-5.194218469687499237e+03 nan nan nan nan
-5.193176081874999909e+03 nan nan nan nan
-5.192133694062499671e+03 nan nan nan nan
-5.191091306249999434e+03 nan nan nan nan
-5.190048918437499196e+03 nan nan nan nan
-5.189006530624999868e+03 nan nan nan nan
-5.187964142812500540e+03 nan nan nan nan
-5.186921754999999393e+03 nan nan nan nan
-5.185879367187499156e+03 nan nan nan nan
-5.184836979374999828e+03 nan nan nan nan
-5.183794591562499591e+03 nan nan nan nan
-5.182752203749999353e+03 nan nan nan nan
-5.181709815937500025e+03 nan nan nan nan
-5.180667428124998878e+03 nan nan nan nan
-5.179625040312499550e+03 nan nan nan nan
-5.178582652499999313e+03 nan nan nan nan
-5.177540264687499075e+03 nan nan nan nan
-5.176497876874999747e+03 nan nan nan nan
-5.175455489062499510e+03 nan nan nan nan
-5.174413101249999272e+03 nan nan nan nan
-5.173370713437499944e+03 nan nan nan nan
-5.172328325624999707e+03 nan nan nan nan
-5.171285937812499469e+03 nan nan nan nan
-5.170243549999998322e+03 nan nan nan nan
-5.169201162187499904e+03 nan nan nan nan
-5.168158774374999666e+03 nan nan nan nan
-5.167116386562499429e+03 nan nan nan nan
-5.166073998749999191e+03 nan nan nan nan
-5.165031610937499863e+03 nan nan nan nan
-5.163989223124998716e+03 nan nan nan nan
-5.162946835312499388e+03 nan nan nan nan
-5.161904447499999151e+03 nan nan nan nan
-5.160862059687499823e+03 nan nan nan nan
-5.159819671874999585e+03 nan nan nan nan
-5.158777284062499348e+03 nan nan nan nan
-5.157734896249999110e+03 nan nan nan nan
-5.156692508437499782e+03 nan nan nan nan
-5.155650120624999545e+03 nan nan nan nan
-5.154607732812499307e+03 nan nan nan nan
-5.153565344999999070e+03 nan nan nan nan
-5.152522957187499742e+03 nan nan nan nan
-5.151480569374999504e+03 nan nan nan nan
-5.150438181562499267e+03 nan nan nan nan
-5.149395793749999939e+03 nan nan nan nan
-5.148353405937498792e+03 nan nan nan nan
-5.147311018124999464e+03 nan nan nan nan
-5.146268630312499226e+03 nan nan nan nan
-5.145226242499999898e+03 nan nan nan nan
-5.144183854687499661e+03 nan nan nan nan
-5.143141466874999423e+03 nan nan nan nan
-5.142099079062499186e+03 nan nan nan nan
-5.141056691250000767e+03 nan nan nan nan
-5.140014303437499620e+03 nan nan nan nan
-5.138971915625000292e+03 nan nan nan nan
-5.137929527812499146e+03 nan nan nan nan
-5.136887139999999818e+03 nan nan nan nan
-5.135844752187499580e+03 nan nan nan nan
-5.134802364374999343e+03 nan nan nan nan
-5.133759976562499105e+03 nan nan nan nan
-5.132717588749999777e+03 nan nan nan nan
-5.131675200937499540e+03 nan nan nan nan
-5.130632813124999302e+03 nan nan nan nan
-5.129590425312499065e+03 nan nan nan nan
-5.128548037499999737e+03 nan nan nan nan
-5.127505649687499499e+03 nan nan nan nan
-5.126463261874999262e+03 nan nan nan nan
-5.125420874062499934e+03 nan nan nan nan
-5.124378486250000606e+03 nan nan nan nan
-5.123336098437499459e+03 nan nan nan nan
-5.122293710624999221e+03 nan nan nan nan
-5.121251322812499893e+03 nan nan nan nan
-5.120208934999999656e+03 nan nan nan nan
-5.119166547187499418e+03 nan nan nan nan
-5.118124159375000090e+03 nan nan nan nan
-5.117081771562498943e+03 nan nan nan nan
-5.116039383749999615e+03 nan nan nan nan
-5.114996995937499378e+03 nan nan nan nan
-5.113954608124999140e+03 nan nan nan nan
-5.112912220312499812e+03 nan nan nan nan
-5.111869832499999575e+03 nan nan nan nan
-5.110827444687499337e+03 nan nan nan nan
-5.109785056874999100e+03 nan nan nan nan
-5.108742669062499772e+03 nan nan nan nan
-5.107700281250000444e+03 nan nan nan nan
-5.106657893437499297e+03 nan nan nan nan
-5.105615505624999059e+03 nan nan nan nan
-5.104573117812499731e+03 nan nan nan nan
-5.103530729999999494e+03 nan nan nan nan
-5.102488342187499256e+03 nan nan nan nan
-5.101445954374999928e+03 nan nan nan nan
-5.100403566562499691e+03 nan nan nan nan
-5.099361178749999453e+03 nan nan nan nan
-5.098318790937499216e+03 nan nan nan nan
-5.097276403124999888e+03 nan nan nan nan
-5.096234015312499650e+03 nan nan nan nan
-5.095191627499999413e+03 nan nan nan nan
-5.094149239687499175e+03 nan nan nan nan
-5.093106851874999847e+03 nan nan nan nan
-5.092064464062500520e+03 nan nan nan nan
-5.091022076249998463e+03 nan nan nan nan
-5.089979688437499135e+03 nan nan nan nan
-5.088937300624999807e+03 nan nan nan nan
-5.087894912812499570e+03 nan nan nan nan
-5.086852524999999332e+03 nan nan nan nan
-5.085810137187499095e+03 nan nan nan nan
-5.084767749374998857e+03 nan nan nan nan
-5.083725361562499529e+03 nan nan nan nan
-5.082682973749999292e+03 nan nan nan nan
-5.081640585937499964e+03 nan nan nan nan
-5.080598198124999726e+03 nan nan nan nan
-5.079555810312499489e+03 nan nan nan nan
-5.078513422499999251e+03 nan nan nan nan
-5.077471034687499923e+03 nan nan nan nan
-5.076428646874999686e+03 nan nan nan nan
-5.075386259062499448e+03 nan nan nan nan
-5.074343871249999211e+03 nan nan nan nan
-5.073301483437499883e+03 nan nan nan nan
-5.072259095624999645e+03 nan nan nan nan
-5.071216707812499408e+03 nan nan nan nan
-5.070174319999999170e+03 nan nan nan nan
-5.069131932187499842e+03 nan nan nan nan
-5.068089544374998695e+03 nan nan nan nan
-5.067047156562499367e+03 nan nan nan nan
-5.066004768749999130e+03 nan nan nan nan
-5.064962380937499802e+03 nan nan nan nan
-5.063919993124999564e+03 nan nan nan nan
-5.062877605312499327e+03 nan nan nan nan
-5.061835217499999089e+03 nan nan nan nan
-5.060792829687500671e+03 nan nan nan nan
-5.059750441874999524e+03 nan nan nan nan
-5.058708054062499286e+03 nan nan nan nan
-5.057665666249999958e+03 nan nan nan nan
-5.056623278437499721e+03 nan nan nan nan
-5.055580890624999483e+03 nan nan nan nan
-5.054538502812499246e+03 nan nan nan nan
-5.053496114999999918e+03 nan nan nan nan
-5.052453727187499680e+03 nan nan nan nan
-5.051411339374999443e+03 nan nan nan nan
-5.050368951562499205e+03 nan nan nan nan
-5.049326563749999877e+03 nan nan nan nan
-5.048284175937499640e+03 nan nan nan nan
-5.047241788124999402e+03 nan nan nan nan
-5.046199400312499165e+03 nan nan nan nan
-5.045157012500000747e+03 nan nan nan nan
-5.044114624687498690e+03 nan nan nan nan
-5.043072236874999362e+03 nan nan nan nan
-5.042029849062499125e+03 nan nan nan nan
-5.040987461249999797e+03 nan nan nan nan
-5.039945073437499559e+03 nan nan nan nan
-5.038902685624999322e+03 nan nan nan nan
-5.037860297812499084e+03 nan nan nan nan
-5.036817909999999756e+03 nan nan nan nan
-5.035775522187499519e+03 nan nan nan nan
-5.034733134374999281e+03 nan nan nan nan
-5.033690746562498134e+03 nan nan nan nan
-5.032648358749999716e+03 -3.033820981972695563e+01 -3.382098197269592377e-01 nan nan
-5.031605970937499478e+03 -3.037167491543594622e+01 -3.716749154359502150e-01 nan nan
-5.030563583124999241e+03 -3.040476282548075204e+01 -4.047628254807559833e-01 nan nan
-5.029521195312499913e+03 -3.043705039253414668e+01 -4.370503925341516771e-01 nan nan
-5.028478807499999675e+03 -3.046813955961093967e+01 -4.681395596109433899e-01 nan nan
-5.027436419687498528e+03 -3.049767356508757743e+01 -4.976735650875815931e-01 nan nan
-5.026394031874999200e+03 -3.052533096746601160e+01 -5.253309674660134876e-01 nan nan
-5.025351644062499872e+03 -3.055084217108827715e+01 -5.508421710882809297e-01 nan nan
-5.024309256249999635e+03 -3.057397461590300125e+01 -5.739746159030053585e-01 nan nan
-5.023266868437499397e+03 -3.059455086498034149e+01 -5.945508649803452617e-01 nan nan
-5.022224480624999160e+03 -3.061248567111236341e+01 -6.124856711123654041e-01 nan nan
-5.021182092812499832e+03 -3.062774775933844751e+01 -6.277477593384492849e-01 nan nan
-5.020139704999999594e+03 -3.064035961211948589e+01 -6.403596121194884416e-01 nan nan
-5.019097317187499357e+03 -3.065040345688182555e+01 -6.504034568818274353e-01 nan nan
-5.018054929374999119e+03 -3.065801439114742877e+01 -6.580143911474308771e-01 nan nan
-5.017012541562499791e+03 -3.066340067663864133e+01 -6.634006766386454368e-01 nan nan
-5.015970153749999554e+03 -3.066684713530117534e+01 -6.668471353011798941e-01 nan nan
-5.014927765937499316e+03 -3.066868400053358457e+01 -6.686840005335873416e-01 nan nan
-5.013885378124999079e+03 -3.066928545373529502e+01 -6.692854537352983524e-01 nan nan
-5.012842990312499751e+03 -3.066906388855669263e+01 -6.690638885566974059e-01 nan nan
-5.011800602499999513e+03 -3.066845121458206691e+01 -6.684512145820707962e-01 nan nan
-5.010758214687498366e+03 -3.066773531605607062e+01 -6.677353160560757228e-01 nan nan
-5.009715826874999948e+03 -3.066692098174784320e+01 -6.669209817478476410e-01 nan nan
-5.008673439062499710e+03 -3.066600528166641837e+01 -6.660052816664208120e-01 nan nan
-5.007631051249999473e+03 -3.066500345918640136e+01 -6.650034591864050215e-01 nan nan
-5.006588663437499235e+03 -3.066393877439766058e+01 -6.639387743976636891e-01 nan nan
-5.005546275624999907e+03 -3.066281773650040066e+01 -6.628177365004028765e-01 nan nan
-5.004503887812498760e+03 -3.066165703237030726e+01 -6.616570323703091505e-01 nan nan
-5.003461499999999432e+03 -3.066049529638503301e+01 -6.604952963850346803e-01 nan nan
-5.002419112187499195e+03 -3.065937380598769835e+01 -6.593738059877027879e-01 nan nan
-5.001376724374999867e+03 -3.065832529741835444e+01 -6.583252974183578798e-01 nan nan
-5.000334336562499630e+03 -3.065737531415442874e+01 -6.573753141544318446e-01 nan nan
-4.999291948749999392e+03 -3.065654300678154343e+01 -6.565430067815464232e-01 nan nan
-4.998249560937499155e+03 -3.065584925352192514e+01 -6.558492535219294650e-01 nan nan
-4.997207173124999827e+03 -3.065531854715253957e+01 -6.553185471525418970e-01 nan nan
-4.996164785312499589e+03 -3.065495449540135908e+01 -6.549544954013631903e-01 nan nan
-4.995122397499999352e+03 -3.065475102362916715e+01 -6.547510236291709251e-01 nan nan
-4.994080009687499114e+03 -3.065469778207204499e+01 -6.546977820720466523e-01 nan nan
-4.993037621874999786e+03 -3.065478714105199387e+01 -6.547871410519970903e-01 nan nan
-4.991995234062500458e+03 -3.065502238550751812e+01 -6.550223855075225643e-01 nan nan
-4.990952846249999311e+03 -3.065539214543518298e+01 -6.553921454351853138e-01 nan nan
-4.989910458437499074e+03 -3.065586510487207406e+01 -6.558651048720772758e-01 nan nan
-4.988868070624999746e+03 -3.065640467821047110e+01 -6.564046782104732136e-01 nan nan
-4.987825682812500418e+03 -3.065697176646629174e+01 -6.569717664662946266e-01 nan nan
-4.986783294999999271e+03 -3.065751422462006559e+01 -6.575142246200681440e-01 nan nan
-4.985740907187499943e+03 -3.065799030556555138e+01 -6.579903055655543787e-01 nan nan
-4.984698519374999705e+03 -3.065837139233962105e+01 -6.583713923396254941e-01 nan nan
-4.983656131562499468e+03 -3.065865122433374168e+01 -6.586512243337450112e-01 nan nan
-4.982613743749999230e+03 -3.065884465273733284e+01 -6.588446527373346129e-01 nan nan
-4.981571355937500812e+03 -3.065893994257911004e+01 -6.589399425791133691e-01 nan nan
-4.980528968124998755e+03 -3.065892488434205987e+01 -6.589248843420617563e-01 nan nan
-4.979486580312499427e+03 -3.065880405818293397e+01 -6.588040581829373021e-01 nan nan
-4.978444192499999190e+03 -3.065859414037906916e+01 -6.585941403790712689e-01 nan nan
-4.977401804687499862e+03 -3.065833590144834986e+01 -6.583359014483528560e-01 nan nan
-4.976359416874999624e+03 -3.065807082358675473e+01 -6.580708235867587241e-01 nan nan
-4.975317029062499387e+03 -3.065780778610066193e+01 -6.578077861006652594e-01 nan nan
-4.974274641249999149e+03 -3.065755683529669184e+01 -6.575568352966965069e-01 nan nan
-4.973232253437499821e+03 -3.065732744395620557e+01 -6.573274439562073468e-01 nan nan
-4.972189865624999584e+03 -3.065710714430250050e+01 -6.571071443025053860e-01 nan nan
-4.971147477812499346e+03 -3.065689081596546828e+01 -6.568908159654701651e-01 nan nan
-4.970105089999998199e+03 -3.065668167189159377e+01 -6.566816718915977624e-01 nan nan
-4.969062702187499781e+03 -3.065648658490267664e+01 -6.564865849026811917e-01 nan nan
-4.968020314374999543e+03 -3.065631045486760797e+01 -6.563104548676120809e-01 nan nan
-4.966977926562499306e+03 -3.065615612188554451e+01 -6.561561218855489486e-01 nan nan
-4.965935538749999068e+03 -3.065602466488276434e+01 -6.560246648827686711e-01 nan nan
-4.964893150937499740e+03 -3.065591176732355549e+01 -6.559117673235598245e-01 nan nan
-4.963850763124998593e+03 -3.065580777400464640e+01 -6.558077740046505122e-01 nan nan
-4.962808375312499265e+03 -3.065570891931075082e+01 -6.557089193107527025e-01 nan nan
-4.961765987499999937e+03 -3.065563131171685995e+01 -6.556313117168648397e-01 nan nan
-4.960723599687499700e+03 -3.065558183754830424e+01 -6.555818375483091209e-01 nan nan
-4.959681211874999462e+03 -3.065553382403124871e+01 -6.555338240312507114e-01 nan nan
-4.958638824062499225e+03 -3.065547297577393238e+01 -6.554729757739350404e-01 nan nan
-4.957596436249999897e+03 -3.065540463917390213e+01 -6.554046391739072330e-01 nan nan
-4.956554048437499659e+03 -3.065532786261280762e+01 -6.553278626128095086e-01 nan nan
-4.955511660624999422e+03 -3.065526013506874747e+01 -6.552601350687496939e-01 nan nan
-4.954469272812499185e+03 -3.065523029472586813e+01 -6.552302947258724641e-01 nan nan
-4.953426884999999857e+03 -3.065524150406459114e+01 -6.552415040645945821e-01 nan nan
-4.952384497187499619e+03 -3.065528541833742793e+01 -6.552854183374310360e-01 nan nan
-4.951342109374999382e+03 -3.065535552653026130e+01 -6.553555265302659638e-01 nan nan
-4.950299721562499144e+03 -3.065544099414741908e+01 -6.554409941474215184e-01 nan nan
-4.949257333749999816e+03 -3.065554038472564358e+01 -6.555403847256464633e-01 nan nan
-4.948214945937499579e+03 -3.065567346102854174e+01 -6.556734610285444020e-01 nan nan
-4.947172558124999341e+03 -3.065586745593996554e+01 -6.558674559399696458e-01 nan nan
-4.946130170312499104e+03 -3.065614653581966564e+01 -6.561465358196686415e-01 nan nan
-4.945087782499999776e+03 -3.065652108435917711e+01 -6.565210843591808842e-01 nan nan
-4.944045394687499538e+03 -3.065698843699259513e+01 -6.569884369925994561e-01 nan nan
-4.943003006874999301e+03 -3.065753475017717733e+01 -6.575347501771812153e-01 nan nan
-4.941960619062499973e+03 -3.065813128278227140e+01 -6.581312827822737299e-01 nan nan
-4.940918231250000645e+03 -3.065875993184770465e+01 -6.587599318477085353e-01 nan nan
-4.939875843437500407e+03 -3.065941958100448161e+01 -6.594195810044836126e-01 nan nan
-4.938833455624999260e+03 -3.066009834139959622e+01 -6.600983413995999971e-01 nan nan
-4.937791067812499932e+03 -3.066077447472460804e+01 -6.607744747246108163e-01 nan nan
-4.936748679999999695e+03 -3.066142424074803685e+01 -6.614242407480385166e-01 nan nan
-4.935706292187499457e+03 -3.066201586174175731e+01 -6.620158617417609692e-01 nan nan
-4.934663904375000129e+03 -3.066253539602335820e+01 -6.625353960233627548e-01 nan nan
-4.933621516562499892e+03 -3.066297912998038910e+01 -6.629791299803911020e-01 nan nan
-4.932579128749999654e+03 -3.066333630969254287e+01 -6.633363096925476432e-01 nan nan
-4.931536740937499417e+03 -3.066361441514003161e+01 -6.636144151400356073e-01 nan nan
-4.930494353124999179e+03 -3.066381710204126065e+01 -6.638171020412655388e-01 nan nan
-4.929451965312499851e+03 -3.066393236833609137e+01 -6.639323683360939254e-01 nan nan
-4.928409577499999614e+03 -3.066396305578765791e+01 -6.639630557876621264e-01 nan nan
-4.927367189687499376e+03 -3.066391439342970315e+01 -6.639143934297050409e-01 nan nan
-4.926324801874999139e+03 -3.066378043970203393e+01 -6.637804397020369285e-01 nan nan
-4.925282414062499811e+03 -3.066356199937180449e+01 -6.635619993718070431e-01 nan nan
-4.924240026250000483e+03 -3.066326804899041392e+01 -6.632680489904191345e-01 nan nan
-4.923197638437498426e+03 -3.066290757024860625e+01 -6.629075702486084687e-01 nan nan
-4.922155250624999098e+03 -3.066247252387573141e+01 -6.624725238757354084e-01 nan nan
-4.921112862812499770e+03 -3.066195314410374095e+01 -6.619531441037442843e-01 nan nan
-4.920070474999999533e+03 -3.066136031126332639e+01 -6.613603112633296144e-01 nan nan
-4.919028087187499295e+03 -3.066072070279390260e+01 -6.607207027939051569e-01 nan nan
-4.917985699374999967e+03 -3.066005287199531182e+01 -6.600528719953167034e-01 nan nan
-4.916943311562498820e+03 -3.065936565418571647e+01 -6.593656541857193520e-01 nan nan
-4.915900923749999492e+03 -3.065867727398246601e+01 -6.586772739824676703e-01 nan nan
-4.914858535937499255e+03 -3.065798949881560631e+01 -6.579894988156093083e-01 nan nan
-4.913816148124999927e+03 -3.065731046151456596e+01 -6.573104615145690666e-01 nan nan
-4.912773760312498780e+03 -3.065666152813805567e+01 -6.566615281380591140e-01 nan nan
-4.911731372499999452e+03 -3.065604549299123249e+01 -6.560454929912367117e-01 nan nan
-4.910688984687499214e+03 -3.065546851963276964e+01 -6.554685196327717511e-01 nan nan
-4.909646596874999886e+03 -3.065493204900397828e+01 -6.549320490039800546e-01 nan nan
-4.908604209062499649e+03 -3.065443734991382030e+01 -6.544373499138237404e-01 nan nan
-4.907561821249998502e+03 -3.065399866103739157e+01 -6.539986610373957898e-01 nan nan
-4.906519433437499174e+03 -3.065360305977024424e+01 -6.536030597702467970e-01 nan nan
-4.905477045624999846e+03 -3.065323884251919395e+01 -6.532388425191965053e-01 nan nan
-4.904434657812499609e+03 -3.065291654460709125e+01 -6.529165446070938073e-01 nan nan
-4.903392269999999371e+03 -3.065263135995590105e+01 -6.526313599559028233e-01 nan nan
-4.902349882187499134e+03 -3.065238531771756669e+01 -6.523853177175700235e-01 nan nan
-4.901307494374999806e+03 -3.065219110141186221e+01 -6.521911014118648708e-01 nan nan
-4.900265106562500478e+03 -3.065205404334876604e+01 -6.520540433487709286e-01 nan nan
-4.899222718749999331e+03 -3.065197254162364615e+01 -6.519725416236484827e-01 nan nan
-4.898180330937499093e+03 -3.065194933443944691e+01 -6.519493344394519108e-01 nan nan
-4.897137943124999765e+03 -3.065199549484765740e+01 -6.519954948476602841e-01 nan nan
-4.896095555312499528e+03 -3.065211582811094715e+01 -6.521158281109490362e-01 nan nan
-4.895053167499999290e+03 -3.065231136131127698e+01 -6.523113613112815345e-01 nan nan
-4.894010779687500872e+03 -3.065259100829698014e+01 -6.525910082969830217e-01 nan nan
-4.892968391874999725e+03 -3.065296135378390829e+01 -6.529613537839111803e-01 nan nan
-4.891926004062499487e+03 -3.065342695082715707e+01 -6.534269508271620674e-01 nan nan
-4.890883616249999250e+03 -3.065399167013337944e+01 -6.539916701333817750e-01 nan nan
-4.889841228437499922e+03 -3.065464786689577181e+01 -6.546478668957766978e-01 nan nan
-4.888798840624999684e+03 -3.065538555603905735e+01 -6.553855560390591251e-01 nan nan
-4.887756452812499447e+03 -3.065619827861256397e+01 -6.561982786125665212e-01 nan nan
-4.886714064999999209e+03 -3.065707911115184103e+01 -6.570791111518442529e-01 nan nan
-4.885671677187499881e+03 -3.065801608025530101e+01 -6.580160802553055577e-01 nan nan
-4.884629289374998734e+03 -3.065899075501928905e+01 -6.589907550192913854e-01 nan nan
-4.883586901562500316e+03 -3.065999077414930341e+01 -6.599907741493071800e-01 nan nan
-4.882544513749999169e+03 -3.066101035246597917e+01 -6.610103524659814989e-01 nan nan
-4.881502125937499841e+03 -3.066205356223241907e+01 -6.620535622324237313e-01 nan nan
-4.880459738124999603e+03 -3.066311980323357389e+01 -6.631198032335776649e-01 nan nan
-4.879417350312499366e+03 -3.066419422199110656e+01 -6.641942219911083356e-01 nan nan
-4.878374962499999128e+03 -3.066526647705810049e+01 -6.652664770581055986e-01 nan nan
-4.877332574687500710e+03 -3.066633252292965395e+01 -6.663325229296563901e-01 nan nan
-4.876290186874999563e+03 -3.066738769786883267e+01 -6.673876978688345618e-01 nan nan
-4.875247799062499325e+03 -3.066841915456249268e+01 -6.684191545624973418e-01 nan nan
-4.874205411249999088e+03 -3.066942984321081411e+01 -6.694298432108171104e-01 nan nan
-4.873163023437499760e+03 -3.067041868480415800e+01 -6.704186848041606694e-01 nan nan
-4.872120635624999522e+03 -3.067137583205527918e+01 -6.713758320552836167e-01 nan nan
-4.871078247812500194e+03 -3.067230214269703481e+01 -6.723021426970373637e-01 nan nan
-4.870035859999999957e+03 -3.067319960285436764e+01 -6.731996028543723032e-01 nan nan
-4.868993472187499719e+03 -3.067407805348520711e+01 -6.740780534852105488e-01 nan nan
-4.867951084374999482e+03 -3.067494636441321987e+01 -6.749463644132247531e-01 nan nan
-4.866908696562499244e+03 -3.067580327741197976e+01 -6.758032774119818731e-01 nan nan
-4.865866308749999916e+03 -3.067666650691927899e+01 -6.766665069192840942e-01 nan nan
-4.864823920937499679e+03 -3.067755384761769477e+01 -6.775538476176981018e-01 nan nan
-4.863781533124999441e+03 -3.067845872638807947e+01 -6.784587263880833552e-01 nan nan
-4.862739145312499204e+03 -3.067938725662185107e+01 -6.793872566218553954e-01 nan nan
-4.861696757499999876e+03 -3.068034723485420656e+01 -6.803472348542082271e-01 nan nan
-4.860654369687500548e+03 -3.068133287598640280e+01 -6.813328759864045736e-01 nan nan
-4.859611981874999401e+03 -3.068233752339703457e+01 -6.823375233970375708e-01 nan nan
-4.858569594062499164e+03 -3.068336230051989588e+01 -6.833623005199009892e-01 nan nan
-4.857527206249999836e+03 -3.068440340616119144e+01 -6.844034061611931063e-01 nan nan
-4.856484818437499598e+03 -3.068546079261467696e+01 -6.854607926146791819e-01 nan nan
-4.855442430624999361e+03 -3.068654474706490021e+01 -6.865447470649035377e-01 nan nan
-4.854400042812499123e+03 -3.068766171826587197e+01 -6.876617182658764094e-01 nan nan
-4.853357654999999795e+03 -3.068880690250333743e+01 -6.888069025033404236e-01 nan nan
-4.852315267187499558e+03 -3.068996367237895839e+01 -6.899636723789616122e-01 nan nan
-4.851272879374999320e+03 -3.069112676947143115e+01 -6.911267694714346987e-01 nan nan
-4.850230491562499083e+03 -3.069229324427533356e+01 -6.922932442753372273e-01 nan nan
-4.849188103749999755e+03 -3.069345944359142564e+01 -6.934594435914275268e-01 nan nan
-4.848145715937499517e+03 -3.069461614032782748e+01 -6.946161403278324764e-01 nan nan
-4.847103328124999280e+03 -3.069573495749318681e+01 -6.957349574931886993e-01 nan nan
-4.846060940312499952e+03 -3.069680564460947281e+01 -6.968056446094749168e-01 nan nan
-4.845018552499999714e+03 -3.069783601147948104e+01 -6.978360114794828206e-01 nan nan
-4.843976164687498567e+03 -3.069882711953544074e+01 -6.988271195354437415e-01 nan nan
-4.842933776874999239e+03 -3.069977142475108778e+01 -6.997714247510926633e-01 nan nan
-4.841891389062499911e+03 -3.070066785305772328e+01 -7.006678530577279407e-01 nan nan
-4.840849001249999674e+03 -3.070150987874695048e+01 -7.015098787469525865e-01 nan nan
-4.839806613437499436e+03 -3.070228996960048562e+01 -7.022899696004880621e-01 nan nan
-4.838764225624999199e+03 -3.070301246050584254e+01 -7.030124605058446496e-01 nan nan
-4.837721837812499871e+03 -3.070368404501685333e+01 -7.036840450168583283e-01 nan nan
-4.836679450000000543e+03 -3.070431282845300558e+01 -7.043128284530101313e-01 nan nan
-4.835637062187499396e+03 -3.070490101752698919e+01 -7.049010175269908585e-01 nan nan
-4.834594674374999158e+03 -3.070546253879260945e+01 -7.054625387926132252e-01 nan nan
-4.833552286562499830e+03 -3.070601013220276343e+01 -7.060101322027650950e-01 nan nan
-4.832509898749999593e+03 -3.070654477599337540e+01 -7.065447759933787264e-01 nan nan
-4.831467510937499355e+03 -3.070708211716886993e+01 -7.070821171688740359e-01 nan nan
-4.830425123124999118e+03 -3.070763806033679444e+01 -7.076380603367971034e-01 nan nan
-4.829382735312499790e+03 -3.070820875480290724e+01 -7.082087548029124546e-01 nan nan
-4.828340347499999552e+03 -3.070879547726135073e+01 -7.087954772613558330e-01 nan nan
-4.827297959687498405e+03 -3.070939883751589505e+01 -7.093988375158979398e-01 nan nan
-4.826255571874999987e+03 -3.071001460246112202e+01 -7.100146024611249107e-01 nan nan
-4.825213184062499749e+03 -3.071063738283893230e+01 -7.106373828389364045e-01 nan nan
-4.824170796249999512e+03 -3.071127035362527025e+01 -7.112703536252729108e-01 nan nan
-4.823128408437499274e+03 -3.071192778806610946e+01 -7.119277880661117885e-01 nan nan
-4.822086020624999946e+03 -3.071261055616734126e+01 -7.126105561673445887e-01 nan nan
-4.821043632812499709e+03 -3.071332316493799297e+01 -7.133231649379975226e-01 nan nan
-4.820001245000000381e+03 -3.071407733733446221e+01 -7.140773373344638797e-01 nan nan
-4.818958857187499234e+03 -3.071487933307226825e+01 -7.148793330722712502e-01 nan nan
-4.817916469374999906e+03 -3.071573275377866352e+01 -7.157327537786679628e-01 nan nan
-4.816874081562499669e+03 -3.071664849260675467e+01 -7.166484926067583361e-01 nan nan
-4.815831693749999431e+03 -3.071762721454303602e+01 -7.176272145430394600e-01 nan nan
-4.814789305937499194e+03 -3.071866278501076764e+01 -7.186627850107724091e-01 nan nan
-4.813746918125000775e+03 -3.071974884522874305e+01 -7.197488452287450489e-01 nan nan
-4.812704530312498719e+03 -3.072086205261463832e+01 -7.208620526146429786e-01 nan nan
-4.811662142499999391e+03 -3.072199541706820014e+01 -7.219954170682033601e-01 nan nan
-4.810619754687499153e+03 -3.072314658158465761e+01 -7.231465815846621625e-01 nan nan
-4.809577366874999825e+03 -3.072429845305865115e+01 -7.242984530586532577e-01 nan nan
-4.808534979062499588e+03 -3.072544333396531258e+01 -7.254433339653154622e-01 nan nan
-4.807492591249999350e+03 -3.072658471545483394e+01 -7.265847154548378262e-01 nan nan
-4.806450203437499113e+03 -3.072773276713706636e+01 -7.277327671370701356e-01 nan nan
-4.805407815624999785e+03 -3.072887910424078584e+01 -7.288791042407880560e-01 nan nan
-4.804365427812498638e+03 -3.073000945865679512e+01 -7.300094586567973387e-01 nan nan
-4.803323039999999310e+03 -3.073112348676194472e+01 -7.311234867619470501e-01 nan nan
-4.802280652187499982e+03 -3.073221860861605848e+01 -7.322186086160635821e-01 nan nan
-4.801238264374999744e+03 -3.073328593479709880e+01 -7.332859347971006914e-01 nan nan
-4.800195876562499507e+03 -3.073432424165171994e+01 -7.343242416517243853e-01 nan nan
-4.799153488749999269e+03 -3.073532885588878116e+01 -7.353288558887831616e-01 nan nan
-4.798111100937499941e+03 -3.073629055369165997e+01 -7.362905536916646287e-01 nan nan
-4.797068713124998794e+03 -3.073720363272297718e+01 -7.372036327229792851e-01 nan nan
-4.796026325312499466e+03 -3.073806910840530193e+01 -7.380691084053052631e-01 nan nan
-4.794983937499999229e+03 -3.073889724586073058e+01 -7.388972458607329097e-01 nan nan
-4.793941549687499901e+03 -3.073968119682662703e+01 -7.396811968266304715e-01 nan nan
-4.792899161874999663e+03 -3.074041113684092252e+01 -7.404111368409248550e-01 nan nan
-4.791856774062499426e+03 -3.074108849802135168e+01 -7.410884980213564566e-01 nan nan
-4.790814386249999188e+03 -3.074170721338309420e+01 -7.417072133830986402e-01 nan nan
-4.789771998437499860e+03 -3.074227087901594047e+01 -7.422708790159422421e-01 nan nan
-4.788729610624999623e+03 -3.074279836709110825e+01 -7.427983670911104674e-01 nan nan
-4.787687222812500295e+03 -3.074330130094194402e+01 -7.433013009419489059e-01 nan nan
-4.786644834999998238e+03 -3.074378548292569135e+01 -7.437854829256950184e-01 nan nan
-4.785602447187499820e+03 -3.074426686169737621e+01 -7.442668616973798779e-01 nan nan
-4.784560059374999582e+03 -3.074476409809799549e+01 -7.447640980979980396e-01 nan nan
-4.783517671562499345e+03 -3.074527995397421876e+01 -7.452799539742233081e-01 nan nan
-4.782475283749999107e+03 -3.074581193707582827e+01 -7.458119370758327094e-01 nan nan
-4.781432895937499779e+03 -3.074636537267224767e+01 -7.463653726722524473e-01 nan nan
-4.780390508124998632e+03 -3.074694260448217165e+01 -7.469426044821746435e-01 nan nan
-4.779348120312499304e+03 -3.074754574499085891e+01 -7.475457449908607943e-01 nan nan
-4.778305732499999976e+03 -3.074817443406383788e+01 -7.481744340638414315e-01 nan nan
-4.777263344687499739e+03 -3.074882369023937656e+01 -7.488236902393803351e-01 nan nan
-4.776220956874999501e+03 -3.074949752351319532e+01 -7.494975235131980940e-01 nan nan
-4.775178569062499264e+03 -3.075020565421779750e+01 -7.502056542177996112e-01 nan nan
-4.774136181249999936e+03 -3.075094630291145847e+01 -7.509463029114610277e-01 nan nan
-4.773093793437499698e+03 -3.075172471230531812e+01 -7.517247123053205637e-01 nan nan
-4.772051405624999461e+03 -3.075255498066080762e+01 -7.525549806608102799e-01 nan nan
-4.771009017812499224e+03 -3.075343732270433250e+01 -7.534373227043359433e-01 nan nan
-4.769966629999998986e+03 -3.075435870323418897e+01 -7.543587032341924070e-01 nan nan
-4.768924242187499658e+03 -3.075531161672147107e+01 -7.553116167214743992e-01 nan nan
-4.767881854374999421e+03 -3.075629406113435849e+01 -7.562940611343618169e-01 nan nan
-4.766839466562499183e+03 -3.075729577484764121e+01 -7.572957748476439876e-01 nan nan
-4.765797078749999855e+03 -3.075830707443740764e+01 -7.583070744374106331e-01 nan nan
-4.764754690937499618e+03 -3.075932908247148134e+01 -7.593290824714831189e-01 nan nan
-4.763712303124998471e+03 -3.076036103159162138e+01 -7.603610315916254914e-01 nan nan
-4.762669915312499143e+03 -3.076139465367920423e+01 -7.613946536792070008e-01 nan nan
-4.761627527499999815e+03 -3.076242906734976046e+01 -7.624290673497624571e-01 nan nan
-4.760585139687499577e+03 -3.076345842450002266e+01 -7.634584245000275438e-01 nan nan
-4.759542751874999340e+03 -3.076447110270023799e+01 -7.644711027002402126e-01 nan nan
-4.758500364062499102e+03 -3.076546724234192709e+01 -7.654672423419288663e-01 nan nan
-4.757457976249999774e+03 -3.076645369298041643e+01 -7.664536929804210974e-01 nan nan
-4.756415588437500446e+03 -3.076743720084642320e+01 -7.674372008464263040e-01 nan nan
-4.755373200624999299e+03 -3.076841106691508543e+01 -7.684110669150897577e-01 nan nan
-4.754330812812499971e+03 -3.076936862253376859e+01 -7.693686225337731388e-01 nan nan
-4.753288424999999734e+03 -3.077032263502733400e+01 -7.703226350273379985e-01 nan nan
-4.752246037187499496e+03 -3.077128236723538279e+01 -7.712823672353859017e-01 nan nan
-4.751203649374999259e+03 -3.077225013065429238e+01 -7.722501306542964850e-01 nan nan
-4.750161261562499931e+03 -3.077323284954474403e+01 -7.732328495447481354e-01 nan nan
-4.749118873749999693e+03 -3.077422978014929811e+01 -7.742297801492998843e-01 nan nan
-4.748076485937499456e+03 -3.077523881794397553e+01 -7.752388179439798632e-01 nan nan
-4.747034098124999218e+03 -3.077625772876135102e+01 -7.762577287613545707e-01 nan nan
-4.745991710312499890e+03 -3.077728419149654471e+01 -7.772841914965487042e-01 nan nan
-4.744949322499999653e+03 -3.077831592382448989e+01 -7.783159238244949929e-01 nan nan
-4.743906934687499415e+03 -3.077933837399045203e+01 -7.793383739904538032e-01 nan nan
-4.742864546874999178e+03 -3.078034310411154095e+01 -7.803431041115448386e-01 nan nan
-4.741822159062499850e+03 -3.078132963998517724e+01 -7.813296399851794583e-01 nan nan
-4.740779771250000522e+03 -3.078230196297989352e+01 -7.823019629798977359e-01 nan nan
-4.739737383437500284e+03 -3.078326039324139884e+01 -7.832603932414028414e-01 nan nan
-4.738694995624999137e+03 -3.078420275064073053e+01 -7.842027506407331927e-01 nan nan
-4.737652607812499809e+03 -3.078513914787611938e+01 -7.851391478761233778e-01 nan nan
-4.736610219999999572e+03 -3.078606787165701775e+01 -7.860678716570198565e-01 nan nan
-4.735567832187499334e+03 -3.078698255890087054e+01 -7.869825589008743183e-01 nan nan
-4.734525444375000916e+03 -3.078788490332684091e+01 -7.878849033268425783e-01 nan nan
-4.733483056562499769e+03 -3.078877612997079183e+01 -7.887761299707951590e-01 nan nan
-4.732440668749999531e+03 -3.078965046734630562e+01 -7.896504673463087265e-01 nan nan
-4.731398280937499294e+03 -3.079050587870452915e+01 -7.905058787045318169e-01 nan nan
-4.730355893124999966e+03 -3.079134834556937506e+01 -7.913483455693782753e-01 nan nan
-4.729313505312499728e+03 -3.079218699747780263e+01 -7.921869974778055212e-01 nan nan
-4.728271117499999491e+03 -3.079303236202430938e+01 -7.930323620243135974e-01 nan nan
-4.727228729687499253e+03 -3.079389869545252623e+01 -7.938986954525293349e-01 nan nan
-4.726186341874999925e+03 -3.079479646608849208e+01 -7.947964660884947463e-01 nan nan
-4.725143954062499688e+03 -3.079573438696446885e+01 -7.957343869644728507e-01 nan nan
-4.724101566250000360e+03 -3.079672302880108248e+01 -7.967230288010865857e-01 nan nan
-4.723059178437498304e+03 -3.079776277655732741e+01 -7.977627765573322982e-01 nan nan
-4.722016790624999885e+03 -3.079885753902113876e+01 -7.988575390211426486e-01 nan nan
-4.720974402812499648e+03 -3.080000442276809736e+01 -8.000044227681017972e-01 nan nan
-4.719932014999999410e+03 -3.080120293521591890e+01 -8.012029352159205642e-01 nan nan
-4.718889627187499173e+03 -3.080245873051806882e+01 -8.024587305180711505e-01 nan nan
-4.717847239374999845e+03 -3.080376140956497366e+01 -8.037614095649763257e-01 nan nan
-4.716804851562498698e+03 -3.080509728798070412e+01 -8.050972879807086757e-01 nan nan
-4.715762463749999370e+03 -3.080645214151093114e+01 -8.064521415109332514e-01 nan nan
-4.714720075937499132e+03 -3.080781512618749218e+01 -8.078151261874956246e-01 nan nan
-4.713677688124999804e+03 -3.080917735735074814e+01 -8.091773573507521355e-01 nan nan
-4.712635300312498657e+03 -3.081053017311888453e+01 -8.105301731188866432e-01 nan nan
-4.711592912499999329e+03 -3.081186676056903551e+01 -8.118667605690382816e-01 nan nan
-4.710550524687499092e+03 -3.081317694416112474e+01 -8.131769441611289562e-01 nan nan
-4.709508136874999764e+03 -3.081445716808965329e+01 -8.144571680896584009e-01 nan nan
-4.708465749062499526e+03 -3.081571105248376696e+01 -8.157110524837701826e-01 nan nan
-4.707423361249999289e+03 -3.081692310546830171e+01 -8.169231054683052662e-01 nan nan
-4.706380973437499051e+03 -3.081807895380941531e+01 -8.180789538094171975e-01 nan nan
-4.705338585624999723e+03 -3.081918652781130774e+01 -8.191865278113095172e-01 nan nan
-4.704296197812499486e+03 -3.082025026796898359e+01 -8.202502679689865905e-01 nan nan
-4.703253809999999248e+03 -3.082127400862252031e+01 -8.212740086225248648e-01 nan nan
-4.702211422187499920e+03 -3.082226245529577824e+01 -8.222624552957800148e-01 nan nan
-4.701169034374999683e+03 -3.082322020975392718e+01 -8.232202097539312868e-01 nan nan
-4.700126646562500355e+03 -3.082414703463248884e+01 -8.241470346324936136e-01 nan nan
-4.699084258749999208e+03 -3.082504290732525121e+01 -8.250429073252529832e-01 nan nan
-4.698041870937499880e+03 -3.082591839745285611e+01 -8.259183974528611083e-01 nan nan
-4.696999483124999642e+03 -3.082678341786827758e+01 -8.267834178682798019e-01 nan nan
-4.695957095312499405e+03 -3.082764774726731360e+01 -8.276477472673178237e-01 nan nan
-4.694914707499999167e+03 -3.082852028263858557e+01 -8.285202826385890118e-01 nan nan
-4.693872319687500749e+03 -3.082940250999919485e+01 -8.294025099991978456e-01 nan nan
-4.692829931874999602e+03 -3.083029686404856662e+01 -8.302968640485697271e-01 nan nan
-4.691787544062499364e+03 -3.083121547702448240e+01 -8.312154770244876145e-01 nan nan
-4.690745156249999127e+03 -3.083217207645358471e+01 -8.321720764535882608e-01 nan nan
-4.689702768437499799e+03 -3.083316646138483108e+01 -8.331664613848350776e-01 nan nan
-4.688660380624999561e+03 -3.083419590175340730e+01 -8.341959017534094079e-01 nan nan
-4.687617992812500233e+03 -3.083526388719416289e+01 -8.352638871941654441e-01 nan nan
-4.686575604999999996e+03 -3.083636192183387337e+01 -8.363619218338752548e-01 nan nan
-4.685533217187499758e+03 -3.083748985750938232e+01 -8.374898575093843167e-01 nan nan
-4.684490829374999521e+03 -3.083864934428029514e+01 -8.386493442803002463e-01 nan nan
-4.683448441562500193e+03 -3.083983226938023492e+01 -8.398322693802398042e-01 nan nan
-4.682406053749999955e+03 -3.084103544191177093e+01 -8.410354419117741509e-01 nan nan
-4.681363665937499718e+03 -3.084225251983781391e+01 -8.422525198378185696e-01 nan nan
-4.680321278124999480e+03 -3.084348445790511661e+01 -8.434844579051207214e-01 nan nan
-4.679278890312499243e+03 -3.084473442498023843e+01 -8.447344249802434257e-01 nan nan
-4.678236502499999915e+03 -3.084599395646824149e+01 -8.459939564682456004e-01 nan nan
-4.677194114687500587e+03 -3.084726721002251182e+01 -8.472672100225158154e-01 nan nan
-4.676151726874998531e+03 -3.084856144140244538e+01 -8.485614414024496011e-01 nan nan
-4.675109339062499203e+03 -3.084987759162940435e+01 -8.498775916294075694e-01 nan nan
-4.674066951249999875e+03 -3.085121917949320292e+01 -8.512191794932080224e-01 nan nan
-4.673024563437499637e+03 -3.085258776451019358e+01 -8.525877645101971325e-01 nan nan
-4.671982175624999400e+03 -3.085398179947816644e+01 -8.539817994781688792e-01 nan nan
-4.670939787812499162e+03 -3.085540181106462043e+01 -8.554018110646248729e-01 nan nan
-4.669897399999999834e+03 -3.085685383926292147e+01 -8.568538392629253542e-01 nan nan
-4.668855012187499597e+03 -3.085833391651456381e+01 -8.583339165145668082e-01 nan nan
-4.667812624374999359e+03 -3.085982881637518460e+01 -8.598288163751869329e-01 nan nan
-4.666770236562499122e+03 -3.086135393294377849e+01 -8.613539329437823744e-01 nan nan
-4.665727848749998884e+03 -3.086292542987230192e+01 -8.629254298723042504e-01 nan nan
-4.664685460937499556e+03 -3.086452647950942563e+01 -8.645264795094280696e-01 nan nan
-4.663643073124999319e+03 -3.086614485385566908e+01 -8.661448538556719701e-01 nan nan
-4.662600685312499991e+03 -3.086779057012731542e+01 -8.677905701273203043e-01 nan nan
-4.661558297499999753e+03 -3.086946783131380911e+01 -8.694678313138142212e-01 nan nan
-4.660515909687498606e+03 -3.087116951662491715e+01 -8.711695166249198152e-01 nan nan
-4.659473521874998369e+03 -3.087289447889228455e+01 -8.728944788922864406e-01 nan nan
-4.658431134062499950e+03 -3.087464273364988188e+01 -8.746427336498836524e-01 nan nan
-4.657388746249999713e+03 -3.087640751980295306e+01 -8.764075198029561697e-01 nan nan
-4.656346358437499475e+03 -3.087817568503382759e+01 -8.781756850338292564e-01 nan nan
-4.655303970624999238e+03 -3.087994342913488666e+01 -8.799434291348892101e-01 nan nan
-4.654261582812499910e+03 -3.088170445137776099e+01 -8.817044513777655412e-01 nan nan
-4.653219195000000582e+03 -3.088344320563767198e+01 -8.834432056376754216e-01 nan nan
-4.652176807187499435e+03 -3.088515397709388921e+01 -8.851539770938927632e-01 nan nan
-4.651134419374999197e+03 -3.088683715527779583e+01 -8.868371552777998268e-01 nan nan
-4.650092031562499869e+03 -3.088849002435691560e+01 -8.884900243569181510e-01 nan nan
-4.649049643749999632e+03 -3.089010829610576891e+01 -8.901082961057705800e-01 nan nan
-4.648007255937499394e+03 -3.089168135723372544e+01 -8.916813572337284333e-01 nan nan
-4.646964868124999157e+03 -3.089320180657549741e+01 -8.932018065755005232e-01 nan nan
-4.645922480312499829e+03 -3.089466964471812460e+01 -8.946696447181288203e-01 nan nan
-4.644880092499999591e+03 -3.089607601587390917e+01 -8.960760158739119463e-01 nan nan
-4.643837704687498444e+03 -3.089742187338947588e+01 -8.974218733894804290e-01 nan nan
-4.642795316874999116e+03 -3.089870876642718045e+01 -8.987087664271821152e-01 nan nan
-4.641752929062499788e+03 -3.089992349610594502e+01 -8.999234961059469073e-01 nan nan
-4.640710541249999551e+03 -3.090106767844531177e+01 -9.010676784453135468e-01 nan nan
-4.639668153437499313e+03 -3.090214375447870054e+01 -9.021437544787034302e-01 nan nan
-4.638625765624999985e+03 -3.090315423747398782e+01 -9.031542374739903734e-01 nan nan
-4.637583377812499748e+03 -3.090411259684935885e+01 -9.041125968493634035e-01 nan nan
-4.636540990000000420e+03 -3.090503219474316765e+01 -9.050321947431698710e-01 nan nan
-4.635498602187499273e+03 -3.090592017402934388e+01 -9.059201740293461036e-01 nan nan
-4.634456214374999945e+03 -3.090677980727137353e+01 -9.067798072713751933e-01 nan nan
-4.633413826562499708e+03 -3.090761767744561439e+01 -9.076176774456186092e-01 nan nan
-4.632371438749999470e+03 -3.090843266138593748e+01 -9.084326613859425859e-01 nan nan
-4.631329050937499233e+03 -3.090923214076858372e+01 -9.092321407685860502e-01 nan nan
-4.630286663125000814e+03 -3.091003589633885085e+01 -9.100358963388543998e-01 nan nan
-4.629244275312498758e+03 -3.091085873814971308e+01 -9.108587381497162960e-01 nan nan
-4.628201887499999430e+03 -3.091171146599894115e+01 -9.117114659989458136e-01 nan nan
-4.627159499687499192e+03 -3.091261827299212683e+01 -9.126182729921288317e-01 nan nan
-4.626117111874999864e+03 -3.091359491051558805e+01 -9.135949105155900529e-01 nan nan
-4.625074724062499627e+03 -3.091466047428449926e+01 -9.146604742845015901e-01 nan nan
-4.624032336249999389e+03 -3.091585421973127268e+01 -9.158542197312763422e-01 nan nan
-4.622989948437499152e+03 -3.091718697351385003e+01 -9.171869735138518109e-01 nan nan
-4.621947560624999824e+03 -3.091864063676527863e+01 -9.186406367652811822e-01 nan nan
-4.620905172812499586e+03 -3.092020914036771728e+01 -9.202091403677191694e-01 nan nan
-4.619862785000000258e+03 -3.092188855325712282e+01 -9.218885532571257091e-01 nan nan
-4.618820397187498202e+03 -3.092367536134059591e+01 -9.236753613406009089e-01 nan nan
-4.617778009374999783e+03 -3.092556320385185842e+01 -9.255632038518610827e-01 nan nan
-4.616735621562499546e+03 -3.092753044628051029e+01 -9.275304462805149530e-01 nan nan
-4.615693233749999308e+03 -3.092955153245224409e+01 -9.295515324522488632e-01 nan nan
-4.614650845937499980e+03 -3.093159969813137167e+01 -9.315996981313747760e-01 nan nan
-4.613608458125000652e+03 -3.093365651219293255e+01 -9.336565121929349953e-01 nan nan
-4.612566070312498596e+03 -3.093572871741280750e+01 -9.357287174128094964e-01 nan nan
-4.611523682499999268e+03 -3.093781817162932057e+01 -9.378181716293225723e-01 nan nan
-4.610481294687499940e+03 -3.093989887928604432e+01 -9.398988792860472063e-01 nan nan
-4.609438906874999702e+03 -3.094194986660422941e+01 -9.419498666042321888e-01 nan nan
-4.608396519062499465e+03 -3.094397289316103539e+01 -9.439728931610397167e-01 nan nan
-4.607354131249999227e+03 -3.094597759560092598e+01 -9.459775956009287556e-01 nan nan
-4.606311743437499899e+03 -3.094796755443895364e+01 -9.479675544389584152e-01 nan nan
-4.605269355624999662e+03 -3.094993565274407388e+01 -9.499356527440757647e-01 nan nan
-4.604226967812499424e+03 -3.095187970763664964e+01 -9.518797076366529719e-01 nan nan
-4.603184579999999187e+03 -3.095379578262525655e+01 -9.537957826252611016e-01 nan nan
-4.602142192187499859e+03 -3.095566758242510730e+01 -9.556675824251090745e-01 nan nan
-4.601099804374999621e+03 -3.095750667306099047e+01 -9.575066730609955723e-01 nan nan
-4.600057416562499384e+03 -3.095932751767204749e+01 -9.593275176720499342e-01 nan nan
-4.599015028749999146e+03 -3.096113237323767819e+01 -9.611323732376828577e-01 nan nan
-4.597972640937499818e+03 -3.096292199978115178e+01 -9.629219997811536702e-01 nan nan
-4.596930253124999581e+03 -3.096469502111281358e+01 -9.646950211128155761e-01 nan nan
-4.595887865312500253e+03 -3.096645189476700111e+01 -9.664518947670055482e-01 nan nan
-4.594845477499999106e+03 -3.096820579086867298e+01 -9.682057908686753089e-01 nan nan
-4.593803089687499778e+03 -3.096996620143654511e+01 -9.699662014365493246e-01 nan nan
-4.592760701874999540e+03 -3.097173515763718754e+01 -9.717351576371926480e-01 nan nan
-4.591718314062499303e+03 -3.097353243005294487e+01 -9.735324300529487607e-01 nan nan
-4.590675926249999975e+03 -3.097535710152729393e+01 -9.753571015272960443e-01 nan nan
-4.589633538437499737e+03 -3.097718475662358628e+01 -9.771847566235887239e-01 nan nan
-4.588591150624999500e+03 -3.097899788187994119e+01 -9.789978818799442983e-01 nan nan
-4.587548762812500172e+03 -3.098079561555808681e+01 -9.807956155580896951e-01 nan nan
-4.586506374999999935e+03 -3.098256436564794214e+01 -9.825643656479438048e-01 nan nan
-4.585463987187499697e+03 -3.098428310019141918e+01 -9.842831001914210676e-01 nan nan
-4.584421599374999460e+03 -3.098595004203416181e+01 -9.859500420341635873e-01 nan nan
-4.583379211562499222e+03 -3.098755889568660038e+01 -9.875588956866033774e-01 nan nan
-4.582336823749999894e+03 -3.098911380235088586e+01 -9.891138023508883048e-01 nan nan
-4.581294435937499657e+03 -3.099062833377556458e+01 -9.906283337755686924e-01 nan nan
-4.580252048124998510e+03 -3.099210875965359691e+01 -9.921087596535991260e-01 nan nan
-4.579209660312499182e+03 -3.099356778569418225e+01 -9.935677856941842467e-01 nan nan
-4.578167272499999854e+03 -3.099501734189964353e+01 -9.950173418996453023e-01 nan nan
-4.577124884687499616e+03 -3.099647356874597648e+01 -9.964735687459805868e-01 nan nan
-4.576082496874999379e+03 -3.099795220495700931e+01 -9.979522049570144215e-01 nan nan
-4.575040109062499141e+03 -3.099947338600451374e+01 -9.994733860045186269e-01 nan nan
-4.573997721249999813e+03 -3.100106317333217376e+01 -1.001063173332177980e+00 nan nan
-4.572955333437500485e+03 -3.100272385844269962e+01 -1.002723858442703397e+00 nan nan
-4.571912945624999338e+03 -3.100443662392622102e+01 -1.004436623926226124e+00 nan nan
-4.570870557812500010e+03 -3.100618665497744431e+01 -1.006186654977446526e+00 nan nan
-4.569828169999999773e+03 -3.100797030108248009e+01 -1.007970301082483200e+00 nan nan
-4.568785782187499535e+03 -3.100978340929247423e+01 -1.009783409292478007e+00 nan nan
-4.567743394374999298e+03 -3.101161421546014196e+01 -1.011614215460145072e+00 nan nan
-4.566701006562499970e+03 -3.101346714634958701e+01 -1.013467146349591008e+00 nan nan
-4.565658618749999732e+03 -3.101534568547522852e+01 -1.015345685475233406e+00 nan nan
-4.564616230937499495e+03 -3.101725690644859412e+01 -1.017256906448596121e+00 nan nan
-4.563573843124999257e+03 -3.101920518631794010e+01 -1.019205186317944989e+00 nan nan
-4.562531455312499929e+03 -3.102118415456018141e+01 -1.021184154560186075e+00 nan nan
-4.561489067499999692e+03 -3.102321662803802482e+01 -1.023216628038027709e+00 nan nan
-4.560446679687499454e+03 -3.102531766627893361e+01 -1.025317666278936946e+00 nan nan
-4.559404291874999217e+03 -3.102747860433653315e+01 -1.027478604336536705e+00 nan nan
-4.558361904062499889e+03 -3.102968657278674058e+01 -1.029686572786743914e+00 nan nan
-4.557319516249999651e+03 -3.103192915279472430e+01 -1.031929152794727855e+00 nan nan
-4.556277128437500323e+03 -3.103420126742059892e+01 -1.034201267420601589e+00 nan nan
-4.555234740624999176e+03 -3.103650482367276808e+01 -1.036504823672771858e+00 nan nan
-4.554192352812499848e+03 -3.103883127545780241e+01 -1.038831275457807068e+00 nan nan
-4.553149964999999611e+03 -3.104116091599726701e+01 -1.041160915997269232e+00 nan nan
-4.552107577187499373e+03 -3.104347994739091732e+01 -1.043479947390919316e+00 nan nan
-4.551065189374999136e+03 -3.104576705150017801e+01 -1.045767051500181566e+00 nan nan
-4.550022801562499808e+03 -3.104801726280994245e+01 -1.048017262809944672e+00 nan nan
-4.548980413749999570e+03 -3.105024942190597415e+01 -1.050249421905978142e+00 nan nan
-4.547938025937499333e+03 -3.105248049205119187e+01 -1.052480492051194316e+00 nan nan
-4.546895638125000005e+03 -3.105472918171053109e+01 -1.054729181710533092e+00 nan nan
-4.545853250312499767e+03 -3.105701715078151182e+01 -1.057017150781513593e+00 nan nan
-4.544810862499999530e+03 -3.105934075093143676e+01 -1.059340750931441200e+00 nan nan
-4.543768474687499292e+03 -3.106166772570194468e+01 -1.061667725701948672e+00 nan nan
-4.542726086874999964e+03 -3.106398843490541850e+01 -1.063988434905421165e+00 nan nan
-4.541683699062499727e+03 -3.106631174212621005e+01 -1.066311742126214268e+00 nan nan
-4.540641311250000399e+03 -3.106863564426593172e+01 -1.068635644265935047e+00 nan nan
-4.539598923437498343e+03 -3.107095327966864673e+01 -1.070953279668651170e+00 nan nan
-4.538556535624999924e+03 -3.107326218399882123e+01 -1.073262183998825003e+00 nan nan
-4.537514147812499687e+03 -3.107555548448123872e+01 -1.075555484481241608e+00 nan nan
-4.536471759999999449e+03 -3.107781095695647977e+01 -1.077810956956482435e+00 nan nan
-4.535429372187499212e+03 -3.108000875972978605e+01 -1.080008759729789602e+00 nan nan
-4.534386984374999884e+03 -3.108214121808517305e+01 -1.082141218085176160e+00 nan nan
-4.533344596562499646e+03 -3.108420685853861798e+01 -1.084206858538620200e+00 nan nan
-4.532302208749999409e+03 -3.108622036148712908e+01 -1.086220361487131081e+00 nan nan
-4.531259820937499171e+03 -3.108819533829737836e+01 -1.088195338297382797e+00 nan nan
-4.530217433124999843e+03 -3.109014213913483005e+01 -1.090142139134832933e+00 nan nan
-4.529175045312499606e+03 -3.109208877795671810e+01 -1.092088777956722545e+00 nan nan
-4.528132657499999368e+03 -3.109405516102458478e+01 -1.094055161024587663e+00 nan nan
-4.527090269687499131e+03 -3.109605612741843572e+01 -1.096056127418438386e+00 nan nan
-4.526047881874999803e+03 -3.109808126445024001e+01 -1.098081264450242678e+00 nan nan
-4.525005494062499565e+03 -3.110012581932776143e+01 -1.100125819327763210e+00 nan nan
-4.523963106249999328e+03 -3.110220558794915391e+01 -1.102205587949157684e+00 nan nan
-4.522920718437498181e+03 -3.110433098561192367e+01 -1.104330985611928773e+00 nan nan
-4.521878330624999762e+03 -3.110651114372123871e+01 -1.106511143721242707e+00 nan nan
-4.520835942812499525e+03 -3.110874734540169939e+01 -1.108747345401701834e+00 nan nan
-4.519793554999999287e+03 -3.111103239080601313e+01 -1.111032390806017567e+00 nan nan
-4.518751167187499959e+03 -3.111336088262220656e+01 -1.113360882622208781e+00 nan nan
-4.517708779374999722e+03 -3.111575168732035834e+01 -1.115751687320360563e+00 nan nan
-4.516666391562498575e+03 -3.111822416524459811e+01 -1.118224165244602553e+00 nan nan
-4.515624003749999247e+03 -3.112077931482014037e+01 -1.120779314820141925e+00 nan nan
-4.514581615937499919e+03 -3.112340976594414954e+01 -1.123409765944154426e+00 nan nan
-4.513539228124999681e+03 -3.112611389734093237e+01 -1.126113897340934589e+00 nan nan
-4.512496840312499444e+03 -3.112890949002373375e+01 -1.128909490023738194e+00 nan nan
-4.511454452499999206e+03 -3.113180668749315316e+01 -1.131806687493156938e+00 nan nan
-4.510412064687499878e+03 -3.113481110188319789e+01 -1.134811101883202333e+00 nan nan
-4.509369676874999641e+03 -3.113790270900802071e+01 -1.137902709008024260e+00 nan nan
-4.508327289062499403e+03 -3.114104226254015373e+01 -1.141042262540155949e+00 nan nan
-4.507284901249999166e+03 -3.114419850466588713e+01 -1.144198504665889127e+00 nan nan
-4.506242513437499838e+03 -3.114733780150304199e+01 -1.147337801503043764e+00 nan nan
-4.505200125624999600e+03 -3.115043134609139486e+01 -1.150431346091398410e+00 nan nan
-4.504157737812499363e+03 -3.115347620621528435e+01 -1.153476206215289235e+00 nan nan
-4.503115349999999125e+03 -3.115648843189318029e+01 -1.156488431893185176e+00 nan nan
-4.502072962187499797e+03 -3.115947999440875193e+01 -1.159479994408755932e+00 nan nan
-4.501030574374999560e+03 -3.116246219840367004e+01 -1.162462198403674707e+00 nan nan
-4.499988186562498413e+03 -3.116544053852519980e+01 -1.165440538525204017e+00 nan nan
-4.498945798749999994e+03 -3.116843830773561663e+01 -1.168438307735620407e+00 nan nan
-4.497903410937499757e+03 -3.117147499649441045e+01 -1.171474996494414889e+00 nan nan
-4.496861023124999519e+03 -3.117453519718769073e+01 -1.174535197187692503e+00 nan nan
-4.495818635312499282e+03 -3.117761959655040371e+01 -1.177619596550405934e+00 nan nan
-4.494776247499999954e+03 -3.118074816697106044e+01 -1.180748166971065327e+00 nan nan
-4.493733859687500626e+03 -3.118392302586695308e+01 -1.183923025866958190e+00 nan nan
-4.492691471874998570e+03 -3.118713589373499318e+01 -1.187135893734997838e+00 nan nan
-4.491649084062499242e+03 -3.119038715971449349e+01 -1.190387159714497267e+00 nan nan
-4.490606696249999914e+03 -3.119367710889614642e+01 -1.193677108896150196e+00 nan nan
-4.489564308437499676e+03 -3.119699651127592333e+01 -1.196996511275927322e+00 nan nan
-4.488521920624999439e+03 -3.120032767376133265e+01 -1.200327673761335090e+00 nan nan
-4.487479532812499201e+03 -3.120365169885249657e+01 -1.203651698852500784e+00 nan nan
-4.486437144999999873e+03 -3.120696378811880933e+01 -1.206963788118811332e+00 nan nan
-4.485394757187499636e+03 -3.121028505559884181e+01 -1.210285055598844250e+00 nan nan
-4.484352369374999398e+03 -3.121361473775408157e+01 -1.213614737754085793e+00 nan nan
-4.483309981562500070e+03 -3.121692170863908089e+01 -1.216921708639085775e+00 nan nan
-4.482267593749998923e+03 -3.122018433291295736e+01 -1.220184332912961134e+00 nan nan
-4.481225205937499595e+03 -3.122337427448232461e+01 -1.223374274482326607e+00 nan nan
-4.480182818124999358e+03 -3.122647035528637716e+01 -1.226470355286381819e+00 nan nan
-4.479140430312499120e+03 -3.122945819136038281e+01 -1.229458191360385255e+00 nan nan
-4.478098042499999792e+03 -3.123232424425778220e+01 -1.232324244257785528e+00 nan nan
-4.477055654687499555e+03 -3.123505837827869769e+01 -1.235058378278702795e+00 nan nan
-4.476013266874998408e+03 -3.123764496858925099e+01 -1.237644968589255434e+00 nan nan
-4.474970879062499989e+03 -3.124008615871142425e+01 -1.240086158711427577e+00 nan nan
-4.473928491249999752e+03 -3.124238323867613332e+01 -1.242383238676138424e+00 nan nan
-4.472886103437499514e+03 -3.124451724718319667e+01 -1.244517247183201336e+00 nan nan
-4.471843715624999277e+03 -3.124648027443812381e+01 -1.246480274438128033e+00 nan nan
-4.470801327812499949e+03 -3.124827679755718535e+01 -1.248276797557189566e+00 nan nan
-4.469758939999999711e+03 -3.124991562005455847e+01 -1.249915620054563137e+00 nan nan
-4.468716552187499474e+03 -3.125143673571884761e+01 -1.251436735718852278e+00 nan nan
-4.467674164374999236e+03 -3.125291189322465257e+01 -1.252911893224655682e+00 nan nan
-4.466631776562499908e+03 -3.125441709622168318e+01 -1.254417096221687178e+00 nan nan
-4.465589388749998761e+03 -3.125600281246248002e+01 -1.256002812462483798e+00 nan nan
-4.464547000937499433e+03 -3.125771588064631601e+01 -1.257715880646320228e+00 nan nan
-4.463504613124999196e+03 -3.125960234270833027e+01 -1.259602342708332268e+00 nan nan
-4.462462225312499868e+03 -3.126167806377765501e+01 -1.261678063777657233e+00 nan nan
-4.461419837499999630e+03 -3.126395865288770892e+01 -1.263958652887713363e+00 nan nan
-4.460377449687499393e+03 -3.126647888895735861e+01 -1.266478888957360827e+00 nan nan
-4.459335061874998246e+03 -3.126927258082735150e+01 -1.269272580827355723e+00 nan nan
-4.458292674062499827e+03 -3.127235556592615140e+01 -1.272355565926155618e+00 nan nan
-4.457250286249999590e+03 -3.127573520403075236e+01 -1.275735204030755909e+00 nan nan
-4.456207898437499352e+03 -3.127945303948255429e+01 -1.279453039482557397e+00 nan nan
-4.455165510625000024e+03 -3.128351876024933631e+01 -1.283518760249338753e+00 nan nan
-4.454123122812499787e+03 -3.128789863640181323e+01 -1.287898636401816344e+00 nan nan
-4.453080734999999549e+03 -3.129256289038938377e+01 -1.292562890389387542e+00 nan nan
-4.452038347187500221e+03 -3.129747705550856196e+01 -1.297477055508563737e+00 nan nan
-4.450995959374999984e+03 -3.130257945902639705e+01 -1.302579459026400599e+00 nan nan
-4.449953571562499747e+03 -3.130781181678234049e+01 -1.307811816782344039e+00 nan nan
-4.448911183749999509e+03 -3.131314838437485548e+01 -1.313148384374858590e+00 nan nan
-4.447868795937499272e+03 -3.131856033167546371e+01 -1.318560331675467046e+00 nan nan
-4.446826408124999944e+03 -3.132399787753127640e+01 -1.323997877531281064e+00 nan nan
-4.445784020312499706e+03 -3.132939846952752561e+01 -1.329398469527529381e+00 nan nan
-4.444741632499999469e+03 -3.133468730977183370e+01 -1.334687309771837693e+00 nan nan
-4.443699244687499231e+03 -3.133980531214198351e+01 -1.339805312141985283e+00 nan nan
-4.442656856874999903e+03 -3.134472570455898222e+01 -1.344725704558985990e+00 nan nan
-4.441614469062499666e+03 -3.134944139678571418e+01 -1.349441396785716174e+00 nan nan
-4.440572081250000338e+03 -3.135395960193252662e+01 -1.353959601932529511e+00 nan nan
-4.439529693437499191e+03 -3.135824980768429526e+01 -1.358249807684300148e+00 nan nan
-4.438487305624999863e+03 -3.136227307853517843e+01 -1.362273078535183091e+00 nan nan
-4.437444917812499625e+03 -3.136602090798897535e+01 -1.366020907988978683e+00 nan nan
-4.436402530000000297e+03 -3.136949979943336686e+01 -1.369499799433369747e+00 nan nan
-4.435360142187499150e+03 -3.137273810306719923e+01 -1.372738103067203452e+00 nan nan
-4.434317754374999822e+03 -3.137576543412184904e+01 -1.375765434121853481e+00 nan nan
-4.433275366562499585e+03 -3.137863076024528297e+01 -1.378630760245284748e+00 nan nan
-4.432232978749999347e+03 -3.138138998049455353e+01 -1.381389980494556635e+00 nan nan
-4.431190590937500019e+03 -3.138406287183204313e+01 -1.384062871832045571e+00 nan nan
-4.430148203125000691e+03 -3.138666485292147357e+01 -1.386664852921476898e+00 nan nan
-4.429105815312498635e+03 -3.138919867358307059e+01 -1.389198673583074362e+00 nan nan
-4.428063427499999307e+03 -3.139165860747879222e+01 -1.391658607478797327e+00 nan nan
-4.427021039687499979e+03 -3.139405963098157670e+01 -1.394059630981580922e+00 nan nan
-4.425978651874999741e+03 -3.139641922777037664e+01 -1.396419227770381077e+00 nan nan
-4.424936264062499504e+03 -3.139877099147431139e+01 -1.398770991474313385e+00 nan nan
-4.423893876249999266e+03 -3.140116615118201437e+01 -1.401166151182017261e+00 nan nan
-4.422851488437499938e+03 -3.140365018694142663e+01 -1.403650186941431288e+00 nan nan
-4.421809100624999701e+03 -3.140625962363315793e+01 -1.406259623633160594e+00 nan nan
-4.420766712812499463e+03 -3.140900682752911521e+01 -1.409006827529118988e+00 nan nan
-4.419724325000000135e+03 -3.141188555221116019e+01 -1.411885552211164185e+00 nan nan
-4.418681937187498988e+03 -3.141489741803138003e+01 -1.414897418031382026e+00 nan nan
-4.417639549374999660e+03 -3.141805602276062359e+01 -1.418056022760627144e+00 nan nan
-4.416597161562499423e+03 -3.142138144299195091e+01 -1.421381442991955346e+00 nan nan
-4.415554773749999185e+03 -3.142486646671392236e+01 -1.424866466713926805e+00 nan nan
-4.414512385937499857e+03 -3.142850298773340256e+01 -1.428502987733404339e+00 nan nan
-4.413469998124999620e+03 -3.143231408033656749e+01 -1.432314080336569706e+00 nan nan
-4.412427610312498473e+03 -3.143631884433590429e+01 -1.436318844335907396e+00 nan nan
-4.411385222499999145e+03 -3.144052625106150245e+01 -1.440526251061505558e+00 nan nan
-4.410342834687499817e+03 -3.144493254397644222e+01 -1.444932543976446881e+00 nan nan
-4.409300446874999579e+03 -3.144948981806797050e+01 -1.449489818067975389e+00 nan nan
-4.408258059062499342e+03 -3.145414199055471727e+01 -1.454141990554719044e+00 nan nan
-4.407215671250000014e+03 -3.145885593933589419e+01 -1.458855939335896634e+00 nan nan
-4.406173283437499776e+03 -3.146360020231849930e+01 -1.463600202318501076e+00 nan nan
-4.405130895624999539e+03 -3.146834939885187055e+01 -1.468349398851873877e+00 nan nan
-4.404088507812499302e+03 -3.147312246437873995e+01 -1.473122464378743723e+00 nan nan
-4.403046119999999974e+03 -3.147793317357260179e+01 -1.477933173572606673e+00 nan nan
-4.402003732187499736e+03 -3.148274385691392396e+01 -1.482743856913925740e+00 nan nan
-4.400961344374999499e+03 -3.148748301074509826e+01 -1.487483010745102252e+00 nan nan
-4.399918956562499261e+03 -3.149208348191034901e+01 -1.492083481910351228e+00 nan nan
-4.398876568749999933e+03 -3.149654046059167101e+01 -1.496540460591674337e+00 nan nan
-4.397834180937499696e+03 -3.150087431984393405e+01 -1.500874319843937599e+00 nan nan
-4.396791793124999458e+03 -3.150508407530758959e+01 -1.505084075307593583e+00 nan nan
-4.395749405312500130e+03 -3.150915215770285727e+01 -1.509152157702861707e+00 nan nan
-4.394707017499999893e+03 -3.151305823831547670e+01 -1.513058238315481807e+00 nan nan
-4.393664629687499655e+03 -3.151678914572357471e+01 -1.516789145723579812e+00 nan nan
-4.392622241874999418e+03 -3.152030926101649300e+01 -1.520309261016497882e+00 nan nan
-4.391579854062499180e+03 -3.152361667747893748e+01 -1.523616677478941472e+00 nan nan
-4.390537466249999852e+03 -3.152674930622762162e+01 -1.526749306227624503e+00 nan nan
-4.389495078437500524e+03 -3.152975730907111185e+01 -1.529757309071115401e+00 nan nan
-4.388452690624999377e+03 -3.153271627737165872e+01 -1.532716277371660718e+00 nan nan
-4.387410302812499140e+03 -3.153570074282940183e+01 -1.535700742829405607e+00 nan nan
-4.386367914999999812e+03 -3.153871687427473347e+01 -1.538716874274735691e+00 nan nan
-4.385325527187499574e+03 -3.154174623624425067e+01 -1.541746236244254220e+00 nan nan
-4.384283139374999337e+03 -3.154477412634278011e+01 -1.544774126342783438e+00 nan nan
-4.383240751562500918e+03 -3.154777302827384844e+01 -1.547773028273850215e+00 nan nan
-4.382198363749999771e+03 -3.155077742015626541e+01 -1.550777420156268072e+00 nan nan
-4.381155975937499534e+03 -3.155386335028935463e+01 -1.553863350289356626e+00 nan nan
-4.380113588124999296e+03 -3.155708325882534382e+01 -1.557083258825347594e+00 nan nan
-4.379071200312499968e+03 -3.156044315728821203e+01 -1.560443157288214699e+00 nan nan
-4.378028812499999731e+03 -3.156392267120438788e+01 -1.563922671204392101e+00 nan nan
-4.376986424687499493e+03 -3.156750725627712129e+01 -1.567507256277125505e+00 nan nan
-4.375944036874999256e+03 -3.157118662674215059e+01 -1.571186626742155035e+00 nan nan
-4.374901649062499928e+03 -3.157497832087485534e+01 -1.574978320874859117e+00 nan nan
-4.373859261249999690e+03 -3.157892737736673183e+01 -1.578927377366734941e+00 nan nan
-4.372816873437500362e+03 -3.158302899957230636e+01 -1.583028999572308360e+00 nan nan
-4.371774485624998306e+03 -3.158726911045397756e+01 -1.587269110453979781e+00 nan nan
-4.370732097812499887e+03 -3.159164549965639424e+01 -1.591645499656398899e+00 nan nan
-4.369689709999999650e+03 -3.159616199756594312e+01 -1.596161997565946677e+00 nan nan
-4.368647322187499412e+03 -3.160087543709012792e+01 -1.600875437090133024e+00 nan nan
-4.367604934374999175e+03 -3.160576937949528187e+01 -1.605769379495285198e+00 nan nan
-4.366562546562499847e+03 -3.161077683287260598e+01 -1.610776832872607978e+00 nan nan
-4.365520158749999609e+03 -3.161586194877178713e+01 -1.615861948771791790e+00 nan nan
-4.364477770937499372e+03 -3.162096534825503724e+01 -1.620965348255039018e+00 nan nan
-4.363435383124999134e+03 -3.162601559941895957e+01 -1.626015599418961566e+00 nan nan
-4.362392995312499806e+03 -3.163099924208419012e+01 -1.630999242084191891e+00 nan nan
-4.361350607499999569e+03 -3.163591381267909597e+01 -1.635913812679099522e+00 nan nan
-4.360308219687499331e+03 -3.164079700187085464e+01 -1.640797001870858196e+00 nan nan
-4.359265831875000003e+03 -3.164569563436913313e+01 -1.645695634369137794e+00 nan nan
-4.358223444062499766e+03 -3.165061214891124308e+01 -1.650612148911247745e+00 nan nan
-4.357181056249999529e+03 -3.165555067945746970e+01 -1.655550679457472807e+00 nan nan
-4.356138668437498382e+03 -3.166048254572213594e+01 -1.660482545722139713e+00 nan nan
-4.355096280624999963e+03 -3.166539093234441182e+01 -1.665390932344413599e+00 nan nan
-4.354053892812499726e+03 -3.167029878444470725e+01 -1.670298784444711249e+00 nan nan
-4.353011504999999488e+03 -3.167520426499694963e+01 -1.675204264996953407e+00 nan nan
-4.351969117187499251e+03 -3.168012636666897208e+01 -1.680126366668974525e+00 nan nan
-4.350926729374999923e+03 -3.168510999660434990e+01 -1.685109996604353455e+00 nan nan
-4.349884341562499685e+03 -3.169011152063380621e+01 -1.690111520633809317e+00 nan nan
-4.348841953750000357e+03 -3.169507102603553150e+01 -1.695071026035533723e+00 nan nan
-4.347799565937499210e+03 -3.170000046681331796e+01 -1.700000466813322175e+00 nan nan
-4.346757178124999882e+03 -3.170492156987633336e+01 -1.704921569876335363e+00 nan nan
-4.345714790312499645e+03 -3.170987302753189141e+01 -1.709873027531894296e+00 nan nan
-4.344672402499999407e+03 -3.171492556798909845e+01 -1.714925567989101785e+00 nan nan
-4.343630014687499170e+03 -3.172012524387111299e+01 -1.720125243871116316e+00 nan nan
-4.342587626874999842e+03 -3.172550316083572497e+01 -1.725503160835728078e+00 nan nan
-4.341545239062499604e+03 -3.173104955393202431e+01 -1.731049553932028973e+00 nan nan
-4.340502851249999367e+03 -3.173673183822963750e+01 -1.736731838229640168e+00 nan nan
-4.339460463437498220e+03 -3.174255270658809280e+01 -1.742552706588095468e+00 nan nan
-4.338418075624999801e+03 -3.174854369486669370e+01 -1.748543694866697917e+00 nan nan
-4.337375687812499564e+03 -3.175473508931658273e+01 -1.754735089316585173e+00 nan nan
-4.336333299999999326e+03 -3.176114230666174265e+01 -1.761142306661747758e+00 nan nan
-4.335290912187499998e+03 -3.176773675791319107e+01 -1.767736757913194845e+00 nan nan
-4.334248524374999761e+03 -3.177445800200668913e+01 -1.774458002006692681e+00 nan nan
-4.333206136562499523e+03 -3.178125673243204474e+01 -1.781256732432046519e+00 nan nan
-4.332163748750000195e+03 -3.178812802667143345e+01 -1.788128026671438109e+00 nan nan
-4.331121360937499958e+03 -3.179500284758489315e+01 -1.795002847584895367e+00 nan nan
-4.330078973124999720e+03 -3.180181170180444994e+01 -1.801811701804454602e+00 nan nan
-4.329036585312499483e+03 -3.180856456910001384e+01 -1.808564569100016506e+00 nan nan
-4.327994197499999245e+03 -3.181515242242542030e+01 -1.815152422425423850e+00 nan nan
-4.326951809687499917e+03 -3.182148455083333616e+01 -1.821484550833339267e+00 nan nan
-4.325909421875000589e+03 -3.182755166940150460e+01 -1.827551669401507928e+00 nan nan
-4.324867034062499442e+03 -3.183336754172225724e+01 -1.833367541722261462e+00 nan nan
-4.323824646249999205e+03 -3.183899205304090785e+01 -1.838992053040909624e+00 nan nan
-4.322782258437499877e+03 -3.184447348424756186e+01 -1.844473484247565631e+00 nan nan
-4.321739870624999639e+03 -3.184977617348331691e+01 -1.849776173483320463e+00 nan nan
-4.320697482812499402e+03 -3.185488718050691404e+01 -1.854887180506917588e+00 nan nan
-4.319655094999999164e+03 -3.185979967296298199e+01 -1.859799672962985317e+00 nan nan
-4.318612707187499836e+03 -3.186452879356647472e+01 -1.864528793566478493e+00 nan nan
-4.317570319374999599e+03 -3.186913719483042229e+01 -1.869137194830426285e+00 nan nan
-4.316527931562498452e+03 -3.187364862395118692e+01 -1.873648623951190251e+00 nan nan
-4.315485543750000033e+03 -3.187811083017000513e+01 -1.878110830170008461e+00 nan nan
-4.314443155937499796e+03 -3.188257696845459677e+01 -1.882576968454599209e+00 nan nan
-4.313400768124999558e+03 -3.188704373256504354e+01 -1.887043732565047538e+00 nan nan
-4.312358380312499321e+03 -3.189157028600444832e+01 -1.891570286004453427e+00 nan nan
-4.311315992499999993e+03 -3.189621885672869439e+01 -1.896218856728696611e+00 nan nan
-4.310273604687499756e+03 -3.190096318813297316e+01 -1.900963188132976045e+00 nan nan
-4.309231216875000428e+03 -3.190584514171703034e+01 -1.905845141717032343e+00 nan nan
-4.308188829062499281e+03 -3.191095517927663394e+01 -1.910955179276635940e+00 nan nan
-4.307146441249999953e+03 -3.191635285041351722e+01 -1.916352850413520770e+00 nan nan
-4.306104053437499715e+03 -3.192204469190376770e+01 -1.922044691903772140e+00 nan nan
-4.305061665624999478e+03 -3.192799885382327929e+01 -1.927998853823282843e+00 nan nan
-4.304019277812499240e+03 -3.193416359935975635e+01 -1.934163599359759678e+00 nan nan
-4.302976889999999912e+03 -3.194051922360937823e+01 -1.940519223609382005e+00 nan nan
-4.301934502187499675e+03 -3.194703785046295152e+01 -1.947037850462954411e+00 nan nan
-4.300892114374999437e+03 -3.195364519677145410e+01 -1.953645196771455872e+00 nan nan
-4.299849726562499200e+03 -3.196028404555233848e+01 -1.960284045552342702e+00 nan nan
-4.298807338749999872e+03 -3.196688830192032782e+01 -1.966888301920329374e+00 nan nan
-4.297764950937499634e+03 -3.197336193965979589e+01 -1.973361939659800779e+00 nan nan
-4.296722563124999397e+03 -3.197960548331230157e+01 -1.979605483312304015e+00 nan nan
-4.295680175312499159e+03 -3.198556487753039335e+01 -1.985564877530395567e+00 nan nan
-4.294637787499999831e+03 -3.199124359577830035e+01 -1.991243595778303455e+00 nan nan
-4.293595399687499594e+03 -3.199670736174091701e+01 -1.996707361740918785e+00 nan nan
-4.292553011874998447e+03 -3.200199846028326789e+01 -2.001998460283274550e+00 nan nan
-4.291510624062500028e+03 -3.200709635123779861e+01 -2.007096351237799059e+00 nan nan
-4.290468236249999791e+03 -3.201207531993050281e+01 -2.012075319930505035e+00 nan nan
-4.289425848437499553e+03 -3.201695670010032302e+01 -2.016956700100324795e+00 nan nan
-4.288383460624999316e+03 -3.202171604850376241e+01 -2.021716048503767293e+00 nan nan
-4.287341072812499988e+03 -3.202652379642188407e+01 -2.026523796421884072e+00 nan nan
-4.286298684999999750e+03 -3.203159597220731314e+01 -2.031595972207319800e+00 nan nan
-4.285256297187499513e+03 -3.203703612796183364e+01 -2.037036127961839416e+00 nan nan
-4.284213909374999275e+03 -3.204288837343446517e+01 -2.042888373434469163e+00 nan nan
-4.283171521562500857e+03 -3.204918873588257355e+01 -2.049188735882578438e+00 nan nan
-4.282129133749998800e+03 -3.205596185372317564e+01 -2.055961853723177413e+00 nan nan
-4.281086745937499472e+03 -3.206328476860452525e+01 -2.063284768604525254e+00 nan nan
-4.280044358124999235e+03 -3.207119404027786658e+01 -2.071194040277872350e+00 nan nan
-4.279001970312499907e+03 -3.207964899370580270e+01 -2.079648993705807136e+00 nan nan
-4.277959582499999669e+03 -3.208857736826779927e+01 -2.088577368267805934e+00 nan nan
-4.276917194687499432e+03 -3.209786803156953283e+01 -2.097868031569534164e+00 nan nan
-4.275874806874998285e+03 -3.210744826287574227e+01 -2.107448262875746270e+00 nan nan
-4.274832419062499866e+03 -3.211725507329521889e+01 -2.117255073295219336e+00 nan nan
-4.273790031249999629e+03 -3.212724629881635252e+01 -2.127246298816359626e+00 nan nan
-4.272747643437499391e+03 -3.213743680067916131e+01 -2.137436800679168414e+00 nan nan
-4.271705255624999154e+03 -3.214775024941666715e+01 -2.147750249416671142e+00 nan nan
-4.270662867812499826e+03 -3.215806794945506653e+01 -2.158067949455069190e+00 nan nan
-4.269620479999999588e+03 -3.216835245263649057e+01 -2.168352452636492789e+00 nan nan
-4.268578092187500260e+03 -3.217857337387049199e+01 -2.178573373870496432e+00 nan nan
-4.267535704375000023e+03 -3.218864168582008745e+01 -2.188641685820093219e+00 nan nan
-4.266493316562498876e+03 -3.219837229080776098e+01 -2.198372290807764973e+00 nan nan
-4.265450928749999548e+03 -3.220760475742515183e+01 -2.207604757425157160e+00 nan nan
-4.264408540937499311e+03 -3.221630888369136159e+01 -2.216308883691362919e+00 nan nan
-4.263366153124999983e+03 -3.222448415059997018e+01 -2.224484150599972399e+00 nan nan
-4.262323765312499745e+03 -3.223211162760897253e+01 -2.232111627608972526e+00 nan nan
-4.261281377499998598e+03 -3.223919146877013020e+01 -2.239191468770132865e+00 nan nan
-4.260238989687499270e+03 -3.224585505109608619e+01 -2.245855051096086630e+00 nan nan
-4.259196601874999033e+03 -3.225227837600583314e+01 -2.252278376005836691e+00 nan nan
-4.258154214062499705e+03 -3.225857920385460886e+01 -2.258579203854611528e+00 nan nan
-4.257111826249999467e+03 -3.226487692958012587e+01 -2.264876929580127651e+00 nan nan
-4.256069438437499230e+03 -3.227129663883493293e+01 -2.271296638834933823e+00 nan nan
-4.255027050624999902e+03 -3.227792910517259628e+01 -2.277929105172598501e+00 nan nan
-4.253984662812499664e+03 -3.228479140415603865e+01 -2.284791404156040429e+00 nan nan
-4.252942274999999427e+03 -3.229186619664618263e+01 -2.291866196646189291e+00 nan nan
-4.251899887187500099e+03 -3.229919420067172098e+01 -2.299194200671726751e+00 nan nan
-4.250857499374999861e+03 -3.230688627954222625e+01 -2.306886279542232909e+00 nan nan
-4.249815111562498714e+03 -3.231499012903455537e+01 -2.314990129034562027e+00 nan nan
-4.248772723749999386e+03 -3.232361916358384235e+01 -2.323619163583843239e+00 nan nan
-4.247730335937499149e+03 -3.233288685601414869e+01 -2.332886856014154908e+00 nan nan
-4.246687948124999821e+03 -3.234274796515863670e+01 -2.342747965158642476e+00 nan nan
-4.245645560312499583e+03 -3.235315361287492664e+01 -2.353153612874928413e+00 nan nan
-4.244603172500000255e+03 -3.236407502924677715e+01 -2.364075029246778925e+00 nan nan
-4.243560784687499108e+03 -3.237549736458203853e+01 -2.375497364582042081e+00 nan nan
-4.242518396874999780e+03 -3.238738516165101089e+01 -2.387385161651013998e+00 nan nan
-4.241476009062499543e+03 -3.239967034723387229e+01 -2.399670347233878065e+00 nan nan
-4.240433621249999305e+03 -3.241228153963996306e+01 -2.412281539639964389e+00 nan nan
-4.239391233437499977e+03 -3.242518172635718088e+01 -2.425181726357183987e+00 nan nan
-4.238348845624999740e+03 -3.243835732396322413e+01 -2.438357323963227685e+00 nan nan
-4.237306457812499502e+03 -3.245173817874162125e+01 -2.451738178741623031e+00 nan nan
-4.236264070000000174e+03 -3.246525710403585663e+01 -2.465257104035860181e+00 nan nan
-4.235221682187499027e+03 -3.247881333345009836e+01 -2.478813333450102352e+00 nan nan
-4.234179294374999699e+03 -3.249225261799922038e+01 -2.492252617999224373e+00 nan nan
-4.233136906562499462e+03 -3.250546038276252148e+01 -2.505460382762528138e+00 nan nan
-4.232094518750000134e+03 -3.251832186895167354e+01 -2.518321868951677978e+00 nan nan
-4.231052130937499896e+03 -3.253073128535312009e+01 -2.530731285353124971e+00 nan nan
-4.230009743124999659e+03 -3.254260783099488208e+01 -2.542607830994884299e+00 nan nan
-4.228967355312499421e+03 -3.255387530940069496e+01 -2.553875309400700289e+00 nan nan
-4.227924967500000093e+03 -3.256447183306320170e+01 -2.564471833063206141e+00 nan nan
-4.226882579687498946e+03 -3.257438304724344391e+01 -2.574383047243449241e+00 nan nan
-4.225840191874999618e+03 -3.258373233319285589e+01 -2.583732333192856334e+00 nan nan
-4.224797804062499381e+03 -3.259267856129743990e+01 -2.592678561297442563e+00 nan nan
-4.223755416249999143e+03 -3.260127650003675370e+01 -2.601276500036759476e+00 nan nan
-4.222713028437499815e+03 -3.260957722703315653e+01 -2.609577227033158309e+00 nan nan
-4.221670640625000487e+03 -3.261769133187407732e+01 -2.617691331874080429e+00 nan nan
-4.220628252812500250e+03 -3.262569290613715367e+01 -2.625692906137159888e+00 nan nan
-4.219585864999999103e+03 -3.263356604251480064e+01 -2.633566042514801531e+00 nan nan
-4.218543477187498866e+03 -3.264126762431756390e+01 -2.641267624317566121e+00 nan nan
-4.217501089374999538e+03 -3.264880389068589039e+01 -2.648803890685895279e+00 nan nan
-4.216458701562499300e+03 -3.265624424624591171e+01 -2.656244246245912155e+00 nan nan
-4.215416313749999972e+03 -3.266361524166330099e+01 -2.663615241663304545e+00 nan nan
-4.214373925937498825e+03 -3.267089516871100585e+01 -2.670895168711009404e+00 nan nan
-4.213331538124999497e+03 -3.267815954463546291e+01 -2.678159544635466016e+00 nan nan
-4.212289150312499260e+03 -3.268543118654606161e+01 -2.685431186546066940e+00 nan nan
-4.211246762499999932e+03 -3.269263343046964110e+01 -2.692633430469646427e+00 nan nan
-4.210204374687499694e+03 -3.269972648781639890e+01 -2.699726487816399789e+00 nan nan
-4.209161986874999457e+03 -3.270673067520934296e+01 -2.706730675209343850e+00 nan nan
-4.208119599062499219e+03 -3.271362403402346075e+01 -2.713624034023463860e+00 nan nan
-4.207077211249999891e+03 -3.272031413477257900e+01 -2.720314134772582548e+00 nan nan
-4.206034823437499654e+03 -3.272680626646400270e+01 -2.726806266464005812e+00 nan nan
-4.204992435625000326e+03 -3.273314547558489096e+01 -2.733145475584893180e+00 nan nan
-4.203950047812499179e+03 -3.273946212945740797e+01 -2.739462129457409301e+00 nan nan
-4.202907659999998941e+03 -3.274583035720655744e+01 -2.745830357206560546e+00 nan nan
-4.201865272187499613e+03 -3.275225336176428215e+01 -2.752253361764284811e+00 nan nan
-4.200822884374999376e+03 -3.275881630310176007e+01 -2.758816303101766731e+00 nan nan
-4.199780496562500048e+03 -3.276557206703441238e+01 -2.765572067034417714e+00 nan nan
-4.198738108749999810e+03 -3.277255968224103100e+01 -2.772559682241033663e+00 nan nan
-4.197695720937500482e+03 -3.277984873350263229e+01 -2.779848733502638947e+00 nan nan
-4.196653333124999335e+03 -3.278746885143060297e+01 -2.787468851430606964e+00 nan nan
-4.195610945312500007e+03 -3.279534726497999486e+01 -2.795347264980000634e+00 nan nan
-4.194568557499999770e+03 -3.280346017585348051e+01 -2.803460175853480507e+00 nan nan
-4.193526169687499532e+03 -3.281184920872028954e+01 -2.811849208720296200e+00 nan nan
-4.192483781874999295e+03 -3.282044132827972760e+01 -2.820441328279730708e+00 nan nan
-4.191441394062499967e+03 -3.282909911842666872e+01 -2.829099118426675386e+00 nan nan
-4.190399006249999729e+03 -3.283786313223885855e+01 -2.837863132238858999e+00 nan nan
-4.189356618437500401e+03 -3.284682631917198847e+01 -2.846826319171992914e+00 nan nan
-4.188314230625000164e+03 -3.285593968435644996e+01 -2.855939684356455732e+00 nan nan
-4.187271842812499926e+03 -3.286525528912039817e+01 -2.865255289120398619e+00 nan nan
-4.186229454999998779e+03 -3.287488942099774647e+01 -2.874889420997752243e+00 nan nan
-4.185187067187499451e+03 -3.288483539084820961e+01 -2.884835390848211389e+00 nan nan
-4.184144679374999214e+03 -3.289502171494579130e+01 -2.895021714945792635e+00 nan nan
-4.183102291562499886e+03 -3.290549282453370949e+01 -2.905492824533716156e+00 nan nan
-4.182059903749999648e+03 -3.291634475729779297e+01 -2.916344757297798740e+00 nan nan
-4.181017515937500320e+03 -3.292762162806896953e+01 -2.927621628068973081e+00 nan nan
-4.179975128124999173e+03 -3.293942105619605343e+01 -2.939421056196054760e+00 nan nan
-4.178932740312499845e+03 -3.295182511116784241e+01 -2.951825111167847737e+00 nan nan
-4.177890352499999608e+03 -3.296488421827139348e+01 -2.964884218271398808e+00 nan nan
-4.176847964687499370e+03 -3.297853952783646747e+01 -2.978539527836468359e+00 nan nan
-4.175805576875000042e+03 -3.299268680684571819e+01 -2.992686806845722636e+00 nan nan
-4.174763189062499805e+03 -3.300738885378909515e+01 -3.007388853789100036e+00 nan nan
-4.173720801249999568e+03 -3.302270526964801434e+01 -3.022705269648017001e+00 nan nan
-4.172678413437500240e+03 -3.303852360007837774e+01 -3.038523600078378184e+00 nan nan
-4.171636025624999093e+03 -3.305479747755775577e+01 -3.054797477557760210e+00 nan nan
-4.170593637812499765e+03 -3.307162583998089644e+01 -3.071625839980898665e+00 nan nan
-4.169551249999999527e+03 -3.308894032349966352e+01 -3.088940323499668850e+00 nan nan
-4.168508862187499290e+03 -3.310664606548529321e+01 -3.106646065485294095e+00 nan nan
-4.167466474374999962e+03 -3.312480092490713446e+01 -3.124800924907139343e+00 nan nan
-4.166424086562499724e+03 -3.314342160596800824e+01 -3.143421605968011789e+00 nan nan
-4.165381698749999487e+03 -3.316242905028395427e+01 -3.162429050283955601e+00 nan nan
-4.164339310937500159e+03 -3.318176951116673479e+01 -3.181769511166736120e+00 nan nan
-4.163296923124999012e+03 -3.320128438103138535e+01 -3.201284381031387127e+00 nan nan
-4.162254535312499684e+03 -3.322082674281666925e+01 -3.220826742816675470e+00 nan nan
-4.161212147499999446e+03 -3.324031404644123455e+01 -3.240314046441239437e+00 nan nan
-4.160169759687499209e+03 -3.325963078432854303e+01 -3.259630784328543474e+00 nan nan
-4.159127371874999881e+03 -3.327871205193067539e+01 -3.278712051930676719e+00 nan nan
-4.158084984062499643e+03 -3.329756363289332199e+01 -3.297563632893328212e+00 nan nan
-4.157042596249999406e+03 -3.331613984779055215e+01 -3.316139847790556150e+00 nan nan
-4.156000208437499168e+03 -3.333451551268539959e+01 -3.334515512685404026e+00 nan nan
-4.154957820624999840e+03 -3.335284756083279234e+01 -3.352847560832798557e+00 nan nan
-4.153915432812499603e+03 -3.337118900777533526e+01 -3.371189007775341029e+00 nan nan
-4.152873044999999365e+03 -3.338959605811822229e+01 -3.389596058118228061e+00 nan nan
-4.151830657187500037e+03 -3.340809935392572783e+01 -3.408099353925732711e+00 nan nan
-4.150788269374999800e+03 -3.342672997327273521e+01 -3.426729973272741425e+00 nan nan
-4.149745881562499562e+03 -3.344549248172663169e+01 -3.445492481726637024e+00 nan nan
-4.148703493750000234e+03 -3.346439461311589270e+01 -3.464394613115899357e+00 nan nan
-4.147661105937499997e+03 -3.348349968933587206e+01 -3.483499689335872951e+00 nan nan
-4.146618718124998850e+03 -3.350280102171003449e+01 -3.502801021710041152e+00 nan nan
-4.145576330312499522e+03 -3.352220257429428329e+01 -3.522202574294288624e+00 nan nan
-4.144533942499999284e+03 -3.354169856752010048e+01 -3.541698567520104479e+00 nan nan
-4.143491554687499956e+03 -3.356136232647490658e+01 -3.561362326474909690e+00 nan nan
-4.142449166874999719e+03 -3.358117426089405910e+01 -3.581174260894063544e+00 nan nan
-4.141406779062500391e+03 -3.360116192062501739e+01 -3.601161920625021828e+00 nan nan
-4.140364391250000153e+03 -3.362138465601668713e+01 -3.621384656016690240e+00 nan nan
-4.139322003437499006e+03 -3.364181202899857226e+01 -3.641812028998575812e+00 nan nan
-4.138279615624999678e+03 -3.366238879926615368e+01 -3.662388799266154127e+00 nan nan
-4.137237227812499441e+03 -3.368309750489809318e+01 -3.683097504898094510e+00 nan nan
-4.136194840000000113e+03 -3.370401398902344425e+01 -3.704013989023444697e+00 nan nan
-4.135152452187498966e+03 -3.372516200025930289e+01 -3.725162000259305994e+00 nan nan
-4.134110064374999638e+03 -3.374647092627206035e+01 -3.746470926272060353e+00 nan nan
-4.133067676562499400e+03 -3.376784689574083842e+01 -3.767846895740843749e+00 nan nan
-4.132025288750000072e+03 -3.378931670167797563e+01 -3.789316701677976518e+00 nan nan
-4.130982900937499835e+03 -3.381096502971892193e+01 -3.810965029718928143e+00 nan nan
-4.129940513124999597e+03 -3.383274584504812310e+01 -3.832745845048127986e+00 nan nan
-4.128898125312499360e+03 -3.385465353419325396e+01 -3.854653534193255293e+00 nan nan
-4.127855737500000032e+03 -3.387663402402356638e+01 -3.876634024023569047e+00 nan nan
-4.126813349687499795e+03 -3.389851118624793713e+01 -3.898511186247940241e+00 nan nan
-4.125770961875000467e+03 -3.392035137203755824e+01 -3.920351372037560012e+00 nan nan
-4.124728574062498410e+03 -3.394237080352933589e+01 -3.942370803529336332e+00 nan nan
-4.123686186249999082e+03 -3.396467873956944317e+01 -3.964678739569446719e+00 nan nan
-4.122643798437498845e+03 -3.398729193530962078e+01 -3.987291935309627444e+00 nan nan
-4.121601410624999517e+03 -3.401032097967601686e+01 -4.010320979676019526e+00 nan nan
-4.120559022812499279e+03 -3.403392499057155618e+01 -4.033924990571558844e+00 nan nan
-4.119516634999999951e+03 -3.405814991337422981e+01 -4.058149913374233364e+00 nan nan
-4.118474247187499714e+03 -3.408306704712872914e+01 -4.083067047128729143e+00 nan nan
-4.117431859375000386e+03 -3.410869222173729298e+01 -4.108692221737294759e+00 nan nan
-4.116389471562499239e+03 -3.413507733438287772e+01 -4.135077334382879499e+00 nan nan
-4.115347083749999911e+03 -3.416234597132955741e+01 -4.162345971329561856e+00 nan nan
-4.114304695937498764e+03 -3.419056489327945769e+01 -4.190564893279460357e+00 nan nan
-4.113262308124999436e+03 -3.421966383974057635e+01 -4.219663839740577238e+00 nan nan
-4.112219920312499198e+03 -3.424959558385891256e+01 -4.249595583858917891e+00 nan nan
-4.111177532499999870e+03 -3.428040470294340025e+01 -4.280404702943402029e+00 nan nan
-4.110135144687499633e+03 -3.431208196183110459e+01 -4.312081961831110810e+00 nan nan
-4.109092756874999395e+03 -3.434460011262375190e+01 -4.344600112623754562e+00 nan nan
-4.108050369062499158e+03 -3.437796629291064221e+01 -4.377966292910646651e+00 nan nan
-4.107007981249999830e+03 -3.441224322607658337e+01 -4.412243226076588698e+00 nan nan
-4.105965593437498683e+03 -3.444742243987012387e+01 -4.447422439870128308e+00 nan nan
-4.104923205624999355e+03 -3.448355614216096399e+01 -4.483556142160969316e+00 nan nan
-4.103880817812500027e+03 -3.452052772763951793e+01 -4.520527727639519711e+00 nan nan
-4.102838429999999789e+03 -3.455805286214683747e+01 -4.558052862146840134e+00 nan nan
-4.101796042187500461e+03 -3.459591384345911536e+01 -4.595913843459117132e+00 nan nan
-4.100753654375000224e+03 -3.463387724244685018e+01 -4.633877242446857281e+00 nan nan
-4.099711266562499077e+03 -3.467178026114467571e+01 -4.671780261144680146e+00 nan nan
-4.098668878749998839e+03 -3.470949797818202853e+01 -4.709497978182029421e+00 nan nan
-4.097626490937499511e+03 -3.474695702090956217e+01 -4.746957020909564839e+00 nan nan
-4.096584103124999274e+03 -3.478410233846982180e+01 -4.784102338469824467e+00 nan nan
-4.095541715312499946e+03 -3.482095501710296759e+01 -4.820955017102972029e+00 nan nan
-4.094499327500000163e+03 -3.485753394704885011e+01 -4.857533947048851886e+00 nan nan
-4.093456939687499471e+03 -3.489387603792395964e+01 -4.893876037923962308e+00 nan nan
-4.092414551874999233e+03 -3.493007854408757851e+01 -4.930078544087579395e+00 nan nan
-4.091372164062499451e+03 -3.496621851188042740e+01 -4.966218511880427400e+00 nan nan
-4.090329776249999668e+03 -3.500232047053531659e+01 -5.002320470535322805e+00 nan nan
-4.089287388437499885e+03 -3.503845864434439505e+01 -5.038458644344401272e+00 nan nan
-4.088245000624999193e+03 -3.507475935950672863e+01 -5.074759359506730405e+00 nan nan
-4.087202612812499410e+03 -3.511137052812362214e+01 -5.111370528123626578e+00 nan nan
-4.086160224999999627e+03 -3.514840037289606300e+01 -5.148400372896069221e+00 nan nan
-4.085117837187500299e+03 -3.518582573791822909e+01 -5.185825737918229983e+00 nan nan
-4.084075449375000062e+03 -3.522358270277500480e+01 -5.223582702775010134e+00 nan nan
-4.083033061562498915e+03 -3.526173241309144402e+01 -5.261732413091447569e+00 nan nan
-4.081990673749999132e+03 -3.530048961855484180e+01 -5.300489618554841798e+00 nan nan
-4.080948285937499804e+03 -3.533989895009907656e+01 -5.339898950099078334e+00 nan nan
-4.079905898124999567e+03 -3.537994769997084887e+01 -5.379947699970852426e+00 nan nan
-4.078863510312500239e+03 -3.542069854839373733e+01 -5.420698548393743543e+00 nan nan
-4.077821122499999092e+03 -3.546218508689523929e+01 -5.462185086895246400e+00 nan nan
-4.076778734687500219e+03 -3.550437286758193522e+01 -5.504372867581939666e+00 nan nan
-4.075736346874999072e+03 -3.554719406493920530e+01 -5.547194064939207969e+00 nan nan
-4.074693959062499744e+03 -3.559050946257745807e+01 -5.590509462577463395e+00 nan nan
-4.073651571249999506e+03 -3.563413443901664124e+01 -5.634134439016641238e+00 nan nan
-4.072609183437499723e+03 -3.567825176886088911e+01 -5.678251768860892668e+00 nan nan
-4.071566795624999031e+03 -3.572305296294911869e+01 -5.723052962949123135e+00 nan nan
-4.070524407812499703e+03 -3.576859135406869683e+01 -5.768591354068703936e+00 nan nan
-4.069482019999999466e+03 -3.581503914919706943e+01 -5.815039149197069435e+00 nan nan
-4.068439632187500138e+03 -3.586247006471470655e+01 -5.862470064714709217e+00 nan nan
-4.067397244374998536e+03 -3.591080522017688992e+01 -5.910805220176892583e+00 nan nan
-4.066354856562499208e+03 -3.595996210580866403e+01 -5.959962105808665811e+00 nan nan
-4.065312468749998970e+03 -3.600997907417906418e+01 -6.009979074179070402e+00 nan nan
-4.064270080937499642e+03 -3.606075401282831194e+01 -6.060754012828315496e+00 nan nan
-4.063227693124999405e+03 -3.611219540596595579e+01 -6.112195405965962003e+00 nan nan
-4.062185305312500077e+03 -3.616446091466218604e+01 -6.164460914662186930e+00 nan nan
-4.061142917499998475e+03 -3.621770289895239614e+01 -6.217702898952397028e+00 nan nan
-4.060100529687499147e+03 -3.627191629172470755e+01 -6.271916291724711101e+00 nan nan
-4.059058141874998910e+03 -3.632699426953112720e+01 -6.326994269531129866e+00 nan nan
-4.058015754062499582e+03 -3.638310395617734372e+01 -6.383103956177345495e+00 nan nan
-4.056973366249999799e+03 -3.644043470390736417e+01 -6.440434703907365055e+00 nan nan
-4.055930978437499562e+03 -3.649897673637919837e+01 -6.498976736379200148e+00 nan nan
-4.054888590624999324e+03 -3.655872660784132933e+01 -6.558726607841334655e+00 nan nan
-4.053846202812499996e+03 -3.661972176541998891e+01 -6.619721765419995130e+00 nan nan
-4.052803814999999759e+03 -3.668205748139921241e+01 -6.682057481399219512e+00 nan nan
-4.051761427187499976e+03 -3.674578618428645171e+01 -6.745786184286451714e+00 nan nan
-4.050719039374999738e+03 -3.681086087050329780e+01 -6.810860870503302245e+00 nan nan
-4.049676651562499501e+03 -3.687720613532469116e+01 -6.877206135324697378e+00 nan nan
-4.048634263750000173e+03 -3.694476126913468761e+01 -6.944761269134689385e+00 nan nan
-4.047591875937499481e+03 -3.701345933109434583e+01 -7.013459331094352045e+00 nan nan
-4.046549488124999698e+03 -3.708316651075249837e+01 -7.083166510752499256e+00 nan nan
-4.045507100312499460e+03 -3.715371562937267669e+01 -7.153715629372679352e+00 nan nan
-4.044464712500000132e+03 -3.722498510296613006e+01 -7.224985102966134498e+00 nan nan
-4.043422324687498985e+03 -3.729693030277751831e+01 -7.296930302777523636e+00 nan nan
-4.042379936875000112e+03 -3.736949950893984607e+01 -7.369499508939848731e+00 nan nan
-4.041337549062499420e+03 -3.744268383620234175e+01 -7.442683836202347969e+00 nan nan
-4.040295161249999637e+03 -3.751665609985422378e+01 -7.516656099854223783e+00 nan nan
-4.039252773437499400e+03 -3.759155506936409097e+01 -7.591555069364096298e+00 nan nan
-4.038210385625000072e+03 -3.766748850426929351e+01 -7.667488504269297955e+00 nan nan
-4.037167997812500289e+03 -3.774442694717129143e+01 -7.744426947171298536e+00 nan nan
-4.036125610000000506e+03 -3.782238925540053742e+01 -7.822389255400542751e+00 nan nan
-4.035083222187499359e+03 -3.790146714115685711e+01 -7.901467141156857998e+00 nan nan
-4.034040834374999577e+03 -3.798174217041339062e+01 -7.981742170413391513e+00 nan nan
-4.032998446562499794e+03 -3.806351662633930033e+01 -8.063516626339307436e+00 nan nan
-4.031956058750000011e+03 -3.814694510218273393e+01 -8.146945102182739262e+00 nan nan
-4.030913670937500228e+03 -3.823205300085946590e+01 -8.232053000859471226e+00 nan nan
-4.029871283124999536e+03 -3.831897856552570403e+01 -8.318978565525707580e+00 nan nan
-4.028828895312499299e+03 -3.840772731300610587e+01 -8.407727313006107650e+00 nan nan
-4.027786507499999971e+03 -3.849815150095921723e+01 -8.498151500959220783e+00 nan nan
-4.026744119687499733e+03 -3.859015465621573782e+01 -8.590154656215739593e+00 nan nan
-4.025701731874999950e+03 -3.868374899535441358e+01 -8.683748995354413580e+00 nan nan
-4.024659344062499258e+03 -3.877897171118156194e+01 -8.778971711181567272e+00 nan nan
-4.023616956249999475e+03 -3.887588983328490855e+01 -8.875889833284910324e+00 nan nan
-4.022574568437499693e+03 -3.897456563659631001e+01 -8.974565636596311791e+00 nan nan
-4.021532180624999910e+03 -3.907494073094572684e+01 -9.074940730945730394e+00 nan nan
-4.020489792812500127e+03 -3.917698320623632924e+01 -9.176983206236334567e+00 nan nan
-4.019447404999998980e+03 -3.928066931480524460e+01 -9.280669314805248149e+00 nan nan
-4.018405017187499197e+03 -3.938605929801197902e+01 -9.386059298011982577e+00 nan nan
-4.017362629374999415e+03 -3.949305987312361310e+01 -9.493059873123614878e+00 nan nan
-4.016320241562499632e+03 -3.960158910146650157e+01 -9.601589101466508680e+00 nan nan
-4.015277853750000304e+03 -3.971166317164682624e+01 -9.711663171646833348e+00 nan nan
-4.014235465937499157e+03 -3.982319474060401632e+01 -9.823194740604021646e+00 nan nan
-4.013193078124999829e+03 -3.993605784818472415e+01 -9.936057848184725927e+00 nan nan
-4.012150690312499137e+03 -4.005007716366274906e+01 -1.005007716366275261e+01 nan nan
-4.011108302499999809e+03 -4.016526361407105128e+01 -1.016526361407105483e+01 nan nan
-4.010065914687499571e+03 -4.028182104254270968e+01 -1.028182104254271323e+01 nan nan
-4.009023526874999334e+03 -4.039992539546857131e+01 -1.039992539546857486e+01 nan nan
-4.007981139062499096e+03 -4.051983024457811666e+01 -1.051983024457812199e+01 nan nan
-4.006938751249999768e+03 -4.064199604848390379e+01 -1.064199604848390912e+01 nan nan
-4.005896363437499531e+03 -4.076691727925022235e+01 -1.076691727925022946e+01 nan nan
-4.004853975625000203e+03 -4.089506319600857154e+01 -1.089506319600857154e+01 nan nan
-4.003811587812499511e+03 -4.102688775180749303e+01 -1.102688775180749303e+01 nan nan
-4.002769199999999273e+03 -4.116274460216107656e+01 -1.116274460216108011e+01 nan nan
-4.001726812187499490e+03 -4.130283208097300474e+01 -1.130283208097300651e+01 nan nan
-4.000684424374999708e+03 -4.144723968649140744e+01 -1.144723968649140922e+01 nan nan
-3.999642036562499470e+03 -4.159602915345693930e+01 -1.159602915345694463e+01 nan nan
-3.998599648749999687e+03 -4.174925663898019224e+01 -1.174925663898019401e+01 nan nan
-3.997557260937499905e+03 -4.190716401722134066e+01 -1.190716401722134776e+01 nan nan
-3.996514873125000122e+03 -4.207009882774804055e+01 -1.207009882774804588e+01 nan nan
-3.995472485312500339e+03 -4.223837705657177821e+01 -1.223837705657177999e+01 nan nan
-3.994430097499999647e+03 -4.241197186277103981e+01 -1.241197186277104336e+01 nan nan
-3.993387709687499409e+03 -4.259065730147363382e+01 -1.259065730147363915e+01 nan nan
-3.992345321874999627e+03 -4.277433851598847525e+01 -1.277433851598848058e+01 nan nan
-3.991302934062500299e+03 -4.296292220264172101e+01 -1.296292220264172634e+01 nan nan
-3.990260546249999607e+03 -4.315602940853005975e+01 -1.315602940853005975e+01 nan nan
-3.989218158437500279e+03 -4.335329211345502642e+01 -1.335329211345502642e+01 nan nan
-3.988175770624999132e+03 -4.355483094979172165e+01 -1.355483094979172165e+01 nan nan
-3.987133382812499804e+03 -4.376076136415119322e+01 -1.376076136415119500e+01 nan nan
-3.986090994999999111e+03 -4.397125150841048224e+01 -1.397125150841048224e+01 nan nan
-3.985048607187500238e+03 -4.418640183907999130e+01 -1.418640183907999663e+01 nan nan
-3.984006219374999546e+03 -4.440619249507681587e+01 -1.440619249507682298e+01 nan nan
-3.982963831562499763e+03 -4.463096505161421845e+01 -1.463096505161422378e+01 nan nan
-3.981921443749999526e+03 -4.486129262372602255e+01 -1.486129262372602433e+01 nan nan
-3.980879055937500198e+03 -4.509776139739037859e+01 -1.509776139739038037e+01 nan nan
-3.979836668124999051e+03 -4.534104729792856858e+01 -1.534104729792857391e+01 nan nan
-3.978794280312499723e+03 -4.559174324731746708e+01 -1.559174324731747063e+01 nan nan
-3.977751892499999030e+03 -4.585015841179806273e+01 -1.585015841179806984e+01 nan nan
-3.976709504687499702e+03 -4.611662215630028072e+01 -1.611662215630028427e+01 nan nan
-3.975667116874999465e+03 -4.639155701460529002e+01 -1.639155701460529357e+01 nan nan
-3.974624729062500137e+03 -4.667565943265399397e+01 -1.667565943265399753e+01 nan nan
-3.973582341249999899e+03 -4.696962416820849029e+01 -1.696962416820849384e+01 nan nan
-3.972539953437499207e+03 -4.727419198322021288e+01 -1.727419198322021998e+01 nan nan
-3.971497565624998970e+03 -4.758967167275508103e+01 -1.758967167275508459e+01 nan nan
-3.970455177812499642e+03 -4.791574016072328135e+01 -1.791574016072328135e+01 nan nan
-3.969412789999999404e+03 -4.825254491263564915e+01 -1.825254491263564915e+01 nan nan
-3.968370402187500076e+03 -4.860037692850821855e+01 -1.860037692850822211e+01 nan nan
-3.967328014374998929e+03 -4.895948121407737119e+01 -1.895948121407737830e+01 nan nan
-3.966285626562499601e+03 -4.933020221503743841e+01 -1.933020221503744196e+01 nan nan
-3.965243238749999819e+03 -4.971289249032987101e+01 -1.971289249032987456e+01 nan nan
-3.964200850937500036e+03 -5.010795549809742511e+01 -2.010795549809742866e+01 nan nan
-3.963158463124999344e+03 -5.051588591205728562e+01 -2.051588591205728562e+01 nan nan
-3.962116075312499106e+03 -5.093700450051443340e+01 -2.093700450051444051e+01 nan nan
-3.961073687499999323e+03 -5.137156191758844415e+01 -2.137156191758844415e+01 nan nan
-3.960031299687499541e+03 -5.181987160941076098e+01 -2.181987160941076809e+01 nan nan
-3.958988911874999758e+03 -5.228211919928187967e+01 -2.228211919928187967e+01 nan nan
-3.957946524062499975e+03 -5.275861129918421000e+01 -2.275861129918421355e+01 nan nan
-3.956904136250000192e+03 -5.324964800738422355e+01 -2.324964800738422710e+01 nan nan
-3.955861748437499045e+03 -5.375571446505212236e+01 -2.375571446505212592e+01 nan nan
-3.954819360624999263e+03 -5.427718698698763689e+01 -2.427718698698764044e+01 nan nan
-3.953776972812499480e+03 -5.481460421040123521e+01 -2.481460421040123876e+01 nan nan
-3.952734584999999697e+03 -5.536955319655638874e+01 -2.536955319655639229e+01 nan nan
-3.951692197187499005e+03 -5.594390214438293185e+01 -2.594390214438293540e+01 nan nan
-3.950649809375000132e+03 -5.653885859397974656e+01 -2.653885859397975366e+01 nan nan
-3.949607421562499439e+03 -5.715601563070912761e+01 -2.715601563070913116e+01 nan nan
-3.948565033750000111e+03 -5.779671841185179204e+01 -2.779671841185179915e+01 nan nan
-3.947522645937499419e+03 -5.846144130311580511e+01 -2.846144130311580511e+01 nan nan
-3.946480258124999636e+03 -5.915123665241545581e+01 -2.915123665241546291e+01 nan nan
-3.945437870312498944e+03 -5.986655987374292920e+01 -2.986655987374293275e+01 nan nan
-3.944395482499999616e+03 -6.060694291114218402e+01 -3.060694291114219112e+01 nan nan
-3.943353094687499834e+03 -6.137189590447648868e+01 -3.137189590447649223e+01 nan nan
-3.942310706875000051e+03 -6.216061373081416974e+01 -3.216061373081417685e+01 nan nan
-3.941268319062499813e+03 -6.297202191680688799e+01 -3.297202191680689509e+01 nan nan
-3.940225931250000031e+03 -6.380374461380887396e+01 -3.380374461380888107e+01 nan nan
-3.939183543437499338e+03 -6.465248410165175130e+01 -3.465248410165175130e+01 nan nan
-3.938141155624999556e+03 -6.551433741631134922e+01 -3.551433741631135632e+01 nan nan
-3.937098767812499773e+03 -6.638365930063403653e+01 -3.638365930063403653e+01 nan nan
-3.936056379999999535e+03 -6.725439040381311884e+01 -3.725439040381312594e+01 nan nan
-3.935013992187499753e+03 -6.812084477404712857e+01 -3.812084477404712857e+01 nan nan
-3.933971604374999970e+03 -6.897578193206663855e+01 -3.897578193206663855e+01 nan nan
-3.932929216562499732e+03 -6.981034626540251509e+01 -3.981034626540251509e+01 nan nan
-3.931886828749999950e+03 -7.061402792987891530e+01 -4.061402792987891530e+01 nan nan
-3.930844440937499257e+03 -7.137537680529027284e+01 -4.137537680529027284e+01 nan nan
-3.929802053124999475e+03 -7.208432496202664197e+01 -4.208432496202664197e+01 nan nan
-3.928759665312499237e+03 -7.273077498389967843e+01 -4.273077498389968554e+01 nan nan
-3.927717277499999909e+03 -7.330529140054694892e+01 -4.330529140054694892e+01 nan nan
-3.926674889687499672e+03 -7.379882320567004683e+01 -4.379882320567005394e+01 nan nan
-3.925632501874999434e+03 -7.419959952628892097e+01 -4.419959952628892808e+01 nan nan
-3.924590114062499197e+03 -7.449620740681797315e+01 -4.449620740681797315e+01 nan nan
-3.923547726249999414e+03 -7.467844693066793127e+01 -4.467844693066793837e+01 nan nan
-3.922505338437499177e+03 -7.473461568397722488e+01 -4.473461568397723198e+01 nan nan
-3.921462950624999849e+03 -7.465389589647327284e+01 -4.465389589647327995e+01 nan nan
-3.920420562812499611e+03 -7.442521823655435753e+01 -4.442521823655435753e+01 nan nan
-3.919378174999999828e+03 -7.403777862336853843e+01 -4.403777862336853843e+01 nan nan
-3.918335787187499591e+03 -7.348439414297666872e+01 -4.348439414297667582e+01 nan nan
-3.917293399375000263e+03 -7.275933624463148419e+01 -4.275933624463148419e+01 nan nan
-3.916251011562499116e+03 -7.185673522081773967e+01 -4.185673522081774678e+01 nan nan
-3.915208623750000697e+03 -7.077460891115046593e+01 -4.077460891115046593e+01 nan nan
-3.914166235937499096e+03 -6.951436258663540002e+01 -3.951436258663540002e+01 nan nan
-3.913123848124999768e+03 -6.807706024079138274e+01 -3.807706024079138274e+01 nan nan
-3.912081460312499530e+03 -6.646849345094312866e+01 -3.646849345094313577e+01 nan nan
-3.911039072500000202e+03 -6.469811985416751554e+01 -3.469811985416752265e+01 nan nan
-3.909996684687499510e+03 -6.277718395417772967e+01 -3.277718395417772967e+01 nan nan
-3.908954296874999727e+03 -6.071932558123528167e+01 -3.071932558123528167e+01 nan nan
-3.907911909062499035e+03 -5.854034838449565115e+01 -2.854034838449565470e+01 nan nan
-3.906869521249999707e+03 -5.625907807892446755e+01 -2.625907807892447465e+01 nan nan
-3.905827133437499469e+03 -5.389598513936244473e+01 -2.389598513936245183e+01 nan nan
-3.904784745625000141e+03 -5.147097898867594523e+01 -2.147097898867594878e+01 nan nan
-3.903742357812499449e+03 -4.900140472487947818e+01 -1.900140472487948173e+01 nan nan
-3.902699969999999666e+03 -4.650332681302119653e+01 -1.650332681302120363e+01 nan nan
-3.901657582187499429e+03 -4.399353945086103579e+01 -1.399353945086104112e+01 nan nan
-3.900615194375000101e+03 -4.149016871901060455e+01 -1.149016871901060810e+01 nan nan
-3.899572806562498954e+03 -3.901155948489808623e+01 -9.011559484898089778e+00 nan nan
-3.898530418749999171e+03 -3.657466337065291384e+01 -6.574663370652915617e+00 nan nan
-3.897488030937499843e+03 -3.419390114015121895e+01 -4.193901140151220730e+00 nan nan
-3.896445643124999606e+03 -3.188246812483983561e+01 -1.882468124839840273e+00 nan nan
-3.895403255312500278e+03 -2.965243993720218540e+01 3.475600627978099877e-01 nan nan
-3.894360867500000040e+03 -2.751236962086013449e+01 2.487630379139862402e+00 nan nan
-3.893318479687500258e+03 -2.546719375134308194e+01 4.532806248656915393e+00 nan nan
-3.892276091874999111e+03 -2.351903888813954779e+01 6.480961111860447765e+00 nan nan
-3.891233704062499783e+03 -2.167082043234883670e+01 8.329179567651159743e+00 nan nan
-3.890191316249999545e+03 -1.992533345610663886e+01 1.007466654389335936e+01 nan nan
-3.889148928437500217e+03 -1.827953316551698038e+01 1.172046683448301607e+01 nan nan
-3.888106540624999070e+03 -1.672741920285129424e+01 1.327258079714870398e+01 nan nan
-3.887064152812499742e+03 -1.526369991088261813e+01 1.473630008911737832e+01 nan nan
-3.886021764999999505e+03 -1.388747889156070947e+01 1.611252110843928520e+01 nan nan
-3.884979377187500177e+03 -1.260163086902493212e+01 1.739836913097506255e+01 nan nan
-3.883936989374999939e+03 -1.140520726609855018e+01 1.859479273390144627e+01 nan nan
-3.882894601562499702e+03 -1.029590231403300393e+01 1.970409768596699251e+01 nan nan
-3.881852213749999009e+03 -9.270067548750718700e+00 2.072993245124927952e+01 nan nan
-3.880809825937499681e+03 -8.316273245201653452e+00 2.168372675479834299e+01 nan nan
-3.879767438124999444e+03 -7.425976472782586768e+00 2.257402352721740968e+01 nan nan
-3.878725050312500116e+03 -6.595403387488455671e+00 2.340459661251153989e+01 nan nan
-3.877682662499999424e+03 -5.821089793412300040e+00 2.417891020658769463e+01 nan nan
-3.876640274687500096e+03 -5.102983010870009828e+00 2.489701698912998751e+01 nan nan
-3.875597886874998949e+03 -4.439356611708529243e+00 2.556064338829146720e+01 nan nan
-3.874555499062499621e+03 -3.822075032771027558e+00 2.617792496722896800e+01 nan nan
-3.873513111249999838e+03 -3.242880875596561019e+00 2.675711912440343454e+01 nan nan
-3.872470723437499601e+03 -2.693633627309436118e+00 2.730636637269056166e+01 nan nan
-3.871428335624999818e+03 -2.164705787060894782e+00 2.783529421293910033e+01 nan nan
-3.870385947812500035e+03 -1.651024075975085825e+00 2.834897592402490929e+01 nan nan
-3.869343559999999798e+03 -1.147846212317116255e+00 2.885215378768288019e+01 nan nan
-3.868301172187500015e+03 -6.529373580110585662e-01 2.934706264198893777e+01 nan nan
-3.867258784374999323e+03 -1.624270956703205704e-01 2.983757290432967579e+01 nan nan
-3.866216396562499540e+03 3.251027971304946140e-01 3.032510279713049073e+01 nan nan
-3.865174008749999302e+03 8.088135749938156760e-01 3.080881357499381323e+01 nan nan
-3.864131620937499520e+03 1.289642964050554896e+00 3.128964296405055023e+01 nan nan
-3.863089233124999737e+03 1.765546330034154066e+00 3.176554633003415162e+01 nan nan
-3.862046845312499499e+03 2.234531789643134481e+00 3.223453178964312826e+01 nan nan
-3.861004457499998807e+03 2.688791048770963421e+00 3.268879104877095898e+01 nan nan
-3.859962069687499479e+03 3.120684633936322783e+00 3.312068463393632101e+01 nan nan
-3.858919681874999242e+03 3.528048232024806552e+00 3.352804823202480122e+01 nan nan
-3.857877294062499459e+03 3.907246936597228881e+00 3.390724693659722533e+01 nan nan
-3.856834906249999676e+03 4.254136796329415660e+00 3.425413679632941211e+01 nan nan
-3.855792518437499439e+03 4.568795516358687969e+00 3.456879551635868353e+01 nan nan
-3.854750130624999656e+03 4.854951985124621672e+00 3.485495198512462167e+01 nan nan
-3.853707742812500328e+03 5.115165234002415851e+00 3.511516523400241141e+01 nan nan
-3.852665354999999636e+03 5.346657758885208445e+00 3.534665775888520756e+01 nan nan
-3.851622967187498944e+03 5.541824830418931036e+00 3.554182483041892482e+01 nan nan
-3.850580579374999616e+03 5.700411826256967629e+00 3.570041182625696052e+01 nan nan
-3.849538191562499833e+03 5.821593340567470243e+00 3.582159334056746758e+01 nan nan
-3.848495803749999595e+03 5.897377175252977999e+00 3.589737717525297711e+01 nan nan
-3.847453415937500267e+03 5.925396855438595622e+00 3.592539685543859207e+01 nan nan
-3.846411028124999575e+03 5.910867041938338673e+00 3.591086704193833157e+01 nan nan
-3.845368640312499792e+03 5.870243533856772444e+00 3.587024353385676534e+01 nan nan
-3.844326252500000010e+03 5.813563149254742157e+00 3.581356314925474038e+01 nan nan
-3.843283864687499772e+03 5.747082229915999818e+00 3.574708222991599627e+01 nan nan
-3.842241476874999989e+03 5.684641736611320439e+00 3.568464173661131866e+01 nan nan
-3.841199089062499297e+03 5.637095803312332620e+00 3.563709580331232729e+01 nan nan
-3.840156701249999514e+03 5.609294128558942383e+00 3.560929412855893617e+01 nan nan
-3.839114313437499732e+03 5.608179296945870362e+00 3.560817929694587036e+01 nan nan
-3.838071925624999949e+03 5.649852490185574005e+00 3.564985249018557312e+01 nan nan
-3.837029537812500166e+03 5.751802565781486187e+00 3.575180256578148175e+01 nan nan
-3.835987149999999019e+03 5.926524837352997288e+00 3.592652483735299285e+01 nan nan
-3.834944762187499236e+03 6.181300298916923452e+00 3.618130029891691635e+01 nan nan
-3.833902374374999454e+03 6.514279616405912243e+00 3.651427961640590780e+01 nan nan
-3.832859986562499671e+03 6.915888893014265015e+00 3.691588889301426235e+01 nan nan
-3.831817598749999888e+03 7.370030118965027910e+00 3.737003011896502613e+01 nan nan
-3.830775210937499196e+03 7.859716985002661360e+00 3.785971698500265603e+01 nan nan
-3.829732823124999413e+03 8.379345898758021605e+00 3.837934589875801805e+01 nan nan
-3.828690435312499631e+03 8.927788928117307066e+00 3.892778892811730174e+01 nan nan
-3.827648047500000303e+03 9.502237794550064010e+00 3.950223779455006223e+01 nan nan
-3.826605659687499610e+03 1.008958614699689704e+01 4.008958614699689349e+01 nan nan
-3.825563271874999828e+03 1.067879160176839726e+01 4.067879160176839548e+01 nan nan
-3.824520884062499135e+03 1.127046977137261408e+01 4.127046977137261052e+01 nan nan
-3.823478496249999807e+03 1.186856861785366313e+01 4.186856861785366135e+01 nan nan
-3.822436108437499570e+03 1.247249107630758047e+01 4.247249107630757692e+01 nan nan
-3.821393720625000242e+03 1.307777518882177858e+01 4.307777518882177503e+01 nan nan
-3.820351332812498640e+03 1.368308759053480728e+01 4.368308759053480372e+01 nan nan
-3.819308944999999312e+03 1.428890682444402316e+01 4.428890682444401961e+01 nan nan
-3.818266557187499075e+03 1.488985491908450953e+01 4.488985491908450598e+01 nan nan
-3.817224169374999747e+03 1.547862412639315899e+01 4.547862412639315721e+01 nan nan
-3.816181781562499509e+03 1.604791778070992692e+01 4.604791778070992336e+01 nan nan
-3.815139393749999726e+03 1.658848632654096988e+01 4.658848632654096633e+01 nan nan
-3.814097005937499489e+03 1.709099153631490609e+01 4.709099153631490253e+01 nan nan
-3.813054618125000161e+03 1.755073628822781018e+01 4.755073628822781018e+01 nan nan
-3.812012230312499014e+03 1.797144158548956483e+01 4.797144158548956483e+01 nan nan
-3.810969842499999686e+03 1.835937526375267836e+01 4.835937526375267481e+01 nan nan
-3.809927454687499448e+03 1.871435355337541750e+01 4.871435355337541040e+01 nan nan
-3.808885066874999666e+03 1.903411764290146735e+01 4.903411764290146380e+01 nan nan
-3.807842679062498974e+03 1.932501468475604511e+01 4.932501468475604156e+01 nan nan
-3.806800291249999646e+03 1.959399540972775000e+01 4.959399540972774645e+01 nan nan
-3.805757903437499408e+03 1.984082779497627058e+01 4.984082779497627058e+01 nan nan
-3.804715515624999171e+03 2.005952773518515642e+01 5.005952773518514931e+01 nan nan
-3.803673127812499843e+03 2.025602086976363836e+01 5.025602086976363125e+01 nan nan
-3.802630739999999605e+03 2.043227738885515876e+01 5.043227738885515521e+01 nan nan
-3.801588352187499368e+03 2.057900325116465368e+01 5.057900325116465012e+01 nan nan
-3.800545964374999585e+03 2.069173891387952580e+01 5.069173891387952580e+01 nan nan
-3.799503576562499802e+03 2.077449085130089657e+01 5.077449085130088946e+01 nan nan
-3.798461188749999565e+03 2.083619518155624206e+01 5.083619518155623496e+01 nan nan
-3.797418800937500237e+03 2.087650640128466861e+01 5.087650640128466506e+01 nan nan
-3.796376413124999999e+03 2.089567156978279883e+01 5.089567156978279172e+01 nan nan
-3.795334025312499307e+03 2.089980381519495012e+01 5.089980381519495012e+01 nan nan
-3.794291637499999069e+03 2.088880399721784187e+01 5.088880399721783476e+01 nan nan
-3.793249249687499741e+03 2.087087743964466569e+01 5.087087743964466569e+01 nan nan
-3.792206861874999504e+03 2.086253388519054397e+01 5.086253388519054397e+01 nan nan
-3.791164474062500176e+03 2.086923652829184306e+01 5.086923652829184306e+01 nan nan
-3.790122086249999938e+03 2.089640873069999571e+01 5.089640873069998861e+01 nan nan
-3.789079698437499701e+03 2.094657124368505308e+01 5.094657124368504952e+01 nan nan
-3.788037310624999009e+03 2.102040556539344607e+01 5.102040556539344607e+01 nan nan
-3.786994922812499681e+03 2.112380069643537084e+01 5.112380069643536729e+01 nan nan
-3.785952534999999443e+03 2.126167391716822053e+01 5.126167391716821697e+01 nan nan
-3.784910147187500115e+03 2.143363217254141873e+01 5.143363217254141517e+01 nan nan
-3.783867759374999423e+03 2.163153837346932917e+01 5.163153837346932562e+01 nan nan
-3.782825371562499640e+03 2.184299291135309318e+01 5.184299291135309318e+01 nan nan
-3.781782983749999858e+03 2.205745315840508880e+01 5.205745315840508880e+01 nan nan
-3.780740595937500075e+03 2.227050158722648376e+01 5.227050158722648376e+01 nan nan
-3.779698208124999837e+03 2.247882673169019441e+01 5.247882673169019085e+01 nan nan
-3.778655820312500055e+03 2.267940890391431097e+01 5.267940890391430742e+01 nan nan
-3.777613432499999362e+03 2.286782996441619531e+01 5.286782996441619531e+01 nan nan
-3.776571044687499580e+03 2.304420719694998354e+01 5.304420719694997644e+01 nan nan
-3.775528656874999797e+03 2.321268982999668040e+01 5.321268982999667685e+01 nan nan
-3.774486269062500014e+03 2.335791519958187124e+01 5.335791519958186768e+01 nan nan
-3.773443881250000231e+03 2.345526666075173594e+01 5.345526666075173239e+01 nan nan
-3.772401493437499084e+03 2.348963912264908060e+01 5.348963912264907350e+01 nan nan
-3.771359105624999302e+03 2.345154222892339391e+01 5.345154222892338680e+01 nan nan
-3.770316717812499519e+03 2.333552470126086931e+01 5.333552470126086575e+01 nan nan
-3.769274329999999736e+03 2.314241815298903759e+01 5.314241815298903049e+01 nan nan
-3.768231942187499953e+03 2.289022109602033339e+01 5.289022109602033339e+01 nan nan
-3.767189554374999261e+03 2.259469596193617136e+01 5.259469596193616781e+01 nan nan
-3.766147166562499478e+03 2.225841001650053030e+01 5.225841001650052675e+01 nan nan
-3.765104778749999696e+03 2.188586593444721373e+01 5.188586593444721018e+01 nan nan
-3.764062390937499913e+03 2.149200529292961548e+01 5.149200529292961193e+01 nan nan
-3.763020003124999675e+03 2.109164349547489081e+01 5.109164349547489081e+01 nan nan
-3.761977615312498983e+03 2.069650341249888115e+01 5.069650341249887759e+01 nan nan
-3.760935227499999201e+03 2.032167861183993196e+01 5.032167861183992841e+01 nan nan
-3.759892839687499418e+03 1.997985416195327346e+01 4.997985416195326991e+01 nan nan
-3.758850451874999635e+03 1.967584216263863439e+01 4.967584216263863084e+01 nan nan
-3.757808064062500307e+03 1.940467322532623484e+01 4.940467322532623484e+01 nan nan
-3.756765676250000070e+03 1.915970025953626532e+01 4.915970025953626532e+01 nan nan
-3.755723288437499377e+03 1.893014037500820734e+01 4.893014037500820024e+01 nan nan
-3.754680900624999140e+03 1.870215679215090532e+01 4.870215679215090177e+01 nan nan
-3.753638512812499812e+03 1.846916580231122751e+01 4.846916580231122396e+01 nan nan
-3.752596124999999574e+03 1.822515621726049062e+01 4.822515621726048352e+01 nan nan
-3.751553737187499792e+03 1.796723386170137715e+01 4.796723386170137360e+01 nan nan
-3.750511349375000009e+03 1.770702643622700734e+01 4.770702643622700379e+01 nan nan
-3.749468961562499771e+03 1.745585106206634052e+01 4.745585106206633697e+01 nan nan
-3.748426573749999079e+03 1.721710731712899545e+01 4.721710731712899189e+01 nan nan
-3.747384185937499751e+03 1.697311808155371438e+01 4.697311808155371438e+01 nan nan
-3.746341798124999514e+03 1.669917433385791128e+01 4.669917433385791128e+01 nan nan
-3.745299410312499731e+03 1.638350777498194333e+01 4.638350777498194333e+01 nan nan
-3.744257022499999948e+03 1.602926315707591343e+01 4.602926315707590987e+01 nan nan
-3.743214634687499711e+03 1.564768757795028797e+01 4.564768757795028620e+01 nan nan
-3.742172246874999928e+03 1.524006035802887915e+01 4.524006035802887737e+01 nan nan
-3.741129859062499690e+03 1.480486646127336137e+01 4.480486646127335604e+01 nan nan
-3.740087471249999908e+03 1.433137348217392493e+01 4.433137348217392315e+01 nan nan
-3.739045083437499216e+03 1.381241490067828082e+01 4.381241490067827726e+01 nan nan
-3.738002695624999433e+03 1.324885830971738976e+01 4.324885830971738443e+01 nan nan
-3.736960307812499650e+03 1.265084807791076926e+01 4.265084807791076571e+01 nan nan
-3.735917919999999867e+03 1.202820571449824527e+01 4.202820571449824172e+01 nan nan
-3.734875532187499630e+03 1.137419130984820903e+01 4.137419130984820725e+01 nan nan
-3.733833144375000302e+03 1.070166884448824973e+01 4.070166884448824618e+01 nan nan
-3.732790756562500064e+03 1.003143466409286333e+01 4.003143466409285622e+01 nan nan
-3.731748368750000736e+03 9.371311183058686822e+00 3.937131118305868682e+01 nan nan
-3.730705980937499135e+03 8.734479719128492192e+00 3.873447971912848686e+01 nan nan
-3.729663593124999807e+03 8.142441226702434420e+00 3.814244122670243087e+01 nan nan
-3.728621205312499569e+03 7.604528211879306276e+00 3.760452821187930539e+01 nan nan
-3.727578817500000241e+03 7.104793435314366690e+00 3.710479343531436314e+01 nan nan
-3.726536429687499549e+03 6.625744533271554992e+00 3.662574453327155055e+01 nan nan
-3.725494041874999766e+03 6.155751734390811691e+00 3.615575173439080459e+01 nan nan
-3.724451654062499074e+03 5.693395643228722491e+00 3.569339564322871894e+01 nan nan
-3.723409266249999746e+03 5.245124706307225715e+00 3.524512470630722305e+01 nan nan
-3.722366878437499508e+03 4.815315217998809239e+00 3.481531521799880835e+01 nan nan
-3.721324490625000180e+03 4.402112128267194890e+00 3.440211212826719134e+01 nan nan
-3.720282102812499033e+03 3.993045479260962871e+00 3.399304547926095665e+01 nan nan
-3.719239714999999705e+03 3.586329698220371842e+00 3.358632969822036785e+01 nan nan
-3.718197327187499468e+03 3.174645449060397251e+00 3.317464544906039237e+01 nan nan
-3.717154939375000140e+03 2.746907332673360180e+00 3.274690733267335929e+01 nan nan
-3.716112551562498993e+03 2.311960465651261565e+00 3.231196046565126068e+01 nan nan
-3.715070163749999210e+03 1.869452700593253303e+00 3.186945270059324997e+01 nan nan
-3.714027775937498973e+03 1.410896453447167964e+00 3.141089645344716530e+01 nan nan
-3.712985388124999645e+03 9.322209835572948800e-01 3.093222098355728988e+01 nan nan
-3.711943000312499862e+03 4.263400510157703271e-01 3.042634005101576733e+01 nan nan
-3.710900612500000079e+03 -1.147091223792841286e-01 2.988529087762071157e+01 nan nan
-3.709858224687500297e+03 -6.939671193425279716e-01 2.930603288065746881e+01 nan nan
-3.708815836874999604e+03 -1.315253722274281500e+00 2.868474627772571495e+01 nan nan
-3.707773449062499367e+03 -1.982497166438892178e+00 2.801750283356110316e+01 nan nan
-3.706731061249999584e+03 -2.679952021886367941e+00 2.732004797811362806e+01 nan nan
-3.705688673437499801e+03 -3.377614030245240428e+00 2.662238596975475602e+01 nan nan
-3.704646285624999109e+03 -4.056249346362842623e+00 2.594375065363715294e+01 nan nan
-3.703603897812499781e+03 -4.716548251203882991e+00 2.528345174879611434e+01 nan nan
-3.702561509999999544e+03 -5.375954204919616508e+00 2.462404579508038083e+01 nan nan
-3.701519122187499761e+03 -6.035181926711659983e+00 2.396481807328833824e+01 nan nan
-3.700476734374999978e+03 -6.683606132206593387e+00 2.331639386779340484e+01 nan nan
-3.699434346562499741e+03 -7.313480045038234678e+00 2.268651995496175999e+01 nan nan
-3.698391958749999048e+03 -7.911055908817361981e+00 2.208894409118263624e+01 nan nan
-3.697349570937499720e+03 -8.468541342770846470e+00 2.153145865722914820e+01 nan nan
-3.696307183124999483e+03 -8.983374348447959790e+00 2.101662565155203666e+01 nan nan
-3.695264795312499700e+03 -9.460384231247694231e+00 2.053961576875230222e+01 nan nan
-3.694222407499999463e+03 -9.893810830487062447e+00 2.010618916951293400e+01 nan nan
-3.693180019687500135e+03 -1.027283175245800884e+01 1.972716824754198583e+01 nan nan
-3.692137631874998988e+03 -1.059202241090143737e+01 1.940797758909856086e+01 nan nan
-3.691095244062499660e+03 -1.084841430653340133e+01 1.915158569346659334e+01 nan nan
-3.690052856249999422e+03 -1.104879472796450557e+01 1.895120527203549088e+01 nan nan
-3.689010468437499640e+03 -1.121561664881311060e+01 1.878438335118688585e+01 nan nan
-3.687968080624999857e+03 -1.137477652156798236e+01 1.862522347843201231e+01 nan nan
-3.686925692812500074e+03 -1.153855515530405462e+01 1.846144484469594005e+01 nan nan
-3.685883304999999837e+03 -1.171398030195127227e+01 1.828601969804872240e+01 nan nan
-3.684840917187500054e+03 -1.189805990773410649e+01 1.810194009226589174e+01 nan nan
-3.683798529374999362e+03 -1.209192991687543284e+01 1.790807008312456361e+01 nan nan
-3.682756141562499579e+03 -1.232401561026909498e+01 1.767598438973090325e+01 nan nan
-3.681713753749999341e+03 -1.263161612739108541e+01 1.736838387260890926e+01 nan nan
-3.680671365937499559e+03 -1.302786016861201901e+01 1.697213983138797744e+01 nan nan
-3.679628978124999776e+03 -1.350323722686827566e+01 1.649676277313172079e+01 nan nan
-3.678586590312499538e+03 -1.406173197484478976e+01 1.593826802515520669e+01 nan nan
-3.677544202499999756e+03 -1.469247331620984909e+01 1.530752668379014736e+01 nan nan
-3.676501814687499973e+03 -1.537626371818963911e+01 1.462373628181035734e+01 nan nan
-3.675459426874999281e+03 -1.611085357258179940e+01 1.388914642741819705e+01 nan nan
-3.674417039062499498e+03 -1.687875759762818362e+01 1.312124240237181283e+01 nan nan
-3.673374651249999260e+03 -1.766395568004956829e+01 1.233604431995042638e+01 nan nan
-3.672332263437499478e+03 -1.845472683207666265e+01 1.154527316792333380e+01 nan nan
-3.671289875624999695e+03 -1.923530369282843466e+01 1.076469630717156178e+01 nan nan
-3.670247487812499912e+03 -1.999458306871901669e+01 1.000541693128097975e+01 nan nan
-3.669205099999999675e+03 -2.073025904632902083e+01 9.269740953670977390e+00 nan nan
-3.668162712187498983e+03 -2.144191526893684596e+01 8.558084731063150485e+00 nan nan
-3.667120324374999200e+03 -2.211191807458607883e+01 7.888081925413917617e+00 nan nan
-3.666077936562499872e+03 -2.271705399497241373e+01 7.282946005027582714e+00 nan nan
-3.665035548749999634e+03 -2.325684166993076474e+01 6.743158330069232598e+00 nan nan
-3.663993160937500306e+03 -2.373223108047462304e+01 6.267768919525373406e+00 nan nan
-3.662950773124999159e+03 -2.412827240883780178e+01 5.871727591162196447e+00 nan nan
-3.661908385312499831e+03 -2.442626802401485264e+01 5.573731975985142917e+00 nan nan
-3.660865997499999139e+03 -2.462665040090334045e+01 5.373349599096656881e+00 nan nan
-3.659823609687499811e+03 -2.474434822093810737e+01 5.255651779061889073e+00 nan nan
-3.658781221874999119e+03 -2.478495826896113385e+01 5.215041731038863482e+00 nan nan
-3.657738834062499336e+03 -2.475338274494847823e+01 5.246617255051518214e+00 nan nan
-3.656696446249999553e+03 -2.466667785643680588e+01 5.333322143563191453e+00 nan nan
-3.655654058437499771e+03 -2.454630104604063234e+01 5.453698953959364992e+00 nan nan
-3.654611670624999533e+03 -2.439094992731103062e+01 5.609050072688967603e+00 nan nan
-3.653569282812500205e+03 -2.419915111127901142e+01 5.800848888720983254e+00 nan nan
-3.652526894999999968e+03 -2.398887660156118429e+01 6.011123398438813936e+00 nan nan
-3.651484507187499275e+03 -2.377665761243015297e+01 6.223342387569841705e+00 nan nan
-3.650442119374999493e+03 -2.357654963847082286e+01 6.423450361529174479e+00 nan nan
-3.649399731562499710e+03 -2.339849542118650660e+01 6.601504578813488955e+00 nan nan
-3.648357343749999472e+03 -2.324288888357029137e+01 6.757111116429704190e+00 nan nan
-3.647314955937500145e+03 -2.310357110615884224e+01 6.896428893841154206e+00 nan nan
-3.646272568124999452e+03 -2.298663897982702764e+01 7.013361020172968807e+00 nan nan
-3.645230180312499670e+03 -2.290169046464838587e+01 7.098309535351611466e+00 nan nan
-3.644187792500000342e+03 -2.285239957619100437e+01 7.147600423808992964e+00 nan nan
-3.643145404687499649e+03 -2.283732477012808815e+01 7.162675229871909188e+00 nan nan
-3.642103016874999867e+03 -2.283931821759455261e+01 7.160681782405445617e+00 nan nan
-3.641060629062499174e+03 -2.284098658663666725e+01 7.159013413363329192e+00 nan nan
-3.640018241249999846e+03 -2.283643368977358534e+01 7.163566310226412881e+00 nan nan
-3.638975853437499609e+03 -2.281717230815233322e+01 7.182827691847662344e+00 nan nan
-3.637933465625000281e+03 -2.277449298013731394e+01 7.225507019862680735e+00 nan nan
-3.636891077812500043e+03 -2.272143753803384669e+01 7.278562461966148867e+00 nan nan
-3.635848689999999351e+03 -2.267236725283650145e+01 7.327632747163494997e+00 nan nan
-3.634806302187499114e+03 -2.263501407761015116e+01 7.364985922389845285e+00 nan nan
-3.633763914374999786e+03 -2.262255597773116023e+01 7.377444022268835333e+00 nan nan
-3.632721526562499548e+03 -2.263292972599001018e+01 7.367070274009985376e+00 nan nan
-3.631679138750000220e+03 -2.265692019248735534e+01 7.343079807512639334e+00 nan nan
-3.630636750937499528e+03 -2.269974077805640889e+01 7.300259221943587562e+00 nan nan
-3.629594363125000200e+03 -2.276499246263712450e+01 7.235007537362872831e+00 nan nan
-3.628551975312499508e+03 -2.284506331372475074e+01 7.154936686275245705e+00 nan nan
-3.627509587500000180e+03 -2.293365265983669588e+01 7.066347340163301460e+00 nan nan
-3.626467199687499487e+03 -2.304530646364578317e+01 6.954693536354211503e+00 nan nan
-3.625424811874999705e+03 -2.320545740652336519e+01 6.794542593476631254e+00 nan nan
-3.624382424062499013e+03 -2.342111455328997494e+01 6.578885446710020624e+00 nan nan
-3.623340036249999685e+03 -2.369829344022857853e+01 6.301706559771417027e+00 nan nan
-3.622297648437499447e+03 -2.405033399969634900e+01 5.949666000303647451e+00 nan nan
-3.621255260625000119e+03 -2.447018972673416926e+01 5.529810273265828080e+00 nan nan
-3.620212872812498972e+03 -2.494106599136072688e+01 5.058934008639267788e+00 nan nan
-3.619170484999999644e+03 -2.545872266743917223e+01 4.541277332560824220e+00 nan nan
-3.618128097187498952e+03 -2.601980762145728221e+01 3.980192378542715570e+00 nan nan
-3.617085709374999624e+03 -2.661561441316061405e+01 3.384385586839382398e+00 nan nan
-3.616043321562499841e+03 -2.723891482377937834e+01 2.761085176220618997e+00 nan nan
-3.615000933749999604e+03 -2.788374258491698043e+01 2.116257415083014681e+00 nan nan
-3.613958545937499821e+03 -2.854722124179200904e+01 1.452778758207985854e+00 nan nan
-3.612916158125000038e+03 -2.922994460120403204e+01 7.700553987959632973e-01 nan nan
-3.611873770312499346e+03 -2.992326869447752102e+01 7.673130552247538205e-02 nan nan
-3.610831382499999563e+03 -3.061736642332433433e+01 -6.173664233243385535e-01 nan nan
-3.609788994687499326e+03 -3.130260926209065886e+01 -1.302609262090660858e+00 nan nan
-3.608746606874999543e+03 -3.196707028987410482e+01 -1.967070289874106592e+00 nan nan
-3.607704219062499760e+03 -3.261070539792837053e+01 -2.610705397928373639e+00 nan nan
-3.606661831249999977e+03 -3.322860045410456564e+01 -3.228600454104570083e+00 nan nan
-3.605619443437499740e+03 -3.380432312548037999e+01 -3.804323125480380430e+00 nan nan
-3.604577055624999048e+03 -3.432731885828366813e+01 -4.327318858283670799e+00 nan nan
-3.603534667812499720e+03 -3.479059064074979091e+01 -4.790590640749793572e+00 nan nan
-3.602492279999999482e+03 -3.519333693096072579e+01 -5.193336930960725795e+00 nan nan
-3.601449892187499245e+03 -3.554569584863877907e+01 -5.545695848638781733e+00 nan nan
-3.600407504374999462e+03 -3.584785675282806494e+01 -5.847856752828066718e+00 nan nan
-3.599365116562499679e+03 -3.609860123855306568e+01 -6.098601238553071902e+00 nan nan
-3.598322728749999442e+03 -3.631460039679151208e+01 -6.314600396791518300e+00 nan nan
-3.597280340937500114e+03 -3.651562824618875425e+01 -6.515628246188756911e+00 nan nan
-3.596237953125000331e+03 -3.672211090973797809e+01 -6.722110909737978091e+00 nan nan
-3.595195565312499184e+03 -3.694063211473096686e+01 -6.940632114730973967e+00 nan nan
-3.594153177499999401e+03 -3.716558648562584466e+01 -7.165586485625847324e+00 nan nan
-3.593110789687499619e+03 -3.738749744720041690e+01 -7.387497447200422229e+00 nan nan
-3.592068401874999836e+03 -3.760798745119650732e+01 -7.607987451196507322e+00 nan nan
-3.591026014062500053e+03 -3.784210475873556589e+01 -7.842104758735567671e+00 nan nan
-3.589983626250000270e+03 -3.808434002292901255e+01 -8.084340022929016101e+00 nan nan
-3.588941238437499578e+03 -3.832317166646674877e+01 -8.323171666466752328e+00 nan nan
-3.587898850624999341e+03 -3.855699189113735059e+01 -8.556991891137357698e+00 nan nan
-3.586856462812499558e+03 -3.878847761779683623e+01 -8.788477617796841557e+00 nan nan
-3.585814074999999775e+03 -3.901845014564539582e+01 -9.018450145645399374e+00 nan nan
-3.584771687187499992e+03 -3.924575153520696347e+01 -9.245751535206963467e+00 nan nan
-3.583729299374999300e+03 -3.947318753177216877e+01 -9.473187531772168768e+00 nan nan
-3.582686911562499517e+03 -3.969782451834124259e+01 -9.697824518341247924e+00 nan nan
-3.581644523749999735e+03 -3.991017852583317449e+01 -9.910178525833174490e+00 nan nan
-3.580602135937499952e+03 -4.010742171721143023e+01 -1.010742171721143379e+01 nan nan
-3.579559748124999714e+03 -4.028824876658434562e+01 -1.028824876658434562e+01 nan nan
-3.578517360312499022e+03 -4.043068710573349023e+01 -1.043068710573349023e+01 nan nan
-3.577474972499999240e+03 -4.051831226243965745e+01 -1.051831226243966100e+01 nan nan
-3.576432584687499457e+03 -4.055890866440417142e+01 -1.055890866440417852e+01 nan nan
-3.575390196874999674e+03 -4.055080366198968989e+01 -1.055080366198969344e+01 nan nan
-3.574347809062500346e+03 -4.049803179856511548e+01 -1.049803179856512081e+01 nan nan
-3.573305421249998744e+03 -4.042085240222927212e+01 -1.042085240222927744e+01 nan nan
-3.572263033437500326e+03 -4.032107716521515783e+01 -1.032107716521516316e+01 nan nan
-3.571220645624999179e+03 -4.019603276681890947e+01 -1.019603276681891479e+01 nan nan
-3.570178257812499851e+03 -4.004377878464686091e+01 -1.004377878464686624e+01 nan nan
-3.569135869999999613e+03 -3.986262055343946287e+01 -9.862620553439468196e+00 nan nan
-3.568093482187499831e+03 -3.966471235686897501e+01 -9.664712356868976784e+00 nan nan
-3.567051094374999138e+03 -3.945014436502751209e+01 -9.450144365027512094e+00 nan nan
-3.566008706562499810e+03 -3.921990736252506338e+01 -9.219907362525063377e+00 nan nan
-3.564966318749999573e+03 -3.898316514868907490e+01 -8.983165148689080226e+00 nan nan
-3.563923930937500245e+03 -3.874674557709185052e+01 -8.746745577091852297e+00 nan nan
-3.562881543124999098e+03 -3.852043165617063636e+01 -8.520431656170643464e+00 nan nan
-3.561839155312499770e+03 -3.831737190634835599e+01 -8.317371906348357768e+00 nan nan
-3.560796767499999078e+03 -3.816055032020370419e+01 -8.160550320203709518e+00 nan nan
-3.559754379687499750e+03 -3.807764939513435110e+01 -8.077649395134358201e+00 nan nan
-3.558711991874999512e+03 -3.807455551711745301e+01 -8.074555517117453007e+00 nan nan
-3.557669604062499729e+03 -3.814204538559373248e+01 -8.142045385593737805e+00 nan nan
-3.556627216249999947e+03 -3.827840187131882743e+01 -8.278401871318834537e+00 nan nan
-3.555584828437499255e+03 -3.846916041085210480e+01 -8.469160410852104803e+00 nan nan
-3.554542440624999017e+03 -3.870005034689499013e+01 -8.700050346894991904e+00 nan nan
-3.553500052812499689e+03 -3.897195185704298837e+01 -8.971951857042993694e+00 nan nan
-3.552457664999999452e+03 -3.929004219666804687e+01 -9.290042196668053975e+00 nan nan
-3.551415277187499669e+03 -3.964329972523703560e+01 -9.643299725237035602e+00 nan nan
-3.550372889375000341e+03 -4.000845246865896598e+01 -1.000845246865896954e+01 nan nan
-3.549330501562500103e+03 -4.038146667642049437e+01 -1.038146667642049792e+01 nan nan
-3.548288113749999411e+03 -4.077079140982610994e+01 -1.077079140982610994e+01 nan nan
-3.547245725937499174e+03 -4.117362884824697744e+01 -1.117362884824698277e+01 nan nan
-3.546203338124999846e+03 -4.157114460829611602e+01 -1.157114460829611957e+01 nan nan
-3.545160950312499608e+03 -4.194110693458333117e+01 -1.194110693458333472e+01 nan nan
-3.544118562500000280e+03 -4.226442370873434839e+01 -1.226442370873435195e+01 nan nan
-3.543076174687500043e+03 -4.252926479055229692e+01 -1.252926479055230047e+01 nan nan
-3.542033786874999805e+03 -4.272617333443168519e+01 -1.272617333443168874e+01 nan nan
-3.540991399062499568e+03 -4.284821569181883660e+01 -1.284821569181883838e+01 nan nan
-3.539949011250000240e+03 -4.289925013726939085e+01 -1.289925013726939440e+01 nan nan
-3.538906623437499547e+03 -4.288611788959649118e+01 -1.288611788959649473e+01 nan nan
-3.537864235625000219e+03 -4.282328679758487766e+01 -1.282328679758488121e+01 nan nan
-3.536821847812499072e+03 -4.272214385730281094e+01 -1.272214385730281450e+01 nan nan
-3.535779459999999744e+03 -4.258954931825228840e+01 -1.258954931825229195e+01 nan nan
-3.534737072187499507e+03 -4.243514589516722424e+01 -1.243514589516722957e+01 nan nan
-3.533694684375000179e+03 -4.226053698134598591e+01 -1.226053698134599124e+01 nan nan
-3.532652296562499942e+03 -4.206580576544675409e+01 -1.206580576544675942e+01 nan nan
-3.531609908749999249e+03 -4.186321775123932554e+01 -1.186321775123932554e+01 nan nan
-3.530567520937499012e+03 -4.166998549644981154e+01 -1.166998549644981509e+01 nan nan
-3.529525133124999684e+03 -4.149947180113262846e+01 -1.149947180113263201e+01 nan nan
-3.528482745312499446e+03 -4.136126234795712264e+01 -1.136126234795712264e+01 nan nan
-3.527440357500000118e+03 -4.126180113505098035e+01 -1.126180113505098568e+01 nan nan
-3.526397969687498971e+03 -4.121358678095980110e+01 -1.121358678095980643e+01 nan nan
-3.525355581874999643e+03 -4.122631907347290792e+01 -1.122631907347290792e+01 nan nan
-3.524313194062499406e+03 -4.130004946210166139e+01 -1.130004946210166317e+01 nan nan
-3.523270806249999623e+03 -4.142606457646278528e+01 -1.142606457646278706e+01 nan nan
-3.522228418437499840e+03 -4.159775592758847296e+01 -1.159775592758847296e+01 nan nan
-3.521186030624999148e+03 -4.181033854165644925e+01 -1.181033854165645458e+01 nan nan
-3.520143642812499365e+03 -4.204430266158717444e+01 -1.204430266158717977e+01 nan nan
-3.519101254999999583e+03 -4.227650995106844078e+01 -1.227650995106844611e+01 nan nan
-3.518058867187499800e+03 -4.250733026888546107e+01 -1.250733026888546284e+01 nan nan
-3.517016479375000017e+03 -4.274107401172832255e+01 -1.274107401172832787e+01 nan nan
-3.515974091562498870e+03 -4.296000787976799984e+01 -1.296000787976799984e+01 nan nan
-3.514931703749999087e+03 -4.315047392037915586e+01 -1.315047392037916119e+01 nan nan
-3.513889315937499305e+03 -4.331492325623440820e+01 -1.331492325623441353e+01 nan nan
-3.512846928124999522e+03 -4.345193745074618619e+01 -1.345193745074619152e+01 nan nan
-3.511804540312499739e+03 -4.355720737393544795e+01 -1.355720737393544795e+01 nan nan
-3.510762152499999956e+03 -4.363339369034785165e+01 -1.363339369034785520e+01 nan nan
-3.509719764687499264e+03 -4.368632911510942307e+01 -1.368632911510943018e+01 nan nan
-3.508677376874999936e+03 -4.371479809226026703e+01 -1.371479809226027413e+01 nan nan
-3.507634989062499244e+03 -4.371253941964604905e+01 -1.371253941964605083e+01 nan nan
-3.506592601249999461e+03 -4.367859699034453058e+01 -1.367859699034453413e+01 nan nan
-3.505550213437499679e+03 -4.361516185462102868e+01 -1.361516185462102868e+01 nan nan
-3.504507825624999441e+03 -4.352943183622131329e+01 -1.352943183622131862e+01 nan nan
-3.503465437812500113e+03 -4.342969538505481353e+01 -1.342969538505481708e+01 nan nan
-3.502423049999999876e+03 -4.331439595981409241e+01 -1.331439595981409774e+01 nan nan
-3.501380662187499638e+03 -4.317736060004982335e+01 -1.317736060004982690e+01 nan nan
-3.500338274375000310e+03 -4.301559052541941952e+01 -1.301559052541942130e+01 nan nan
-3.499295886562499618e+03 -4.283276461256069467e+01 -1.283276461256069823e+01 nan nan
-3.498253498749999380e+03 -4.264162196888335643e+01 -1.264162196888335643e+01 nan nan
-3.497211110937500052e+03 -4.245148746292006336e+01 -1.245148746292006692e+01 nan nan
-3.496168723124999815e+03 -4.226177325069421897e+01 -1.226177325069422253e+01 nan nan
-3.495126335312499577e+03 -4.206374782660802225e+01 -1.206374782660802758e+01 nan nan
-3.494083947499999795e+03 -4.185545192070646436e+01 -1.185545192070646436e+01 nan nan
-3.493041559687500012e+03 -4.164000621255504342e+01 -1.164000621255504520e+01 nan nan
-3.491999171874999320e+03 -4.141907860513133244e+01 -1.141907860513133954e+01 nan nan
-3.490956784062499537e+03 -4.119627655735315130e+01 -1.119627655735315663e+01 nan nan
-3.489914396249999754e+03 -4.097346509060147213e+01 -1.097346509060147390e+01 nan nan
-3.488872008437499517e+03 -4.075339381196372557e+01 -1.075339381196372734e+01 nan nan
-3.487829620624999734e+03 -4.053790494495093810e+01 -1.053790494495094521e+01 nan nan
-3.486787232812499951e+03 -4.032973932061809563e+01 -1.032973932061810096e+01 nan nan
-3.485744845000000169e+03 -4.012891157098174233e+01 -1.012891157098174766e+01 nan nan
-3.484702457187500386e+03 -3.993519767885785399e+01 -9.935197678857859316e+00 nan nan
-3.483660069374999239e+03 -3.974990225696963364e+01 -9.749902256969633640e+00 nan nan
-3.482617681562499456e+03 -3.957850686639239512e+01 -9.578506866392398678e+00 nan nan
-3.481575293749999673e+03 -3.942892176438797947e+01 -9.428921764387983018e+00 nan nan
-3.480532905937500345e+03 -3.930489395180372014e+01 -9.304893951803723695e+00 nan nan
-3.479490518124999653e+03 -3.920673153550240642e+01 -9.206731535502409969e+00 nan nan
-3.478448130312499870e+03 -3.913045349419101626e+01 -9.130453494191019814e+00 nan nan
-3.477405742499999633e+03 -3.906773044975327736e+01 -9.067730449753284461e+00 nan nan
-3.476363354687500305e+03 -3.901575179349423195e+01 -9.015751793494237276e+00 nan nan
-3.475320966874999158e+03 -3.897881143440237395e+01 -8.978811434402375724e+00 nan nan
-3.474278579062500285e+03 -3.895334964980042969e+01 -8.953349649800435017e+00 nan nan
-3.473236191249999138e+03 -3.893179650751449827e+01 -8.931796507514501826e+00 nan nan
-3.472193803437499810e+03 -3.891423937627398999e+01 -8.914239376273989990e+00 nan nan
-3.471151415624999572e+03 -3.890067769859683011e+01 -8.900677698596833665e+00 nan nan
-3.470109027812500244e+03 -3.888700529726088462e+01 -8.887005297260889947e+00 nan nan
-3.469066640000000007e+03 -3.887252968971874623e+01 -8.872529689718751555e+00 nan nan
-3.468024252187499314e+03 -3.885573227729530288e+01 -8.855732277295308208e+00 nan nan
-3.466981864374999077e+03 -3.883094074377624594e+01 -8.830940743776247714e+00 nan nan
-3.465939476562499749e+03 -3.879791980800887075e+01 -8.797919808008876075e+00 nan nan
-3.464897088749999511e+03 -3.876319771782848278e+01 -8.763197717828489886e+00 nan nan
-3.463854700937500183e+03 -3.872797179220025754e+01 -8.727971792200262868e+00 nan nan
-3.462812313124999037e+03 -3.869214548788089303e+01 -8.692145487880896582e+00 nan nan
-3.461769925312499709e+03 -3.865812233102104756e+01 -8.658122331021051110e+00 nan nan
-3.460727537499999016e+03 -3.862717863091693005e+01 -8.627178630916931823e+00 nan nan
-3.459685149687500143e+03 -3.860323691177391936e+01 -8.603236911773922913e+00 nan nan
-3.458642761874999451e+03 -3.858691401193347303e+01 -8.586914011933478363e+00 nan nan
-3.457600374062499213e+03 -3.857189657183460696e+01 -8.571896571834610512e+00 nan nan
-3.456557986249998976e+03 -3.855363980524140999e+01 -8.553639805241415317e+00 nan nan
-3.455515598437499648e+03 -3.853710703061663168e+01 -8.537107030616633452e+00 nan nan
-3.454473210624999865e+03 -3.853066703135954185e+01 -8.530667031359543628e+00 nan nan
-3.453430822812500082e+03 -3.853511466717955614e+01 -8.535114667179557912e+00 nan nan
-3.452388435000000300e+03 -3.854670859603912447e+01 -8.546708596039126249e+00 nan nan
-3.451346047187499153e+03 -3.856075944816056023e+01 -8.560759448160563778e+00 nan nan
-3.450303659374999825e+03 -3.857205944349006188e+01 -8.572059443490065433e+00 nan nan
-3.449261271562499587e+03 -3.857484359764902138e+01 -8.574843597649024929e+00 nan nan
-3.448218883749999804e+03 -3.856660387037126014e+01 -8.566603870371263696e+00 nan nan
-3.447176495937499567e+03 -3.855057779648044658e+01 -8.550577796480450132e+00 nan nan
-3.446134108125000239e+03 -3.852849686127066775e+01 -8.528496861270673080e+00 nan nan
-3.445091720312499547e+03 -3.850268436109463721e+01 -8.502684361094638987e+00 nan nan
-3.444049332500000219e+03 -3.847548661207074616e+01 -8.475486612070751491e+00 nan nan
-3.443006944687499526e+03 -3.844686103928702892e+01 -8.446861039287032469e+00 nan nan
-3.441964556874999744e+03 -3.841704050935300785e+01 -8.417040509353009625e+00 nan nan
-3.440922169062499052e+03 -3.838652328960133531e+01 -8.386523289601342412e+00 nan nan
-3.439879781250000178e+03 -3.835280755467383784e+01 -8.352807554673843171e+00 nan nan
-3.438837393437499486e+03 -3.831362995803588944e+01 -8.313629958035889445e+00 nan nan
-3.437795005625000158e+03 -3.827076361280393968e+01 -8.270763612803941456e+00 nan nan
-3.436752617812499011e+03 -3.822632356231152073e+01 -8.226323562311522508e+00 nan nan
-3.435710229999999683e+03 -3.818135551213543266e+01 -8.181355512135432662e+00 nan nan
-3.434667842187498991e+03 -3.813768435272427837e+01 -8.137684352724281922e+00 nan nan
-3.433625454374999663e+03 -3.809964918470921447e+01 -8.099649184709218019e+00 nan nan
-3.432583066562499880e+03 -3.806897022344441694e+01 -8.068970223444420498e+00 nan nan
-3.431540678749999643e+03 -3.804197660558267557e+01 -8.041976605582682680e+00 nan nan
-3.430498290937499860e+03 -3.801516565511115431e+01 -8.015165655111154308e+00 nan nan
-3.429455903125000077e+03 -3.798777280847266269e+01 -7.987772808472668906e+00 nan nan
-3.428413515312500294e+03 -3.795778041211896436e+01 -7.957780412118970581e+00 nan nan
-3.427371127500000512e+03 -3.792398922677774209e+01 -7.923989226777746531e+00 nan nan
-3.426328739687499365e+03 -3.788634710061083410e+01 -7.886347100610835881e+00 nan nan
-3.425286351874999582e+03 -3.784285396447663175e+01 -7.842853964476631745e+00 nan nan
-3.424243964062499799e+03 -3.779141310294507150e+01 -7.791413102945073277e+00 nan nan
-3.423201576250000016e+03 -3.773134877349419725e+01 -7.731348773494203463e+00 nan nan
-3.422159188437499779e+03 -3.766171636357231023e+01 -7.661716363572312005e+00 nan nan
-3.421116800624999541e+03 -3.758330241351474399e+01 -7.583302413514748430e+00 nan nan
-3.420074412812499304e+03 -3.750321255553811284e+01 -7.503212555538112838e+00 nan nan
-3.419032024999999521e+03 -3.742822407126397621e+01 -7.428224071263978878e+00 nan nan
-3.417989637187499284e+03 -3.736265483246691588e+01 -7.362654832466915877e+00 nan nan
-3.416947249374999956e+03 -3.730867158358525870e+01 -7.308671583585262255e+00 nan nan
-3.415904861562499264e+03 -3.726538119096763069e+01 -7.265381190967631575e+00 nan nan
-3.414862473749999481e+03 -3.723049052573884410e+01 -7.230490525738850316e+00 nan nan
-3.413820085937499698e+03 -3.720137909061913462e+01 -7.201379090619136392e+00 nan nan
-3.412777698125000370e+03 -3.717482996915404669e+01 -7.174829969154049358e+00 nan nan
-3.411735310312499223e+03 -3.714818137829210087e+01 -7.148181378292106203e+00 nan nan
-3.410692922499998986e+03 -3.712263561405637802e+01 -7.122635614056378905e+00 nan nan
-3.409650534687499203e+03 -3.710134768928510596e+01 -7.101347689285112175e+00 nan nan
-3.408608146874999875e+03 -3.708616357168961031e+01 -7.086163571689614749e+00 nan nan
-3.407565759062499637e+03 -3.707583610298775767e+01 -7.075836102987762999e+00 nan nan
-3.406523371250000309e+03 -3.706804726334822675e+01 -7.068047263348227638e+00 nan nan
-3.405480983437500072e+03 -3.706044137713422515e+01 -7.060441377134230478e+00 nan nan
-3.404438595624999380e+03 -3.705144252228837587e+01 -7.051442522288377646e+00 nan nan
-3.403396207812499142e+03 -3.704198800211965192e+01 -7.041988002119658141e+00 nan nan
-3.402353819999999814e+03 -3.703174812489535839e+01 -7.031748124895359275e+00 nan nan
-3.401311432187499577e+03 -3.701778782294991998e+01 -7.017787822949920873e+00 nan nan
-3.400269044374999339e+03 -3.699758524649615765e+01 -6.997585246496159428e+00 nan nan
-3.399226656562499556e+03 -3.697246505630640456e+01 -6.972465056306405451e+00 nan nan
-3.398184268749999774e+03 -3.694468173108406006e+01 -6.944681731084060949e+00 nan nan
-3.397141880937499991e+03 -3.691462940401507353e+01 -6.914629404015075309e+00 nan nan
-3.396099493125000208e+03 -3.688295044126220290e+01 -6.882950441262203789e+00 nan nan
-3.395057105312499061e+03 -3.684939511289595515e+01 -6.849395112895958704e+00 nan nan
-3.394014717499999279e+03 -3.681325743356995872e+01 -6.813257433569962274e+00 nan nan
-3.392972329687499496e+03 -3.677255014625455942e+01 -6.772550146254559422e+00 nan nan
-3.391929941874999713e+03 -3.672681865408284807e+01 -6.726818654082853399e+00 nan nan
-3.390887554062499930e+03 -3.667647402854740335e+01 -6.676474028547406014e+00 nan nan
-3.389845166249999693e+03 -3.662169838928657839e+01 -6.621698389286583719e+00 nan nan
-3.388802778437500365e+03 -3.656403127575756429e+01 -6.564031275757567840e+00 nan nan
-3.387760390624999218e+03 -3.650528251274646863e+01 -6.505282512746473067e+00 nan nan
-3.386718002812499890e+03 -3.644700716264699025e+01 -6.447007162646994693e+00 nan nan
-3.385675614999999652e+03 -3.639251629289017842e+01 -6.392516292890181973e+00 nan nan
-3.384633227187499870e+03 -3.634596443672009514e+01 -6.345964436720100466e+00 nan nan
-3.383590839374999177e+03 -3.630811178362464631e+01 -6.308111783624650748e+00 nan nan
-3.382548451562500304e+03 -3.627733956074560950e+01 -6.277339560745613056e+00 nan nan
-3.381506063749999612e+03 -3.625179146539355912e+01 -6.251791465393565339e+00 nan nan
-3.380463675937500284e+03 -3.623332230108182728e+01 -6.233322301081832606e+00 nan nan
-3.379421288124999137e+03 -3.622239946538735467e+01 -6.222399465387361772e+00 nan nan
-3.378378900312499809e+03 -3.621648076543928596e+01 -6.216480765439286849e+00 nan nan
-3.377336512499999117e+03 -3.621452050252872823e+01 -6.214520502528733559e+00 nan nan
-3.376294124687499789e+03 -3.621549219372204220e+01 -6.215492193722049308e+00 nan nan
-3.375251736874999551e+03 -3.621688068763013746e+01 -6.216880687630141011e+00 nan nan
-3.374209349062500223e+03 -3.621848414997535315e+01 -6.218484149975358477e+00 nan nan
-3.373166961249998621e+03 -3.622256499329498070e+01 -6.222564993294986913e+00 nan nan
-3.372124573437500203e+03 -3.622984814186521163e+01 -6.229848141865214295e+00 nan nan
-3.371082185624999056e+03 -3.624050088325756747e+01 -6.240500883257569242e+00 nan nan
-3.370039797812499728e+03 -3.625486979008368849e+01 -6.254869790083691150e+00 nan nan
-3.368997409999999491e+03 -3.627215871312228757e+01 -6.272158713122288454e+00 nan nan
-3.367955022187499708e+03 -3.629117406465273632e+01 -6.291174064652736320e+00 nan nan
-3.366912634374999470e+03 -3.631085039889386934e+01 -6.310850398893875557e+00 nan nan
-3.365870246562500142e+03 -3.632921231458846023e+01 -6.329212314588462895e+00 nan nan
-3.364827858749999450e+03 -3.634588981068341695e+01 -6.345889810683421395e+00 nan nan
-3.363785470937500122e+03 -3.636109217210589861e+01 -6.361092172105904829e+00 nan nan
-3.362743083124998975e+03 -3.637280733723181214e+01 -6.372807337231817471e+00 nan nan
-3.361700695312499647e+03 -3.638087011200266119e+01 -6.380870112002664740e+00 nan nan
-3.360658307499999864e+03 -3.638760217002268149e+01 -6.387602170022687709e+00 nan nan
-3.359615919687500082e+03 -3.639511140567110203e+01 -6.395111405671107363e+00 nan nan
-3.358573531874999844e+03 -3.640470818369968242e+01 -6.404708183699689528e+00 nan nan
-3.357531144062499607e+03 -3.641628087024780314e+01 -6.416280870247805801e+00 nan nan
-3.356488756249999369e+03 -3.642887650679143974e+01 -6.428876506791445955e+00 nan nan
-3.355446368437499586e+03 -3.644206115784140110e+01 -6.442061157841406427e+00 nan nan
-3.354403980624999349e+03 -3.645605160263665567e+01 -6.456051602636657449e+00 nan nan
-3.353361592812499566e+03 -3.647136855842225600e+01 -6.471368558422256889e+00 nan nan
-3.352319204999999783e+03 -3.648934750211067524e+01 -6.489347502110680566e+00 nan nan
-3.351276817187499546e+03 -3.650906327828759146e+01 -6.509063278287593235e+00 nan nan
-3.350234429375000218e+03 -3.652969000507284392e+01 -6.529690005072844805e+00 nan nan
-3.349192041562499981e+03 -3.655059138779967753e+01 -6.550591387799680199e+00 nan nan
-3.348149653749999288e+03 -3.657064145773128416e+01 -6.570641457731286827e+00 nan nan
-3.347107265937499051e+03 -3.658834453153784239e+01 -6.588344531537845938e+00 nan nan
-3.346064878124999723e+03 -3.660085864036349790e+01 -6.600858640363503227e+00 nan nan
-3.345022490312499485e+03 -3.660699890983157445e+01 -6.606998909831575340e+00 nan nan
-3.343980102500000157e+03 -3.660650602695827160e+01 -6.606506026958272493e+00 nan nan
-3.342937714687500375e+03 -3.659926085330456402e+01 -6.599260853304569352e+00 nan nan
-3.341895326874999682e+03 -3.658568359912077028e+01 -6.585683599120770282e+00 nan nan
-3.340852939062499900e+03 -3.656650525989982015e+01 -6.566505259899822811e+00 nan nan
-3.339810551250000117e+03 -3.654088219440716756e+01 -6.540882194407171113e+00 nan nan
-3.338768163437499879e+03 -3.650743976446125316e+01 -6.507439764461254939e+00 nan nan
-3.337725775625000097e+03 -3.646571278063591848e+01 -6.465712780635924695e+00 nan nan
-3.336683387812499404e+03 -3.641573199225707924e+01 -6.415731992257083682e+00 nan nan
-3.335640999999999622e+03 -3.635949879758297243e+01 -6.359498797582974206e+00 nan nan
-3.334598612187499839e+03 -3.630117726244677101e+01 -6.301177262446771898e+00 nan nan
-3.333556224375000056e+03 -3.624301883115219880e+01 -6.243018831152202353e+00 nan nan
-3.332513836562500273e+03 -3.618515400348055522e+01 -6.185154003480558771e+00 nan nan
-3.331471448749999126e+03 -3.612957247117436310e+01 -6.129572471174368431e+00 nan nan
-3.330429060937499344e+03 -3.607816547327419698e+01 -6.078165473274202313e+00 nan nan
-3.329386673124999561e+03 -3.603061898566913612e+01 -6.030618985669141452e+00 nan nan
-3.328344285312499778e+03 -3.598746411814253321e+01 -5.987464118142534097e+00 nan nan
-3.327301897499999995e+03 -3.595137072219859675e+01 -5.951370722198601193e+00 nan nan
-3.326259509687499758e+03 -3.592356638310527472e+01 -5.923566383105277389e+00 nan nan
-3.325217121874999975e+03 -3.590401795293295351e+01 -5.904017952932957058e+00 nan nan
-3.324174734062499283e+03 -3.589252638709297827e+01 -5.892526387092982709e+00 nan nan
-3.323132346249999500e+03 -3.588776498530583581e+01 -5.887764985305840248e+00 nan nan
-3.322089958437499718e+03 -3.588839736652793988e+01 -5.888397366527940768e+00 nan nan
-3.321047570624999480e+03 -3.589340456905646448e+01 -5.893404569056467146e+00 nan nan
-3.320005182812499243e+03 -3.590149065820423857e+01 -5.901490658204238571e+00 nan nan
-3.318962794999999460e+03 -3.591025171002278427e+01 -5.910251710022787819e+00 nan nan
-3.317920407187499677e+03 -3.591683959275997040e+01 -5.916839592759975730e+00 nan nan
-3.316878019375000349e+03 -3.591929180966749158e+01 -5.919291809667496018e+00 nan nan
-3.315835631562499657e+03 -3.591629714734747836e+01 -5.916297147347484575e+00 nan nan
-3.314793243749999874e+03 -3.590708244128119730e+01 -5.907082441281202634e+00 nan nan
-3.313750855937500091e+03 -3.589124368811048527e+01 -5.891243688110490595e+00 nan nan
-3.312708468124999854e+03 -3.586744828572528121e+01 -5.867448285725285650e+00 nan nan
-3.311666080312500071e+03 -3.583440854875570380e+01 -5.834408548755709134e+00 nan nan
-3.310623692499999834e+03 -3.579286688685584039e+01 -5.792866886855844832e+00 nan nan
-3.309581304687499596e+03 -3.574328682152759740e+01 -5.743286821527602726e+00 nan nan
-3.308538916875000268e+03 -3.568611739333548627e+01 -5.686117393335492487e+00 nan nan
-3.307496529062499576e+03 -3.562210357317210452e+01 -5.622103573172107183e+00 nan nan
-3.306454141249999793e+03 -3.555258190761858117e+01 -5.552581907618585610e+00 nan nan
-3.305411753437499556e+03 -3.548079621392493976e+01 -5.480796213924941540e+00 nan nan
-3.304369365624999773e+03 -3.540886997534133229e+01 -5.408869975341333181e+00 nan nan
-3.303326977812499536e+03 -3.533767673220217631e+01 -5.337676732202183416e+00 nan nan
-3.302284590000000208e+03 -3.526896813331931213e+01 -5.268968133319316571e+00 nan nan
-3.301242202187499515e+03 -3.520420277442585189e+01 -5.204202774425857214e+00 nan nan
-3.300199814374999278e+03 -3.514392292960864239e+01 -5.143922929608646832e+00 nan nan
-3.299157426562499495e+03 -3.508827897180939459e+01 -5.088278971809396367e+00 nan nan
-3.298115038749999712e+03 -3.503746418702430532e+01 -5.037464187024307982e+00 nan nan
-3.297072650937499930e+03 -3.499216965263286738e+01 -4.992169652632869159e+00 nan nan
-3.296030263124999692e+03 -3.495255877166680136e+01 -4.952558771666806692e+00 nan nan
-3.294987875312499000e+03 -3.491783773502137223e+01 -4.917837735021375778e+00 nan nan
-3.293945487499999672e+03 -3.488661622328002210e+01 -4.886616223280024762e+00 nan nan
-3.292903099687499889e+03 -3.485795446590132940e+01 -4.857954465901329399e+00 nan nan
-3.291860711874999652e+03 -3.483280057126805218e+01 -4.832800571268057510e+00 nan nan
-3.290818324062500324e+03 -3.481176211534357634e+01 -4.811762115343582558e+00 nan nan
-3.289775936249999177e+03 -3.479398177457287034e+01 -4.793981774572871224e+00 nan nan
-3.288733548437499394e+03 -3.477872192460301193e+01 -4.778721924603018145e+00 nan nan
-3.287691160624999611e+03 -3.476467204839447334e+01 -4.764672048394476001e+00 nan nan
-3.286648772812499828e+03 -3.475051664205574298e+01 -4.750516642055747418e+00 nan nan
-3.285606385000000046e+03 -3.473605896198300513e+01 -4.736058961983012239e+00 nan nan
-3.284563997187499808e+03 -3.472162172222202514e+01 -4.721621722222030471e+00 nan nan
-3.283521609374999116e+03 -3.470727848047918940e+01 -4.707278480479194727e+00 nan nan
-3.282479221562499788e+03 -3.469337072239614628e+01 -4.693370722396149830e+00 nan nan
-3.281436833749999550e+03 -3.467996413237980136e+01 -4.679964132379804020e+00 nan nan
-3.280394445937500222e+03 -3.466595258967183923e+01 -4.665952589671839235e+00 nan nan
-3.279352058124999076e+03 -3.465006515487031891e+01 -4.650065154870319795e+00 nan nan
-3.278309670312499748e+03 -3.463291275891031518e+01 -4.632912758910320505e+00 nan nan
-3.277267282499999510e+03 -3.461530891891244721e+01 -4.615308918912450764e+00 nan nan
-3.276224894687499727e+03 -3.459712527613119448e+01 -4.597125276131197147e+00 nan nan
-3.275182506874999490e+03 -3.457887439853009681e+01 -4.578874398530097700e+00 nan nan
-3.274140119062499252e+03 -3.456033982838688701e+01 -4.560339828386887895e+00 nan nan
-3.273097731249999470e+03 -3.454045251530938998e+01 -4.540452515309389980e+00 nan nan
-3.272055343437499687e+03 -3.451882191464775929e+01 -4.518821914647765503e+00 nan nan
-3.271012955624999904e+03 -3.449556089037106688e+01 -4.495560890371073093e+00 nan nan
-3.269970567812499667e+03 -3.447116106812471514e+01 -4.471161068124717808e+00 nan nan
-3.268928179999999884e+03 -3.444684912329444160e+01 -4.446849123294446038e+00 nan nan
-3.267885792187499192e+03 -3.442304730256559253e+01 -4.423047302565598748e+00 nan nan
-3.266843404374999864e+03 -3.439889643344267256e+01 -4.398896433442677001e+00 nan nan
-3.265801016562499626e+03 -3.437405228006677049e+01 -4.374052280066774046e+00 nan nan
-3.264758628750000298e+03 -3.434807295366781688e+01 -4.348072953667818652e+00 nan nan
-3.263716240937499606e+03 -3.432020674843378316e+01 -4.320206748433783162e+00 nan nan
-3.262673853124999368e+03 -3.429073020435337327e+01 -4.290730204353373267e+00 nan nan
-3.261631465312499586e+03 -3.425964785046626560e+01 -4.259647850466270924e+00 nan nan
-3.260589077499999803e+03 -3.422708807408875487e+01 -4.227088074088756642e+00 nan nan
-3.259546689687500020e+03 -3.419361688921492259e+01 -4.193616889214927035e+00 nan nan
-3.258504301874999783e+03 -3.415982913805348886e+01 -4.159829138053491526e+00 nan nan
-3.257461914062499545e+03 -3.412672003928021525e+01 -4.126720039280217911e+00 nan nan
-3.256419526250000217e+03 -3.409493582784149623e+01 -4.094935827841498011e+00 nan nan
-3.255377138437499525e+03 -3.406467947883241010e+01 -4.064679478832410098e+00 nan nan
-3.254334750624999742e+03 -3.403593228492485423e+01 -4.035932284924858671e+00 nan nan
-3.253292362812499505e+03 -3.400899199125871064e+01 -4.008991991258714194e+00 nan nan
-3.252249974999999722e+03 -3.398448843446794143e+01 -3.984488434467941875e+00 nan nan
-3.251207587187499030e+03 -3.396290876118219870e+01 -3.962908761182204920e+00 nan nan
-3.250165199374999702e+03 -3.394431729832554367e+01 -3.944317298325548560e+00 nan nan
-3.249122811562499464e+03 -3.392802102835317868e+01 -3.928021028353183119e+00 nan nan
-3.248080423749999227e+03 -3.391370427997640746e+01 -3.913704279976411904e+00 nan nan
-3.247038035937499899e+03 -3.390139678785309485e+01 -3.901396787853097070e+00 nan nan
-3.245995648124999661e+03 -3.389043152522043556e+01 -3.890431525220439557e+00 nan nan
-3.244953260312500333e+03 -3.388011062570928544e+01 -3.880110625709287664e+00 nan nan
-3.243910872499999641e+03 -3.386994971546324251e+01 -3.869949715463242956e+00 nan nan
-3.242868484687499404e+03 -3.385997215708318464e+01 -3.859972157083190858e+00 nan nan
-3.241826096874999621e+03 -3.385019765988654683e+01 -3.850197659886547275e+00 nan nan
-3.240783709062499838e+03 -3.384073847737511898e+01 -3.840738477375122528e+00 nan nan
-3.239741321249999146e+03 -3.383214455952050059e+01 -3.832144559520501925e+00 nan nan
-3.238698933437499818e+03 -3.382483240476711472e+01 -3.824832404767115612e+00 nan nan
-3.237656545624999126e+03 -3.381844975268181486e+01 -3.818449752681819298e+00 nan nan
-3.236614157812499343e+03 -3.381228706192506905e+01 -3.812287061925073495e+00 nan nan
-3.235571769999999560e+03 -3.380634223187875165e+01 -3.806342231878754756e+00 nan nan
-3.234529382187499778e+03 -3.380049479258778433e+01 -3.800494792587787884e+00 nan nan
-3.233486994374999995e+03 -3.379415315079913285e+01 -3.794153150799138174e+00 nan nan
-3.232444606562499757e+03 -3.378700144006192829e+01 -3.787001440061931845e+00 nan nan
-3.231402218749999520e+03 -3.377909332059973480e+01 -3.779093320599736128e+00 nan nan
-3.230359830937499737e+03 -3.377031011061345822e+01 -3.770310110613462218e+00 nan nan
-3.229317443124999500e+03 -3.376038029738791835e+01 -3.760380297387920123e+00 nan nan
-3.228275055312500172e+03 -3.374866349273758459e+01 -3.748663492737589475e+00 nan nan
-3.227232667499999479e+03 -3.373457750021599111e+01 -3.734577500215995993e+00 nan nan
-3.226190279687499697e+03 -3.371793836547999490e+01 -3.717938365479998453e+00 nan nan
-3.225147891874999914e+03 -3.369863064626522942e+01 -3.698630646265234745e+00 nan nan
-3.224105504062500131e+03 -3.367671473235984081e+01 -3.676714732359844806e+00 nan nan
-3.223063116249999894e+03 -3.365217477124793533e+01 -3.652174771247938434e+00 nan nan
-3.222020728437500111e+03 -3.362519538484014703e+01 -3.625195384840150137e+00 nan nan
-3.220978340624999873e+03 -3.359635415938475944e+01 -3.596354159384759441e+00 nan nan
-3.219935952812499636e+03 -3.356599999517086985e+01 -3.565999995170873405e+00 nan nan
-3.218893564999999853e+03 -3.353437709232351693e+01 -3.534377092323520930e+00 nan nan
-3.217851177187500070e+03 -3.350214162827516162e+01 -3.502141628275164287e+00 nan nan
-3.216808789375000288e+03 -3.346993543629495349e+01 -3.469935436294954378e+00 nan nan
-3.215766401562499141e+03 -3.343825199378457569e+01 -3.438251993784580129e+00 nan nan
-3.214724013749999813e+03 -3.340781451000879088e+01 -3.407814510008793096e+00 nan nan
-3.213681625937499575e+03 -3.337937582787697011e+01 -3.379375827876972771e+00 nan nan
-3.212639238125000247e+03 -3.335329898705049345e+01 -3.353298987050500113e+00 nan nan
-3.211596850312500010e+03 -3.332965686695322916e+01 -3.329656866953234928e+00 nan nan
-3.210554462499999318e+03 -3.330854834035349654e+01 -3.308548340353500539e+00 nan nan
-3.209512074687499535e+03 -3.329008248739123133e+01 -3.290082487391233101e+00 nan nan
-3.208469686874999752e+03 -3.327451311933885592e+01 -3.274513119338859912e+00 nan nan
-3.207427299062499515e+03 -3.326196898905446631e+01 -3.261968989054472523e+00 nan nan
-3.206384911250000187e+03 -3.325220237842421511e+01 -3.252202378424215112e+00 nan nan
-3.205342523437499040e+03 -3.324507889715238207e+01 -3.245078897152387842e+00 nan nan
-3.204300135624999257e+03 -3.324090978480038672e+01 -3.240909784800388493e+00 nan nan
-3.203257747812499474e+03 -3.323978239188509320e+01 -3.239782391885095869e+00 nan nan
-3.202215359999999691e+03 -3.324117307919820519e+01 -3.241173079198210960e+00 nan nan
-3.201172972187500363e+03 -3.324458143357605167e+01 -3.244581433576055662e+00 nan nan
-3.200130584374999671e+03 -3.324985701838977548e+01 -3.249857018389778140e+00 nan nan
-3.199088196562499434e+03 -3.325667506305951804e+01 -3.256675063059523367e+00 nan nan
-3.198045808749999651e+03 -3.326458630298839836e+01 -3.264586302988402355e+00 nan nan
-3.197003420937499868e+03 -3.327342825488973688e+01 -3.273428254889736877e+00 nan nan
-3.195961033125000085e+03 -3.328287204547486056e+01 -3.282872045474864109e+00 nan nan
-3.194918645312499848e+03 -3.329226484195305602e+01 -3.292264841953062682e+00 nan nan
-3.193876257499999156e+03 -3.330081382928864997e+01 -3.300813829288651302e+00 nan nan
-3.192833869687499828e+03 -3.330794269678526121e+01 -3.307942696785262982e+00 nan nan
-3.191791481874999590e+03 -3.331328656525381149e+01 -3.313286565253816374e+00 nan nan
-3.190749094062499807e+03 -3.331656562259316701e+01 -3.316565622593172780e+00 nan nan
-3.189706706249999570e+03 -3.331791835513708122e+01 -3.317918355137087882e+00 nan nan
-3.188664318437499787e+03 -3.331737216902563858e+01 -3.317372169025641249e+00 nan nan
-3.187621930624999095e+03 -3.331483794137447063e+01 -3.314837941374472852e+00 nan nan
-3.186579542812499767e+03 -3.331035213757501623e+01 -3.310352137575019782e+00 nan nan
-3.185537154999999530e+03 -3.330416777999958100e+01 -3.304167779999584997e+00 nan nan
-3.184494767187499747e+03 -3.329646982421786561e+01 -3.296469824217866496e+00 nan nan
-3.183452379374999509e+03 -3.328717657749644587e+01 -3.287176577496449426e+00 nan nan
-3.182409991562499272e+03 -3.327663145880237039e+01 -3.276631458802375718e+00 nan nan
-3.181367603749999489e+03 -3.326514471757171520e+01 -3.265144717571719646e+00 nan nan
-3.180325215937499706e+03 -3.325290296270871693e+01 -3.252902962708718260e+00 nan nan
-3.179282828124999469e+03 -3.324036538627672854e+01 -3.240365386276733428e+00 nan nan
-3.178240440312499686e+03 -3.322808894293928716e+01 -3.228088942939292494e+00 nan nan
-3.177198052499999903e+03 -3.321636594990720681e+01 -3.216365949907213029e+00 nan nan
-3.176155664687499211e+03 -3.320521381644161352e+01 -3.205213816441617070e+00 nan nan
-3.175113276874999883e+03 -3.319467660744758319e+01 -3.194676607447588079e+00 nan nan
-3.174070889062499646e+03 -3.318474320224891017e+01 -3.184743202248911498e+00 nan nan
-3.173028501249999863e+03 -3.317556159593046772e+01 -3.175561595930473491e+00 nan nan
-3.171986113437500080e+03 -3.316708930838814950e+01 -3.167089308388151725e+00 nan nan
-3.170943725625000297e+03 -3.315909530503859060e+01 -3.159095305038593704e+00 nan nan
-3.169901337812499605e+03 -3.315139601896729005e+01 -3.151396018967291823e+00 nan nan
-3.168858949999999822e+03 -3.314384632469155889e+01 -3.143846324691560667e+00 nan nan
-3.167816562187499585e+03 -3.313627812111386817e+01 -3.136278121113872608e+00 nan nan
-3.166774174374999802e+03 -3.312841217541187433e+01 -3.128412175411875662e+00 nan nan
-3.165731786562500019e+03 -3.312033108711630547e+01 -3.120331087116305468e+00 nan nan
-3.164689398750000237e+03 -3.311220160455808070e+01 -3.112201604558080703e+00 nan nan
-3.163647010937499090e+03 -3.310393429088602346e+01 -3.103934290886030123e+00 nan nan
-3.162604623124999762e+03 -3.309541369072308470e+01 -3.095413690723090916e+00 nan nan
-3.161562235312499524e+03 -3.308678415289396213e+01 -3.086784152893967015e+00 nan nan
-3.160519847500000196e+03 -3.307813859856441496e+01 -3.078138598564415851e+00 nan nan
-3.159477459687499959e+03 -3.306932838370586580e+01 -3.069328383705872465e+00 nan nan
-3.158435071874999267e+03 -3.306029002725124855e+01 -3.060290027251253875e+00 nan nan
-3.157392684062499484e+03 -3.305125758408279069e+01 -3.051257584082796015e+00 nan nan
-3.156350296249999701e+03 -3.304244273286495570e+01 -3.042442732864956589e+00 nan nan
-3.155307908437499918e+03 -3.303402993461133974e+01 -3.034029934611342849e+00 nan nan
-3.154265520625000136e+03 -3.302616286592783723e+01 -3.026162865927839896e+00 nan nan
-3.153223132812499443e+03 -3.301894890565335317e+01 -3.018948905653355386e+00 nan nan
-3.152180744999999206e+03 -3.301257108825330278e+01 -3.012571088253305884e+00 nan nan
-3.151138357187499878e+03 -3.300718848583376541e+01 -3.007188485833771185e+00 nan nan
-3.150095969374999640e+03 -3.300273546598976537e+01 -3.002735465989766261e+00 nan nan
-3.149053581562500312e+03 -3.299885424078575369e+01 -2.998854240785758574e+00 nan nan
-3.148011193749999165e+03 -3.299538528926035497e+01 -2.995385289260359851e+00 nan nan
-3.146968805937499383e+03 -3.299220114933056180e+01 -2.992201149330564025e+00 nan nan
-3.145926418124999600e+03 -3.298905400829270462e+01 -2.989054008292709064e+00 nan nan
-3.144884030312499817e+03 -3.298571857011357622e+01 -2.985718570113581549e+00 nan nan
-3.143841642500000034e+03 -3.298201012464453896e+01 -2.982010124644543403e+00 nan nan
-3.142799254687499797e+03 -3.297793330780717724e+01 -2.977933307807183461e+00 nan nan
-3.141756866874999105e+03 -3.297346661693514847e+01 -2.973466616935153795e+00 nan nan
-3.140714479062499777e+03 -3.296851701696578374e+01 -2.968517016965786848e+00 nan nan
-3.139672091249999539e+03 -3.296316367356801180e+01 -2.963163673568014911e+00 nan nan
-3.138629703437499757e+03 -3.295744387454356428e+01 -2.957443874543564721e+00 nan nan
-3.137587315624999519e+03 -3.295114383496453314e+01 -2.951143834964538915e+00 nan nan
-3.136544927812499282e+03 -3.294414779797504877e+01 -2.944147797975050551e+00 nan nan
-3.135502539999999044e+03 -3.293645856036553710e+01 -2.936458560365537984e+00 nan nan
-3.134460152187499716e+03 -3.292809037716563836e+01 -2.928090377165639246e+00 nan nan
-3.133417764374999479e+03 -3.291920836302873710e+01 -2.919208363028738873e+00 nan nan
-3.132375376562499696e+03 -3.290981151940183480e+01 -2.909811519401835245e+00 nan nan
-3.131332988749999913e+03 -3.290007818636861003e+01 -2.900078186368613586e+00 nan nan
-3.130290600937499221e+03 -3.289044481355966809e+01 -2.890444813559674309e+00 nan nan
-3.129248213124999893e+03 -3.288122567780121841e+01 -2.881225677801218854e+00 nan nan
-3.128205825312499655e+03 -3.287253674150788640e+01 -2.872536741507887292e+00 nan nan
-3.127163437499999873e+03 -3.286436130779010512e+01 -2.864361307790108224e+00 nan nan
-3.126121049687499635e+03 -3.285673824660514697e+01 -2.856738246605151854e+00 nan nan
-3.125078661875000307e+03 -3.284953818836771688e+01 -2.849538188367720881e+00 nan nan
-3.124036274062499160e+03 -3.284262413721850749e+01 -2.842624137218511038e+00 nan nan
-3.122993886249999832e+03 -3.283582998500310168e+01 -2.835829985003103459e+00 nan nan
-3.121951498437499595e+03 -3.282908359039188184e+01 -2.829083590391885394e+00 nan nan
-3.120909110624999812e+03 -3.282229000599849655e+01 -2.822290005998502327e+00 nan nan
-3.119866722812499575e+03 -3.281525131706723641e+01 -2.815251317067239079e+00 nan nan
-3.118824335000000247e+03 -3.280788120345518166e+01 -2.807881203455186103e+00 nan nan
-3.117781947187499554e+03 -3.280029997059267544e+01 -2.800299970592676324e+00 nan nan
-3.116739559374999772e+03 -3.279238800974063395e+01 -2.792388009740639720e+00 nan nan
-3.115697171562499534e+03 -3.278385203422892857e+01 -2.783852034228934347e+00 nan nan
-3.114654783749999751e+03 -3.277462912579909471e+01 -2.774629125799097373e+00 nan nan
-3.113612395937499969e+03 -3.276476062226274877e+01 -2.764760622262751877e+00 nan nan
-3.112570008124999731e+03 -3.275420536048235931e+01 -2.754205360482363307e+00 nan nan
-3.111527620312499039e+03 -3.274285513038467599e+01 -2.742855130384678208e+00 nan nan
-3.110485232499999711e+03 -3.273072143333209283e+01 -2.730721433332097714e+00 nan nan
-3.109442844687499473e+03 -3.271800019293955586e+01 -2.718000192939561632e+00 nan nan
-3.108400456875000145e+03 -3.270507169592284669e+01 -2.705071695922852903e+00 nan nan
-3.107358069062500363e+03 -3.269216528079273587e+01 -2.692165280792739424e+00 nan nan
-3.106315681249999216e+03 -3.267942996689184554e+01 -2.679429966891847315e+00 nan nan
-3.105273293437499888e+03 -3.266710425611449153e+01 -2.667104256114498195e+00 nan nan
-3.104230905624999650e+03 -3.265538278358838653e+01 -2.655382783588386530e+00 nan nan
-3.103188517812499867e+03 -3.264446230629248191e+01 -2.644462306292486797e+00 nan nan
-3.102146130000000085e+03 -3.263451910338135065e+01 -2.634519103381356864e+00 nan nan
-3.101103742187499392e+03 -3.262567972054969800e+01 -2.625679720549699336e+00 nan nan
-3.100061354374999155e+03 -3.261808004187349042e+01 -2.618080041873494412e+00 nan nan
-3.099018966562499827e+03 -3.261172634723853037e+01 -2.611726347238530366e+00 nan nan
-3.097976578749999589e+03 -3.260640927162344127e+01 -2.606409271623441715e+00 nan nan
-3.096934190937500261e+03 -3.260193402117345585e+01 -2.601934021173461620e+00 nan nan
-3.095891803125000024e+03 -3.259808483911035637e+01 -2.598084839110358146e+00 nan nan
-3.094849415312499332e+03 -3.259456547599734932e+01 -2.594565475997349768e+00 nan nan
-3.093807027499999549e+03 -3.259124848984317424e+01 -2.591248489843177794e+00 nan nan
-3.092764639687499766e+03 -3.258803614736174126e+01 -2.588036147361745698e+00 nan nan
-3.091722251874999529e+03 -3.258491982376436624e+01 -2.584919823764370683e+00 nan nan
-3.090679864062500201e+03 -3.258192179449253700e+01 -2.581921794492539668e+00 nan nan
-3.089637476249999054e+03 -3.257893529850384340e+01 -2.578935298503847839e+00 nan nan
-3.088595088437499271e+03 -3.257588384757564626e+01 -2.575883847575649810e+00 nan nan
-3.087552700624999488e+03 -3.257283137841566401e+01 -2.572831378415667114e+00 nan nan
-3.086510312812499706e+03 -3.256987156861322319e+01 -2.569871568613224078e+00 nan nan
-3.085467925000000378e+03 -3.256700894026649706e+01 -2.567008940266504169e+00 nan nan
-3.084425537187499231e+03 -3.256425003542119612e+01 -2.564250035421202778e+00 nan nan
-3.083383149374999448e+03 -3.256161882757562864e+01 -2.561618827575631308e+00 nan nan
-3.082340761562499665e+03 -3.255909087811728142e+01 -2.559090878117285417e+00 nan nan
-3.081298373749999882e+03 -3.255658893571847301e+01 -2.556588935718477007e+00 nan nan
-3.080255985937500100e+03 -3.255409304272371429e+01 -2.554093042723716511e+00 nan nan
-3.079213598124999407e+03 -3.255166076232868022e+01 -2.551660762328685106e+00 nan nan
-3.078171210312499625e+03 -3.254923226580746132e+01 -2.549232265807462650e+00 nan nan
-3.077128822499999842e+03 -3.254645211339551025e+01 -2.546452113395512917e+00 nan nan
-3.076086434687499604e+03 -3.254314125872728169e+01 -2.543141258727287024e+00 nan nan
-3.075044046874999822e+03 -3.253938053652476725e+01 -2.539380536524773913e+00 nan nan
-3.074001659062499584e+03 -3.253519653755480334e+01 -2.535196537554809115e+00 nan nan
-3.072959271250000256e+03 -3.253052981284454148e+01 -2.530529812844543702e+00 nan nan
-3.071916883437499564e+03 -3.252526851354923565e+01 -2.525268513549236982e+00 nan nan
-3.070874495624999781e+03 -3.251931868417603511e+01 -2.519318684176037770e+00 nan nan
-3.069832107812499544e+03 -3.251263310569549958e+01 -2.512633105695503133e+00 nan nan
-3.068789719999999761e+03 -3.250516728126677179e+01 -2.505167281266774459e+00 nan nan
-3.067747332187499069e+03 -3.249675305052020491e+01 -2.496753050520207129e+00 nan nan
-3.066704944374999741e+03 -3.248729947817611219e+01 -2.487299478176116185e+00 nan nan
-3.065662556562499503e+03 -3.247696083000838740e+01 -2.476960830008389625e+00 nan nan
-3.064620168750000175e+03 -3.246594082144520854e+01 -2.465940821445209430e+00 nan nan
-3.063577780937499483e+03 -3.245439333310704200e+01 -2.454393333107045105e+00 nan nan
-3.062535393124999700e+03 -3.244246351237178771e+01 -2.442463512371792156e+00 nan nan
-3.061493005312500372e+03 -3.243028867750079058e+01 -2.430288677500790584e+00 nan nan
-3.060450617499999680e+03 -3.241797459099920076e+01 -2.417974590999204754e+00 nan nan
-3.059408229687500352e+03 -3.240559636979347147e+01 -2.405596369793474576e+00 nan nan
-3.058365841874999660e+03 -3.239335098345100761e+01 -2.393350983451010272e+00 nan nan
-3.057323454062499877e+03 -3.238155408179490280e+01 -2.381554081794907685e+00 nan nan
-3.056281066250000094e+03 -3.237045581211326351e+01 -2.370455812113263505e+00 nan nan
-3.055238678437499857e+03 -3.236027419168080854e+01 -2.360274191680808542e+00 nan nan
-3.054196290624999619e+03 -3.235129290084115183e+01 -2.351292900841158051e+00 nan nan
-3.053153902812499837e+03 -3.234375021453993071e+01 -2.343750214539936927e+00 nan nan
-3.052111514999999599e+03 -3.233769875189215526e+01 -2.337698751892157922e+00 nan nan
-3.051069127187499817e+03 -3.233309354384709877e+01 -2.333093543847098772e+00 nan nan
-3.050026739375000034e+03 -3.232985697521830559e+01 -2.329856975218307369e+00 nan nan
-3.048984351562499796e+03 -3.232792815546312681e+01 -2.327928155463133475e+00 nan nan
-3.047941963749999104e+03 -3.232718701285700291e+01 -2.327187012857003356e+00 nan nan
-3.046899575937499776e+03 -3.232747186185875421e+01 -2.327471861858759983e+00 nan nan
-3.045857188124999539e+03 -3.232862685440758810e+01 -2.328626854407592539e+00 nan nan
-3.044814800312500211e+03 -3.233039477288212993e+01 -2.330394772882133481e+00 nan nan
-3.043772412499999518e+03 -3.233249009258155127e+01 -2.332490092581552599e+00 nan nan
-3.042730024687499281e+03 -3.233461514549547644e+01 -2.334615145495476884e+00 nan nan
-3.041687636874999498e+03 -3.233653927241545034e+01 -2.336539272415457003e+00 nan nan
-3.040645249062499715e+03 -3.233814715723914901e+01 -2.338147157239149898e+00 nan nan
-3.039602861249999933e+03 -3.233932957630286609e+01 -2.339329576302872304e+00 nan nan
-3.038560473437500150e+03 -3.234004099812759137e+01 -2.340040998127593141e+00 nan nan
-3.037518085624999458e+03 -3.234027265750961533e+01 -2.340272657509618881e+00 nan nan
-3.036475697812499220e+03 -3.233995933335203432e+01 -2.339959333352037874e+00 nan nan
-3.035433309999999892e+03 -3.233903872936508606e+01 -2.339038729365090941e+00 nan nan
-3.034390922187499655e+03 -3.233751213423214921e+01 -2.337512134232151872e+00 nan nan
-3.033348534375000327e+03 -3.233539912191895382e+01 -2.335399121918956933e+00 nan nan
-3.032306146562499180e+03 -3.233278667777786097e+01 -2.332786677777865858e+00 nan nan
-3.031263758749999397e+03 -3.232984499424618718e+01 -2.329844994246193846e+00 nan nan
-3.030221370937499614e+03 -3.232667118339248447e+01 -2.326671183392485798e+00 nan nan
-3.029178983124999831e+03 -3.232328416360108037e+01 -2.323284163601085694e+00 nan nan
-3.028136595312500049e+03 -3.231972924323687124e+01 -2.319729243236876126e+00 nan nan
-3.027094207499999357e+03 -3.231610512183786454e+01 -2.316105121837870318e+00 nan nan
-3.026051819687499574e+03 -3.231243508974265666e+01 -2.312435089742661098e+00 nan nan
-3.025009431874999791e+03 -3.230869337312189060e+01 -2.308693373121893266e+00 nan nan
-3.023967044062499554e+03 -3.230488994404275616e+01 -2.304889944042757932e+00 nan nan
-3.022924656249999771e+03 -3.230109124410119392e+01 -2.301091244101199251e+00 nan nan
-3.021882268437499079e+03 -3.229732220388360275e+01 -2.297322203883607639e+00 nan nan
-3.020839880625000205e+03 -3.229348773827555164e+01 -2.293487738275557852e+00 nan nan
-3.019797492812499513e+03 -3.228955097997221202e+01 -2.289550979972213796e+00 nan nan
-3.018755104999999730e+03 -3.228553478918163933e+01 -2.285534789181645099e+00 nan nan
-3.017712717187500402e+03 -3.228130403680192728e+01 -2.281304036801930835e+00 nan nan
-3.016670329374999710e+03 -3.227667089491809804e+01 -2.276670894918100263e+00 nan nan
-3.015627941562499018e+03 -3.227161093384748369e+01 -2.271610933847485025e+00 nan nan
-3.014585553749999690e+03 -3.226613771458365676e+01 -2.266137714583661200e+00 nan nan
-3.013543165937499907e+03 -3.226023173415630652e+01 -2.260231734156309624e+00 nan nan
-3.012500778125000124e+03 -3.225390798313151208e+01 -2.253907983131514303e+00 nan nan
-3.011458390312499887e+03 -3.224728389794129413e+01 -2.247283897941297681e+00 nan nan
-3.010416002499999195e+03 -3.224050027584151934e+01 -2.240500275841524669e+00 nan nan
-3.009373614687500321e+03 -3.223362311997855301e+01 -2.233623119978558336e+00 nan nan
-3.008331226874999629e+03 -3.222665908049863503e+01 -2.226659080498637255e+00 nan nan
-3.007288839062499846e+03 -3.221963322392353035e+01 -2.219633223923536125e+00 nan nan
-3.006246451249999609e+03 -3.221257777548192536e+01 -2.212577775481925357e+00 nan nan
-3.005204063437499826e+03 -3.220557346309185220e+01 -2.205573463091853981e+00 nan nan
-3.004161675624999134e+03 -3.219882854576630393e+01 -2.198828545766309261e+00 nan nan
-3.003119287812499806e+03 -3.219254370217547034e+01 -2.192543702175473008e+00 nan nan
-3.002076899999999569e+03 -3.218685775698452289e+01 -2.186857756984525558e+00 nan nan
-3.001034512187499786e+03 -3.218181530509605892e+01 -2.181815305096062030e+00 nan nan
-2.999992124374999548e+03 -3.217746045317483805e+01 -2.177460453174843824e+00 nan nan
-2.998949736562499311e+03 -3.217385180237331355e+01 -2.173851802373317987e+00 nan nan
-2.997907348749999983e+03 -3.217097584121773224e+01 -2.170975841217737123e+00 nan nan
-2.996864960937499745e+03 -3.216886895931216372e+01 -2.168868959312164613e+00 nan nan
-2.995822573124999053e+03 -3.216757783442137253e+01 -2.167577834421373861e+00 nan nan
-2.994780185312499725e+03 -3.216699427992038807e+01 -2.166994279920393840e+00 nan nan
-2.993737797499999488e+03 -3.216686828223937056e+01 -2.166868282239376331e+00 nan nan
-2.992695409687500160e+03 -3.216695659972373988e+01 -2.166956599723742993e+00 nan nan
-2.991653021874999922e+03 -3.216707732908515993e+01 -2.167077329085163040e+00 nan nan
-2.990610634062499230e+03 -3.216711884869013005e+01 -2.167118848690132715e+00 nan nan
-2.989568246249999902e+03 -3.216705894729189907e+01 -2.167058947291903959e+00 nan nan
-2.988525858437499664e+03 -3.216682083064502962e+01 -2.166820830645034501e+00 nan nan
-2.987483470624999427e+03 -3.216632062375130374e+01 -2.166320623751308627e+00 nan nan
-2.986441082812500099e+03 -3.216551961010178218e+01 -2.165519610101787062e+00 nan nan
-2.985398694999999861e+03 -3.216448179910827321e+01 -2.164481799108277649e+00 nan nan
-2.984356307187499169e+03 -3.216327990984510876e+01 -2.163279909845108762e+00 nan nan
-2.983313919374999841e+03 -3.216183139735130680e+01 -2.161831397351311246e+00 nan nan
-2.982271531562499604e+03 -3.216000691997365379e+01 -2.160006919973660011e+00 nan nan
-2.981229143750000276e+03 -3.215780954843280881e+01 -2.157809548432811031e+00 nan nan
-2.980186755937499129e+03 -3.215531820582123146e+01 -2.155318205821234123e+00 nan nan
-2.979144368124999801e+03 -3.215255004418249740e+01 -2.152550044182500510e+00 nan nan
-2.978101980312499563e+03 -3.214944938514363315e+01 -2.149449385143639368e+00 nan nan
-2.977059592499999781e+03 -3.214597971491998862e+01 -2.145979714919993064e+00 nan nan
-2.976017204687499088e+03 -3.214223273179926821e+01 -2.142232731799273537e+00 nan nan
-2.974974816874999306e+03 -3.213825831285498680e+01 -2.138258312854990795e+00 nan nan
-2.973932429062499523e+03 -3.213406106714445087e+01 -2.134061067144455759e+00 nan nan
-2.972890041249999740e+03 -3.212960513246121508e+01 -2.129605132461221295e+00 nan nan
-2.971847653437500412e+03 -3.212489976699933436e+01 -2.124899766999336137e+00 nan nan
-2.970805265624999720e+03 -3.212001260714294659e+01 -2.120012607142947925e+00 nan nan
-2.969762877812499028e+03 -3.211504055145799441e+01 -2.115040551457997520e+00 nan nan
-2.968720489999999700e+03 -3.211008290848322844e+01 -2.110082908483228881e+00 nan nan
-2.967678102187499917e+03 -3.210516853834659656e+01 -2.105168538346600116e+00 nan nan
-2.966635714374999679e+03 -3.210033385933537886e+01 -2.100333859335382858e+00 nan nan
-2.965593326562500351e+03 -3.209556286835658057e+01 -2.095562868356584563e+00 nan nan
-2.964550938749999204e+03 -3.209076461333076224e+01 -2.090764613330767574e+00 nan nan
-2.963508550937499422e+03 -3.208590241513684305e+01 -2.085902415136843491e+00 nan nan
-2.962466163124999639e+03 -3.208102072246680336e+01 -2.081020722466806472e+00 nan nan
-2.961423775312499856e+03 -3.207614821540504835e+01 -2.076148215405052344e+00 nan nan
-2.960381387500000073e+03 -3.207136994359203186e+01 -2.071369943592035856e+00 nan nan
-2.959338999687500291e+03 -3.206677408208507529e+01 -2.066774082085077069e+00 nan nan
-2.958296611874999144e+03 -3.206232957152726470e+01 -2.062329571527269145e+00 nan nan
-2.957254224062499816e+03 -3.205792426322172872e+01 -2.057924263221733607e+00 nan nan
-2.956211836249999578e+03 -3.205343899998447199e+01 -2.053438999984478208e+00 nan nan
-2.955169448437499796e+03 -3.204886290202079380e+01 -2.048862902020795573e+00 nan nan
-2.954127060625000013e+03 -3.204428286182586305e+01 -2.044282861825867492e+00 nan nan
-2.953084672812499321e+03 -3.203981321210847710e+01 -2.039813212108477991e+00 nan nan
-2.952042284999999083e+03 -3.203554697697843068e+01 -2.035546976978433342e+00 nan nan
-2.950999897187499755e+03 -3.203155891979367453e+01 -2.031558919793677642e+00 nan nan
-2.949957509374999518e+03 -3.202782742384501802e+01 -2.027827423845020682e+00 nan nan
-2.948915121562500190e+03 -3.202424759157343459e+01 -2.024247591573439475e+00 nan nan
-2.947872733749999497e+03 -3.202080583116178758e+01 -2.020805831161788912e+00 nan nan
-2.946830345937499260e+03 -3.201751305931197322e+01 -2.017513059311974555e+00 nan nan
-2.945787958124999932e+03 -3.201437138516561731e+01 -2.014371385165619532e+00 nan nan
-2.944745570312499694e+03 -3.201138379591440497e+01 -2.011383795914410744e+00 nan nan
-2.943703182500000366e+03 -3.200842893867596217e+01 -2.008428938675962172e+00 nan nan
-2.942660794687499674e+03 -3.200546738738258767e+01 -2.005467387382587674e+00 nan nan
-2.941618406874999437e+03 -3.200257849733004889e+01 -2.002578497330051999e+00 nan nan
-2.940576019062500109e+03 -3.199972552773223455e+01 -1.999725527732238106e+00 nan nan
-2.939533631249999871e+03 -3.199685247763774143e+01 -1.996852477637744316e+00 nan nan
-2.938491243437499634e+03 -3.199390675449611976e+01 -1.993906754496122646e+00 nan nan
-2.937448855624999851e+03 -3.199088390442466334e+01 -1.990883904424668227e+00 nan nan
-2.936406467812499614e+03 -3.198784738125900873e+01 -1.987847381259013613e+00 nan nan
-2.935364079999999376e+03 -3.198484447493989791e+01 -1.984844474939903014e+00 nan nan
-2.934321692187499593e+03 -3.198191525343208497e+01 -1.981915253432087409e+00 nan nan
-2.933279304374999811e+03 -3.197910723711212455e+01 -1.979107237112126993e+00 nan nan
-2.932236916562499573e+03 -3.197650684357583373e+01 -1.976506843575837724e+00 nan nan
-2.931194528749999790e+03 -3.197412073261373422e+01 -1.974120732613735996e+00 nan nan
-2.930152140937499098e+03 -3.197192572203688243e+01 -1.971925722036885320e+00 nan nan
-2.929109753125000225e+03 -3.196987342812588651e+01 -1.969873428125889170e+00 nan nan
-2.928067365312499533e+03 -3.196790196663893013e+01 -1.967901966638932132e+00 nan nan
-2.927024977499999750e+03 -3.196599879545077272e+01 -1.965998795450775827e+00 nan nan
-2.925982589687499512e+03 -3.196414449619376086e+01 -1.964144496193765521e+00 nan nan
-2.924940201875000184e+03 -3.196238521644071895e+01 -1.962385216440722502e+00 nan nan
-2.923897814062499037e+03 -3.196081202346620387e+01 -1.960812023466205423e+00 nan nan
-2.922855426249999709e+03 -3.195950468173233716e+01 -1.959504681732339604e+00 nan nan
-2.921813038437499927e+03 -3.195842708907577290e+01 -1.958427089075776228e+00 nan nan
-2.920770650624999689e+03 -3.195751523664184290e+01 -1.957515236641844902e+00 nan nan
-2.919728262812499906e+03 -3.195672714849395746e+01 -1.956727148493961677e+00 nan nan
-2.918685875000000124e+03 -3.195596725468460164e+01 -1.955967254684606527e+00 nan nan
-2.917643487187500341e+03 -3.195519186192694505e+01 -1.955191861926949715e+00 nan nan
-2.916601099374999649e+03 -3.195447579638858926e+01 -1.954475796388593478e+00 nan nan
-2.915558711562499866e+03 -3.195382216548225429e+01 -1.953822165482256956e+00 nan nan
-2.914516323749999628e+03 -3.195315312099214111e+01 -1.953153120992145997e+00 nan nan
-2.913473935937500300e+03 -3.195241477499356009e+01 -1.952414774993561863e+00 nan nan
-2.912431548125000063e+03 -3.195154225355658184e+01 -1.951542253556586726e+00 nan nan
-2.911389160312499371e+03 -3.195045100914965275e+01 -1.950451009149654746e+00 nan nan
-2.910346772499999588e+03 -3.194905284421784941e+01 -1.949052844217853409e+00 nan nan
-2.909304384687499805e+03 -3.194732804875575738e+01 -1.947328048755758934e+00 nan nan
-2.908261996875000023e+03 -3.194529055510795246e+01 -1.945290555107956010e+00 nan nan
-2.907219609062500240e+03 -3.194294136110389459e+01 -1.942941361103897258e+00 nan nan
-2.906177221249999093e+03 -3.194029999909807316e+01 -1.940299999098078043e+00 nan nan
-2.905134833437499765e+03 -3.193740265402303535e+01 -1.937402654023037130e+00 nan nan
-2.904092445624999527e+03 -3.193428721327732944e+01 -1.934287213277332329e+00 nan nan
-2.903050057812499745e+03 -3.193104329341077374e+01 -1.931043293410778405e+00 nan nan
-2.902007670000000417e+03 -3.192772156022833485e+01 -1.927721560228339959e+00 nan nan
-2.900965282187499270e+03 -3.192432265152838866e+01 -1.924322651528392214e+00 nan nan
-2.899922894374999032e+03 -3.192085633641011810e+01 -1.920856336410120768e+00 nan nan
-2.898880506562499704e+03 -3.191739749816325045e+01 -1.917397498163255554e+00 nan nan
-2.897838118749999921e+03 -3.191409321639081753e+01 -1.914093216390821306e+00 nan nan
-2.896795730937500139e+03 -3.191105055004840452e+01 -1.911050550048407626e+00 nan nan
-2.895753343124999446e+03 -3.190830243295275537e+01 -1.908302432952759142e+00 nan nan
-2.894710955312499209e+03 -3.190579753136054109e+01 -1.905797531360545749e+00 nan nan
-2.893668567499999881e+03 -3.190348671379721068e+01 -1.903486713797214458e+00 nan nan
-2.892626179687499643e+03 -3.190136412409809452e+01 -1.901364124098097408e+00 nan nan
-2.891583791874999861e+03 -3.189945454275342129e+01 -1.899454542753423736e+00 nan nan
-2.890541404062499623e+03 -3.189776578190512168e+01 -1.897765781905125460e+00 nan nan
-2.889499016249999386e+03 -3.189623983454002598e+01 -1.896239834540028202e+00 nan nan
-2.888456628437499603e+03 -3.189487533787757556e+01 -1.894875337877580002e+00 nan nan
-2.887414240624999820e+03 -3.189373070304456093e+01 -1.893730703044565367e+00 nan nan
-2.886371852812499583e+03 -3.189281661747055097e+01 -1.892816617470554297e+00 nan nan
-2.885329464999999800e+03 -3.189207715701875401e+01 -1.892077157018755784e+00 nan nan
-2.884287077187499108e+03 -3.189142760995327919e+01 -1.891427609953282962e+00 nan nan
-2.883244689374999325e+03 -3.189080193932601404e+01 -1.890801939326018699e+00 nan nan
-2.882202301562499542e+03 -3.189017053753622122e+01 -1.890170537536226103e+00 nan nan
-2.881159913749999760e+03 -3.188952615294415693e+01 -1.889526152944161153e+00 nan nan
-2.880117525937499522e+03 -3.188887484270805928e+01 -1.888874842708063273e+00 nan nan
-2.879075138124999739e+03 -3.188818561158576159e+01 -1.888185611585765145e+00 nan nan
-2.878032750312499047e+03 -3.188744950419149760e+01 -1.887449504191499372e+00 nan nan
-2.876990362499999719e+03 -3.188667438836602841e+01 -1.886674388366031740e+00 nan nan
-2.875947974687499936e+03 -3.188583246939340299e+01 -1.885832469393408095e+00 nan nan
-2.874905586874999699e+03 -3.188490946984954988e+01 -1.884909469849554098e+00 nan nan
-2.873863199062499916e+03 -3.188390116487596870e+01 -1.883901164875971590e+00 nan nan
-2.872820811250000133e+03 -3.188280519172250749e+01 -1.882805191722512594e+00 nan nan
-2.871778423437500351e+03 -3.188164492680067497e+01 -1.881644926800676965e+00 nan nan
-2.870736035624999658e+03 -3.188045097947307482e+01 -1.880450979473077711e+00 nan nan
-2.869693647812499876e+03 -3.187922360786541276e+01 -1.879223607865414536e+00 nan nan
-2.868651259999999638e+03 -3.187795619826598781e+01 -1.877956198265990251e+00 nan nan
-2.867608872187499855e+03 -3.187666517002088185e+01 -1.876665170020884288e+00 nan nan
-2.866566484375000073e+03 -3.187540804013736206e+01 -1.875408040137364507e+00 nan nan
-2.865524096562499835e+03 -3.187422725385856026e+01 -1.874227253858565145e+00 nan nan
-2.864481708749999143e+03 -3.187311981473798284e+01 -1.873119814737986832e+00 nan nan
-2.863439320937499815e+03 -3.187204224526398733e+01 -1.872042245263991767e+00 nan nan
-2.862396933124999578e+03 -3.187094992810441951e+01 -1.870949928104423066e+00 nan nan
-2.861354545312500250e+03 -3.186986916136103076e+01 -1.869869161361034759e+00 nan nan
-2.860312157500000012e+03 -3.186883688427366224e+01 -1.868836884273666454e+00 nan nan
-2.859269769687499320e+03 -3.186789420587190591e+01 -1.867894205871909019e+00 nan nan
-2.858227381874999537e+03 -3.186699975846641664e+01 -1.866999758466421522e+00 nan nan
-2.857184994062499754e+03 -3.186607020332852969e+01 -1.866070203328533683e+00 nan nan
-2.856142606249999972e+03 -3.186510015413717412e+01 -1.865100154137178778e+00 nan nan
-2.855100218437500189e+03 -3.186412559932688993e+01 -1.864125599326894811e+00 nan nan
-2.854057830624999042e+03 -3.186318294004084350e+01 -1.863182940040847946e+00 nan nan
-2.853015442812499714e+03 -3.186231714778454460e+01 -1.862317147784549265e+00 nan nan
-2.851973054999999931e+03 -3.186154849792588095e+01 -1.861548497925884060e+00 nan nan
-2.850930667187499694e+03 -3.186080556128514729e+01 -1.860805561285151510e+00 nan nan
-2.849888279375000366e+03 -3.185999815721548600e+01 -1.859998157215488890e+00 nan nan
-2.848845891562499219e+03 -3.185908631181676043e+01 -1.859086311816764203e+00 nan nan
-2.847803503749999436e+03 -3.185802829703113659e+01 -1.858028297031139697e+00 nan nan
-2.846761115937499653e+03 -3.185678768258672022e+01 -1.856787682586723109e+00 nan nan
-2.845718728124999870e+03 -3.185538363197440859e+01 -1.855383631974413250e+00 nan nan
-2.844676340312500088e+03 -3.185384275813061095e+01 -1.853842758130614499e+00 nan nan
-2.843633952499999396e+03 -3.185215510522242255e+01 -1.852155105222426545e+00 nan nan
-2.842591564687499158e+03 -3.185030929571672331e+01 -1.850309295716726421e+00 nan nan
-2.841549176874999830e+03 -3.184829888463933045e+01 -1.848298884639334005e+00 nan nan
-2.840506789062499593e+03 -3.184610015251837112e+01 -1.846100152518373338e+00 nan nan
-2.839464401249999810e+03 -3.184365383370950298e+01 -1.843653833709505196e+00 nan nan
-2.838422013437499572e+03 -3.184092167618340952e+01 -1.840921676183413958e+00 nan nan
-2.837379625624999335e+03 -3.183792567322667466e+01 -1.837925673226676437e+00 nan nan
-2.836337237812499097e+03 -3.183466390456492690e+01 -1.834663904564928893e+00 nan nan
-2.835294849999999769e+03 -3.183109661908523336e+01 -1.831096619085237798e+00 nan nan
-2.834252462187499532e+03 -3.182725030622036044e+01 -1.827250306220364218e+00 nan nan
-2.833210074374999749e+03 -3.182320441641351749e+01 -1.823204416413519491e+00 nan nan
-2.832167686562500421e+03 -3.181900235854785208e+01 -1.819002358547854747e+00 nan nan
-2.831125298749999274e+03 -3.181468484273991848e+01 -1.814684842739920478e+00 nan nan
-2.830082910937499946e+03 -3.181031870598741662e+01 -1.810318705987419285e+00 nan nan
-2.829040523124999709e+03 -3.180600013102408852e+01 -1.806000131024092292e+00 nan nan
-2.827998135312499926e+03 -3.180180033679614127e+01 -1.801800336796143931e+00 nan nan
-2.826955747499999688e+03 -3.179776740913840172e+01 -1.797767409138403494e+00 nan nan
-2.825913359687500360e+03 -3.179392209930708546e+01 -1.793922099307089235e+00 nan nan
-2.824870971874999668e+03 -3.179030077267255194e+01 -1.790300772672553720e+00 nan nan
-2.823828584062499885e+03 -3.178697231835284498e+01 -1.786972318352848088e+00 nan nan
-2.822786196249999648e+03 -3.178397633598402194e+01 -1.783976335984024386e+00 nan nan
-2.821743808437499865e+03 -3.178135505759409440e+01 -1.781355057594096847e+00 nan nan
-2.820701420625000083e+03 -3.177912371166045347e+01 -1.779123711660457019e+00 nan nan
-2.819659032812499845e+03 -3.177725625994823488e+01 -1.777256259948239325e+00 nan nan
-2.818616644999999608e+03 -3.177573074307933254e+01 -1.775730743079336760e+00 nan nan
-2.817574257187499825e+03 -3.177455605424360741e+01 -1.774556054243612069e+00 nan nan
-2.816531869374999587e+03 -3.177374089971611326e+01 -1.773740899716116814e+00 nan nan
-2.815489481562499805e+03 -3.177327413724906435e+01 -1.773274137249069238e+00 nan nan
-2.814447093750000022e+03 -3.177312821609744020e+01 -1.773128216097442866e+00 nan nan
-2.813404705937499784e+03 -3.177328335309508489e+01 -1.773283353095086667e+00 nan nan
-2.812362318125000002e+03 -3.177366346058231983e+01 -1.773663460582324269e+00 nan nan
-2.811319930312499764e+03 -3.177415324324220691e+01 -1.774153243242208911e+00 nan nan
-2.810277542499999527e+03 -3.177468338858346542e+01 -1.774683388583468746e+00 nan nan
-2.809235154687500199e+03 -3.177523184096355990e+01 -1.775231840963562124e+00 nan nan
-2.808192766874999506e+03 -3.177578801376853335e+01 -1.775788013768538454e+00 nan nan
-2.807150379062499724e+03 -3.177632186998160435e+01 -1.776321869981609458e+00 nan nan
-2.806107991249999941e+03 -3.177678259454264520e+01 -1.776782594542650306e+00 nan nan
-2.805065603437499703e+03 -3.177712486310561601e+01 -1.777124863105618902e+00 nan nan
-2.804023215625000375e+03 -3.177731047042495405e+01 -1.777310470424957600e+00 nan nan
-2.802980827812500138e+03 -3.177733545339368249e+01 -1.777335453393684706e+00 nan nan
-2.801938439999999900e+03 -3.177720350839310726e+01 -1.777203508393109255e+00 nan nan
-2.800896052187499663e+03 -3.177686275063860677e+01 -1.776862750638608990e+00 nan nan
-2.799853664374999880e+03 -3.177627540054071886e+01 -1.776275400540722638e+00 nan nan
-2.798811276562499643e+03 -3.177547458318865736e+01 -1.775474583188662470e+00 nan nan
-2.797768888750000315e+03 -3.177447917984409997e+01 -1.774479179844102195e+00 nan nan
-2.796726500937499623e+03 -3.177325924604869911e+01 -1.773259246048701998e+00 nan nan
-2.795684113124999385e+03 -3.177182088293339390e+01 -1.771820882933396346e+00 nan nan
-2.794641725312499602e+03 -3.177020341038962670e+01 -1.770203410389630250e+00 nan nan
-2.793599337499999820e+03 -3.176844415266739929e+01 -1.768444152667401292e+00 nan nan
-2.792556949687500037e+03 -3.176656665184405171e+01 -1.766566651844055702e+00 nan nan
-2.791514561875000254e+03 -3.176460130382891833e+01 -1.764601303828922774e+00 nan nan
-2.790472174062499107e+03 -3.176258866530321612e+01 -1.762588665303217672e+00 nan nan
-2.789429786249999779e+03 -3.176058842513249658e+01 -1.760588425132499468e+00 nan nan
-2.788387398437499542e+03 -3.175866305127527767e+01 -1.758663051275279665e+00 nan nan
-2.787345010624999759e+03 -3.175685549359412008e+01 -1.756855493594124518e+00 nan nan
-2.786302622812500431e+03 -3.175518291526358183e+01 -1.755182915263586940e+00 nan nan
-2.785260234999999284e+03 -3.175365902412053387e+01 -1.753659024120538534e+00 nan nan
-2.784217847187499046e+03 -3.175229140779465808e+01 -1.752291407794660083e+00 nan nan
-2.783175459374999718e+03 -3.175104676483854504e+01 -1.751046764838549485e+00 nan nan
-2.782133071562499936e+03 -3.174991483318559915e+01 -1.749914833185602259e+00 nan nan
-2.781090683750000153e+03 -3.174892295324015734e+01 -1.748922953240161560e+00 nan nan
-2.780048295937499461e+03 -3.174808780808254127e+01 -1.748087808082543493e+00 nan nan
-2.779005908124999678e+03 -3.174741373278364520e+01 -1.747413732783650087e+00 nan nan
-2.777963520312499895e+03 -3.174690075590334004e+01 -1.746900755903343594e+00 nan nan
-2.776921132499999658e+03 -3.174653236294287240e+01 -1.746532362942874173e+00 nan nan
-2.775878744687500330e+03 -3.174632106982217294e+01 -1.746321069822174943e+00 nan nan
-2.774836356874999183e+03 -3.174628939671002215e+01 -1.746289396710026587e+00 nan nan
-2.773793969062499855e+03 -3.174639525626306025e+01 -1.746395256263064244e+00 nan nan
-2.772751581249999617e+03 -3.174656129694016826e+01 -1.746561296940171371e+00 nan nan
-2.771709193437499835e+03 -3.174673241162808424e+01 -1.746732411628088011e+00 nan nan
-2.770666805624999597e+03 -3.174688305353146234e+01 -1.746883053531464336e+00 nan nan
-2.769624417812499814e+03 -3.174703950797618646e+01 -1.747039507976189565e+00 nan nan
-2.768582030000000032e+03 -3.174719616488627949e+01 -1.747196164886284375e+00 nan nan
-2.767539642187499794e+03 -3.174732544523972777e+01 -1.747325445239731101e+00 nan nan
-2.766497254374999557e+03 -3.174740646489664186e+01 -1.747406464896646749e+00 nan nan
-2.765454866562500229e+03 -3.174739797821736076e+01 -1.747397978217364090e+00 nan nan
-2.764412478749999536e+03 -3.174727879939577591e+01 -1.747278799395778570e+00 nan nan
-2.763370090937499299e+03 -3.174705972763775108e+01 -1.747059727637755522e+00 nan nan
-2.762327703124999516e+03 -3.174673128407877698e+01 -1.746731284078780311e+00 nan nan
-2.761285315312499733e+03 -3.174625614338011204e+01 -1.746256143380117143e+00 nan nan
-2.760242927500000405e+03 -3.174564358256083807e+01 -1.745643582560843177e+00 nan nan
-2.759200539687499713e+03 -3.174494140516010177e+01 -1.744941405160104875e+00 nan nan
-2.758158151874999930e+03 -3.174417304433952580e+01 -1.744173044339528023e+00 nan nan
-2.757115764062500148e+03 -3.174335508145746232e+01 -1.743355081457465872e+00 nan nan
-2.756073376249999910e+03 -3.174252370948611102e+01 -1.742523709486114347e+00 nan nan
-2.755030988437499673e+03 -3.174173416812584492e+01 -1.741734168125849802e+00 nan nan
-2.753988600624999890e+03 -3.174104404831112802e+01 -1.741044048311132020e+00 nan nan
-2.752946212812499653e+03 -3.174047992819275876e+01 -1.740479928192760539e+00 nan nan
-2.751903824999999415e+03 -3.174003616651726034e+01 -1.740036166517265004e+00 nan nan
-2.750861437187499632e+03 -3.173970217163666518e+01 -1.739702171636668737e+00 nan nan
-2.749819049374999850e+03 -3.173947930556832375e+01 -1.739479305568327083e+00 nan nan
-2.748776661562499157e+03 -3.173932588767614149e+01 -1.739325887676144378e+00 nan nan
-2.747734273749999829e+03 -3.173917738707327274e+01 -1.739177387073274961e+00 nan nan
-2.746691885937499592e+03 -3.173900353807573183e+01 -1.739003538075735378e+00 nan nan
-2.745649498125000264e+03 -3.173881029904201156e+01 -1.738810299042014673e+00 nan nan
-2.744607110312499572e+03 -3.173860638176068960e+01 -1.738606381760693598e+00 nan nan
-2.743564722499999334e+03 -3.173840916526703637e+01 -1.738409165267040812e+00 nan nan
-2.742522334687499551e+03 -3.173824423401320516e+01 -1.738244234013207601e+00 nan nan
-2.741479946874999769e+03 -3.173807178483694713e+01 -1.738071784836950462e+00 nan nan
-2.740437559062499986e+03 -3.173782179308104645e+01 -1.737821793081051558e+00 nan nan
-2.739395171249999748e+03 -3.173745586289946630e+01 -1.737455862899468739e+00 nan nan
-2.738352783437499056e+03 -3.173696821109909649e+01 -1.736968211099100934e+00 nan nan
-2.737310395624999728e+03 -3.173635289455902608e+01 -1.736352894559030302e+00 nan nan
-2.736268007812499945e+03 -3.173558432026600684e+01 -1.735584320266008618e+00 nan nan
-2.735225619999999708e+03 -3.173462704665936940e+01 -1.734627046659371175e+00 nan nan
-2.734183232187500380e+03 -3.173347697159600145e+01 -1.733476971596004335e+00 nan nan
-2.733140844374999688e+03 -3.173217072897404378e+01 -1.732170728974046447e+00 nan nan
-2.732098456562499450e+03 -3.173072745402258832e+01 -1.730727454022592759e+00 nan nan
-2.731056068749999667e+03 -3.172917923963290221e+01 -1.729179239632904874e+00 nan nan
-2.730013680937499885e+03 -3.172759044643416715e+01 -1.727590446434171811e+00 nan nan
-2.728971293125000102e+03 -3.172597350980526087e+01 -1.725973509805262651e+00 nan nan
-2.727928905312499410e+03 -3.172433976744786932e+01 -1.724339767447871541e+00 nan nan
-2.726886517499999627e+03 -3.172271411051820067e+01 -1.722714110518203778e+00 nan nan
-2.725844129687499844e+03 -3.172112523959983221e+01 -1.721125239599837320e+00 nan nan
-2.724801741874999607e+03 -3.171962392446841150e+01 -1.719623924468415499e+00 nan nan
-2.723759354062499824e+03 -3.171824916667459249e+01 -1.718249166674595818e+00 nan nan
-2.722716966249999132e+03 -3.171702648345729614e+01 -1.717026483457299690e+00 nan nan
-2.721674578437499804e+03 -3.171595949516557411e+01 -1.715959495165578108e+00 nan nan
-2.720632190624999566e+03 -3.171505396596484516e+01 -1.715053965964846938e+00 nan nan
-2.719589802812500238e+03 -3.171429302496984448e+01 -1.714293024969847368e+00 nan nan
-2.718547415000000001e+03 -3.171362082131982518e+01 -1.713620821319827847e+00 nan nan
-2.717505027187499309e+03 -3.171302239479912544e+01 -1.713022394799130321e+00 nan nan
-2.716462639374999526e+03 -3.171251329993479118e+01 -1.712513299934792954e+00 nan nan
-2.715420251562499743e+03 -3.171208938865691351e+01 -1.712089388656917288e+00 nan nan
-2.714377863750000415e+03 -3.171173527241709422e+01 -1.711735272417096887e+00 nan nan
-2.713335475937500178e+03 -3.171143889854495868e+01 -1.711438898544960896e+00 nan nan
-2.712293088124999940e+03 -3.171120341061842396e+01 -1.711203410618426624e+00 nan nan
-2.711250700312499703e+03 -3.171104066160664203e+01 -1.711040661606646918e+00 nan nan
-2.710208312499999920e+03 -3.171094977741241294e+01 -1.710949777412417827e+00 nan nan
-2.709165924687499682e+03 -3.171089825052091271e+01 -1.710898250520916930e+00 nan nan
-2.708123536875000354e+03 -3.171085001858944707e+01 -1.710850018589452182e+00 nan nan
-2.707081149062499662e+03 -3.171078220775995504e+01 -1.710782207759957929e+00 nan nan
-2.706038761249999425e+03 -3.171068391893191674e+01 -1.710683918931920511e+00 nan nan
-2.704996373437499642e+03 -3.171053195047521100e+01 -1.710531950475213447e+00 nan nan
-2.703953985624999859e+03 -3.171029593517437917e+01 -1.710295935174381166e+00 nan nan
-2.702911597812500077e+03 -3.170996873177576347e+01 -1.709968731775765249e+00 nan nan
-2.701869209999999384e+03 -3.170954788174463701e+01 -1.709547881744639009e+00 nan nan
-2.700826822187499602e+03 -3.170905123785697910e+01 -1.709051237856984207e+00 nan nan
-2.699784434374999819e+03 -3.170850637971683028e+01 -1.708506379716834056e+00 nan nan
-2.698742046562499581e+03 -3.170790772771958288e+01 -1.707907727719585766e+00 nan nan
-2.697699658750000253e+03 -3.170723531291833908e+01 -1.707235312918341741e+00 nan nan
-2.696657270937499106e+03 -3.170649844615174118e+01 -1.706498446151744064e+00 nan nan
-2.695614883124999778e+03 -3.170575905846178344e+01 -1.705759058461785882e+00 nan nan
-2.694572495312499541e+03 -3.170505018852239232e+01 -1.705050188522396759e+00 nan nan
-2.693530107499999758e+03 -3.170435647100090293e+01 -1.704356471000906703e+00 nan nan
-2.692487719687499521e+03 -3.170370013573359103e+01 -1.703700135733595245e+00 nan nan
-2.691445331874999283e+03 -3.170312902162740087e+01 -1.703129021627403761e+00 nan nan
-2.690402944062499046e+03 -3.170268012040238048e+01 -1.702680120402384700e+00 nan nan
-2.689360556249999718e+03 -3.170233774049535569e+01 -1.702337740495359242e+00 nan nan
-2.688318168437499935e+03 -3.170206630108910772e+01 -1.702066301089111500e+00 nan nan
-2.687275780624999697e+03 -3.170185856437542782e+01 -1.701858564375432037e+00 nan nan
-2.686233392812499460e+03 -3.170170740408078913e+01 -1.701707404080791353e+00 nan nan
-2.685191004999999222e+03 -3.170158622169119411e+01 -1.701586221691197887e+00 nan nan
-2.684148617187499894e+03 -3.170146192923256123e+01 -1.701461929232563897e+00 nan nan
-2.683106229374999657e+03 -3.170130083181727798e+01 -1.701300831817280201e+00 nan nan
-2.682063841562499874e+03 -3.170107914371880753e+01 -1.701079143718810194e+00 nan nan
-2.681021453749999637e+03 -3.170082641842657978e+01 -1.700826418426584885e+00 nan nan
-2.679979065937499854e+03 -3.170057132672719646e+01 -1.700571326727201571e+00 nan nan
-2.678936678124999617e+03 -3.170031385450465322e+01 -1.700313854504656552e+00 nan nan
-2.677894290312499834e+03 -3.170007619986823499e+01 -1.700076199868237659e+00 nan nan
-2.676851902499999596e+03 -3.169986929751581428e+01 -1.699869297515816946e+00 nan nan
-2.675809514687499814e+03 -3.169968225176569376e+01 -1.699682251765698648e+00 nan nan
-2.674767126874999576e+03 -3.169949852567716064e+01 -1.699498525677163085e+00 nan nan
-2.673724739062499793e+03 -3.169927688913356434e+01 -1.699276889133566559e+00 nan nan
-2.672682351249999556e+03 -3.169897803993319130e+01 -1.698978039933196404e+00 nan nan
-2.671639963437499773e+03 -3.169858790851266406e+01 -1.698587908512669165e+00 nan nan
-2.670597575624999536e+03 -3.169810117457121379e+01 -1.698101174571218452e+00 nan nan
-2.669555187812499753e+03 -3.169754060666229378e+01 -1.697540606662298446e+00 nan nan
-2.668512799999999515e+03 -3.169693143938744129e+01 -1.696931439387445950e+00 nan nan
-2.667470412187499733e+03 -3.169628516430227805e+01 -1.696285164302279824e+00 nan nan
-2.666428024375000405e+03 -3.169562445202651091e+01 -1.695624452026514239e+00 nan nan
-2.665385636562500167e+03 -3.169495676124569172e+01 -1.694956761245693944e+00 nan nan
-2.664343248749999930e+03 -3.169432272607128454e+01 -1.694322726071289198e+00 nan nan
-2.663300860937499692e+03 -3.169378661223945315e+01 -1.693786612239456257e+00 nan nan
-2.662258473125000364e+03 -3.169333243560832258e+01 -1.693332435608324804e+00 nan nan
-2.661216085312499672e+03 -3.169294668102249091e+01 -1.692946681022494904e+00 nan nan
-2.660173697500000344e+03 -3.169264787203209721e+01 -1.692647872032100098e+00 nan nan
-2.659131309687499652e+03 -3.169244553785359386e+01 -1.692445537853598303e+00 nan nan
-2.658088921874999869e+03 -3.169237539931309300e+01 -1.692375399313096107e+00 nan nan
-2.657046534062499632e+03 -3.169247810233184381e+01 -1.692478102331846923e+00 nan nan
-2.656004146249999849e+03 -3.169276623298825157e+01 -1.692766232988256681e+00 nan nan
-2.654961758437500066e+03 -3.169320142861004541e+01 -1.693201428610050296e+00 nan nan
-2.653919370624999374e+03 -3.169376837769987887e+01 -1.693768377699880867e+00 nan nan
-2.652876982812499591e+03 -3.169447424443443140e+01 -1.694474244434434951e+00 nan nan
-2.651834594999999808e+03 -3.169529377439965145e+01 -1.695293774399655895e+00 nan nan
-2.650792207187500026e+03 -3.169620024872723718e+01 -1.696200248727241622e+00 nan nan
-2.649749819375000243e+03 -3.169714473078790462e+01 -1.697144730787909506e+00 nan nan
-2.648707431562499096e+03 -3.169808227193632177e+01 -1.698082271936325549e+00 nan nan
-2.647665043749999768e+03 -3.169899005176798923e+01 -1.698990051767993892e+00 nan nan
-2.646622655937499530e+03 -3.169983602992427407e+01 -1.699836029924278735e+00 nan nan
-2.645580268124999748e+03 -3.170058326662989501e+01 -1.700583266629898116e+00 nan nan
-2.644537880312499965e+03 -3.170121691315775436e+01 -1.701216913157757471e+00 nan nan
-2.643495492499999727e+03 -3.170172294156530768e+01 -1.701722941565310121e+00 nan nan
-2.642453104687499490e+03 -3.170209651256521610e+01 -1.702096512565220099e+00 nan nan
-2.641410716874999707e+03 -3.170234554580649444e+01 -1.702345545806497773e+00 nan nan
-2.640368329062499924e+03 -3.170244661871748804e+01 -1.702446618717490034e+00 nan nan
-2.639325941250000142e+03 -3.170238819949269171e+01 -1.702388199492696597e+00 nan nan
-2.638283553437499450e+03 -3.170221092792819562e+01 -1.702210927928198503e+00 nan nan
-2.637241165624999212e+03 -3.170194742206975391e+01 -1.701947422069757021e+00 nan nan
-2.636198777812499884e+03 -3.170159619607970214e+01 -1.701596196079704582e+00 nan nan
-2.635156389999999647e+03 -3.170115904170912557e+01 -1.701159041709128017e+00 nan nan
-2.634114002187500319e+03 -3.170065383904552192e+01 -1.700653839045525029e+00 nan nan
-2.633071614374999626e+03 -3.170011384336669025e+01 -1.700113843366693134e+00 nan nan
-2.632029226562499844e+03 -3.169959216442995853e+01 -1.699592164429963415e+00 nan nan
-2.630986838749999606e+03 -3.169911329223670649e+01 -1.699113292236710260e+00 nan nan
-2.629944450937499823e+03 -3.169869281451100917e+01 -1.698692814511013394e+00 nan nan
-2.628902063124999586e+03 -3.169834215132625488e+01 -1.698342151326257543e+00 nan nan
-2.627859675312499803e+03 -3.169805146585073885e+01 -1.698051465850740627e+00 nan nan
-2.626817287499999566e+03 -3.169782221457624161e+01 -1.697822214576243383e+00 nan nan
-2.625774899687500238e+03 -3.169766865142356593e+01 -1.697668651423568598e+00 nan nan
-2.624732511874999545e+03 -3.169761503215639920e+01 -1.697615032156402082e+00 nan nan
-2.623690124062499763e+03 -3.169765138609888666e+01 -1.697651386098890214e+00 nan nan
-2.622647736249999525e+03 -3.169775331876639157e+01 -1.697753318766394237e+00 nan nan
-2.621605348437499742e+03 -3.169793671462758766e+01 -1.697936714627589883e+00 nan nan
-2.620562960624999960e+03 -3.169820111512768435e+01 -1.698201115127689009e+00 nan nan
-2.619520572812500177e+03 -3.169852218191652327e+01 -1.698522181916525042e+00 nan nan
-2.618478184999999939e+03 -3.169888668235308060e+01 -1.698886682353083932e+00 nan nan
-2.617435797187499247e+03 -3.169925706444088576e+01 -1.699257064440890641e+00 nan nan
-2.616393409374999919e+03 -3.169958019276443650e+01 -1.699580192764440723e+00 nan nan
-2.615351021562499682e+03 -3.169982591563692864e+01 -1.699825915636931084e+00 nan nan
-2.614308633750000354e+03 -3.169998296417647055e+01 -1.699982964176472988e+00 nan nan
-2.613266245937500116e+03 -3.170002486292523258e+01 -1.700024862925235691e+00 nan nan
-2.612223858124999879e+03 -3.169994765185077412e+01 -1.699947651850776120e+00 nan nan
-2.611181470312499641e+03 -3.169978410680228365e+01 -1.699784106802286088e+00 nan nan
-2.610139082499999859e+03 -3.169956720565307151e+01 -1.699567205653074398e+00 nan nan
-2.609096694687499621e+03 -3.169932609440420279e+01 -1.699326094404206566e+00 nan nan
-2.608054306875000293e+03 -3.169906995441480291e+01 -1.699069954414807126e+00 nan nan
-2.607011919062499601e+03 -3.169882715250688321e+01 -1.698827152506886762e+00 nan nan
-2.605969531249999363e+03 -3.169863287259055085e+01 -1.698632872590555509e+00 nan nan
-2.604927143437499581e+03 -3.169847763293335774e+01 -1.698477632933360404e+00 nan nan
-2.603884755624999798e+03 -3.169834376541080090e+01 -1.698343765410805561e+00 nan nan
-2.602842367812499560e+03 -3.169822385162165546e+01 -1.698223851621660341e+00 nan nan
-2.601799979999999778e+03 -3.169811429908349254e+01 -1.698114299083495871e+00 nan nan
-2.600757592187499540e+03 -3.169802418054173287e+01 -1.698024180541737982e+00 nan nan
-2.599715204374999757e+03 -3.169796145149955535e+01 -1.697961451499559571e+00 nan nan
-2.598672816562499975e+03 -3.169791346074536875e+01 -1.697913460745370973e+00 nan nan
-2.597630428749999737e+03 -3.169784171563224007e+01 -1.697841715632242288e+00 nan nan
-2.596588040937499954e+03 -3.169773757821631932e+01 -1.697737578216321985e+00 nan nan
-2.595545653124999717e+03 -3.169763623759229532e+01 -1.697636237592298425e+00 nan nan
-2.594503265312499934e+03 -3.169754881076520903e+01 -1.697548810765213689e+00 nan nan
-2.593460877499999697e+03 -3.169745715867270874e+01 -1.697457158672712296e+00 nan nan
-2.592418489687499914e+03 -3.169735602172880107e+01 -1.697356021728804842e+00 nan nan
-2.591376101874999677e+03 -3.169724796921465781e+01 -1.697247969214662699e+00 nan nan
-2.590333714062499439e+03 -3.169713557050022246e+01 -1.697135570500226676e+00 nan nan
-2.589291326249999656e+03 -3.169703821612880290e+01 -1.697038216128804677e+00 nan nan
-2.588248938437499874e+03 -3.169698170267718140e+01 -1.696981702677184956e+00 nan nan
-2.587206550624999636e+03 -3.169699439889768300e+01 -1.696994398897686551e+00 nan nan
-2.586164162812499853e+03 -3.169711188332690099e+01 -1.697111883326906101e+00 nan nan
-2.585121774999999161e+03 -3.169733102263892732e+01 -1.697331022638929543e+00 nan nan
-2.584079387187499833e+03 -3.169763391408869069e+01 -1.697633914088695350e+00 nan nan
-2.583036999374999596e+03 -3.169799933065010222e+01 -1.697999330650105554e+00 nan nan
-2.581994611562499358e+03 -3.169839731512264791e+01 -1.698397315122650131e+00 nan nan
-2.580952223749999575e+03 -3.169883116837693038e+01 -1.698831168376933709e+00 nan nan
-2.579909835937499793e+03 -3.169931239210530549e+01 -1.699312392105309932e+00 nan nan
-2.578867448124999555e+03 -3.169983544490604643e+01 -1.699835444906051096e+00 nan nan
-2.577825060312499772e+03 -3.170036676563235645e+01 -1.700366765632359556e+00 nan nan
-2.576782672499999535e+03 -3.170089878955385387e+01 -1.700898789553856760e+00 nan nan
-2.575740284687499752e+03 -3.170144747122247608e+01 -1.701447471222478525e+00 nan nan
-2.574697896874999969e+03 -3.170201018668954163e+01 -1.702010186689546289e+00 nan nan
-2.573655509062499732e+03 -3.170259487057790082e+01 -1.702594870577902597e+00 nan nan
-2.572613121249999949e+03 -3.170322435079665979e+01 -1.703224350796662678e+00 nan nan
-2.571570733437499712e+03 -3.170390368242683365e+01 -1.703903682426836985e+00 nan nan
-2.570528345625000384e+03 -3.170459654244124792e+01 -1.704596542441250806e+00 nan nan
-2.569485957812500146e+03 -3.170524929565262440e+01 -1.705249295652627062e+00 nan nan
-2.568443569999999909e+03 -3.170582052118425764e+01 -1.705820521184262084e+00 nan nan
-2.567401182187499671e+03 -3.170629707468191683e+01 -1.706297074681919046e+00 nan nan
-2.566358794374999889e+03 -3.170666531808556954e+01 -1.706665318085573091e+00 nan nan
-2.565316406562499651e+03 -3.170691738999839870e+01 -1.706917389998400481e+00 nan nan
-2.564274018749999868e+03 -3.170706611681945120e+01 -1.707066116819454304e+00 nan nan
-2.563231630937499631e+03 -3.170713039938593525e+01 -1.707130399385939024e+00 nan nan
-2.562189243125000303e+03 -3.170716127720994848e+01 -1.707161277209950700e+00 nan nan
-2.561146855312499611e+03 -3.170721330907607438e+01 -1.707213309076079266e+00 nan nan
-2.560104467499999828e+03 -3.170729797909775982e+01 -1.707297979097762486e+00 nan nan
-2.559062079687500045e+03 -3.170741706893352330e+01 -1.707417068933527737e+00 nan nan
-2.558019691874999808e+03 -3.170757870582863447e+01 -1.707578705828637133e+00 nan nan
-2.556977304062499570e+03 -3.170780713978762577e+01 -1.707807139787629991e+00 nan nan
-2.555934916249999787e+03 -3.170812445564610016e+01 -1.708124455646101936e+00 nan nan
-2.554892528437499550e+03 -3.170851111396878963e+01 -1.708511113968793627e+00 nan nan
-2.553850140625000222e+03 -3.170896754381835692e+01 -1.708967543818360468e+00 nan nan
-2.552807752812499530e+03 -3.170952661312178478e+01 -1.709526613121788108e+00 nan nan
-2.551765364999999747e+03 -3.171019887035330953e+01 -1.710198870353313749e+00 nan nan
-2.550722977187499964e+03 -3.171095843155865879e+01 -1.710958431558663007e+00 nan nan
-2.549680589374999727e+03 -3.171176452390522016e+01 -1.711764523905224600e+00 nan nan
-2.548638201562499944e+03 -3.171258344497860193e+01 -1.712583444978604597e+00 nan nan
-2.547595813749999706e+03 -3.171338398651050738e+01 -1.713383986510512047e+00 nan nan
-2.546553425937499924e+03 -3.171415440032960475e+01 -1.714154400329607641e+00 nan nan
-2.545511038124999232e+03 -3.171490578083480827e+01 -1.714905780834813154e+00 nan nan
-2.544468650312499904e+03 -3.171563819288696351e+01 -1.715638192886968394e+00 nan nan
-2.543426262499999666e+03 -3.171631672171555749e+01 -1.716316721715561044e+00 nan nan
-2.542383874687499429e+03 -3.171693083840697014e+01 -1.716930838406975024e+00 nan nan
-2.541341486874999646e+03 -3.171748881360005967e+01 -1.717488813600063002e+00 nan nan
-2.540299099062499863e+03 -3.171797360595618187e+01 -1.717973605956185201e+00 nan nan
-2.539256711249999626e+03 -3.171837573069107563e+01 -1.718375730691079184e+00 nan nan
-2.538214323437499843e+03 -3.171869886367356273e+01 -1.718698863673564725e+00 nan nan
-2.537171935624999605e+03 -3.171895748126735981e+01 -1.718957481267364473e+00 nan nan
-2.536129547812499823e+03 -3.171917750797424773e+01 -1.719177507974249952e+00 nan nan
-2.535087159999999585e+03 -3.171936787028925764e+01 -1.719367870289261857e+00 nan nan
-2.534044772187499348e+03 -3.171952679746011938e+01 -1.719526797460123380e+00 nan nan
-2.533002384374999565e+03 -3.171965049977227835e+01 -1.719650499772280572e+00 nan nan
-2.531959996562499782e+03 -3.171973066152903087e+01 -1.719730661529034421e+00 nan nan
-2.530917608749999545e+03 -3.171975215867981390e+01 -1.719752158679817233e+00 nan nan
-2.529875220937499762e+03 -3.171972687791705070e+01 -1.719726877917054697e+00 nan nan
-2.528832833124999979e+03 -3.171969183844613838e+01 -1.719691838446142595e+00 nan nan
-2.527790445312499742e+03 -3.171969076408080568e+01 -1.719690764080807455e+00 nan nan
-2.526748057499999959e+03 -3.171978026513727400e+01 -1.719780265137277553e+00 nan nan
-2.525705669687499721e+03 -3.171998583514936243e+01 -1.719985835149366649e+00 nan nan
-2.524663281874999939e+03 -3.172031964694680539e+01 -1.720319646946807168e+00 nan nan
-2.523620894062499701e+03 -3.172078040203988536e+01 -1.720780402039889134e+00 nan nan
-2.522578506250000373e+03 -3.172132366515245039e+01 -1.721323665152455051e+00 nan nan
-2.521536118437499681e+03 -3.172190696498464391e+01 -1.721906964984648125e+00 nan nan
-2.520493730624999898e+03 -3.172249503937496229e+01 -1.722495039374964287e+00 nan nan
-2.519451342812499661e+03 -3.172306083279881506e+01 -1.723060832798819053e+00 nan nan
-2.518408954999999878e+03 -3.172358718824109403e+01 -1.723587188241099133e+00 nan nan
-2.517366567187499641e+03 -3.172408540117193709e+01 -1.724085401171941312e+00 nan nan
-2.516324179374999858e+03 -3.172457270010284347e+01 -1.724572700102846357e+00 nan nan
-2.515281791562499620e+03 -3.172503404851503461e+01 -1.725034048515036389e+00 nan nan
-2.514239403749999838e+03 -3.172549398897292150e+01 -1.725493988972924164e+00 nan nan
-2.513197015937499600e+03 -3.172598804852955112e+01 -1.725988048529553121e+00 nan nan
-2.512154628124999817e+03 -3.172650331977622784e+01 -1.726503319776230283e+00 nan nan
-2.511112240312499580e+03 -3.172701772410247756e+01 -1.727017724102481777e+00 nan nan
-2.510069852499999797e+03 -3.172753868039107061e+01 -1.727538680391072390e+00 nan nan
-2.509027464687499560e+03 -3.172809352136763650e+01 -1.728093521367640273e+00 nan nan
-2.507985076874999777e+03 -3.172867226783725769e+01 -1.728672267837260579e+00 nan nan
-2.506942689062499539e+03 -3.172923248623500214e+01 -1.729232486235006583e+00 nan nan
-2.505900301249999757e+03 -3.172974608842901745e+01 -1.729746088429021444e+00 nan nan
-2.504857913437499974e+03 -3.173015448178031761e+01 -1.730154481780319387e+00 nan nan
-2.503815525624999736e+03 -3.173042743730368542e+01 -1.730427437303690308e+00 nan nan
-2.502773137812499954e+03 -3.173060026066186268e+01 -1.730600260661865786e+00 nan nan
-2.501730749999999716e+03 -3.173068614907813512e+01 -1.730686149078139779e+00 nan nan
-2.500688362187499933e+03 -3.173068354913561606e+01 -1.730683549135617838e+00 nan nan
-2.499645974374999696e+03 -3.173062615864617797e+01 -1.730626158646181967e+00 nan nan
-2.498603586562499913e+03 -3.173053111687589833e+01 -1.730531116875902109e+00 nan nan
-2.497561198749999676e+03 -3.173037966032408264e+01 -1.730379660324086188e+00 nan nan
-2.496518810937499893e+03 -3.173015192006865703e+01 -1.730151920068658811e+00 nan nan
-2.495476423124999656e+03 -3.172982621047147589e+01 -1.729826210471477888e+00 nan nan
-2.494434035312499873e+03 -3.172941735200132385e+01 -1.729417352001327624e+00 nan nan
-2.493391647499999635e+03 -3.172896612431520680e+01 -1.728966124315208797e+00 nan nan
-2.492349259687499853e+03 -3.172846797095098381e+01 -1.728467970950986476e+00 nan nan
-2.491306871874999615e+03 -3.172790708118629155e+01 -1.727907081186296434e+00 nan nan
-2.490264484062499378e+03 -3.172730391905162861e+01 -1.727303919051631720e+00 nan nan
-2.489222096249999595e+03 -3.172663515594211958e+01 -1.726635155942123800e+00 nan nan
-2.488179708437499812e+03 -3.172590778387887767e+01 -1.725907783878882107e+00 nan nan
-2.487137320624999575e+03 -3.172517846124868868e+01 -1.725178461248693562e+00 nan nan
-2.486094932812499792e+03 -3.172448496591080414e+01 -1.724484965910809020e+00 nan nan
-2.485052544999999100e+03 -3.172385684389781701e+01 -1.723856843897821900e+00 nan nan
-2.484010157187499772e+03 -3.172331881018060074e+01 -1.723318810180605620e+00 nan nan
-2.482967769374999534e+03 -3.172292837300242851e+01 -1.722928373002430957e+00 nan nan
-2.481925381562499297e+03 -3.172276204867170790e+01 -1.722762048671709678e+00 nan nan
-2.480882993749999969e+03 -3.172286353456194519e+01 -1.722863534561947407e+00 nan nan
-2.479840605937499731e+03 -3.172323807215958169e+01 -1.723238072159586798e+00 nan nan
-2.478798218124999948e+03 -3.172388148208815295e+01 -1.723881482088154948e+00 nan nan
-2.477755830312499711e+03 -3.172479639904132043e+01 -1.724796399041322648e+00 nan nan
-2.476713442499999928e+03 -3.172598759897234189e+01 -1.725987598972346326e+00 nan nan
-2.475671054687499691e+03 -3.172743936549717603e+01 -1.727439365497178247e+00 nan nan
-2.474628666874999908e+03 -3.172911630686894213e+01 -1.729116306868946129e+00 nan nan
-2.473586279062499671e+03 -3.173095889957696869e+01 -1.730958899576972243e+00 nan nan
-2.472543891249999888e+03 -3.173290918554478779e+01 -1.732909185544792008e+00 nan nan
-2.471501503437499650e+03 -3.173493578358056055e+01 -1.734935783580563440e+00 nan nan
-2.470459115625000322e+03 -3.173699391444925766e+01 -1.736993914449261434e+00 nan nan
-2.469416727812499630e+03 -3.173903091762505824e+01 -1.739030917625060457e+00 nan nan
-2.468374339999999847e+03 -3.174100733292160470e+01 -1.741007332921608253e+00 nan nan
-2.467331952187500065e+03 -3.174288760156895250e+01 -1.742887601568954947e+00 nan nan
-2.466289564374999827e+03 -3.174467594469020781e+01 -1.744675944690211589e+00 nan nan
-2.465247176562499590e+03 -3.174639607639906913e+01 -1.746396076399073349e+00 nan nan
-2.464204788749999807e+03 -3.174807813259083389e+01 -1.748078132590836553e+00 nan nan
-2.463162400937499569e+03 -3.174977977894499759e+01 -1.749779778945001363e+00 nan nan
-2.462120013125000241e+03 -3.175152052947372638e+01 -1.751520529473729271e+00 nan nan
-2.461077625312499549e+03 -3.175330586002452193e+01 -1.753305860024526597e+00 nan nan
-2.460035237499999766e+03 -3.175510737910196468e+01 -1.755107379101967569e+00 nan nan
-2.458992849687499984e+03 -3.175686572228408266e+01 -1.756865722284085551e+00 nan nan
-2.457950461874999746e+03 -3.175856933963947526e+01 -1.758569339639478812e+00 nan nan
-2.456908074062499963e+03 -3.176026287010684968e+01 -1.760262870106854116e+00 nan nan
-2.455865686249999726e+03 -3.176198404235146100e+01 -1.761984042351466107e+00 nan nan
-2.454823298437499943e+03 -3.176374539158133814e+01 -1.763745391581342803e+00 nan nan
-2.453780910624999251e+03 -3.176554003206951293e+01 -1.765540032069516707e+00 nan nan
-2.452738522812499923e+03 -3.176733851506284978e+01 -1.767338515062854443e+00 nan nan
-2.451696134999999686e+03 -3.176913761318079210e+01 -1.769137613180795432e+00 nan nan
-2.450653747187499903e+03 -3.177094516973501470e+01 -1.770945169735018254e+00 nan nan
-2.449611359374999665e+03 -3.177277141560376705e+01 -1.772771415603769940e+00 nan nan
-2.448568971562499883e+03 -3.177465578838195626e+01 -1.774655788381958033e+00 nan nan
-2.447526583749999645e+03 -3.177659516562796327e+01 -1.776595165627965267e+00 nan nan
-2.446484195937499862e+03 -3.177853195791040974e+01 -1.778531957910413297e+00 nan nan
-2.445441808124999625e+03 -3.178042345423821402e+01 -1.780423454238219128e+00 nan nan
-2.444399420312499842e+03 -3.178222624509812633e+01 -1.782226245098128992e+00 nan nan
-2.443357032499999605e+03 -3.178386130123477926e+01 -1.783861301234781704e+00 nan nan
-2.442314644687499367e+03 -3.178527591350252735e+01 -1.785275913502532452e+00 nan nan
-2.441272256874999584e+03 -3.178644194368663634e+01 -1.786441943686638334e+00 nan nan
-2.440229869062499802e+03 -3.178731402711788334e+01 -1.787314027117886228e+00 nan nan
-2.439187481249999564e+03 -3.178786055457101511e+01 -1.787860554571018890e+00 nan nan
-2.438145093437499781e+03 -3.178807636615221455e+01 -1.788076366152217433e+00 nan nan
-2.437102705624999544e+03 -3.178799168530968799e+01 -1.787991685309690215e+00 nan nan
-2.436060317812499761e+03 -3.178762809642386244e+01 -1.787628096423865998e+00 nan nan
-2.435017929999999978e+03 -3.178699767806755716e+01 -1.786997678067561823e+00 nan nan
-2.433975542187499741e+03 -3.178613629324745560e+01 -1.786136293247458928e+00 nan nan
-2.432933154374999958e+03 -3.178507977800843776e+01 -1.785079778008441753e+00 nan nan
-2.431890766562499721e+03 -3.178385966990947153e+01 -1.783859669909474421e+00 nan nan
-2.430848378749999938e+03 -3.178252846655659525e+01 -1.782528466556598801e+00 nan nan
-2.429805990937499701e+03 -3.178114776358254545e+01 -1.781147763582550336e+00 nan nan
-2.428763603124999918e+03 -3.177977458182728654e+01 -1.779774581827289426e+00 nan nan
-2.427721215312499680e+03 -3.177848823545838997e+01 -1.778488235458393740e+00 nan nan
-2.426678827499999898e+03 -3.177738935808634224e+01 -1.777389358086344462e+00 nan nan
-2.425636439687499660e+03 -3.177654705657758072e+01 -1.776547056577583161e+00 nan nan
-2.424594051874999877e+03 -3.177598182177259645e+01 -1.775981821772600444e+00 nan nan
-2.423551664062499640e+03 -3.177570081373449540e+01 -1.775700813734497174e+00 nan nan
-2.422509276249999857e+03 -3.177567817057850874e+01 -1.775678170578510739e+00 nan nan
-2.421466888437499620e+03 -3.177588010580729261e+01 -1.775880105807296605e+00 nan nan
-2.420424500624999837e+03 -3.177632618598455849e+01 -1.776326185984563377e+00 nan nan
-2.419382112812499599e+03 -3.177706054391886070e+01 -1.777060543918864477e+00 nan nan
-2.418339725000000271e+03 -3.177809828414202542e+01 -1.778098284142028307e+00 nan nan
-2.417297337187499579e+03 -3.177939914181067849e+01 -1.779399141810682039e+00 nan nan
-2.416254949374999796e+03 -3.178091038488119224e+01 -1.780910384881195574e+00 nan nan
-2.415212561562499559e+03 -3.178261190559021543e+01 -1.782611905590220536e+00 nan nan
-2.414170173749999776e+03 -3.178448339371025000e+01 -1.784483393710252219e+00 nan nan
-2.413127785937499993e+03 -3.178649281327999176e+01 -1.786492813279995762e+00 nan nan
-2.412085398124999756e+03 -3.178861008254078158e+01 -1.788610082540785351e+00 nan nan
-2.411043010312499973e+03 -3.179078350860725166e+01 -1.790783508607253882e+00 nan nan
-2.410000622500000190e+03 -3.179296948290160074e+01 -1.792969482901605849e+00 nan nan
-2.408958234687499953e+03 -3.179514064676009966e+01 -1.795140646760102321e+00 nan nan
-2.407915846874999716e+03 -3.179724322336878117e+01 -1.797243223368785170e+00 nan nan
-2.406873459062500388e+03 -3.179924978517717449e+01 -1.799249785177177374e+00 nan nan
-2.405831071249999695e+03 -3.180113523512688545e+01 -1.801135235126887668e+00 nan nan
-2.404788683437499913e+03 -3.180285927804519375e+01 -1.802859278045195746e+00 nan nan
-2.403746295624999675e+03 -3.180444172061741526e+01 -1.804441720617417477e+00 nan nan
-2.402703907812499892e+03 -3.180593427328024703e+01 -1.805934273280248803e+00 nan nan
-2.401661519999999655e+03 -3.180731129055256190e+01 -1.807311290552566119e+00 nan nan
-2.400619132187499872e+03 -3.180851110560821127e+01 -1.808511105608213931e+00 nan nan
-2.399576744374999635e+03 -3.180951365126419006e+01 -1.809513651264194056e+00 nan nan
-2.398534356562499397e+03 -3.181034285741437984e+01 -1.810342857414381390e+00 nan nan
-2.397491968749999614e+03 -3.181105784301285411e+01 -1.811057843012855662e+00 nan nan
-2.396449580937499832e+03 -3.181166725017404673e+01 -1.811667250174051835e+00 nan nan
-2.395407193124999594e+03 -3.181214640378171765e+01 -1.812146403781720094e+00 nan nan
-2.394364805312499811e+03 -3.181247163369858910e+01 -1.812471633698593543e+00 nan nan
-2.393322417499999119e+03 -3.181263977137729881e+01 -1.812639771377303255e+00 nan nan
-2.392280029687499791e+03 -3.181270094674707849e+01 -1.812700946747082265e+00 nan nan
-2.391237641874999554e+03 -3.181270012062785213e+01 -1.812700120627853684e+00 nan nan
-2.390195254062499316e+03 -3.181266735299162463e+01 -1.812667352991629510e+00 nan nan
-2.389152866249999988e+03 -3.181261959362508307e+01 -1.812619593625087289e+00 nan nan
-2.388110478437499751e+03 -3.181255652516349741e+01 -1.812556525163499410e+00 nan nan
-2.387068090624999968e+03 -3.181247090422671420e+01 -1.812470904226719082e+00 nan nan
-2.386025702812499730e+03 -3.181233744904519867e+01 -1.812337449045201110e+00 nan nan
-2.384983314999999493e+03 -3.181212112712758255e+01 -1.812121127127587661e+00 nan nan
-2.383940927187499710e+03 -3.181179847190805887e+01 -1.811798471908060648e+00 nan nan
-2.382898539374999928e+03 -3.181138533048414985e+01 -1.811385330484154288e+00 nan nan
-2.381856151562499235e+03 -3.181092307246734308e+01 -1.810923072467345074e+00 nan nan
-2.380813763749999907e+03 -3.181046075935568496e+01 -1.810460759355689397e+00 nan nan
-2.379771375937499670e+03 -3.181003503460052073e+01 -1.810035034600525394e+00 nan nan
-2.378728988124999887e+03 -3.180969441337733983e+01 -1.809694413377343158e+00 nan nan
-2.377686600312499650e+03 -3.180945926213978936e+01 -1.809459262139794022e+00 nan nan
-2.376644212499999867e+03 -3.180932284141973554e+01 -1.809322841419740646e+00 nan nan
-2.375601824687499629e+03 -3.180931663822872935e+01 -1.809316638228733343e+00 nan nan
-2.374559436874999847e+03 -3.180948047364758935e+01 -1.809480473647593568e+00 nan nan
-2.373517049062499609e+03 -3.180981218971050239e+01 -1.809812189710506170e+00 nan nan
-2.372474661249999826e+03 -3.181029680152945005e+01 -1.810296801529452049e+00 nan nan
-2.371432273437499589e+03 -3.181092777836905583e+01 -1.810927778369060936e+00 nan nan
-2.370389885625000261e+03 -3.181168079195295562e+01 -1.811680791952960057e+00 nan nan
-2.369347497812499569e+03 -3.181250293048940136e+01 -1.812502930489405140e+00 nan nan
-2.368305109999999786e+03 -3.181331501602516809e+01 -1.813315016025171200e+00 nan nan
-2.367262722187500458e+03 -3.181410959150348461e+01 -1.814109591503488828e+00 nan nan
-2.366220334374999766e+03 -3.181489656402536781e+01 -1.814896564025371584e+00 nan nan
-2.365177946562499983e+03 -3.181565377936983197e+01 -1.815653779369835963e+00 nan nan
-2.364135558749999745e+03 -3.181634049014023091e+01 -1.816340490140232911e+00 nan nan
-2.363093170937499963e+03 -3.181687126761884343e+01 -1.816871267618847208e+00 nan nan
-2.362050783125000180e+03 -3.181719973766350762e+01 -1.817199737663510950e+00 nan nan
-2.361008395312499943e+03 -3.181733051261656442e+01 -1.817330512616567306e+00 nan nan
-2.359966007499999705e+03 -3.181731404375409511e+01 -1.817314043754100217e+00 nan nan
-2.358923619687499922e+03 -3.181718633710261201e+01 -1.817186337102616678e+00 nan nan
-2.357881231874999685e+03 -3.181695976095848977e+01 -1.816959760958494652e+00 nan nan
-2.356838844062499902e+03 -3.181663317241783062e+01 -1.816633172417833064e+00 nan nan
-2.355796456249999665e+03 -3.181619444835209976e+01 -1.816194448352102420e+00 nan nan
-2.354754068437499882e+03 -3.181566368788536892e+01 -1.815663687885374022e+00 nan nan
-2.353711680624999644e+03 -3.181511630165278959e+01 -1.815116301652791364e+00 nan nan
-2.352669292812499862e+03 -3.181463320262531269e+01 -1.814633202625316244e+00 nan nan
-2.351626904999999624e+03 -3.181418670384499947e+01 -1.814186703845003912e+00 nan nan
-2.350584517187499841e+03 -3.181369939449258055e+01 -1.813699394492584549e+00 nan nan
-2.349542129374999604e+03 -3.181312456337931494e+01 -1.813124563379319598e+00 nan nan
-2.348499741562499821e+03 -3.181247980684372934e+01 -1.812479806843731556e+00 nan nan
-2.347457353749999584e+03 -3.181181200733495729e+01 -1.811812007334959507e+00 nan nan
-2.346414965937499801e+03 -3.181114531135179035e+01 -1.811145311351794795e+00 nan nan
-2.345372578124999563e+03 -3.181053343245238807e+01 -1.810533432452390068e+00 nan nan
-2.344330190312499781e+03 -3.181005639786249262e+01 -1.810056397862496835e+00 nan nan
-2.343287802499999998e+03 -3.180978262014886226e+01 -1.809782620148865151e+00 nan nan
-2.342245414687499760e+03 -3.180974025073611244e+01 -1.809740250736113998e+00 nan nan
-2.341203026874999978e+03 -3.180992904061222504e+01 -1.809929040612227036e+00 nan nan
-2.340160639062499740e+03 -3.181036033629396798e+01 -1.810360336293972638e+00 nan nan
-2.339118251249999958e+03 -3.181101417394002340e+01 -1.811014173940025174e+00 nan nan
-2.338075863437499265e+03 -3.181185213247180243e+01 -1.811852132471806209e+00 nan nan
-2.337033475624999937e+03 -3.181287038817184509e+01 -1.812870388171847535e+00 nan nan
-2.335991087812499700e+03 -3.181405939762355217e+01 -1.814059397623555059e+00 nan nan
-2.334948699999999917e+03 -3.181537189367739060e+01 -1.815371893677393045e+00 nan nan
-2.333906312187499680e+03 -3.181675243530576225e+01 -1.816752435305767133e+00 nan nan
-2.332863924374999442e+03 -3.181816547236822501e+01 -1.818165472368229230e+00 nan nan
-2.331821536562499659e+03 -3.181957476010951069e+01 -1.819574760109513134e+00 nan nan
-2.330779148749999877e+03 -3.182097195358138819e+01 -1.820971953581392633e+00 nan nan
-2.329736760937499184e+03 -3.182242996437900828e+01 -1.822429964379010059e+00 nan nan
-2.328694373124999856e+03 -3.182401007772498502e+01 -1.824010077724988355e+00 nan nan
-2.327651985312499619e+03 -3.182577327542148282e+01 -1.825773275421485486e+00 nan nan
-2.326609597500000291e+03 -3.182770046911505801e+01 -1.827700469115060455e+00 nan nan
-2.325567209687499599e+03 -3.182968784771284376e+01 -1.829687847712845761e+00 nan nan
-2.324524821874999816e+03 -3.183166195386368358e+01 -1.831661953863687353e+00 nan nan
-2.323482434062499578e+03 -3.183360376507776124e+01 -1.833603765077765235e+00 nan nan
-2.322440046249999796e+03 -3.183549641857111823e+01 -1.835496418571120225e+00 nan nan
-2.321397658437499558e+03 -3.183727890692062346e+01 -1.837278906920627009e+00 nan nan
-2.320355270624999775e+03 -3.183891705683545226e+01 -1.838917056835454478e+00 nan nan
-2.319312882812499993e+03 -3.184036678817743038e+01 -1.840366788177433266e+00 nan nan
-2.318270495000000210e+03 -3.184156199859933523e+01 -1.841561998599338112e+00 nan nan
-2.317228107187499972e+03 -3.184242243924593296e+01 -1.842422439245935628e+00 nan nan
-2.316185719374999735e+03 -3.184286436536933707e+01 -1.842864365369341728e+00 nan nan
-2.315143331562500407e+03 -3.184289440272734950e+01 -1.842894402727352610e+00 nan nan
-2.314100943749999715e+03 -3.184254814556400603e+01 -1.842548145564009809e+00 nan nan
-2.313058555937499932e+03 -3.184183636703438580e+01 -1.841836367034390465e+00 nan nan
-2.312016168124999695e+03 -3.184079407144663776e+01 -1.840794071446641755e+00 nan nan
-2.310973780312499912e+03 -3.183953564320714236e+01 -1.839535643207145243e+00 nan nan
-2.309931392500000129e+03 -3.183820148233663971e+01 -1.838201482336644821e+00 nan nan
-2.308889004687499892e+03 -3.183693068158319761e+01 -1.836930681583199831e+00 nan nan
-2.307846616874999654e+03 -3.183584751713329908e+01 -1.835847517133301521e+00 nan nan
-2.306804229062500326e+03 -3.183499874260538931e+01 -1.834998742605392197e+00 nan nan
-2.305761841249999634e+03 -3.183440975036506515e+01 -1.834409750365068925e+00 nan nan
-2.304719453437499851e+03 -3.183406385681962547e+01 -1.834063856819627247e+00 nan nan
-2.303677065624999614e+03 -3.183395453876627101e+01 -1.833954538766273457e+00 nan nan
-2.302634677812499831e+03 -3.183407950947217202e+01 -1.834079509472175129e+00 nan nan
-2.301592289999999593e+03 -3.183437095470240052e+01 -1.834370954702402523e+00 nan nan
-2.300549902187499811e+03 -3.183473688647052313e+01 -1.834736886470526684e+00 nan nan
-2.299507514374999573e+03 -3.183512433321511637e+01 -1.835124333215118586e+00 nan nan
-2.298465126562499790e+03 -3.183550932138045297e+01 -1.835509321380456083e+00 nan nan
-2.297422738749999553e+03 -3.183590134074066214e+01 -1.835901340740666576e+00 nan nan
-2.296380350937499770e+03 -3.183628669202002826e+01 -1.836286692020031586e+00 nan nan
-2.295337963124999987e+03 -3.183663986710034521e+01 -1.836639867100346990e+00 nan nan
-2.294295575312499750e+03 -3.183695118260021317e+01 -1.836951182600217836e+00 nan nan
-2.293253187499999967e+03 -3.183720733479086107e+01 -1.837207334790863289e+00 nan nan
-2.292210799687499730e+03 -3.183742882609879032e+01 -1.837428826098794321e+00 nan nan
-2.291168411874999947e+03 -3.183767760742179220e+01 -1.837677607421796200e+00 nan nan
-2.290126024062499255e+03 -3.183799697233175507e+01 -1.837996972331758849e+00 nan nan
-2.289083636249999927e+03 -3.183836928614185879e+01 -1.838369286141861902e+00 nan nan
-2.288041248437499689e+03 -3.183876441498903631e+01 -1.838764414989040752e+00 nan nan
-2.286998860624999907e+03 -3.183914925563976084e+01 -1.839149255639763281e+00 nan nan
-2.285956472812499669e+03 -3.183953768202255574e+01 -1.839537682022558185e+00 nan nan
-2.284914084999999886e+03 -3.183998352581750879e+01 -1.839983525817512122e+00 nan nan
-2.283871697187499649e+03 -3.184052569694863166e+01 -1.840525696948634327e+00 nan nan
-2.282829309374999866e+03 -3.184116508534882684e+01 -1.841165085348828834e+00 nan nan
-2.281786921562499629e+03 -3.184187998814406839e+01 -1.841879988144070390e+00 nan nan
-2.280744533749999846e+03 -3.184270655618986012e+01 -1.842706556189862122e+00 nan nan
-2.279702145937499608e+03 -3.184367418891041979e+01 -1.843674188910422229e+00 nan nan
-2.278659758124999826e+03 -3.184478722917507554e+01 -1.844787229175079979e+00 nan nan
-2.277617370312499588e+03 -3.184601997114752336e+01 -1.846019971147527361e+00 nan nan
-2.276574982499999805e+03 -3.184734392518589274e+01 -1.847343925185895408e+00 nan nan
-2.275532594687499568e+03 -3.184876287371499615e+01 -1.848762873714999033e+00 nan nan
-2.274490206874999785e+03 -3.185028519650982304e+01 -1.850285196509826591e+00 nan nan
-2.273447819062500002e+03 -3.185189847571263400e+01 -1.851898475712637548e+00 nan nan
-2.272405431249999765e+03 -3.185355466736792707e+01 -1.853554667367929953e+00 nan nan
-2.271363043437499982e+03 -3.185522515474604077e+01 -1.855225154746043215e+00 nan nan
-2.270320655625000200e+03 -3.185688564366709841e+01 -1.856885643667102403e+00 nan nan
-2.269278267812499962e+03 -3.185853256504698905e+01 -1.858532565046992158e+00 nan nan
-2.268235879999999725e+03 -3.186007496991674159e+01 -1.860074969916746701e+00 nan nan
-2.267193492187499942e+03 -3.186137974691450481e+01 -1.861379746914508582e+00 nan nan
-2.266151104374999704e+03 -3.186242254933432605e+01 -1.862422549334330713e+00 nan nan
-2.265108716562499922e+03 -3.186320286073216579e+01 -1.863202860732169563e+00 nan nan
-2.264066328749999684e+03 -3.186373388755060532e+01 -1.863733887550608204e+00 nan nan
-2.263023940937499901e+03 -3.186398866777317096e+01 -1.863988667773173624e+00 nan nan
-2.261981553124999664e+03 -3.186395007013488367e+01 -1.863950070134887449e+00 nan nan
-2.260939165312499881e+03 -3.186371946422190504e+01 -1.863719464221908595e+00 nan nan
-2.259896777499999644e+03 -3.186340466804953309e+01 -1.863404668049537749e+00 nan nan
-2.258854389687499861e+03 -3.186304666678849884e+01 -1.863046666788503058e+00 nan nan
-2.257812001874999623e+03 -3.186272377236299747e+01 -1.862723772362999242e+00 nan nan
-2.256769614062499841e+03 -3.186247482568621336e+01 -1.862474825686216251e+00 nan nan
-2.255727226249999603e+03 -3.186237142154758928e+01 -1.862371421547593497e+00 nan nan
-2.254684838437499820e+03 -3.186255950780197921e+01 -1.862559507801982539e+00 nan nan
-2.253642450624999583e+03 -3.186311850995678796e+01 -1.863118509956790625e+00 nan nan
-2.252600062812499800e+03 -3.186404312424936336e+01 -1.864043124249365802e+00 nan nan
-2.251557674999999563e+03 -3.186523938861886407e+01 -1.865239388618866068e+00 nan nan
-2.250515287187499780e+03 -3.186656812450063470e+01 -1.866568124500638914e+00 nan nan
-2.249472899374999997e+03 -3.186786419542156779e+01 -1.867864195421570450e+00 nan nan
-2.248430511562499760e+03 -3.186903203940578422e+01 -1.869032039405788215e+00 nan nan
-2.247388123749999977e+03 -3.187007249151491095e+01 -1.870072491514915169e+00 nan nan
-2.246345735937499285e+03 -3.187096320698382712e+01 -1.870963206983831784e+00 nan nan
-2.245303348124999957e+03 -3.187159520038880345e+01 -1.871595200388806335e+00 nan nan
-2.244260960312499719e+03 -3.187186175186757353e+01 -1.871861751867577084e+00 nan nan
-2.243218572499999937e+03 -3.187164978300915053e+01 -1.871649783009154522e+00 nan nan
-2.242176184687499699e+03 -3.187091700874774602e+01 -1.870917008747749577e+00 nan nan
-2.241133796874999462e+03 -3.186976139880672676e+01 -1.869761398806728536e+00 nan nan
-2.240091409062499679e+03 -3.186829089759119427e+01 -1.868290897591198041e+00 nan nan
-2.239049021249999896e+03 -3.186656539378020270e+01 -1.866565393780204474e+00 nan nan
-2.238006633437499204e+03 -3.186461732331948937e+01 -1.864617323319494480e+00 nan nan
-2.236964245624999876e+03 -3.186255152499956367e+01 -1.862551524999566332e+00 nan nan
-2.235921857812499638e+03 -3.186050634502200296e+01 -1.860506345022004737e+00 nan nan
-2.234879469999999856e+03 -3.185861229739929001e+01 -1.858612297399294455e+00 nan nan
-2.233837082187499618e+03 -3.185696413143046257e+01 -1.856964131430464571e+00 nan nan
-2.232794694374999381e+03 -3.185561762961144794e+01 -1.855617629611452379e+00 nan nan
-2.231752306562499598e+03 -3.185464309353336176e+01 -1.854643093533366871e+00 nan nan
-2.230709918749999815e+03 -3.185404132033177049e+01 -1.854041320331775156e+00 nan nan
-2.229667530937499123e+03 -3.185381921283043027e+01 -1.853819212830434271e+00 nan nan
-2.228625143124999795e+03 -3.185404051443187257e+01 -1.854040514431877229e+00 nan nan
-2.227582755312500012e+03 -3.185474413505349389e+01 -1.854744135053497001e+00 nan nan
-2.226540367499999775e+03 -3.185592740996098371e+01 -1.855927409960985708e+00 nan nan
-2.225497979687499992e+03 -3.185752745116538520e+01 -1.857527451165387422e+00 nan nan
-2.224455591874999755e+03 -3.185947463628252763e+01 -1.859474636282529625e+00 nan nan
-2.223413204062499972e+03 -3.186170682313713343e+01 -1.861706823137138089e+00 nan nan
-2.222370816249999734e+03 -3.186412656908271757e+01 -1.864126569082721341e+00 nan nan
-2.221328428437499952e+03 -3.186657425666003007e+01 -1.866574256660034958e+00 nan nan
-2.220286040625000169e+03 -3.186887366803935961e+01 -1.868873668039364500e+00 nan nan
-2.219243652812499931e+03 -3.187091499649502069e+01 -1.870914996495024907e+00 nan nan
-2.218201265000000149e+03 -3.187264980960156535e+01 -1.872649809601570459e+00 nan nan
-2.217158877187499911e+03 -3.187398169418641203e+01 -1.873981694186416025e+00 nan nan
-2.216116489374999674e+03 -3.187483443399745298e+01 -1.874834433997457195e+00 nan nan
-2.215074101562500346e+03 -3.187520591542932280e+01 -1.875205915429327463e+00 nan nan
-2.214031713749999653e+03 -3.187498006279020757e+01 -1.874980062790209567e+00 nan nan
-2.212989325937499871e+03 -3.187404897949176785e+01 -1.874048979491769851e+00 nan nan
-2.211946938124999633e+03 -3.187241255731875356e+01 -1.872412557318755777e+00 nan nan
-2.210904550312499850e+03 -3.187016416439045585e+01 -1.870164164390457628e+00 nan nan
-2.209862162500000068e+03 -3.186746324587219803e+01 -1.867463245872201361e+00 nan nan
-2.208819774687499830e+03 -3.186448773760007214e+01 -1.864487737600075024e+00 nan nan
-2.207777386874999593e+03 -3.186131907727718016e+01 -1.861319077277184597e+00 nan nan
-2.206734999062499810e+03 -3.185793566366050911e+01 -1.857935663660512882e+00 nan nan
-2.205692611249999572e+03 -3.185436775747508875e+01 -1.854367757475093414e+00 nan nan
-2.204650223437499790e+03 -3.185068525283657692e+01 -1.850685252836580696e+00 nan nan
-2.203607835625000007e+03 -3.184696861015467917e+01 -1.846968610154684054e+00 nan nan
-2.202565447812499769e+03 -3.184338952423178526e+01 -1.843389524231789478e+00 nan nan
-2.201523059999999987e+03 -3.184007950974867285e+01 -1.840079509748677289e+00 nan nan
-2.200480672187499749e+03 -3.183699858453073261e+01 -1.836998584530736833e+00 nan nan
-2.199438284374999967e+03 -3.183409063102528691e+01 -1.834090631025289575e+00 nan nan
-2.198395896562499729e+03 -3.183131958414562845e+01 -1.831319584145630674e+00 nan nan
-2.197353508749999946e+03 -3.182867037973672097e+01 -1.828670379736724527e+00 nan nan
-2.196311120937499709e+03 -3.182613691427169300e+01 -1.826136914271696998e+00 nan nan
-2.195268733124999926e+03 -3.182373077953061724e+01 -1.823730779530621016e+00 nan nan
-2.194226345312499689e+03 -3.182148005782285693e+01 -1.821480057822861376e+00 nan nan
-2.193183957499999906e+03 -3.181945296302560067e+01 -1.819452963025603554e+00 nan nan
-2.192141569687499668e+03 -3.181772267056661363e+01 -1.817722670566616516e+00 nan nan
-2.191099181874999886e+03 -3.181625457386808264e+01 -1.816254573868085975e+00 nan nan
-2.190056794062499648e+03 -3.181507561981291232e+01 -1.815075619812916763e+00 nan nan
-2.189014406249999865e+03 -3.181414177126260512e+01 -1.814141771262607783e+00 nan nan
-2.187972018437499628e+03 -3.181327884833367392e+01 -1.813278848333678583e+00 nan nan
-2.186929630624999845e+03 -3.181242660169682068e+01 -1.812426601696825346e+00 nan nan
-2.185887242812499153e+03 -3.181161136841264891e+01 -1.811611368412652245e+00 nan nan
-2.184844854999999825e+03 -3.181087517014387700e+01 -1.810875170143880331e+00 nan nan
-2.183802467187499587e+03 -3.181025001997063484e+01 -1.810250019970637725e+00 nan nan
-2.182760079374999805e+03 -3.180968267093226132e+01 -1.809682670932264426e+00 nan nan
-2.181717691562499567e+03 -3.180910471042416887e+01 -1.809104710424173534e+00 nan nan
-2.180675303749999784e+03 -3.180847133828326889e+01 -1.808471338283271335e+00 nan nan
-2.179632915937500002e+03 -3.180778419579523586e+01 -1.807784195795237636e+00 nan nan
-2.178590528124999764e+03 -3.180706449739185615e+01 -1.807064497391858149e+00 nan nan
-2.177548140312499982e+03 -3.180631260622997658e+01 -1.806312606229981244e+00 nan nan
-2.176505752499999744e+03 -3.180555904899489050e+01 -1.805559048994892501e+00 nan nan
-2.175463364687499961e+03 -3.180473627011201643e+01 -1.804736270112018870e+00 nan nan
-2.174420976875000179e+03 -3.180362958480183622e+01 -1.803629584801840879e+00 nan nan
-2.173378589062499941e+03 -3.180215591122401264e+01 -1.802155911224015750e+00 nan nan
-2.172336201249999704e+03 -3.180035192080859474e+01 -1.800351920808598738e+00 nan nan
-2.171293813437499921e+03 -3.179819924576564816e+01 -1.798199245765651932e+00 nan nan
-2.170251425624999683e+03 -3.179561493049833132e+01 -1.795614930498336426e+00 nan nan
-2.169209037812499901e+03 -3.179245183831022459e+01 -1.792451838310228807e+00 nan nan
-2.168166649999999663e+03 -3.178869049286301873e+01 -1.788690492863023174e+00 nan nan
-2.167124262187499880e+03 -3.178449509416403274e+01 -1.784495094164034956e+00 nan nan
-2.166081874375000098e+03 -3.178006119870008916e+01 -1.780061198700092273e+00 nan nan
-2.165039486562499860e+03 -3.177550710818783486e+01 -1.775507108187839300e+00 nan nan
-2.163997098749999623e+03 -3.177091098362810229e+01 -1.770910983628105839e+00 nan nan
-2.162954710937500295e+03 -3.176632929127947591e+01 -1.766329291279478575e+00 nan nan
-2.161912323124999602e+03 -3.176179643756561788e+01 -1.761796437565621654e+00 nan nan
-2.160869935312499820e+03 -3.175741629251968234e+01 -1.757416292519686118e+00 nan nan
-2.159827547499999582e+03 -3.175335154328010034e+01 -1.753351543280102565e+00 nan nan
-2.158785159687499799e+03 -3.174966232743871686e+01 -1.749662327438721965e+00 nan nan
-2.157742771875000017e+03 -3.174636554862263793e+01 -1.746365548622642150e+00 nan nan
-2.156700384062499779e+03 -3.174355491995321898e+01 -1.743554919953221427e+00 nan nan
-2.155657996249999997e+03 -3.174128667545032556e+01 -1.741286675450327781e+00 nan nan
-2.154615608437500214e+03 -3.173956122296075577e+01 -1.739561222960759324e+00 nan nan
-2.153573220624999976e+03 -3.173830153183757474e+01 -1.738301531837577629e+00 nan nan
-2.152530832812499739e+03 -3.173732174952803575e+01 -1.737321749528039749e+00 nan nan
-2.151488444999999956e+03 -3.173644305790963571e+01 -1.736443057909640597e+00 nan nan
-2.150446057187499719e+03 -3.173558975641873303e+01 -1.735589756418735474e+00 nan nan
-2.149403669374999936e+03 -3.173466097754953097e+01 -1.734660977549532968e+00 nan nan
-2.148361281562499698e+03 -3.173352818961777899e+01 -1.733528189617783433e+00 nan nan
-2.147318893749999916e+03 -3.173220124520703678e+01 -1.732201245207038331e+00 nan nan
-2.146276505937499223e+03 -3.173066143490532554e+01 -1.730661434905328200e+00 nan nan
-2.145234118124999895e+03 -3.172884263636751001e+01 -1.728842636367513341e+00 nan nan
-2.144191730312499658e+03 -3.172671660717382025e+01 -1.726716607173825135e+00 nan nan
-2.143149342499999875e+03 -3.172425785820245991e+01 -1.724257858202461691e+00 nan nan
-2.142106954687499638e+03 -3.172150030436770152e+01 -1.721500304367704182e+00 nan nan
-2.141064566874999400e+03 -3.171852627214297726e+01 -1.718526272142980815e+00 nan nan
-2.140022179062499617e+03 -3.171549870324765408e+01 -1.715498703247657630e+00 nan nan
-2.138979791249999835e+03 -3.171245110035533088e+01 -1.712451100355333322e+00 nan nan
-2.137937403437499142e+03 -3.170936446945318821e+01 -1.709364469453191981e+00 nan nan
-2.136895015624999814e+03 -3.170625918769430740e+01 -1.706259187694309842e+00 nan nan
-2.135852627812499577e+03 -3.170309912614676051e+01 -1.703099126146764952e+00 nan nan
-2.134810239999999794e+03 -3.169989069907156320e+01 -1.699890699071566980e+00 nan nan
-2.133767852187500011e+03 -3.169676374470108726e+01 -1.696763744701089038e+00 nan nan
-2.132725464374999774e+03 -3.169388474835617941e+01 -1.693884748356182302e+00 nan nan
-2.131683076562499991e+03 -3.169123381569029263e+01 -1.691233815690295517e+00 nan nan
-2.130640688749999299e+03 -3.168876980713227098e+01 -1.688769807132274536e+00 nan nan
-2.129598300937499516e+03 -3.168656102174202616e+01 -1.686561021742030153e+00 nan nan
-2.128555913124999734e+03 -3.168471815205011310e+01 -1.684718152050116435e+00 nan nan
-2.127513525312499951e+03 -3.168328978290151454e+01 -1.683289782901518983e+00 nan nan
-2.126471137499999713e+03 -3.168222875180481068e+01 -1.682228751804814904e+00 nan nan
-2.125428749687499931e+03 -3.168142219807636906e+01 -1.681422198076372831e+00 nan nan
-2.124386361874999693e+03 -3.168078070701971427e+01 -1.680780707019718934e+00 nan nan
-2.123343974062499910e+03 -3.168037108674426250e+01 -1.680371086744264497e+00 nan nan
-2.122301586250000128e+03 -3.168032480879911716e+01 -1.680324808799118941e+00 nan nan
-2.121259198437499890e+03 -3.168061529141055033e+01 -1.680615291410552548e+00 nan nan
-2.120216810624999653e+03 -3.168114887635014654e+01 -1.681148876350151200e+00 nan nan
-2.119174422812499870e+03 -3.168189429915328503e+01 -1.681894299153287253e+00 nan nan
-2.118132035000000087e+03 -3.168287415669870910e+01 -1.682874156698714208e+00 nan nan
-2.117089647187499850e+03 -3.168408783707733889e+01 -1.684087837077341554e+00 nan nan
-2.116047259375000067e+03 -3.168546254575705845e+01 -1.685462545757060671e+00 nan nan
-2.115004871562499829e+03 -3.168700032099889796e+01 -1.687000320998902625e+00 nan nan
-2.113962483750000047e+03 -3.168867201405203460e+01 -1.688672014052038595e+00 nan nan
-2.112920095937499809e+03 -3.169048649705240095e+01 -1.690486497052404724e+00 nan nan
-2.111877708124999572e+03 -3.169251559089091685e+01 -1.692515590890921517e+00 nan nan
-2.110835320312500244e+03 -3.169480700792303196e+01 -1.694807007923037068e+00 nan nan
-2.109792932499999552e+03 -3.169742331387719858e+01 -1.697423313877200135e+00 nan nan
-2.108750544687499769e+03 -3.170038763497197110e+01 -1.700387634971973760e+00 nan nan
-2.107708156874999986e+03 -3.170369991968884094e+01 -1.703699919688844489e+00 nan nan
-2.106665769062499749e+03 -3.170726077336312443e+01 -1.707260773363127093e+00 nan nan
-2.105623381249999966e+03 -3.171100239334886695e+01 -1.711002393348869610e+00 nan nan
-2.104580993437499728e+03 -3.171494273714578327e+01 -1.714942737145787932e+00 nan nan
-2.103538605624999946e+03 -3.171903992386686610e+01 -1.719039923866868769e+00 nan nan
-2.102496217812500163e+03 -3.172317356681080014e+01 -1.723173566810803026e+00 nan nan
-2.101453829999999471e+03 -3.172724916934695827e+01 -1.727249169346963376e+00 nan nan
-2.100411442187499688e+03 -3.173122987614198465e+01 -1.731229876141986646e+00 nan nan
-2.099369054374999905e+03 -3.173506268104279116e+01 -1.735062681042796040e+00 nan nan
-2.098326666562499668e+03 -3.173865957617259070e+01 -1.738659576172595145e+00 nan nan
-2.097284278749999885e+03 -3.174191879635643332e+01 -1.741918796356435095e+00 nan nan
-2.096241890937499647e+03 -3.174481377538739579e+01 -1.744813775387400012e+00 nan nan
-2.095199503124999865e+03 -3.174734239575647621e+01 -1.747342395756480427e+00 nan nan
-2.094157115312500082e+03 -3.174963871867481302e+01 -1.749638718674814797e+00 nan nan
-2.093114727499999390e+03 -3.175180740394852208e+01 -1.751807403948525410e+00 nan nan
-2.092072339687499607e+03 -3.175378208952310288e+01 -1.753782089523106658e+00 nan nan
-2.091029951874999824e+03 -3.175561823913967174e+01 -1.755618239139676184e+00 nan nan
-2.089987564062499587e+03 -3.175742439323266098e+01 -1.757424393232663196e+00 nan nan
-2.088945176249999804e+03 -3.175931224969966138e+01 -1.759312249699665154e+00 nan nan
-2.087902788437500021e+03 -3.176137540924120373e+01 -1.761375409241206391e+00 nan nan
-2.086860400624999784e+03 -3.176361116171524301e+01 -1.763611161715245013e+00 nan nan
-2.085818012812499546e+03 -3.176597689582035500e+01 -1.765976895820358550e+00 nan nan
-2.084775624999999764e+03 -3.176846764455466143e+01 -1.768467644554665208e+00 nan nan
-2.083733237187499981e+03 -3.177116079442664542e+01 -1.771160794426650531e+00 nan nan
-2.082690849374999743e+03 -3.177403017892108394e+01 -1.774030178921086165e+00 nan nan
-2.081648461562499506e+03 -3.177702758782844583e+01 -1.777027587828448496e+00 nan nan
-2.080606073749999723e+03 -3.178023813637810235e+01 -1.780238136378105906e+00 nan nan
-2.079563685937499940e+03 -3.178374115142979761e+01 -1.783741151429800942e+00 nan nan
-2.078521298124999703e+03 -3.178754332627218204e+01 -1.787543326272186928e+00 nan nan
-2.077478910312499920e+03 -3.179165462107010853e+01 -1.791654621070110531e+00 nan nan
-2.076436522499999683e+03 -3.179610940630660920e+01 -1.796109406306613421e+00 nan nan
-2.075394134687499900e+03 -3.180095318152849160e+01 -1.800953181528493596e+00 nan nan
-2.074351746875000117e+03 -3.180613756409967152e+01 -1.806137564099675963e+00 nan nan
-2.073309359062499425e+03 -3.181159935736058131e+01 -1.811599357360583307e+00 nan nan
-2.072266971249999642e+03 -3.181732723452090283e+01 -1.817327234520906609e+00 nan nan
-2.071224583437499859e+03 -3.182327486448769349e+01 -1.823274864487695490e+00 nan nan
-2.070182195625000077e+03 -3.182940791887292775e+01 -1.829407918872929972e+00 nan nan
-2.069139807812499839e+03 -3.183562515827782491e+01 -1.835625158277827795e+00 nan nan
-2.068097420000000056e+03 -3.184183409468116466e+01 -1.841834094681168654e+00 nan nan
-2.067055032187499819e+03 -3.184803494842410032e+01 -1.848034948424102319e+00 nan nan
-2.066012644375000036e+03 -3.185430848111163016e+01 -1.854308481111632823e+00 nan nan
-2.064970256562499799e+03 -3.186072823531070597e+01 -1.860728235310708190e+00 nan nan
-2.063927868750000016e+03 -3.186730586293242240e+01 -1.867305862932427507e+00 nan nan
-2.062885480937500233e+03 -3.187398232053104508e+01 -1.873982320531047296e+00 nan nan
-2.061843093124999541e+03 -3.188066600001454276e+01 -1.880666000014545203e+00 nan nan
-2.060800705312499758e+03 -3.188732460158112048e+01 -1.887324601581124917e+00 nan nan
-2.059758317499999976e+03 -3.189398752419402783e+01 -1.893987524194032490e+00 nan nan
-2.058715929687500193e+03 -3.190063087772166028e+01 -1.900630877721664502e+00 nan nan
-2.057673541874999955e+03 -3.190731405808210397e+01 -1.907314058082107744e+00 nan nan
-2.056631154062499718e+03 -3.191412307847852148e+01 -1.914123078478524365e+00 nan nan
-2.055588766249999935e+03 -3.192102707751155677e+01 -1.921027077511558767e+00 nan nan
-2.054546378437499698e+03 -3.192798146763848166e+01 -1.927981467638483659e+00 nan nan
-2.053503990624999915e+03 -3.193490265597296585e+01 -1.934902655972970509e+00 nan nan
-2.052461602812499677e+03 -3.194175156841499330e+01 -1.941751568414995299e+00 nan nan
-2.051419214999999895e+03 -3.194858788336224720e+01 -1.948587883362249862e+00 nan nan
-2.050376827187500112e+03 -3.195546831468768190e+01 -1.955468314687684783e+00 nan nan
-2.049334439374999420e+03 -3.196239484287554689e+01 -1.962394842875551992e+00 nan nan
-2.048292051562499637e+03 -3.196931474030661491e+01 -1.969314740306616462e+00 nan nan
-2.047249663750000082e+03 -3.197616991320583324e+01 -1.976169913205835238e+00 nan nan
-2.046207275937499617e+03 -3.198291004405877658e+01 -1.982910044058779686e+00 nan nan
-2.045164888124999834e+03 -3.198951515192394268e+01 -1.989515151923944680e+00 nan nan
-2.044122500312499596e+03 -3.199600661720997863e+01 -1.996006617209983514e+00 nan nan
-2.043080112499999814e+03 -3.200230838121913735e+01 -2.002308381219139566e+00 nan nan
-2.042037724687500031e+03 -3.200847073218220373e+01 -2.008470732182207730e+00 nan nan
-2.040995336874999566e+03 -3.201459445277118476e+01 -2.014594452771188315e+00 nan nan
-2.039952949062499783e+03 -3.202078529882177094e+01 -2.020785298821772713e+00 nan nan
-2.038910561249999546e+03 -3.202717121970280800e+01 -2.027171219702811111e+00 nan nan
-2.037868173437499536e+03 -3.203376827701382723e+01 -2.033768277013831671e+00 nan nan
-2.036825785624999753e+03 -3.204058886427282715e+01 -2.040588864272831593e+00 nan nan
-2.035783397812499516e+03 -3.204762626601204545e+01 -2.047626266012046337e+00 nan nan
-2.034741009999999733e+03 -3.205486178155697274e+01 -2.054861781556975409e+00 nan nan
-2.033698622187499268e+03 -3.206237930325221441e+01 -2.062379303252218410e+00 nan nan
-2.032656234374999485e+03 -3.207024827851272164e+01 -2.070248278512721640e+00 nan nan
-2.031613846562499702e+03 -3.207848747269031264e+01 -2.078487472690313087e+00 nan nan
-2.030571458749999238e+03 -3.208710049874110126e+01 -2.087100498741104815e+00 nan nan
-2.029529070937499455e+03 -3.209608192808422444e+01 -2.096081928084228441e+00 nan nan
-2.028486683124999900e+03 -3.210545906068757205e+01 -2.105459060687575157e+00 nan nan
-2.027444295312499662e+03 -3.211526810755438532e+01 -2.115268107554386212e+00 nan nan
-2.026401907499999879e+03 -3.212551511645968816e+01 -2.125515116459694820e+00 nan nan
-2.025359519687499869e+03 -3.213613409368551288e+01 -2.136134093685515101e+00 nan nan
-2.024317131875000086e+03 -3.214703151202858322e+01 -2.147031512028588551e+00 nan nan
-2.023274744062499849e+03 -3.215810909083674574e+01 -2.158109090836752397e+00 nan nan
-2.022232356250000066e+03 -3.216931205776445069e+01 -2.169312057764451573e+00 nan nan
-2.021189968437500056e+03 -3.218063159313284416e+01 -2.180631593132847712e+00 nan nan
-2.020147580624999819e+03 -3.219194678587334835e+01 -2.191946785873352788e+00 nan nan
-2.019105192812500036e+03 -3.220303658976806105e+01 -2.203036589768066822e+00 nan nan
-2.018062805000000253e+03 -3.221375250401291623e+01 -2.213752504012918898e+00 nan nan
-2.017020417187499788e+03 -3.222396030280785340e+01 -2.223960302807859613e+00 nan nan
-2.015978029375000006e+03 -3.223355064416037408e+01 -2.233550644160377185e+00 nan nan
-2.014935641562499768e+03 -3.224253784566419512e+01 -2.242537845664201779e+00 nan nan
-2.013893253749999985e+03 -3.225097474187869295e+01 -2.250974741878696062e+00 nan nan
-2.012850865937499975e+03 -3.225887554731272644e+01 -2.258875547312730880e+00 nan nan
-2.011808478124999738e+03 -3.226620937197051830e+01 -2.266209371970520969e+00 nan nan
-2.010766090312499955e+03 -3.227288245304101366e+01 -2.272882453041015438e+00 nan nan
-2.009723702499999490e+03 -3.227883995140376072e+01 -2.278839951403762498e+00 nan nan
-2.008681314687499707e+03 -3.228406290902966447e+01 -2.284062909029666688e+00 nan nan
-2.007638926875000152e+03 -3.228855302932352345e+01 -2.288553029323524335e+00 nan nan
-2.006596539062499915e+03 -3.229239720569518113e+01 -2.292397205695182905e+00 nan nan
-2.005554151249999904e+03 -3.229576144286157557e+01 -2.295761442861577351e+00 nan nan
-2.004511763437499667e+03 -3.229876565846232950e+01 -2.298765658462329498e+00 nan nan
-2.003469375624999884e+03 -3.230154828954773905e+01 -2.301548289547739934e+00 nan nan
-2.002426987812500101e+03 -3.230431369317026480e+01 -2.304313693170265687e+00 nan nan
-2.001384599999999637e+03 -3.230716071671897538e+01 -2.307160716718981597e+00 nan nan
-2.000342212187499854e+03 -3.231014520195472528e+01 -2.310145201954729277e+00 nan nan
-1.999299824374999844e+03 -3.231326083549055994e+01 -2.313260835490563938e+00 nan nan
-1.998257436562500061e+03 -3.231643077047439760e+01 -2.316430770474398937e+00 nan nan
-1.997215048749999823e+03 -3.231976253311493963e+01 -2.319762533114940961e+00 nan nan
-1.996172660937499813e+03 -3.232340272047517260e+01 -2.323402720475179262e+00 nan nan
-1.995130273124999803e+03 -3.232741155845379666e+01 -2.327411558453801099e+00 nan nan
-1.994087885312499566e+03 -3.233181379682517331e+01 -2.331813796825175977e+00 nan nan
-1.993045497499999556e+03 -3.233654919013070383e+01 -2.336549190130705611e+00 nan nan
-1.992003109687499773e+03 -3.234160863198777491e+01 -2.341608631987779354e+00 nan nan
-1.990960721874999763e+03 -3.234699062996864427e+01 -2.346990629968650044e+00 nan nan
-1.989918334062499525e+03 -3.235269872306592731e+01 -2.352698723065929087e+00 nan nan
-1.988875946249999515e+03 -3.235874710860135650e+01 -2.358747108601359166e+00 nan nan
-1.987833558437499732e+03 -3.236507263553180991e+01 -2.365072635531812129e+00 nan nan
-1.986791170624999950e+03 -3.237156080346777998e+01 -2.371560803467785750e+00 nan nan
-1.985748782812499485e+03 -3.237807645317148086e+01 -2.378076453171487081e+00 nan nan
-1.984706394999999702e+03 -3.238454881264429730e+01 -2.384548812644297744e+00 nan nan
-1.983664007187499465e+03 -3.239089485147196967e+01 -2.390894851471975890e+00 nan nan
-1.982621619374999909e+03 -3.239707429830699681e+01 -2.397074298306997253e+00 nan nan
-1.981579231562499672e+03 -3.240307693219689611e+01 -2.403076932196900106e+00 nan nan
-1.980536843749999662e+03 -3.240891656308968294e+01 -2.408916563089682938e+00 nan nan
-1.979494455937499879e+03 -3.241467516592475562e+01 -2.414675165924762279e+00 nan nan
-1.978452068125000096e+03 -3.242046421514876897e+01 -2.420464215148772524e+00 nan nan
-1.977409680312499631e+03 -3.242636026221295253e+01 -2.426360262212953423e+00 nan nan
-1.976367292499999849e+03 -3.243243160084090704e+01 -2.432431600840913699e+00 nan nan
-1.975324904687500066e+03 -3.243876970390780201e+01 -2.438769703907804232e+00 nan nan
-1.974282516875000056e+03 -3.244538615584957597e+01 -2.445386155849580856e+00 nan nan
-1.973240129062499818e+03 -3.245224755843756981e+01 -2.452247558437570252e+00 nan nan
-1.972197741249999808e+03 -3.245934584231884656e+01 -2.459345842318849229e+00 nan nan
-1.971155353437500025e+03 -3.246664700911651380e+01 -2.466647009116517797e+00 nan nan
-1.970112965625000015e+03 -3.247412935522567068e+01 -2.474129355225674676e+00 nan nan
-1.969070577812499778e+03 -3.248181326695309679e+01 -2.481813266953098118e+00 nan nan
-1.968028189999999768e+03 -3.248973036232278133e+01 -2.489730362322785329e+00 nan nan
-1.966985802187499985e+03 -3.249787353352221686e+01 -2.497873533522223521e+00 nan nan
-1.965943414374999975e+03 -3.250620050088186730e+01 -2.506200500881871296e+00 nan nan
-1.964901026562499737e+03 -3.251465859031694805e+01 -2.514658590316952491e+00 nan nan
-1.963858638749999955e+03 -3.252321078739772275e+01 -2.523210787397728527e+00 nan nan
-1.962816250937499717e+03 -3.253184308488338417e+01 -2.531843084883387274e+00 nan nan
-1.961773863124999707e+03 -3.254051185363944398e+01 -2.540511853639444872e+00 nan nan
-1.960731475312499924e+03 -3.254916646089387910e+01 -2.549166460893884878e+00 nan nan
-1.959689087499999914e+03 -3.255778047575270051e+01 -2.557780475752704508e+00 nan nan
-1.958646699687500131e+03 -3.256637331974226868e+01 -2.566373319742270898e+00 nan nan
-1.957604311875000349e+03 -3.257501073076208797e+01 -2.575010730762089306e+00 nan nan
-1.956561924062499884e+03 -3.258364642836244940e+01 -2.583646428362449399e+00 nan nan
-1.955519536250000101e+03 -3.259211210324279762e+01 -2.592112103242804722e+00 nan nan
-1.954477148437499864e+03 -3.260037004366134994e+01 -2.600370043661351271e+00 nan nan
-1.953434760624999853e+03 -3.260846175354091514e+01 -2.608461753540916472e+00 nan nan
-1.952392372812500071e+03 -3.261642606220198815e+01 -2.616426062201993030e+00 nan nan
-1.951349984999999833e+03 -3.262428555028852628e+01 -2.624285550288529389e+00 nan nan
-1.950307597187500050e+03 -3.263195650035864048e+01 -2.631956500358642703e+00 nan nan
-1.949265209374999586e+03 -3.263933967212683740e+01 -2.639339672126838732e+00 nan nan
-1.948222821562499803e+03 -3.264640388655269732e+01 -2.646403886552699092e+00 nan nan
-1.947180433750000020e+03 -3.265319013712197460e+01 -2.653190137121980374e+00 nan nan
-1.946138045937499555e+03 -3.265980137611666123e+01 -2.659801376116662119e+00 nan nan
-1.945095658124999773e+03 -3.266632546787442237e+01 -2.666325467874424593e+00 nan nan
-1.944053270312499535e+03 -3.267282540335398267e+01 -2.672825403353987994e+00 nan nan
-1.943010882499999752e+03 -3.267938410833825458e+01 -2.679384108338254578e+00 nan nan
-1.941968494687499970e+03 -3.268602437142323680e+01 -2.686024371423238577e+00 nan nan
-1.940926106874999505e+03 -3.269282170058853154e+01 -2.692821700588537759e+00 nan nan
-1.939883719062499722e+03 -3.269987606901741373e+01 -2.699876069017414171e+00 nan nan
-1.938841331249999712e+03 -3.270717994053551791e+01 -2.707179940535524132e+00 nan nan
-1.937798943437499474e+03 -3.271473682310759301e+01 -2.714736823107595232e+00 nan nan
-1.936756555624999919e+03 -3.272255374269749240e+01 -2.722553742697499057e+00 nan nan
-1.935714167812499909e+03 -3.273060844949706194e+01 -2.730608449497062384e+00 nan nan
-1.934671779999999899e+03 -3.273884170274048699e+01 -2.738841702740489659e+00 nan nan
-1.933629392187499661e+03 -3.274723171061821603e+01 -2.747231710618216916e+00 nan nan
-1.932587004374999651e+03 -3.275574683646984653e+01 -2.755746836469851857e+00 nan nan
-1.931544616562499868e+03 -3.276434155900021494e+01 -2.764341559000215387e+00 nan nan
-1.930502228749999404e+03 -3.277304298096584034e+01 -2.773042980965843007e+00 nan nan
-1.929459840937499621e+03 -3.278187132068659793e+01 -2.781871320686600590e+00 nan nan
-1.928417453124999838e+03 -3.279079153687843018e+01 -2.790791536878432844e+00 nan nan
-1.927375065312499828e+03 -3.279978598264170131e+01 -2.799785982641706639e+00 nan nan
-1.926332677499999818e+03 -3.280888514401392086e+01 -2.808885144013921309e+00 nan nan
-1.925290289687499808e+03 -3.281815825042021828e+01 -2.818158250420219613e+00 nan nan
-1.924247901874999798e+03 -3.282766786776287660e+01 -2.827667867762881926e+00 nan nan
-1.923205514062499788e+03 -3.283741108100417705e+01 -2.837411081004181490e+00 nan nan
-1.922163126250000005e+03 -3.284733816464849809e+01 -2.847338164648498537e+00 nan nan
-1.921120738437499995e+03 -3.285743619757980838e+01 -2.857436197579814152e+00 nan nan
-1.920078350624999757e+03 -3.286766384075639280e+01 -2.867663840756396798e+00 nan nan
-1.919035962812499974e+03 -3.287794070119800693e+01 -2.877940701198006934e+00 nan nan
-1.917993574999999510e+03 -3.288822555646708423e+01 -2.888225556467086452e+00 nan nan
-1.916951187187499727e+03 -3.289851455919939127e+01 -2.898514559199396157e+00 nan nan
-1.915908799374999944e+03 -3.290880778820383057e+01 -2.908807788203834566e+00 nan nan
-1.914866411562499707e+03 -3.291918169687468065e+01 -2.919181696874681986e+00 nan nan
-1.913824023750000151e+03 -3.292971983281031356e+01 -2.929719832810315783e+00 nan nan
-1.912781635937499914e+03 -3.294044588654116978e+01 -2.940445886541173781e+00 nan nan
-1.911739248124999904e+03 -3.295134694597688707e+01 -2.951346945976889735e+00 nan nan
-1.910696860312500121e+03 -3.296241237792887091e+01 -2.962412377928874463e+00 nan nan
-1.909654472499999656e+03 -3.297372141722068051e+01 -2.973721417220680507e+00 nan nan
-1.908612084687499873e+03 -3.298535049623598070e+01 -2.985350496235984696e+00 nan nan
-1.907569696874999863e+03 -3.299734757009254338e+01 -2.997347570092543823e+00 nan nan
-1.906527309062500080e+03 -3.300974106786451756e+01 -3.009741067864518005e+00 nan nan
-1.905484921249999843e+03 -3.302249459157652467e+01 -3.022494591576529555e+00 nan nan
-1.904442533437499833e+03 -3.303554623284257730e+01 -3.035546232842583958e+00 nan nan
-1.903400145624999823e+03 -3.304876915181823449e+01 -3.048769151818240264e+00 nan nan
-1.902357757812499585e+03 -3.306211677707992180e+01 -3.062116777079923136e+00 nan nan
-1.901315369999999803e+03 -3.307565780138173750e+01 -3.075657801381741940e+00 nan nan
-1.900272982187499792e+03 -3.308938173106373171e+01 -3.089381731063733927e+00 nan nan
-1.899230594374999782e+03 -3.310313046344575127e+01 -3.103130463445755272e+00 nan nan
-1.898188206562500000e+03 -3.311684727687133289e+01 -3.116847276871338668e+00 nan nan
-1.897145818749999535e+03 -3.313051911741325029e+01 -3.130519117413256946e+00 nan nan
-1.896103430937499752e+03 -3.314412114383308250e+01 -3.144121143833086496e+00 nan nan
-1.895061043124999969e+03 -3.315765225981209596e+01 -3.157652259812096407e+00 nan nan
-1.894018655312499504e+03 -3.317103642747231618e+01 -3.171036427472321506e+00 nan nan
-1.892976267499999722e+03 -3.318417831786166516e+01 -3.184178317861667828e+00 nan nan
-1.891933879687499712e+03 -3.319702374471176398e+01 -3.197023744711764870e+00 nan nan
-1.890891491874999929e+03 -3.320959719030351920e+01 -3.209597190303523195e+00 nan nan
-1.889849104062499919e+03 -3.322197873587037265e+01 -3.221978735870377974e+00 nan nan
-1.888806716249999681e+03 -3.323417267848296319e+01 -3.234172678482964081e+00 nan nan
-1.887764328437499898e+03 -3.324613178503125255e+01 -3.246131785031254768e+00 nan nan
-1.886721940625000116e+03 -3.325793152033424604e+01 -3.257931520334250486e+00 nan nan
-1.885679552812499651e+03 -3.326973792933367235e+01 -3.269737929333677240e+00 nan nan
-1.884637164999999868e+03 -3.328165881442723162e+01 -3.281658814427236059e+00 nan nan
-1.883594777187499631e+03 -3.329379463645580017e+01 -3.293794636455800617e+00 nan nan
-1.882552389374999848e+03 -3.330631490197765743e+01 -3.306314901977662313e+00 nan nan
-1.881510001562499838e+03 -3.331932566612104551e+01 -3.319325666121048624e+00 nan nan
-1.880467613749999600e+03 -3.333285152331331602e+01 -3.332851523313320019e+00 nan nan
-1.879425225937499818e+03 -3.334697872060920076e+01 -3.346978720609206093e+00 nan nan
-1.878382838125000035e+03 -3.336182731680661107e+01 -3.361827316806614174e+00 nan nan
-1.877340450312499570e+03 -3.337746444668834300e+01 -3.377464446688347444e+00 nan nan
-1.876298062499999787e+03 -3.339392950328319642e+01 -3.393929503283201310e+00 nan nan
-1.875255674687500004e+03 -3.341115376346963473e+01 -3.411153763469641387e+00 nan nan
-1.874213286874999540e+03 -3.342911363661701074e+01 -3.429113636617017402e+00 nan nan
-1.873170899062499757e+03 -3.344778145148971760e+01 -3.447781451489718929e+00 nan nan
-1.872128511249999974e+03 -3.346716495383061840e+01 -3.467164953830619289e+00 nan nan
-1.871086123437499964e+03 -3.348733862675534567e+01 -3.487338626755351889e+00 nan nan
-1.870043735624999954e+03 -3.350829222476367164e+01 -3.508292224763676082e+00 nan nan
-1.869001347812499716e+03 -3.352994992399663232e+01 -3.529949923996634098e+00 nan nan
-1.867958959999999934e+03 -3.355230501805170462e+01 -3.552305018051710395e+00 nan nan
-1.866916572187500151e+03 -3.357516929331023192e+01 -3.575169293310234586e+00 nan nan
-1.865874184375000368e+03 -3.359826229921652896e+01 -3.598262299216530291e+00 nan nan
-1.864831796562499903e+03 -3.362149769551885470e+01 -3.621497695518859139e+00 nan nan
-1.863789408750000121e+03 -3.364486949887047018e+01 -3.644869498870471958e+00 nan nan
-1.862747020937499883e+03 -3.366836714117498985e+01 -3.668367141174990742e+00 nan nan
-1.861704633124999873e+03 -3.369189128493536600e+01 -3.691891284935368223e+00 nan nan
-1.860662245312500090e+03 -3.371518153430389475e+01 -3.715181534303898303e+00 nan nan
-1.859619857499999853e+03 -3.373815887428935412e+01 -3.738158874289355449e+00 nan nan
-1.858577469687500070e+03 -3.376097015803395607e+01 -3.760970158033962285e+00 nan nan
-1.857535081874999605e+03 -3.378367077801634366e+01 -3.783670778016344105e+00 nan nan
-1.856492694062499822e+03 -3.380630230307860273e+01 -3.806302303078602733e+00 nan nan
-1.855450306250000040e+03 -3.382883217510563867e+01 -3.828832175105643554e+00 nan nan
-1.854407918437499802e+03 -3.385114495922208988e+01 -3.851144959222091213e+00 nan nan
-1.853365530624999792e+03 -3.387329444770067965e+01 -3.873294447700680543e+00 nan nan
-1.852323142812499555e+03 -3.389535835468224434e+01 -3.895358354682247892e+00 nan nan
-1.851280754999999772e+03 -3.391732139246420275e+01 -3.917321392464202745e+00 nan nan
-1.850238367187499989e+03 -3.393921416661654433e+01 -3.939214166616548329e+00 nan nan
-1.849195979374999524e+03 -3.396108455057797926e+01 -3.961084550577984142e+00 nan nan
-1.848153591562499741e+03 -3.398301072831737457e+01 -3.983010728317381233e+00 nan nan
-1.847111203749999731e+03 -3.400511873031123145e+01 -4.005118730311235886e+00 nan nan
-1.846068815937499494e+03 -3.402746500988494205e+01 -4.027465009884946490e+00 nan nan
-1.845026428124999711e+03 -3.405001889149653493e+01 -4.050018891496535822e+00 nan nan
-1.843984040312499928e+03 -3.407275818103561704e+01 -4.072758181035617042e+00 nan nan
-1.842941652499999918e+03 -3.409568357726919885e+01 -4.095683577269202402e+00 nan nan
-1.841899264687499681e+03 -3.411873585235366590e+01 -4.118735852353667681e+00 nan nan
-1.840856876874999671e+03 -3.414192874298700531e+01 -4.141928742987012413e+00 nan nan
-1.839814489062499888e+03 -3.416536500182414215e+01 -4.165365001824146596e+00 nan nan
-1.838772101249999878e+03 -3.418901415449129644e+01 -4.189014154491302655e+00 nan nan
-1.837729713437499640e+03 -3.421287171785887438e+01 -4.212871717858877929e+00 nan nan
-1.836687325624999630e+03 -3.423692956687450817e+01 -4.236929566874514386e+00 nan nan
-1.835644937812499847e+03 -3.426115493120830990e+01 -4.261154931208313457e+00 nan nan
-1.834602549999999837e+03 -3.428562314530367416e+01 -4.285623145303678605e+00 nan nan
-1.833560162187499600e+03 -3.431042164826620677e+01 -4.310421648266212991e+00 nan nan
-1.832517774374999817e+03 -3.433572420188999530e+01 -4.335724201890000629e+00 nan nan
-1.831475386562499580e+03 -3.436171730919096490e+01 -4.361717309190968450e+00 nan nan
-1.830432998749999570e+03 -3.438851268687706408e+01 -4.388512686877067637e+00 nan nan
-1.829390610937499559e+03 -3.441619631850029037e+01 -4.416196318500293039e+00 nan nan
-1.828348223124999777e+03 -3.444475502924765919e+01 -4.444755029247660971e+00 nan nan
-1.827305835312499767e+03 -3.447404216974113922e+01 -4.474042169741144548e+00 nan nan
-1.826263447499999984e+03 -3.450403178281842287e+01 -4.504031782818427310e+00 nan nan
-1.825221059687499746e+03 -3.453490806422389170e+01 -4.534908064223895252e+00 nan nan
-1.824178671874999736e+03 -3.456672621535205536e+01 -4.566726215352062468e+00 nan nan
-1.823136284062499726e+03 -3.459950038415588836e+01 -4.599500384155891908e+00 nan nan
-1.822093896250000171e+03 -3.463325195612288354e+01 -4.633251956122883541e+00 nan nan
-1.821051508437499933e+03 -3.466802319912703467e+01 -4.668023199127038225e+00 nan nan
-1.820009120624999923e+03 -3.470395185958098949e+01 -4.703951859580990380e+00 nan nan
-1.818966732812500140e+03 -3.474098719692844384e+01 -4.740987196928450054e+00 nan nan
-1.817924344999999676e+03 -3.477896464981668601e+01 -4.778964649816688670e+00 nan nan
-1.816881957187499893e+03 -3.481781011500908107e+01 -4.817810115009087291e+00 nan nan
-1.815839569375000110e+03 -3.485746556435251620e+01 -4.857465564352523302e+00 nan nan
-1.814797181562500100e+03 -3.489793767684489012e+01 -4.897937676844891008e+00 nan nan
-1.813754793750000090e+03 -3.493936112294896645e+01 -4.939361122948967342e+00 nan nan
-1.812712405937499852e+03 -3.498183278282998998e+01 -4.981832782829991757e+00 nan nan
-1.811670018124999842e+03 -3.502546212505588841e+01 -5.025462125055893736e+00 nan nan
-1.810627630312500060e+03 -3.507031917212402305e+01 -5.070319172124023055e+00 nan nan
-1.809585242499999822e+03 -3.511628841801316980e+01 -5.116288418013170691e+00 nan nan
-1.808542854687499812e+03 -3.516318608181777705e+01 -5.163186081817783268e+00 nan nan
-1.807500466874999802e+03 -3.521084734942041194e+01 -5.210847349420418162e+00 nan nan
-1.806458079062500019e+03 -3.525920071198585504e+01 -5.259200711985855925e+00 nan nan
-1.805415691249999782e+03 -3.530821960984950891e+01 -5.308219609849512466e+00 nan nan
-1.804373303437499771e+03 -3.535789905934063881e+01 -5.357899059340643255e+00 nan nan
-1.803330915624999989e+03 -3.540836195046829715e+01 -5.408361950468302481e+00 nan nan
-1.802288527812499524e+03 -3.545960949070299506e+01 -5.459609490702996837e+00 nan nan
-1.801246139999999741e+03 -3.551144870270488241e+01 -5.511448702704883296e+00 nan nan
-1.800203752187499731e+03 -3.556353238939443173e+01 -5.563532389394436173e+00 nan nan
-1.799161364374999721e+03 -3.561554255277129499e+01 -5.615542552771295881e+00 nan nan
-1.798118976562500166e+03 -3.566757112561875687e+01 -5.667571125618762196e+00 nan nan
-1.797076588749999701e+03 -3.571991404312029061e+01 -5.719914043120296832e+00 nan nan
-1.796034200937499918e+03 -3.577281955088169951e+01 -5.772819550881705730e+00 nan nan
-1.794991813125000135e+03 -3.582643638599104463e+01 -5.826436385991046407e+00 nan nan
-1.793949425312499670e+03 -3.588094857732548348e+01 -5.880948577325484372e+00 nan nan
-1.792907037499999888e+03 -3.593660231245826964e+01 -5.936602312458276742e+00 nan nan
-1.791864649687499650e+03 -3.599334194432201883e+01 -5.993341944322025938e+00 nan nan
-1.790822261874999867e+03 -3.605124687024324004e+01 -6.051246870243240927e+00 nan nan
-1.789779874062499857e+03 -3.611078025610849096e+01 -6.110780256108495401e+00 nan nan
-1.788737486249999620e+03 -3.617235833938784140e+01 -6.172358339387845838e+00 nan nan
-1.787695098437499837e+03 -3.623609527189122304e+01 -6.236095271891228364e+00 nan nan
-1.786652710624999372e+03 -3.630198916195550396e+01 -6.301989161955507512e+00 nan nan
-1.785610322812499589e+03 -3.637012305329927386e+01 -6.370123053299277416e+00 nan nan
-1.784567934999999807e+03 -3.644041648447307580e+01 -6.440416484473075798e+00 nan nan
-1.783525547187499569e+03 -3.651272412011882551e+01 -6.512724120118829063e+00 nan nan
-1.782483159374999786e+03 -3.658701859336041196e+01 -6.587018593360412844e+00 nan nan
-1.781440771562499549e+03 -3.666333519661978357e+01 -6.663335196619789791e+00 nan nan
-1.780398383749999539e+03 -3.674161266374130719e+01 -6.741612663741313405e+00 nan nan
-1.779355995937499756e+03 -3.682170663193730320e+01 -6.821706631937304977e+00 nan nan
-1.778313608124999973e+03 -3.690343486567715559e+01 -6.903434865677155585e+00 nan nan
-1.777271220312499509e+03 -3.698689587338301976e+01 -6.986895873383020650e+00 nan nan
-1.776228832499999726e+03 -3.707226400686424483e+01 -7.072264006864247499e+00 nan nan
-1.775186444687500170e+03 -3.715914089332469672e+01 -7.159140893324701160e+00 nan nan
-1.774144056874999706e+03 -3.724707717287119380e+01 -7.247077172871200013e+00 nan nan
-1.773101669062499923e+03 -3.733565229654624318e+01 -7.335652296546244955e+00 nan nan
-1.772059281250000140e+03 -3.742467384589579638e+01 -7.424673845895803481e+00 nan nan
-1.771016893437499903e+03 -3.751427129972918806e+01 -7.514271299729192499e+00 nan nan
-1.769974505625000120e+03 -3.760422690580943339e+01 -7.604226905809437831e+00 nan nan
-1.768932117812500110e+03 -3.769401987756283745e+01 -7.694019877562842780e+00 nan nan
-1.767889729999999872e+03 -3.778378632026609552e+01 -7.783786320266096403e+00 nan nan
-1.766847342187500089e+03 -3.787315717690490402e+01 -7.873157176904907573e+00 nan nan
-1.765804954374999625e+03 -3.796138487456223487e+01 -7.961384874562236647e+00 nan nan
-1.764762566562499842e+03 -3.804841516477101493e+01 -8.048415164771018482e+00 nan nan
-1.763720178750000059e+03 -3.813428719901886410e+01 -8.134287199018869430e+00 nan nan
-1.762677790937499822e+03 -3.821874968601087375e+01 -8.218749686010875521e+00 nan nan
-1.761635403124999812e+03 -3.830116138441147200e+01 -8.301161384411472000e+00 nan nan
-1.760593015312499574e+03 -3.837991928465128666e+01 -8.379919284651288436e+00 nan nan
-1.759550627499999791e+03 -3.845374250151157014e+01 -8.453742501511570140e+00 nan nan
-1.758508239687500009e+03 -3.852235842354772188e+01 -8.522358423547723660e+00 nan nan
-1.757465851874999544e+03 -3.858524204921552325e+01 -8.585242049215525029e+00 nan nan
-1.756423464062499761e+03 -3.864185765603462386e+01 -8.641857656034625634e+00 nan nan
-1.755381076249999978e+03 -3.869104035975939127e+01 -8.691040359759398370e+00 nan nan
-1.754338688437499968e+03 -3.873150897758961264e+01 -8.731508977589614418e+00 nan nan
-1.753296300624999731e+03 -3.876279538865597374e+01 -8.762795388655977291e+00 nan nan
-1.752253912812499721e+03 -3.878435081231144466e+01 -8.784350812311446433e+00 nan nan
-1.751211524999999938e+03 -3.879619858165958135e+01 -8.796198581659583127e+00 nan nan
-1.750169137187500155e+03 -3.879902152923941117e+01 -8.799021529239418271e+00 nan nan
-1.749126749374999690e+03 -3.879224229025207649e+01 -8.792242290252078263e+00 nan nan
-1.748084361562499907e+03 -3.877552652573808700e+01 -8.775526525738092332e+00 nan nan
-1.747041973749999897e+03 -3.874928887056638160e+01 -8.749288870566383380e+00 nan nan
-1.745999585937499660e+03 -3.871341631652316551e+01 -8.713416316523167282e+00 nan nan
-1.744957198124999877e+03 -3.866642765705680063e+01 -8.666427657056804179e+00 nan nan
-1.743914810312499867e+03 -3.860647948241364702e+01 -8.606479482413652349e+00 nan nan
-1.742872422500000084e+03 -3.853239722480234519e+01 -8.532397224802348745e+00 nan nan
-1.741830034687499619e+03 -3.844370913931843603e+01 -8.443709139318443135e+00 nan nan
-1.740787646874999837e+03 -3.834094653567680666e+01 -8.340946535676810214e+00 nan nan
-1.739745259062499827e+03 -3.822496200799416499e+01 -8.224962007994164992e+00 nan nan
-1.738702871249999816e+03 -3.809570531831167273e+01 -8.095705318311679832e+00 nan nan
-1.737660483437499579e+03 -3.795146670754807872e+01 -7.951466707548084045e+00 nan nan
-1.736618095624999569e+03 -3.779169588378086075e+01 -7.791695883780865195e+00 nan nan
-1.735575707812499786e+03 -3.761651984928170833e+01 -7.616519849281709220e+00 nan nan
-1.734533320000000003e+03 -3.742638778971940638e+01 -7.426387789719411714e+00 nan nan
-1.733490932187499538e+03 -3.722132380743838809e+01 -7.221323807438390752e+00 nan nan
-1.732448544374999756e+03 -3.700135814295519054e+01 -7.001358142955192321e+00 nan nan
-1.731406156562499518e+03 -3.676721876195890104e+01 -6.767218761958907258e+00 nan nan
-1.730363768749999508e+03 -3.651955875894149273e+01 -6.519558758941497167e+00 nan nan
-1.729321380937499725e+03 -3.625928125250533185e+01 -6.259281252505332738e+00 nan nan
-1.728278993124999488e+03 -3.598851577185316586e+01 -5.988515771853166747e+00 nan nan
-1.727236605312499933e+03 -3.570843966144524728e+01 -5.708439661445249946e+00 nan nan
-1.726194217500000150e+03 -3.541951594966977979e+01 -5.419515949669782451e+00 nan nan
-1.725151829687499912e+03 -3.512379676540930262e+01 -5.123796765409307952e+00 nan nan
-1.724109441874999902e+03 -3.482225809550122619e+01 -4.822258095501231523e+00 nan nan
-1.723067054062500119e+03 -3.451447844674413545e+01 -4.514478446744139006e+00 nan nan
-1.722024666250000109e+03 -3.420069601656970093e+01 -4.200696016569701818e+00 nan nan
-1.720982278437499872e+03 -3.388252460347337092e+01 -3.882524603473373137e+00 nan nan
-1.719939890625000089e+03 -3.356218125045006673e+01 -3.562181250450072945e+00 nan nan
-1.718897502812500079e+03 -3.324193484967001666e+01 -3.241934849670017105e+00 nan nan
-1.717855114999999842e+03 -3.292290173230272643e+01 -2.922901732302726874e+00 nan nan
-1.716812727187499831e+03 -3.260574508703334828e+01 -2.605745087033350060e+00 nan nan
-1.715770339374999821e+03 -3.229083030199037552e+01 -2.290830301990378626e+00 nan nan
-1.714727951562500039e+03 -3.197790793502659668e+01 -1.977907935026598674e+00 nan nan
-1.713685563750000256e+03 -3.166838720705506915e+01 -1.668387207055071375e+00 nan nan
-1.712643175937499791e+03 -3.136189327800700966e+01 -1.361893278007013874e+00 nan nan
-1.711600788125000008e+03 -3.105787101521566385e+01 -1.057871015215666732e+00 nan nan
-1.710558400312499771e+03 -3.075603426014254893e+01 -7.560342601425539266e-01 nan nan
-1.709516012499999761e+03 -3.045444671995034014e+01 -4.544467199503441912e-01 nan nan
-1.708473624687499978e+03 -3.015304098303149871e+01 -1.530409830315035136e-01 nan nan
-1.707431236874999740e+03 -2.985199421809989673e+01 1.480057819001005248e-01 nan nan
-1.706388849062500185e+03 -2.955119946768399330e+01 4.488005323160046411e-01 nan nan
-1.705346461249999493e+03 -2.925150778958160913e+01 7.484922104183885372e-01 nan nan
-1.704304073437499937e+03 -2.895527522662948883e+01 1.044724773370508286e+00 nan nan
-1.703261685625000155e+03 -2.866442950379548904e+01 1.335570496204506075e+00 nan nan
-1.702219297812499690e+03 -2.837928564445848778e+01 1.620714355541508667e+00 nan nan
-1.701176909999999907e+03 -2.809992345142726222e+01 1.900076548572734447e+00 nan nan
-1.700134522187499670e+03 -2.782537861302837712e+01 2.174621386971619330e+00 nan nan
-1.699092134374999887e+03 -2.755363561463069644e+01 2.446364385369299121e+00 nan nan
-1.698049746562500104e+03 -2.728522444145657389e+01 2.714775558543423006e+00 nan nan
-1.697007358749999639e+03 -2.702186057039179090e+01 2.978139429608206878e+00 nan nan
-1.695964970937499857e+03 -2.676425450154045649e+01 3.235745498459539515e+00 nan nan
-1.694922583124999846e+03 -2.651326690617858972e+01 3.486733093821407170e+00 nan nan
-1.693880195312499609e+03 -2.627048656606407562e+01 3.729513433935919942e+00 nan nan
-1.692837807499999826e+03 -2.603626710365104557e+01 3.963732896348950874e+00 nan nan
-1.691795419687499589e+03 -2.581223206906531686e+01 4.187767930934680471e+00 nan nan
-1.690753031874999806e+03 -2.559987133095486200e+01 4.400128669045133556e+00 nan nan
-1.689710644062499568e+03 -2.539940592419377552e+01 4.600594075806221817e+00 nan nan
-1.688668256249999558e+03 -2.521143911476545796e+01 4.788560885234539377e+00 nan nan
-1.687625868437499776e+03 -2.503697910617288258e+01 4.963020893827112090e+00 nan nan
-1.686583480624999311e+03 -2.487753586649795423e+01 5.122464133502043104e+00 nan nan
-1.685541092812499528e+03 -2.473546143012679011e+01 5.264538569873206342e+00 nan nan
-1.684498704999999745e+03 -2.461218046021449624e+01 5.387819539785499323e+00 nan nan
-1.683456317187499735e+03 -2.450859576237654736e+01 5.491404237623449980e+00 nan nan
-1.682413929374999725e+03 -2.442590348779051013e+01 5.574096512209486320e+00 nan nan
-1.681371541562499488e+03 -2.436443182530917539e+01 5.635568174690821053e+00 nan nan
-1.680329153749999932e+03 -2.432265227177704148e+01 5.677347728222954970e+00 nan nan
-1.679286765937499922e+03 -2.429783261366368663e+01 5.702167386336308930e+00 nan nan
-1.678244378124999685e+03 -2.428724018778195060e+01 5.712759812218045852e+00 nan nan
-1.677201990312499674e+03 -2.428870274898214277e+01 5.711297251017854570e+00 nan nan
-1.676159602499999892e+03 -2.430078692783561678e+01 5.699213072164377891e+00 nan nan
-1.675117214687500109e+03 -2.432217299918209719e+01 5.677827000817899261e+00 nan nan
-1.674074826874999644e+03 -2.435274709715301711e+01 5.647252902846978451e+00 nan nan
-1.673032439062499861e+03 -2.439154480896813482e+01 5.608455191031859854e+00 nan nan
-1.671990051250000079e+03 -2.443775795799848538e+01 5.562242042001511955e+00 nan nan
-1.670947663437499841e+03 -2.449075776632880164e+01 5.509242233671193922e+00 nan nan
-1.669905275625000058e+03 -2.454975258140448346e+01 5.450247418595512094e+00 nan nan
-1.668862887812500048e+03 -2.461508138144286306e+01 5.384918618557131609e+00 nan nan
-1.667820499999999811e+03 -2.468639278699430761e+01 5.313607213005688834e+00 nan nan
-1.666778112187500028e+03 -2.476288354478674947e+01 5.237116455213246091e+00 nan nan
-1.665735724374999563e+03 -2.484416799731949155e+01 5.155832002680504900e+00 nan nan
-1.664693336562499780e+03 -2.492929883825216564e+01 5.070701161747829921e+00 nan nan
-1.663650948749999998e+03 -2.501705298125042276e+01 4.982947018749574575e+00 nan nan
-1.662608560937499988e+03 -2.510641617102261236e+01 4.893583828977382311e+00 nan nan
-1.661566173124999750e+03 -2.519682479864986036e+01 4.803175201350135204e+00 nan nan
-1.660523785312499740e+03 -2.528774835151767419e+01 4.712251648482323141e+00 nan nan
-1.659481397499999730e+03 -2.537934186047001361e+01 4.620658139529984609e+00 nan nan
-1.658439009687500175e+03 -2.547200271396223670e+01 4.527997286037761526e+00 nan nan
-1.657396621874999937e+03 -2.556587132416071384e+01 4.434128675839284384e+00 nan nan
-1.656354234062499927e+03 -2.566115197136916848e+01 4.338848028630827081e+00 nan nan
-1.655311846249999917e+03 -2.575792759171867985e+01 4.242072408281318374e+00 nan nan
-1.654269458437500134e+03 -2.585609070711455360e+01 4.143909292885443740e+00 nan nan
-1.653227070624999897e+03 -2.595575793182841906e+01 4.044242068171578275e+00 nan nan
-1.652184682812499886e+03 -2.605673935143565600e+01 3.943260648564340443e+00 nan nan
-1.651142295000000104e+03 -2.615868281365117554e+01 3.841317186348819135e+00 nan nan
-1.650099907187499639e+03 -2.626103382249108265e+01 3.738966177508914246e+00 nan nan
-1.649057519374999856e+03 -2.636313871301373268e+01 3.636861286986262431e+00 nan nan
-1.648015131562499846e+03 -2.646376231238132704e+01 3.536237687618669412e+00 nan nan
-1.646972743749999836e+03 -2.656195001194108940e+01 3.438049988058905715e+00 nan nan
-1.645930355937499826e+03 -2.665663960189960235e+01 3.343360398100392761e+00 nan nan
-1.644887968124999588e+03 -2.674634154703821309e+01 3.253658452961785130e+00 nan nan
-1.643845580312499806e+03 -2.683046528657826002e+01 3.169534713421737315e+00 nan nan
-1.642803192500000023e+03 -2.690892775053341524e+01 3.091072249466582544e+00 nan nan
-1.641760804687499558e+03 -2.698172684386960540e+01 3.018273156130391044e+00 nan nan
-1.640718416874999775e+03 -2.704927512876123430e+01 2.950724871238763924e+00 nan nan
-1.639676029062499538e+03 -2.711235950642467785e+01 2.887640493575319489e+00 nan nan
-1.638633641249999755e+03 -2.717150228914196219e+01 2.828497710858036029e+00 nan nan
-1.637591253437499745e+03 -2.722727103666632686e+01 2.772728963333668695e+00 nan nan
-1.636548865624999735e+03 -2.728018993536648651e+01 2.719810064633510382e+00 nan nan
-1.635506477812499952e+03 -2.733022792121942857e+01 2.669772078780569213e+00 nan nan
-1.634464089999999942e+03 -2.737753459128601463e+01 2.622465408713981372e+00 nan nan
-1.633421702187499932e+03 -2.742242338592710382e+01 2.577576614072893069e+00 nan nan
-1.632379314375000149e+03 -2.746532246848078529e+01 2.534677531519209825e+00 nan nan
-1.631336926562499684e+03 -2.750721381887784034e+01 2.492786181122155664e+00 nan nan
-1.630294538749999901e+03 -2.754866980790784936e+01 2.451330192092148863e+00 nan nan
-1.629252150937499891e+03 -2.758972032386991557e+01 2.410279676130082649e+00 nan nan
-1.628209763125000109e+03 -2.763098422169593249e+01 2.369015778304065734e+00 nan nan
-1.627167375312499871e+03 -2.767285980486264663e+01 2.327140195137349821e+00 nan nan
-1.626124987499999861e+03 -2.771534359438402007e+01 2.284656405615975938e+00 nan nan
-1.625082599687499851e+03 -2.775836610785316338e+01 2.241633892146832618e+00 nan nan
-1.624040211874999613e+03 -2.780178218903756004e+01 2.198217810962437735e+00 nan nan
-1.622997824062499831e+03 -2.784561275289799909e+01 2.154387247101996028e+00 nan nan
-1.621955436249999821e+03 -2.788973568785781509e+01 2.110264312142182241e+00 nan nan
-1.620913048437499810e+03 -2.793425477658815836e+01 2.065745223411838083e+00 nan nan
-1.619870660624999573e+03 -2.797900686452288710e+01 2.020993135477110236e+00 nan nan
-1.618828272812499563e+03 -2.802327097747899742e+01 1.976729022520998136e+00 nan nan
-1.617785884999999780e+03 -2.806655413994188564e+01 1.933445860058112142e+00 nan nan
-1.616743497187499997e+03 -2.810873020937382094e+01 1.891269790626174396e+00 nan nan
-1.615701109374999760e+03 -2.814960360087335545e+01 1.850396399126641667e+00 nan nan
-1.614658721562499750e+03 -2.818932482467707956e+01 1.810675175322916219e+00 nan nan
-1.613616333749999740e+03 -2.822842132210905319e+01 1.771578677890942588e+00 nan nan
-1.612573945937499957e+03 -2.826749054056318755e+01 1.732509459436810673e+00 nan nan
-1.611531558124999947e+03 -2.830672761307311447e+01 1.693272386926883755e+00 nan nan
-1.610489170312499937e+03 -2.834600560201367614e+01 1.653994397986322085e+00 nan nan
-1.609446782499999927e+03 -2.838543997500027416e+01 1.614560024999722510e+00 nan nan
-1.608404394687500144e+03 -2.842511083554453677e+01 1.574889164455460344e+00 nan nan
-1.607362006874999906e+03 -2.846497857910155815e+01 1.535021420898437183e+00 nan nan
-1.606319619062500124e+03 -2.850506998380332035e+01 1.494930016196675426e+00 nan nan
-1.605277231249999659e+03 -2.854549144172642983e+01 1.454508558273567065e+00 nan nan
-1.604234843437499876e+03 -2.858644390906828647e+01 1.413556090931711084e+00 nan nan
-1.603192455625000093e+03 -2.862771433472559224e+01 1.372285665274405986e+00 nan nan
-1.602150067812499628e+03 -2.866862512294133936e+01 1.331374877058657979e+00 nan nan
-1.601107679999999846e+03 -2.870848694942662149e+01 1.291513050573376731e+00 nan nan
-1.600065292187499836e+03 -2.874687103917344544e+01 1.253128960826552118e+00 nan nan
-1.599022904374999825e+03 -2.878353005568436274e+01 1.216469944315632379e+00 nan nan
-1.597980516562500043e+03 -2.881843522850073924e+01 1.181564771499256317e+00 nan nan
-1.596938128749999578e+03 -2.885170137959595493e+01 1.148298620404042847e+00 nan nan
-1.595895740937499795e+03 -2.888335081657588432e+01 1.116649183424110792e+00 nan nan
-1.594853353124999785e+03 -2.891342826160676793e+01 1.086571738393228070e+00 nan nan
-1.593810965312499548e+03 -2.894187092808271444e+01 1.058129071917282449e+00 nan nan
-1.592768577499999765e+03 -2.896868855280800759e+01 1.031311447191989972e+00 nan nan
-1.591726189687499755e+03 -2.899407029466262031e+01 1.005929705337376801e+00 nan nan
-1.590683801874999745e+03 -2.901812074861403090e+01 9.818792513859668780e-01 nan nan
-1.589641414062499734e+03 -2.904082810978397333e+01 9.591718902160240035e-01 nan nan
-1.588599026249999952e+03 -2.906227368082775797e+01 9.377263191722386981e-01 nan nan
-1.587556638437499942e+03 -2.908232700600652976e+01 9.176729939934683555e-01 nan nan
-1.586514250624999931e+03 -2.910087178075841408e+01 8.991282192415830377e-01 nan nan
-1.585471862812500149e+03 -2.911813137581623678e+01 8.818686241837604411e-01 nan nan
-1.584429474999999911e+03 -2.913422078512780544e+01 8.657792148721905612e-01 nan nan
-1.583387087187499901e+03 -2.914926472884722841e+01 8.507352711527682576e-01 nan nan
-1.582344699375000118e+03 -2.916344442529744541e+01 8.365555747025497091e-01 nan nan
-1.581302311562499881e+03 -2.917692142835643310e+01 8.230785716435651267e-01 nan nan
-1.580259923750000098e+03 -2.918988763260774277e+01 8.101123673922554502e-01 nan nan
-1.579217535937499633e+03 -2.920257822089608268e+01 7.974217791039138747e-01 nan nan
-1.578175148124999851e+03 -2.921514558667779937e+01 7.848544133221988517e-01 nan nan
-1.577132760312500068e+03 -2.922771997884627027e+01 7.722800211537261816e-01 nan nan
-1.576090372499999603e+03 -2.924067917363217717e+01 7.593208263678201675e-01 nan nan
-1.575047984687499820e+03 -2.925430005964422264e+01 7.456999403557744710e-01 nan nan
-1.574005596874999583e+03 -2.926852851731326766e+01 7.314714826867277919e-01 nan nan
-1.572963209062499800e+03 -2.928309482467717473e+01 7.169051753228212753e-01 nan nan
-1.571920821250000017e+03 -2.929770815126621386e+01 7.022918487337812543e-01 nan nan
-1.570878433437499552e+03 -2.931213743102554403e+01 6.878625689744525262e-01 nan nan
-1.569836045624999770e+03 -2.932632093631743331e+01 6.736790636825624734e-01 nan nan
-1.568793657812499760e+03 -2.934023863857955305e+01 6.597613614204445032e-01 nan nan
-1.567751269999999522e+03 -2.935404702147510747e+01 6.459529785248908640e-01 nan nan
-1.566708882187499739e+03 -2.936800494161562014e+01 6.319950583843778613e-01 nan nan
-1.565666494374999957e+03 -2.938244644292976204e+01 6.175535570702337385e-01 nan nan
-1.564624106562499946e+03 -2.939763221164420415e+01 6.023677883557925217e-01 nan nan
-1.563581718749999936e+03 -2.941363277164110102e+01 5.863672283588948764e-01 nan nan
-1.562539330937500154e+03 -2.943036033310472988e+01 5.696396668952657949e-01 nan nan
-1.561496943124999916e+03 -2.944794821244073546e+01 5.520517875592596546e-01 nan nan
-1.560454555312499906e+03 -2.946671423650558097e+01 5.332857634944169201e-01 nan nan
-1.559412167500000123e+03 -2.948664414096232633e+01 5.133558590376712250e-01 nan nan
-1.558369779687499886e+03 -2.950757995144535784e+01 4.924200485546389450e-01 nan nan
-1.557327391874999876e+03 -2.952937804978366287e+01 4.706219502163321855e-01 nan nan
-1.556285004062499866e+03 -2.955197252772491012e+01 4.480274722750853811e-01 nan nan
-1.555242616249999855e+03 -2.957525181178148443e+01 4.247481882185133450e-01 nan nan
-1.554200228437500073e+03 -2.959884785942674768e+01 4.011521405732472179e-01 nan nan
-1.553157840624999608e+03 -2.962234381812411854e+01 3.776561818758774058e-01 nan nan
-1.552115452812499825e+03 -2.964522471933419823e+01 3.547752806657991642e-01 nan nan
-1.551073065000000042e+03 -2.966711330401845004e+01 3.328866959815455773e-01 nan nan
-1.550030677187499577e+03 -2.968783346518152300e+01 3.121665348184731181e-01 nan nan
-1.548988289374999795e+03 -2.970726079794175334e+01 2.927392020582447740e-01 nan nan
-1.547945901562500012e+03 -2.972545082255333782e+01 2.745491774466581880e-01 nan nan
-1.546903513749999775e+03 -2.974271703904084418e+01 2.572829609591530398e-01 nan nan
-1.545861125937499764e+03 -2.975941404768449772e+01 2.405859523155000623e-01 nan nan
-1.544818738124999527e+03 -2.977542199140339108e+01 2.245780085966037620e-01 nan nan
-1.543776350312499744e+03 -2.979055237505988529e+01 2.094476249401122925e-01 nan nan
-1.542733962500000189e+03 -2.980486148939073843e+01 1.951385106092598243e-01 nan nan
-1.541691574687499724e+03 -2.981850980081291169e+01 1.814901991870865594e-01 nan nan
-1.540649186874999941e+03 -2.983162936091930817e+01 1.683706390806892217e-01 nan nan
-1.539606799062499704e+03 -2.984425595593195624e+01 1.557440440680411819e-01 nan nan
-1.538564411249999921e+03 -2.985653165933565134e+01 1.434683406643460502e-01 nan nan
-1.537522023437499911e+03 -2.986867404708489460e+01 1.313259529151036831e-01 nan nan
-1.536479635625000128e+03 -2.988079393836499520e+01 1.192060616350015256e-01 nan nan
-1.535437247812499891e+03 -2.989292805749022008e+01 1.070719425097770849e-01 nan nan
-1.534394859999999881e+03 -2.990504668248527409e+01 9.495331751472374515e-02 nan nan
-1.533352472187499870e+03 -2.991726164816098432e+01 8.273835183901320778e-02 nan nan
-1.532310084375000088e+03 -2.992986692817054006e+01 7.013307182945517637e-02 nan nan
-1.531267696562499850e+03 -2.994309919289479893e+01 5.690080710519879181e-02 nan nan
-1.530225308749999840e+03 -2.995715775139596460e+01 4.284224860403176155e-02 nan nan
-1.529182920937499830e+03 -2.997215783611147799e+01 2.784216388851804350e-02 nan nan
-1.528140533125000047e+03 -2.998792071565329920e+01 1.207928434669612583e-02 nan nan
-1.527098145312499810e+03 -3.000415366353705338e+01 -4.153663537055374277e-03 nan nan
-1.526055757499999800e+03 -3.002060403524837895e+01 -2.060403524838119380e-02 nan nan
-1.525013369687500017e+03 -3.003695342507051791e+01 -3.695342507051972702e-02 nan nan
-1.523970981874999552e+03 -3.005292918139709712e+01 -5.292918139710207220e-02 nan nan
-1.522928594062499769e+03 -3.006821322113573203e+01 -6.821322113573589918e-02 nan nan
-1.521886206249999759e+03 -3.008256075230209348e+01 -8.256075230209791727e-02 nan nan
-1.520843818437499749e+03 -3.009583211442548034e+01 -9.583211442548544845e-02 nan nan
-1.519801430624999966e+03 -3.010771194070235879e+01 -1.077119407023634234e-01 nan nan
-1.518759042812499729e+03 -3.011814323244214719e+01 -1.181432324421505531e-01 nan nan
-1.517716654999999946e+03 -3.012728818820912124e+01 -1.272881882091233818e-01 nan nan
-1.516674267187500163e+03 -3.013520759140056882e+01 -1.352075914005715085e-01 nan nan
-1.515631879374999698e+03 -3.014188740178103387e+01 -1.418874017810374255e-01 nan nan
-1.514589491562499916e+03 -3.014718328668668335e+01 -1.471832866866866762e-01 nan nan
-1.513547103749999678e+03 -3.015114588888937064e+01 -1.511458888893723318e-01 nan nan
-1.512504715937499896e+03 -3.015408363468782937e+01 -1.540836346878323160e-01 nan nan
-1.511462328124999885e+03 -3.015625774684991711e+01 -1.562577468499211919e-01 nan nan
-1.510419940312500103e+03 -3.015796459283628650e+01 -1.579645928362903295e-01 nan nan
-1.509377552499999865e+03 -3.015969555188362605e+01 -1.596955518836301324e-01 nan nan
-1.508335164687499855e+03 -3.016184012553207339e+01 -1.618401255320764953e-01 nan nan
-1.507292776874999845e+03 -3.016458309852277608e+01 -1.645830985227800247e-01 nan nan
-1.506250389062500062e+03 -3.016804168054817126e+01 -1.680416805481761144e-01 nan nan
-1.505208001249999597e+03 -3.017238572335057256e+01 -1.723857233505757258e-01 nan nan
-1.504165613437499815e+03 -3.017791679143515893e+01 -1.779167914351623414e-01 nan nan
-1.503123225624999804e+03 -3.018482387941410749e+01 -1.848238794141115471e-01 nan nan
-1.502080837812499567e+03 -3.019307741267896716e+01 -1.930774126789713829e-01 nan nan
-1.501038449999999784e+03 -3.020257809386316694e+01 -2.025780938631690231e-01 nan nan
-1.499996062187499774e+03 -3.021314573818721527e+01 -2.131457381872191581e-01 nan nan
-1.498953674374999991e+03 -3.022455641131171689e+01 -2.245564113117203275e-01 nan nan
-1.497911286562499527e+03 -3.023661878466930730e+01 -2.366187846693103558e-01 nan nan
-1.496868898749999744e+03 -3.024918197826047361e+01 -2.491819782604765554e-01 nan nan
-1.495826510937499961e+03 -3.026224809023287676e+01 -2.622480902328815922e-01 nan nan
-1.494784123124999951e+03 -3.027585219342519096e+01 -2.758521934251941254e-01 nan nan
-1.493741735312499713e+03 -3.029008559598429784e+01 -2.900855959843026688e-01 nan nan
-1.492699347499999931e+03 -3.030487586314668391e+01 -3.048758631466882418e-01 nan nan
-1.491656959687499921e+03 -3.031992102693555324e+01 -3.199210269355550751e-01 nan nan
-1.490614571875000138e+03 -3.033498304495958564e+01 -3.349830449595886939e-01 nan nan
-1.489572184062499900e+03 -3.034979435713045248e+01 -3.497943571304547583e-01 nan nan
-1.488529796249999890e+03 -3.036407397647644402e+01 -3.640739764764462372e-01 nan nan
-1.487487408437499653e+03 -3.037770392777497364e+01 -3.777039277749782431e-01 nan nan
-1.486445020624999870e+03 -3.039051181909036004e+01 -3.905118190903640318e-01 nan nan
-1.485402632812499860e+03 -3.040225015325629343e+01 -4.022501532562975934e-01 nan nan
-1.484360244999999850e+03 -3.041283075171443784e+01 -4.128307517144425565e-01 nan nan
-1.483317857187499840e+03 -3.042221430405581728e+01 -4.222143040558222760e-01 nan nan
-1.482275469374999602e+03 -3.043065788776060998e+01 -4.306578877606139777e-01 nan nan
-1.481233081562499819e+03 -3.043845284860221057e+01 -4.384528486022126192e-01 nan nan
-1.480190693750000037e+03 -3.044566581577247888e+01 -4.456658157724823210e-01 nan nan
-1.479148305937499572e+03 -3.045246133560569746e+01 -4.524613356057002878e-01 nan nan
-1.478105918124999789e+03 -3.045900965248801739e+01 -4.590096524880197260e-01 nan nan
-1.477063530312500006e+03 -3.046550584393171590e+01 -4.655058439317191765e-01 nan nan
-1.476021142499999542e+03 -3.047191777997209172e+01 -4.719177799720951638e-01 nan nan
-1.474978754687499759e+03 -3.047819492103914385e+01 -4.781949210391486793e-01 nan nan
-1.473936366874999749e+03 -3.048451487088222223e+01 -4.845148708822261119e-01 nan nan
-1.472893979062499966e+03 -3.049094699167084954e+01 -4.909469916708525949e-01 nan nan
-1.471851591250000183e+03 -3.049741603042063431e+01 -4.974160304206373118e-01 nan nan
-1.470809203437499718e+03 -3.050397623047133777e+01 -5.039762304713401031e-01 nan nan
-1.469766815624999936e+03 -3.051060674113243820e+01 -5.106067411324423100e-01 nan nan
-1.468724427812499925e+03 -3.051721409277679697e+01 -5.172140927767994167e-01 nan nan
-1.467682039999999688e+03 -3.052376967140297026e+01 -5.237696714029745904e-01 nan nan
-1.466639652187499905e+03 -3.053026884237068828e+01 -5.302688423706910514e-01 nan nan
-1.465597264374999895e+03 -3.053672265666732599e+01 -5.367226566673285459e-01 nan nan
-1.464554876562500112e+03 -3.054301789017966229e+01 -5.430178901796642865e-01 nan nan
-1.463512488749999875e+03 -3.054893936965889267e+01 -5.489393696588973359e-01 nan nan
-1.462470100937500092e+03 -3.055453888158646691e+01 -5.545388815864710219e-01 nan nan
-1.461427713124999855e+03 -3.055987071273607825e+01 -5.598707127360831315e-01 nan nan
-1.460385325312499845e+03 -3.056479637263130655e+01 -5.647963726313096622e-01 nan nan
-1.459342937500000062e+03 -3.056941316210742343e+01 -5.694131621074266514e-01 nan nan
-1.458300549687499824e+03 -3.057410926430199183e+01 -5.741092643019952702e-01 nan nan
-1.457258161874999814e+03 -3.057917010491928878e+01 -5.791701049192938822e-01 nan nan
-1.456215774062500032e+03 -3.058479021971389855e+01 -5.847902197139024372e-01 nan nan
-1.455173386249999794e+03 -3.059102093480959894e+01 -5.910209348096012727e-01 nan nan
-1.454130998437500011e+03 -3.059783788239511537e+01 -5.978378823951191468e-01 nan nan
-1.453088610624999546e+03 -3.060519104718993333e+01 -6.051910471899383248e-01 nan nan
-1.452046222812499764e+03 -3.061294379898047424e+01 -6.129437989804774611e-01 nan nan
-1.451003835000000208e+03 -3.062118493218714121e+01 -6.211849321871438789e-01 nan nan
-1.449961447187499516e+03 -3.063008201275693665e+01 -6.300820127569385365e-01 nan nan
-1.448919059374999961e+03 -3.063955123624523935e+01 -6.395512362452442368e-01 nan nan
-1.447876671562499723e+03 -3.064952216553217568e+01 -6.495221655321805621e-01 nan nan
-1.446834283749999940e+03 -3.066006780661292197e+01 -6.600678066129249677e-01 nan nan
-1.445791895937499930e+03 -3.067124683753190695e+01 -6.712468375319118330e-01 nan nan
-1.444749508124999693e+03 -3.068308062247376711e+01 -6.830806224737721033e-01 nan nan
-1.443707120312499910e+03 -3.069551192846669352e+01 -6.955119284666955171e-01 nan nan
-1.442664732499999900e+03 -3.070856572358991698e+01 -7.085657235899204265e-01 nan nan
-1.441622344687499663e+03 -3.072200684308612040e+01 -7.220068430861237285e-01 nan nan
-1.440579956874999880e+03 -3.073553378875977415e+01 -7.355337887597767077e-01 nan nan
-1.439537569062499870e+03 -3.074902559508150546e+01 -7.490255950815103425e-01 nan nan
-1.438495181249999860e+03 -3.076236124151267504e+01 -7.623612415126800324e-01 nan nan
-1.437452793437499849e+03 -3.077526615196438797e+01 -7.752661519643917476e-01 nan nan
-1.436410405625000067e+03 -3.078737897060509709e+01 -7.873789706050992043e-01 nan nan
-1.435368017812499829e+03 -3.079873107588201364e+01 -7.987310758820156398e-01 nan nan
-1.434325629999999819e+03 -3.080939551378955343e+01 -8.093955137895558760e-01 nan nan
-1.433283242187500036e+03 -3.081948272906276998e+01 -8.194827290627725302e-01 nan nan
-1.432240854374999572e+03 -3.082932717117783739e+01 -8.293271711778396060e-01 nan nan
-1.431198466562499789e+03 -3.083886597409845720e+01 -8.388659740984593105e-01 nan nan
-1.430156078750000006e+03 -3.084781537607092972e+01 -8.478153760709321585e-01 nan nan
-1.429113690937499769e+03 -3.085611247442790273e+01 -8.561124744279046128e-01 nan nan
-1.428071303124999986e+03 -3.086385435950572642e+01 -8.638543595057290858e-01 nan nan
-1.427028915312499521e+03 -3.087117966866531660e+01 -8.711796686653187072e-01 nan nan
-1.425986527499999966e+03 -3.087839883792461393e+01 -8.783988379246167044e-01 nan nan
-1.424944139687500183e+03 -3.088583493311715245e+01 -8.858349331171551100e-01 nan nan
-1.423901751874999718e+03 -3.089359155070856033e+01 -8.935915507085652187e-01 nan nan
-1.422859364062499935e+03 -3.090179300973500531e+01 -9.017930097350084218e-01 nan nan
-1.421816976249999698e+03 -3.091076197131685888e+01 -9.107619713168617626e-01 nan nan
-1.420774588437499915e+03 -3.092064021581728994e+01 -9.206402158172927175e-01 nan nan
-1.419732200624999905e+03 -3.093140453144196300e+01 -9.314045314419664434e-01 nan nan
-1.418689812812499667e+03 -3.094322924400784913e+01 -9.432292440078540174e-01 nan nan
-1.417647424999999885e+03 -3.095603176463103168e+01 -9.560317646310333428e-01 nan nan
-1.416605037187499875e+03 -3.096961488361874615e+01 -9.696148836187494791e-01 nan nan
-1.415562649374999637e+03 -3.098375423045642663e+01 -9.837542304564288465e-01 nan nan
-1.414520261562499854e+03 -3.099815602834436135e+01 -9.981560283443653425e-01 nan nan
-1.413477873749999844e+03 -3.101246057658159572e+01 -1.012460576581599492e+00 nan nan
-1.412435485937499834e+03 -3.102625513106297106e+01 -1.026255131062975279e+00 nan nan
-1.411393098124999824e+03 -3.103933730526549795e+01 -1.039337305265500166e+00 nan nan
-1.410350710312500041e+03 -3.105172033011057309e+01 -1.051720330110575974e+00 nan nan
-1.409308322499999804e+03 -3.106331774679387792e+01 -1.063317746793880358e+00 nan nan
-1.408265934687499794e+03 -3.107407778834909706e+01 -1.074077788349099505e+00 nan nan
-1.407223546875000011e+03 -3.108419461841802800e+01 -1.084194618418032885e+00 nan nan
-1.406181159062500001e+03 -3.109370124394822810e+01 -1.093701243948229873e+00 nan nan
-1.405138771249999763e+03 -3.110245568413257189e+01 -1.102455684132575220e+00 nan nan
-1.404096383437499753e+03 -3.111044680988812416e+01 -1.110446809888127939e+00 nan nan
-1.403053995624999970e+03 -3.111780855171486948e+01 -1.117808551714872811e+00 nan nan
-1.402011607812500188e+03 -3.112446859279933165e+01 -1.124468592799334088e+00 nan nan
-1.400969219999999950e+03 -3.113023821403828606e+01 -1.130238214038288724e+00 nan nan
-1.399926832187499940e+03 -3.113506755006929794e+01 -1.135067550069301490e+00 nan nan
-1.398884444375000157e+03 -3.113910394070985888e+01 -1.139103940709861318e+00 nan nan
-1.397842056562499693e+03 -3.114261142461657172e+01 -1.142611424616574833e+00 nan nan
-1.396799668749999910e+03 -3.114589750297158233e+01 -1.145897502971586990e+00 nan nan
-1.395757280937500127e+03 -3.114931358311249454e+01 -1.149313583112498094e+00 nan nan
-1.394714893124999890e+03 -3.115294811388393725e+01 -1.152948113883941028e+00 nan nan
-1.393672505312499879e+03 -3.115676707187285999e+01 -1.156767071872861763e+00 nan nan
-1.392630117499999642e+03 -3.116083996392184119e+01 -1.160839963921845408e+00 nan nan
-1.391587729687499859e+03 -3.116517645016691418e+01 -1.165176450166918620e+00 nan nan
-1.390545341875000076e+03 -3.116978653200387939e+01 -1.169786532003880941e+00 nan nan
-1.389502954062499839e+03 -3.117485862986923451e+01 -1.174858629869238280e+00 nan nan
-1.388460566249999829e+03 -3.118042919513039379e+01 -1.180429195130398679e+00 nan nan
-1.387418178437499591e+03 -3.118621218907504300e+01 -1.186212189075046997e+00 nan nan
-1.386375790624999809e+03 -3.119205874795546052e+01 -1.192058747955464737e+00 nan nan
-1.385333402812499799e+03 -3.119785964247899912e+01 -1.197859642479002229e+00 nan nan
-1.384291015000000016e+03 -3.120356367527229580e+01 -1.203563675272298683e+00 nan nan
-1.383248627187499778e+03 -3.120915510115435865e+01 -1.209155101154361089e+00 nan nan
-1.382206239374999768e+03 -3.121452454620550299e+01 -1.214524546205507427e+00 nan nan
-1.381163851562499758e+03 -3.121962244124445363e+01 -1.219622441244456290e+00 nan nan
-1.380121463750000203e+03 -3.122448575207331345e+01 -1.224485752073316558e+00 nan nan
-1.379079075937499965e+03 -3.122923830129112943e+01 -1.229238301291134094e+00 nan nan
-1.378036688124999955e+03 -3.123377317119051355e+01 -1.233773171190515328e+00 nan nan
-1.376994300312499945e+03 -3.123792655340630731e+01 -1.237926553406311303e+00 nan nan
-1.375951912499999708e+03 -3.124158790144866771e+01 -1.241587901448672593e+00 nan nan
-1.374909524687499925e+03 -3.124481750944225311e+01 -1.244817509442255554e+00 nan nan
-1.373867136874999915e+03 -3.124778601235212250e+01 -1.247786012352125828e+00 nan nan
-1.372824749062500132e+03 -3.125076837948705588e+01 -1.250768379487059434e+00 nan nan
-1.371782361249999667e+03 -3.125421757346808249e+01 -1.254217573468087155e+00 nan nan
-1.370739973437499884e+03 -3.125831960427797540e+01 -1.258319604277979620e+00 nan nan
-1.369697585624999874e+03 -3.126296740028866950e+01 -1.262967400288674158e+00 nan nan
-1.368655197812499864e+03 -3.126800269982691560e+01 -1.268002699826920487e+00 nan nan
-1.367612809999999854e+03 -3.127332428919356389e+01 -1.273324289193567660e+00 nan nan
-1.366570422187499844e+03 -3.127868983876269837e+01 -1.278689838762700148e+00 nan nan
-1.365528034374999834e+03 -3.128410370337095614e+01 -1.284103703370959471e+00 nan nan
-1.364485646562500051e+03 -3.128979774891772792e+01 -1.289797748917731468e+00 nan nan
-1.363443258749999814e+03 -3.129613709724331727e+01 -1.296137097243321268e+00 nan nan
-1.362400870937499803e+03 -3.130317467711393320e+01 -1.303174677113936308e+00 nan nan
-1.361358483124999566e+03 -3.131060634598008008e+01 -1.310606345980084519e+00 nan nan
-1.360316095312499783e+03 -3.131825080473189260e+01 -1.318250804731896375e+00 nan nan
-1.359273707500000000e+03 -3.132584095026262005e+01 -1.325840950262624052e+00 nan nan
-1.358231319687499763e+03 -3.133315230335561452e+01 -1.333152303355617185e+00 nan nan
-1.357188931875000208e+03 -3.134048496674682838e+01 -1.340484966746831041e+00 nan nan
-1.356146544062499970e+03 -3.134822390021981420e+01 -1.348223900219818860e+00 nan nan
-1.355104156249999960e+03 -3.135648428471198201e+01 -1.356484284711987121e+00 nan nan
-1.354061768437500177e+03 -3.136526075984730966e+01 -1.365260759847314542e+00 nan nan
-1.353019380624999712e+03 -3.137450982892834261e+01 -1.374509828928346389e+00 nan nan
-1.351976992812499930e+03 -3.138403470577603116e+01 -1.384034705776034047e+00 nan nan
-1.350934604999999692e+03 -3.139368883061669990e+01 -1.393688830616702345e+00 nan nan
-1.349892217187499909e+03 -3.140351054331273772e+01 -1.403510543312741277e+00 nan nan
-1.348849829375000127e+03 -3.141354654650690748e+01 -1.413546546506909474e+00 nan nan
-1.347807441562499889e+03 -3.142389438869758322e+01 -1.423894388697586555e+00 nan nan
-1.346765053749999879e+03 -3.143476012450480894e+01 -1.434760124504813605e+00 nan nan
-1.345722665937499642e+03 -3.144620848956142112e+01 -1.446208489561424226e+00 nan nan
-1.344680278124999859e+03 -3.145817725286827482e+01 -1.458177252868278373e+00 nan nan
-1.343637890312499849e+03 -3.147035297146133459e+01 -1.470352971461337921e+00 nan nan
-1.342595502499999611e+03 -3.148237426715105514e+01 -1.482374267151060243e+00 nan nan
-1.341553114687499829e+03 -3.149412125253876127e+01 -1.494121252538764377e+00 nan nan
-1.340510726874999818e+03 -3.150522624678106354e+01 -1.505226246781067756e+00 nan nan
-1.339468339062499808e+03 -3.151525928240132757e+01 -1.515259282401332008e+00 nan nan
-1.338425951249999798e+03 -3.152407548662516135e+01 -1.524075486625164233e+00 nan nan
-1.337383563437499788e+03 -3.153157775352699588e+01 -1.531577753526998542e+00 nan nan
-1.336341175624999778e+03 -3.153776868724969518e+01 -1.537768687249698951e+00 nan nan
-1.335298787812499768e+03 -3.154280040823633868e+01 -1.542800408236342458e+00 nan nan
-1.334256399999999758e+03 -3.154681378772795952e+01 -1.546813787727961298e+00 nan nan
-1.333214012187500202e+03 -3.154989042485315665e+01 -1.549890424853161752e+00 nan nan
-1.332171624374999965e+03 -3.155190475737765610e+01 -1.551904757377658539e+00 nan nan
-1.331129236562500182e+03 -3.155281123218695072e+01 -1.552811232186952495e+00 nan nan
-1.330086848750000172e+03 -3.155276701630870662e+01 -1.552767016308709502e+00 nan nan
-1.329044460937499935e+03 -3.155207113048609813e+01 -1.552071130486101014e+00 nan nan
-1.328002073124999924e+03 -3.155084425299036965e+01 -1.550844252990373873e+00 nan nan
-1.326959685312499687e+03 -3.154937583610272966e+01 -1.549375836102731663e+00 nan nan
-1.325917297499999904e+03 -3.154810551343308589e+01 -1.548105513433089442e+00 nan nan
-1.324874909687500121e+03 -3.154712513922707018e+01 -1.547125139227073953e+00 nan nan
-1.323832521874999884e+03 -3.154630020880572516e+01 -1.546300208805730048e+00 nan nan
-1.322790134062499874e+03 -3.154542731180070447e+01 -1.545427311800707582e+00 nan nan
-1.321747746249999864e+03 -3.154481861521288977e+01 -1.544818615212892654e+00 nan nan
-1.320705358437499854e+03 -3.154506225600417935e+01 -1.545062256004184231e+00 nan nan
-1.319662970625000071e+03 -3.154667228216705510e+01 -1.546672282167057544e+00 nan nan
-1.318620582812499606e+03 -3.155008402568983072e+01 -1.550084025689834277e+00 nan nan
-1.317578194999999823e+03 -3.155544744393900913e+01 -1.555447443939013130e+00 nan nan
-1.316535807187499813e+03 -3.156253679751773333e+01 -1.562536797517735998e+00 nan nan
-1.315493419374999803e+03 -3.157090989594350461e+01 -1.570909895943508827e+00 nan nan
-1.314451031562499793e+03 -3.158010965701058836e+01 -1.580109657010592805e+00 nan nan
-1.313408643749999783e+03 -3.158985860603407758e+01 -1.589858606034080468e+00 nan nan
-1.312366255937499773e+03 -3.160012505719361542e+01 -1.600125057193620304e+00 nan nan
-1.311323868124999763e+03 -3.161076434187716799e+01 -1.610764341877169992e+00 nan nan
-1.310281480312499980e+03 -3.162146789882162778e+01 -1.621467898821631559e+00 nan nan
-1.309239092499999970e+03 -3.163213257930926048e+01 -1.632132579309264253e+00 nan nan
-1.308196704687499960e+03 -3.164281492581184096e+01 -1.642814925811845628e+00 nan nan
-1.307154316875000177e+03 -3.165338496777301458e+01 -1.653384967773018577e+00 nan nan
-1.306111929062499939e+03 -3.166365142390009524e+01 -1.663651423900098791e+00 nan nan
-1.305069541249999929e+03 -3.167345062543905598e+01 -1.673450625439059314e+00 nan nan
-1.304027153437500147e+03 -3.168276152523042555e+01 -1.682761525230429767e+00 nan nan
-1.302984765624999682e+03 -3.169169712524134042e+01 -1.691697125241344413e+00 nan nan
-1.301942377812499899e+03 -3.170068702677797390e+01 -1.700687026777978339e+00 nan nan
-1.300899989999999889e+03 -3.171006438348536705e+01 -1.710064383485369044e+00 nan nan
-1.299857602187499879e+03 -3.171979565386194011e+01 -1.719795653861942331e+00 nan nan
-1.298815214374999869e+03 -3.172995244384886959e+01 -1.729952443848874033e+00 nan nan
-1.297772826562499858e+03 -3.174052808342288046e+01 -1.740528083422885119e+00 nan nan
-1.296730438749999848e+03 -3.175142139781626582e+01 -1.751421397816270709e+00 nan nan
-1.295688050937499838e+03 -3.176248386927084866e+01 -1.762483869270851322e+00 nan nan
-1.294645663124999828e+03 -3.177349472348680592e+01 -1.773494723486808144e+00 nan nan
-1.293603275312499818e+03 -3.178417505576958391e+01 -1.784175055769587903e+00 nan nan
-1.292560887499999581e+03 -3.179419618048667218e+01 -1.794196180486676395e+00 nan nan
-1.291518499687499798e+03 -3.180334938842906212e+01 -1.803349388429064115e+00 nan nan
-1.290476111874999788e+03 -3.181137293765953444e+01 -1.811372937659539328e+00 nan nan
-1.289433724062499778e+03 -3.181807501864003385e+01 -1.818075018640035845e+00 nan nan
-1.288391336249999767e+03 -3.182317170989443156e+01 -1.823171709894434445e+00 nan nan
-1.287348948437499985e+03 -3.182663744981233123e+01 -1.826637449812333891e+00 nan nan
-1.286306560624999975e+03 -3.182865862201569485e+01 -1.828658622015697066e+00 nan nan
-1.285264172812500192e+03 -3.182922299026255786e+01 -1.829222990262560078e+00 nan nan
-1.284221784999999954e+03 -3.182852526718186326e+01 -1.828525267181867031e+00 nan nan
-1.283179397187499944e+03 -3.182686632075045452e+01 -1.826866320750457184e+00 nan nan
-1.282137009374999934e+03 -3.182423663344700770e+01 -1.824236633447011702e+00 nan nan
-1.281094621562500151e+03 -3.182051711327195065e+01 -1.820517113271952869e+00 nan nan
-1.280052233749999914e+03 -3.181595624604536710e+01 -1.815956246045370426e+00 nan nan
-1.279009845937499904e+03 -3.181062287004414202e+01 -1.810622870044146016e+00 nan nan
-1.277967458124999894e+03 -3.180441987905336276e+01 -1.804419879053367870e+00 nan nan
-1.276925070312500111e+03 -3.179753131086149054e+01 -1.797531310861493870e+00 nan nan
-1.275882682499999873e+03 -3.179029521411704451e+01 -1.790295214117048284e+00 nan nan
-1.274840294687499863e+03 -3.178315398650595469e+01 -1.783153986505959798e+00 nan nan
-1.273797906874999853e+03 -3.177665289766744294e+01 -1.776652897667445830e+00 nan nan
-1.272755519062499616e+03 -3.177113128627279792e+01 -1.771131286272801475e+00 nan nan
-1.271713131249999833e+03 -3.176673380770105481e+01 -1.766733807701058590e+00 nan nan
-1.270670743437499823e+03 -3.176377085027986524e+01 -1.763770850279870128e+00 nan nan
-1.269628355624999813e+03 -3.176253556690987523e+01 -1.762535566909879670e+00 nan nan
-1.268585967812499803e+03 -3.176323319080606566e+01 -1.763233190806069217e+00 nan nan
-1.267543579999999793e+03 -3.176603298803609832e+01 -1.766032988036102536e+00 nan nan
-1.266501192187499782e+03 -3.177105742158400403e+01 -1.771057421584008473e+00 nan nan
-1.265458804374999772e+03 -3.177827848077278006e+01 -1.778278480772781833e+00 nan nan
-1.264416416562499990e+03 -3.178766291925407117e+01 -1.787662919254074945e+00 nan nan
-1.263374028749999979e+03 -3.179938439736775280e+01 -1.799384397367757904e+00 nan nan
-1.262331640937499969e+03 -3.181341361992230077e+01 -1.813413619922304099e+00 nan nan
-1.261289253125000187e+03 -3.182916776341042464e+01 -1.829167763410426639e+00 nan nan
-1.260246865312499949e+03 -3.184597586802178171e+01 -1.845975868021785704e+00 nan nan
-1.259204477499999939e+03 -3.186352966232816541e+01 -1.863529662328168301e+00 nan nan
-1.258162089687499929e+03 -3.188123131163740354e+01 -1.881231311637406645e+00 nan nan
-1.257119701874999919e+03 -3.189836204138555331e+01 -1.898362041385558419e+00 nan nan
-1.256077314062499909e+03 -3.191464956612745496e+01 -1.914649566127459845e+00 nan nan
-1.255034926249999899e+03 -3.193002451534835728e+01 -1.930024515348361502e+00 nan nan
-1.253992538437499888e+03 -3.194434624585873550e+01 -1.944346245858739275e+00 nan nan
-1.252950150624999878e+03 -3.195746864203061222e+01 -1.957468642030614658e+00 nan nan
-1.251907762812499868e+03 -3.196960401890289205e+01 -1.969604018902896270e+00 nan nan
-1.250865374999999858e+03 -3.198104666589718548e+01 -1.981046665897190362e+00 nan nan
-1.249822987187499848e+03 -3.199184387290007692e+01 -1.991843872900079360e+00 nan nan
-1.248780599374999838e+03 -3.200195976730561398e+01 -2.001959767305616200e+00 nan nan
-1.247738211562499828e+03 -3.201162281127718501e+01 -2.011622811277187228e+00 nan nan
-1.246695823749999818e+03 -3.202093237723995145e+01 -2.020932377239955891e+00 nan nan
-1.245653435937499808e+03 -3.202956788298509849e+01 -2.029567882985099381e+00 nan nan
-1.244611048124999797e+03 -3.203751264213228467e+01 -2.037512642132289109e+00 nan nan
-1.243568660312499787e+03 -3.204494437445125499e+01 -2.044944374451260316e+00 nan nan
-1.242526272499999550e+03 -3.205186162944847439e+01 -2.051861629448480162e+00 nan nan
-1.241483884687499767e+03 -3.205848094266497839e+01 -2.058480942664981939e+00 nan nan
-1.240441496874999984e+03 -3.206495050632666732e+01 -2.064950506326667323e+00 nan nan
-1.239399109062499974e+03 -3.207110010144853618e+01 -2.071100101448541508e+00 nan nan
-1.238356721249999964e+03 -3.207678858657741472e+01 -2.076788586577420936e+00 nan nan
-1.237314333437499954e+03 -3.208219599718258763e+01 -2.082195997182588965e+00 nan nan
-1.236271945624999944e+03 -3.208763517398905663e+01 -2.087635173989057069e+00 nan nan
-1.235229557812500161e+03 -3.209315373504391289e+01 -2.093153735043917330e+00 nan nan
-1.234187169999999924e+03 -3.209868133171919879e+01 -2.098681331719205012e+00 nan nan
-1.233144782187499914e+03 -3.210404642305469736e+01 -2.104046423054703574e+00 nan nan
-1.232102394374999903e+03 -3.210908989749991349e+01 -2.109089897499914379e+00 nan nan
-1.231060006562500121e+03 -3.211368438884402821e+01 -2.113684388844032647e+00 nan nan
-1.230017618749999883e+03 -3.211757736531824747e+01 -2.117577365318250582e+00 nan nan
-1.228975230937499873e+03 -3.212057878242489295e+01 -2.120578782424896502e+00 nan nan
-1.227932843124999863e+03 -3.212265375460365391e+01 -2.122653754603660126e+00 nan nan
-1.226890455312499626e+03 -3.212391100588359905e+01 -2.123911005883603931e+00 nan nan
-1.225848067499999843e+03 -3.212463794156141006e+01 -2.124637941561410059e+00 nan nan
-1.224805679687499833e+03 -3.212510574733521906e+01 -2.125105747335224393e+00 nan nan
-1.223763291874999823e+03 -3.212539486819559897e+01 -2.125394868195603415e+00 nan nan
-1.222720904062499812e+03 -3.212528263533610584e+01 -2.125282635336108505e+00 nan nan
-1.221678516249999802e+03 -3.212447776640846087e+01 -2.124477766408463975e+00 nan nan
-1.220636128437499792e+03 -3.212289260103365507e+01 -2.122892601033655957e+00 nan nan
-1.219593740624999782e+03 -3.212086397046871866e+01 -2.120863970468719106e+00 nan nan
-1.218551352812499772e+03 -3.211901172737601229e+01 -2.119011727376017173e+00 nan nan
-1.217508964999999989e+03 -3.211802134093438355e+01 -2.118021340934385766e+00 nan nan
-1.216466577187499979e+03 -3.211841308638036452e+01 -2.118413086380366295e+00 nan nan
-1.215424189374999969e+03 -3.212048701449178623e+01 -2.120487014491790223e+00 nan nan
-1.214381801562499959e+03 -3.212438656870168074e+01 -2.124386568701681632e+00 nan nan
-1.213339413749999949e+03 -3.213015561726592040e+01 -2.130155617265927059e+00 nan nan
-1.212297025937499939e+03 -3.213774696010478493e+01 -2.137746960104785821e+00 nan nan
-1.211254638124999929e+03 -3.214691180374542512e+01 -2.146911803745431335e+00 nan nan
-1.210212250312499918e+03 -3.215744109089767022e+01 -2.157441090897673774e+00 nan nan
-1.209169862500000136e+03 -3.216927835288133508e+01 -2.169278352881336414e+00 nan nan
-1.208127474687499898e+03 -3.218227726464427718e+01 -2.182277264644280734e+00 nan nan
-1.207085086874999888e+03 -3.219610727938040640e+01 -2.196107279380410393e+00 nan nan
-1.206042699062499878e+03 -3.221075080850681616e+01 -2.210750808506817933e+00 nan nan
-1.205000311250000095e+03 -3.222637829469324089e+01 -2.226378294693247106e+00 nan nan
-1.203957923437499858e+03 -3.224290023633091806e+01 -2.242900236330919395e+00 nan nan
-1.202915535624999848e+03 -3.225989097921707582e+01 -2.259890979217075824e+00 nan nan
-1.201873147812499838e+03 -3.227685730254233221e+01 -2.276857302542336647e+00 nan nan
-1.200830759999999827e+03 -3.229337699800426975e+01 -2.293376998004275080e+00 nan nan
-1.199788372187499817e+03 -3.230906683711088334e+01 -2.309066837110886450e+00 nan nan
-1.198745984374999807e+03 -3.232382161210894367e+01 -2.323821612108948553e+00 nan nan
-1.197703596562499797e+03 -3.233776044135300509e+01 -2.337760441353007312e+00 nan nan
-1.196661208749999560e+03 -3.235068318092159245e+01 -2.350683180921596893e+00 nan nan
-1.195618820937499777e+03 -3.236215892221506607e+01 -2.362158922215069179e+00 nan nan
-1.194576433124999994e+03 -3.237195770262886185e+01 -2.371957702628862297e+00 nan nan
-1.193534045312499984e+03 -3.238010020748126294e+01 -2.380100207481267383e+00 nan nan
-1.192491657499999747e+03 -3.238686480786819288e+01 -2.386864807868193772e+00 nan nan
-1.191449269687499964e+03 -3.239271386510257855e+01 -2.392713865102579440e+00 nan nan
-1.190406881874999954e+03 -3.239799913959056710e+01 -2.397999139590573758e+00 nan nan
-1.189364494062499944e+03 -3.240292511817784771e+01 -2.402925118177849484e+00 nan nan
-1.188322106249999933e+03 -3.240792901707809648e+01 -2.407929017078097811e+00 nan nan
-1.187279718437499923e+03 -3.241342059870386549e+01 -2.413420598703868603e+00 nan nan
-1.186237330624999913e+03 -3.241941532014818961e+01 -2.419415320148190496e+00 nan nan
-1.185194942812500130e+03 -3.242576632303881468e+01 -2.425766323038816452e+00 nan nan
-1.184152554999999893e+03 -3.243256536305541005e+01 -2.432565363055410490e+00 nan nan
-1.183110167187499883e+03 -3.243992484607427684e+01 -2.439924846074282172e+00 nan nan
-1.182067779374999873e+03 -3.244810267631155654e+01 -2.448102676311556980e+00 nan nan
-1.181025391562500090e+03 -3.245758015294624954e+01 -2.457580152946249985e+00 nan nan
-1.179983003749999853e+03 -3.246880180720766162e+01 -2.468801807207661625e+00 nan nan
-1.178940615937499842e+03 -3.248169883405567759e+01 -2.481698834055679370e+00 nan nan
-1.177898228124999832e+03 -3.249604066766404742e+01 -2.496040667664051860e+00 nan nan
-1.176855840312499822e+03 -3.251143887572062852e+01 -2.511438875720635178e+00 nan nan
-1.175813452499999812e+03 -3.252734849636831171e+01 -2.527348496368313935e+00 nan nan
-1.174771064687499802e+03 -3.254332163418411028e+01 -2.543321634184110724e+00 nan nan
-1.173728676874999792e+03 -3.255901735200173874e+01 -2.559017352001743184e+00 nan nan
-1.172686289062499782e+03 -3.257404929681852224e+01 -2.574049296818526678e+00 nan nan
-1.171643901249999999e+03 -3.258815572904606483e+01 -2.588155729046065723e+00 nan nan
-1.170601513437499989e+03 -3.260128448687290614e+01 -2.601284486872907920e+00 nan nan
-1.169559125624999979e+03 -3.261308841699795380e+01 -2.613088416997953800e+00 nan nan
-1.168516737812499969e+03 -3.262320762856806056e+01 -2.623207628568064997e+00 nan nan
-1.167474349999999959e+03 -3.263174017289557582e+01 -2.631740172895582930e+00 nan nan
-1.166431962187499721e+03 -3.263884234367487380e+01 -2.638842343674880020e+00 nan nan
-1.165389574374999938e+03 -3.264447363313064443e+01 -2.644473633130647983e+00 nan nan
-1.164347186562499928e+03 -3.264866385338535082e+01 -2.648663853385350819e+00 nan nan
-1.163304798750000145e+03 -3.265163561742089371e+01 -2.651635617420895485e+00 nan nan
-1.162262410937499908e+03 -3.265405187087497296e+01 -2.654051870874975183e+00 nan nan
-1.161220023124999898e+03 -3.265688897769662447e+01 -2.656888977696629350e+00 nan nan
-1.160177635312499888e+03 -3.266086900687373884e+01 -2.660869006873744613e+00 nan nan
-1.159135247500000105e+03 -3.266645031394573806e+01 -2.666450313945740280e+00 nan nan
-1.158092859687499868e+03 -3.267372943177032596e+01 -2.673729431770325959e+00 nan nan
-1.157050471874999857e+03 -3.268257797012099530e+01 -2.682577970121001076e+00 nan nan
-1.156008084062499847e+03 -3.269320605943288882e+01 -2.693206059432892374e+00 nan nan
-1.154965696250000065e+03 -3.270590492580808473e+01 -2.705904925808084727e+00 nan nan
-1.153923308437499827e+03 -3.272057275553829925e+01 -2.720572755538303245e+00 nan nan
-1.152880920624999817e+03 -3.273676839332255639e+01 -2.736768393322559056e+00 nan nan
-1.151838532812499807e+03 -3.275401115149880127e+01 -2.754011151498807486e+00 nan nan
-1.150796144999999797e+03 -3.277207019220994511e+01 -2.772070192209949102e+00 nan nan
-1.149753757187499787e+03 -3.279100790605533433e+01 -2.791007906055334775e+00 nan nan
-1.148711369374999776e+03 -3.281084182181542275e+01 -2.810841821815428521e+00 nan nan
-1.147668981562499994e+03 -3.283130412937565268e+01 -2.831304129375653567e+00 nan nan
-1.146626593749999984e+03 -3.285187804482481511e+01 -2.851878044824819991e+00 nan nan
-1.145584205937499974e+03 -3.287212076633320379e+01 -2.872120766333206454e+00 nan nan
-1.144541818124999963e+03 -3.289197678331723296e+01 -2.891976783317238731e+00 nan nan
-1.143499430312499953e+03 -3.291114176850081918e+01 -2.911141768500819182e+00 nan nan
-1.142457042499999943e+03 -3.292926900082929365e+01 -2.929269000829298975e+00 nan nan
-1.141414654687499933e+03 -3.294618995066527134e+01 -2.946189950665274004e+00 nan nan
-1.140372266874999923e+03 -3.296169251130599065e+01 -2.961692511305995090e+00 nan nan
-1.139329879062499913e+03 -3.297550526008487992e+01 -2.975505260084879922e+00 nan nan
-1.138287491249999903e+03 -3.298748552057744376e+01 -2.987485520577444209e+00 nan nan
-1.137245103437499893e+03 -3.299739257094866929e+01 -2.997392570948671953e+00 nan nan
-1.136202715624999882e+03 -3.300545922335554394e+01 -3.005459223355544829e+00 nan nan
-1.135160327812500100e+03 -3.301224029634632018e+01 -3.012240296346325508e+00 nan nan
-1.134117939999999862e+03 -3.301802560912611284e+01 -3.018025609126115061e+00 nan nan
-1.133075552187499852e+03 -3.302293195218002353e+01 -3.022931952180024417e+00 nan nan
-1.132033164374999842e+03 -3.302705880134943328e+01 -3.027058801349439943e+00 nan nan
-1.130990776562499832e+03 -3.303078969431164325e+01 -3.030789694311643245e+00 nan nan
-1.129948388749999822e+03 -3.303446245878240006e+01 -3.034462458782401839e+00 nan nan
-1.128906000937499812e+03 -3.303832124241972679e+01 -3.038321242419729007e+00 nan nan
-1.127863613124999802e+03 -3.304271206802351912e+01 -3.042712068023525340e+00 nan nan
-1.126821225312499791e+03 -3.304781207407914678e+01 -3.047812074079152556e+00 nan nan
-1.125778837499999781e+03 -3.305383742755834220e+01 -3.053837427558345752e+00 nan nan
-1.124736449687499999e+03 -3.306114985095318559e+01 -3.061149850953187812e+00 nan nan
-1.123694061874999989e+03 -3.306978210165091525e+01 -3.069782101650922357e+00 nan nan
-1.122651674062499978e+03 -3.307946343439681414e+01 -3.079463434396819910e+00 nan nan
-1.121609286249999968e+03 -3.308994349963213466e+01 -3.089943499632138213e+00 nan nan
-1.120566898437499731e+03 -3.310080710431343221e+01 -3.100807104313438867e+00 nan nan
-1.119524510624999948e+03 -3.311162077365401046e+01 -3.111620773654011352e+00 nan nan
-1.118482122812499938e+03 -3.312232745659908062e+01 -3.122327456599087281e+00 nan nan
-1.117439734999999928e+03 -3.313296188168573764e+01 -3.132961881685744299e+00 nan nan
-1.116397347187499690e+03 -3.314356515567911998e+01 -3.143565155679121759e+00 nan nan
-1.115354959374999908e+03 -3.315405619394636005e+01 -3.154056193946363607e+00 nan nan
-1.114312571562499897e+03 -3.316423042382739084e+01 -3.164230423827395278e+00 nan nan
-1.113270183749999887e+03 -3.317428884479508611e+01 -3.174288844795090103e+00 nan nan
-1.112227795937499877e+03 -3.318467383628659206e+01 -3.184673836286592952e+00 nan nan
-1.111185408124999867e+03 -3.319585505675569692e+01 -3.195855056755700474e+00 nan nan
-1.110143020312500084e+03 -3.320791853169172470e+01 -3.207918531691729136e+00 nan nan
-1.109100632500000074e+03 -3.322076105899940757e+01 -3.220761058999408455e+00 nan nan
-1.108058244687499837e+03 -3.323459174154743323e+01 -3.234591741547434562e+00 nan nan
-1.107015856874999827e+03 -3.324935692699339995e+01 -3.249356926993403061e+00 nan nan
-1.105973469062499817e+03 -3.326490585303556458e+01 -3.264905853035570349e+00 nan nan
-1.104931081250000034e+03 -3.328122983343359920e+01 -3.281229833433605414e+00 nan nan
-1.103888693437499796e+03 -3.329834005820084286e+01 -3.298340058200845082e+00 nan nan
-1.102846305624999786e+03 -3.331617768005718716e+01 -3.316177680057192045e+00 nan nan
-1.101803917812500003e+03 -3.333458551916661605e+01 -3.334585519166620049e+00 nan nan
-1.100761529999999993e+03 -3.335337934860709908e+01 -3.353379348607105737e+00 nan nan
-1.099719142187499983e+03 -3.337248167566405499e+01 -3.372481675664055434e+00 nan nan
-1.098676754374999973e+03 -3.339191927893330103e+01 -3.391919278933307247e+00 nan nan
-1.097634366562499963e+03 -3.341179869217901199e+01 -3.411798692179017323e+00 nan nan
-1.096591978749999953e+03 -3.343178649823120452e+01 -3.431786498231209848e+00 nan nan
-1.095549590937499943e+03 -3.345113362954536740e+01 -3.451133629545368287e+00 nan nan
-1.094507203124999933e+03 -3.346956667690665199e+01 -3.469566676906658653e+00 nan nan
-1.093464815312499923e+03 -3.348701623109115388e+01 -3.487016231091160545e+00 nan nan
-1.092422427499999912e+03 -3.350322098358785183e+01 -3.503220983587852722e+00 nan nan
-1.091380039687499902e+03 -3.351801577981920843e+01 -3.518015779819212430e+00 nan nan
-1.090337651874999892e+03 -3.353123226486155772e+01 -3.531232264861561276e+00 nan nan
-1.089295264062499882e+03 -3.354275748298736204e+01 -3.542757482987367812e+00 nan nan
-1.088252876249999872e+03 -3.355279929996356714e+01 -3.552799299963572022e+00 nan nan
-1.087210488437500089e+03 -3.356178435012301264e+01 -3.561784350123018861e+00 nan nan
-1.086168100624999852e+03 -3.357004423227934353e+01 -3.570044232279346641e+00 nan nan
-1.085125712812499842e+03 -3.357792928636781937e+01 -3.577929286367822925e+00 nan nan
-1.084083324999999832e+03 -3.358564354505943328e+01 -3.585643545059435944e+00 nan nan
-1.083040937187500049e+03 -3.359350021588963386e+01 -3.593500215889640526e+00 nan nan
-1.081998549374999811e+03 -3.360207368473292178e+01 -3.602073684732928438e+00 nan nan
-1.080956161562499801e+03 -3.361204506813523807e+01 -3.612045068135243397e+00 nan nan
-1.079913773749999791e+03 -3.362345426564360196e+01 -3.623454265643606842e+00 nan nan
-1.078871385937500008e+03 -3.363633760872257028e+01 -3.636337608722572057e+00 nan nan
-1.077828998124999998e+03 -3.365126691457066954e+01 -3.651266914570673094e+00 nan nan
-1.076786610312499988e+03 -3.366890071182764643e+01 -3.668900711827649985e+00 nan nan
-1.075744222499999978e+03 -3.368949009022515639e+01 -3.689490090225156393e+00 nan nan
-1.074701834687499968e+03 -3.371268897180804203e+01 -3.712688971808045579e+00 nan nan
-1.073659446874999958e+03 -3.373802563593120851e+01 -3.738025635931212065e+00 nan nan
-1.072617059062499948e+03 -3.376543461151928227e+01 -3.765434611519288488e+00 nan nan
-1.071574671249999938e+03 -3.379435132854306545e+01 -3.794351328543069446e+00 nan nan
-1.070532283437499700e+03 -3.382368119830091047e+01 -3.823681198300917128e+00 nan nan
-1.069489895624999917e+03 -3.385281737848561789e+01 -3.852817378485621891e+00 nan nan
-1.068447507812499907e+03 -3.388128965376560586e+01 -3.881289653765606307e+00 nan nan
-1.067405119999999897e+03 -3.390851699394431051e+01 -3.908516993944315843e+00 nan nan
-1.066362732187499887e+03 -3.393416962221743916e+01 -3.934169622217439599e+00 nan nan
-1.065320344374999650e+03 -3.395810884147666542e+01 -3.958108841476668083e+00 nan nan
-1.064277956562499867e+03 -3.398006313220998464e+01 -3.980063132209989085e+00 nan nan
-1.063235568749999857e+03 -3.399934747468626739e+01 -3.999347474686268722e+00 nan nan
-1.062193180937499847e+03 -3.401552328959169103e+01 -4.015523289591692802e+00 nan nan
-1.061150793125000064e+03 -3.402849626477317457e+01 -4.028496264773180791e+00 nan nan
-1.060108405312499826e+03 -3.403812596778666233e+01 -4.038125967786665882e+00 nan nan
-1.059066017500000044e+03 -3.404427955579065923e+01 -4.044279555790661895e+00 nan nan
-1.058023629687500033e+03 -3.404704331225669023e+01 -4.047043312256693781e+00 nan nan
-1.056981241875000023e+03 -3.404665232057265456e+01 -4.046652320572659001e+00 nan nan
-1.055938854062499786e+03 -3.404367888426824607e+01 -4.043678884268253171e+00 nan nan
-1.054896466249999776e+03 -3.403901318846885005e+01 -4.039013188468850934e+00 nan nan
-1.053854078437499993e+03 -3.403335709776910534e+01 -4.033357097769110666e+00 nan nan
-1.052811690624999983e+03 -3.402751848504402687e+01 -4.027518485044033092e+00 nan nan
-1.051769302812499973e+03 -3.402247895591866467e+01 -4.022478955918665555e+00 nan nan
-1.050726914999999735e+03 -3.401927737077338065e+01 -4.019277370773381541e+00 nan nan
-1.049684527187499953e+03 -3.401859174511466222e+01 -4.018591745114665770e+00 nan nan
-1.048642139374999942e+03 -3.402077637694855383e+01 -4.020776376948559161e+00 nan nan
-1.047599751562499932e+03 -3.402656963518427347e+01 -4.026569635184279683e+00 nan nan
-1.046557363749999695e+03 -3.403643185026393070e+01 -4.036431850263936028e+00 nan nan
-1.045514975937499912e+03 -3.405056534896197462e+01 -4.050565348961980838e+00 nan nan
-1.044472588124999902e+03 -3.406900469679782617e+01 -4.069004696797828835e+00 nan nan
-1.043430200312499892e+03 -3.409159602626750285e+01 -4.091596026267509068e+00 nan nan
-1.042387812499999882e+03 -3.411835220835526172e+01 -4.118352208355263500e+00 nan nan
-1.041345424687499872e+03 -3.414892843360881614e+01 -4.148928433608817912e+00 nan nan
-1.040303036874999862e+03 -3.418239049959542797e+01 -4.182390499595434186e+00 nan nan
-1.039260649062499851e+03 -3.421830450917610023e+01 -4.218304509176102890e+00 nan nan
-1.038218261249999841e+03 -3.425667462356684467e+01 -4.256674623566849114e+00 nan nan
-1.037175873437500059e+03 -3.429674409876157881e+01 -4.296744098761578812e+00 nan nan
-1.036133485624999821e+03 -3.433743463468362478e+01 -4.337434634683629220e+00 nan nan
-1.035091097812500038e+03 -3.437821072642410769e+01 -4.378210726424112131e+00 nan nan
-1.034048710000000028e+03 -3.441915946491591427e+01 -4.419159464915916047e+00 nan nan
-1.033006322187500018e+03 -3.446001571342537062e+01 -4.460015713425370620e+00 nan nan
-1.031963934375000008e+03 -3.450010251820584273e+01 -4.500102518205842728e+00 nan nan
-1.030921546562499771e+03 -3.453932688090750247e+01 -4.539326880907508688e+00 nan nan
-1.029879158749999988e+03 -3.457791721124912243e+01 -4.577917211249127760e+00 nan nan
-1.028836770937499978e+03 -3.461557917999245859e+01 -4.615579179992463921e+00 nan nan
-1.027794383124999968e+03 -3.465210864257083756e+01 -4.652108642570841113e+00 nan nan
-1.026751995312499957e+03 -3.468776169984429458e+01 -4.687761699844300800e+00 nan nan
-1.025709607499999947e+03 -3.472242958312014594e+01 -4.722429583120150376e+00 nan nan
-1.024667219687499710e+03 -3.475566267817409738e+01 -4.755662678174097380e+00 nan nan
-1.023624831875000041e+03 -3.478752354854076856e+01 -4.787523548540775664e+00 nan nan
-1.022582444062499917e+03 -3.481839830213426978e+01 -4.818398302134272448e+00 nan nan
-1.021540056249999907e+03 -3.484851738399360244e+01 -4.848517383993605101e+00 nan nan
-1.020497668437499783e+03 -3.487811807611962678e+01 -4.878118076119627666e+00 nan nan
-1.019455280624999773e+03 -3.490740606255064193e+01 -4.907406062550648151e+00 nan nan
-1.018412892812499877e+03 -3.493663845591930084e+01 -4.936638455919307056e+00 nan nan
-1.017370504999999866e+03 -3.496598317360102470e+01 -4.965983173601029144e+00 nan nan
-1.016328117187499743e+03 -3.499551360019047763e+01 -4.995513600190479409e+00 nan nan
-1.015285729374999619e+03 -3.502535147717302522e+01 -5.025351477173031434e+00 nan nan
-1.014243341562499950e+03 -3.505563238666186976e+01 -5.055632386661869759e+00 nan nan
-1.013200953749999940e+03 -3.508661713562525364e+01 -5.086617135625255415e+00 nan nan
-1.012158565937500043e+03 -3.511820872485518663e+01 -5.118208724855187519e+00 nan nan
-1.011116178125000033e+03 -3.515052588534288702e+01 -5.150525885342887022e+00 nan nan
-1.010073790312499909e+03 -3.518388625963308414e+01 -5.183886259633089466e+00 nan nan
-1.009031402500000127e+03 -3.521869822810138828e+01 -5.218698228101392722e+00 nan nan
-1.007989014687500003e+03 -3.525489757419794046e+01 -5.254897574197944010e+00 nan nan
-1.006946626874999993e+03 -3.529135290204893494e+01 -5.291352902048941154e+00 nan nan
-1.005904239062499869e+03 -3.532704255738295274e+01 -5.327042557382956289e+00 nan nan
-1.004861851249999745e+03 -3.536151421368909098e+01 -5.361514213689093644e+00 nan nan
-1.003819463437500076e+03 -3.539450440707817336e+01 -5.394504407078179575e+00 nan nan
-1.002777075624999952e+03 -3.542620870870397454e+01 -5.426208708703981642e+00 nan nan
-1.001734687812499942e+03 -3.545690685993680802e+01 -5.456906859936812459e+00 nan nan
-1.000692299999999818e+03 -3.548670066538240775e+01 -5.486700665382409525e+00 nan nan
-9.996499121874999219e+02 -3.551598050892978620e+01 -5.515980508929790638e+00 nan nan
-9.986075243749999117e+02 -3.554523556761210301e+01 -5.545235567612104788e+00 nan nan
-9.975651365624999016e+02 -3.557440357372180273e+01 -5.574403573721803618e+00 nan nan
-9.965227487499997778e+02 -3.560350913178343291e+01 -5.603509131783439123e+00 nan nan
-9.954803609374998814e+02 -3.563274683479940563e+01 -5.632746834799405633e+00 nan nan
-9.944379731249997576e+02 -3.566227315145812327e+01 -5.662273151458125930e+00 nan nan
-9.933955853124999749e+02 -3.569216841998113665e+01 -5.692168419981141980e+00 nan nan
-9.923531974999998511e+02 -3.572234120979864258e+01 -5.722341209798642581e+00 nan nan
-9.913108096874999546e+02 -3.575236137865829278e+01 -5.752361378658297220e+00 nan nan
-9.902684218749998308e+02 -3.578177558772211597e+01 -5.781775587722122189e+00 nan nan
-9.892260340625000481e+02 -3.581020177015721373e+01 -5.810201770157218171e+00 nan nan
-9.881836462499999243e+02 -3.583779654999396769e+01 -5.837796549993973905e+00 nan nan
-9.871412584375000279e+02 -3.586497623743265706e+01 -5.864976237432662387e+00 nan nan
-9.860988706249999041e+02 -3.589166760164319214e+01 -5.891667601643194807e+00 nan nan
-9.850564828125000076e+02 -3.591795629120498035e+01 -5.917956291204985675e+00 nan nan
-9.840140949999998838e+02 -3.594426685809182231e+01 -5.944266858091823202e+00 nan nan
-9.829717071874999874e+02 -3.597075631507794924e+01 -5.970756315077954568e+00 nan nan
-9.819293193749999773e+02 -3.599737544026519487e+01 -5.997375440265198421e+00 nan nan
-9.808869315624998535e+02 -3.602395622802346509e+01 -6.023956228023470416e+00 nan nan
-9.798445437499999571e+02 -3.605030449090019573e+01 -6.050304490900200172e+00 nan nan
-9.788021559375001743e+02 -3.607667897391226575e+01 -6.076678973912272852e+00 nan nan
-9.777597681250000505e+02 -3.610336833586437422e+01 -6.103368335864377769e+00 nan nan
-9.767173803124999267e+02 -3.613030354294284763e+01 -6.130303542942854733e+00 nan nan
-9.756749924999999166e+02 -3.615742110207835935e+01 -6.157421102078365571e+00 nan nan
-9.746326046874997928e+02 -3.618488541921436052e+01 -6.184885419214366742e+00 nan nan
-9.735902168750000101e+02 -3.621298571546684286e+01 -6.212985715466849079e+00 nan nan
-9.725478290624998863e+02 -3.624151506517846855e+01 -6.241515065178470323e+00 nan nan
-9.715054412499998762e+02 -3.627001616533635087e+01 -6.270016165336350866e+00 nan nan
-9.704630534374997524e+02 -3.629819028404068604e+01 -6.298190284040690479e+00 nan nan
-9.694206656249998559e+02 -3.632576910795178549e+01 -6.325769107951785486e+00 nan nan
-9.683782778124999595e+02 -3.635281426780083081e+01 -6.352814267800832582e+00 nan nan
-9.673358899999999494e+02 -3.637967955231607675e+01 -6.379679552316079416e+00 nan nan
-9.662935021874998256e+02 -3.640699874688120019e+01 -6.406998746881201967e+00 nan nan
-9.652511143749997018e+02 -3.643548618515916360e+01 -6.435486185159169814e+00 nan nan
-9.642087265624999191e+02 -3.646554716303697319e+01 -6.465547163036974965e+00 nan nan
-9.631663387499999089e+02 -3.649724518543770557e+01 -6.497245185437710013e+00 nan nan
-9.621239509374998988e+02 -3.653070656561389740e+01 -6.530706565613900061e+00 nan nan
-9.610815631250000024e+02 -3.656590530734738564e+01 -6.565905307347389197e+00 nan nan
-9.600391753124998786e+02 -3.660287397053510716e+01 -6.602873970535109827e+00 nan nan
-9.589967874999997548e+02 -3.664117997288580142e+01 -6.641179972885807636e+00 nan nan
-9.579543996874999721e+02 -3.667997594011010420e+01 -6.679975940110107757e+00 nan nan
-9.569120118750000756e+02 -3.671920756741273806e+01 -6.719207567412743387e+00 nan nan
-9.558696240624999518e+02 -3.675886261207056549e+01 -6.758862612070572595e+00 nan nan
-9.548272362499998280e+02 -3.679856111045769040e+01 -6.798561110457695733e+00 nan nan
-9.537848484374999316e+02 -3.683795578647124103e+01 -6.837955786471246356e+00 nan nan
-9.527424606249999215e+02 -3.687652943533814209e+01 -6.876529435338142981e+00 nan nan
-9.517000728124999114e+02 -3.691412895055276522e+01 -6.914128950552766995e+00 nan nan
-9.506576849999999013e+02 -3.695090960254862722e+01 -6.950909602548630772e+00 nan nan
-9.496152971874998912e+02 -3.698666652081367801e+01 -6.986666520813678005e+00 nan nan
-9.485729093749997674e+02 -3.702125767849567239e+01 -7.021257678495678611e+00 nan nan
-9.475305215624999846e+02 -3.705461694350023549e+01 -7.054616943500238158e+00 nan nan
-9.464881337499998608e+02 -3.708607725371464880e+01 -7.086077253714655022e+00 nan nan
-9.454457459374999644e+02 -3.711505899182286328e+01 -7.115058991822863277e+00 nan nan
-9.444033581249998406e+02 -3.714175483413293932e+01 -7.141754834132944652e+00 nan nan
-9.433609703125000578e+02 -3.716603691087101424e+01 -7.166036910871016907e+00 nan nan
-9.423185824999999340e+02 -3.718774194820268519e+01 -7.187741948202686970e+00 nan nan
-9.412761946874999239e+02 -3.720774842873100141e+01 -7.207748428731002299e+00 nan nan
-9.402338068749998001e+02 -3.722639114576773522e+01 -7.226391145767737889e+00 nan nan
-9.391914190625000174e+02 -3.724327740922336716e+01 -7.243277409223373375e+00 nan nan
-9.381490312499998936e+02 -3.725810120981676477e+01 -7.258101209816764765e+00 nan nan
-9.371066434374997698e+02 -3.727056759114402240e+01 -7.270567591144025066e+00 nan nan
-9.360642556249999870e+02 -3.728085027577142796e+01 -7.280850275771431512e+00 nan nan
-9.350218678124999769e+02 -3.728948638793868042e+01 -7.289486387938683087e+00 nan nan
-9.339794799999999668e+02 -3.729693995358390879e+01 -7.296939953583915006e+00 nan nan
-9.329370921875001841e+02 -3.730388058440984622e+01 -7.303880584409852439e+00 nan nan
-9.318947043750000603e+02 -3.731137548630049139e+01 -7.311375486300492277e+00 nan nan
-9.308523165624999365e+02 -3.732026167814135675e+01 -7.320261678141362083e+00 nan nan
-9.298099287499999264e+02 -3.733065064911063047e+01 -7.330650649110636685e+00 nan nan
-9.287675409374998026e+02 -3.734252895623431812e+01 -7.342528956234324333e+00 nan nan
-9.277251531250000198e+02 -3.735628915985147103e+01 -7.356289159851471915e+00 nan nan
-9.266827653124998960e+02 -3.737185056960633034e+01 -7.371850569606333892e+00 nan nan
-9.256403774999998859e+02 -3.738879948755553784e+01 -7.388799487555543166e+00 nan nan
-9.245979896874997621e+02 -3.740731204914799690e+01 -7.407312049148000455e+00 nan nan
-9.235556018749998657e+02 -3.742763696029979315e+01 -7.427636960299794922e+00 nan nan
-9.225132140624998556e+02 -3.744917026032265284e+01 -7.449170260322658166e+00 nan nan
-9.214708262499999591e+02 -3.747076781549920810e+01 -7.470767815499208986e+00 nan nan
-9.204284384374998353e+02 -3.749114014584218069e+01 -7.491140145842180686e+00 nan nan
-9.193860506249999389e+02 -3.750951499895832342e+01 -7.509514998958327858e+00 nan nan
-9.183436628124998151e+02 -3.752632422096667852e+01 -7.526324220966682077e+00 nan nan
-9.173012749999999187e+02 -3.754221602244658129e+01 -7.542216022446581292e+00 nan nan
-9.162588871874999086e+02 -3.755600645121343462e+01 -7.556006451213440833e+00 nan nan
-9.152164993749997848e+02 -3.756624943448229459e+01 -7.566249434482300806e+00 nan nan
-9.141741115624998884e+02 -3.757220184717521505e+01 -7.572201847175215050e+00 nan nan
-9.131317237499999919e+02 -3.757417426417616468e+01 -7.574174264176170013e+00 nan nan
-9.120893359374998681e+02 -3.757280061060320264e+01 -7.572800610603206195e+00 nan nan
-9.110469481250000854e+02 -3.756798446174943962e+01 -7.567984461749444058e+00 nan nan
-9.100045603124999616e+02 -3.755964132784010445e+01 -7.559641327840106229e+00 nan nan
-9.089621724999998378e+02 -3.754810567076442140e+01 -7.548105670764425845e+00 nan nan
-9.079197846875000550e+02 -3.753419980175623749e+01 -7.534199801756238379e+00 nan nan
-9.068773968750000449e+02 -3.751887859550494397e+01 -7.518878595504946638e+00 nan nan
-9.058350090624999211e+02 -3.750269668604125428e+01 -7.502696686041260499e+00 nan nan
-9.047926212499999110e+02 -3.748643343157013419e+01 -7.486433431570135966e+00 nan nan
-9.037502334374999009e+02 -3.746977230506172418e+01 -7.469772305061725071e+00 nan nan
-9.027078456249998908e+02 -3.745245428660678755e+01 -7.452454286606790212e+00 nan nan
-9.016654578124999944e+02 -3.743511987538208530e+01 -7.435119875382086185e+00 nan nan
-9.006230699999998706e+02 -3.741743183031524467e+01 -7.417431830315245556e+00 nan nan
-8.995806821874998604e+02 -3.739877310942959809e+01 -7.398773109429599870e+00 nan nan
-8.985382943749998503e+02 -3.738006588786022633e+01 -7.380065887860226326e+00 nan nan
-8.974959065625000676e+02 -3.736301834483418816e+01 -7.363018344834189044e+00 nan nan
-8.964535187499999438e+02 -3.734926928138882829e+01 -7.349269281388830954e+00 nan nan
-8.954111309374999337e+02 -3.733931843488512214e+01 -7.339318434885126585e+00 nan nan
-8.943687431249998099e+02 -3.733265479537053722e+01 -7.332654795370540768e+00 nan nan
-8.933263553124996861e+02 -3.732919258302604248e+01 -7.329192583026045149e+00 nan nan
-8.922839674999999033e+02 -3.732942480387772832e+01 -7.329424803877732764e+00 nan nan
-8.912415796874998932e+02 -3.733394550128245015e+01 -7.333945501282451929e+00 nan nan
-8.901991918749997694e+02 -3.734287431618124486e+01 -7.342874316181249306e+00 nan nan
-8.891568040624999867e+02 -3.735618707513921777e+01 -7.356187075139223097e+00 nan nan
-8.881144162499998629e+02 -3.737320807133633593e+01 -7.373208071336339486e+00 nan nan
-8.870720284374998528e+02 -3.739257562198267237e+01 -7.392575621982672374e+00 nan nan
-8.860296406250000700e+02 -3.741334130864562013e+01 -7.413341308645624572e+00 nan nan
-8.849872528125000599e+02 -3.743542959096944145e+01 -7.435429590969441449e+00 nan nan
-8.839448649999999361e+02 -3.745748381874415145e+01 -7.457483818744152337e+00 nan nan
-8.829024771874998123e+02 -3.747756914199440814e+01 -7.477569141994414359e+00 nan nan
-8.818600893750000296e+02 -3.749415470366656677e+01 -7.494154703666572104e+00 nan nan
-8.808177015624999058e+02 -3.750654858791963875e+01 -7.506548587919643190e+00 nan nan
-8.797753137499998957e+02 -3.751382549792911192e+01 -7.513825497929117248e+00 nan nan
-8.787329259374997719e+02 -3.751434380850174932e+01 -7.514343808501751099e+00 nan nan
-8.776905381249999891e+02 -3.750556612807038448e+01 -7.505566128070385368e+00 nan nan
-8.766481503124998653e+02 -3.748583702608493695e+01 -7.485837026084939616e+00 nan nan
-8.756057624999999689e+02 -3.745491709317396101e+01 -7.454917093173967224e+00 nan nan
-8.745633746874998451e+02 -3.741431936156662630e+01 -7.414319361566632516e+00 nan nan
-8.735209868749999487e+02 -3.736603764977672881e+01 -7.366037649776730589e+00 nan nan
-8.724785990624999386e+02 -3.731049042059525789e+01 -7.310490420595257888e+00 nan nan
-8.714362112500000421e+02 -3.724747251445262464e+01 -7.247472514452627301e+00 nan nan
-8.703938234374999183e+02 -3.717721555661590571e+01 -7.177215556615906600e+00 nan nan
-8.693514356249999082e+02 -3.710024596234283223e+01 -7.100245962342837558e+00 nan nan
-8.683090478124997844e+02 -3.701828560918706756e+01 -7.018285609187072005e+00 nan nan
-8.672666600000000017e+02 -3.693237885412106891e+01 -6.932378854121074241e+00 nan nan
-8.662242721874998779e+02 -3.684302877684429234e+01 -6.843028776844292338e+00 nan nan
-8.651818843749997541e+02 -3.675029873770475319e+01 -6.750298737704753194e+00 nan nan
-8.641394965624997440e+02 -3.665455793955291597e+01 -6.654557939552917745e+00 nan nan
-8.630971087500000749e+02 -3.655807217507810947e+01 -6.558072175078113908e+00 nan nan
-8.620547209374999511e+02 -3.646396604474418979e+01 -6.463966044744193340e+00 nan nan
-8.610123331250000547e+02 -3.637489326317439264e+01 -6.374893263174393532e+00 nan nan
-8.599699453125000446e+02 -3.629311345196026650e+01 -6.293113451960270055e+00 nan nan
-8.589275574999999208e+02 -3.621981708378797293e+01 -6.219817083787973822e+00 nan nan
-8.578851696874999107e+02 -3.615457566668477085e+01 -6.154575666684771740e+00 nan nan
-8.568427818750001279e+02 -3.609521709319714233e+01 -6.095217093197143221e+00 nan nan
-8.558003940625000041e+02 -3.604045154647882043e+01 -6.040451546478823985e+00 nan nan
-8.547580062499998803e+02 -3.598960089282863350e+01 -5.989600892828635281e+00 nan nan
-8.537156184374998702e+02 -3.594174596015413670e+01 -5.941745960154138473e+00 nan nan
-8.526732306249997464e+02 -3.589577576054949049e+01 -5.895775760549494926e+00 nan nan
-8.516308428125000773e+02 -3.584938420533936920e+01 -5.849384205339374532e+00 nan nan
-8.505884549999999535e+02 -3.579930395935233634e+01 -5.799303959352339000e+00 nan nan
-8.495460671874999434e+02 -3.574299041353297923e+01 -5.742990413532981897e+00 nan nan
-8.485036793749998196e+02 -3.567882966914805820e+01 -5.678829669148065307e+00 nan nan
-8.474612915624999232e+02 -3.560518121087017107e+01 -5.605181210870174624e+00 nan nan
-8.464189037499999131e+02 -3.552062309817617347e+01 -5.520623098176180577e+00 nan nan
-8.453765159374999030e+02 -3.542494243337630166e+01 -5.424942433376305218e+00 nan nan
-8.443341281249997792e+02 -3.531910467891265881e+01 -5.319104678912659701e+00 nan nan
-8.432917403124996554e+02 -3.520335787383906023e+01 -5.203357873839060233e+00 nan nan
-8.422493524999998726e+02 -3.507660987215595583e+01 -5.076609872155962044e+00 nan nan
-8.412069646874998625e+02 -3.493927229349433361e+01 -4.939272293494338051e+00 nan nan
-8.401645768749999661e+02 -3.479356603526446889e+01 -4.793566035264469782e+00 nan nan
-8.391221890624998423e+02 -3.464074846282444753e+01 -4.640748462824451082e+00 nan nan
-8.380798012499999459e+02 -3.448318513489834913e+01 -4.483185134898350022e+00 nan nan
-8.370374134374998221e+02 -3.432438729708336211e+01 -4.324387297083363002e+00 nan nan
-8.359950256250000393e+02 -3.416652938118427585e+01 -4.166529381184282066e+00 nan nan
-8.349526378125000292e+02 -3.401070555588697175e+01 -4.010705555886973528e+00 nan nan
-8.339102499999999054e+02 -3.385682549973531508e+01 -3.856825499735320850e+00 nan nan
-8.328678621874997816e+02 -3.370391154217723795e+01 -3.703911542177243721e+00 nan nan
-8.318254743749999989e+02 -3.355152950490180785e+01 -3.551529504901807854e+00 nan nan
-8.307830865624998751e+02 -3.339984064154010213e+01 -3.399840641540104791e+00 nan nan
-8.297406987499998650e+02 -3.324926820848065745e+01 -3.249268208480661002e+00 nan nan
-8.286983109374999685e+02 -3.309942902488128169e+01 -3.099429024881287464e+00 nan nan
-8.276559231249999584e+02 -3.295036284524080372e+01 -2.950362845240810827e+00 nan nan
-8.266135353124999483e+02 -3.280121039391861615e+01 -2.801210393918621921e+00 nan nan
-8.255711475000000519e+02 -3.265044360528075629e+01 -2.650443605280761616e+00 nan nan
-8.245287596874999281e+02 -3.249910598466677669e+01 -2.499105984666779801e+00 nan nan
-8.234863718749999180e+02 -3.234948324576721745e+01 -2.349483245767219231e+00 nan nan
-8.224439840624997942e+02 -3.220294521041237346e+01 -2.202945210412377897e+00 nan nan
-8.214015962500000114e+02 -3.205914089268949851e+01 -2.059140892689498514e+00 nan nan
-8.203592084374998876e+02 -3.191538379103578649e+01 -1.915383791035790928e+00 nan nan
-8.193168206249998775e+02 -3.176937232424794644e+01 -1.769372324247949102e+00 nan nan
-8.182744328124998674e+02 -3.162157140526871046e+01 -1.621571405268714017e+00 nan nan
-8.172320449999999710e+02 -3.147325600153337888e+01 -1.473256001533383763e+00 nan nan
-8.161896571875000745e+02 -3.132552278509080779e+01 -1.325522785090812006e+00 nan nan
-8.151472693749999507e+02 -3.117753936732856701e+01 -1.177539367328570563e+00 nan nan
-8.141048815625000543e+02 -3.102767304877409416e+01 -1.027673048774098152e+00 nan nan
-8.130624937499999305e+02 -3.087606547762813136e+01 -8.760654776281342482e-01 nan nan
-8.120201059374998067e+02 -3.072192369849272708e+01 -7.219236984927296374e-01 nan nan
-8.109777181249999103e+02 -3.056472268087042821e+01 -5.647226808704308709e-01 nan nan
-8.099353303124997865e+02 -3.040515599570911931e+01 -4.051559957091242503e-01 nan nan
-8.088929424999998901e+02 -3.024452087666449884e+01 -2.445208766645007858e-01 nan nan
-8.078505546874998799e+02 -3.008472832147676357e+01 -8.472832147676565007e-02 nan nan
-8.068081668749998698e+02 -2.992872266666342540e+01 7.127733333657013115e-02 nan nan
-8.057657790624999734e+02 -2.977788478992176735e+01 2.221152100782300132e-01 nan nan
-8.047233912499999633e+02 -2.963086352172134141e+01 3.691364782786540344e-01 nan nan
-8.036810034374999532e+02 -2.948440477102024104e+01 5.155952289797552934e-01 nan nan
-8.026386156249998294e+02 -2.933759387148646169e+01 6.624061285135366406e-01 nan nan
-8.015962278125000466e+02 -2.919116414032753681e+01 8.088358596724601890e-01 nan nan
-8.005538399999999228e+02 -2.904320316418532499e+01 9.567968358146733410e-01 nan nan
-7.995114521874999127e+02 -2.889166009109261068e+01 1.108339908907385318e+00 nan nan
-7.984690643749997889e+02 -2.873741509046922360e+01 1.262584909530772848e+00 nan nan
-7.974266765624998925e+02 -2.858058358291140522e+01 1.419416417088591675e+00 nan nan
-7.963842887499998824e+02 -2.842125017933931375e+01 1.578749820660681813e+00 nan nan
-7.953419009374998723e+02 -2.826028202995920324e+01 1.739717970040792316e+00 nan nan
-7.942995131249999758e+02 -2.809838531990623878e+01 1.901614680093757892e+00 nan nan
-7.932571253124999657e+02 -2.793689834242668724e+01 2.063101657573307879e+00 nan nan
-7.922147374999999556e+02 -2.777739072083399918e+01 2.222609279165996821e+00 nan nan
-7.911723496875000592e+02 -2.762125420766735218e+01 2.378745792332646047e+00 nan nan
-7.901299618750000491e+02 -2.747009050476385994e+01 2.529909495236135175e+00 nan nan
-7.890875740624999253e+02 -2.732447965951972790e+01 2.675520340480268100e+00 nan nan
-7.880451862499998015e+02 -2.718610245880290677e+01 2.813897541197091012e+00 nan nan
-7.870027984374997914e+02 -2.705644605216846088e+01 2.943553947831534234e+00 nan nan
-7.859604106250000086e+02 -2.693645808666846975e+01 3.063541913331525368e+00 nan nan
-7.849180228124998848e+02 -2.682644239775347117e+01 3.173557602246524389e+00 nan nan
-7.838756349999997610e+02 -2.672547715938226887e+01 3.274522840617727137e+00 nan nan
-7.828332471874999783e+02 -2.663158219925854553e+01 3.368417800741451362e+00 nan nan
-7.817908593749999682e+02 -2.654222086337926356e+01 3.457779136620733773e+00 nan nan
-7.807484715624999581e+02 -2.645395237609099581e+01 3.546047623909001079e+00 nan nan
-7.797060837500000616e+02 -2.636331860918517833e+01 3.636681390814818116e+00 nan nan
-7.786636959374999378e+02 -2.626837904865786655e+01 3.731620951342129455e+00 nan nan
-7.776213081249999277e+02 -2.616885476930718468e+01 3.831145230692810433e+00 nan nan
-7.765789203124998039e+02 -2.606358773262192230e+01 3.936412267378072816e+00 nan nan
-7.755365325000000212e+02 -2.595057426988662996e+01 4.049425730113368260e+00 nan nan
-7.744941446874998974e+02 -2.582870153832758220e+01 4.171298461672413360e+00 nan nan
-7.734517568749998873e+02 -2.569648227113366445e+01 4.303517728866333769e+00 nan nan
-7.724093690624997635e+02 -2.555253746191461772e+01 4.447462538085379613e+00 nan nan
-7.713669812500000944e+02 -2.539586766621982150e+01 4.604132333780174946e+00 nan nan
-7.703245934374999706e+02 -2.522752379188596450e+01 4.772476208114033724e+00 nan nan
-7.692822056249999605e+02 -2.505043600989073482e+01 4.949563990109261624e+00 nan nan
-7.682398178125000641e+02 -2.486825655858407202e+01 5.131743441415923535e+00 nan nan
-7.671974299999999403e+02 -2.468121385871961593e+01 5.318786141280379631e+00 nan nan
-7.661550421875000438e+02 -2.448880240473120651e+01 5.511197595268789051e+00 nan nan
-7.651126543749999200e+02 -2.429267440328454342e+01 5.707325596715453031e+00 nan nan
-7.640702665625000236e+02 -2.409571718375969240e+01 5.904282816240304044e+00 nan nan
-7.630278787499998998e+02 -2.390051773017369285e+01 6.099482269826305370e+00 nan nan
-7.619854909374997760e+02 -2.370780341116790879e+01 6.292196588832088544e+00 nan nan
-7.609431031249998796e+02 -2.351778164812452232e+01 6.482218351875474127e+00 nan nan
-7.599007153124999832e+02 -2.333303360469380294e+01 6.666966395306193505e+00 nan nan
-7.588583274999999730e+02 -2.315562851212626327e+01 6.844371487873732285e+00 nan nan
-7.578159396874998492e+02 -2.298737980421333660e+01 7.012620195786658073e+00 nan nan
-7.567735518749998391e+02 -2.283027955492189420e+01 7.169720445078101356e+00 nan nan
-7.557311640624999427e+02 -2.268517452890864305e+01 7.314825471091352505e+00 nan nan
-7.546887762499999326e+02 -2.255189659232824084e+01 7.448103407671755605e+00 nan nan
-7.536463884374999225e+02 -2.243104359536385672e+01 7.568956404636139723e+00 nan nan
-7.526040006249997987e+02 -2.232270501235354843e+01 7.677294987646447133e+00 nan nan
-7.515616128124999022e+02 -2.222600183893502646e+01 7.773998161064969992e+00 nan nan
-7.505192249999998921e+02 -2.214109419725282990e+01 7.858905802747166547e+00 nan nan
-7.494768371874999957e+02 -2.206582463948144479e+01 7.934175360518551656e+00 nan nan
-7.484344493749998719e+02 -2.199787636438619742e+01 8.002123635613800801e+00 nan nan
-7.473920615624999755e+02 -2.193696417766734186e+01 8.063035822332656366e+00 nan nan
-7.463496737499999654e+02 -2.188347091381863052e+01 8.116529086181364150e+00 nan nan
-7.453072859375000689e+02 -2.183493427423409017e+01 8.165065725765906279e+00 nan nan
-7.442648981249999451e+02 -2.178916466078464964e+01 8.210835339215345030e+00 nan nan
-7.432225103124999350e+02 -2.174659683977318636e+01 8.253403160226810087e+00 nan nan
-7.421801224999999249e+02 -2.170782912685503163e+01 8.292170873144964816e+00 nan nan
-7.411377346874998011e+02 -2.167249411601965292e+01 8.327505883980343526e+00 nan nan
-7.400953468750000184e+02 -2.164166722679773258e+01 8.358332773202263866e+00 nan nan
-7.390529590624998946e+02 -2.161870977483454936e+01 8.381290225165447083e+00 nan nan
-7.380105712499997708e+02 -2.160422417483961155e+01 8.395775825160384898e+00 nan nan
-7.369681834374998743e+02 -2.159703997067361669e+01 8.402960029326379754e+00 nan nan
-7.359257956250000916e+02 -2.159663400477762352e+01 8.403365995222372931e+00 nan nan
-7.348834078124999678e+02 -2.160065932023211133e+01 8.399340679767886897e+00 nan nan
-7.338410199999998440e+02 -2.160760244791046603e+01 8.392397552089528645e+00 nan nan
-7.327986321874999476e+02 -2.161661885319382748e+01 8.383381146806167195e+00 nan nan
-7.317562443749999375e+02 -2.162639851092801635e+01 8.373601489071981874e+00 nan nan
-7.307138565624999273e+02 -2.163719387766203539e+01 8.362806122337961057e+00 nan nan
-7.296714687500000309e+02 -2.164785707929679859e+01 8.352142920703199636e+00 nan nan
-7.286290809374999071e+02 -2.165654513998365616e+01 8.343454860016340291e+00 nan nan
-7.275866931249998970e+02 -2.165966095256274926e+01 8.340339047437247189e+00 nan nan
-7.265443053124997732e+02 -2.165359741456570575e+01 8.346402585434290700e+00 nan nan
-7.255019175000001042e+02 -2.163681143699825071e+01 8.363188563001747511e+00 nan nan
-7.244595296874999804e+02 -2.160643222198314817e+01 8.393567778016850056e+00 nan nan
-7.234171418749999702e+02 -2.155981392485188408e+01 8.440186075148112366e+00 nan nan
-7.223747540624998464e+02 -2.149522360368258589e+01 8.504776396317408782e+00 nan nan
-7.213323662499999500e+02 -2.141449403886113956e+01 8.585505961138855113e+00 nan nan
-7.202899784374999399e+02 -2.132128266417043250e+01 8.678717335829563950e+00 nan nan
-7.192475906249999298e+02 -2.121806970983056573e+01 8.781930290169428943e+00 nan nan
-7.182052028125000334e+02 -2.110749541978724508e+01 8.892504580212751364e+00 nan nan
-7.171628149999999096e+02 -2.099274541137929972e+01 9.007254588620694946e+00 nan nan
-7.161204271874997858e+02 -2.087697414685175445e+01 9.123025853148243769e+00 nan nan
-7.150780393750000030e+02 -2.076294438056237723e+01 9.237055619437619214e+00 nan nan
-7.140356515624999929e+02 -2.065161838905696357e+01 9.348381610943032882e+00 nan nan
-7.129932637499999828e+02 -2.054540938029996511e+01 9.454590619700029563e+00 nan nan
-7.119508759374998590e+02 -2.044599724606377222e+01 9.554002753936224224e+00 nan nan
-7.109084881249998489e+02 -2.035492672207186615e+01 9.645073277928130295e+00 nan nan
-7.098661003124999525e+02 -2.027343573244530006e+01 9.726564267554694609e+00 nan nan
-7.088237124999999423e+02 -2.020249094514780808e+01 9.797509054852188370e+00 nan nan
-7.077813246874998185e+02 -2.014330677365513367e+01 9.856693226344864556e+00 nan nan
-7.067389368749999221e+02 -2.009618575464921975e+01 9.903814245350776702e+00 nan nan
-7.056965490624999120e+02 -2.006070666700465566e+01 9.939293332995340791e+00 nan nan
-7.046541612499999019e+02 -2.003670610987602529e+01 9.963293890123972929e+00 nan nan
-7.036117734375000055e+02 -2.002462577334515359e+01 9.975374226654844634e+00 nan nan
-7.025693856249998817e+02 -2.002654991340687118e+01 9.973450086593123487e+00 nan nan
-7.015269978124999852e+02 -2.004352138349559809e+01 9.956478616504396584e+00 nan nan
-7.004846099999999751e+02 -2.007495338635512994e+01 9.925046613644866511e+00 nan nan
-6.994422221875000787e+02 -2.012034580331862443e+01 9.879654196681370237e+00 nan nan
-6.983998343749999549e+02 -2.017870808621633927e+01 9.821291913783657179e+00 nan nan
-6.973574465624999448e+02 -2.024797020798513358e+01 9.752029792014864640e+00 nan nan
-6.963150587499998210e+02 -2.032493552910620593e+01 9.675064470893792290e+00 nan nan
-6.952726709375000382e+02 -2.040679878693633853e+01 9.593201213063657917e+00 nan nan
-6.942302831249999144e+02 -2.049189393207564081e+01 9.508106067924355642e+00 nan nan
-6.931878953124999043e+02 -2.057797248893606579e+01 9.422027511063930660e+00 nan nan
-6.921455075000000079e+02 -2.066507733704761662e+01 9.334922662952378047e+00 nan nan
-6.911031196874998841e+02 -2.075301175277545696e+01 9.246988247224541269e+00 nan nan
-6.900607318750001014e+02 -2.083812960409506232e+01 9.161870395904932352e+00 nan nan
-6.890183440624999776e+02 -2.091893420617805788e+01 9.081065793821940346e+00 nan nan
-6.879759562499998538e+02 -2.099557142237662788e+01 9.004428577623368568e+00 nan nan
-6.869335684374999573e+02 -2.106824191808575364e+01 8.931758081914244585e+00 nan nan
-6.858911806249998335e+02 -2.113856133442131480e+01 8.861438665578679874e+00 nan nan
-6.848487928124999371e+02 -2.120753473313724413e+01 8.792465266862752316e+00 nan nan
-6.838064049999999270e+02 -2.127505178562041266e+01 8.724948214379583789e+00 nan nan
-6.827640171874999169e+02 -2.134067967193740145e+01 8.659320328062594996e+00 nan nan
-6.817216293749999068e+02 -2.140611301432972624e+01 8.593886985670271983e+00 nan nan
-6.806792415624997830e+02 -2.147167889621184145e+01 8.528321103788155000e+00 nan nan
-6.796368537500000002e+02 -2.153540633122543468e+01 8.464593668774561763e+00 nan nan
-6.785944659375001038e+02 -2.159695279172776949e+01 8.403047208272226953e+00 nan nan
-6.775520781249999800e+02 -2.165733296007548248e+01 8.342667039924512196e+00 nan nan
-6.765096903124998562e+02 -2.171580651601103185e+01 8.284193483988964601e+00 nan nan
-6.754673024999998461e+02 -2.177117867352917813e+01 8.228821326470820097e+00 nan nan
-6.744249146875000633e+02 -2.182259283520856030e+01 8.177407164791434369e+00 nan nan
-6.733825268749999395e+02 -2.187044379406921735e+01 8.129556205930777324e+00 nan nan
-6.723401390624999294e+02 -2.191468935244710181e+01 8.085310647552894636e+00 nan nan
-6.712977512499998056e+02 -2.195538272617067932e+01 8.044617273829315351e+00 nan nan
-6.702553634374999092e+02 -2.199312840865468388e+01 8.006871591345314343e+00 nan nan
-6.692129756249998991e+02 -2.202963287659707703e+01 7.970367123402920306e+00 nan nan
-6.681705878124998890e+02 -2.206699612688985113e+01 7.933003873110145321e+00 nan nan
-6.671281999999998789e+02 -2.210708602409367529e+01 7.892913975906321156e+00 nan nan
-6.660858121874999824e+02 -2.214996140154656246e+01 7.850038598453433103e+00 nan nan
-6.650434243750000860e+02 -2.219370263460884374e+01 7.806297365391150933e+00 nan nan
-6.640010365624999622e+02 -2.223863295122485084e+01 7.761367048775145605e+00 nan nan
-6.629586487499999521e+02 -2.228597849196223635e+01 7.714021508037760988e+00 nan nan
-6.619162609374999420e+02 -2.233589327673424663e+01 7.664106723265748933e+00 nan nan
-6.608738731249999319e+02 -2.238726281113536487e+01 7.612737188864632465e+00 nan nan
-6.598314853125000354e+02 -2.243858987838046204e+01 7.561410121619535296e+00 nan nan
-6.587890974999999116e+02 -2.248799744972477299e+01 7.512002550275223456e+00 nan nan
-6.577467096874999015e+02 -2.253296979420776935e+01 7.467030205792227093e+00 nan nan
-6.567043218749998914e+02 -2.257110568626412217e+01 7.428894313735873389e+00 nan nan
-6.556619340624998813e+02 -2.260356574676403696e+01 7.396434253235960377e+00 nan nan
-6.546195462499999849e+02 -2.263292438679142649e+01 7.367075613208568186e+00 nan nan
-6.535771584375000884e+02 -2.265939284509310525e+01 7.340607154906890308e+00 nan nan
-6.525347706249999646e+02 -2.268203065284976816e+01 7.317969347150230064e+00 nan nan
-6.514923828124998408e+02 -2.270108081752677620e+01 7.298919182473220246e+00 nan nan
-6.504499949999999444e+02 -2.271723843117575115e+01 7.282761568824245302e+00 nan nan
-6.494076071874999343e+02 -2.273238551982878164e+01 7.267614480171215696e+00 nan nan
-6.483652193749999242e+02 -2.274834718681371371e+01 7.251652813186282742e+00 nan nan
-6.473228315624999141e+02 -2.276523695426665839e+01 7.234763045733338060e+00 nan nan
-6.462804437499997903e+02 -2.278189175720037341e+01 7.218108242799623042e+00 nan nan
-6.452380559374998938e+02 -2.279710582842686861e+01 7.202894171573126947e+00 nan nan
-6.441956681249998837e+02 -2.281161417607843234e+01 7.188385823921564111e+00 nan nan
-6.431532803124999873e+02 -2.282758071768069641e+01 7.172419282319300038e+00 nan nan
-6.421108924999999772e+02 -2.284639920164711668e+01 7.153600798352880652e+00 nan nan
-6.410685046874999671e+02 -2.286957097828571861e+01 7.130429021714277837e+00 nan nan
-6.400261168749999570e+02 -2.289817707137533276e+01 7.101822928624664577e+00 nan nan
-6.389837290624999468e+02 -2.293316470724059641e+01 7.066835292759400033e+00 nan nan
-6.379413412499999367e+02 -2.297358642807774842e+01 7.026413571922248913e+00 nan nan
-6.368989534374999266e+02 -2.301876682088246895e+01 6.981233179117528387e+00 nan nan
-6.358565656249999165e+02 -2.306679154193864889e+01 6.933208458061347557e+00 nan nan
-6.348141778124999064e+02 -2.311434475250343112e+01 6.885655247496566211e+00 nan nan
-6.337717899999998963e+02 -2.316113206785452050e+01 6.838867932145475059e+00 nan nan
-6.327294021874998862e+02 -2.320726680091476979e+01 6.792733199085228435e+00 nan nan
-6.316870143749999897e+02 -2.325180072558818978e+01 6.748199274411807558e+00 nan nan
-6.306446265625000933e+02 -2.329191311667416642e+01 6.708086883325829142e+00 nan nan
-6.296022387499999695e+02 -2.332591946891805179e+01 6.674080531081944656e+00 nan nan
-6.285598509374999594e+02 -2.335160155158168749e+01 6.648398448418308071e+00 nan nan
-6.275174631249999493e+02 -2.336789938869546290e+01 6.632100611304535320e+00 nan nan
-6.264750753124999392e+02 -2.337318954362423895e+01 6.626810456375759273e+00 nan nan
-6.254326874999999291e+02 -2.336729402044014847e+01 6.632705979559846199e+00 nan nan
-6.243902996874999189e+02 -2.335345249596844752e+01 6.646547504031550702e+00 nan nan
-6.233479118749999088e+02 -2.333400342240124203e+01 6.665996577598753525e+00 nan nan
-6.223055240624998987e+02 -2.331070790281154004e+01 6.689292097188454633e+00 nan nan
-6.212631362499997749e+02 -2.328365345581003965e+01 6.716346544189956802e+00 nan nan
-6.202207484374999922e+02 -2.325112599062390473e+01 6.748874009376092609e+00 nan nan
-6.191783606249999821e+02 -2.321309941902073248e+01 6.786900580979264852e+00 nan nan
-6.181359728124999720e+02 -2.317212842397793082e+01 6.827871576022065625e+00 nan nan
-6.170935849999999618e+02 -2.313075918471214010e+01 6.869240815287855462e+00 nan nan
-6.160511971874999517e+02 -2.308928733297551972e+01 6.910712667024475842e+00 nan nan
-6.150088093749999416e+02 -2.304770133168809210e+01 6.952298668311906127e+00 nan nan
-6.139664215624999315e+02 -2.300713782282953090e+01 6.992862177170466431e+00 nan nan
-6.129240337499999214e+02 -2.296933986190148502e+01 7.030660138098513201e+00 nan nan
-6.118816459374999113e+02 -2.293692244981389194e+01 7.063077550186106279e+00 nan nan
-6.108392581249999012e+02 -2.291301098310429651e+01 7.086989016895698157e+00 nan nan
-6.097968703124998910e+02 -2.289974692662897837e+01 7.100253073371018964e+00 nan nan
-6.087544824999999946e+02 -2.289769037888459735e+01 7.102309621115400873e+00 nan nan
-6.077120946874999845e+02 -2.290738193847688464e+01 7.092618061523112694e+00 nan nan
-6.066697068749999744e+02 -2.292852769156555226e+01 7.071472308434444187e+00 nan nan
-6.056273190624999643e+02 -2.295947061822205981e+01 7.040529381777936635e+00 nan nan
-6.045849312500000678e+02 -2.299810083590383059e+01 7.001899164096165862e+00 nan nan
-6.035425434374999440e+02 -2.304251201344561295e+01 6.957487986554382609e+00 nan nan
-6.025001556250000476e+02 -2.309214792724189635e+01 6.907852072758098316e+00 nan nan
-6.014577678124999238e+02 -2.314728127959126169e+01 6.852718720408733866e+00 nan nan
-6.004153799999999137e+02 -2.320763962153246496e+01 6.792360378467530602e+00 nan nan
-5.993729921874999036e+02 -2.327232332088599875e+01 6.727676679113997693e+00 nan nan
-5.983306043749997798e+02 -2.334031653648731819e+01 6.659683463512679147e+00 nan nan
-5.972882165624999971e+02 -2.341034184723805112e+01 6.589658152761946219e+00 nan nan
-5.962458287499998733e+02 -2.347863865967293862e+01 6.521361340327057832e+00 nan nan
-5.952034409374999768e+02 -2.354190648169849354e+01 6.458093518301502023e+00 nan nan
-5.941610531249999667e+02 -2.359949314880270776e+01 6.400506851197287794e+00 nan nan
-5.931186653124999566e+02 -2.365176797101210937e+01 6.348232028987887965e+00 nan nan
-5.920762774999999465e+02 -2.369832044539467475e+01 6.301679554605320810e+00 nan nan
-5.910338896874999364e+02 -2.373889140491831640e+01 6.261108595081679162e+00 nan nan
-5.899915018749999263e+02 -2.377351087426854903e+01 6.226489125731449192e+00 nan nan
-5.889491140624999161e+02 -2.380455776773763077e+01 6.195442232262366566e+00 nan nan
-5.879067262499999060e+02 -2.383347043489348138e+01 6.166529565106515065e+00 nan nan
-5.868643384374998959e+02 -2.386009711434478575e+01 6.139902885655212472e+00 nan nan
-5.858219506249999995e+02 -2.388551680754220996e+01 6.114483192457786487e+00 nan nan
-5.847795628124999894e+02 -2.391018726335327216e+01 6.089812736646725178e+00 nan nan
-5.837371749999999793e+02 -2.393015625781587019e+01 6.069843742184125368e+00 nan nan
-5.826947871874999691e+02 -2.394189618626465688e+01 6.058103813735339571e+00 nan nan
-5.816523993750000727e+02 -2.394268256076937718e+01 6.057317439230621048e+00 nan nan
-5.806100115624999489e+02 -2.393151339246747966e+01 6.068486607532515897e+00 nan nan
-5.795676237500000525e+02 -2.391073403132895692e+01 6.089265968671038642e+00 nan nan
-5.785252359374999287e+02 -2.388216590863481414e+01 6.117834091365183191e+00 nan nan
-5.774828481250000323e+02 -2.384702450572059007e+01 6.152975494279407265e+00 nan nan
-5.764404603124999085e+02 -2.380861196648880806e+01 6.191388033511187494e+00 nan nan
-5.753980724999998984e+02 -2.377205915379651913e+01 6.227940846203478209e+00 nan nan
-5.743556846874998882e+02 -2.374240321901569573e+01 6.257596780984302498e+00 nan nan
-5.733132968749999918e+02 -2.372194723736422617e+01 6.278052762635770279e+00 nan nan
-5.722709090624999817e+02 -2.371231483121752248e+01 6.287685168782473966e+00 nan nan
-5.712285212499999716e+02 -2.371425780963707552e+01 6.285742190362920923e+00 nan nan
-5.701861334374999615e+02 -2.372614635516593751e+01 6.273853644834060717e+00 nan nan
-5.691437456249999514e+02 -2.374566586566439597e+01 6.254334134335602258e+00 nan nan
-5.681013578124999412e+02 -2.377054282301694954e+01 6.229457176983047795e+00 nan nan
-5.670589699999999311e+02 -2.379864152888609752e+01 6.201358471113898041e+00 nan nan
-5.660165821874999210e+02 -2.382839338865338874e+01 6.171606611346606819e+00 nan nan
-5.649741943749999109e+02 -2.385838551420601306e+01 6.141614485793983391e+00 nan nan
-5.639318065624999008e+02 -2.388783378340550101e+01 6.112166216594496326e+00 nan nan
-5.628894187499998907e+02 -2.391841079896666500e+01 6.081589201033332337e+00 nan nan
-5.618470309374999943e+02 -2.395048206032176807e+01 6.049517939678229261e+00 nan nan
-5.608046431249999841e+02 -2.398166969124188341e+01 6.018330308758113922e+00 nan nan
-5.597622553124999740e+02 -2.401126480340516167e+01 5.988735196594834775e+00 nan nan
-5.587198674999999639e+02 -2.403817187657047683e+01 5.961828123429520510e+00 nan nan
-5.576774796874999538e+02 -2.406070426217208436e+01 5.939295737827910315e+00 nan nan
-5.566350918749999437e+02 -2.407875567336381906e+01 5.921244326636179167e+00 nan nan
-5.555927040624999336e+02 -2.409193570875700630e+01 5.908064291242990151e+00 nan nan
-5.545503162500000371e+02 -2.410082893550029226e+01 5.899171064499705075e+00 nan nan
-5.535079284374999133e+02 -2.410509440659211933e+01 5.894905593407877120e+00 nan nan
-5.524655406250000169e+02 -2.410294354559895780e+01 5.897056454401037762e+00 nan nan
-5.514231528124998931e+02 -2.409450946063009980e+01 5.905490539369897540e+00 nan nan
-5.503807649999999967e+02 -2.408112919509387950e+01 5.918870804906118721e+00 nan nan
-5.493383771874999866e+02 -2.406480215235935205e+01 5.935197847640642621e+00 nan nan
-5.482959893749999765e+02 -2.404498552438524328e+01 5.955014475614754055e+00 nan nan
-5.472536015624999663e+02 -2.401997367805251926e+01 5.980026321947477186e+00 nan nan
-5.462112137499999562e+02 -2.398912688434925045e+01 6.010873115650746001e+00 nan nan
-5.451688259374999461e+02 -2.395138251321300515e+01 6.048617486786992181e+00 nan nan
-5.441264381249999360e+02 -2.390816720761612757e+01 6.091832792383867989e+00 nan nan
-5.430840503124999259e+02 -2.386243619636757174e+01 6.137563803632425596e+00 nan nan
-5.420416624999999158e+02 -2.381676978207465112e+01 6.183230217925346217e+00 nan nan
-5.409992746874999057e+02 -2.377303605786480389e+01 6.226963942135191665e+00 nan nan
-5.399568868749998956e+02 -2.373089371857791718e+01 6.269106281422081040e+00 nan nan
-5.389144990624999991e+02 -2.368904536950801898e+01 6.310954630491978357e+00 nan nan
-5.378721112499999890e+02 -2.364665125255724476e+01 6.353348747442753464e+00 nan nan
-5.368297234374999789e+02 -2.360207782873398230e+01 6.397922171266012370e+00 nan nan
-5.357873356249999688e+02 -2.355536403249632471e+01 6.444635967503670848e+00 nan nan
-5.347449478124999587e+02 -2.350720811101893304e+01 6.492791888981062520e+00 nan nan
-5.337025599999999486e+02 -2.345798103091194520e+01 6.542018969088051250e+00 nan nan
-5.326601721874998248e+02 -2.340818818489594477e+01 6.591811815104051675e+00 nan nan
-5.316177843749999283e+02 -2.335771040799066611e+01 6.642289592009329446e+00 nan nan
-5.305753965625000319e+02 -2.330662761457775289e+01 6.693372385422244442e+00 nan nan
-5.295330087500000218e+02 -2.325724883404409127e+01 6.742751165955906067e+00 nan nan
-5.284906209375000117e+02 -2.321263656024022382e+01 6.787363439759770856e+00 nan nan
-5.274482331249998879e+02 -2.317558855796779582e+01 6.824411442032202402e+00 nan nan
-5.264058453124999915e+02 -2.314914750838875079e+01 6.850852491611244766e+00 nan nan
-5.253634574999998677e+02 -2.313608058282223823e+01 6.863919417177759996e+00 nan nan
-5.243210696874999712e+02 -2.313907488754645314e+01 6.860925112453545083e+00 nan nan
-5.232786818749998474e+02 -2.316013900560666627e+01 6.839860994393330174e+00 nan nan
-5.222362940624999510e+02 -2.319797422632241890e+01 6.802025773677576659e+00 nan nan
-5.211939062499999409e+02 -2.325088759083399026e+01 6.749112409166007076e+00 nan nan
-5.201515184374999308e+02 -2.331800623068296474e+01 6.681993769317032594e+00 nan nan
-5.191091306249999207e+02 -2.339552737929010462e+01 6.604472620709892716e+00 nan nan
-5.180667428124999105e+02 -2.348019899168710367e+01 6.519801008312891000e+00 nan nan
-5.170243550000000141e+02 -2.356995812749209662e+01 6.430041872507898937e+00 nan nan
-5.159819671875000040e+02 -2.366278559513779811e+01 6.337214404862200112e+00 nan nan
-5.149395793749999939e+02 -2.375980673743817562e+01 6.240193262561822607e+00 nan nan
-5.138971915624999838e+02 -2.386140075755195511e+01 6.138599242448040449e+00 nan nan
-5.128548037499999737e+02 -2.396541355864795264e+01 6.034586441352044694e+00 nan nan
-5.118124159375000204e+02 -2.406812225975124875e+01 5.931877740248748587e+00 nan nan
-5.107700281249999534e+02 -2.416545757145289031e+01 5.834542428547105253e+00 nan nan
-5.097276403124998865e+02 -2.425493720946513676e+01 5.745062790534861463e+00 nan nan
-5.086852524999999332e+02 -2.433420254184957088e+01 5.665797458150426458e+00 nan nan
-5.076428646874998094e+02 -2.440143066164596064e+01 5.598569338354035807e+00 nan nan
-5.066004768749999698e+02 -2.445470991496601343e+01 5.545290085033983019e+00 nan nan
-5.055580890625000166e+02 -2.449323532054696173e+01 5.506764679453036493e+00 nan nan
-5.045157012500000633e+02 -2.451718101204755840e+01 5.482818987952437162e+00 nan nan
-5.034733134374999963e+02 -2.452754155516066703e+01 5.472458444839328529e+00 nan nan
-5.024309256249998725e+02 -2.452532881270006726e+01 5.474671187299930075e+00 nan nan
-5.013885378124999761e+02 -2.451086181603157499e+01 5.489138183968422346e+00 nan nan
-5.003461499999999091e+02 -2.448475537482044473e+01 5.515244625179549942e+00 nan nan
-4.993037621874999559e+02 -2.444951289639411485e+01 5.550487103605881600e+00 nan nan
-4.982613743749998889e+02 -2.440707727690002571e+01 5.592922723099969851e+00 nan nan
-4.972189865624998788e+02 -2.435995000463122651e+01 5.640049995368770830e+00 nan nan
-4.961765987499999255e+02 -2.430961595013151211e+01 5.690384049868483451e+00 nan nan
-4.951342109374999154e+02 -2.425677135424448849e+01 5.743228645755508843e+00 nan nan
-4.940918231249999621e+02 -2.420260905810475904e+01 5.797390941895236516e+00 nan nan
-4.930494353124999520e+02 -2.414802271279398127e+01 5.851977287206014289e+00 nan nan
-4.920070474999999419e+02 -2.409523391490685640e+01 5.904766085093140937e+00 nan nan
-4.909646596874999886e+02 -2.404619048717250251e+01 5.953809512827493933e+00 nan nan
-4.899222718749999785e+02 -2.400109716772674773e+01 5.998902832273247832e+00 nan nan
-4.888798840625000253e+02 -2.395916963942011080e+01 6.040830360579887426e+00 nan nan
-4.878374962499999583e+02 -2.392014894598085917e+01 6.079851054019139056e+00 nan nan
-4.867951084375000050e+02 -2.388316644229065133e+01 6.116833557709346891e+00 nan nan
-4.857527206249999381e+02 -2.384823179789117731e+01 6.151768202108819139e+00 nan nan
-4.847103328124999280e+02 -2.381654377194927719e+01 6.183456228050718373e+00 nan nan
-4.836679449999999747e+02 -2.378879493130973799e+01 6.211205068690257569e+00 nan nan
-4.826255571874998509e+02 -2.376486076474695963e+01 6.235139235253036816e+00 nan nan
-4.815831693749999545e+02 -2.374374207445696427e+01 6.256257925543033060e+00 nan nan
-4.805407815625000012e+02 -2.372435725372766058e+01 6.275642746272337646e+00 nan nan
-4.794983937499998774e+02 -2.370571134894177945e+01 6.294288651058216999e+00 nan nan
-4.784560059375000378e+02 -2.368752208992109587e+01 6.312477910078899690e+00 nan nan
-4.774136181249999140e+02 -2.367101295505031899e+01 6.328987044949676566e+00 nan nan
-4.763712303124999607e+02 -2.365748042549724772e+01 6.342519574502749613e+00 nan nan
-4.753288424999999506e+02 -2.364706237903660835e+01 6.352937620963388099e+00 nan nan
-4.742864546874998837e+02 -2.363865253283993084e+01 6.361347467160064717e+00 nan nan
-4.732440668749999304e+02 -2.363128445659804555e+01 6.368715543401951784e+00 nan nan
-4.722016790624999203e+02 -2.362588213438318263e+01 6.374117865616812928e+00 nan nan
-4.711592912499999670e+02 -2.362361371676033173e+01 6.376386283239663832e+00 nan nan
-4.701169034374999001e+02 -2.362398024745025893e+01 6.376019752549738406e+00 nan nan
-4.690745156249999468e+02 -2.362571487031187800e+01 6.374285129688118445e+00 nan nan
-4.680321278124999935e+02 -2.362752716616421367e+01 6.372472833835783668e+00 nan nan
-4.669897399999999834e+02 -2.362846450635488438e+01 6.371535493645113846e+00 nan nan
-4.659473521875000301e+02 -2.362765833586243502e+01 6.372341664137561423e+00 nan nan
-4.649049643749999632e+02 -2.362380535167647366e+01 6.376194648323521008e+00 nan nan
-4.638625765625000099e+02 -2.361556379584805043e+01 6.384436204151947791e+00 nan nan
-4.628201887499999430e+02 -2.360287659100270119e+01 6.397123408997295257e+00 nan nan
-4.617778009374999328e+02 -2.358587017565317012e+01 6.414129824346826325e+00 nan nan
-4.607354131249999796e+02 -2.356624486334179025e+01 6.433755136658204421e+00 nan nan
-4.596930253124999695e+02 -2.354440418727530471e+01 6.455595812724691740e+00 nan nan
-4.586506374999999593e+02 -2.352021025268439658e+01 6.479789747315599868e+00 nan nan
-4.576082496874998924e+02 -2.349499722251204759e+01 6.505002777487949750e+00 nan nan
-4.565658618749999960e+02 -2.346993538659499023e+01 6.530064613405005325e+00 nan nan
-4.555234740625000427e+02 -2.344495886682521757e+01 6.555041133174777102e+00 nan nan
-4.544810862499999189e+02 -2.341967515888082474e+01 6.580324841119170820e+00 nan nan
-4.534386984375000225e+02 -2.339529750550622822e+01 6.604702494493769116e+00 nan nan
-4.523963106249999555e+02 -2.337290082645362688e+01 6.627099173546368682e+00 nan nan
-4.513539228124999454e+02 -2.335141582802625848e+01 6.648584171973739743e+00 nan nan
-4.503115349999999353e+02 -2.332953609348667001e+01 6.670463906513327323e+00 nan nan
-4.492691471874999252e+02 -2.330755123484781066e+01 6.692448765152184897e+00 nan nan
-4.482267593749999719e+02 -2.328641012635938523e+01 6.713589873640612105e+00 nan nan
-4.471843715624999049e+02 -2.326721468131315262e+01 6.732785318686842935e+00 nan nan
-4.461419837499999517e+02 -2.325070618868321404e+01 6.749293811316782410e+00 nan nan
-4.450995959374998847e+02 -2.323545333377146704e+01 6.764546666228527627e+00 nan nan
-4.440572081249999314e+02 -2.321785339104155810e+01 6.782146608958436573e+00 nan nan
-4.430148203125000350e+02 -2.319528328475765022e+01 6.804716715242345337e+00 nan nan
-4.419724324999999681e+02 -2.316626134907142998e+01 6.833738650928566472e+00 nan nan
-4.409300446875000148e+02 -2.313043303612284873e+01 6.869566963877149490e+00 nan nan
-4.398876568749999478e+02 -2.308827917062674118e+01 6.911720829373254382e+00 nan nan
-4.388452690624999946e+02 -2.303981610528817114e+01 6.960183894711825303e+00 nan nan
-4.378028812499999844e+02 -2.298587358420563476e+01 7.014126415794360803e+00 nan nan
-4.367604934374999743e+02 -2.292765355832028007e+01 7.072346441679717266e+00 nan nan
-4.357181056250000211e+02 -2.286746770762070824e+01 7.132532292379287320e+00 nan nan
-4.346757178124999541e+02 -2.280843882168587555e+01 7.191561178314120895e+00 nan nan
-4.336333300000000008e+02 -2.275253625527786738e+01 7.247463744722129064e+00 nan nan
-4.325909421874998770e+02 -2.269970050192013389e+01 7.300299498079863447e+00 nan nan
-4.315485543750000375e+02 -2.264913923790492589e+01 7.350860762095071443e+00 nan nan
-4.305061665625000273e+02 -2.259984332197307566e+01 7.400156678026921675e+00 nan nan
-4.294637787499999604e+02 -2.255274227014077582e+01 7.447257729859219744e+00 nan nan
-4.284213909375000640e+02 -2.250962902389546016e+01 7.490370976104536282e+00 nan nan
-4.273790031249999402e+02 -2.247184086425278338e+01 7.528159135747213959e+00 nan nan
-4.263366153124998732e+02 -2.244030828030303937e+01 7.559691719696957968e+00 nan nan
-4.252942274999999768e+02 -2.241446461189702788e+01 7.585535388102967680e+00 nan nan
-4.242518396874999098e+02 -2.239449919024912106e+01 7.605500809750876279e+00 nan nan
-4.232094518749999565e+02 -2.238088741196102660e+01 7.619112588038968958e+00 nan nan
-4.221670640624998896e+02 -2.237205918424324835e+01 7.627940815756748982e+00 nan nan
-4.211246762499999363e+02 -2.236665944999376876e+01 7.633340550006227687e+00 nan nan
-4.200822884374999830e+02 -2.236417995306972628e+01 7.635820046930270166e+00 nan nan
-4.190399006249999729e+02 -2.236440228284130782e+01 7.635597717158689512e+00 nan nan
-4.179975128125000197e+02 -2.236688671873909584e+01 7.633113281260899718e+00 nan nan
-4.169551249999999527e+02 -2.237017543559987942e+01 7.629824564400117026e+00 nan nan
-4.159127371874999994e+02 -2.237327445779930812e+01 7.626725542200690100e+00 nan nan
-4.148703493749999325e+02 -2.237638016949532727e+01 7.623619830504669181e+00 nan nan
-4.138279615624999792e+02 -2.237826034106964457e+01 7.621739658930350991e+00 nan nan
-4.127855737500000259e+02 -2.237788634100914464e+01 7.622113658990852691e+00 nan nan
-4.117431859374999590e+02 -2.237449332421916992e+01 7.625506675780825638e+00 nan nan
-4.107007981250000057e+02 -2.236803936720276909e+01 7.631960632797227362e+00 nan nan
-4.096584103124999388e+02 -2.235937799633408929e+01 7.640622003665907158e+00 nan nan
-4.086160224999999855e+02 -2.234845347395487991e+01 7.651546526045117425e+00 nan nan
-4.075736346874999754e+02 -2.233326248996743146e+01 7.666737510032565872e+00 nan nan
-4.065312468749999653e+02 -2.231035262287422682e+01 7.689647377125771399e+00 nan nan
-4.054888590624999551e+02 -2.227735280041828858e+01 7.722647199581707866e+00 nan nan
-4.044464712499999450e+02 -2.223317239422032188e+01 7.766827605779675459e+00 nan nan
-4.034040834374999349e+02 -2.217810821204147231e+01 7.821891787958522357e+00 nan nan
-4.023616956249999816e+02 -2.211332361740186769e+01 7.886676382598130530e+00 nan nan
-4.013193078124999147e+02 -2.204036802731152278e+01 7.959631972688473667e+00 nan nan
-4.002769199999999614e+02 -2.195978311277980666e+01 8.040216887220191566e+00 nan nan
-3.992345321874998945e+02 -2.187084111456898938e+01 8.129158885431007064e+00 nan nan
-3.981921443749999412e+02 -2.177448568735402645e+01 8.225514312645969994e+00 nan nan
-3.971497565624999879e+02 -2.167104520428298997e+01 8.328954795717006476e+00 nan nan
-3.961073687499999778e+02 -2.156079968702974270e+01 8.439200312970255524e+00 nan nan
-3.950649809375000245e+02 -2.144565379725775500e+01 8.554346202742241445e+00 nan nan
-3.940225931249999007e+02 -2.132661269228601242e+01 8.673387307713984029e+00 nan nan
-3.929802053125000043e+02 -2.120527498592554139e+01 8.794725014074456837e+00 nan nan
-3.919378174999998805e+02 -2.108370520877880594e+01 8.916294791221192284e+00 nan nan
-3.908954296874999841e+02 -2.096411299004709861e+01 9.035887009952897841e+00 nan nan
-3.898530418750000308e+02 -2.084928263278927929e+01 9.150717367210717157e+00 nan nan
-3.888106540624999639e+02 -2.074163205627219497e+01 9.258367943727801475e+00 nan nan
-3.877682662500000106e+02 -2.064289995096508079e+01 9.357100049034913880e+00 nan nan
-3.867258784374999436e+02 -2.055434401183994098e+01 9.445655988160055472e+00 nan nan
-3.856834906250000472e+02 -2.047747023689841228e+01 9.522529763101582390e+00 nan nan
-3.846411028124999802e+02 -2.041338304647916502e+01 9.586616953520833206e+00 nan nan
-3.835987149999999701e+02 -2.036171090090484626e+01 9.638289099095150192e+00 nan nan
-3.825563271874999600e+02 -2.032359736170836229e+01 9.676402638291634162e+00 nan nan
-3.815139393749999499e+02 -2.030106661604645524e+01 9.698933383953541210e+00 nan nan
-3.804715515624999398e+02 -2.029473828444145056e+01 9.705261715558547664e+00 nan nan
-3.794291637499999865e+02 -2.030446096756713104e+01 9.695539032432867188e+00 nan nan
-3.783867759374999196e+02 -2.032972678028680136e+01 9.670273219713196866e+00 nan nan
-3.773443881249999663e+02 -2.036803905211756316e+01 9.631960947882433288e+00 nan nan
-3.763020003124998993e+02 -2.041742220977648614e+01 9.582577790223508529e+00 nan nan
-3.752596124999999461e+02 -2.047660506079565579e+01 9.523394939204342435e+00 nan nan
-3.742172246874999360e+02 -2.054306532914312200e+01 9.456934670856876224e+00 nan nan
-3.731748368749999827e+02 -2.061381394391070643e+01 9.386186056089291796e+00 nan nan
-3.721324490624999726e+02 -2.068497559918634821e+01 9.315024400813650018e+00 nan nan
-3.710900612499999625e+02 -2.075103424413360287e+01 9.248965755866393579e+00 nan nan
-3.700476734375000092e+02 -2.080743484524795406e+01 9.192565154752042389e+00 nan nan
-3.690052856249998854e+02 -2.085043181115215205e+01 9.149568188847844397e+00 nan nan
-3.679628978125000458e+02 -2.087906193823353362e+01 9.120938061766464600e+00 nan nan
-3.669205099999999220e+02 -2.089330703466205463e+01 9.106692965337941814e+00 nan nan
-3.658781221874999687e+02 -2.089349358877925411e+01 9.106506411220742336e+00 nan nan
-3.648357343750000155e+02 -2.087960729700503393e+01 9.120392702994964296e+00 nan nan
-3.637933465624999485e+02 -2.085108263515279248e+01 9.148917364847202194e+00 nan nan
-3.627509587500000521e+02 -2.080829952320224052e+01 9.191700476797755925e+00 nan nan
-3.617085709374999851e+02 -2.075229394972850372e+01 9.247706050271490952e+00 nan nan
-3.606661831249999750e+02 -2.068345013611043370e+01 9.316549863889562744e+00 nan nan
-3.596237953124999649e+02 -2.060369299237189011e+01 9.396307007628106334e+00 nan nan
-3.585814074999999548e+02 -2.051653172309956830e+01 9.483468276900428151e+00 nan nan
-3.575390196875000015e+02 -2.042551084150938223e+01 9.574489158490615992e+00 nan nan
-3.564966318749999914e+02 -2.033566343371178675e+01 9.664336566288211472e+00 nan nan
-3.554542440624999244e+02 -2.025100271196957635e+01 9.748997288030420094e+00 nan nan
-3.544118562499999712e+02 -2.017415480243943193e+01 9.825845197560564515e+00 nan nan
-3.533694684374999611e+02 -2.010692804588687821e+01 9.893071954113120015e+00 nan nan
-3.523270806249999509e+02 -2.005073618755881881e+01 9.949263812441179411e+00 nan nan
-3.512846928124999408e+02 -2.000785897194230500e+01 9.992141028057689667e+00 nan nan
-3.502423049999999876e+02 -1.998116813179509776e+01 1.001883186820489868e+01 nan nan
-3.491999171874999774e+02 -1.997187943848949487e+01 1.002812056151050335e+01 nan nan
-3.481575293749999105e+02 -1.998055953593778966e+01 1.001944046406220501e+01 nan nan
-3.471151415624999572e+02 -2.000815894484457047e+01 9.991841055155425977e+00 nan nan
-3.460727537500000039e+02 -2.005427450034263614e+01 9.945725499657360302e+00 nan nan
-3.450303659375000507e+02 -2.011824769093459864e+01 9.881752309065399587e+00 nan nan
-3.439879781249999269e+02 -2.020109405955474102e+01 9.798905940445255425e+00 nan nan
-3.429455903124999168e+02 -2.030324990717918610e+01 9.696750092820812128e+00 nan nan
-3.419032024999999635e+02 -2.042118465208400124e+01 9.578815347915995204e+00 nan nan
-3.408608146874999534e+02 -2.055119013033950282e+01 9.448809869660491856e+00 nan nan
-3.398184268750000001e+02 -2.068922556924991341e+01 9.310774430750083042e+00 nan nan
-3.387760390624999900e+02 -2.083000283483452364e+01 9.169997165165472808e+00 nan nan
-3.377336512499999230e+02 -2.096987633834828202e+01 9.030123661651714428e+00 nan nan
-3.366912634374999698e+02 -2.110650030801484078e+01 8.893499691985155664e+00 nan nan
-3.356488756249999028e+02 -2.123552795982233121e+01 8.764472040177667012e+00 nan nan
-3.346064878124999495e+02 -2.135094795989358119e+01 8.649052040106413486e+00 nan nan
-3.335640999999999394e+02 -2.144956353657717685e+01 8.550436463422821376e+00 nan nan
-3.325217121875000430e+02 -2.152992499286977335e+01 8.470075007130221323e+00 nan nan
-3.314793243749999760e+02 -2.158990395062812340e+01 8.410096049371871274e+00 nan nan
-3.304369365624999659e+02 -2.162770938099505713e+01 8.372290619004937540e+00 nan nan
-3.293945487499999558e+02 -2.164176119465586368e+01 8.358238805344134548e+00 nan nan
-3.283521609374999457e+02 -2.163216197328549839e+01 8.367838026714498056e+00 nan nan
-3.273097731249999924e+02 -2.160122276166201871e+01 8.398777238337977735e+00 nan nan
-3.262673853124999823e+02 -2.155231147281726933e+01 8.447688527182727114e+00 nan nan
-3.252249974999999722e+02 -2.148935270060412250e+01 8.510647299395875720e+00 nan nan
-3.241826096874999621e+02 -2.141526368613338605e+01 8.584736313866608626e+00 nan nan
-3.231402218749998951e+02 -2.133436523174341914e+01 8.665634768256577303e+00 nan nan
-3.220978340624999419e+02 -2.125174143424160889e+01 8.748258565758385785e+00 nan nan
-3.210554462499999886e+02 -2.117102146682368513e+01 8.828978533176309540e+00 nan nan
-3.200130584374999785e+02 -2.109563119460105440e+01 8.904368805398942044e+00 nan nan
-3.189706706249999684e+02 -2.102864757237759363e+01 8.971352427622401038e+00 nan nan
-3.179282828124999583e+02 -2.097200077313224043e+01 9.027999226867754246e+00 nan nan
-3.168858949999999481e+02 -2.092599905712681618e+01 9.074000942873180264e+00 nan nan
-3.158435071874999949e+02 -2.089102801881131555e+01 9.108971981188679123e+00 nan nan
-3.148011193749999848e+02 -2.086898252545265109e+01 9.131017474547345358e+00 nan nan
-3.137587315624999746e+02 -2.086120379444128048e+01 9.138796205558715968e+00 nan nan
-3.127163437499999645e+02 -2.086622861383841254e+01 9.133771386161583905e+00 nan nan
-3.116739559374999544e+02 -2.088250278613557853e+01 9.117497213864417915e+00 nan nan
-3.106315681249998875e+02 -2.091194643358743122e+01 9.088053566412567008e+00 nan nan
-3.095891803124999910e+02 -2.095360891254620839e+01 9.046391087453788060e+00 nan nan
-3.085467924999999809e+02 -2.100541185745795403e+01 8.994588142542044196e+00 nan nan
-3.075044046874999708e+02 -2.106520055086132004e+01 8.934799449138676408e+00 nan nan
-3.064620168749999607e+02 -2.112881813193019553e+01 8.871181868069800913e+00 nan nan
-3.054196290624999506e+02 -2.119643910535793907e+01 8.803560894642057377e+00 nan nan
-3.043772412499999973e+02 -2.126679282490125189e+01 8.733207175098742781e+00 nan nan
-3.033348534374999872e+02 -2.133641818585156713e+01 8.663581814148429316e+00 nan nan
-3.022924656250000339e+02 -2.140427746973693601e+01 8.595722530263058658e+00 nan nan
-3.012500778125000238e+02 -2.146952031200818922e+01 8.530479687991809001e+00 nan nan
-3.002076899999999569e+02 -2.152991705183409010e+01 8.470082948165908121e+00 nan nan
-2.991653021874998899e+02 -2.158418824101574529e+01 8.415811758984249380e+00 nan nan
-2.981229143749999366e+02 -2.163382555742771274e+01 8.366174442572283709e+00 nan nan
-2.970805265624999834e+02 -2.168059835495002474e+01 8.319401645049971705e+00 nan nan
-2.960381387499999732e+02 -2.172505495050722146e+01 8.274945049492774984e+00 nan nan
-2.949957509374999631e+02 -2.176886127922977110e+01 8.231138720770225348e+00 nan nan
-2.939533631249999530e+02 -2.181473458057858394e+01 8.185265419421414279e+00 nan nan
-2.929109753124999997e+02 -2.186565338596584596e+01 8.134346614034150491e+00 nan nan
-2.918685874999999896e+02 -2.192682475683104215e+01 8.073175243168952520e+00 nan nan
-2.908261996875000364e+02 -2.200320874544588534e+01 7.996791254554111994e+00 nan nan
-2.897838118750000262e+02 -2.209711822585893515e+01 7.902881774141060411e+00 nan nan
-2.887414240625000161e+02 -2.220985999444196679e+01 7.790140005558029657e+00 nan nan
-2.876990362499999492e+02 -2.234049217787120156e+01 7.659507822128793997e+00 nan nan
-2.866566484374999959e+02 -2.248722318017705746e+01 7.512776819822938101e+00 nan nan
-2.856142606249999858e+02 -2.264694977943475962e+01 7.353050220565235939e+00 nan nan
-2.845718728124999757e+02 -2.281626282930999494e+01 7.183737170690002394e+00 nan nan
-2.835294849999999656e+02 -2.299476693115227022e+01 7.005233068847727118e+00 nan nan
-2.824870971874999555e+02 -2.318159499383498812e+01 6.818405006165007443e+00 nan nan
-2.814447093749999453e+02 -2.337339150175984415e+01 6.626608498240152301e+00 nan nan
-2.804023215624999921e+02 -2.356691399927744612e+01 6.433086000722551212e+00 nan nan
-2.793599337499999820e+02 -2.376014272080449885e+01 6.239857279195497597e+00 nan nan
-2.783175459374999718e+02 -2.395143315945552942e+01 6.048566840544467915e+00 nan nan
-2.772751581250000186e+02 -2.413658198061658311e+01 5.863418019383412449e+00 nan nan
-2.762327703125000085e+02 -2.431254849900614090e+01 5.687451500993855547e+00 nan nan
-2.751903824999999983e+02 -2.448093223901769377e+01 5.519067760982302673e+00 nan nan
-2.741479946874999882e+02 -2.464142938478726563e+01 5.358570615212730814e+00 nan nan
-2.731056068749999781e+02 -2.479204751938114626e+01 5.207952480618849300e+00 nan nan
-2.720632190624999680e+02 -2.493476795060516338e+01 5.065232049394834846e+00 nan nan
-2.710208312499999579e+02 -2.507271587608977725e+01 4.927284123910220970e+00 nan nan
-2.699784434374999478e+02 -2.520488694075550029e+01 4.795113059244495268e+00 nan nan
-2.689360556249999945e+02 -2.533154265012158746e+01 4.668457349878408991e+00 nan nan
-2.678936678124999844e+02 -2.545259125135241973e+01 4.547408748647577603e+00 nan nan
-2.668512799999999743e+02 -2.556714557580261271e+01 4.432854424197384624e+00 nan nan
-2.658088921874999642e+02 -2.567661709349377830e+01 4.323382906506218148e+00 nan nan
-2.647665043750000109e+02 -2.577713759214728384e+01 4.222862407852711719e+00 nan nan
-2.637241165624999439e+02 -2.586575764692172541e+01 4.134242353078270149e+00 nan nan
-2.626817287499999338e+02 -2.594399369710455261e+01 4.056006302895445614e+00 nan nan
-2.616393409374999237e+02 -2.601083137964093694e+01 3.989168620359058615e+00 nan nan
-2.605969531249999704e+02 -2.606492121257611672e+01 3.935078787423879731e+00 nan nan
[truncated: 459,219 more chars]
