# Supplementary material for: Multipolar electric and magnetic contributions to sum-frequency generation spectra reveal biaxial interfacial water structure
Source: Nat Commun. 2026 May 13;17:4333. doi: 10.1038/s41467-026-72345-4 (PMC13172427; doi:10.1038/s41467-026-72345-4)
Supplement: Supplementary file 3 — Source data [file 41467_2026_72345_MOESM3_ESM.zip › SourceData/SuppFig7(b).txt]

# f, Szzz_this_work Szzz_half_box
-5.211939062499998727e+03 nan nan
-5.210896674687498489e+03 nan nan
-5.209854286874999161e+03 nan nan
-5.208811899062499833e+03 nan nan
-5.207769511249999596e+03 nan nan
-5.206727123437499358e+03 nan nan
-5.205684735624999121e+03 nan nan
-5.204642347812498883e+03 nan nan
-5.203599959999999555e+03 nan nan
-5.202557572187499318e+03 nan nan
-5.201515184374999080e+03 nan nan
-5.200472796562499752e+03 nan nan
-5.199430408749999515e+03 nan nan
-5.198388020937500187e+03 nan nan
-5.197345633124999949e+03 nan nan
-5.196303245312499712e+03 nan nan
-5.195260857499999474e+03 nan nan
-5.194218469687499237e+03 nan nan
-5.193176081874999909e+03 nan nan
-5.192133694062499671e+03 nan nan
-5.191091306249999434e+03 nan nan
-5.190048918437499196e+03 nan nan
-5.189006530624999868e+03 nan nan
-5.187964142812500540e+03 nan nan
-5.186921754999999393e+03 nan nan
-5.185879367187499156e+03 nan nan
-5.184836979374999828e+03 nan nan
-5.183794591562499591e+03 nan nan
-5.182752203749999353e+03 nan nan
-5.181709815937500025e+03 nan nan
-5.180667428124998878e+03 nan nan
-5.179625040312499550e+03 nan nan
-5.178582652499999313e+03 nan nan
-5.177540264687499075e+03 nan nan
-5.176497876874999747e+03 nan nan
-5.175455489062499510e+03 nan nan
-5.174413101249999272e+03 nan nan
-5.173370713437499944e+03 nan nan
-5.172328325624999707e+03 nan nan
-5.171285937812499469e+03 nan nan
-5.170243549999998322e+03 nan nan
-5.169201162187499904e+03 nan nan
-5.168158774374999666e+03 nan nan
-5.167116386562499429e+03 nan nan
-5.166073998749999191e+03 nan nan
-5.165031610937499863e+03 nan nan
-5.163989223124998716e+03 nan nan
-5.162946835312499388e+03 nan nan
-5.161904447499999151e+03 nan nan
-5.160862059687499823e+03 nan nan
-5.159819671874999585e+03 nan nan
-5.158777284062499348e+03 nan nan
-5.157734896249999110e+03 nan nan
-5.156692508437499782e+03 nan nan
-5.155650120624999545e+03 nan nan
-5.154607732812499307e+03 nan nan
-5.153565344999999070e+03 nan nan
-5.152522957187499742e+03 nan nan
-5.151480569374999504e+03 nan nan
-5.150438181562499267e+03 nan nan
-5.149395793749999939e+03 nan nan
-5.148353405937498792e+03 nan nan
-5.147311018124999464e+03 nan nan
-5.146268630312499226e+03 nan nan
-5.145226242499999898e+03 nan nan
-5.144183854687499661e+03 nan nan
-5.143141466874999423e+03 nan nan
-5.142099079062499186e+03 nan nan
-5.141056691250000767e+03 nan nan
-5.140014303437499620e+03 nan nan
-5.138971915625000292e+03 nan nan
-5.137929527812499146e+03 nan nan
-5.136887139999999818e+03 nan nan
-5.135844752187499580e+03 nan nan
-5.134802364374999343e+03 nan nan
-5.133759976562499105e+03 nan nan
-5.132717588749999777e+03 nan nan
-5.131675200937499540e+03 nan nan
-5.130632813124999302e+03 nan nan
-5.129590425312499065e+03 nan nan
-5.128548037499999737e+03 nan nan
-5.127505649687499499e+03 nan nan
-5.126463261874999262e+03 nan nan
-5.125420874062499934e+03 nan nan
-5.124378486250000606e+03 nan nan
-5.123336098437499459e+03 nan nan
-5.122293710624999221e+03 nan nan
-5.121251322812499893e+03 nan nan
-5.120208934999999656e+03 nan nan
-5.119166547187499418e+03 nan nan
-5.118124159375000090e+03 nan nan
-5.117081771562498943e+03 nan nan
-5.116039383749999615e+03 nan nan
-5.114996995937499378e+03 nan nan
-5.113954608124999140e+03 nan nan
-5.112912220312499812e+03 nan nan
-5.111869832499999575e+03 nan nan
-5.110827444687499337e+03 nan nan
-5.109785056874999100e+03 nan nan
-5.108742669062499772e+03 nan nan
-5.107700281250000444e+03 nan nan
-5.106657893437499297e+03 nan nan
-5.105615505624999059e+03 nan nan
-5.104573117812499731e+03 nan nan
-5.103530729999999494e+03 nan nan
-5.102488342187499256e+03 nan nan
-5.101445954374999928e+03 nan nan
-5.100403566562499691e+03 nan nan
-5.099361178749999453e+03 nan nan
-5.098318790937499216e+03 nan nan
-5.097276403124999888e+03 nan nan
-5.096234015312499650e+03 nan nan
-5.095191627499999413e+03 nan nan
-5.094149239687499175e+03 nan nan
-5.093106851874999847e+03 nan nan
-5.092064464062500520e+03 nan nan
-5.091022076249998463e+03 nan nan
-5.089979688437499135e+03 nan nan
-5.088937300624999807e+03 nan nan
-5.087894912812499570e+03 nan nan
-5.086852524999999332e+03 nan nan
-5.085810137187499095e+03 nan nan
-5.084767749374998857e+03 nan nan
-5.083725361562499529e+03 nan nan
-5.082682973749999292e+03 nan nan
-5.081640585937499964e+03 nan nan
-5.080598198124999726e+03 nan nan
-5.079555810312499489e+03 nan nan
-5.078513422499999251e+03 nan nan
-5.077471034687499923e+03 nan nan
-5.076428646874999686e+03 nan nan
-5.075386259062499448e+03 nan nan
-5.074343871249999211e+03 nan nan
-5.073301483437499883e+03 nan nan
-5.072259095624999645e+03 nan nan
-5.071216707812499408e+03 nan nan
-5.070174319999999170e+03 nan nan
-5.069131932187499842e+03 nan nan
-5.068089544374998695e+03 nan nan
-5.067047156562499367e+03 nan nan
-5.066004768749999130e+03 nan nan
-5.064962380937499802e+03 nan nan
-5.063919993124999564e+03 nan nan
-5.062877605312499327e+03 nan nan
-5.061835217499999089e+03 nan nan
-5.060792829687500671e+03 nan nan
-5.059750441874999524e+03 nan nan
-5.058708054062499286e+03 nan nan
-5.057665666249999958e+03 nan nan
-5.056623278437499721e+03 nan nan
-5.055580890624999483e+03 nan nan
-5.054538502812499246e+03 nan nan
-5.053496114999999918e+03 nan nan
-5.052453727187499680e+03 nan nan
-5.051411339374999443e+03 nan nan
-5.050368951562499205e+03 nan nan
-5.049326563749999877e+03 nan nan
-5.048284175937499640e+03 nan nan
-5.047241788124999402e+03 nan nan
-5.046199400312499165e+03 nan nan
-5.045157012500000747e+03 nan nan
-5.044114624687498690e+03 nan nan
-5.043072236874999362e+03 nan nan
-5.042029849062499125e+03 nan nan
-5.040987461249999797e+03 nan nan
-5.039945073437499559e+03 nan nan
-5.038902685624999322e+03 nan nan
-5.037860297812499084e+03 nan nan
-5.036817909999999756e+03 nan nan
-5.035775522187499519e+03 nan nan
-5.034733134374999281e+03 nan nan
-5.033690746562498134e+03 nan nan
-5.032648358749999716e+03 nan nan
-5.031605970937499478e+03 nan nan
-5.030563583124999241e+03 nan nan
-5.029521195312499913e+03 nan nan
-5.028478807499999675e+03 nan nan
-5.027436419687498528e+03 nan nan
-5.026394031874999200e+03 nan nan
-5.025351644062499872e+03 nan nan
-5.024309256249999635e+03 nan nan
-5.023266868437499397e+03 nan nan
-5.022224480624999160e+03 nan nan
-5.021182092812499832e+03 nan nan
-5.020139704999999594e+03 nan nan
-5.019097317187499357e+03 nan nan
-5.018054929374999119e+03 nan nan
-5.017012541562499791e+03 nan nan
-5.015970153749999554e+03 nan nan
-5.014927765937499316e+03 nan nan
-5.013885378124999079e+03 nan nan
-5.012842990312499751e+03 nan nan
-5.011800602499999513e+03 nan nan
-5.010758214687498366e+03 nan nan
-5.009715826874999948e+03 nan nan
-5.008673439062499710e+03 nan nan
-5.007631051249999473e+03 nan nan
-5.006588663437499235e+03 nan nan
-5.005546275624999907e+03 nan nan
-5.004503887812498760e+03 nan nan
-5.003461499999999432e+03 -3.826536476761415676e-03 4.655272909952316851e-03
-5.002419112187499195e+03 -4.545427180343938889e-03 5.309958281319720162e-03
-5.001376724374999867e+03 -5.272833997525892824e-03 5.975901124527816487e-03
-5.000334336562499630e+03 -6.000587713464020437e-03 6.635248876636181889e-03
-4.999291948749999392e+03 -6.725356109224827142e-03 7.277527909004643039e-03
-4.998249560937499155e+03 -7.442308437287537687e-03 7.881582173646761724e-03
-4.997207173124999827e+03 -8.134862002715013626e-03 8.420054162541310006e-03
-4.996164785312499589e+03 -8.788961679146221548e-03 8.878726257850981865e-03
-4.995122397499999352e+03 -9.395163880595623976e-03 9.254715639326904081e-03
-4.994080009687499114e+03 -9.940112820389646053e-03 9.564228576475659882e-03
-4.993037621874999786e+03 -1.041281127857869061e-02 9.828712621968665672e-03
-4.991995234062500458e+03 -1.079722185825039010e-02 1.004249665561974050e-02
-4.990952846249999311e+03 -1.107905219470400361e-02 1.019526281314727528e-02
-4.989910458437499074e+03 -1.125411857966311484e-02 1.029521496648987469e-02
-4.988868070624999746e+03 -1.133009284880739410e-02 1.036112681283230842e-02
-4.987825682812500418e+03 -1.132979826515932188e-02 1.042845639436539018e-02
-4.986783294999999271e+03 -1.126684234849648081e-02 1.052701158816186054e-02
-4.985740907187499943e+03 -1.114579213170494021e-02 1.065273552078807237e-02
-4.984698519374999705e+03 -1.098716942213579482e-02 1.080289962900252317e-02
-4.983656131562499468e+03 -1.080233063236348684e-02 1.098347399160198683e-02
-4.982613743749999230e+03 -1.060545511978657797e-02 1.120474248653055213e-02
-4.981571355937500812e+03 -1.041399192639059883e-02 1.146005971318153453e-02
-4.980528968124998755e+03 -1.023761856081947287e-02 1.173481664750773180e-02
-4.979486580312499427e+03 -1.008844956372837581e-02 1.204388697509153547e-02
-4.978444192499999190e+03 -9.983005494669959165e-03 1.241576490020966476e-02
-4.977401804687499862e+03 -9.935857809741242136e-03 1.286970100029846860e-02
-4.976359416874999624e+03 -9.934107757238989575e-03 1.337534477062068787e-02
-4.975317029062499387e+03 -9.970298486345936448e-03 1.389156318734524782e-02
-4.974274641249999149e+03 -1.005437703401962715e-02 1.440604630069835558e-02
-4.973232253437499821e+03 -1.018265765523787385e-02 1.490789623477997705e-02
-4.972189865624999584e+03 -1.034344080014149014e-02 1.538936927620153904e-02
-4.971147477812499346e+03 -1.052194697895133917e-02 1.584599010305120029e-02
-4.970105089999998199e+03 -1.072385230844777153e-02 1.627785213113465065e-02
-4.969062702187499781e+03 -1.096047073059368444e-02 1.667663286424484262e-02
-4.968020314374999543e+03 -1.122632814126768748e-02 1.705633363222855414e-02
-4.966977926562499306e+03 -1.151074867955398894e-02 1.744868655576490429e-02
-4.965935538749999068e+03 -1.179177503084239895e-02 1.784803039980664002e-02
-4.964893150937499740e+03 -1.206286251393863009e-02 1.825937593475810208e-02
-4.963850763124998593e+03 -1.232751824722409621e-02 1.870394602058008879e-02
-4.962808375312499265e+03 -1.259056486326564500e-02 1.919757580690131457e-02
-4.961765987499999937e+03 -1.286229775627365478e-02 1.976160830541991847e-02
-4.960723599687499700e+03 -1.314924880031057876e-02 2.040318078187177558e-02
-4.959681211874999462e+03 -1.345086751650285441e-02 2.110090017984773275e-02
-4.958638824062499225e+03 -1.375030961343661449e-02 2.181805703530843160e-02
-4.957596436249999897e+03 -1.403191899957853886e-02 2.253966022876391362e-02
-4.956554048437499659e+03 -1.429880980855020335e-02 2.325631929342924717e-02
-4.955511660624999422e+03 -1.455166078212479300e-02 2.395452655770048331e-02
-4.954469272812499185e+03 -1.478996733432285521e-02 2.463173046079703346e-02
-4.953426884999999857e+03 -1.502131372468118453e-02 2.525342589205629984e-02
-4.952384497187499619e+03 -1.524467081991785419e-02 2.577043588539040808e-02
-4.951342109374999382e+03 -1.545920029852909487e-02 2.616938518718241180e-02
-4.950299721562499144e+03 -1.566765440071379856e-02 2.645170376438454873e-02
-4.949257333749999816e+03 -1.587489214572025339e-02 2.661531939916771117e-02
-4.948214945937499579e+03 -1.608207466735870478e-02 2.665235622041308566e-02
-4.947172558124999341e+03 -1.627471717517477157e-02 2.653631940117694502e-02
-4.946130170312499104e+03 -1.644713184410334997e-02 2.625260649992492562e-02
-4.945087782499999776e+03 -1.659993530668714065e-02 2.581189139028493978e-02
-4.944045394687499538e+03 -1.671902775268180319e-02 2.519821651768095611e-02
-4.943003006874999301e+03 -1.680556086220747619e-02 2.439708500184287199e-02
-4.941960619062499973e+03 -1.685826692646769098e-02 2.341922373628759282e-02
-4.940918231250000645e+03 -1.687825593392498422e-02 2.229992558207541387e-02
-4.939875843437500407e+03 -1.687735689083137008e-02 2.107823686503897120e-02
-4.938833455624999260e+03 -1.686143714880567954e-02 1.977829042122395201e-02
-4.937791067812499932e+03 -1.683594546398152828e-02 1.842998332481757262e-02
-4.936748679999999695e+03 -1.680506227928391105e-02 1.704891049491198685e-02
-4.935706292187499457e+03 -1.678356576576052125e-02 1.567602469848583535e-02
-4.934663904375000129e+03 -1.677916351409529730e-02 1.438007613007286425e-02
-4.933621516562499892e+03 -1.679529660526101267e-02 1.322218778914942793e-02
-4.932579128749999654e+03 -1.684530925331412243e-02 1.226110557242410422e-02
-4.931536740937499417e+03 -1.693725229602256396e-02 1.152339801697033379e-02
-4.930494353124999179e+03 -1.707323826600104164e-02 1.100868678064592134e-02
-4.929451965312499851e+03 -1.723860753590703010e-02 1.072545237352894032e-02
-4.928409577499999614e+03 -1.740937647930665064e-02 1.068083435370855566e-02
-4.927367189687499376e+03 -1.757662546529575875e-02 1.085970400681472540e-02
-4.926324801874999139e+03 -1.774545809779476055e-02 1.124213234584221788e-02
-4.925282414062499811e+03 -1.792510658408271590e-02 1.182593186920710866e-02
-4.924240026250000483e+03 -1.811084084350010615e-02 1.258886749105254249e-02
-4.923197638437498426e+03 -1.830430210978806205e-02 1.349559074301794753e-02
-4.922155250624999098e+03 -1.851498394363729899e-02 1.451857635285811604e-02
-4.921112862812499770e+03 -1.875284734172330894e-02 1.562648083711344268e-02
-4.920070474999999533e+03 -1.902664817520988844e-02 1.679686841746250506e-02
-4.919028087187499295e+03 -1.934054611097621446e-02 1.802563710426042035e-02
-4.917985699374999967e+03 -1.971512805884852171e-02 1.931478692738449604e-02
-4.916943311562498820e+03 -2.016876163134049410e-02 2.065132213031990391e-02
-4.915900923749999492e+03 -2.070111878672527966e-02 2.204025109609649216e-02
-4.914858535937499255e+03 -2.130683599638989040e-02 2.347105354195799451e-02
-4.913816148124999927e+03 -2.197658953664607603e-02 2.490606606821327978e-02
-4.912773760312498780e+03 -2.269096292324764008e-02 2.632329964897759875e-02
-4.911731372499999452e+03 -2.344172319071950034e-02 2.770651240137813470e-02
-4.910688984687499214e+03 -2.423643922303503340e-02 2.904159193012787604e-02
-4.909646596874999886e+03 -2.507192008511818088e-02 3.031089490737833014e-02
-4.908604209062499649e+03 -2.593086931115907642e-02 3.149311396323572348e-02
-4.907561821249998502e+03 -2.679957122100150996e-02 3.257313174428779629e-02
-4.906519433437499174e+03 -2.767276361516249339e-02 3.354532235421745640e-02
-4.905477045624999846e+03 -2.855133973679140416e-02 3.440310214144092632e-02
-4.904434657812499609e+03 -2.943520946687482390e-02 3.515609587770700262e-02
-4.903392269999999371e+03 -3.032319185307636930e-02 3.585960843386843538e-02
-4.902349882187499134e+03 -3.121339995863573608e-02 3.656006016337064179e-02
-4.901307494374999806e+03 -3.210659790329863789e-02 3.727942146431650894e-02
-4.900265106562500478e+03 -3.300118077676935519e-02 3.802528528016603515e-02
-4.899222718749999331e+03 -3.388875276274217613e-02 3.880397774808615197e-02
-4.898180330937499093e+03 -3.476325455362878902e-02 3.960683473224482082e-02
-4.897137943124999765e+03 -3.561957984686778267e-02 4.039476805408141052e-02
-4.896095555312499528e+03 -3.644999085907452835e-02 4.114495959290007110e-02
-4.895053167499999290e+03 -3.724377533909725702e-02 4.185090682373392851e-02
-4.894010779687500872e+03 -3.799129030565602527e-02 4.251938009682974806e-02
-4.892968391874999725e+03 -3.867673100718235779e-02 4.316218977423368075e-02
-4.891926004062499487e+03 -3.929328845651333668e-02 4.379162919249240254e-02
-4.890883616249999250e+03 -3.984536669464287112e-02 4.440227293466215974e-02
-4.889841228437499922e+03 -4.033702514131869143e-02 4.498208670760173167e-02
-4.888798840624999684e+03 -4.077362893834970969e-02 4.551714940021555494e-02
-4.887756452812499447e+03 -4.116703788360451949e-02 4.600263059869445781e-02
-4.886714064999999209e+03 -4.152352840074748086e-02 4.645557052766520478e-02
-4.885671677187499881e+03 -4.184258114838253911e-02 4.689603118205797755e-02
-4.884629289374998734e+03 -4.212678742225394596e-02 4.732849628603796877e-02
-4.883586901562500316e+03 -4.237571153943436864e-02 4.773758273331762947e-02
-4.882544513749999169e+03 -4.259061691562217311e-02 4.810268352173945744e-02
-4.881502125937499841e+03 -4.276925321168709160e-02 4.840034202696724686e-02
-4.880459738124999603e+03 -4.290284028972229241e-02 4.861278486840257818e-02
-4.879417350312499366e+03 -4.298130768931206908e-02 4.873595779032794534e-02
-4.878374962499999128e+03 -4.299277469924026734e-02 4.878275282537074264e-02
-4.877332574687500710e+03 -4.291562574560719989e-02 4.876524633535395808e-02
-4.876290186874999563e+03 -4.273187461657594610e-02 4.867852773929104426e-02
-4.875247799062499325e+03 -4.243841971072061237e-02 4.850682436998573349e-02
-4.874205411249999088e+03 -4.203970419125769437e-02 4.824408421448717066e-02
-4.873163023437499760e+03 -4.154503315527215829e-02 4.789958983175839069e-02
-4.872120635624999522e+03 -4.096940979061169247e-02 4.748230142596218673e-02
-4.871078247812500194e+03 -4.032125968946228406e-02 4.699800776952680476e-02
-4.870035859999999957e+03 -3.959535938945665801e-02 4.645199405601490444e-02
-4.868993472187499719e+03 -3.880339453955242157e-02 4.584341607408817798e-02
-4.867951084374999482e+03 -3.796993718936304135e-02 4.516363446388880348e-02
-4.866908696562499244e+03 -3.710970448245477782e-02 4.439089751288088220e-02
-4.865866308749999916e+03 -3.622787764104245384e-02 4.350492621571233620e-02
-4.864823920937499679e+03 -3.532758125642992270e-02 4.249952589399890596e-02
-4.863781533124999441e+03 -3.442173960218383039e-02 4.136779382899089669e-02
-4.862739145312499204e+03 -3.352080690161965415e-02 4.011325897244126526e-02
-4.861696757499999876e+03 -3.262662115620546671e-02 3.875684661283911731e-02
-4.860654369687500548e+03 -3.174266647187600626e-02 3.730288129822121462e-02
-4.859611981874999401e+03 -3.087372524626083928e-02 3.576403218602564049e-02
-4.858569594062499164e+03 -3.002195534044412376e-02 3.415861288118984124e-02
-4.857527206249999836e+03 -2.918737115285443412e-02 3.250972986101942352e-02
-4.856484818437499598e+03 -2.837627649925829679e-02 3.085733296170462686e-02
-4.855442430624999361e+03 -2.760013941655667380e-02 2.923899871810963988e-02
-4.854400042812499123e+03 -2.686893176074190911e-02 2.768502508779987006e-02
-4.853357654999999795e+03 -2.618775724440433952e-02 2.618380773507172909e-02
-4.852315267187499558e+03 -2.556087639108592380e-02 2.472500631993438183e-02
-4.851272879374999320e+03 -2.498268593211616304e-02 2.329835442902260939e-02
-4.850230491562499083e+03 -2.444942453345412894e-02 2.191426572968809688e-02
-4.849188103749999755e+03 -2.396438289594576485e-02 2.060908610312882014e-02
-4.848145715937499517e+03 -2.352425998650055361e-02 1.940836291296944502e-02
-4.847103328124999280e+03 -2.312317082531951604e-02 1.834392304199473564e-02
-4.846060940312499952e+03 -2.275923503073388685e-02 1.742116821302748531e-02
-4.845018552499999714e+03 -2.243526936387514603e-02 1.663233703679595221e-02
-4.843976164687498567e+03 -2.214750198927404115e-02 1.597370020359666770e-02
-4.842933776874999239e+03 -2.188549461612140576e-02 1.545066719690356243e-02
-4.841891389062499911e+03 -2.164112101434715121e-02 1.507872734311964391e-02
-4.840849001249999674e+03 -2.140730692215223052e-02 1.486295534530957321e-02
-4.839806613437499436e+03 -2.117802889280799919e-02 1.479605896713617058e-02
-4.838764225624999199e+03 -2.095349814953815712e-02 1.486382602590643684e-02
-4.837721837812499871e+03 -2.073389084486086317e-02 1.503844356142227702e-02
-4.836679450000000543e+03 -2.052373187634191562e-02 1.528245735817306168e-02
-4.835637062187499396e+03 -2.032217074795506992e-02 1.557708247200400610e-02
-4.834594674374999158e+03 -2.012741506928770324e-02 1.589954228559301019e-02
-4.833552286562499830e+03 -1.993800433064391378e-02 1.621834523733070230e-02
-4.832509898749999593e+03 -1.974841787933389464e-02 1.651488431284188138e-02
-4.831467510937499355e+03 -1.956017340177591823e-02 1.679473696915747410e-02
-4.830425123124999118e+03 -1.937514501319389376e-02 1.705349807686306132e-02
-4.829382735312499790e+03 -1.919506220478244332e-02 1.725131628059846725e-02
-4.828340347499999552e+03 -1.901951441021217451e-02 1.736054497493768820e-02
-4.827297959687498405e+03 -1.884448330581477843e-02 1.737775791231196618e-02
-4.826255571874999987e+03 -1.866287953354543380e-02 1.731125779331147557e-02
-4.825213184062499749e+03 -1.847057133231400083e-02 1.716400079503385689e-02
-4.824170796249999512e+03 -1.826217754990386993e-02 1.692984906640944420e-02
-4.823128408437499274e+03 -1.803288064363159360e-02 1.661370114526095065e-02
-4.822086020624999946e+03 -1.778437367212545514e-02 1.621314884177337337e-02
-4.821043632812499709e+03 -1.751991674816469335e-02 1.570808555226904310e-02
-4.820001245000000381e+03 -1.724210679279723768e-02 1.509039380592428273e-02
-4.818958857187499234e+03 -1.694930915332907781e-02 1.436885048739110389e-02
-4.817916469374999906e+03 -1.665063994401448991e-02 1.358746694827746293e-02
-4.816874081562499669e+03 -1.636428163500241659e-02 1.279076268686021867e-02
-4.815831693749999431e+03 -1.609651031119753786e-02 1.197499639395627029e-02
-4.814789305937499194e+03 -1.584147583816750138e-02 1.113235294820342190e-02
-4.813746918125000775e+03 -1.559555549483183749e-02 1.027542773967216917e-02
-4.812704530312498719e+03 -1.536246617980158331e-02 9.449506496477808395e-03
-4.811662142499999391e+03 -1.514584261988723146e-02 8.688759762445754861e-03
-4.810619754687499153e+03 -1.495285441614476428e-02 8.015317370560008994e-03
-4.809577366874999825e+03 -1.478640734734390852e-02 7.470202279338423491e-03
-4.808534979062499588e+03 -1.464374789838940143e-02 7.087560412882935000e-03
-4.807492591249999350e+03 -1.452238682490233565e-02 6.879762195751153338e-03
-4.806450203437499113e+03 -1.442356561485215287e-02 6.839410516215618623e-03
-4.805407815624999785e+03 -1.434994626444027060e-02 6.963207474497342363e-03
-4.804365427812498638e+03 -1.430027545450375352e-02 7.225191244542875264e-03
-4.803323039999999310e+03 -1.427777425801966121e-02 7.603678850865038148e-03
-4.802280652187499982e+03 -1.429278525497806179e-02 8.103040318467360711e-03
-4.801238264374999744e+03 -1.435006871147801941e-02 8.712516061219314351e-03
-4.800195876562499507e+03 -1.444760782320743744e-02 9.420147101393164940e-03
-4.799153488749999269e+03 -1.458672229208877666e-02 1.021027740816496214e-02
-4.798111100937499941e+03 -1.476658895900917826e-02 1.106784741729569498e-02
-4.797068713124998794e+03 -1.497769202532484890e-02 1.198527008732734427e-02
-4.796026325312499466e+03 -1.521144903457184901e-02 1.295741815235263751e-02
-4.794983937499999229e+03 -1.547065586880162769e-02 1.397198607565928834e-02
-4.793941549687499901e+03 -1.575384367432943952e-02 1.499073963184722330e-02
-4.792899161874999663e+03 -1.605565480407501050e-02 1.597831641724271542e-02
-4.791856774062499426e+03 -1.637774541727489430e-02 1.689862552248474689e-02
-4.790814386249999188e+03 -1.671196549253541053e-02 1.770348955609233471e-02
-4.789771998437499860e+03 -1.705327226203294522e-02 1.838457136927742694e-02
-4.788729610624999623e+03 -1.740415498706743974e-02 1.897167941531702554e-02
-4.787687222812500295e+03 -1.775954698666468157e-02 1.948737948703592460e-02
-4.786644834999998238e+03 -1.810827813670497569e-02 1.992520889430038009e-02
-4.785602447187499820e+03 -1.843752233977426214e-02 2.027211978055487931e-02
-4.784560059374999582e+03 -1.873934119634657752e-02 2.053476511295133575e-02
-4.783517671562499345e+03 -1.900680212895127300e-02 2.073293155532339796e-02
-4.782475283749999107e+03 -1.923382320675038129e-02 2.087516345901049841e-02
-4.781432895937499779e+03 -1.941710980747360371e-02 2.095894430186219515e-02
-4.780390508124998632e+03 -1.955694455848289506e-02 2.099960839648453564e-02
-4.779348120312499304e+03 -1.965684866043562046e-02 2.101779918840589872e-02
-4.778305732499999976e+03 -1.971714853012482976e-02 2.102368325501819193e-02
-4.777263344687499739e+03 -1.972607951653259847e-02 2.098742370304143914e-02
-4.776220956874999501e+03 -1.966759715363683089e-02 2.088201473715645823e-02
-4.775178569062499264e+03 -1.953486056598770226e-02 2.073504949732269884e-02
-4.774136181249999936e+03 -1.933476362813006666e-02 2.058307282323253509e-02
-4.773093793437499698e+03 -1.907504004626067728e-02 2.041597236901725523e-02
-4.772051405624999461e+03 -1.876102260101385893e-02 2.019211335589904746e-02
-4.771009017812499224e+03 -1.841003446542013519e-02 1.990961223550426207e-02
-4.769966629999998986e+03 -1.804030251188680489e-02 1.960135783366720799e-02
-4.768924242187499658e+03 -1.766170304781089148e-02 1.927783455708576010e-02
-4.767881854374999421e+03 -1.728902357840837040e-02 1.893609672632773702e-02
-4.766839466562499183e+03 -1.693705716730561917e-02 1.858457267805373528e-02
-4.765797078749999855e+03 -1.660609732034623587e-02 1.822027105635347019e-02
-4.764754690937499618e+03 -1.629901555503031688e-02 1.783956400688622296e-02
-4.763712303124998471e+03 -1.602428978620029990e-02 1.746357594389612300e-02
-4.762669915312499143e+03 -1.578184414461811930e-02 1.711637787562308652e-02
-4.761627527499999815e+03 -1.556664301737481146e-02 1.678386469337617148e-02
-4.760585139687499577e+03 -1.536951998785590981e-02 1.643865501018625455e-02
-4.759542751874999340e+03 -1.518788209888396676e-02 1.605754123011605972e-02
-4.758500364062499102e+03 -1.502199014729982580e-02 1.562246850925917002e-02
-4.757457976249999774e+03 -1.486681266469298823e-02 1.513647005235800071e-02
-4.756415588437500446e+03 -1.472925225753988002e-02 1.459268862609895689e-02
-4.755373200624999299e+03 -1.461621074976991556e-02 1.399279502030164116e-02
-4.754330812812499971e+03 -1.452374385600614659e-02 1.336283429984974624e-02
-4.753288424999999734e+03 -1.445242127490496686e-02 1.273309139643367602e-02
-4.752246037187499496e+03 -1.441148508139605128e-02 1.213058829232930083e-02
-4.751203649374999259e+03 -1.440321027907623570e-02 1.158832664872003378e-02
-4.750161261562499931e+03 -1.442318474717992419e-02 1.112686545422784945e-02
-4.749118873749999693e+03 -1.446860654386861178e-02 1.074785136302210294e-02
-4.748076485937499456e+03 -1.453592327002000209e-02 1.046731251184923432e-02
-4.747034098124999218e+03 -1.462442735747417934e-02 1.029428298922415233e-02
-4.745991710312499890e+03 -1.473401187103332878e-02 1.024028350501125610e-02
-4.744949322499999653e+03 -1.486694857927674772e-02 1.029491123357079499e-02
-4.743906934687499415e+03 -1.502799521213054289e-02 1.042462718588031516e-02
-4.742864546874999178e+03 -1.521774041120575217e-02 1.060535168520956688e-02
-4.741822159062499850e+03 -1.543046031664254206e-02 1.082963629252496791e-02
-4.740779771250000522e+03 -1.565966752098673503e-02 1.109193982793751226e-02
-4.739737383437500284e+03 -1.590205927172566938e-02 1.138477139850028151e-02
-4.738694995624999137e+03 -1.615318699173553044e-02 1.170763121709301677e-02
-4.737652607812499809e+03 -1.641301600295163102e-02 1.203992512318602902e-02
-4.736610219999999572e+03 -1.668857554083431893e-02 1.234909548545742690e-02
-4.735567832187499334e+03 -1.698558052807486174e-02 1.262016251381883891e-02
-4.734525444375000916e+03 -1.730680690548367512e-02 1.285655433009283595e-02
-4.733483056562499769e+03 -1.764712425528205605e-02 1.304028370364000884e-02
-4.732440668749999531e+03 -1.799810340324881422e-02 1.315855761158821885e-02
-4.731398280937499294e+03 -1.835199622712812076e-02 1.322248978416303185e-02
-4.730355893124999966e+03 -1.869935361998832299e-02 1.323788538200598719e-02
-4.729313505312499728e+03 -1.903196087741879441e-02 1.320252812996643675e-02
-4.728271117499999491e+03 -1.934348203172249481e-02 1.312163915773453295e-02
-4.727228729687499253e+03 -1.962362020351354069e-02 1.300540365238875284e-02
-4.726186341874999925e+03 -1.986785335557900156e-02 1.286238092204649956e-02
-4.725143954062499688e+03 -2.008256595344166603e-02 1.271240370623593144e-02
-4.724101566250000360e+03 -2.027064704832554076e-02 1.257440964137759333e-02
-4.723059178437498304e+03 -2.042619769792997086e-02 1.245803088860348608e-02
-4.722016790624999885e+03 -2.054475974759572762e-02 1.237417402975535784e-02
-4.720974402812499648e+03 -2.063017053354248079e-02 1.234637073748100049e-02
-4.719932014999999410e+03 -2.068701263728525350e-02 1.240897892988112629e-02
-4.718889627187499173e+03 -2.071317638831917177e-02 1.258227929283705152e-02
-4.717847239374999845e+03 -2.070165354529026475e-02 1.286324614434914380e-02
-4.716804851562498698e+03 -2.065192957192981890e-02 1.321862469359273359e-02
-4.715762463749999370e+03 -2.056233761177195946e-02 1.362020419262668924e-02
-4.714720075937499132e+03 -2.043253290716304238e-02 1.405260291049346272e-02
-4.713677688124999804e+03 -2.027303970580044551e-02 1.450867921913935599e-02
-4.712635300312498657e+03 -2.009031270089770699e-02 1.498460753698026976e-02
-4.711592912499999329e+03 -1.988111756048170295e-02 1.547319266326951416e-02
-4.710550524687499092e+03 -1.964973250094732490e-02 1.596280651044534524e-02
-4.709508136874999764e+03 -1.941279836700972317e-02 1.643851625491194249e-02
-4.708465749062499526e+03 -1.917427800708475238e-02 1.689313237036352625e-02
-4.707423361249999289e+03 -1.893804019511865014e-02 1.729740074982674680e-02
-4.706380973437499051e+03 -1.871240505844565596e-02 1.762853201622401750e-02
-4.705338585624999723e+03 -1.850699542041460421e-02 1.788034067513313494e-02
-4.704296197812499486e+03 -1.833299936379219688e-02 1.804671042719426660e-02
-4.703253809999999248e+03 -1.818696556664346764e-02 1.811963007177968751e-02
-4.702211422187499920e+03 -1.806743124128202746e-02 1.809430141802496894e-02
-4.701169034374999683e+03 -1.797607884337231246e-02 1.797215995205847516e-02
-4.700126646562500355e+03 -1.790718262177528122e-02 1.775013863009387502e-02
-4.699084258749999208e+03 -1.785495403426953440e-02 1.741160346943876336e-02
-4.698041870937499880e+03 -1.781622189371272896e-02 1.695559515126120534e-02
-4.696999483124999642e+03 -1.778804776362642726e-02 1.638552423408977388e-02
-4.695957095312499405e+03 -1.777391510108671663e-02 1.572638609017339151e-02
-4.694914707499999167e+03 -1.777703897638166844e-02 1.502380199775062500e-02
-4.693872319687500749e+03 -1.779894881985538344e-02 1.428740167261275881e-02
-4.692829931874999602e+03 -1.783717735562111162e-02 1.353334399024809856e-02
-4.691787544062499364e+03 -1.788960386046090090e-02 1.280147447635957003e-02
-4.690745156249999127e+03 -1.795748409414929178e-02 1.211603357965026877e-02
-4.689702768437499799e+03 -1.803443343251872472e-02 1.145986300834480123e-02
-4.688660380624999561e+03 -1.811614800318632479e-02 1.081085850784529144e-02
-4.687617992812500233e+03 -1.820300262683363646e-02 1.015367981038913132e-02
-4.686575604999999996e+03 -1.829446180837462563e-02 9.473586113882020987e-03
-4.685533217187499758e+03 -1.838854589658490621e-02 8.785132874221467103e-03
-4.684490829374999521e+03 -1.848416901540780866e-02 8.096107378895048973e-03
-4.683448441562500193e+03 -1.857617047603020433e-02 7.388855969928181770e-03
-4.682406053749999955e+03 -1.865737092869046432e-02 6.656258694053993931e-03
-4.681363665937499718e+03 -1.872518655085969250e-02 5.899989316806597030e-03
-4.680321278124999480e+03 -1.877424292216876497e-02 5.131936032233695016e-03
-4.679278890312499243e+03 -1.879917301666340218e-02 4.353480859158808183e-03
-4.678236502499999915e+03 -1.880026087273247229e-02 3.574779730010631956e-03
-4.677194114687500587e+03 -1.878960270824566250e-02 2.840372538047475793e-03
-4.676151726874998531e+03 -1.878224614953253463e-02 2.212925262222825186e-03
-4.675109339062499203e+03 -1.878128095228368336e-02 1.747803172910622916e-03
-4.674066951249999875e+03 -1.878309118215136866e-02 1.449671801705134820e-03
-4.673024563437499637e+03 -1.878143569954828299e-02 1.289075151944200047e-03
-4.671982175624999400e+03 -1.877596085113264132e-02 1.270612368312996161e-03
-4.670939787812499162e+03 -1.877392099567310943e-02 1.427381835672088956e-03
-4.669897399999999834e+03 -1.877234398211711022e-02 1.764915397260391613e-03
-4.668855012187499597e+03 -1.876151460618813785e-02 2.267308020916178942e-03
-4.667812624374999359e+03 -1.873996803204752704e-02 2.899625492581318041e-03
-4.666770236562499122e+03 -1.870743748893676645e-02 3.630288971422751879e-03
-4.665727848749998884e+03 -1.866530144925324791e-02 4.437567467925029353e-03
-4.664685460937499556e+03 -1.861252385307120977e-02 5.311228389090735628e-03
-4.663643073124999319e+03 -1.854738250096605798e-02 6.282931755869929427e-03
-4.662600685312499991e+03 -1.847943414769885606e-02 7.375264019864835770e-03
-4.661558297499999753e+03 -1.842084653289768198e-02 8.568708317392207535e-03
-4.660515909687498606e+03 -1.837755235308499366e-02 9.824100357893694388e-03
-4.659473521874998369e+03 -1.836165405127267863e-02 1.111089282351745110e-02
-4.658431134062499950e+03 -1.838655123789189813e-02 1.241048046844839270e-02
-4.657388746249999713e+03 -1.845391752121598034e-02 1.369566956875141288e-02
-4.656346358437499475e+03 -1.855967418236327895e-02 1.495116915386162336e-02
-4.655303970624999238e+03 -1.869558337783317967e-02 1.615311270694220341e-02
-4.654261582812499910e+03 -1.885494504214367192e-02 1.725626937254912466e-02
-4.653219195000000582e+03 -1.903162020684013092e-02 1.822998027128937618e-02
-4.652176807187499435e+03 -1.923059715771691450e-02 1.904672861290324093e-02
-4.651134419374999197e+03 -1.945300128487368815e-02 1.967383553880434205e-02
-4.650092031562499869e+03 -1.969377430120790307e-02 2.010260174713362005e-02
-4.649049643749999632e+03 -1.995352588918355638e-02 2.034229259568499232e-02
-4.648007255937499394e+03 -2.022977111814108775e-02 2.041046614663838063e-02
-4.646964868124999157e+03 -2.051811401758331030e-02 2.034990877535587314e-02
-4.645922480312499829e+03 -2.081580718739326971e-02 2.018761215731140757e-02
-4.644880092499999591e+03 -2.111454888392567952e-02 1.991839334145539125e-02
-4.643837704687498444e+03 -2.139498528654823831e-02 1.955351130421689732e-02
-4.642795316874999116e+03 -2.164857195568466522e-02 1.912311851824089262e-02
-4.641752929062499788e+03 -2.187625013841590707e-02 1.866027212921770109e-02
-4.640710541249999551e+03 -2.207535806907210199e-02 1.817402162839091770e-02
-4.639668153437499313e+03 -2.224264873081027369e-02 1.766479549739787686e-02
-4.638625765624999985e+03 -2.238259150750154455e-02 1.715916896892970278e-02
-4.637583377812499748e+03 -2.250416316757578722e-02 1.667859130952433974e-02
-4.636540990000000420e+03 -2.259981607601375606e-02 1.623358875116627867e-02
-4.635498602187499273e+03 -2.265327422728430698e-02 1.582135048180710601e-02
-4.634456214374999945e+03 -2.266633466719613493e-02 1.542474558009813979e-02
-4.633413826562499708e+03 -2.264556923357245732e-02 1.506059763049814350e-02
-4.632371438749999470e+03 -2.259063072042141393e-02 1.475572831685672930e-02
-4.631329050937499233e+03 -2.249918836339294057e-02 1.452171811772178661e-02
-4.630286663125000814e+03 -2.236513309030191757e-02 1.434733508813787820e-02
-4.629244275312498758e+03 -2.218789495771938958e-02 1.423401950028186681e-02
-4.628201887499999430e+03 -2.197524002367541238e-02 1.420646790023840506e-02
-4.627159499687499192e+03 -2.173956359058351606e-02 1.428210140908544451e-02
-4.626117111874999864e+03 -2.148703992180978767e-02 1.446866849279210970e-02
-4.625074724062499627e+03 -2.121270829989784293e-02 1.474671793626941042e-02
-4.624032336249999389e+03 -2.091358188364684026e-02 1.507230952552286729e-02
-4.622989948437499152e+03 -2.058974709981107806e-02 1.539768511086612654e-02
-4.621947560624999824e+03 -2.024786242454681626e-02 1.571088899017760235e-02
-4.620905172812499586e+03 -1.989450661409409432e-02 1.600202306584986786e-02
-4.619862785000000258e+03 -1.953808264080136858e-02 1.626326290852944667e-02
-4.618820397187498202e+03 -1.918554731150224832e-02 1.648499264125806094e-02
-4.617778009374999783e+03 -1.883800990995262298e-02 1.664757242932517547e-02
-4.616735621562499546e+03 -1.850105406076840708e-02 1.673786352655661988e-02
-4.615693233749999308e+03 -1.818494075382548480e-02 1.675326081755721536e-02
-4.614650845937499980e+03 -1.790709336515600852e-02 1.669187521077959355e-02
-4.613608458125000652e+03 -1.767709398283481489e-02 1.654460327056742064e-02
-4.612566070312498596e+03 -1.749676866499610614e-02 1.630119364461780559e-02
-4.611523682499999268e+03 -1.736607081775589853e-02 1.596246387431762490e-02
-4.610481294687499940e+03 -1.728812467143959336e-02 1.555967568515365454e-02
-4.609438906874999702e+03 -1.726990461421709991e-02 1.510260316861485735e-02
-4.608396519062499465e+03 -1.731304921394665602e-02 1.461634825091904198e-02
-4.607354131249999227e+03 -1.741075894023609572e-02 1.413959238142738738e-02
-4.606311743437499899e+03 -1.755817703219278089e-02 1.366404240129925549e-02
-4.605269355624999662e+03 -1.775160408415797988e-02 1.320156102494453657e-02
-4.604226967812499424e+03 -1.798523090059595680e-02 1.277721934364338917e-02
-4.603184579999999187e+03 -1.826249930369003294e-02 1.239270229561157538e-02
-4.602142192187499859e+03 -1.858475859866698734e-02 1.204755822116374171e-02
-4.601099804374999621e+03 -1.894551654805037844e-02 1.170383008355234053e-02
-4.600057416562499384e+03 -1.934479996904124588e-02 1.134826623516861296e-02
-4.599015028749999146e+03 -1.978651429156394123e-02 1.100221257276391522e-02
-4.597972640937499818e+03 -2.026077339165316751e-02 1.066778115839178698e-02
-4.596930253124999581e+03 -2.074986524592791967e-02 1.037226418253425070e-02
-4.595887865312500253e+03 -2.124862188990212647e-02 1.014521973924847713e-02
-4.594845477499999106e+03 -2.174439325729138339e-02 9.993183960919062303e-03
-4.593803089687499778e+03 -2.220863782713772272e-02 9.919646510595545724e-03
-4.592760701874999540e+03 -2.263135865717487080e-02 9.919379615367505953e-03
-4.591718314062499303e+03 -2.300991873174109206e-02 9.985890877999654622e-03
-4.590675926249999975e+03 -2.332983698370484291e-02 1.011653411330582994e-02
-4.589633538437499737e+03 -2.358398642932922618e-02 1.030051515566238717e-02
-4.588591150624999500e+03 -2.377182946280096895e-02 1.053634383035796825e-02
-4.587548762812500172e+03 -2.388797609794697518e-02 1.081953955039249675e-02
-4.586506374999999935e+03 -2.392702597687698662e-02 1.110881105888639891e-02
-4.585463987187499697e+03 -2.389547865509387969e-02 1.137343961222470230e-02
-4.584421599374999460e+03 -2.381477915929345809e-02 1.162622985475309824e-02
-4.583379211562499222e+03 -2.370470917353982576e-02 1.189561037998621007e-02
-4.582336823749999894e+03 -2.357115639042002900e-02 1.220824371038321983e-02
-4.581294435937499657e+03 -2.341582360052698805e-02 1.256304428651469629e-02
-4.580252048124998510e+03 -2.324495928523643770e-02 1.295198462409779226e-02
-4.579209660312499182e+03 -2.306566878050298613e-02 1.333494314557317519e-02
-4.578167272499999854e+03 -2.287918004433761934e-02 1.366130867277361507e-02
-4.577124884687499616e+03 -2.268620399106346594e-02 1.392581255967552216e-02
-4.576082496874999379e+03 -2.249837025868451842e-02 1.412603637460544889e-02
-4.575040109062499141e+03 -2.233278995940833275e-02 1.424745042123265991e-02
-4.573997721249999813e+03 -2.218761037286137716e-02 1.427741916615546738e-02
-4.572955333437500485e+03 -2.206520451679602063e-02 1.420388455968439427e-02
-4.571912945624999338e+03 -2.198584015681053980e-02 1.403633510805764144e-02
-4.570870557812500010e+03 -2.195871231703782137e-02 1.379828102530902476e-02
-4.569828169999999773e+03 -2.199102221151203601e-02 1.350437215527711121e-02
-4.568785782187499535e+03 -2.209688474323551893e-02 1.319751904245423761e-02
-4.567743394374999298e+03 -2.228711799602344640e-02 1.289253477266434460e-02
-4.566701006562499970e+03 -2.256012380878217108e-02 1.257366569337552663e-02
-4.565658618749999732e+03 -2.290858580382411705e-02 1.226568384630614267e-02
-4.564616230937499495e+03 -2.331680753821063420e-02 1.199911871021339463e-02
-4.563573843124999257e+03 -2.377417233189382112e-02 1.177679542508721852e-02
-4.562531455312499929e+03 -2.426485530351451397e-02 1.159541232554929698e-02
-4.561489067499999692e+03 -2.476526404021288374e-02 1.147458633524127240e-02
-4.560446679687499454e+03 -2.525842713752179253e-02 1.145834421011111652e-02
-4.559404291874999217e+03 -2.571741742150377916e-02 1.156734411897034076e-02
-4.558361904062499889e+03 -2.611564574960158203e-02 1.180395640799810318e-02
-4.557319516249999651e+03 -2.643976644535930842e-02 1.216812340905199311e-02
-4.556277128437500323e+03 -2.668867436547265812e-02 1.262391339876128143e-02
-4.555234740624999176e+03 -2.685908833725583408e-02 1.313210613527406902e-02
-4.554192352812499848e+03 -2.695808802680090335e-02 1.368186520957842198e-02
-4.553149964999999611e+03 -2.700210308302699799e-02 1.429414144102560472e-02
-4.552107577187499373e+03 -2.698571716908002710e-02 1.497433885362630876e-02
-4.551065189374999136e+03 -2.690750178283878719e-02 1.570504113348173206e-02
-4.550022801562499808e+03 -2.678918286902262635e-02 1.646099755289203923e-02
-4.548980413749999570e+03 -2.664800164013128234e-02 1.723416228277590764e-02
-4.547938025937499333e+03 -2.648854267288119901e-02 1.798192656479525101e-02
-4.546895638125000005e+03 -2.631753310892237865e-02 1.866321495467203329e-02
-4.545853250312499767e+03 -2.613950765288066205e-02 1.929125329872632966e-02
-4.544810862499999530e+03 -2.596022056043064893e-02 1.986024030044179767e-02
-4.543768474687499292e+03 -2.578528941552618234e-02 2.033783729782417254e-02
-4.542726086874999964e+03 -2.562669127552220233e-02 2.066787007411459431e-02
-4.541683699062499727e+03 -2.550135402302355914e-02 2.080932594794308171e-02
-4.540641311250000399e+03 -2.541515399393921501e-02 2.075078682832257743e-02
-4.539598923437498343e+03 -2.537557466265893263e-02 2.051377974041145025e-02
-4.538556535624999924e+03 -2.539460786314983246e-02 2.015010593901155750e-02
-4.537514147812499687e+03 -2.548238949704670700e-02 1.970976346958452571e-02
-4.536471759999999449e+03 -2.564686735737155623e-02 1.921466555454289307e-02
-4.535429372187499212e+03 -2.587982889725046892e-02 1.866297018952399814e-02
-4.534386984374999884e+03 -2.616416297642883831e-02 1.806355337622203572e-02
-4.533344596562499646e+03 -2.649440005664016953e-02 1.744884144259975164e-02
-4.532302208749999409e+03 -2.685448044568288645e-02 1.687804225296054075e-02
-4.531259820937499171e+03 -2.721499908266442405e-02 1.641777225080619587e-02
-4.530217433124999843e+03 -2.755843363537461774e-02 1.609142485481210305e-02
-4.529175045312499606e+03 -2.787315749211322080e-02 1.590322783726780959e-02
-4.528132657499999368e+03 -2.814311680359462067e-02 1.584585529524174322e-02
-4.527090269687499131e+03 -2.835775826061495350e-02 1.592335003382026534e-02
-4.526047881874999803e+03 -2.851159259619023834e-02 1.612728076527414692e-02
-4.525005494062499565e+03 -2.858985374309904598e-02 1.642472196025525702e-02
-4.523963106249999328e+03 -2.859413544410719515e-02 1.678679337617551906e-02
-4.522920718437498181e+03 -2.853869163115397428e-02 1.719349428878534300e-02
-4.521878330624999762e+03 -2.843944500606315415e-02 1.766018647590918145e-02
-4.520835942812499525e+03 -2.831794437986933158e-02 1.818969720278288196e-02
-4.519793554999999287e+03 -2.819536093523802855e-02 1.878615576526612707e-02
-4.518751167187499959e+03 -2.808662506888696953e-02 1.946422354023048112e-02
-4.517708779374999722e+03 -2.800229214064182959e-02 2.020355280818078927e-02
-4.516666391562498575e+03 -2.794433731433625806e-02 2.098658820711662640e-02
-4.515624003749999247e+03 -2.790352888787545060e-02 2.181109496042704654e-02
-4.514581615937499919e+03 -2.788739710400897631e-02 2.266140009825891657e-02
-4.513539228124999681e+03 -2.790990535012901827e-02 2.349715449221745703e-02
-4.512496840312499444e+03 -2.798363342388690903e-02 2.424768625744637765e-02
-4.511454452499999206e+03 -2.811908918116885064e-02 2.489034406041045963e-02
-4.510412064687499878e+03 -2.832146294420530980e-02 2.543272307665525242e-02
-4.509369676874999641e+03 -2.858371905122069484e-02 2.586462154936414876e-02
-4.508327289062499403e+03 -2.888303094501676327e-02 2.615649234610725390e-02
-4.507284901249999166e+03 -2.919931842112866160e-02 2.631231392119266072e-02
-4.506242513437499838e+03 -2.953274224063535264e-02 2.637356076318175813e-02
-4.505200125624999600e+03 -2.990032262244664632e-02 2.634345157562288653e-02
-4.504157737812499363e+03 -3.029563491706587994e-02 2.618428230074103594e-02
-4.503115349999999125e+03 -3.069935579041477292e-02 2.590019550396824993e-02
-4.502072962187499797e+03 -3.109570123032126543e-02 2.555289555121533634e-02
-4.501030574374999560e+03 -3.147780043457844290e-02 2.518404196810864262e-02
-4.499988186562498413e+03 -3.184114212818754674e-02 2.481541246772392406e-02
-4.498945798749999994e+03 -3.217669565415713639e-02 2.445662576364637103e-02
-4.497903410937499757e+03 -3.249084869636113815e-02 2.413049006209831357e-02
-4.496861023124999519e+03 -3.279641047639803714e-02 2.386191858462597196e-02
-4.495818635312499282e+03 -3.310102751330908089e-02 2.368393094791231002e-02
-4.494776247499999954e+03 -3.340390628153720037e-02 2.365195479339863779e-02
-4.493733859687500626e+03 -3.369395616049015996e-02 2.379078435262997268e-02
-4.492691471874998570e+03 -3.395968121724467909e-02 2.408989125848640458e-02
-4.491649084062499242e+03 -3.420670125745464002e-02 2.451102238908089287e-02
-4.490606696249999914e+03 -3.445198125220896856e-02 2.500858262630351048e-02
-4.489564308437499676e+03 -3.470237367955882057e-02 2.556478308210441766e-02
-4.488521920624999439e+03 -3.494975444551835786e-02 2.612895436537356064e-02
-4.487479532812499201e+03 -3.518488970307181302e-02 2.663524894664037052e-02
-4.486437144999999873e+03 -3.539432182750160832e-02 2.704616217598584602e-02
-4.485394757187499636e+03 -3.557576312294192383e-02 2.737622262815785773e-02
-4.484352369374999398e+03 -3.575295323718537949e-02 2.763342918040829349e-02
-4.483309981562500070e+03 -3.594362700140416728e-02 2.777823443477087442e-02
-4.482267593749998923e+03 -3.615129957481025974e-02 2.781928658760193449e-02
-4.481225205937499595e+03 -3.637891285796543417e-02 2.776296144822603534e-02
-4.480182818124999358e+03 -3.661679384154247624e-02 2.757042086246453902e-02
-4.479140430312499120e+03 -3.685786807521822250e-02 2.722116408233665394e-02
-4.478098042499999792e+03 -3.710730333100347583e-02 2.668910995229099165e-02
-4.477055654687499555e+03 -3.736923226594055653e-02 2.595371180954378354e-02
-4.476013266874998408e+03 -3.765717096980958356e-02 2.502132011985551407e-02
-4.474970879062499989e+03 -3.797312051518345055e-02 2.391520937147855949e-02
-4.473928491249999752e+03 -3.830392551070978951e-02 2.269221862927843850e-02
-4.472886103437499514e+03 -3.863787204417242632e-02 2.139487704779397328e-02
-4.471843715624999277e+03 -3.896593622662989503e-02 2.008736728287814979e-02
-4.470801327812499949e+03 -3.929635250837236471e-02 1.883192105865131791e-02
-4.469758939999999711e+03 -3.962246021700271265e-02 1.762973328434627729e-02
-4.468716552187499474e+03 -3.991926466497797837e-02 1.648011719620548488e-02
-4.467674164374999236e+03 -4.018844465723216131e-02 1.540535276181829658e-02
-4.466631776562499908e+03 -4.044380281347971506e-02 1.440115198732088569e-02
-4.465589388749998761e+03 -4.067292472287707683e-02 1.341017578057908562e-02
-4.464547000937499433e+03 -4.085016559984240569e-02 1.241771095329402552e-02
-4.463504613124999196e+03 -4.096539947083073507e-02 1.149334405169055544e-02
-4.462462225312499868e+03 -4.100910502628458965e-02 1.067057264895902684e-02
-4.461419837499999630e+03 -4.097534979164136476e-02 9.968243716140901683e-03
-4.460377449687499393e+03 -4.086829236891476730e-02 9.391803964698445042e-03
-4.459335061874998246e+03 -4.069517546672662967e-02 8.889509660941883121e-03
-4.458292674062499827e+03 -4.046499703768986766e-02 8.417202811125457096e-03
-4.457250286249999590e+03 -4.017261887013123117e-02 7.965293274625093525e-03
-4.456207898437499352e+03 -3.980376958924235903e-02 7.527480720792817381e-03
-4.455165510625000024e+03 -3.934947969892972630e-02 7.052242694339561774e-03
-4.454123122812499787e+03 -3.882914503401135864e-02 6.490521723932322906e-03
-4.453080734999999549e+03 -3.826983008055434565e-02 5.833745440311527246e-03
-4.452038347187500221e+03 -3.769690710598916361e-02 5.123144972097611223e-03
-4.450995959374999984e+03 -3.713514480065323309e-02 4.432812083742984285e-03
-4.449953571562499747e+03 -3.660687113814782567e-02 3.800746319836947103e-03
-4.448911183749999509e+03 -3.614894447796788285e-02 3.238267702178428652e-03
-4.447868795937499272e+03 -3.579799466888609200e-02 2.777323121471303446e-03
-4.446826408124999944e+03 -3.559467985877312612e-02 2.427793068371408500e-03
-4.445784020312499706e+03 -3.558656637075596763e-02 2.152099058331009493e-03
-4.444741632499999469e+03 -3.579065186306934487e-02 1.893320808352710275e-03
-4.443699244687499231e+03 -3.619187357669462896e-02 1.647193772429982311e-03
-4.442656856874999903e+03 -3.677743024521525073e-02 1.455531910828471165e-03
-4.441614469062499666e+03 -3.752993595269046162e-02 1.303557509412110261e-03
-4.440572081250000338e+03 -3.842953925446408736e-02 1.168619986376582274e-03
-4.439529693437499191e+03 -3.946626398969652061e-02 1.083782328212959997e-03
-4.438487305624999863e+03 -4.061387400474474746e-02 1.049759093926882917e-03
-4.437444917812499625e+03 -4.184105881115859210e-02 1.047825210336515841e-03
-4.436402530000000297e+03 -4.311572668119518364e-02 1.074007735843352917e-03
-4.435360142187499150e+03 -4.440754392003153778e-02 1.090653202909014699e-03
-4.434317754374999822e+03 -4.570857091025341129e-02 1.027288207872611167e-03
-4.433275366562499585e+03 -4.700630975175529302e-02 8.021574329546417130e-04
-4.432232978749999347e+03 -4.828285063972675983e-02 4.175599661206467182e-04
-4.431190590937500019e+03 -4.951606942251476212e-02 -1.039617411182777664e-04
-4.430148203125000691e+03 -5.067821215074093388e-02 -7.698520302227490142e-04
-4.429105815312498635e+03 -5.174746482941224718e-02 -1.521713939477917395e-03
-4.428063427499999307e+03 -5.271545819253325299e-02 -2.269916234692187854e-03
-4.427021039687499979e+03 -5.356191571349631919e-02 -2.956986655122933755e-03
-4.425978651874999741e+03 -5.425945377746160120e-02 -3.546787918074072957e-03
-4.424936264062499504e+03 -5.480513488387350057e-02 -3.964198882935988585e-03
-4.423893876249999266e+03 -5.521072211504695487e-02 -4.136008943932907578e-03
-4.422851488437499938e+03 -5.548666398199298549e-02 -4.041056562439181502e-03
-4.421809100624999701e+03 -5.564553175129392099e-02 -3.650303062228773925e-03
-4.420766712812499463e+03 -5.571029254377291712e-02 -2.957802572060859447e-03
-4.419724325000000135e+03 -5.569001626624050377e-02 -1.970658165374374483e-03
-4.418681937187498988e+03 -5.556990399956894533e-02 -6.815761920697406811e-04
-4.417639549374999660e+03 -5.534712454630690698e-02 9.195147183282568679e-04
-4.416597161562499423e+03 -5.503053368388835520e-02 2.797323237982213360e-03
-4.415554773749999185e+03 -5.464053273768910285e-02 4.919977411659199641e-03
-4.414512385937499857e+03 -5.421222959885362708e-02 7.261312302851982009e-03
-4.413469998124999620e+03 -5.376275833500015339e-02 9.767897973903240383e-03
-4.412427610312498473e+03 -5.330944611806859995e-02 1.239712570037498386e-02
-4.411385222499999145e+03 -5.286176960351656601e-02 1.504148273249652709e-02
-4.410342834687499817e+03 -5.241993437994838662e-02 1.757263702156485960e-02
-4.409300446874999579e+03 -5.198584054645489366e-02 1.989635459194077222e-02
-4.408258059062499342e+03 -5.155288161805435948e-02 2.192669994472859138e-02
-4.407215671250000014e+03 -5.112926873620197293e-02 2.363913508317076057e-02
-4.406173283437499776e+03 -5.072451752150718141e-02 2.504326210904436745e-02
-4.405130895624999539e+03 -5.032712202650359984e-02 2.614728007756636843e-02
-4.404088507812499302e+03 -4.994964972620539317e-02 2.697263825213211050e-02
-4.403046119999999974e+03 -4.962741790926394891e-02 2.749494665996051260e-02
-4.402003732187499736e+03 -4.937733199775039272e-02 2.770338941855597995e-02
-4.400961344374999499e+03 -4.919930004444578869e-02 2.760119289643521087e-02
-4.399918956562499261e+03 -4.909354645636921505e-02 2.714980787167225670e-02
-4.398876568749999933e+03 -4.907549779116852917e-02 2.633340623451975102e-02
-4.397834180937499696e+03 -4.917483684131738336e-02 2.516760105614256407e-02
-4.396791793124999458e+03 -4.941577609352929001e-02 2.366922869234665272e-02
-4.395749405312500130e+03 -4.981430956746604050e-02 2.184259320319430209e-02
-4.394707017499999893e+03 -5.036678610303907400e-02 1.975351829021727845e-02
-4.393664629687499655e+03 -5.104164451066237063e-02 1.751635377366756591e-02
-4.392622241874999418e+03 -5.180277559681221999e-02 1.522946844063144227e-02
-4.391579854062499180e+03 -5.261101237178429646e-02 1.295513107034339251e-02
-4.390537466249999852e+03 -5.344406138479595308e-02 1.068700986162145726e-02
-4.389495078437500524e+03 -5.430003804799177214e-02 8.464430142824013251e-03
-4.388452690624999377e+03 -5.517900160929382208e-02 6.319738552732782379e-03
-4.387410302812499140e+03 -5.605334902188621043e-02 4.243789750347033186e-03
-4.386367914999999812e+03 -5.689553663659265709e-02 2.268110682071044441e-03
-4.385325527187499574e+03 -5.771844199282942511e-02 4.704665620956717705e-04
-4.384283139374999337e+03 -5.851881476281613204e-02 -1.109448280339454850e-03
-4.383240751562500918e+03 -5.926591867184560769e-02 -2.469931171759262058e-03
-4.382198363749999771e+03 -5.994074200707266709e-02 -3.564640954467848503e-03
-4.381155975937499534e+03 -6.053551466623483673e-02 -4.394108799051867076e-03
-4.380113588124999296e+03 -6.103282371070934548e-02 -5.026588572012437653e-03
-4.379071200312499968e+03 -6.142355610582993924e-02 -5.525310122550470930e-03
-4.378028812499999731e+03 -6.173061506576422997e-02 -5.890411973636987784e-03
-4.376986424687499493e+03 -6.196525783959967032e-02 -6.125729427736219604e-03
-4.375944036874999256e+03 -6.215749750340706509e-02 -6.229147540332369108e-03
-4.374901649062499928e+03 -6.234811118692021314e-02 -6.206486359854206103e-03
-4.373859261249999690e+03 -6.252817128576020067e-02 -6.067523522212502421e-03
-4.372816873437500362e+03 -6.271214524976527482e-02 -5.806712506356738121e-03
-4.371774485624998306e+03 -6.293437695571962864e-02 -5.446428036482558847e-03
-4.370732097812499887e+03 -6.322256831724477888e-02 -4.964035236124461452e-03
-4.369689709999999650e+03 -6.361661506222429652e-02 -4.345276781878055702e-03
-4.368647322187499412e+03 -6.414287303734975132e-02 -3.573783706210469525e-03
-4.367604934374999175e+03 -6.481294535669215873e-02 -2.601844214500201747e-03
-4.366562546562499847e+03 -6.562649786603327873e-02 -1.449535430463552233e-03
-4.365520158749999609e+03 -6.657375216809266472e-02 -1.660875144180830115e-04
-4.364477770937499372e+03 -6.765944383425410991e-02 1.188372364342703182e-03
-4.363435383124999134e+03 -6.886880340238134279e-02 2.555355408023439294e-03
-4.362392995312499806e+03 -7.016003504829705639e-02 3.892202356440140846e-03
-4.361350607499999569e+03 -7.149890368887397429e-02 5.184059246615783760e-03
-4.360308219687499331e+03 -7.286566872940118678e-02 6.423769351638180559e-03
-4.359265831875000003e+03 -7.424127338358675610e-02 7.620825373833046458e-03
-4.358223444062499766e+03 -7.558438236024134227e-02 8.800296336089341240e-03
-4.357181056249999529e+03 -7.684938792579029676e-02 9.972615160181760863e-03
-4.356138668437498382e+03 -7.799559662338610699e-02 1.116911405677355196e-02
-4.355096280624999963e+03 -7.901421200033781345e-02 1.243556109978098505e-02
-4.354053892812499726e+03 -7.993461357884912299e-02 1.376631054290455500e-02
-4.353011504999999488e+03 -8.078529406856639616e-02 1.513165498414048571e-02
-4.351969117187499251e+03 -8.157529812103689326e-02 1.651299657274935689e-02
-4.350926729374999923e+03 -8.231206045674586969e-02 1.792301654620713502e-02
-4.349884341562499685e+03 -8.299140309303934537e-02 1.939190386488530080e-02
-4.348841953750000357e+03 -8.361335020723621725e-02 2.089979355532578173e-02
-4.347799565937499210e+03 -8.419057063746085423e-02 2.243396789137017816e-02
-4.346757178124999882e+03 -8.475587904392743732e-02 2.398446232691331392e-02
-4.345714790312499645e+03 -8.535406492347515084e-02 2.553436764625435784e-02
-4.344672402499999407e+03 -8.598831154531973164e-02 2.707053852723567688e-02
-4.343630014687499170e+03 -8.666997473334102364e-02 2.858619599953461307e-02
-4.342587626874999842e+03 -8.743389227896442017e-02 3.006085028323264574e-02
-4.341545239062499604e+03 -8.829820785610768830e-02 3.148450231668178945e-02
-4.340502851249999367e+03 -8.927377591899864073e-02 3.286763938056566636e-02
-4.339460463437498220e+03 -9.034933593635684212e-02 3.423474509143668854e-02
-4.338418075624999801e+03 -9.149656712953908866e-02 3.561571445966044136e-02
-4.337375687812499564e+03 -9.270632160199838989e-02 3.703208177992761696e-02
-4.336333299999999326e+03 -9.397339718127808994e-02 3.846370915930283352e-02
-4.335290912187499998e+03 -9.525054931381733703e-02 3.984265249876921960e-02
-4.334248524374999761e+03 -9.651040800628395144e-02 4.113771863810741086e-02
-4.333206136562499523e+03 -9.777036375779536714e-02 4.231613839940260441e-02
-4.332163748750000195e+03 -9.902436104897140157e-02 4.334468793510854595e-02
-4.331121360937499958e+03 -1.002555067863071803e-01 4.422889880948101260e-02
-4.330078973124999720e+03 -1.014387519395862358e-01 4.496997430506143034e-02
-4.329036585312499483e+03 -1.025507846255944988e-01 4.558126874656057148e-02
-4.327994197499999245e+03 -1.035529611804784922e-01 4.604909654231903460e-02
-4.326951809687499917e+03 -1.044168878040317022e-01 4.633303253720506137e-02
-4.325909421875000589e+03 -1.051416657250521247e-01 4.644553109538555186e-02
-4.324867034062499442e+03 -1.057270165684386642e-01 4.647216848499777925e-02
-4.323824646249999205e+03 -1.061699518421132526e-01 4.651420736878353335e-02
-4.322782258437499877e+03 -1.064947079950804010e-01 4.665422585564423658e-02
-4.321739870624999639e+03 -1.067356194924742735e-01 4.698799257381085226e-02
-4.320697482812499402e+03 -1.068950343186835100e-01 4.749320864349179661e-02
-4.319655094999999164e+03 -1.069985701085764407e-01 4.812577531397319031e-02
-4.318612707187499836e+03 -1.071051548081994320e-01 4.893634997498285538e-02
-4.317570319374999599e+03 -1.072752546234533727e-01 4.996079971947191278e-02
-4.316527931562498452e+03 -1.075344198581513477e-01 5.118912404513353137e-02
-4.315485543750000033e+03 -1.079124426590710173e-01 5.262837314569534380e-02
-4.314443155937499796e+03 -1.084376954363488188e-01 5.426733624316967819e-02
-4.313400768124999558e+03 -1.090816392745747321e-01 5.605307475841275755e-02
-4.312358380312499321e+03 -1.098178814774998513e-01 5.797235692403265861e-02
-4.311315992499999993e+03 -1.106547974275843976e-01 6.001609311378872103e-02
-4.310273604687499756e+03 -1.116034801157024386e-01 6.211569839215579786e-02
-4.309231216875000428e+03 -1.126582046204777643e-01 6.421611432124665897e-02
-4.308188829062499281e+03 -1.137635454952488218e-01 6.628439243030122274e-02
-4.307146441249999953e+03 -1.148499129030557814e-01 6.826967740518637140e-02
-4.306104053437499715e+03 -1.159081271287624726e-01 7.017050139003146170e-02
-4.305061665624999478e+03 -1.169461272069380192e-01 7.194090656709342668e-02
-4.304019277812499240e+03 -1.179674038123721264e-01 7.345906354462529431e-02
-4.302976889999999912e+03 -1.189474341540505131e-01 7.466319497763281021e-02
-4.301934502187499675e+03 -1.198368540435810203e-01 7.558594811832712590e-02
-4.300892114374999437e+03 -1.206127647847720086e-01 7.625026476265268915e-02
-4.299849726562499200e+03 -1.212447868639915383e-01 7.669411485636765113e-02
-4.298807338749999872e+03 -1.217401139858655390e-01 7.697248375310006274e-02
-4.297764950937499634e+03 -1.221477895546779491e-01 7.712396905804703995e-02
-4.296722563124999397e+03 -1.225087784249203338e-01 7.716588107242904060e-02
-4.295680175312499159e+03 -1.228804336851170159e-01 7.710725142371094298e-02
-4.294637787499999831e+03 -1.233034377258111214e-01 7.700688908320063586e-02
-4.293595399687499594e+03 -1.237292513662993643e-01 7.688566756579311157e-02
-4.292553011874998447e+03 -1.241075308778750996e-01 7.673995726805075968e-02
-4.291510624062500028e+03 -1.244370650426174091e-01 7.663892096799626574e-02
-4.290468236249999791e+03 -1.247191554706378880e-01 7.667283178266506849e-02
-4.289425848437499553e+03 -1.250205462348821794e-01 7.689385321251916705e-02
-4.288383460624999316e+03 -1.254103834305796139e-01 7.727217024544597024e-02
-4.287341072812499988e+03 -1.259261602921618872e-01 7.779861067975070432e-02
-4.286298684999999750e+03 -1.266027732573795916e-01 7.846964172774840984e-02
-4.285256297187499513e+03 -1.274420215215764096e-01 7.923559318186818023e-02
-4.284213909374999275e+03 -1.284326415708058611e-01 8.004434139822172445e-02
-4.283171521562500857e+03 -1.295643775583166235e-01 8.083713956436273940e-02
-4.282129133749998800e+03 -1.308059476276799693e-01 8.153248357707043592e-02
-4.281086745937499472e+03 -1.321420342631636491e-01 8.207715542493669580e-02
-4.280044358124999235e+03 -1.336004548801952574e-01 8.258253028119978689e-02
-4.279001970312499907e+03 -1.351754979766115472e-01 8.317652678125503352e-02
-4.277959582499999669e+03 -1.367778671782850786e-01 8.381933107370272140e-02
-4.276917194687499432e+03 -1.383155176246493034e-01 8.442334808806756241e-02
-4.275874806874998285e+03 -1.397734918618527555e-01 8.499379776781873508e-02
-4.274832419062499866e+03 -1.411477635837037337e-01 8.555298495861728136e-02
-4.273790031249999629e+03 -1.424160944576027266e-01 8.614129435938917834e-02
-4.272747643437499391e+03 -1.435741213884035583e-01 8.682139592687988794e-02
-4.271705255624999154e+03 -1.446242885665317834e-01 8.760010471737419979e-02
-4.270662867812499826e+03 -1.455598970040981599e-01 8.848012098681892756e-02
-4.269620479999999588e+03 -1.463886768987858467e-01 8.945169108297958138e-02
-4.268578092187500260e+03 -1.471219454189328368e-01 9.046050935743632504e-02
-4.267535704375000023e+03 -1.478080111991041112e-01 9.149870146862318365e-02
-4.266493316562498876e+03 -1.485055855163968652e-01 9.261300656482994442e-02
-4.265450928749999548e+03 -1.492231274388545748e-01 9.374027764458357781e-02
-4.264408540937499311e+03 -1.499767783192867687e-01 9.487338980523521426e-02
-4.263366153124999983e+03 -1.507567250741610743e-01 9.609505042751156911e-02
-4.262323765312499745e+03 -1.515653728077529239e-01 9.734160989436531353e-02
-4.261281377499998598e+03 -1.524550420051606625e-01 9.850004725886685186e-02
-4.260238989687499270e+03 -1.534757325592560062e-01 9.951494936130762803e-02
-4.259196601874999033e+03 -1.546795838959973413e-01 1.003971424866941797e-01
-4.258154214062499705e+03 -1.560836614842168457e-01 1.011487014387808109e-01
-4.257111826249999467e+03 -1.576707953115411287e-01 1.017697375479310884e-01
-4.256069438437499230e+03 -1.594262164443035479e-01 1.022800864812997146e-01
-4.255027050624999902e+03 -1.613284150244156667e-01 1.027084058390859145e-01
-4.253984662812499664e+03 -1.633781957116994532e-01 1.031249038626314146e-01
-4.252942274999999427e+03 -1.656658924332305161e-01 1.036810779978736274e-01
-4.251899887187500099e+03 -1.682464393084916465e-01 1.044790427993100568e-01
-4.250857499374999861e+03 -1.710589352861691392e-01 1.054398472010628501e-01
-4.249815111562498714e+03 -1.740519437555164972e-01 1.064597251954905316e-01
-4.248772723749999386e+03 -1.771524610452575033e-01 1.074921274087945605e-01
-4.247730335937499149e+03 -1.802552815505731321e-01 1.085342643146169489e-01
-4.246687948124999821e+03 -1.833251504417589828e-01 1.095763101838284903e-01
-4.245645560312499583e+03 -1.863540930143391949e-01 1.106209193766049120e-01
-4.244603172500000255e+03 -1.893702996087114065e-01 1.116944711186770717e-01
-4.243560784687499108e+03 -1.923994867212776849e-01 1.127987956675117059e-01
-4.242518396874999780e+03 -1.954031000450438815e-01 1.138788390691959362e-01
-4.241476009062499543e+03 -1.983482821516086847e-01 1.149411005103140732e-01
-4.240433621249999305e+03 -2.012075433613516040e-01 1.159840839998880491e-01
-4.239391233437499977e+03 -2.039350243514664596e-01 1.168904215672919578e-01
-4.238348845624999740e+03 -2.064658737703459201e-01 1.175955778475238911e-01
-4.237306457812499502e+03 -2.088082777781351262e-01 1.181980588481024025e-01
-4.236264070000000174e+03 -2.110326191334530310e-01 1.188786436070693453e-01
-4.235221682187499027e+03 -2.131786163478914531e-01 1.197128313147517303e-01
-4.234179294374999699e+03 -2.152842641808414004e-01 1.207291951643642836e-01
-4.233136906562499462e+03 -2.173562107244236263e-01 1.219429255148173907e-01
-4.232094518750000134e+03 -2.193961661469791824e-01 1.232830842853833431e-01
-4.231052130937499896e+03 -2.214698824298792779e-01 1.247257491848263178e-01
-4.230009743124999659e+03 -2.236341315844613820e-01 1.263322520753192013e-01
-4.228967355312499421e+03 -2.259161819905650681e-01 1.281083665501885349e-01
-4.227924967500000093e+03 -2.283218403851126066e-01 1.301083048834341116e-01
-4.226882579687498946e+03 -2.308236358274229905e-01 1.324383371801785003e-01
-4.225840191874999618e+03 -2.333960381815541052e-01 1.350888493288259773e-01
-4.224797804062499381e+03 -2.360346110961423771e-01 1.381009325250953379e-01
-4.223755416249999143e+03 -2.387006162955648825e-01 1.414945826800998729e-01
-4.222713028437499815e+03 -2.413864511572247074e-01 1.451731819725146921e-01
-4.221670640625000487e+03 -2.441096217099805177e-01 1.491384904626562591e-01
-4.220628252812500250e+03 -2.468274834618986169e-01 1.534017516348907539e-01
-4.219585864999999103e+03 -2.494851123156753558e-01 1.578606144599849492e-01
-4.218543477187498866e+03 -2.520228554575113522e-01 1.623602834594869704e-01
-4.217501089374999538e+03 -2.543824954653510773e-01 1.668078258884164167e-01
-4.216458701562499300e+03 -2.564916770703157822e-01 1.711358559620951014e-01
-4.215416313749999972e+03 -2.582680345264052879e-01 1.751798099909167294e-01
-4.214373925937498825e+03 -2.596792698973931501e-01 1.788489231241045530e-01
-4.213331538124999497e+03 -2.606956712520384634e-01 1.821114865821327478e-01
-4.212289150312499260e+03 -2.612656792305500519e-01 1.848107208124701306e-01
-4.211246762499999932e+03 -2.614376643150210233e-01 1.869182111846156846e-01
-4.210204374687499694e+03 -2.613273670995996389e-01 1.885683069839869108e-01
-4.209161986874999457e+03 -2.610210883606829402e-01 1.898539835636755546e-01
-4.208119599062499219e+03 -2.606043318032997824e-01 1.908910933845318902e-01
-4.207077211249999891e+03 -2.601789341563023328e-01 1.917921363320572725e-01
-4.206034823437499654e+03 -2.597969630173991851e-01 1.925792689307373740e-01
-4.204992435625000326e+03 -2.595284685681322201e-01 1.932994718427785696e-01
-4.203950047812499179e+03 -2.594528172465900839e-01 1.939842220161605568e-01
-4.202907659999998941e+03 -2.596035246272833663e-01 1.945832755565396199e-01
-4.201865272187499613e+03 -2.600385139913668486e-01 1.951445159600946055e-01
-4.200822884374999376e+03 -2.608568793870558178e-01 1.957348368054508680e-01
-4.199780496562500048e+03 -2.621135586123651828e-01 1.963954463431434316e-01
-4.198738108749999810e+03 -2.638123096923413180e-01 1.971640172635313604e-01
-4.197695720937500482e+03 -2.660079672368305670e-01 1.980657746001808772e-01
-4.196653333124999335e+03 -2.687498819922746196e-01 1.991155229415050021e-01
-4.195610945312500007e+03 -2.720171809746534941e-01 2.002467809504937246e-01
-4.194568557499999770e+03 -2.757570820402832079e-01 2.014422775288866319e-01
-4.193526169687499532e+03 -2.799271796986854133e-01 2.026835237895651398e-01
-4.192483781874999295e+03 -2.844662345041579221e-01 2.039393796376857415e-01
-4.191441394062499967e+03 -2.892998235884730041e-01 2.053162176064501354e-01
-4.190399006249999729e+03 -2.943288549843410817e-01 2.069251761286119429e-01
-4.189356618437500401e+03 -2.994443502512884048e-01 2.088292892781384302e-01
-4.188314230625000164e+03 -3.045415056336247539e-01 2.111179268315490631e-01
-4.187271842812499926e+03 -3.095149698689668161e-01 2.137354073815620203e-01
-4.186229454999998779e+03 -3.142856837115778901e-01 2.165443222607092710e-01
-4.185187067187499451e+03 -3.188069171571593641e-01 2.194602294022902078e-01
-4.184144679374999214e+03 -3.230199579409402943e-01 2.224802758598423413e-01
-4.183102291562499886e+03 -3.268581052954814825e-01 2.256553685852541735e-01
-4.182059903749999648e+03 -3.302615092131474528e-01 2.289763171613209136e-01
-4.181017515937500320e+03 -3.332147675820612553e-01 2.324196592234101522e-01
-4.179975128124999173e+03 -3.357348810731946576e-01 2.359888620068975873e-01
-4.178932740312499845e+03 -3.378313463722028565e-01 2.397498006371473478e-01
-4.177890352499999608e+03 -3.395646102871028860e-01 2.437402830098308881e-01
-4.176847964687499370e+03 -3.410277197988429987e-01 2.478636308614540207e-01
-4.175805576875000042e+03 -3.423960971398529174e-01 2.520212623147716768e-01
-4.174763189062499805e+03 -3.438738635334928628e-01 2.562723615675038258e-01
-4.173720801249999568e+03 -3.455437997593905353e-01 2.605620659975564912e-01
-4.172678413437500240e+03 -3.474891871637214025e-01 2.647651658280175124e-01
-4.171636025624999093e+03 -3.497662051443433673e-01 2.689357983148782383e-01
-4.170593637812499765e+03 -3.523785039253521378e-01 2.731180980020220250e-01
-4.169551249999999527e+03 -3.553779783149703664e-01 2.772523097178604679e-01
-4.168508862187499290e+03 -3.588543760539947280e-01 2.812536177742747667e-01
-4.167466474374999962e+03 -3.628539831686280470e-01 2.849484694291098408e-01
-4.166424086562499724e+03 -3.673075484246405842e-01 2.881601811594571849e-01
-4.165381698749999487e+03 -3.721741366162074627e-01 2.908521147478104196e-01
-4.164339310937500159e+03 -3.773917181184954783e-01 2.930132089260403805e-01
-4.163296923124999012e+03 -3.828453106638269321e-01 2.946905123326774012e-01
-4.162254535312499684e+03 -3.885016932190612504e-01 2.960297824688932211e-01
-4.161212147499999446e+03 -3.943621043814347638e-01 2.971782420911818212e-01
-4.160169759687499209e+03 -4.003483211711712508e-01 2.982002002925194240e-01
-4.159127371874999881e+03 -4.064390565886762952e-01 2.991670644540828650e-01
-4.158084984062499643e+03 -4.126574728929309210e-01 3.001721048452902219e-01
-4.157042596249999406e+03 -4.189599447240604513e-01 3.012826228532080042e-01
-4.156000208437499168e+03 -4.252772703380949260e-01 3.025738079528798585e-01
-4.154957820624999840e+03 -4.315426644906674158e-01 3.041323905264528005e-01
-4.153915432812499603e+03 -4.377198637572948248e-01 3.059673523379732307e-01
-4.152873044999999365e+03 -4.437083560989425468e-01 3.080220474926824159e-01
-4.151830657187500037e+03 -4.494498104167234942e-01 3.103451941822853999e-01
-4.150788269374999800e+03 -4.549726741534903529e-01 3.129403066287348989e-01
-4.149745881562499562e+03 -4.602847120410916704e-01 3.156974588334528486e-01
-4.148703493750000234e+03 -4.653429458875812386e-01 3.184902659064758335e-01
-4.147661105937499997e+03 -4.701249918929642502e-01 3.213000061353342152e-01
-4.146618718124998850e+03 -4.747091637260129615e-01 3.242785031924212968e-01
-4.145576330312499522e+03 -4.791527444916536260e-01 3.274851820730309560e-01
-4.144533942499999284e+03 -4.834448686629611025e-01 3.309288896877923269e-01
-4.143491554687499956e+03 -4.876096974137387186e-01 3.346183520608741468e-01
-4.142449166874999719e+03 -4.917666069148546315e-01 3.385249105955682181e-01
-4.141406779062500391e+03 -4.960515719103481547e-01 3.426969307359784001e-01
-4.140364391250000153e+03 -5.004603415533205313e-01 3.471662343209765411e-01
-4.139322003437499006e+03 -5.049815370326177222e-01 3.518506286659042193e-01
-4.138279615624999678e+03 -5.096515874516165390e-01 3.566224925193006157e-01
-4.137237227812499441e+03 -5.144350594834439239e-01 3.613811878008048040e-01
-4.136194840000000113e+03 -5.193387740530408525e-01 3.661595930396186471e-01
-4.135152452187498966e+03 -5.243321005680631197e-01 3.710556961386907715e-01
-4.134110064374999638e+03 -5.293117839855956408e-01 3.760198434274739099e-01
-4.133067676562499400e+03 -5.342030845519923909e-01 3.810843966785474324e-01
-4.132025288750000072e+03 -5.389347155119234012e-01 3.862730940450937456e-01
-4.130982900937499835e+03 -5.434819478183643415e-01 3.914247924990510441e-01
-4.129940513124999597e+03 -5.478296602480163813e-01 3.964527861704099099e-01
-4.128898125312499360e+03 -5.519518187297646206e-01 4.013863551210934966e-01
-4.127855737500000032e+03 -5.557742785576169631e-01 4.062094993563961087e-01
-4.126813349687499795e+03 -5.591905532503664844e-01 4.109383318404024044e-01
-4.125770961875000467e+03 -5.622462655524321784e-01 4.156539152334066123e-01
-4.124728574062498410e+03 -5.650245646905652785e-01 4.203862616020485055e-01
-4.123686186249999082e+03 -5.675490204642348324e-01 4.251397838005803731e-01
-4.122643798437498845e+03 -5.698544229388844418e-01 4.298910829064757078e-01
-4.121601410624999517e+03 -5.719732509724320124e-01 4.345741968081086593e-01
-4.120559022812499279e+03 -5.739583684455810131e-01 4.391293029682697413e-01
-4.119516634999999951e+03 -5.758359714671044127e-01 4.435685455917551256e-01
-4.118474247187499714e+03 -5.776105301765082078e-01 4.479564628173096641e-01
-4.117431859375000386e+03 -5.792677127726604258e-01 4.523404847332423984e-01
-4.116389471562499239e+03 -5.807962853542291137e-01 4.566878515955437035e-01
-4.115347083749999911e+03 -5.822454754969317303e-01 4.609282375984021796e-01
-4.114304695937498764e+03 -5.836495493573931048e-01 4.650190714095923661e-01
-4.113262308124999436e+03 -5.850109278355328790e-01 4.690187591300534198e-01
-4.112219920312499198e+03 -5.864022400371298183e-01 4.730386614856540439e-01
-4.111177532499999870e+03 -5.878856455729639663e-01 4.770924625542530828e-01
-4.110135144687499633e+03 -5.894489780854930139e-01 4.811697638271710820e-01
-4.109092756874999395e+03 -5.911164102228505524e-01 4.853042864760488406e-01
-4.108050369062499158e+03 -5.930415489512774752e-01 4.896097351184711122e-01
-4.107007981249999830e+03 -5.953230909631013201e-01 4.940816798755756079e-01
-4.105965593437498683e+03 -5.978771236796988076e-01 4.985784480820544262e-01
-4.104923205624999355e+03 -6.006460895137186728e-01 5.030724800942223407e-01
-4.103880817812500027e+03 -6.036726028709141767e-01 5.075713373514388893e-01
-4.102838429999999789e+03 -6.069671784897391342e-01 5.119662260377778606e-01
-4.101796042187500461e+03 -6.104099495838274381e-01 5.161021757908824670e-01
-4.100753654375000224e+03 -6.138803718376418805e-01 5.199233964450398204e-01
-4.099711266562499077e+03 -6.173804624582736045e-01 5.234269821550723290e-01
-4.098668878749998839e+03 -6.209068495679695987e-01 5.266749549415969955e-01
-4.097626490937499511e+03 -6.244359962159156119e-01 5.297152329404183346e-01
-4.096584103124999274e+03 -6.279886972872373851e-01 5.325743592968357198e-01
-4.095541715312499946e+03 -6.314833253617672115e-01 5.352059947818036401e-01
-4.094499327500000163e+03 -6.348575607703487167e-01 5.376002959642015577e-01
-4.093456939687499471e+03 -6.381499740976490642e-01 5.399436062566255190e-01
-4.092414551874999233e+03 -6.414680138735716630e-01 5.423641370881729928e-01
-4.091372164062499451e+03 -6.449468788894121563e-01 5.450045729312377185e-01
-4.090329776249999668e+03 -6.486854381562475735e-01 5.480553363275842971e-01
-4.089287388437499885e+03 -6.527052046416615960e-01 5.514605191624334379e-01
-4.088245000624999193e+03 -6.569462470570212043e-01 5.550876511675835179e-01
-4.087202612812499410e+03 -6.613619472388884146e-01 5.590071659049642427e-01
-4.086160224999999627e+03 -6.660330323017649157e-01 5.634024566553610391e-01
-4.085117837187500299e+03 -6.710126237353373213e-01 5.683655010443102729e-01
-4.084075449375000062e+03 -6.762919162190752509e-01 5.739103406545490449e-01
-4.083033061562498915e+03 -6.818667612715642035e-01 5.800565406385719269e-01
-4.081990673749999132e+03 -6.877169474022136741e-01 5.867715704978239133e-01
-4.080948285937499804e+03 -6.938961456202752398e-01 5.940440121274369600e-01
-4.079905898124999567e+03 -7.003632981428602466e-01 6.017598059899655905e-01
-4.078863510312500239e+03 -7.070476262256683020e-01 6.097354689572422881e-01
-4.077821122499999092e+03 -7.138127454025944285e-01 6.177246486938344772e-01
-4.076778734687500219e+03 -7.205304799531755400e-01 6.254710448162922320e-01
-4.075736346874999072e+03 -7.271161816835328695e-01 6.328997419204683839e-01
-4.074693959062499744e+03 -7.334727119878111656e-01 6.399437061167335683e-01
-4.073651571249999506e+03 -7.396293907652661259e-01 6.465645214642486982e-01
-4.072609183437499723e+03 -7.455804235808823899e-01 6.527192425871396475e-01
-4.071566795624999031e+03 -7.512766791281363377e-01 6.583791912340174468e-01
-4.070524407812499703e+03 -7.566948366997751085e-01 6.635216517595340369e-01
-4.069482019999999466e+03 -7.617826873978260638e-01 6.681679006959431177e-01
-4.068439632187500138e+03 -7.664485127495150874e-01 6.724245031063751377e-01
-4.067397244374998536e+03 -7.705491622002430541e-01 6.762288300060801394e-01
-4.066354856562499208e+03 -7.740474757768941449e-01 6.795568972022391074e-01
-4.065312468749998970e+03 -7.769892574516120698e-01 6.825158769137850134e-01
-4.064270080937499642e+03 -7.793524622602561180e-01 6.851602270255168214e-01
-4.063227693124999405e+03 -7.811605273105614033e-01 6.876014121723909023e-01
-4.062185305312500077e+03 -7.824836859727452021e-01 6.899847236029985620e-01
-4.061142917499998475e+03 -7.834381379534856027e-01 6.924247376616523564e-01
-4.060100529687499147e+03 -7.841005228863928700e-01 6.949390843801456219e-01
-4.059058141874998910e+03 -7.844988512036397132e-01 6.975448180805373655e-01
-4.058015754062499582e+03 -7.847429515693377100e-01 7.003333956893412759e-01
-4.056973366249999799e+03 -7.849440566129630703e-01 7.033675656769247109e-01
-4.055930978437499562e+03 -7.852387064804760008e-01 7.067738361293649518e-01
-4.054888590624999324e+03 -7.858476584736652226e-01 7.107736267851118006e-01
-4.053846202812499996e+03 -7.869787590648781306e-01 7.155109547998265151e-01
-4.052803814999999759e+03 -7.887280263318575679e-01 7.209131198241808258e-01
-4.051761427187499976e+03 -7.910522102538206646e-01 7.268334029951487585e-01
-4.050719039374999738e+03 -7.939008858545132385e-01 7.331460030724649135e-01
-4.049676651562499501e+03 -7.972281757434428462e-01 7.397355744615113915e-01
-4.048634263750000173e+03 -8.009699851822439376e-01 7.466002329251463232e-01
-4.047591875937499481e+03 -8.051322347482773312e-01 7.537229671071862258e-01
-4.046549488124999698e+03 -8.097956928030299872e-01 7.610322847841251015e-01
-4.045507100312499460e+03 -8.149799220761965168e-01 7.684030110473745179e-01
-4.044464712500000132e+03 -8.206597065600970131e-01 7.757152149110015937e-01
-4.043422324687498985e+03 -8.267582527219295985e-01 7.828460056052816141e-01
-4.042379936875000112e+03 -8.332662246857684973e-01 7.896801857556577930e-01
-4.041337549062499420e+03 -8.402405504004130110e-01 7.962401122455096125e-01
-4.040295161249999637e+03 -8.475582475061040899e-01 8.025479146958106602e-01
-4.039252773437499400e+03 -8.551498627107723127e-01 8.086294053931106784e-01
-4.038210385625000072e+03 -8.630590966302619238e-01 8.145928751954039093e-01
-4.037167997812500289e+03 -8.713649384270129028e-01 8.206124273583952355e-01
-4.036125610000000506e+03 -8.800902035938911183e-01 8.267611708499902345e-01
-4.035083222187499359e+03 -8.892193133571116848e-01 8.329323472374732251e-01
-4.034040834374999577e+03 -8.986841707176251859e-01 8.390188340217196172e-01
-4.032998446562499794e+03 -9.083174121640609222e-01 8.448819286358688618e-01
-4.031956058750000011e+03 -9.180570292821231826e-01 8.505049420056282061e-01
-4.030913670937500228e+03 -9.277920170666795752e-01 8.559598680183593267e-01
-4.029871283124999536e+03 -9.373803011040083843e-01 8.612369443834166916e-01
-4.028828895312499299e+03 -9.468115027297940856e-01 8.662989613640256215e-01
-4.027786507499999971e+03 -9.560661336382351161e-01 8.710881910612466861e-01
-4.026744119687499733e+03 -9.651013012489629839e-01 8.756324870334505350e-01
-4.025701731874999950e+03 -9.738776761246187297e-01 8.800480903789841269e-01
-4.024659344062499258e+03 -9.823728146303375430e-01 8.844220992200229059e-01
-4.023616956249999475e+03 -9.906480397985308883e-01 8.889014645155074446e-01
-4.022574568437499693e+03 -9.986912067541457994e-01 8.936487273315417701e-01
-4.021532180624999910e+03 -1.006424208089343297e+00 8.986787116862599012e-01
-4.020489792812500127e+03 -1.013835902279951906e+00 9.040483789774129697e-01
-4.019447404999998980e+03 -1.020998497605951183e+00 9.098783517864567072e-01
-4.018405017187499197e+03 -1.027978950710462858e+00 9.162097413825839309e-01
-4.017362629374999415e+03 -1.034811517044896823e+00 9.230283109607713143e-01
-4.016320241562499632e+03 -1.041556216569029525e+00 9.303550104000077869e-01
-4.015277853750000304e+03 -1.048219408350507198e+00 9.380740886035521253e-01
-4.014235465937499157e+03 -1.054700151054055013e+00 9.459728277391141749e-01
-4.013193078124999829e+03 -1.060873655421834538e+00 9.538548630530082617e-01
-4.012150690312499137e+03 -1.066736302425808525e+00 9.617688440745522094e-01
-4.011108302499999809e+03 -1.072415915352530114e+00 9.699139573648344337e-01
-4.010065914687499571e+03 -1.078043342831342288e+00 9.783616231247741490e-01
-4.009023526874999334e+03 -1.083703657978488000e+00 9.871768236939314489e-01
-4.007981139062499096e+03 -1.089565607369367806e+00 9.964725181001160559e-01
-4.006938751249999768e+03 -1.095711478012943108e+00 1.006287096620504196e+00
-4.005896363437499531e+03 -1.102094766743173970e+00 1.016486189516993877e+00
-4.004853975625000203e+03 -1.108655888227978004e+00 1.026826824740500799e+00
-4.003811587812499511e+03 -1.115409201616292423e+00 1.037215540485002530e+00
-4.002769199999999273e+03 -1.122469504361337078e+00 1.047765587801614329e+00
-4.001726812187499490e+03 -1.129890430701205650e+00 1.058478515269190012e+00
-4.000684424374999708e+03 -1.137723036267928256e+00 1.069274062162074879e+00
-3.999642036562499470e+03 -1.146060231793240014e+00 1.080027340155071069e+00
-3.998599648749999687e+03 -1.154962266836980334e+00 1.090708894828433584e+00
-3.997557260937499905e+03 -1.164477841986568007e+00 1.101320239851493188e+00
-3.996514873125000122e+03 -1.174624851228168509e+00 1.111763698853686977e+00
-3.995472485312500339e+03 -1.185367007819785323e+00 1.122112167536349014e+00
-3.994430097499999647e+03 -1.196760454482773461e+00 1.132673719694875070e+00
-3.993387709687499409e+03 -1.208938481196917270e+00 1.143722907413079026e+00
-3.992345321874999627e+03 -1.221969666762496631e+00 1.155394739135858995e+00
-3.991302934062500299e+03 -1.235874083254264288e+00 1.167656817740356123e+00
-3.990260546249999607e+03 -1.250775011182664764e+00 1.180366719851324131e+00
-3.989218158437500279e+03 -1.266799799825085060e+00 1.193502295896840648e+00
-3.988175770624999132e+03 -1.283827774052279214e+00 1.207115463336631445e+00
-3.987133382812499804e+03 -1.301723112568265783e+00 1.221267352404149520e+00
-3.986090994999999111e+03 -1.320416873811576908e+00 1.236006484331785282e+00
-3.985048607187500238e+03 -1.339814504355860691e+00 1.251295337700808030e+00
-3.984006219374999546e+03 -1.359945291325077354e+00 1.267079054537655791e+00
-3.982963831562499763e+03 -1.380861554321564322e+00 1.283301785629384684e+00
-3.981921443749999526e+03 -1.402509300403141479e+00 1.299877734657695960e+00
-3.980879055937500198e+03 -1.424840282112504797e+00 1.316840061298210518e+00
-3.979836668124999051e+03 -1.447806883391053345e+00 1.334305714157705491e+00
-3.978794280312499723e+03 -1.471371091186877145e+00 1.352464812307178743e+00
-3.977751892499999030e+03 -1.495512224746035068e+00 1.371483601714561296e+00
-3.976709504687499702e+03 -1.520093463302489178e+00 1.391374407014912107e+00
-3.975667116874999465e+03 -1.544965295949825679e+00 1.412187766259868305e+00
-3.974624729062500137e+03 -1.569988309587018849e+00 1.434030854455198511e+00
-3.973582341249999899e+03 -1.595138446397754928e+00 1.456988081632982324e+00
-3.972539953437499207e+03 -1.620494052491159742e+00 1.481162447964623263e+00
-3.971497565624998970e+03 -1.646175953215407883e+00 1.506606435847918535e+00
-3.970455177812499642e+03 -1.672328412278406340e+00 1.533366635032972214e+00
-3.969412789999999404e+03 -1.698987349143802783e+00 1.561426103383217079e+00
-3.968370402187500076e+03 -1.726298983974282386e+00 1.590817849227019076e+00
-3.967328014374998929e+03 -1.754426080071234129e+00 1.621632915043741185e+00
-3.966285626562499601e+03 -1.783609786878613823e+00 1.654040873288902258e+00
-3.965243238749999819e+03 -1.814211784246283710e+00 1.688363338316834161e+00
-3.964200850937500036e+03 -1.846420066856501618e+00 1.724871409543605072e+00
-3.963158463124999344e+03 -1.880218218775764560e+00 1.763632473140672063e+00
-3.962116075312499106e+03 -1.915661641306698471e+00 1.804714909836260484e+00
-3.961073687499999323e+03 -1.952896300579469724e+00 1.848298954655037907e+00
-3.960031299687499541e+03 -1.992017881320792938e+00 1.894527437886352139e+00
-3.958988911874999758e+03 -2.033215105180122606e+00 1.943643999082863560e+00
-3.957946524062499975e+03 -2.076629423472393210e+00 1.995770192496939988e+00
-3.956904136250000192e+03 -2.122331815032446389e+00 2.050827284092509473e+00
-3.955861748437499045e+03 -2.170483285126517004e+00 2.108835121458442874e+00
-3.954819360624999263e+03 -2.221434243626568161e+00 2.169873285365463644e+00
-3.953776972812499480e+03 -2.275444295862344202e+00 2.233973906280370958e+00
-3.952734584999999697e+03 -2.332582316789400867e+00 2.301051667824059344e+00
-3.951692197187499005e+03 -2.392993835805054648e+00 2.371089024529722256e+00
-3.950649809375000132e+03 -2.456945214622603402e+00 2.444325740480695064e+00
-3.949607421562499439e+03 -2.524686573596489403e+00 2.520964057837179251e+00
-3.948565033750000111e+03 -2.596333641654414937e+00 2.601033948947254704e+00
-3.947522645937499419e+03 -2.672241781396984095e+00 2.684773816259312440e+00
-3.946480258124999636e+03 -2.752983403614575053e+00 2.772600794727416496e+00
-3.945437870312498944e+03 -2.838944744924055907e+00 2.864840281748726181e+00
-3.944395482499999616e+03 -2.930447892595354098e+00 2.961859928259397368e+00
-3.943353094687499834e+03 -3.027710660354462124e+00 3.064094382433309782e+00
-3.942310706875000051e+03 -3.130920362947426039e+00 3.172103428284191118e+00
-3.941268319062499813e+03 -3.240602875685656414e+00 3.286497820778871759e+00
-3.940225931250000031e+03 -3.357293066397591730e+00 3.407652243741961406e+00
-3.939183543437499338e+03 -3.481580006309702213e+00 3.536032401546594706e+00
-3.938141155624999556e+03 -3.614001564183775272e+00 3.672136421272814921e+00
-3.937098767812499773e+03 -3.755110932543222813e+00 3.816601323239552368e+00
-3.936056379999999535e+03 -3.905827573509306205e+00 3.970352435878356623e+00
-3.935013992187499753e+03 -4.066815229947918553e+00 4.133944397050594688e+00
-3.933971604374999970e+03 -4.238802836729247403e+00 4.308078953287419743e+00
-3.932929216562499732e+03 -4.422808721113379526e+00 4.493896534052043812e+00
-3.931886828749999950e+03 -4.619850880044665153e+00 4.692717723621957049e+00
-3.930844440937499257e+03 -4.830956836817546396e+00 4.905746178325818718e+00
-3.929802053124999475e+03 -5.057332452373507259e+00 5.134236445612111233e+00
-3.928759665312499237e+03 -5.300313876807256186e+00 5.379779996574948875e+00
-3.927717277499999909e+03 -5.560841953027843232e+00 5.643714148257448215e+00
-3.926674889687499672e+03 -5.839923591141100268e+00 5.927431573943877652e+00
-3.925632501874999434e+03 -6.138702511819641217e+00 6.232495043526474987e+00
-3.924590114062499197e+03 -6.458541365292915337e+00 6.560618613746786565e+00
-3.923547726249999414e+03 -6.801327145219495662e+00 6.914114550403024140e+00
-3.922505338437499177e+03 -7.169617900338480787e+00 7.295664346146898183e+00
-3.921462950624999849e+03 -7.566358294600208367e+00 7.708337473928374095e+00
-3.920420562812499611e+03 -7.994884898224831282e+00 8.155927211843705393e+00
-3.919378174999999828e+03 -8.458859123527268764e+00 8.642141143293924799e+00
-3.918335787187499591e+03 -8.961332075500504146e+00 9.170295030331516273e+00
-3.917293399375000263e+03 -9.505977711403092556e+00 9.743981181387219692e+00
-3.916251011562499116e+03 -1.009756817011647634e+01 1.036737782331298696e+01
-3.915208623750000697e+03 -1.074113132062587361e+01 1.104523666128896586e+01
-3.914166235937499096e+03 -1.144204373195221436e+01 1.178286154459248714e+01
-3.913123848124999768e+03 -1.220601472265605736e+01 1.258616487346923307e+01
-3.912081460312499530e+03 -1.303944568286070016e+01 1.346178496541847913e+01
-3.911039072500000202e+03 -1.394886940938143916e+01 1.441662090668722662e+01
-3.909996684687499510e+03 -1.494015126374959834e+01 1.545667448645138009e+01
-3.908954296874999727e+03 -1.601959905120707361e+01 1.658792806276584386e+01
-3.907911909062499035e+03 -1.719332918381883957e+01 1.781616349963065105e+01
-3.906869521249999707e+03 -1.846679360251938107e+01 1.914673685897668776e+01
-3.905827133437499469e+03 -1.984477179962043536e+01 2.058500347019566235e+01
-3.904784745625000141e+03 -2.133112778292594314e+01 2.213621135054864908e+01
-3.903742357812499449e+03 -2.292912844951268525e+01 2.380495766383486966e+01
-3.902699969999999666e+03 -2.464118734770540797e+01 2.559425363113279417e+01
-3.901657582187499429e+03 -2.646780071766777098e+01 2.750459788988432663e+01
-3.900615194375000101e+03 -2.840680705347715573e+01 2.953468221970714325e+01
-3.899572806562498954e+03 -3.045409627891849169e+01 3.168140616701989742e+01
-3.898530418749999171e+03 -3.260405085690756977e+01 3.393896532105684116e+01
-3.897488030937499843e+03 -3.485054348814497871e+01 3.630084673377215410e+01
-3.896445643124999606e+03 -3.718526886786110452e+01 3.875859750755142841e+01
-3.895403255312500278e+03 -3.959671405285003942e+01 4.130045961771508445e+01
-3.894360867500000040e+03 -4.207329994566126885e+01 4.391355402474505354e+01
-3.893318479687500258e+03 -4.460179421728047799e+01 4.658317663426489474e+01
-3.892276091874999111e+03 -4.716634804894670907e+01 4.929243810564509687e+01
-3.891233704062499783e+03 -4.974928509894878914e+01 5.202203726397637240e+01
-3.890191316249999545e+03 -5.232898814160559198e+01 5.474797787602666688e+01
-3.889148928437500217e+03 -5.488185296497945131e+01 5.744414670650249377e+01
-3.888106540624999070e+03 -5.738471026909060413e+01 6.008528586703393159e+01
-3.887064152812499742e+03 -5.981267323086309062e+01 6.264540941765772430e+01
-3.886021764999999505e+03 -6.213889456917444676e+01 6.509792875701393200e+01
-3.884979377187500177e+03 -6.433916762928883770e+01 6.741761247336502549e+01
-3.883936989374999939e+03 -6.639031743069955382e+01 6.958048229917069705e+01
-3.882894601562499702e+03 -6.826977970520295003e+01 7.156370639429034952e+01
-3.881852213749999009e+03 -6.995768530129818430e+01 7.334655434023682119e+01
-3.880809825937499681e+03 -7.143590475370380943e+01 7.491082190783329509e+01
-3.879767438124999444e+03 -7.268978582158307233e+01 7.624113016334408144e+01
-3.878725050312500116e+03 -7.370743394398404291e+01 7.732526854442593844e+01
-3.877682662499999424e+03 -7.447942871355485295e+01 7.815468170828621908e+01
-3.876640274687500096e+03 -7.500072941542448746e+01 7.872471722031144736e+01
-3.875597886874998949e+03 -7.527137918968065833e+01 7.903478409246645242e+01
-3.874555499062499621e+03 -7.529451531631256955e+01 7.908769584409839126e+01
-3.873513111249999838e+03 -7.507462025818615814e+01 7.888835232067296488e+01
-3.872470723437499601e+03 -7.461837222176716011e+01 7.844443092146440222e+01
-3.871428335624999818e+03 -7.393524115831912980e+01 7.776709247008152204e+01
-3.870385947812500035e+03 -7.303760477569707632e+01 7.686990730468011179e+01
-3.869343559999999798e+03 -7.194044768352247843e+01 7.576798718894869467e+01
-3.868301172187500015e+03 -7.066066832230137607e+01 7.447855131918812788e+01
-3.867258784374999323e+03 -6.921645563062918427e+01 7.302100770226107329e+01
-3.866216396562499540e+03 -6.762676451126215227e+01 7.141524648841259193e+01
-3.865174008749999302e+03 -6.591237720933011701e+01 6.968125808418913891e+01
-3.864131620937499520e+03 -6.409533329116554512e+01 6.783835934759220265e+01
-3.863089233124999737e+03 -6.219575982281168081e+01 6.590534790964439082e+01
-3.862046845312499499e+03 -6.023142814279092505e+01 6.390047695808245720e+01
-3.861004457499998807e+03 -5.821986334382950190e+01 6.184164567017927538e+01
-3.859962069687499479e+03 -5.617806092238760840e+01 5.974588723872802376e+01
-3.858919681874999242e+03 -5.412131162274929608e+01 5.762790259459558229e+01
-3.857877294062499459e+03 -5.206324114218498522e+01 5.550137462017724488e+01
-3.856834906249999676e+03 -5.001362015737011291e+01 5.337657356682900911e+01
-3.855792518437499439e+03 -4.798094322767401820e+01 5.126220719331204378e+01
-3.854750130624999656e+03 -4.597427623693146614e+01 4.916721718916190298e+01
-3.853707742812500328e+03 -4.400039002170446878e+01 4.709855019048293912e+01
-3.852665354999999636e+03 -4.206435010803063790e+01 4.506245385737778264e+01
-3.851622967187498944e+03 -4.016900267162409222e+01 4.306355340221288230e+01
-3.850580579374999616e+03 -3.831579582454220656e+01 4.110463194256545449e+01
-3.849538191562499833e+03 -3.650800102432802419e+01 3.919085088635076630e+01
-3.848495803749999595e+03 -3.474902294808423875e+01 3.732823358869215724e+01
-3.847453415937500267e+03 -3.304076529553960029e+01 3.552060833045592148e+01
-3.846411028124999575e+03 -3.138757230751179250e+01 3.377267585106465475e+01
-3.845368640312499792e+03 -2.979377638260628203e+01 3.208721951585081200e+01
-3.844326252500000010e+03 -2.826017508560090974e+01 3.046451040264291876e+01
-3.843283864687499772e+03 -2.678638476880626484e+01 2.890569266247914015e+01
-3.842241476874999989e+03 -2.537059444432946975e+01 2.741082283224379879e+01
-3.841199089062499297e+03 -2.401056309073186057e+01 2.597886782056427890e+01
-3.840156701249999514e+03 -2.270463677608512043e+01 2.460806314873681799e+01
-3.839114313437499732e+03 -2.145093924954805331e+01 2.329641088552872574e+01
-3.838071925624999949e+03 -2.024706980955568625e+01 2.204221418917127195e+01
-3.837029537812500166e+03 -1.909196324665980526e+01 2.084283526283922683e+01
-3.835987149999999019e+03 -1.798442605424310514e+01 1.969565391391690667e+01
-3.834944762187499236e+03 -1.691922055159244564e+01 1.859791439122843926e+01
-3.833902374374999454e+03 -1.588967051048520851e+01 1.754542570632538556e+01
-3.832859986562499671e+03 -1.489030862560648849e+01 1.653425347570864901e+01
-3.831817598749999888e+03 -1.391620180945144192e+01 1.556129497526425887e+01
-3.830775210937499196e+03 -1.296461662774868984e+01 1.462336522576353737e+01
-3.829732823124999413e+03 -1.203346151083555249e+01 1.371674080872610091e+01
-3.828690435312499631e+03 -1.112018476844349557e+01 1.283936168406910916e+01
-3.827648047500000303e+03 -1.022177879089171704e+01 1.199051884438273596e+01
-3.826605659687499610e+03 -9.336971816404282976e+00 1.116899994297141951e+01
-3.825563271874999828e+03 -8.467280514119879697e+00 1.037304210889983480e+01
-3.824520884062499135e+03 -7.611373970022399682e+00 9.600860280093121091e+00
-3.823478496249999807e+03 -6.765984978055864296e+00 8.851362276344513447e+00
-3.822436108437499570e+03 -5.930995950316372500e+00 8.123729104906681542e+00
-3.821393720625000242e+03 -5.107696466380416744e+00 7.418043406096269443e+00
-3.820351332812498640e+03 -4.295969699018830745e+00 6.734387271238372108e+00
-3.819308944999999312e+03 -3.496736645507012131e+00 6.071536879556033384e+00
-3.818266557187499075e+03 -2.713317318686230273e+00 5.429994507083283573e+00
-3.817224169374999747e+03 -1.951408352820447112e+00 4.811736180059279278e+00
-3.816181781562499509e+03 -1.214075619798916206e+00 4.217182199650139296e+00
-3.815139393749999726e+03 -5.022476972008469431e-01 3.645851110477106083e+00
-3.814097005937499489e+03 1.800222763458863839e-01 3.098020961285215424e+00
-3.813054618125000161e+03 8.295248506302653757e-01 2.573714126652168144e+00
-3.812012230312499014e+03 1.443565081357240487e+00 2.071830688633264916e+00
-3.810969842499999686e+03 2.021682819453491042e+00 1.590876997206909227e+00
-3.809927454687499448e+03 2.562453330397727047e+00 1.131686722043853788e+00
-3.808885066874999666e+03 3.062871058363423771e+00 6.959038868951973322e-01
-3.807842679062498974e+03 3.526281470866222012e+00 2.808223430710308222e-01
-3.806800291249999646e+03 3.957006052960237774e+00 -1.172918596361942067e-01
-3.805757903437499408e+03 4.361431769196468800e+00 -5.030689414008612248e-01
-3.804715515624999171e+03 4.744369790559167299e+00 -8.773837420205893300e-01
-3.803673127812499843e+03 5.106563530847469501e+00 -1.237158095765433341e+00
-3.802630739999999605e+03 5.448773260156146492e+00 -1.582983756904052131e+00
-3.801588352187499368e+03 5.770091803432988442e+00 -1.914797029363373815e+00
-3.800545964374999585e+03 6.071412818772947695e+00 -2.231882973840200624e+00
-3.799503576562499802e+03 6.355502714254146923e+00 -2.535653029547552340e+00
-3.798461188749999565e+03 6.627866425599052036e+00 -2.828710806586403503e+00
-3.797418800937500237e+03 6.893174669971950941e+00 -3.112949469904932265e+00
-3.796376413124999999e+03 7.151757259643645170e+00 -3.387147411042159995e+00
-3.795334025312499307e+03 7.403301814477544873e+00 -3.649092549619504133e+00
-3.794291637499999069e+03 7.648524670972981276e+00 -3.899600446370720341e+00
-3.793249249687499741e+03 7.885727472858678588e+00 -4.139365321729703950e+00
-3.792206861874999504e+03 8.115968131614678782e+00 -4.369148089266867707e+00
-3.791164474062500176e+03 8.343692536680180183e+00 -4.591602487701112345e+00
-3.790122086249999938e+03 8.573427488881367964e+00 -4.809605978037834184e+00
-3.789079698437499701e+03 8.809162929410005560e+00 -5.024895180837877007e+00
-3.788037310624999009e+03 9.054029901442742556e+00 -5.239106954925498272e+00
-3.786994922812499681e+03 9.313247872620088685e+00 -5.457391084835831130e+00
-3.785952534999999443e+03 9.590717085766028660e+00 -5.685451891368904498e+00
-3.784910147187500115e+03 9.890109711670428183e+00 -5.926143756115099137e+00
-3.783867759374999423e+03 1.021241170254164032e+01 -6.180996169983650645e+00
-3.782825371562499640e+03 1.055651510005583482e+01 -6.452494237595087334e+00
-3.781782983749999858e+03 1.092269309405699218e+01 -6.742635359016093233e+00
-3.780740595937500075e+03 1.131003582933070817e+01 -7.053293106532947832e+00
-3.779698208124999837e+03 1.171443826658786413e+01 -7.384138185301005741e+00
-3.778655820312500055e+03 1.212995719047687437e+01 -7.731398783464311641e+00
-3.777613432499999362e+03 1.255423140807512894e+01 -8.093524484112679218e+00
-3.776571044687499580e+03 1.298913177963205712e+01 -8.470302042106133911e+00
-3.775528656874999797e+03 1.343273963819002326e+01 -8.858996233185278513e+00
-3.774486269062500014e+03 1.388122921791439524e+01 -9.255480679281010481e+00
-3.773443881250000231e+03 1.433448157456537153e+01 -9.656258680647198389e+00
-3.772401493437499084e+03 1.479035730079798405e+01 -1.005773925687504189e+01
-3.771359105624999302e+03 1.524444537309830139e+01 -1.045671788602433061e+01
-3.770316717812499519e+03 1.568904299591935292e+01 -1.084893036218903184e+01
-3.769274329999999736e+03 1.611937007104999608e+01 -1.123262873692228681e+01
-3.768231942187499953e+03 1.653482069267044352e+01 -1.160902271574331301e+01
-3.767189554374999261e+03 1.692789440602532380e+01 -1.197341920156051920e+01
-3.766147166562499478e+03 1.729175079916704405e+01 -1.231915308082873395e+01
-3.765104778749999696e+03 1.762268978615600190e+01 -1.264289181758052827e+01
-3.764062390937499913e+03 1.791934575532445706e+01 -1.294536375684153917e+01
-3.763020003124999675e+03 1.818605618591887207e+01 -1.323114310112841707e+01
-3.761977615312498983e+03 1.842641058697597956e+01 -1.350345878368860575e+01
-3.760935227499999201e+03 1.864170981651916037e+01 -1.376420849974423000e+01
-3.759892839687499418e+03 1.883428204759422542e+01 -1.401519075827780014e+01
-3.758850451874999635e+03 1.900709814402612707e+01 -1.425708626293891434e+01
-3.757808064062500307e+03 1.916415358406435487e+01 -1.449242441244101265e+01
-3.756765676250000070e+03 1.930987687382190288e+01 -1.472431957171887973e+01
-3.755723288437499377e+03 1.945291187195113736e+01 -1.495680256351645099e+01
-3.754680900624999140e+03 1.960537323224414408e+01 -1.519720995715552370e+01
-3.753638512812499812e+03 1.977468279899845172e+01 -1.545316579021005232e+01
-3.752596124999999574e+03 1.996619052697544916e+01 -1.572912149851728358e+01
-3.751553737187499792e+03 2.018367423079159906e+01 -1.602694140849551374e+01
-3.750511349375000009e+03 2.043104697154520011e+01 -1.634869503992320361e+01
-3.749468961562499771e+03 2.071187765323032792e+01 -1.669576763418096021e+01
-3.748426573749999079e+03 2.102725915939046430e+01 -1.706861504365717863e+01
-3.747384185937499751e+03 2.137742655516148105e+01 -1.746699082796218505e+01
-3.746341798124999514e+03 2.176211376462821434e+01 -1.788966122520632851e+01
-3.745299410312499731e+03 2.218196795226903362e+01 -1.833286583933293556e+01
-3.744257022499999948e+03 2.263217056180078757e+01 -1.878888227409327527e+01
-3.743214634687499711e+03 2.310571384912335091e+01 -1.925108650088987972e+01
-3.742172246874999928e+03 2.359540649393188261e+01 -1.971223080789431492e+01
-3.741129859062499690e+03 2.409125410397432887e+01 -2.016444527227459815e+01
-3.740087471249999908e+03 2.458268827809764190e+01 -2.060125876510405618e+01
-3.739045083437499216e+03 2.506161172918363889e+01 -2.101995919206617813e+01
-3.738002695624999433e+03 2.552524885504771746e+01 -2.142194106511572471e+01
-3.736960307812499650e+03 2.596909673652535844e+01 -2.180419062841405520e+01
-3.735917919999999867e+03 2.638766574367338791e+01 -2.216386781789427829e+01
-3.734875532187499630e+03 2.677718063016997618e+01 -2.250098542947413449e+01
-3.733833144375000302e+03 2.713515140190456520e+01 -2.281857779105992279e+01
-3.732790756562500064e+03 2.746233617712292130e+01 -2.312140230910433658e+01
-3.731748368750000736e+03 2.776297638741235119e+01 -2.341316550247020345e+01
-3.730705980937499135e+03 2.804599255989000994e+01 -2.369896754765156288e+01
-3.729663593124999807e+03 2.832039253558304637e+01 -2.398402078207211119e+01
-3.728621205312499569e+03 2.859011148408600533e+01 -2.427076235362258316e+01
-3.727578817500000241e+03 2.885776403545129298e+01 -2.455988458842048061e+01
-3.726536429687499549e+03 2.912903843426091655e+01 -2.485621233211371361e+01
-3.725494041874999766e+03 2.940623618381432181e+01 -2.516626127745575303e+01
-3.724451654062499074e+03 2.968883104040701681e+01 -2.549239780210425721e+01
-3.723409266249999746e+03 2.997904941794330469e+01 -2.583534457551460051e+01
-3.722366878437499508e+03 3.027503651820741837e+01 -2.619143627676206165e+01
-3.721324490625000180e+03 3.057352998868443450e+01 -2.655393296514202817e+01
-3.720282102812499033e+03 3.087415581370241213e+01 -2.691900140335551939e+01
-3.719239714999999705e+03 3.117952909826982122e+01 -2.728803836075499589e+01
-3.718197327187499468e+03 3.149132372656403689e+01 -2.766246336677749795e+01
-3.717154939375000140e+03 3.180551601858290311e+01 -2.803765183061126010e+01
-3.716112551562498993e+03 3.211671424662968377e+01 -2.840790451952144835e+01
-3.715070163749999210e+03 3.241631213796817690e+01 -2.876717641949659310e+01
-3.714027775937498973e+03 3.269958022665668551e+01 -2.911079076771532215e+01
-3.712985388124999645e+03 3.296548001754177903e+01 -2.943344706834248115e+01
-3.711943000312499862e+03 3.321285295726105602e+01 -2.973170611636161453e+01
-3.710900612500000079e+03 3.344167566213183562e+01 -3.000610051532989075e+01
-3.709858224687500297e+03 3.364364717817611705e+01 -3.025571545230295101e+01
-3.708815836874999604e+03 3.381241576889718203e+01 -3.047977349958186721e+01
-3.707773449062499367e+03 3.394767698066642936e+01 -3.067939281173661570e+01
-3.706731061249999584e+03 3.405077687728842761e+01 -3.085658748555859887e+01
-3.705688673437499801e+03 3.412053145433967671e+01 -3.101286241180050141e+01
-3.704646285624999109e+03 3.415319703108669813e+01 -3.115030167941333161e+01
-3.703603897812499781e+03 3.415389077979900634e+01 -3.127548271571339811e+01
-3.702561509999999544e+03 3.412769054964731907e+01 -3.139336831326145472e+01
-3.701519122187499761e+03 3.407623959514342005e+01 -3.150694739652066190e+01
-3.700476734374999978e+03 3.400666151580341534e+01 -3.162368451698300476e+01
-3.699434346562499741e+03 3.393390500625657324e+01 -3.175044166617290031e+01
-3.698391958749999048e+03 3.387016003714342105e+01 -3.188893374947175019e+01
-3.697349570937499720e+03 3.381954425676838127e+01 -3.203896868366778250e+01
-3.696307183124999483e+03 3.378660042230610827e+01 -3.220351577067250304e+01
-3.695264795312499700e+03 3.377249676447063109e+01 -3.238409619782785143e+01
-3.694222407499999463e+03 3.377804490460927411e+01 -3.257959285990532550e+01
-3.693180019687500135e+03 3.380904226477654362e+01 -3.278952160850452202e+01
-3.692137631874998988e+03 3.387059132631045344e+01 -3.301369980747171695e+01
-3.691095244062499660e+03 3.396062373525622746e+01 -3.324904487673558151e+01
-3.690052856249999422e+03 3.407172870614758153e+01 -3.348804194866711725e+01
-3.689010468437499640e+03 3.419778050663548186e+01 -3.372465630896187605e+01
-3.687968080624999857e+03 3.433060016040737850e+01 -3.395409893346220542e+01
-3.686925692812500074e+03 3.446511114995971070e+01 -3.417300990359791513e+01
-3.685883304999999837e+03 3.460387011258902135e+01 -3.437977440535852480e+01
-3.684840917187500054e+03 3.475060380716798392e+01 -3.457184697619030089e+01
-3.683798529374999362e+03 3.490379785425272274e+01 -3.474693233416736149e+01
-3.682756141562499579e+03 3.505611134823845987e+01 -3.490163171557233568e+01
-3.681713753749999341e+03 3.520375146300249014e+01 -3.503705921381341426e+01
-3.680671365937499559e+03 3.534701182106680051e+01 -3.515771219416405557e+01
-3.679628978124999776e+03 3.548508910510154379e+01 -3.526561334564041061e+01
-3.678586590312499538e+03 3.561502968659988966e+01 -3.536027487830631344e+01
-3.677544202499999756e+03 3.573081871672303578e+01 -3.544024509553718616e+01
-3.676501814687499973e+03 3.583035845265752783e+01 -3.550823548255489470e+01
-3.675459426874999281e+03 3.591965032757090626e+01 -3.557065981695281920e+01
-3.674417039062499498e+03 3.600744943148097832e+01 -3.563508190751733196e+01
-3.673374651249999260e+03 3.609286155142735453e+01 -3.570338808907483497e+01
-3.672332263437499478e+03 3.617195713887217323e+01 -3.577389231516802681e+01
-3.671289875624999695e+03 3.624629433055419980e+01 -3.584897349297246194e+01
-3.670247487812499912e+03 3.631384379318313904e+01 -3.592893705279720962e+01
-3.669205099999999675e+03 3.637793847916022827e+01 -3.601178224472197087e+01
-3.668162712187498983e+03 3.644094956075442582e+01 -3.609511690685655338e+01
-3.667120324374999200e+03 3.650207324236750850e+01 -3.617753212840492694e+01
-3.666077936562499872e+03 3.655998848228716014e+01 -3.625877462603958890e+01
-3.665035548749999634e+03 3.661108189842841654e+01 -3.633512487069492636e+01
-3.663993160937500306e+03 3.665746232544888272e+01 -3.640393313319855650e+01
-3.662950773124999159e+03 3.670041597937490252e+01 -3.646445602658151586e+01
-3.661908385312499831e+03 3.674116519127594671e+01 -3.651630423101317291e+01
-3.660865997499999139e+03 3.678339077790321454e+01 -3.655886690230574487e+01
-3.659823609687499811e+03 3.682878266348262031e+01 -3.658900146733279968e+01
-3.658781221874999119e+03 3.687209680256368927e+01 -3.660374504513428917e+01
-3.657738834062499336e+03 3.691098614164720004e+01 -3.660331536923191464e+01
-3.656696446249999553e+03 3.694852464096979361e+01 -3.659144098580843973e+01
-3.655654058437499771e+03 3.698545149883987193e+01 -3.657149615373821661e+01
-3.654611670624999533e+03 3.702587764528762904e+01 -3.654519675027511738e+01
-3.653569282812500205e+03 3.707195728548456515e+01 -3.651358412477762272e+01
-3.652526894999999968e+03 3.711617913011377112e+01 -3.647272089418704155e+01
-3.651484507187499275e+03 3.714622093705648354e+01 -3.641687392437953719e+01
-3.650442119374999493e+03 3.715502247548041481e+01 -3.634461064137753539e+01
-3.649399731562499710e+03 3.713956276852683658e+01 -3.625644757533214602e+01
-3.648357343749999472e+03 3.709646062433034075e+01 -3.615336563546112103e+01
-3.647314955937500145e+03 3.703025676689968293e+01 -3.604020224433446629e+01
-3.646272568124999452e+03 3.694259714580356757e+01 -3.591961853022885975e+01
-3.645230180312499670e+03 3.682799620951938380e+01 -3.578978491067763912e+01
-3.644187792500000342e+03 3.668389120173097240e+01 -3.565024071161028019e+01
-3.643145404687499649e+03 3.651103990480220318e+01 -3.550220527670387582e+01
-3.642103016874999867e+03 3.631522691191591434e+01 -3.534993053972829813e+01
-3.641060629062499174e+03 3.610261215480959152e+01 -3.519802395626111746e+01
-3.640018241249999846e+03 3.587816526219772584e+01 -3.504950754541224711e+01
-3.638975853437499609e+03 3.564489061295203953e+01 -3.490654536799195995e+01
-3.637933465625000281e+03 3.540099840737926939e+01 -3.476909147779343101e+01
-3.636891077812500043e+03 3.515172711722113519e+01 -3.463761144783396162e+01
-3.635848689999999351e+03 3.490373393608072661e+01 -3.451261903711048262e+01
-3.634806302187499114e+03 3.465598133387630497e+01 -3.439490176537518806e+01
-3.633763914374999786e+03 3.440929452692967772e+01 -3.428598453540912061e+01
-3.632721526562499548e+03 3.416979356562997339e+01 -3.418760362863582714e+01
-3.631679138750000220e+03 3.394471527666981103e+01 -3.410117575946183166e+01
-3.630636750937499528e+03 3.373841809440722983e+01 -3.402359182063715792e+01
-3.629594363125000200e+03 3.355148011951038001e+01 -3.394969446787407463e+01
-3.628551975312499508e+03 3.338133832126587208e+01 -3.387783987116900164e+01
-3.627509587500000180e+03 3.322840389140167616e+01 -3.380998635312439404e+01
-3.626467199687499487e+03 3.308951159179020607e+01 -3.374286887689938652e+01
-3.625424811874999705e+03 3.296079505020253464e+01 -3.367121363298387848e+01
-3.624382424062499013e+03 3.284491161908304235e+01 -3.359424472632962733e+01
-3.623340036249999685e+03 3.274191270852915636e+01 -3.351286768385008230e+01
-3.622297648437499447e+03 3.265003150090402073e+01 -3.342865311704218101e+01
-3.621255260625000119e+03 3.256705031420919738e+01 -3.334193829926406494e+01
-3.620212872812498972e+03 3.249037154163936236e+01 -3.325356981834742243e+01
-3.619170484999999644e+03 3.241951163428254290e+01 -3.316646183836943607e+01
-3.618128097187498952e+03 3.235781370546972369e+01 -3.308631487101767732e+01
-3.617085709374999624e+03 3.230432243469568476e+01 -3.301570080252901107e+01
-3.616043321562499841e+03 3.225378274468646111e+01 -3.295000894932346824e+01
-3.615000933749999604e+03 3.220285287664388107e+01 -3.288477197025262910e+01
-3.613958545937499821e+03 3.214400561644182375e+01 -3.281600850461936858e+01
-3.612916158125000038e+03 3.207258164496483488e+01 -3.274128267179220586e+01
-3.611873770312499346e+03 3.198871479496292380e+01 -3.266292865804086176e+01
-3.610831382499999563e+03 3.189262511605666006e+01 -3.258200249406372961e+01
-3.609788994687499326e+03 3.178727622288135279e+01 -3.249750748975038306e+01
-3.608746606874999543e+03 3.167640512348231141e+01 -3.241206469585105054e+01
-3.607704219062499760e+03 3.156264717156133059e+01 -3.232845225189512917e+01
-3.606661831249999977e+03 3.144776681607657665e+01 -3.224639076504332280e+01
-3.605619443437499740e+03 3.133676511163630707e+01 -3.216961334168225051e+01
-3.604577055624999048e+03 3.123434049360701792e+01 -3.210263173919841506e+01
-3.603534667812499720e+03 3.114192398339449142e+01 -3.204718068161083977e+01
-3.602492279999999482e+03 3.106267145419504772e+01 -3.200446234170711790e+01
-3.601449892187499245e+03 3.099654834026965844e+01 -3.197260924303445151e+01
-3.600407504374999462e+03 3.093736686569144823e+01 -3.194556790541347624e+01
-3.599365116562499679e+03 3.088099055474231136e+01 -3.191788747487104416e+01
-3.598322728749999442e+03 3.083104352631519873e+01 -3.188772011184571653e+01
-3.597280340937500114e+03 3.079282908310544187e+01 -3.185366783844632366e+01
-3.596237953125000331e+03 3.076418830186624831e+01 -3.181459097146038673e+01
-3.595195565312499184e+03 3.074280841390411823e+01 -3.177035997773938192e+01
-3.594153177499999401e+03 3.072831118286951124e+01 -3.171970557829351733e+01
-3.593110789687499619e+03 3.071474703932317851e+01 -3.166021187539044490e+01
-3.592068401874999836e+03 3.069496048168807434e+01 -3.159088833997167001e+01
-3.591026014062500053e+03 3.066495984206633452e+01 -3.151160540481573946e+01
-3.589983626250000270e+03 3.062060663068390554e+01 -3.142200217880947832e+01
-3.588941238437499578e+03 3.055768783497974539e+01 -3.132232312998572255e+01
-3.587898850624999341e+03 3.047470544965123906e+01 -3.121220462720232192e+01
-3.586856462812499558e+03 3.037099845282110522e+01 -3.109108522850270262e+01
-3.585814074999999775e+03 3.024770653501564510e+01 -3.095971542705071400e+01
-3.584771687187499992e+03 3.010811891987205868e+01 -3.082116509105759761e+01
-3.583729299374999300e+03 2.995333675414537566e+01 -3.067967611695602770e+01
-3.582686911562499517e+03 2.978052659795561397e+01 -3.053526557099874594e+01
-3.581644523749999735e+03 2.958721973254712978e+01 -3.038626185602669949e+01
-3.580602135937499952e+03 2.937353989687051126e+01 -3.023396650757523929e+01
-3.579559748124999714e+03 2.914333485804692003e+01 -3.008224949790858460e+01
-3.578517360312499022e+03 2.889774990230393925e+01 -2.993074549888402913e+01
-3.577474972499999240e+03 2.863304521311764361e+01 -2.977326006979272321e+01
-3.576432584687499457e+03 2.835278139555934374e+01 -2.960976742728497868e+01
-3.575390196874999674e+03 2.806059553991055822e+01 -2.944363072509705148e+01
-3.574347809062500346e+03 2.775743995160480182e+01 -2.927617138113659578e+01
-3.573305421249998744e+03 2.745196438728270039e+01 -2.911071624816120718e+01
-3.572263033437500326e+03 2.714961544174951058e+01 -2.894964865264550369e+01
-3.571220645624999179e+03 2.685165417800758902e+01 -2.879262832802228900e+01
-3.570178257812499851e+03 2.656421672677571522e+01 -2.864126696281381612e+01
-3.569135869999999613e+03 2.629147836719373643e+01 -2.849842413191730017e+01
-3.568093482187499831e+03 2.603624189971601410e+01 -2.836435372216579509e+01
-3.567051094374999138e+03 2.579837114562735678e+01 -2.823735782826348029e+01
-3.566008706562499810e+03 2.557194443753693847e+01 -2.811433507694110645e+01
-3.564966318749999573e+03 2.535043183218306595e+01 -2.798900492332538548e+01
-3.563923930937500245e+03 2.512840561285657870e+01 -2.785719046916429775e+01
-3.562881543124999098e+03 2.490444450073152538e+01 -2.771995959892389294e+01
-3.561839155312499770e+03 2.467330753572554514e+01 -2.757474515016726357e+01
-3.560796767499999078e+03 2.442903818501582336e+01 -2.741850255408382608e+01
-3.559754379687499750e+03 2.417412952654821012e+01 -2.725459251063961474e+01
-3.558711991874999512e+03 2.391178270258647132e+01 -2.708893407723934033e+01
-3.557669604062499729e+03 2.364217373764460461e+01 -2.692565958739383447e+01
-3.556627216249999947e+03 2.336488451485204365e+01 -2.676623803884520925e+01
-3.555584828437499255e+03 2.308161986944964283e+01 -2.661112378931470701e+01
-3.554542440624999017e+03 2.279188549589344959e+01 -2.645990160783200551e+01
-3.553500052812499689e+03 2.249268758631070497e+01 -2.630980976995670417e+01
-3.552457664999999452e+03 2.218415203958721094e+01 -2.615820344485800319e+01
-3.551415277187499669e+03 2.186724133041336415e+01 -2.600396778740860171e+01
-3.550372889375000341e+03 2.154283908448630669e+01 -2.584796943542586689e+01
-3.549330501562500103e+03 2.121607046850283496e+01 -2.569347248348820401e+01
-3.548288113749999411e+03 2.089741976565071724e+01 -2.554479301532598257e+01
-3.547245725937499174e+03 2.059435030058153515e+01 -2.540504396515087748e+01
-3.546203338124999846e+03 2.031176271420820711e+01 -2.527691351374268081e+01
-3.545160950312499608e+03 2.005634425254762832e+01 -2.516487635568903514e+01
-3.544118562500000280e+03 1.982669200463036674e+01 -2.506898011716280550e+01
-3.543076174687500043e+03 1.961783824356997030e+01 -2.498472096289312105e+01
-3.542033786874999805e+03 1.943105490659513634e+01 -2.491062646494436805e+01
-3.540991399062499568e+03 1.926794435542534600e+01 -2.484666480036732139e+01
-3.539949011250000240e+03 1.913121264872999205e+01 -2.479150253596898068e+01
-3.538906623437499547e+03 1.901887289964507843e+01 -2.473990186072638409e+01
-3.537864235625000219e+03 1.892821181485367177e+01 -2.468644008253111366e+01
-3.536821847812499072e+03 1.886005145661741267e+01 -2.462884789086875514e+01
-3.535779459999999744e+03 1.880984489375018143e+01 -2.456364391196877861e+01
-3.534737072187499507e+03 1.877540108669447605e+01 -2.448760908352200261e+01
-3.533694684375000179e+03 1.875502576177787617e+01 -2.439756573044508059e+01
-3.532652296562499942e+03 1.874419244048575806e+01 -2.429301908487563111e+01
-3.531609908749999249e+03 1.873923187213755881e+01 -2.417446650752467363e+01
-3.530567520937499012e+03 1.873200068639125249e+01 -2.403828527710593832e+01
-3.529525133124999684e+03 1.870995211260523305e+01 -2.387991325801315412e+01
-3.528482745312499446e+03 1.866698684315239376e+01 -2.369911957219359167e+01
-3.527440357500000118e+03 1.859887720403369826e+01 -2.349755720412890270e+01
-3.526397969687498971e+03 1.850210455499506068e+01 -2.327618870638322690e+01
-3.525355581874999643e+03 1.837828585131738635e+01 -2.303621901456315513e+01
-3.524313194062499406e+03 1.822811830694807966e+01 -2.277904042527455175e+01
-3.523270806249999623e+03 1.804945493933080058e+01 -2.250464369836027956e+01
-3.522228418437499840e+03 1.783792148561613544e+01 -2.221045200311974455e+01
-3.521186030624999148e+03 1.759657183782552181e+01 -2.190062082933588172e+01
-3.520143642812499365e+03 1.733234442545089848e+01 -2.158157826789352640e+01
-3.519101254999999583e+03 1.704684686894364276e+01 -2.125479014658488808e+01
-3.518058867187499800e+03 1.673817231622978952e+01 -2.092027393450553774e+01
-3.517016479375000017e+03 1.640597643117773430e+01 -2.057908818162641040e+01
-3.515974091562498870e+03 1.605450433176760328e+01 -2.023528580842008040e+01
-3.514931703749999087e+03 1.568955235700053485e+01 -1.989319414658779550e+01
-3.513889315937499305e+03 1.531763129581595528e+01 -1.955607798623789151e+01
-3.512846928124999522e+03 1.494684174882221406e+01 -1.922820603524935379e+01
-3.511804540312499739e+03 1.458595352224935837e+01 -1.891391989250989880e+01
-3.510762152499999956e+03 1.424193150488079596e+01 -1.861595029452407601e+01
-3.509719764687499264e+03 1.392020585375090391e+01 -1.833695263156331379e+01
-3.508677376874999936e+03 1.362243064127037329e+01 -1.807703523925761147e+01
-3.507634989062499244e+03 1.334759214100709457e+01 -1.783560024890292439e+01
-3.506592601249999461e+03 1.309706871774817571e+01 -1.761425260317741603e+01
-3.505550213437499679e+03 1.287110248619783981e+01 -1.741183683778283253e+01
-3.504507825624999441e+03 1.266873678910345546e+01 -1.722607580758744561e+01
-3.503465437812500113e+03 1.249168401933181904e+01 -1.705552119002151201e+01
-3.502423049999999876e+03 1.234195274146786225e+01 -1.689929037896628117e+01
-3.501380662187499638e+03 1.221875647140186594e+01 -1.675620109507893574e+01
-3.500338274375000310e+03 1.211942859327780475e+01 -1.662264263407322318e+01
-3.499295886562499618e+03 1.203911454452659768e+01 -1.649609815644040367e+01
-3.498253498749999380e+03 1.197490436446432582e+01 -1.637739083556190778e+01
-3.497211110937500052e+03 1.192304428225216384e+01 -1.626787371462737752e+01
-3.496168723124999815e+03 1.187635543622922185e+01 -1.616748752789555255e+01
-3.495126335312499577e+03 1.182734609717640772e+01 -1.607292244147819815e+01
-3.494083947499999795e+03 1.176892510703935457e+01 -1.598050377638630160e+01
-3.493041559687500012e+03 1.169772605915288821e+01 -1.588919348620774663e+01
-3.491999171874999320e+03 1.160921156225580830e+01 -1.579581273893956705e+01
-3.490956784062499537e+03 1.149840615906465935e+01 -1.569611153652961733e+01
-3.489914396249999754e+03 1.136803364596846855e+01 -1.558936651891035297e+01
-3.488872008437499517e+03 1.122300946787422582e+01 -1.547573727666851440e+01
-3.487829620624999734e+03 1.106157785109512659e+01 -1.535198917842584088e+01
-3.486787232812499951e+03 1.088197722765638353e+01 -1.521456863555899197e+01
-3.485744845000000169e+03 1.068754200578645630e+01 -1.506240070656966346e+01
-3.484702457187500386e+03 1.048126334391142400e+01 -1.489569913549605396e+01
-3.483660069374999239e+03 1.026520365364419618e+01 -1.471582953783889636e+01
-3.482617681562499456e+03 1.004340821054109334e+01 -1.452589025877460749e+01
-3.481575293749999673e+03 9.820778325140519627e+00 -1.432888553003208365e+01
-3.480532905937500345e+03 9.599134750712757125e+00 -1.412583426050784929e+01
-3.479490518124999653e+03 9.379020431048081363e+00 -1.391837279145337902e+01
-3.478448130312499870e+03 9.163287645681377214e+00 -1.370889550174854499e+01
-3.477405742499999633e+03 8.955107544071346126e+00 -1.349909124547465922e+01
-3.476363354687500305e+03 8.756732319347683813e+00 -1.329022744735436135e+01
-3.475320966874999158e+03 8.568456012565942359e+00 -1.308255985357507001e+01
-3.474278579062500285e+03 8.388809529485552474e+00 -1.287611690939378306e+01
-3.473236191249999138e+03 8.215650360734485957e+00 -1.267096570212552642e+01
-3.472193803437499810e+03 8.047747174346788768e+00 -1.246670679379417734e+01
-3.471151415624999572e+03 7.886069104095295046e+00 -1.226384104751582882e+01
-3.470109027812500244e+03 7.734024079986808964e+00 -1.206444231417306945e+01
-3.469066640000000007e+03 7.592762043939004002e+00 -1.186953075597718232e+01
-3.468024252187499314e+03 7.459653900296522089e+00 -1.167920425997911593e+01
-3.466981864374999077e+03 7.331633049592240603e+00 -1.149312468256841413e+01
-3.465939476562499749e+03 7.207294640529345209e+00 -1.131017330489868655e+01
-3.464897088749999511e+03 7.087370974402317891e+00 -1.113017118291044660e+01
-3.463854700937500183e+03 6.971177403007199125e+00 -1.095305608414195753e+01
-3.462812313124999037e+03 6.858556567262688475e+00 -1.077946381963477052e+01
-3.461769925312499709e+03 6.750107629485005312e+00 -1.061050335607222728e+01
-3.460727537499999016e+03 6.646226621049112993e+00 -1.044623306480514913e+01
-3.459685149687500143e+03 6.547142259918927287e+00 -1.028654163007244904e+01
-3.458642761874999451e+03 6.452840149365932199e+00 -1.013056970250187128e+01
-3.457600374062499213e+03 6.362749403215481436e+00 -9.976305897838704695e+00
-3.456557986249998976e+03 6.276427129182593490e+00 -9.822848279118636228e+00
-3.455515598437499648e+03 6.193942929932831909e+00 -9.670277984057104703e+00
-3.454473210624999865e+03 6.116090227919706024e+00 -9.519404419609134749e+00
-3.453430822812500082e+03 6.044071322366390220e+00 -9.370663734245267662e+00
-3.452388435000000300e+03 5.976503428533884055e+00 -9.222917068843456079e+00
-3.451346047187499153e+03 5.911531593723266198e+00 -9.074858184720810073e+00
-3.450303659374999825e+03 5.848336633206823620e+00 -8.926391586477643969e+00
-3.449261271562499587e+03 5.786819325292444915e+00 -8.779455235827532178e+00
-3.448218883749999804e+03 5.728557541769902173e+00 -8.636533947737161654e+00
-3.447176495937499567e+03 5.675695091202148213e+00 -8.499888250002182843e+00
-3.446134108125000239e+03 5.628135179910789709e+00 -8.370552097750074694e+00
-3.445091720312499547e+03 5.584674889253537167e+00 -8.249092513715947206e+00
-3.444049332500000219e+03 5.545686852952589341e+00 -8.137551006683379384e+00
-3.443006944687499526e+03 5.511585063426760911e+00 -8.037715287746751258e+00
-3.441964556874999744e+03 5.481102102353288430e+00 -7.949182885908017582e+00
-3.440922169062499052e+03 5.453489218290473950e+00 -7.871382890550624012e+00
-3.439879781250000178e+03 5.428919183426686779e+00 -7.803646597779620997e+00
-3.438837393437499486e+03 5.405977078825363158e+00 -7.743834228851814494e+00
-3.437795005625000158e+03 5.383502354390421019e+00 -7.690122883988773417e+00
-3.436752617812499011e+03 5.362249583242201467e+00 -7.641125444098215702e+00
-3.435710229999999683e+03 5.342100241646194903e+00 -7.595698771865380117e+00
-3.434667842187498991e+03 5.322042326243912491e+00 -7.552824823372789709e+00
-3.433625454374999663e+03 5.301937284850776422e+00 -7.511483915873537143e+00
-3.432583066562499880e+03 5.281751646040005355e+00 -7.470569781493344941e+00
-3.431540678749999643e+03 5.261546661576765871e+00 -7.429485244844817871e+00
-3.430498290937499860e+03 5.240902372379283136e+00 -7.387748700824233516e+00
-3.429455903125000077e+03 5.217738836856465667e+00 -7.344256116355171393e+00
-3.428413515312500294e+03 5.190560901734163401e+00 -7.297891078640985185e+00
-3.427371127500000512e+03 5.161075434411823259e+00 -7.249097739641717553e+00
-3.426328739687499365e+03 5.131561271645636246e+00 -7.199048714755959644e+00
-3.425286351874999582e+03 5.101131849771457283e+00 -7.147504540245580351e+00
-3.424243964062499799e+03 5.067356975339214920e+00 -7.094218756698888129e+00
-3.423201576250000016e+03 5.028997976637445966e+00 -7.039630353581561195e+00
-3.422159188437499779e+03 4.985792477872290185e+00 -6.984428092925358378e+00
-3.421116800624999541e+03 4.937306785570336309e+00 -6.928802479362367706e+00
-3.420074412812499304e+03 4.883506600464846414e+00 -6.873269125987187422e+00
-3.419032024999999521e+03 4.826005018587218309e+00 -6.819243847233510181e+00
-3.417989637187499284e+03 4.766292713407663584e+00 -6.767476966439102348e+00
-3.416947249374999956e+03 4.705583858467178082e+00 -6.717957071212454778e+00
-3.415904861562499264e+03 4.644959929379686159e+00 -6.670203189843172176e+00
-3.414862473749999481e+03 4.584797789789501365e+00 -6.623460102061683230e+00
-3.413820085937499698e+03 4.525391270487928885e+00 -6.576765886663278771e+00
-3.412777698125000370e+03 4.466819803954183321e+00 -6.529284606091177778e+00
-3.411735310312499223e+03 4.409124607934733930e+00 -6.480919988974159551e+00
-3.410692922499998986e+03 4.352510783426277285e+00 -6.432024637567502090e+00
-3.409650534687499203e+03 4.297941475386049426e+00 -6.382986361719846791e+00
-3.408608146874999875e+03 4.245829413752187698e+00 -6.333833885263575603e+00
-3.407565759062499637e+03 4.195584137110752287e+00 -6.284434422598592640e+00
-3.406523371250000309e+03 4.146812679291923764e+00 -6.234599087339314671e+00
-3.405480983437500072e+03 4.099824995211847067e+00 -6.184433668457455902e+00
-3.404438595624999380e+03 4.054337010473743064e+00 -6.133753347709105519e+00
-3.403396207812499142e+03 4.008901431289591422e+00 -6.080988281638644466e+00
-3.402353819999999814e+03 3.962742404874409097e+00 -6.024446308470603029e+00
-3.401311432187499577e+03 3.916161837391935130e+00 -5.963714045395287044e+00
-3.400269044374999339e+03 3.869502419913939395e+00 -5.898930589863577545e+00
-3.399226656562499556e+03 3.823121242002835540e+00 -5.830134594394199787e+00
-3.398184268749999774e+03 3.777981759711547927e+00 -5.757962059993526616e+00
-3.397141880937499991e+03 3.735142943160861595e+00 -5.683933455340005381e+00
-3.396099493125000208e+03 3.695582397175697142e+00 -5.609683978650788383e+00
-3.395057105312499061e+03 3.659823273338316696e+00 -5.536014884940325231e+00
-3.394014717499999279e+03 3.628765632155895648e+00 -5.463735014522811184e+00
-3.392972329687499496e+03 3.603526331503033919e+00 -5.393831474311929775e+00
-3.391929941874999713e+03 3.585871341878250185e+00 -5.327921161739804568e+00
-3.390887554062499930e+03 3.577069303726763572e+00 -5.267831323171796143e+00
-3.389845166249999693e+03 3.576348456383879881e+00 -5.214178143107488950e+00
-3.388802778437500365e+03 3.582401042881527164e+00 -5.166872011163129663e+00
-3.387760390624999218e+03 3.593571028310972082e+00 -5.125658567955373890e+00
-3.386718002812499890e+03 3.607734239968418688e+00 -5.089904916134088353e+00
-3.385675614999999652e+03 3.622951828399028074e+00 -5.058620525830064274e+00
-3.384633227187499870e+03 3.637948558399656473e+00 -5.031015554175066740e+00
-3.383590839374999177e+03 3.652028877707510723e+00 -5.006316114144329532e+00
-3.382548451562500304e+03 3.665292909642735353e+00 -4.983553257133827685e+00
-3.381506063749999612e+03 3.677871011502568344e+00 -4.961744522834720783e+00
-3.380463675937500284e+03 3.689595408834362100e+00 -4.940411116601433505e+00
-3.379421288124999137e+03 3.699683226655565704e+00 -4.918670915331850857e+00
-3.378378900312499809e+03 3.706993039845449367e+00 -4.895228900511233050e+00
-3.377336512499999117e+03 3.710648877151302649e+00 -4.869844724050198081e+00
-3.376294124687499789e+03 3.709949300837093400e+00 -4.842959833884412646e+00
-3.375251736874999551e+03 3.705025461005359233e+00 -4.814773389775998780e+00
-3.374209349062500223e+03 3.695870987950829356e+00 -4.784815272597140456e+00
-3.373166961249998621e+03 3.681791942322032885e+00 -4.752615927842246180e+00
-3.372124573437500203e+03 3.662945413068166012e+00 -4.718843464418374545e+00
-3.371082185624999056e+03 3.640525098657917624e+00 -4.684546072329005995e+00
-3.370039797812499728e+03 3.615697107332024096e+00 -4.650397621581644714e+00
-3.368997409999999491e+03 3.588186555815328749e+00 -4.616229533891816672e+00
-3.367955022187499708e+03 3.557782440200507601e+00 -4.581321565975748911e+00
-3.366912634374999470e+03 3.524754948557742296e+00 -4.545683856921161947e+00
-3.365870246562500142e+03 3.489695603399332935e+00 -4.509971370522034562e+00
-3.364827858749999450e+03 3.453143677758816033e+00 -4.474452659016233014e+00
-3.363785470937500122e+03 3.415721256297207464e+00 -4.439655939231224480e+00
-3.362743083124998975e+03 3.378737415145955048e+00 -4.406538145692172392e+00
-3.361700695312499647e+03 3.343060549327071751e+00 -4.375632567175514076e+00
-3.360658307499999864e+03 3.309833233699602584e+00 -4.347461358834730838e+00
-3.359615919687500082e+03 3.279926993377985323e+00 -4.322512184808722679e+00
-3.358573531874999844e+03 3.253765307805717821e+00 -4.301070963984528817e+00
-3.357531144062499607e+03 3.231805151807338294e+00 -4.283189096905329230e+00
-3.356488756249999369e+03 3.214187816077400672e+00 -4.268488836295472488e+00
-3.355446368437499586e+03 3.200037860622524377e+00 -4.256201229806768183e+00
-3.354403980624999349e+03 3.188354381745612809e+00 -4.245836610397159205e+00
-3.353361592812499566e+03 3.178292601436060405e+00 -4.237150996482665022e+00
-3.352319204999999783e+03 3.169470906273005983e+00 -4.230093883135319643e+00
-3.351276817187499546e+03 3.161586296812150199e+00 -4.224261561715939806e+00
-3.350234429375000218e+03 3.153673578970588753e+00 -4.218444084789637394e+00
-3.349192041562499981e+03 3.145178082336248959e+00 -4.211947233133813029e+00
-3.348149653749999288e+03 3.135890990361709374e+00 -4.204249932514219523e+00
-3.347107265937499051e+03 3.125621950704348340e+00 -4.194502428276703832e+00
-3.346064878124999723e+03 3.114637504004886814e+00 -4.182680933578140525e+00
-3.345022490312499485e+03 3.103798147826665854e+00 -4.169251987596855002e+00
-3.343980102500000157e+03 3.093206486219026274e+00 -4.153872237201952089e+00
-3.342937714687500375e+03 3.082268500891495844e+00 -4.135955377323082161e+00
-3.341895326874999682e+03 3.070628472227531436e+00 -4.115183897937386703e+00
-3.340852939062499900e+03 3.057670332586679862e+00 -4.090788362654794064e+00
-3.339810551250000117e+03 3.042314239448329349e+00 -4.061795366552286346e+00
-3.338768163437499879e+03 3.023859105810056569e+00 -4.028206858849245009e+00
-3.337725775625000097e+03 3.001803105588731313e+00 -3.990606100216585350e+00
-3.336683387812499404e+03 2.976112084979253503e+00 -3.948982310230942705e+00
-3.335640999999999622e+03 2.947054065474131068e+00 -3.903471552386961640e+00
-3.334598612187499839e+03 2.914416648082233774e+00 -3.854511337848819608e+00
-3.333556224375000056e+03 2.878788343865156918e+00 -3.802989884415981958e+00
-3.332513836562500273e+03 2.841781077962160396e+00 -3.750634449444030238e+00
-3.331471448749999126e+03 2.804252077859041847e+00 -3.698227739848929385e+00
-3.330429060937499344e+03 2.766196719989451047e+00 -3.645395104342691983e+00
-3.329386673124999561e+03 2.727554301486797339e+00 -3.592250576004915263e+00
-3.328344285312499778e+03 2.688626824870564480e+00 -3.539348628859714019e+00
-3.327301897499999995e+03 2.649643675207984828e+00 -3.486867040059466127e+00
-3.326259509687499758e+03 2.610645221490833112e+00 -3.434694738608577769e+00
-3.325217121874999975e+03 2.571394594093710406e+00 -3.382607607879105416e+00
-3.324174734062499283e+03 2.531971223591537701e+00 -3.330825885203233749e+00
-3.323132346249999500e+03 2.492311431643646547e+00 -3.279399844451596380e+00
-3.322089958437499718e+03 2.452070888557998263e+00 -3.228325900541042959e+00
-3.321047570624999480e+03 2.411215180181603301e+00 -3.177950410021252559e+00
-3.320005182812499243e+03 2.369349831897344050e+00 -3.128236789090180103e+00
-3.318962794999999460e+03 2.326459088816016152e+00 -3.079316360153060206e+00
-3.317920407187499677e+03 2.282589061795129215e+00 -3.031097636852134514e+00
-3.316878019375000349e+03 2.238404385524040308e+00 -2.983759898798998833e+00
-3.315835631562499657e+03 2.194798038296193798e+00 -2.937810108155737954e+00
-3.314793243749999874e+03 2.152067388234425671e+00 -2.893341784202907885e+00
-3.313750855937500091e+03 2.110366226706132498e+00 -2.850490856529852568e+00
-3.312708468124999854e+03 2.069775681522012079e+00 -2.809402815879788573e+00
-3.311666080312500071e+03 2.030386658921526255e+00 -2.770025348976455248e+00
-3.310623692499999834e+03 1.992058464401863738e+00 -2.732175765134966294e+00
-3.309581304687499596e+03 1.954766277807809427e+00 -2.695780178808992567e+00
-3.308538916875000268e+03 1.918978219598381774e+00 -2.660888947909724411e+00
-3.307496529062499576e+03 1.885472179343691934e+00 -2.627659094820843144e+00
-3.306454141249999793e+03 1.854940276516412467e+00 -2.596069475055603260e+00
-3.305411753437499556e+03 1.827463937009771167e+00 -2.565614701650575480e+00
-3.304369365624999773e+03 1.802631210617081869e+00 -2.535728865592542292e+00
-3.303326977812499536e+03 1.780702037967188511e+00 -2.506664254681677306e+00
-3.302284590000000208e+03 1.761697313616896965e+00 -2.478520568671701341e+00
-3.301242202187499515e+03 1.744813830325430137e+00 -2.451053507018721156e+00
-3.300199814374999278e+03 1.729835378269853674e+00 -2.424832197652616372e+00
-3.299157426562499495e+03 1.717090089884326432e+00 -2.400424830694623868e+00
-3.298115038749999712e+03 1.706191779244778273e+00 -2.377440181816133258e+00
-3.297072650937499930e+03 1.696176475319199239e+00 -2.355189792839162966e+00
-3.296030263124999692e+03 1.686504070210604445e+00 -2.333428201313531680e+00
-3.294987875312499000e+03 1.676715355107907923e+00 -2.311763897535056067e+00
-3.293945487499999672e+03 1.666416852556571238e+00 -2.289744166744178688e+00
-3.292903099687499889e+03 1.655419682559053252e+00 -2.267173713106952260e+00
-3.291860711874999652e+03 1.643330868402277822e+00 -2.243533658585530333e+00
-3.290818324062500324e+03 1.629637212776125166e+00 -2.218361051790835869e+00
-3.289775936249999177e+03 1.613937694118492860e+00 -2.191779996646478157e+00
-3.288733548437499394e+03 1.596171749876697632e+00 -2.163780523539903466e+00
-3.287691160624999611e+03 1.576546351275657232e+00 -2.134393554410405791e+00
-3.286648772812499828e+03 1.555227237933543671e+00 -2.103960675841456851e+00
-3.285606385000000046e+03 1.532449821172439997e+00 -2.072636047267161885e+00
-3.284563997187499808e+03 1.508251774458866379e+00 -2.040409461058938057e+00
-3.283521609374999116e+03 1.482522773678974559e+00 -2.007156466667693095e+00
-3.282479221562499788e+03 1.455810754982939548e+00 -1.973145968279329310e+00
-3.281436833749999550e+03 1.428742989952873410e+00 -1.938789505022870285e+00
-3.280394445937500222e+03 1.401758107731924108e+00 -1.904387018011536536e+00
-3.279352058124999076e+03 1.375413021439902295e+00 -1.870491814360019989e+00
-3.278309670312499748e+03 1.350127621147005019e+00 -1.837511223405518646e+00
-3.277267282499999510e+03 1.326352499591368472e+00 -1.805576941047237538e+00
-3.276224894687499727e+03 1.304133513240348652e+00 -1.774570761728630819e+00
-3.275182506874999490e+03 1.283153144379162391e+00 -1.744363021596142538e+00
-3.274140119062499252e+03 1.263531087992911806e+00 -1.715323691285786323e+00
-3.273097731249999470e+03 1.245436689836341815e+00 -1.687730827313690840e+00
-3.272055343437499687e+03 1.228866006658973831e+00 -1.661473501800912800e+00
-3.271012955624999904e+03 1.213671922114270219e+00 -1.636489300303076488e+00
-3.269970567812499667e+03 1.199499965928252809e+00 -1.612688429763175169e+00
-3.268928179999999884e+03 1.186271828112307025e+00 -1.590126303525452478e+00
-3.267885792187499192e+03 1.173755475683050609e+00 -1.568756451681510677e+00
-3.266843404374999864e+03 1.161520333405740901e+00 -1.548589110392107449e+00
-3.265801016562499626e+03 1.149349525038272146e+00 -1.529996602559334118e+00
-3.264758628750000298e+03 1.137155416071473191e+00 -1.513111728198187622e+00
-3.263716240937499606e+03 1.125111692242283024e+00 -1.497801086961757289e+00
-3.262673853124999368e+03 1.113060042392962190e+00 -1.483646179834117840e+00
-3.261631465312499586e+03 1.100629286393605799e+00 -1.470098793788974456e+00
-3.260589077499999803e+03 1.087898101078943913e+00 -1.456911139306763303e+00
-3.259546689687500020e+03 1.074816730460527170e+00 -1.443732057075433950e+00
-3.258504301874999783e+03 1.061360402565926009e+00 -1.430257091783060153e+00
-3.257461914062499545e+03 1.048001652689489083e+00 -1.416469154723745572e+00
-3.256419526250000217e+03 1.035264890673631921e+00 -1.402216835452671617e+00
-3.255377138437499525e+03 1.023377598230086116e+00 -1.387330062156009181e+00
-3.254334750624999742e+03 1.012429644714675447e+00 -1.371954252984350475e+00
-3.253292362812499505e+03 1.002149018803583314e+00 -1.356212479736327525e+00
-3.252249974999999722e+03 9.919166051271858242e-01 -1.339977957826810284e+00
-3.251207587187499030e+03 9.812953790780625241e-01 -1.323241725542475322e+00
-3.250165199374999702e+03 9.702581854130166716e-01 -1.306147791362729293e+00
-3.249122811562499464e+03 9.591679534324318857e-01 -1.288974713106380232e+00
-3.248080423749999227e+03 9.481802400746612847e-01 -1.271899795840578884e+00
-3.247038035937499899e+03 9.373997382566503500e-01 -1.254917456007772936e+00
-3.245995648124999661e+03 9.268382786556563779e-01 -1.238154802701084467e+00
-3.244953260312500333e+03 9.163407121307752812e-01 -1.221887247311170377e+00
-3.243910872499999641e+03 9.062029006202108050e-01 -1.206547688097542981e+00
-3.242868484687499404e+03 8.967949450596562899e-01 -1.192488853452155162e+00
-3.241826096874999621e+03 8.883138901112166419e-01 -1.179859818938193694e+00
-3.240783709062499838e+03 8.807108024665117885e-01 -1.168508653872741387e+00
-3.239741321249999146e+03 8.735885671301782951e-01 -1.158221350739040201e+00
-3.238698933437499818e+03 8.664253484986307319e-01 -1.148807135965301596e+00
-3.237656545624999126e+03 8.589991396943552626e-01 -1.140038641376791784e+00
-3.236614157812499343e+03 8.512537901856447320e-01 -1.131764603670871061e+00
-3.235571769999999560e+03 8.429548278344195511e-01 -1.123873451045235949e+00
-3.234529382187499778e+03 8.341169937158646741e-01 -1.116353836708896541e+00
-3.233486994374999995e+03 8.247166243171640820e-01 -1.108928730405468688e+00
-3.232444606562499757e+03 8.147865474087393478e-01 -1.101384009801644526e+00
-3.231402218749999520e+03 8.045641425418421644e-01 -1.093760858531749758e+00
-3.230359830937499737e+03 7.942137998681124689e-01 -1.086089348299649204e+00
-3.229317443124999500e+03 7.840541628538773011e-01 -1.078570726286201209e+00
-3.228275055312500172e+03 7.742302543011176930e-01 -1.071441140268806880e+00
-3.227232667499999479e+03 7.647835161147118477e-01 -1.064902103714563619e+00
-3.226190279687499697e+03 7.557837937309500598e-01 -1.058928212358235754e+00
-3.225147891874999914e+03 7.473623665919768566e-01 -1.053386672187732742e+00
-3.224105504062500131e+03 7.397514127097729597e-01 -1.048119282051045431e+00
-3.223063116249999894e+03 7.329753358377177896e-01 -1.042978823129558030e+00
-3.222020728437500111e+03 7.268810755570078719e-01 -1.037875468980036686e+00
-3.220978340624999873e+03 7.212228935439661814e-01 -1.032717595039869041e+00
-3.219935952812499636e+03 7.157732722212776233e-01 -1.027402234292784655e+00
-3.218893564999999853e+03 7.104946313040481076e-01 -1.021830252186759713e+00
-3.217851177187500070e+03 7.051521997412282250e-01 -1.015775776164653754e+00
-3.216808789375000288e+03 6.994571210395147398e-01 -1.009142979640120341e+00
-3.215766401562499141e+03 6.934361640814293848e-01 -1.002047595726342388e+00
-3.214724013749999813e+03 6.871197424609025717e-01 -9.945198149103615659e-01
-3.213681625937499575e+03 6.806336816050112537e-01 -9.865029770795741282e-01
-3.212639238125000247e+03 6.742318908193256632e-01 -9.778731963877400624e-01
-3.211596850312500010e+03 6.681609335329253829e-01 -9.686849445615527410e-01
-3.210554462499999318e+03 6.626262015615370649e-01 -9.591086934669902364e-01
-3.209512074687499535e+03 6.577272094490567156e-01 -9.492900881224891618e-01
-3.208469686874999752e+03 6.532663543442722709e-01 -9.391824267235221457e-01
-3.207427299062499515e+03 6.490380212267342630e-01 -9.286803162859285088e-01
-3.206384911250000187e+03 6.449410242701351104e-01 -9.178924334971135801e-01
-3.205342523437499040e+03 6.408554948574259891e-01 -9.068921835206036342e-01
-3.204300135624999257e+03 6.367694924620312946e-01 -8.955651472289213322e-01
-3.203257747812499474e+03 6.326993269829802591e-01 -8.839647814567856976e-01
-3.202215359999999691e+03 6.285862455667494686e-01 -8.723622500556470483e-01
-3.201172972187500363e+03 6.243384179985191906e-01 -8.610065980206396130e-01
-3.200130584374999671e+03 6.199364555623967377e-01 -8.502651216234189402e-01
-3.199088196562499434e+03 6.153942765162307982e-01 -8.404264029812943404e-01
-3.198045808749999651e+03 6.108647000641023173e-01 -8.315846344697622738e-01
-3.197003420937499868e+03 6.065257109056513274e-01 -8.238932852365736803e-01
-3.195961033125000085e+03 6.024889433743833012e-01 -8.175662681805793142e-01
-3.194918645312499848e+03 5.987588958002199035e-01 -8.126287511207004322e-01
-3.193876257499999156e+03 5.953263705851810084e-01 -8.089577506290330788e-01
-3.192833869687499828e+03 5.923502352154933481e-01 -8.065922452112587182e-01
-3.191791481874999590e+03 5.898790003620055789e-01 -8.054443452076190946e-01
-3.190749094062499807e+03 5.879005776719840037e-01 -8.052464642648821114e-01
-3.189706706249999570e+03 5.863873966500513513e-01 -8.056902165308067465e-01
-3.188664318437499787e+03 5.851655922059084691e-01 -8.064983231678249931e-01
-3.187621930624999095e+03 5.841397998778239398e-01 -8.074487616726717665e-01
-3.186579542812499767e+03 5.832940342841649306e-01 -8.082631590523936538e-01
-3.185537154999999530e+03 5.825437903037998799e-01 -8.086883557131865352e-01
-3.184494767187499747e+03 5.817114434641750265e-01 -8.084309909735342137e-01
-3.183452379374999509e+03 5.805675492396842330e-01 -8.073443720088615549e-01
-3.182409991562499272e+03 5.789479906386539865e-01 -8.054905940814153231e-01
-3.181367603749999489e+03 5.768171746517487541e-01 -8.029423823497239265e-01
-3.180325215937499706e+03 5.742347691615833361e-01 -7.997401573464335556e-01
-3.179282828124999469e+03 5.712982586802398677e-01 -7.958583285895765025e-01
-3.178240440312499686e+03 5.680226815971944898e-01 -7.912818220387836110e-01
-3.177198052499999903e+03 5.644083200543945633e-01 -7.859995631430453100e-01
-3.176155664687499211e+03 5.605893467635787442e-01 -7.799353665748204323e-01
-3.175113276874999883e+03 5.566353595510178387e-01 -7.731124299986987802e-01
-3.174070889062499646e+03 5.525339263017439162e-01 -7.655414157136312125e-01
-3.173028501249999863e+03 5.482786692060622746e-01 -7.572001024655616863e-01
-3.171986113437500080e+03 5.439770783712336577e-01 -7.482153959522299669e-01
-3.170943725625000297e+03 5.397528471599999378e-01 -7.386535231908747390e-01
-3.169901337812499605e+03 5.355113415067728200e-01 -7.284586893023012877e-01
-3.168858949999999822e+03 5.312314503905039009e-01 -7.177155766235232548e-01
-3.167816562187499585e+03 5.270277646231948943e-01 -7.066029917991395459e-01
-3.166774174374999802e+03 5.229951754473595171e-01 -6.952885981731160570e-01
-3.165731786562500019e+03 5.191668914770972698e-01 -6.839662578262404313e-01
-3.164689398750000237e+03 5.154606293603312128e-01 -6.728231499625281220e-01
-3.163647010937499090e+03 5.118743489108393829e-01 -6.622145203983592632e-01
-3.162604623124999762e+03 5.085119177435529769e-01 -6.524242232630282912e-01
-3.161562235312499524e+03 5.054964697008457186e-01 -6.435541329695518842e-01
-3.160519847500000196e+03 5.028977261721908620e-01 -6.355755931642866896e-01
-3.159477459687499959e+03 5.006682093284191559e-01 -6.283324566156166524e-01
-3.158435071874999267e+03 4.987272220687272717e-01 -6.217390193104489482e-01
-3.157392684062499484e+03 4.970345850327803072e-01 -6.157883079397261650e-01
-3.156350296249999701e+03 4.955633482828171732e-01 -6.104255406038151532e-01
-3.155307908437499918e+03 4.942473245012772298e-01 -6.054934440864031542e-01
-3.154265520625000136e+03 4.931077490977222588e-01 -6.009947658167098528e-01
-3.153223132812499443e+03 4.921662898550132059e-01 -5.969572368165708687e-01
-3.152180744999999206e+03 4.914078276581352323e-01 -5.933423931112555838e-01
-3.151138357187499878e+03 4.908035265377871381e-01 -5.901967298890321567e-01
-3.150095969374999640e+03 4.902606347915875462e-01 -5.876036120471272994e-01
-3.149053581562500312e+03 4.897449708611931185e-01 -5.855712491192381908e-01
-3.148011193749999165e+03 4.892236053214742419e-01 -5.839785347586383679e-01
-3.146968805937499383e+03 4.885809834170381505e-01 -5.827079244817470194e-01
-3.145926418124999600e+03 4.876389183843825581e-01 -5.815607963709966688e-01
-3.144884030312499817e+03 4.862715737219430179e-01 -5.803878912167357296e-01
-3.143841642500000034e+03 4.844052571388390294e-01 -5.791347947483826974e-01
-3.142799254687499797e+03 4.819888284381071974e-01 -5.777642461707069854e-01
-3.141756866874999105e+03 4.790879836117505897e-01 -5.763019084745674148e-01
-3.140714479062499777e+03 4.757965760905075170e-01 -5.747216175687732687e-01
-3.139672091249999539e+03 4.721419320398453912e-01 -5.729015195419758788e-01
-3.138629703437499757e+03 4.680967189593632782e-01 -5.707482864303592418e-01
-3.137587315624999519e+03 4.637820881978731435e-01 -5.682384494694739940e-01
-3.136544927812499282e+03 4.594205920077010230e-01 -5.653697236557923000e-01
-3.135502539999999044e+03 4.551094107261138277e-01 -5.622550755357972330e-01
-3.134460152187499716e+03 4.508227199269896346e-01 -5.589212531891750713e-01
-3.133417764374999479e+03 4.465644925833316958e-01 -5.553244950141624781e-01
-3.132375376562499696e+03 4.423850677256366271e-01 -5.514923599188296111e-01
-3.131332988749999913e+03 4.382370107279952021e-01 -5.475012027992348651e-01
-3.130290600937499221e+03 4.340195746556204659e-01 -5.434281161808462990e-01
-3.129248213124999893e+03 4.297555189956845934e-01 -5.392546230836408050e-01
-3.128205825312499655e+03 4.254775609608908993e-01 -5.349885726459221447e-01
-3.127163437499999873e+03 4.210870450079673422e-01 -5.307333114869882129e-01
-3.126121049687499635e+03 4.164965007993706170e-01 -5.265910756608368493e-01
-3.125078661875000307e+03 4.116554408195032266e-01 -5.224903728693156557e-01
-3.124036274062499160e+03 4.066359611035186838e-01 -5.183319766410492413e-01
-3.122993886249999832e+03 4.014912019764548257e-01 -5.141021438964983314e-01
-3.121951498437499595e+03 3.961825267439653686e-01 -5.097440948661313698e-01
-3.120909110624999812e+03 3.907203504091936730e-01 -5.052572940682433789e-01
-3.119866722812499575e+03 3.851211721450660819e-01 -5.007945920888038360e-01
-3.118824335000000247e+03 3.794315034719975555e-01 -4.964884748348196708e-01
-3.117781947187499554e+03 3.738149094699976804e-01 -4.924697094812581222e-01
-3.116739559374999772e+03 3.684205302524056758e-01 -4.888354169213095513e-01
-3.115697171562499534e+03 3.633606022429005100e-01 -4.856408972146663006e-01
-3.114654783749999751e+03 3.587167313814447200e-01 -4.829904892289696994e-01
-3.113612395937499969e+03 3.544760144532000945e-01 -4.808857580186778335e-01
-3.112570008124999731e+03 3.506667477555330814e-01 -4.793226555067418571e-01
-3.111527620312499039e+03 3.472557600409861833e-01 -4.782479025646610982e-01
-3.110485232499999711e+03 3.441914355725997354e-01 -4.775619665265303793e-01
-3.109442844687499473e+03 3.414345185085109202e-01 -4.771717984219738251e-01
-3.108400456875000145e+03 3.389681928559818980e-01 -4.770896754333824319e-01
-3.107358069062500363e+03 3.368049314118347626e-01 -4.773718372792861708e-01
-3.106315681249999216e+03 3.349218310978767099e-01 -4.779265794405322398e-01
-3.105273293437499888e+03 3.333203549907070018e-01 -4.786662691021943972e-01
-3.104230905624999650e+03 3.319867413053440575e-01 -4.795319294468732285e-01
-3.103188517812499867e+03 3.309262746316406489e-01 -4.804558750420648838e-01
-3.102146130000000085e+03 3.301572171201786476e-01 -4.813188801519684423e-01
-3.101103742187499392e+03 3.295382156898218895e-01 -4.818813661487035271e-01
-3.100061354374999155e+03 3.288254903454781441e-01 -4.818552984147731477e-01
-3.099018966562499827e+03 3.278190380643821733e-01 -4.810957058630925820e-01
-3.097976578749999589e+03 3.264369182731413077e-01 -4.795747088898408284e-01
-3.096934190937500261e+03 3.245834918767540600e-01 -4.773132887463503726e-01
-3.095891803125000024e+03 3.221865386749362958e-01 -4.744548174658460016e-01
-3.094849415312499332e+03 3.192285723159584143e-01 -4.710555379656731212e-01
-3.093807027499999549e+03 3.157667992808082524e-01 -4.670810310791685960e-01
-3.092764639687499766e+03 3.119506895486507392e-01 -4.625538730807787213e-01
-3.091722251874999529e+03 3.078775370973083070e-01 -4.575915564822106152e-01
-3.090679864062500201e+03 3.036396144855585399e-01 -4.522921102943301963e-01
-3.089637476249999054e+03 2.993398022098803790e-01 -4.466713270033360605e-01
-3.088595088437499271e+03 2.949968128184463079e-01 -4.408265945349414960e-01
-3.087552700624999488e+03 2.905592189221576915e-01 -4.348401096804023758e-01
-3.086510312812499706e+03 2.860890530836557311e-01 -4.287437025650914224e-01
-3.085467925000000378e+03 2.816536900599111992e-01 -4.225620711984729438e-01
-3.084425537187499231e+03 2.773005925068631750e-01 -4.164247305737489580e-01
-3.083383149374999448e+03 2.731092545044978004e-01 -4.104883974025909099e-01
-3.082340761562499665e+03 2.692086432667581408e-01 -4.047824980921697624e-01
-3.081298373749999882e+03 2.657524404471817148e-01 -3.994256282005986258e-01
-3.080255985937500100e+03 2.628072222772978028e-01 -3.945021963228295681e-01
-3.079213598124999407e+03 2.603816040053970049e-01 -3.899151656423109347e-01
-3.078171210312499625e+03 2.585299757148299404e-01 -3.855733465736844723e-01
-3.077128822499999842e+03 2.572834581916177421e-01 -3.813651703028267947e-01
-3.076086434687499604e+03 2.565773487392055685e-01 -3.771835349982035623e-01
-3.075044046874999822e+03 2.562927071183415673e-01 -3.729799820712618730e-01
-3.074001659062499584e+03 2.563885825934952845e-01 -3.687740311815364547e-01
-3.072959271250000256e+03 2.568902551296942116e-01 -3.646431827268964421e-01
-3.071916883437499564e+03 2.576845405030372405e-01 -3.606588621052376764e-01
-3.070874495624999781e+03 2.585911009007214045e-01 -3.568526402673231623e-01
-3.069832107812499544e+03 2.594803073462353393e-01 -3.532532754473395320e-01
-3.068789719999999761e+03 2.603109540200237437e-01 -3.499184348421385815e-01
-3.067747332187499069e+03 2.610337175247093300e-01 -3.468117252814838514e-01
-3.066704944374999741e+03 2.616182043636533505e-01 -3.439356043364830695e-01
-3.065662556562499503e+03 2.620602945842928633e-01 -3.413592010584491354e-01
-3.064620168750000175e+03 2.623439900207016340e-01 -3.391618131133059544e-01
-3.063577780937499483e+03 2.624644299088584321e-01 -3.373926421185422519e-01
-3.062535393124999700e+03 2.623812546931384992e-01 -3.360366176717367037e-01
-3.061493005312500372e+03 2.620204098738427856e-01 -3.350424108968816372e-01
-3.060450617499999680e+03 2.614079215201211004e-01 -3.343884733367437079e-01
-3.059408229687500352e+03 2.606525234972826843e-01 -3.341652357177445909e-01
-3.058365841874999660e+03 2.598413515771409443e-01 -3.343950306735630762e-01
-3.057323454062499877e+03 2.590164986873757513e-01 -3.349219088429939983e-01
-3.056281066250000094e+03 2.581813499219489660e-01 -3.355724366817035564e-01
-3.055238678437499857e+03 2.573192324309478973e-01 -3.361642666798727586e-01
-3.054196290624999619e+03 2.564592450371128707e-01 -3.365428852052930186e-01
-3.053153902812499837e+03 2.556360142516816425e-01 -3.367142748860848522e-01
-3.052111514999999599e+03 2.548071388332630027e-01 -3.367321304471148080e-01
-3.051069127187499817e+03 2.539236110448988559e-01 -3.365413447205134467e-01
-3.050026739375000034e+03 2.529425703943813386e-01 -3.360822558165316165e-01
-3.048984351562499796e+03 2.518528802714187220e-01 -3.353640242409076100e-01
-3.047941963749999104e+03 2.506644434909398034e-01 -3.343374395756193440e-01
-3.046899575937499776e+03 2.494249485793510190e-01 -3.329599740103927341e-01
-3.045857188124999539e+03 2.481788212077358224e-01 -3.312449242389017279e-01
-3.044814800312500211e+03 2.469252712375089032e-01 -3.292181009616296783e-01
-3.043772412499999518e+03 2.456505970691696128e-01 -3.268814808866731259e-01
-3.042730024687499281e+03 2.443262773075975669e-01 -3.242515097322628548e-01
-3.041687636874999498e+03 2.429002498950476041e-01 -3.213450056566385937e-01
-3.040645249062499715e+03 2.413647307097094852e-01 -3.181257908522375777e-01
-3.039602861249999933e+03 2.397723073579761666e-01 -3.146092807328112473e-01
-3.038560473437500150e+03 2.381681630973238317e-01 -3.108975706702307717e-01
-3.037518085624999458e+03 2.365028713821133999e-01 -3.071045101019020396e-01
-3.036475697812499220e+03 2.347294291721201409e-01 -3.033602886962891154e-01
-3.035433309999999892e+03 2.328897931840356594e-01 -2.998132239671149613e-01
-3.034390922187499655e+03 2.310430303059859136e-01 -2.965822784895745801e-01
-3.033348534375000327e+03 2.291953545693200811e-01 -2.936814895516292601e-01
-3.032306146562499180e+03 2.273275014781272474e-01 -2.910438772241443761e-01
-3.031263758749999397e+03 2.255028390984815112e-01 -2.886834869246995283e-01
-3.030221370937499614e+03 2.238295152216648876e-01 -2.866754565162982771e-01
-3.029178983124999831e+03 2.223344992753695515e-01 -2.850423503956013294e-01
-3.028136595312500049e+03 2.209918163617179687e-01 -2.837761600086456948e-01
-3.027094207499999357e+03 2.197807581453549430e-01 -2.828846640987640049e-01
-3.026051819687499574e+03 2.186739322244408423e-01 -2.823336988377685985e-01
-3.025009431874999791e+03 2.176482023121920906e-01 -2.820479934338109285e-01
-3.023967044062499554e+03 2.166588276675553149e-01 -2.819669516064562398e-01
-3.022924656249999771e+03 2.156346768131920111e-01 -2.819952462873075993e-01
-3.021882268437499079e+03 2.144733212268249145e-01 -2.820202784773924720e-01
-3.020839880625000205e+03 2.131474333655843656e-01 -2.819902271450311915e-01
-3.019797492812499513e+03 2.116804019800460623e-01 -2.818398995308818433e-01
-3.018755104999999730e+03 2.100945718869165757e-01 -2.815173162207568192e-01
-3.017712717187500402e+03 2.084020649451728546e-01 -2.810515381047254402e-01
-3.016670329374999710e+03 2.065633064527666041e-01 -2.804691736312004413e-01
-3.015627941562499018e+03 2.045964010683341272e-01 -2.797651768965555008e-01
-3.014585553749999690e+03 2.025850997518487961e-01 -2.790022458627328672e-01
-3.013543165937499907e+03 2.006015329877763875e-01 -2.782743592320996440e-01
-3.012500778125000124e+03 1.986901976843581386e-01 -2.775607131324027699e-01
-3.011458390312499887e+03 1.968808463083243088e-01 -2.768301643785830990e-01
-3.010416002499999195e+03 1.952268475161793859e-01 -2.761400659631256249e-01
-3.009373614687500321e+03 1.937607886849179450e-01 -2.754839701697343601e-01
-3.008331226874999629e+03 1.924530881709130559e-01 -2.747629442686071455e-01
-3.007288839062499846e+03 1.913140158265984603e-01 -2.740173437591977290e-01
-3.006246451249999609e+03 1.903899669691111740e-01 -2.733025940415358401e-01
-3.005204063437499826e+03 1.896839319181407024e-01 -2.725850455109010695e-01
-3.004161675624999134e+03 1.891793750500613547e-01 -2.717974205169202406e-01
-3.003119287812499806e+03 1.888799674648535265e-01 -2.709083944977511704e-01
-3.002076899999999569e+03 1.887498393506730210e-01 -2.699355340790081104e-01
-3.001034512187499786e+03 1.887078270596484475e-01 -2.689063935550367601e-01
-2.999992124374999548e+03 1.887124219493769850e-01 -2.678666894660275410e-01
-2.998949736562499311e+03 1.887511886621528745e-01 -2.668109922187838490e-01
-2.997907348749999983e+03 1.887884516109999133e-01 -2.657307882498866625e-01
-2.996864960937499745e+03 1.888227287488400685e-01 -2.646467618299602198e-01
-2.995822573124999053e+03 1.888396647377505733e-01 -2.635236130102133756e-01
-2.994780185312499725e+03 1.887661599737738283e-01 -2.622517803348568544e-01
-2.993737797499999488e+03 1.885476646983712534e-01 -2.607490413080306157e-01
-2.992695409687500160e+03 1.881318070264340614e-01 -2.589701189573391793e-01
-2.991653021874999922e+03 1.874565920562594745e-01 -2.569177524770648313e-01
-2.990610634062499230e+03 1.864940765523473709e-01 -2.545728816209031908e-01
-2.989568246249999902e+03 1.852246920722450396e-01 -2.519364748962286127e-01
-2.988525858437499664e+03 1.836712242354955615e-01 -2.490142915771448862e-01
-2.987483470624999427e+03 1.818623039649491790e-01 -2.457826197461571160e-01
-2.986441082812500099e+03 1.797976590471031255e-01 -2.423031692846357721e-01
-2.985398694999999861e+03 1.774855064788839754e-01 -2.385983965913066884e-01
-2.984356307187499169e+03 1.749337447641738652e-01 -2.347318022887674438e-01
-2.983313919374999841e+03 1.722101826288466864e-01 -2.308155700070931016e-01
-2.982271531562499604e+03 1.693864185409946765e-01 -2.269507916926487012e-01
-2.981229143750000276e+03 1.664991133267818557e-01 -2.232635789038180663e-01
-2.980186755937499129e+03 1.636114975624611556e-01 -2.198507016922996715e-01
-2.979144368124999801e+03 1.608079727749701371e-01 -2.167945469688587479e-01
-2.978101980312499563e+03 1.581324257867144645e-01 -2.141091498785470115e-01
-2.977059592499999781e+03 1.556335283465277719e-01 -2.117608533845267149e-01
-2.976017204687499088e+03 1.533748262891027059e-01 -2.097789126314982266e-01
-2.974974816874999306e+03 1.513677770486880070e-01 -2.081775613650378443e-01
-2.973932429062499523e+03 1.495804206495125188e-01 -2.069203990521860381e-01
-2.972890041249999740e+03 1.479745871584637884e-01 -2.059571524723075309e-01
-2.971847653437500412e+03 1.465001559456404201e-01 -2.052627068031265545e-01
-2.970805265624999720e+03 1.451064944301652393e-01 -2.048334933887329123e-01
-2.969762877812499028e+03 1.437499181533522519e-01 -2.045935175509094872e-01
-2.968720489999999700e+03 1.424369701090859586e-01 -2.045328171621779156e-01
-2.967678102187499917e+03 1.412060415843036654e-01 -2.046512383960533976e-01
-2.966635714374999679e+03 1.400752872030094354e-01 -2.048336520085487777e-01
-2.965593326562500351e+03 1.390585908828735895e-01 -2.050047449075323158e-01
-2.964550938749999204e+03 1.381232173299034305e-01 -2.050893676542590305e-01
-2.963508550937499422e+03 1.372534905823613038e-01 -2.050535370593351836e-01
-2.962466163124999639e+03 1.364758745319291089e-01 -2.048893733401837836e-01
-2.961423775312499856e+03 1.358234079661626292e-01 -2.045300956201343279e-01
-2.960381387500000073e+03 1.353264906619944252e-01 -2.039651045175961130e-01
-2.959338999687500291e+03 1.349782581844123641e-01 -2.032413672278322037e-01
-2.958296611874999144e+03 1.347321837986615867e-01 -2.024162531362867778e-01
-2.957254224062499816e+03 1.345530584607992630e-01 -2.015068871254996341e-01
-2.956211836249999578e+03 1.344337340749136578e-01 -2.005028537074200756e-01
-2.955169448437499796e+03 1.343675248319096405e-01 -1.994151712460447978e-01
-2.954127060625000013e+03 1.343508862433253903e-01 -1.982888048131366543e-01
-2.953084672812499321e+03 1.343781888556348780e-01 -1.971820708775103015e-01
-2.952042284999999083e+03 1.344629004987940857e-01 -1.961423730834948032e-01
-2.950999897187499755e+03 1.346286631876487949e-01 -1.952315520786164493e-01
-2.949957509374999518e+03 1.348592128940156176e-01 -1.945288331602300080e-01
-2.948915121562500190e+03 1.351662313638286872e-01 -1.940786314308027283e-01
-2.947872733749999497e+03 1.355748814648749523e-01 -1.939327348444322696e-01
-2.946830345937499260e+03 1.360209237283936945e-01 -1.940811686889354626e-01
-2.945787958124999932e+03 1.364282465828088042e-01 -1.944434885525111456e-01
-2.944745570312499694e+03 1.367791391700033388e-01 -1.950111038590008894e-01
-2.943703182500000366e+03 1.370978793915067218e-01 -1.957299530152045997e-01
-2.942660794687499674e+03 1.373688249455576049e-01 -1.964925395420415444e-01
-2.941618406874999437e+03 1.375738194435648931e-01 -1.972134337327423603e-01
-2.940576019062500109e+03 1.377395482398898752e-01 -1.978038715184169405e-01
-2.939533631249999871e+03 1.378357932071831993e-01 -1.981840951032144138e-01
-2.938491243437499634e+03 1.377968138595716818e-01 -1.983091107371491857e-01
-2.937448855624999851e+03 1.375679111559748868e-01 -1.981285194525251037e-01
-2.936406467812499614e+03 1.371172489389619609e-01 -1.976410180708726705e-01
-2.935364079999999376e+03 1.364594102641829565e-01 -1.968985487305661142e-01
-2.934321692187499593e+03 1.356183475558686569e-01 -1.959337495483612357e-01
-2.933279304374999811e+03 1.346176729400842820e-01 -1.947904493439928386e-01
-2.932236916562499573e+03 1.334926558604994096e-01 -1.935167366603163519e-01
-2.931194528749999790e+03 1.322861153662283351e-01 -1.921064009559498298e-01
-2.930152140937499098e+03 1.310233910690637160e-01 -1.905283712452074674e-01
-2.929109753125000225e+03 1.297090470187125255e-01 -1.887835707043948597e-01
-2.928067365312499533e+03 1.283720318926186432e-01 -1.868474913360590739e-01
-2.927024977499999750e+03 1.270421178419558483e-01 -1.847480838545381976e-01
-2.925982589687499512e+03 1.257329541100623560e-01 -1.825870456977123357e-01
-2.924940201875000184e+03 1.244641299526531575e-01 -1.804409565940032489e-01
-2.923897814062499037e+03 1.233141291822992675e-01 -1.783959591291432722e-01
-2.922855426249999709e+03 1.223536018307193329e-01 -1.765020478542514981e-01
-2.921813038437499927e+03 1.215920266242003084e-01 -1.747650105454483516e-01
-2.920770650624999689e+03 1.210445747232266195e-01 -1.732425077203662844e-01
-2.919728262812499906e+03 1.207160428596553148e-01 -1.719691723028273778e-01
-2.918685875000000124e+03 1.205843239138333495e-01 -1.709060343372160728e-01
-2.917643487187500341e+03 1.206287301028132336e-01 -1.699809141745995122e-01
-2.916601099374999649e+03 1.208299639831616756e-01 -1.691314282821912707e-01
-2.915558711562499866e+03 1.211549515111274289e-01 -1.683263043380378299e-01
-2.914516323749999628e+03 1.215576634205068340e-01 -1.675496456915130938e-01
-2.913473935937500300e+03 1.219920910504526806e-01 -1.667552036084403999e-01
-2.912431548125000063e+03 1.224172051705792463e-01 -1.658981037516991386e-01
-2.911389160312499371e+03 1.227952322586208650e-01 -1.650038142769477967e-01
-2.910346772499999588e+03 1.230945932603285664e-01 -1.640628597560016000e-01
-2.909304384687499805e+03 1.232793054844826819e-01 -1.630208619249807755e-01
-2.908261996875000023e+03 1.232846780272667531e-01 -1.618230486471820273e-01
-2.907219609062500240e+03 1.230523677358666690e-01 -1.604009363436598723e-01
-2.906177221249999093e+03 1.225982888039724439e-01 -1.587623667956797047e-01
-2.905134833437499765e+03 1.219635272534833198e-01 -1.569518774958347795e-01
-2.904092445624999527e+03 1.211555468672735891e-01 -1.550055435693262484e-01
-2.903050057812499745e+03 1.201698212078271821e-01 -1.529976319339631519e-01
-2.902007670000000417e+03 1.190444552106479925e-01 -1.510222588779937813e-01
-2.900965282187499270e+03 1.178514985656135688e-01 -1.491483346483593875e-01
-2.899922894374999032e+03 1.166443493448316437e-01 -1.474024567888735926e-01
-2.898880506562499704e+03 1.154567889765047289e-01 -1.458023896541351117e-01
-2.897838118749999921e+03 1.143250709347988642e-01 -1.443897488754419811e-01
-2.896795730937500139e+03 1.132862918296683452e-01 -1.432522590812293495e-01
-2.895753343124999446e+03 1.123551853088073510e-01 -1.424564165959396334e-01
-2.894710955312499209e+03 1.115320788547057851e-01 -1.420067565444252944e-01
-2.893668567499999881e+03 1.108041089485856528e-01 -1.418672670129243474e-01
-2.892626179687499643e+03 1.101682461998540058e-01 -1.419625896008305521e-01
-2.891583791874999861e+03 1.096201445586139217e-01 -1.422157753387304213e-01
-2.890541404062499623e+03 1.091344548617763782e-01 -1.425974432131772718e-01
-2.889499016249999386e+03 1.086790645679891892e-01 -1.430722537747380896e-01
-2.888456628437499603e+03 1.082324852431742479e-01 -1.436167931686866406e-01
-2.887414240624999820e+03 1.077668241698579721e-01 -1.442268597323597967e-01
-2.886371852812499583e+03 1.072329273715812159e-01 -1.448703491844024749e-01
-2.885329464999999800e+03 1.065875047629794431e-01 -1.455257198660445117e-01
-2.884287077187499108e+03 1.057998105574264464e-01 -1.461817578122235617e-01
-2.883244689374999325e+03 1.048405436723651579e-01 -1.468090319764798202e-01
-2.882202301562499542e+03 1.037118371830274971e-01 -1.473912770898854752e-01
-2.881159913749999760e+03 1.024199975668817070e-01 -1.479261166769571811e-01
-2.880117525937499522e+03 1.009638171542624613e-01 -1.483711897912529110e-01
-2.879075138124999739e+03 9.938720883947871343e-02 -1.486629871479440423e-01
-2.878032750312499047e+03 9.773198678031212727e-02 -1.487771024437369860e-01
-2.876990362499999719e+03 9.602573858770128978e-02 -1.487215089551336411e-01
-2.875947974687499936e+03 9.428815065731936673e-02 -1.484744429442667601e-01
-2.874905586874999699e+03 9.254875217803691656e-02 -1.480223679176198570e-01
-2.873863199062499916e+03 9.085686172385469550e-02 -1.473999237095450221e-01
-2.872820811250000133e+03 8.927749895090389409e-02 -1.467344928683061989e-01
-2.871778423437500351e+03 8.786182699923067441e-02 -1.461272724411288582e-01
-2.870736035624999658e+03 8.665012316337049325e-02 -1.455983343331184732e-01
-2.869693647812499876e+03 8.568996082721853924e-02 -1.451849242828666120e-01
-2.868651259999999638e+03 8.501123779337987907e-02 -1.448918006507666223e-01
-2.867608872187499855e+03 8.463282443973775548e-02 -1.447009151231393176e-01
-2.866566484375000073e+03 8.453877510632715198e-02 -1.445803370792435316e-01
-2.865524096562499835e+03 8.469532063943004119e-02 -1.445024864922718200e-01
-2.864481708749999143e+03 8.507485456624294673e-02 -1.444650596776872464e-01
-2.863439320937499815e+03 8.566219097994208498e-02 -1.444568321206604611e-01
-2.862396933124999578e+03 8.644555006450341250e-02 -1.444251640589495345e-01
-2.861354545312500250e+03 8.734745952867878360e-02 -1.442720181265590706e-01
-2.860312157500000012e+03 8.826709639566579502e-02 -1.439425168693090062e-01
-2.859269769687499320e+03 8.915269056659881619e-02 -1.434590079098311266e-01
-2.858227381874999537e+03 8.997645553378577632e-02 -1.428306127832524586e-01
-2.857184994062499754e+03 9.070548143141900221e-02 -1.420009184922148837e-01
-2.856142606249999972e+03 9.130163153736024773e-02 -1.408908060641033411e-01
-2.855100218437500189e+03 9.174498456879923158e-02 -1.394165146318172011e-01
-2.854057830624999042e+03 9.202539961087159714e-02 -1.375273242790623351e-01
-2.853015442812499714e+03 9.214010972249389586e-02 -1.352736006996244356e-01
-2.851973054999999931e+03 9.206100212317670783e-02 -1.327451950171033845e-01
-2.850930667187499694e+03 9.174376384877118429e-02 -1.300286887094403987e-01
-2.849888279375000366e+03 9.118937834039309021e-02 -1.271995787892970797e-01
-2.848845891562499219e+03 9.043493743236294402e-02 -1.243185498449682347e-01
-2.847803503749999436e+03 8.952365966707499789e-02 -1.214456294982794726e-01
-2.846761115937499653e+03 8.847770187142142695e-02 -1.186729629726839125e-01
-2.845718728124999870e+03 8.735108405344925442e-02 -1.160713696261843619e-01
-2.844676340312500088e+03 8.621136680428952148e-02 -1.136295411598578359e-01
-2.843633952499999396e+03 8.511501107377210384e-02 -1.113398599517551879e-01
-2.842591564687499158e+03 8.411601388800292456e-02 -1.091860225853901606e-01
-2.841549176874999830e+03 8.321868816858829510e-02 -1.071457061041553027e-01
-2.840506789062499593e+03 8.242488742321621431e-02 -1.052224580083441080e-01
-2.839464401249999810e+03 8.174300373408771581e-02 -1.034159755821014021e-01
-2.838422013437499572e+03 8.117015588766378353e-02 -1.017369326237773930e-01
-2.837379625624999335e+03 8.071685847395003444e-02 -1.001915551744707450e-01
-2.836337237812499097e+03 8.039952331052620249e-02 -9.879778695471613803e-02
-2.835294849999999769e+03 8.024252939406503748e-02 -9.758072528837177795e-02
-2.834252462187499532e+03 8.022735732181911217e-02 -9.652078462171900797e-02
-2.833210074374999749e+03 8.030326331965559339e-02 -9.557354156742665918e-02
-2.832167686562500421e+03 8.043293324573738690e-02 -9.464525168413445710e-02
-2.831125298749999274e+03 8.057105454459444205e-02 -9.365102271159896075e-02
-2.830082910937499946e+03 8.067563015288500838e-02 -9.256694710140066229e-02
-2.829040523124999709e+03 8.071494641517322488e-02 -9.137859205562902376e-02
-2.827998135312499926e+03 8.068078478882953486e-02 -9.009416037086001583e-02
-2.826955747499999688e+03 8.058725356147798669e-02 -8.875357551838758408e-02
-2.825913359687500360e+03 8.044618271172743196e-02 -8.742131829566110457e-02
-2.824870971874999668e+03 8.024048811175349405e-02 -8.615810942043557186e-02
-2.823828584062499885e+03 7.994549018279101249e-02 -8.495798143999618024e-02
-2.822786196249999648e+03 7.954757319915126135e-02 -8.379705638700014891e-02
-2.821743808437499865e+03 7.903001323412638113e-02 -8.270777935072591569e-02
-2.820701420625000083e+03 7.840959699986441156e-02 -8.173877459045414406e-02
-2.819659032812499845e+03 7.770293015870877174e-02 -8.089565002094370461e-02
-2.818616644999999608e+03 7.688997245659233426e-02 -8.015534184581150912e-02
-2.817574257187499825e+03 7.596976815295157504e-02 -7.952879008344929113e-02
-2.816531869374999587e+03 7.496609363514129820e-02 -7.902988480925252079e-02
-2.815489481562499805e+03 7.390761415774912968e-02 -7.866883838921966132e-02
-2.814447093750000022e+03 7.283036767777120724e-02 -7.846633210543724202e-02
-2.813404705937499784e+03 7.174315057694720388e-02 -7.840087210475334134e-02
-2.812362318125000002e+03 7.064576172033917856e-02 -7.843660610082575646e-02
-2.811319930312499764e+03 6.958445342555326374e-02 -7.853851928156556361e-02
-2.810277542499999527e+03 6.860917122790695377e-02 -7.864389605820208684e-02
-2.809235154687500199e+03 6.775178321024484529e-02 -7.873376447193855543e-02
-2.808192766874999506e+03 6.702904688310863668e-02 -7.882195643362292781e-02
-2.807150379062499724e+03 6.640845099672336438e-02 -7.882788101916535228e-02
-2.806107991249999941e+03 6.585852168063355272e-02 -7.864128882722232206e-02
-2.805065603437499703e+03 6.535970738472400565e-02 -7.826186128291592881e-02
-2.804023215625000375e+03 6.490520614133621358e-02 -7.771712781970664674e-02
-2.802980827812500138e+03 6.448886053296509768e-02 -7.700004938477242322e-02
-2.801938439999999900e+03 6.408489503400890963e-02 -7.618356969139512824e-02
-2.800896052187499663e+03 6.368901726486475567e-02 -7.536001370855335835e-02
-2.799853664374999880e+03 6.331286360029103610e-02 -7.454755921968964083e-02
-2.798811276562499643e+03 6.297034670738350937e-02 -7.373899581685192106e-02
-2.797768888750000315e+03 6.266170030825135573e-02 -7.294390631030255034e-02
-2.796726500937499623e+03 6.236529899651945680e-02 -7.218425361572269883e-02
-2.795684113124999385e+03 6.206621602162627066e-02 -7.146797758987563642e-02
-2.794641725312499602e+03 6.174511229988646765e-02 -7.079248647574583331e-02
-2.793599337499999820e+03 6.141570630126533953e-02 -7.018303760173436046e-02
-2.792556949687500037e+03 6.111258017722346475e-02 -6.964720720682612831e-02
-2.791514561875000254e+03 6.082602577649377784e-02 -6.918466330161057720e-02
-2.790472174062499107e+03 6.054272668364887172e-02 -6.882706238597505188e-02
-2.789429786249999779e+03 6.024685499915372056e-02 -6.857404333879217606e-02
-2.788387398437499542e+03 5.991180379460690764e-02 -6.839712046784811317e-02
-2.787345010624999759e+03 5.950837739972827251e-02 -6.829026957688615063e-02
-2.786302622812500431e+03 5.902333940753377861e-02 -6.825086933190596672e-02
-2.785260234999999284e+03 5.845708851227175706e-02 -6.824700086495179285e-02
-2.784217847187499046e+03 5.784035815448645285e-02 -6.825058567337936866e-02
-2.783175459374999718e+03 5.721823901450904387e-02 -6.828262232946746835e-02
-2.782133071562499936e+03 5.660701880063777336e-02 -6.839001041133381531e-02
-2.781090683750000153e+03 5.600867701334397847e-02 -6.857620718195685250e-02
-2.780048295937499461e+03 5.542318254850794185e-02 -6.882595906137220498e-02
-2.779005908124999678e+03 5.484745788418932122e-02 -6.913607612765730603e-02
-2.777963520312499895e+03 5.428807273617774348e-02 -6.951057428032857144e-02
-2.776921132499999658e+03 5.375465082247292414e-02 -6.995929245157518628e-02
-2.775878744687500330e+03 5.325265335365180625e-02 -7.048687953835719444e-02
-2.774836356874999183e+03 5.277842464821958651e-02 -7.105501486736912065e-02
-2.773793969062499855e+03 5.231060344112795080e-02 -7.163373352078873657e-02
-2.772751581249999617e+03 5.184566386155803341e-02 -7.221939809426031198e-02
-2.771709193437499835e+03 5.138711875828871900e-02 -7.276386234022523547e-02
-2.770666805624999597e+03 5.091542185087204186e-02 -7.320837769870913725e-02
-2.769624417812499814e+03 5.042119844169866416e-02 -7.351506384974251795e-02
-2.768582030000000032e+03 4.989171209111718797e-02 -7.361187265237585653e-02
-2.767539642187499794e+03 4.932649552657322051e-02 -7.345461210342427161e-02
-2.766497254374999557e+03 4.876906591498985505e-02 -7.310842300804176741e-02
-2.765454866562500229e+03 4.825199421548397039e-02 -7.265192727033381592e-02
-2.764412478749999536e+03 4.778130630261598344e-02 -7.209384647105503141e-02
-2.763370090937499299e+03 4.733047991627623019e-02 -7.141850237481929542e-02
-2.762327703124999516e+03 4.686870735748379507e-02 -7.061468611169542664e-02
-2.761285315312499733e+03 4.639435756162197527e-02 -6.965278234664382118e-02
-2.760242927500000405e+03 4.592096449755701804e-02 -6.849593580098430057e-02
-2.759200539687499713e+03 4.545170058096736215e-02 -6.715722872751950234e-02
-2.758158151874999930e+03 4.497959781857385764e-02 -6.573730374678701804e-02
-2.757115764062500148e+03 4.451385869369109405e-02 -6.432056783142253709e-02
-2.756073376249999910e+03 4.406824008626401834e-02 -6.295277329440873704e-02
-2.755030988437499673e+03 4.364054924386636530e-02 -6.167509866395193274e-02
-2.753988600624999890e+03 4.322596216844389744e-02 -6.050627406828829741e-02
-2.752946212812499653e+03 4.282203781363463913e-02 -5.944742059004269608e-02
-2.751903824999999415e+03 4.245183393217159123e-02 -5.853718755741823404e-02
-2.750861437187499632e+03 4.214899642395285306e-02 -5.782113090578201026e-02
-2.749819049374999850e+03 4.193378040127645340e-02 -5.730962434290071822e-02
-2.748776661562499157e+03 4.182417311326160764e-02 -5.701073960484765585e-02
-2.747734273749999829e+03 4.183641750291570982e-02 -5.695173586759732370e-02
-2.746691885937499592e+03 4.197976580529030194e-02 -5.712962296977357884e-02
-2.745649498125000264e+03 4.222945678749046722e-02 -5.750842920192244384e-02
-2.744607110312499572e+03 4.257114264234947154e-02 -5.809726358949557357e-02
-2.743564722499999334e+03 4.299675855513776512e-02 -5.889985434216565147e-02
-2.742522334687499551e+03 4.347564123487861892e-02 -5.985054643555920428e-02
-2.741479946874999769e+03 4.397226277829205388e-02 -6.086004653521272928e-02
-2.740437559062499986e+03 4.445861623110217847e-02 -6.185484978477320817e-02
-2.739395171249999748e+03 4.490295380094134342e-02 -6.276578079560347911e-02
-2.738352783437499056e+03 4.528739615529066981e-02 -6.355887343270251455e-02
-2.737310395624999728e+03 4.559960283073815485e-02 -6.420405285482591595e-02
-2.736268007812499945e+03 4.582460115500035236e-02 -6.465049894628009663e-02
-2.735225619999999708e+03 4.594445239520266594e-02 -6.487428202240308472e-02
-2.734183232187500380e+03 4.592972275016287548e-02 -6.487464112959361040e-02
-2.733140844374999688e+03 4.576708994812368064e-02 -6.464822133433177631e-02
-2.732098456562499450e+03 4.546574128743964549e-02 -6.420326421356968571e-02
-2.731056068749999667e+03 4.503954494841649892e-02 -6.355831723056649951e-02
-2.730013680937499885e+03 4.448689098093175365e-02 -6.274757837202046828e-02
-2.728971293125000102e+03 4.380004940247780171e-02 -6.179490128759268508e-02
-2.727928905312499410e+03 4.297634695658240217e-02 -6.070375364801795792e-02
-2.726886517499999627e+03 4.200713314489024769e-02 -5.947250546212096145e-02
-2.725844129687499844e+03 4.088448297445741036e-02 -5.809236299892353572e-02
-2.724801741874999607e+03 3.962022646837575629e-02 -5.657175033320212959e-02
-2.723759354062499824e+03 3.823801243921241128e-02 -5.493712819733229114e-02
-2.722716966249999132e+03 3.677811796209826817e-02 -5.323514019485257182e-02
-2.721674578437499804e+03 3.527393553077896177e-02 -5.156111754614423059e-02
-2.720632190624999566e+03 3.374505289534367874e-02 -4.997885725714119876e-02
-2.719589802812500238e+03 3.221502759365547919e-02 -4.851240001391258355e-02
-2.718547415000000001e+03 3.069835550272855332e-02 -4.717757256711337110e-02
-2.717505027187499309e+03 2.922009131040156221e-02 -4.595132917361266500e-02
-2.716462639374999526e+03 2.780105555863900818e-02 -4.481582684082801443e-02
-2.715420251562499743e+03 2.644241675148004123e-02 -4.374800406533132374e-02
-2.714377863750000415e+03 2.516398473633778624e-02 -4.275038487891761468e-02
-2.713335475937500178e+03 2.400043035113069365e-02 -4.188909299822413113e-02
-2.712293088124999940e+03 2.296973529171443540e-02 -4.123668185520402985e-02
-2.711250700312499703e+03 2.205858266634837250e-02 -4.080240832575202786e-02
-2.710208312499999920e+03 2.126342951622773800e-02 -4.057130947982236918e-02
-2.709165924687499682e+03 2.059892142985930361e-02 -4.053877309410229557e-02
-2.708123536875000354e+03 2.005898753761280878e-02 -4.070559922335630076e-02
-2.707081149062499662e+03 1.962220395245202129e-02 -4.106172515609975149e-02
-2.706038761249999425e+03 1.928507952350335536e-02 -4.158973166621096618e-02
-2.704996373437499642e+03 1.905213755120559529e-02 -4.227836789087781322e-02
-2.703953985624999859e+03 1.891781619912508150e-02 -4.307866919725022309e-02
-2.702911597812500077e+03 1.887931618085172611e-02 -4.392177817522543298e-02
-2.701869209999999384e+03 1.893240831209048319e-02 -4.481634652564207150e-02
-2.700826822187499602e+03 1.906049404184504900e-02 -4.579001070343019508e-02
-2.699784434374999819e+03 1.924961723800453980e-02 -4.681699714553132219e-02
-2.698742046562499581e+03 1.950522704799655810e-02 -4.789195884059201103e-02
-2.697699658750000253e+03 1.983141353471081295e-02 -4.899434063570654030e-02
-2.696657270937499106e+03 2.021913486024386197e-02 -5.004968827998974856e-02
-2.695614883124999778e+03 2.064255322751530619e-02 -5.096329564324486583e-02
-2.694572495312499541e+03 2.106341073670546168e-02 -5.164083461755560045e-02
-2.693530107499999758e+03 2.146827597319330219e-02 -5.203951118935600667e-02
-2.692487719687499521e+03 2.185815060183327746e-02 -5.212681907826158256e-02
-2.691445331874999283e+03 2.222181631863584181e-02 -5.185023181923051339e-02
-2.690402944062499046e+03 2.255684684179425081e-02 -5.121025535296853254e-02
-2.689360556249999718e+03 2.286396733306468587e-02 -5.022194000849639767e-02
-2.688318168437499935e+03 2.313440739645378219e-02 -4.892826776116270676e-02
-2.687275780624999697e+03 2.337298394976726132e-02 -4.741269281113465878e-02
-2.686233392812499460e+03 2.359494972644486308e-02 -4.576459583434163564e-02
-2.685191004999999222e+03 2.380350624504503493e-02 -4.406826480746663111e-02
-2.684148617187499894e+03 2.399883494518882318e-02 -4.238439777714283346e-02
-2.683106229374999657e+03 2.417397341062545169e-02 -4.075728702350527033e-02
-2.682063841562499874e+03 2.430933428952088485e-02 -3.922498939541744362e-02
-2.681021453749999637e+03 2.439128309688080865e-02 -3.779678260912561899e-02
-2.679979065937499854e+03 2.442156763203109579e-02 -3.648921062259837672e-02
-2.678936678124999617e+03 2.439707815844095740e-02 -3.534426786968153378e-02
-2.677894290312499834e+03 2.431137077392081861e-02 -3.436959971628487931e-02
-2.676851902499999596e+03 2.415338158631619853e-02 -3.356738388766071501e-02
-2.675809514687499814e+03 2.392113213256041870e-02 -3.296159691166423988e-02
-2.674767126874999576e+03 2.363377771046479628e-02 -3.256909506005551541e-02
-2.673724739062499793e+03 2.330121932380037689e-02 -3.237572346364180065e-02
-2.672682351249999556e+03 2.293190552957697498e-02 -3.234852936842899651e-02
-2.671639963437499773e+03 2.254698525933666528e-02 -3.245383578183413248e-02
-2.670597575624999536e+03 2.216511691341219517e-02 -3.268806202644793102e-02
-2.669555187812499753e+03 2.180310374654752595e-02 -3.304862397464743834e-02
-2.668512799999999515e+03 2.147440558859662132e-02 -3.350395238779726309e-02
-2.667470412187499733e+03 2.117081279777753566e-02 -3.401775295526038995e-02
-2.666428024375000405e+03 2.089875610652599039e-02 -3.457667668327064209e-02
-2.665385636562500167e+03 2.067474657553394421e-02 -3.517764750538091706e-02
-2.664343248749999930e+03 2.049819603218145866e-02 -3.579414820442112372e-02
-2.663300860937499692e+03 2.034957757288331781e-02 -3.639632775991166747e-02
-2.662258473125000364e+03 2.020427867341369199e-02 -3.699455176744775864e-02
-2.661216085312499672e+03 2.005041367088311599e-02 -3.756139753567824813e-02
-2.660173697500000344e+03 1.990503158569453812e-02 -3.804047037804600406e-02
-2.659131309687499652e+03 1.977551829730037763e-02 -3.844473126782840811e-02
-2.658088921874999869e+03 1.964320942186052743e-02 -3.877028035837407072e-02
-2.657046534062499632e+03 1.949815923134784121e-02 -3.900726764396879320e-02
-2.656004146249999849e+03 1.933612696511891396e-02 -3.920174430076849709e-02
-2.654961758437500066e+03 1.915596425169502348e-02 -3.939887108997398857e-02
-2.653919370624999374e+03 1.896841473765994990e-02 -3.964096387863725451e-02
-2.652876982812499591e+03 1.878676258711332522e-02 -3.995255321210433586e-02
-2.651834594999999808e+03 1.861538224713486095e-02 -4.033281899632527867e-02
-2.650792207187500026e+03 1.845716846315190521e-02 -4.080270520302427956e-02
-2.649749819375000243e+03 1.831261724532563806e-02 -4.137076433322484786e-02
-2.648707431562499096e+03 1.818984506409306035e-02 -4.203035133754125935e-02
-2.647665043749999768e+03 1.809491022596877025e-02 -4.277610394820104134e-02
-2.646622655937499530e+03 1.802824329135317358e-02 -4.358109919564916168e-02
-2.645580268124999748e+03 1.798227713711609416e-02 -4.437740802803474827e-02
-2.644537880312499965e+03 1.794673161510599441e-02 -4.511317174575836531e-02
-2.643495492499999727e+03 1.790373086925034496e-02 -4.576416190288555563e-02
-2.642453104687499490e+03 1.783951790013420594e-02 -4.628889057245743482e-02
-2.641410716874999707e+03 1.775433770574490894e-02 -4.664587119239548690e-02
-2.640368329062499924e+03 1.765908642890126265e-02 -4.680439453402047978e-02
-2.639325941250000142e+03 1.755412621197925682e-02 -4.673245309193854724e-02
-2.638283553437499450e+03 1.742641696953398447e-02 -4.640049035928422994e-02
-2.637241165624999212e+03 1.729339362564744423e-02 -4.583715770201408912e-02
-2.636198777812499884e+03 1.717009955760698953e-02 -4.509720408357780624e-02
-2.635156389999999647e+03 1.705337094182095975e-02 -4.421009787544426944e-02
-2.634114002187500319e+03 1.695839977973961216e-02 -4.321198972743623551e-02
-2.633071614374999626e+03 1.690077221328764243e-02 -4.215091309135580999e-02
-2.632029226562499844e+03 1.687509305517487235e-02 -4.106413793866953155e-02
-2.630986838749999606e+03 1.686899755405918758e-02 -3.998744354130136236e-02
-2.629944450937499823e+03 1.686749824024688302e-02 -3.896153584538965958e-02
-2.628902063124999586e+03 1.685016941109958657e-02 -3.801737446168042961e-02
-2.627859675312499803e+03 1.680058627764326185e-02 -3.715449050068475589e-02
-2.626817287499999566e+03 1.673040477677639401e-02 -3.637310387301176395e-02
-2.625774899687500238e+03 1.666324493986717087e-02 -3.568178875426865349e-02
-2.624732511874999545e+03 1.660170180098708911e-02 -3.508743971083696372e-02
-2.623690124062499763e+03 1.655014165643640262e-02 -3.465581843791833150e-02
-2.622647736249999525e+03 1.653343401231615120e-02 -3.442500804299203354e-02
-2.621605348437499742e+03 1.656518145608101150e-02 -3.436009849106332753e-02
-2.620562960624999960e+03 1.664878045937514053e-02 -3.442393851578622738e-02
-2.619520572812500177e+03 1.677688318898929234e-02 -3.457949216990882646e-02
-2.618478184999999939e+03 1.694866040998389833e-02 -3.478611162778960653e-02
-2.617435797187499247e+03 1.717083582560494093e-02 -3.502402545977224141e-02
-2.616393409374999919e+03 1.743077388726770385e-02 -3.526159345857458882e-02
-2.615351021562499682e+03 1.772646925501877163e-02 -3.543773466164366892e-02
-2.614308633750000354e+03 1.806070225183631361e-02 -3.550448719304533096e-02
-2.613266245937500116e+03 1.843836891362706648e-02 -3.543514487979785438e-02
-2.612223858124999879e+03 1.887099735484398799e-02 -3.523367531603387864e-02
-2.611181470312499641e+03 1.934856274193751807e-02 -3.490918622614199579e-02
-2.610139082499999859e+03 1.984172802343950673e-02 -3.444633987569260813e-02
-2.609096694687499621e+03 2.032643529957524342e-02 -3.381259475147753435e-02
-2.608054306875000293e+03 2.078341548334126931e-02 -3.299724707052280326e-02
-2.607011919062499601e+03 2.119228724589099222e-02 -3.196905333262033827e-02
-2.605969531249999363e+03 2.152429744804617087e-02 -3.068894326608380060e-02
-2.604927143437499581e+03 2.175282417056368517e-02 -2.917445000626410836e-02
-2.603884755624999798e+03 2.186357139569015604e-02 -2.743894175374712169e-02
-2.602842367812499560e+03 2.185015829086500716e-02 -2.550714248129505937e-02
-2.601799979999999778e+03 2.172305491249293397e-02 -2.344217888167692346e-02
-2.600757592187499540e+03 2.149920005177176352e-02 -2.132374268117298577e-02
-2.599715204374999757e+03 2.117454163309562265e-02 -1.920507972921054601e-02
-2.598672816562499975e+03 2.076536546976466210e-02 -1.714210829142607737e-02
-2.597630428749999737e+03 2.030133986741342045e-02 -1.521025264164685246e-02
-2.596588040937499954e+03 1.977349471348511384e-02 -1.346810786152812141e-02
-2.595545653124999717e+03 1.919240557693400670e-02 -1.195198565094156284e-02
-2.594503265312499934e+03 1.858626441539700663e-02 -1.067614623486748231e-02
-2.593460877499999697e+03 1.795983040734644084e-02 -9.649088445684753101e-03
-2.592418489687499914e+03 1.732012591456020406e-02 -8.870922131461551549e-03
-2.591376101874999677e+03 1.668802786454080464e-02 -8.344307915829789202e-03
-2.590333714062499439e+03 1.607472632955180697e-02 -8.067137375058401269e-03
-2.589291326249999656e+03 1.549127026422527503e-02 -8.050497182799872670e-03
-2.588248938437499874e+03 1.495873365152908425e-02 -8.298635480084247049e-03
-2.587206550624999636e+03 1.449595306663642620e-02 -8.826113359568333455e-03
-2.586164162812499853e+03 1.411984950795294388e-02 -9.639561390644401859e-03
-2.585121774999999161e+03 1.383079596384869346e-02 -1.071981109345526359e-02
-2.584079387187499833e+03 1.362075764157469684e-02 -1.205971265474589139e-02
-2.583036999374999596e+03 1.347115378248991968e-02 -1.359535856110245626e-02
-2.581994611562499358e+03 1.335639691713276685e-02 -1.527662574538809527e-02
-2.580952223749999575e+03 1.327003114198055042e-02 -1.708283968891821311e-02
-2.579909835937499793e+03 1.320788598379830751e-02 -1.897616720562634446e-02
-2.578867448124999555e+03 1.316627659246820577e-02 -2.090292132019452853e-02
-2.577825060312499772e+03 1.313882765967619611e-02 -2.279523472082979271e-02
-2.576782672499999535e+03 1.311764337357432773e-02 -2.463806392373804957e-02
-2.575740284687499752e+03 1.309435095741282203e-02 -2.642416162315094560e-02
-2.574697896874999969e+03 1.304377330820412524e-02 -2.811339572894252029e-02
-2.573655509062499732e+03 1.296300968552770508e-02 -2.968492976435937319e-02
-2.572613121249999949e+03 1.284818749004499987e-02 -3.112473410740723354e-02
-2.571570733437499712e+03 1.267033856405784184e-02 -3.236729583627692697e-02
-2.570528345625000384e+03 1.241615125852280586e-02 -3.332462863905587963e-02
-2.569485957812500146e+03 1.208885190113214401e-02 -3.395704987745832432e-02
-2.568443569999999909e+03 1.169483466290970400e-02 -3.424083550916187657e-02
-2.567401182187499671e+03 1.123128871805734522e-02 -3.412046340318090898e-02
-2.566358794374999889e+03 1.069574076434605565e-02 -3.358783906314766199e-02
-2.565316406562499651e+03 1.010291916442272557e-02 -3.269561327912335474e-02
-2.564274018749999868e+03 9.475342904257123486e-03 -3.151124371230332177e-02
-2.563231630937499631e+03 8.845740267027620007e-03 -3.008712804686567918e-02
-2.562189243125000303e+03 8.255065229262550583e-03 -2.844094319371089780e-02
-2.561146855312499611e+03 7.730216838203007694e-03 -2.661368495881901233e-02
-2.560104467499999828e+03 7.289541403644033205e-03 -2.465354609557460566e-02
-2.559062079687500045e+03 6.970030423338294430e-03 -2.263716220100068371e-02
-2.558019691874999808e+03 6.781812480024481879e-03 -2.065770563730224413e-02
-2.556977304062499570e+03 6.711618063476660484e-03 -1.878161784877665705e-02
-2.555934916249999787e+03 6.770030910091768238e-03 -1.703631504623570256e-02
-2.554892528437499550e+03 6.954120097029331884e-03 -1.542745789481289424e-02
-2.553850140625000222e+03 7.241495454194392736e-03 -1.396931587221708973e-02
-2.552807752812499530e+03 7.597636911161192996e-03 -1.265863719432984945e-02
-2.551765364999999747e+03 7.990710612169568336e-03 -1.151079502132935049e-02
-2.550722977187499964e+03 8.390736855038645123e-03 -1.053413834965392232e-02
-2.549680589374999727e+03 8.787513041686886850e-03 -9.724259709471726881e-03
-2.548638201562499944e+03 9.180152929051435193e-03 -9.055779403639132447e-03
-2.547595813749999706e+03 9.546229075552742707e-03 -8.520439176445156540e-03
-2.546553425937499924e+03 9.867029678470888229e-03 -8.168912802309198640e-03
-2.545511038124999232e+03 1.012867709657134033e-02 -8.014463295655298303e-03
-2.544468650312499904e+03 1.030747291733915758e-02 -8.010407553833186547e-03
-2.543426262499999666e+03 1.038642072850246706e-02 -8.083937789208066327e-03
-2.542383874687499429e+03 1.037497957686430404e-02 -8.168932147344990652e-03
-2.541341486874999646e+03 1.028757857936799837e-02 -8.232939543542089691e-03
-2.540299099062499863e+03 1.011708661272820234e-02 -8.244429976486777889e-03
-2.539256711249999626e+03 9.858165239144869169e-03 -8.177778746292571274e-03
-2.538214323437499843e+03 9.525791252746860366e-03 -8.046750358693574925e-03
-2.537171935624999605e+03 9.141166683364258458e-03 -7.885684041532411634e-03
-2.536129547812499823e+03 8.724321198600459154e-03 -7.686248087650445621e-03
-2.535087159999999585e+03 8.296228650588783476e-03 -7.426225104352860394e-03
-2.534044772187499348e+03 7.869910470168819602e-03 -7.110260658379895064e-03
-2.533002384374999565e+03 7.435493288842095691e-03 -6.738215511518643071e-03
-2.531959996562499782e+03 6.979766693378284571e-03 -6.291999442228213626e-03
-2.530917608749999545e+03 6.499022549484759909e-03 -5.773760060719309965e-03
-2.529875220937499762e+03 5.999245846979281253e-03 -5.226555825767263512e-03
-2.528832833124999979e+03 5.490901734924887728e-03 -4.676495099398596256e-03
-2.527790445312499742e+03 4.973314352285525784e-03 -4.134419877050031847e-03
-2.526748057499999959e+03 4.474064144372267432e-03 -3.652472160412757220e-03
-2.525705669687499721e+03 4.038272024187245825e-03 -3.294206305604658377e-03
-2.524663281874999939e+03 3.670872208067486354e-03 -3.075155947515706076e-03
-2.523620894062499701e+03 3.378989722106466847e-03 -2.986517553138627514e-03
-2.522578506250000373e+03 3.167057625387954562e-03 -3.030676921949181438e-03
-2.521536118437499681e+03 3.022031118262248628e-03 -3.205376690299059032e-03
-2.520493730624999898e+03 2.933977057837646504e-03 -3.481329143765147377e-03
-2.519451342812499661e+03 2.893212978132571073e-03 -3.812016259183359339e-03
-2.518408954999999878e+03 2.869769345614400693e-03 -4.125075298851969829e-03
-2.517366567187499641e+03 2.833319033493554226e-03 -4.345845447851714137e-03
-2.516324179374999858e+03 2.782340190807812159e-03 -4.441460334426228403e-03
-2.515281791562499620e+03 2.724068183544991334e-03 -4.428030424201451209e-03
-2.514239403749999838e+03 2.669469408104929459e-03 -4.333831912474185415e-03
-2.513197015937499600e+03 2.617356171292538249e-03 -4.186095396259880731e-03
-2.512154628124999817e+03 2.574023549299113943e-03 -4.015416367429582370e-03
-2.511112240312499580e+03 2.554321110964120293e-03 -3.823507412196902773e-03
-2.510069852499999797e+03 2.551410263304521465e-03 -3.613297063298805123e-03
-2.509027464687499560e+03 2.535196348408040676e-03 -3.390671209409342780e-03
-2.507985076874999777e+03 2.478997170038541985e-03 -3.150929117053898054e-03
-2.506942689062499539e+03 2.388036919172373696e-03 -2.902608317735038031e-03
-2.505900301249999757e+03 2.274869547489832659e-03 -2.627931492133003637e-03
-2.504857913437499974e+03 2.150062713565520801e-03 -2.325502860532155207e-03
-2.503815525624999736e+03 2.024537837927212723e-03 -2.011661907852085700e-03
-2.502773137812499954e+03 1.916747684691233944e-03 -1.700005213493472559e-03
-2.501730749999999716e+03 1.837709295192472333e-03 -1.415347548825757586e-03
-2.500688362187499933e+03 1.786647885013196557e-03 -1.176576890758211039e-03
-2.499645974374999696e+03 1.770805566452145468e-03 -9.948931043810514945e-04
-2.498603586562499913e+03 1.791237251316715913e-03 -8.600373138589260643e-04
-2.497561198749999676e+03 1.831569010115233426e-03 -7.471015326128815481e-04
-2.496518810937499893e+03 1.863154569547040935e-03 -6.013269137124219220e-04
-2.495476423124999656e+03 1.871776783190257998e-03 -3.716741155136426026e-04
-2.494434035312499873e+03 1.854714013018372767e-03 -4.241000188331451080e-05
-2.493391647499999635e+03 1.812112922144455251e-03 3.609337560777424827e-04
-2.492349259687499853e+03 1.752116707746375788e-03 8.239642504648255839e-04
-2.491306871874999615e+03 1.671113041495349586e-03 1.345644160516238762e-03
-2.490264484062499378e+03 1.583308443080011984e-03 1.900168805482742177e-03
-2.489222096249999595e+03 1.498884559829356073e-03 2.466323545979089496e-03
-2.488179708437499812e+03 1.398058988764691417e-03 3.038722660388084272e-03
-2.487137320624999575e+03 1.275480323395407302e-03 3.596876097502276805e-03
-2.486094932812499792e+03 1.117512687549941869e-03 4.117613073730013416e-03
-2.485052544999999100e+03 9.153974332865629643e-04 4.592911622412788712e-03
-2.484010157187499772e+03 6.821296548410914684e-04 5.014536053294010691e-03
-2.482967769374999534e+03 4.200967364029056252e-04 5.373212351651663124e-03
-2.481925381562499297e+03 1.243928664915030851e-04 5.637551724441317892e-03
-2.480882993749999969e+03 -1.992998803033160316e-04 5.780391520992458551e-03
-2.479840605937499731e+03 -5.434584811926019589e-04 5.801411522506782006e-03
-2.478798218124999948e+03 -9.037213585744382788e-04 5.679821582304156111e-03
-2.477755830312499711e+03 -1.269834262918651761e-03 5.379605339263136658e-03
-2.476713442499999928e+03 -1.633047563041118387e-03 4.901031743512279659e-03
-2.475671054687499691e+03 -1.998376009455423482e-03 4.265782072048634500e-03
-2.474628666874999908e+03 -2.383781771089354441e-03 3.515173268905697097e-03
-2.473586279062499671e+03 -2.793839595906928621e-03 2.688039107935844864e-03
-2.472543891249999888e+03 -3.212216451531442821e-03 1.780301395931014946e-03
-2.471501503437499650e+03 -3.617491095058719599e-03 7.638331111049430659e-04
-2.470459115625000322e+03 -4.005456768808319211e-03 -3.610310245731332890e-04
-2.469416727812499630e+03 -4.360610412744526931e-03 -1.580987992032149413e-03
-2.468374339999999847e+03 -4.651135140141343660e-03 -2.876639498861676206e-03
-2.467331952187500065e+03 -4.881452615911571410e-03 -4.217349469577326253e-03
-2.466289564374999827e+03 -5.079932620975143379e-03 -5.559936174981763152e-03
-2.465247176562499590e+03 -5.275198446762780456e-03 -6.837321072466647637e-03
-2.464204788749999807e+03 -5.494093525383132205e-03 -7.997330761151002013e-03
-2.463162400937499569e+03 -5.738825400416391366e-03 -9.041245327021043762e-03
-2.462120013125000241e+03 -6.014018063909634844e-03 -9.975823544362482156e-03
-2.461077625312499549e+03 -6.329756211503263438e-03 -1.079037618979958660e-02
-2.460035237499999766e+03 -6.687134868155038270e-03 -1.145789221624418652e-02
-2.458992849687499984e+03 -7.082170132316745713e-03 -1.195067378426023334e-02
-2.457950461874999746e+03 -7.503054552572789929e-03 -1.228628859689958643e-02
-2.456908074062499963e+03 -7.947151451833781716e-03 -1.250681479292484188e-02
-2.455865686249999726e+03 -8.394849451488928943e-03 -1.264446311431414310e-02
-2.454823298437499943e+03 -8.851215495533191688e-03 -1.269843989918093864e-02
-2.453780910624999251e+03 -9.334965243726664474e-03 -1.268371710523233387e-02
-2.452738522812499923e+03 -9.830081712796428714e-03 -1.259498379535208337e-02
-2.451696134999999686e+03 -1.032430749497537971e-02 -1.239532205205694237e-02
-2.450653747187499903e+03 -1.080209619785687733e-02 -1.208338530837854176e-02
-2.449611359374999665e+03 -1.126525188081431081e-02 -1.165690195115999354e-02
-2.448568971562499883e+03 -1.172969547013098975e-02 -1.111712435143948248e-02
-2.447526583749999645e+03 -1.220119321089788503e-02 -1.047322655057246303e-02
-2.446484195937499862e+03 -1.269113564625862917e-02 -9.705661734577016378e-03
-2.445441808124999625e+03 -1.322312107103858388e-02 -8.805456799605764981e-03
-2.444399420312499842e+03 -1.381501591606721854e-02 -7.783260131048548060e-03
-2.443357032499999605e+03 -1.445853049341893660e-02 -6.672454073058413024e-03
-2.442314644687499367e+03 -1.513336533564794278e-02 -5.508643107614905401e-03
-2.441272256874999584e+03 -1.582306941291778193e-02 -4.313403400042725884e-03
-2.440229869062499802e+03 -1.651776640660198789e-02 -3.110636038239281490e-03
-2.439187481249999564e+03 -1.719882875696072608e-02 -1.930680752035205533e-03
-2.438145093437499781e+03 -1.785213362058237635e-02 -8.052744300622730403e-04
-2.437102705624999544e+03 -1.847771492580051536e-02 2.512717319439637317e-04
-2.436060317812499761e+03 -1.907817522149880818e-02 1.215386274230513238e-03
-2.435017929999999978e+03 -1.962991014425721423e-02 2.058714305951732382e-03
-2.433975542187499741e+03 -2.008486056175189799e-02 2.744682162650561447e-03
-2.432933154374999958e+03 -2.041266904855028666e-02 3.231973898360322728e-03
-2.431890766562499721e+03 -2.059683407408988490e-02 3.529234241558255186e-03
-2.430848378749999938e+03 -2.063454988657961037e-02 3.671410289572568566e-03
-2.429805990937499701e+03 -2.054424488189196540e-02 3.684136066301103678e-03
-2.428763603124999918e+03 -2.035574850691709847e-02 3.583836526009972091e-03
-2.427721215312499680e+03 -2.010018974010250106e-02 3.378318048164213015e-03
-2.426678827499999898e+03 -1.977624868694932009e-02 3.065385623375473101e-03
-2.425636439687499660e+03 -1.937394091553883146e-02 2.646992024998991080e-03
-2.424594051874999877e+03 -1.889092610120812407e-02 2.128945302042897780e-03
-2.423551664062499640e+03 -1.832509352015374363e-02 1.521604832897850701e-03
-2.422509276249999857e+03 -1.768830774558834140e-02 8.615669389437445027e-04
-2.421466888437499620e+03 -1.700959427496000556e-02 1.919707566154891945e-04
-2.420424500624999837e+03 -1.631937137777250690e-02 -4.467855161764016964e-04
-2.419382112812499599e+03 -1.562113228647360290e-02 -1.035283870143348123e-03
-2.418339725000000271e+03 -1.491154095559572151e-02 -1.568441311939068172e-03
-2.417297337187499579e+03 -1.419724637043314960e-02 -2.033913884984698411e-03
-2.416254949374999796e+03 -1.348167389312457214e-02 -2.444157515056085209e-03
-2.415212561562499559e+03 -1.277533216865672436e-02 -2.826098871129438094e-03
-2.414170173749999776e+03 -1.208459767080520726e-02 -3.193486552468178998e-03
-2.413127785937499993e+03 -1.142072652179774994e-02 -3.546830669283082028e-03
-2.412085398124999756e+03 -1.082382971061874796e-02 -3.869182646998643553e-03
-2.411043010312499973e+03 -1.033775744276536034e-02 -4.140340640129733241e-03
-2.410000622500000190e+03 -1.001040649428136184e-02 -4.313699058601257359e-03
-2.408958234687499953e+03 -9.883356363021357158e-03 -4.353889802737606965e-03
-2.407915846874999716e+03 -9.964238790312010541e-03 -4.236908580360860231e-03
-2.406873459062500388e+03 -1.023139458142384786e-02 -3.956151445664795631e-03
-2.405831071249999695e+03 -1.065539925724566517e-02 -3.568442240964661213e-03
-2.404788683437499913e+03 -1.119758091305995615e-02 -3.097726810216278048e-03
-2.403746295624999675e+03 -1.182850102921863787e-02 -2.544842052073336379e-03
-2.402703907812499892e+03 -1.251996358462653322e-02 -1.926693889719310101e-03
-2.401661519999999655e+03 -1.325326537719871169e-02 -1.239509376309400274e-03
-2.400619132187499872e+03 -1.401900182873969461e-02 -4.603855184096924025e-04
-2.399576744374999635e+03 -1.480295111219961414e-02 3.992631566629455445e-04
-2.398534356562499397e+03 -1.558875731702199889e-02 1.305963435834623428e-03
-2.397491968749999614e+03 -1.634528994404875479e-02 2.247320915291078740e-03
-2.396449580937499832e+03 -1.703070946271518019e-02 3.171105581684196921e-03
-2.395407193124999594e+03 -1.760213003139870711e-02 4.021464543675144603e-03
-2.394364805312499811e+03 -1.807120597394015413e-02 4.791336395758442716e-03
-2.393322417499999119e+03 -1.847159724751321064e-02 5.469673118686626048e-03
-2.392280029687499791e+03 -1.883733700567664579e-02 6.066264415768038085e-03
-2.391237641874999554e+03 -1.922236850547410364e-02 6.587688257088226973e-03
-2.390195254062499316e+03 -1.965228696267122890e-02 7.024293867447736935e-03
-2.389152866249999988e+03 -2.008883496055054174e-02 7.325011704205222109e-03
-2.388110478437499751e+03 -2.048728300580217668e-02 7.426161754140539646e-03
-2.387068090624999968e+03 -2.083363235295240118e-02 7.315158356398204775e-03
-2.386025702812499730e+03 -2.110916535119997800e-02 7.000153852808659038e-03
-2.384983314999999493e+03 -2.129832685050833327e-02 6.499066988958699179e-03
-2.383940927187499710e+03 -2.140917512822242477e-02 5.822357525464968639e-03
-2.382898539374999928e+03 -2.145192050232497261e-02 4.997954716857995472e-03
-2.381856151562499235e+03 -2.142733605312093295e-02 4.054269637874509391e-03
-2.380813763749999907e+03 -2.135039222030117936e-02 3.011396936523922166e-03
-2.379771375937499670e+03 -2.123543330664583520e-02 1.908219584715168272e-03
-2.378728988124999887e+03 -2.110388606140566059e-02 8.214424613916316339e-04
-2.377686600312499650e+03 -2.099642284734942396e-02 -1.788323932442770106e-04
-2.376644212499999867e+03 -2.094574105825354818e-02 -1.049346416869268318e-03
-2.375601824687499629e+03 -2.097003244611917241e-02 -1.729452574692148499e-03
-2.374559436874999847e+03 -2.107274787928608076e-02 -2.203364417488236880e-03
-2.373517049062499609e+03 -2.124543997836152512e-02 -2.499294187819921503e-03
-2.372474661249999826e+03 -2.148032617111861678e-02 -2.596609927348602579e-03
-2.371432273437499589e+03 -2.176464756259682137e-02 -2.488363215841233721e-03
-2.370389885625000261e+03 -2.209267750969279298e-02 -2.256178807548225515e-03
-2.369347497812499569e+03 -2.245464962848997548e-02 -2.026944956264816605e-03
-2.368305109999999786e+03 -2.282317532750151659e-02 -1.880668052099418583e-03
-2.367262722187500458e+03 -2.317198456018850980e-02 -1.865458539851579198e-03
-2.366220334374999766e+03 -2.348496643411736653e-02 -2.002580356713561799e-03
-2.365177946562499983e+03 -2.376855079808720336e-02 -2.274431838542750797e-03
-2.364135558749999745e+03 -2.406047972724304623e-02 -2.662827787266685859e-03
-2.363093170937499963e+03 -2.438713264356665369e-02 -3.118398917207402133e-03
-2.362050783125000180e+03 -2.475284539046298388e-02 -3.597106735449110554e-03
-2.361008395312499943e+03 -2.513878892751624655e-02 -4.123395183610822912e-03
-2.359966007499999705e+03 -2.549878602681945189e-02 -4.745033426440201790e-03
-2.358923619687499922e+03 -2.579906180559993212e-02 -5.458451399237764824e-03
-2.357881231874999685e+03 -2.603199860535784435e-02 -6.215564474516091162e-03
-2.356838844062499902e+03 -2.619763539719120737e-02 -6.984227366036149277e-03
-2.355796456249999665e+03 -2.627562341743598651e-02 -7.710815485638842712e-03
-2.354754068437499882e+03 -2.626548996174939143e-02 -8.303810433024579746e-03
-2.353711680624999644e+03 -2.618115404844039221e-02 -8.724682404922873974e-03
-2.352669292812499862e+03 -2.601829284630214831e-02 -8.971879080425912770e-03
-2.351626904999999624e+03 -2.577387458462001082e-02 -9.043604733176207472e-03
-2.350584517187499841e+03 -2.543267824325163781e-02 -8.937345528746478210e-03
-2.349542129374999604e+03 -2.497623271880606774e-02 -8.629552432144117768e-03
-2.348499741562499821e+03 -2.441554107618702091e-02 -8.067574445074452219e-03
-2.347457353749999584e+03 -2.376736118752820551e-02 -7.222021933367919755e-03
-2.346414965937499801e+03 -2.304723596703492708e-02 -6.082885295143893381e-03
-2.345372578124999563e+03 -2.228988086469782873e-02 -4.640973521678899358e-03
-2.344330190312499781e+03 -2.151357269970556943e-02 -2.922754297548008431e-03
-2.343287802499999998e+03 -2.073068017547766845e-02 -9.668841983506685665e-04
-2.342245414687499760e+03 -1.996071942103277985e-02 1.156458710438667712e-03
-2.341203026874999978e+03 -1.922146298753174554e-02 3.381834365674695180e-03
-2.340160639062499740e+03 -1.850909944470702229e-02 5.659321541599734821e-03
-2.339118251249999958e+03 -1.784786248836322392e-02 7.935860449699166236e-03
-2.338075863437499265e+03 -1.729357612523195128e-02 1.013465747838729683e-02
-2.337033475624999937e+03 -1.684888933399856376e-02 1.216108166323010692e-02
-2.335991087812499700e+03 -1.651092441091375762e-02 1.395688161679291793e-02
-2.334948699999999917e+03 -1.628139249062928937e-02 1.545728251147138188e-02
-2.333906312187499680e+03 -1.618476674438426577e-02 1.662855743634391453e-02
-2.332863924374999442e+03 -1.630531535336900498e-02 1.751047250879831513e-02
-2.331821536562499659e+03 -1.669487523163200662e-02 1.813163637786034676e-02
-2.330779148749999877e+03 -1.734289949921500457e-02 1.852033066638119133e-02
-2.329736760937499184e+03 -1.820648352155736574e-02 1.873146053676961326e-02
-2.328694373124999856e+03 -1.925008097657282535e-02 1.883236911356521090e-02
-2.327651985312499619e+03 -2.043162635667014962e-02 1.885899502968666971e-02
-2.326609597500000291e+03 -2.168467848467634310e-02 1.878324871486647049e-02
-2.325567209687499599e+03 -2.298334690251894324e-02 1.860983951331447034e-02
-2.324524821874999816e+03 -2.430695949025062433e-02 1.836044113379201037e-02
-2.323482434062499578e+03 -2.558023477672870596e-02 1.800460084331705068e-02
-2.322440046249999796e+03 -2.674010348094894851e-02 1.750915284487930546e-02
-2.321397658437499558e+03 -2.776707046935154855e-02 1.685750402689915883e-02
-2.320355270624999775e+03 -2.865793776109427232e-02 1.607910980200445705e-02
-2.319312882812499993e+03 -2.941439579803575843e-02 1.521496876693127775e-02
-2.318270495000000210e+03 -3.003941418235581140e-02 1.429380610435058117e-02
-2.317228107187499972e+03 -3.053096960842636640e-02 1.333131159708049289e-02
-2.316185719374999735e+03 -3.088239698574161279e-02 1.234045652017691681e-02
-2.315143331562500407e+03 -3.113067847845355646e-02 1.137818334684981628e-02
-2.314100943749999715e+03 -3.128619627643131756e-02 1.045836877223904442e-02
-2.313058555937499932e+03 -3.131036456384318073e-02 9.578402037441905228e-03
-2.312016168124999695e+03 -3.118904740845946169e-02 8.781300401957323892e-03
-2.310973780312499912e+03 -3.091042690637200996e-02 8.084712309847820119e-03
-2.309931392500000129e+03 -3.046199225009474029e-02 7.480288084782123030e-03
-2.308889004687499892e+03 -2.983383638101392774e-02 6.933562529653031388e-03
-2.307846616874999654e+03 -2.904711993050971414e-02 6.418714512440762410e-03
-2.306804229062500326e+03 -2.816229480836173610e-02 5.985182804638146392e-03
-2.305761841249999634e+03 -2.722087173945314520e-02 5.650882533892702050e-03
-2.304719453437499851e+03 -2.627175153694662549e-02 5.420307068751208796e-03
-2.303677065624999614e+03 -2.538104056269762168e-02 5.338517359248630932e-03
-2.302634677812499831e+03 -2.459031704181094055e-02 5.419212840705256787e-03
-2.301592289999999593e+03 -2.393044448839446933e-02 5.658463405529675673e-03
-2.300549902187499811e+03 -2.342986828007925099e-02 6.052241928164185138e-03
-2.299507514374999573e+03 -2.312225254086511597e-02 6.566154887954670123e-03
-2.298465126562499790e+03 -2.298941572707237369e-02 7.107825476955901764e-03
-2.297422738749999553e+03 -2.295105369249630239e-02 7.578073849775420444e-03
-2.296380350937499770e+03 -2.297613249046187925e-02 7.914740420975023907e-03
-2.295337963124999987e+03 -2.306679585779047859e-02 8.098987106443484435e-03
-2.294295575312499750e+03 -2.323836922495854315e-02 8.150031893972013025e-03
-2.293253187499999967e+03 -2.350160665956843933e-02 8.088554998597232218e-03
-2.292210799687499730e+03 -2.379741454157804567e-02 7.874077075920207780e-03
-2.291168411874999947e+03 -2.405554629585757512e-02 7.438751137842205922e-03
-2.290126024062499255e+03 -2.423557658395038630e-02 6.709881089866405121e-03
-2.289083636249999927e+03 -2.430897692945530042e-02 5.645536282206641346e-03
-2.288041248437499689e+03 -2.426333660588709043e-02 4.307905560681035348e-03
-2.286998860624999907e+03 -2.412198719352992224e-02 2.775919880679924776e-03
-2.285956472812499669e+03 -2.393256902710456588e-02 1.118395392117354321e-03
-2.284914084999999886e+03 -2.370905351769703184e-02 -6.455376395966658416e-04
-2.283871697187499649e+03 -2.345656805963103678e-02 -2.467679433657553410e-03
-2.282829309374999866e+03 -2.318829338066491497e-02 -4.252504063466157509e-03
-2.281786921562499629e+03 -2.289814448825625709e-02 -5.959137128239300023e-03
-2.280744533749999846e+03 -2.256739122428562394e-02 -7.522043952706013864e-03
-2.279702145937499608e+03 -2.219415060172939130e-02 -8.882544595586901875e-03
-2.278659758124999826e+03 -2.179548213597507639e-02 -1.002274204982498557e-02
-2.277617370312499588e+03 -2.135586235836296753e-02 -1.093091450483278833e-02
-2.276574982499999805e+03 -2.086439448719141013e-02 -1.163082971137848788e-02
-2.275532594687499568e+03 -2.033362943049031243e-02 -1.213755073593517954e-02
-2.274490206874999785e+03 -1.975000844176783357e-02 -1.247998419876209658e-02
-2.273447819062500002e+03 -1.909948178320464152e-02 -1.269638174001143198e-02
-2.272405431249999765e+03 -1.837330230233716680e-02 -1.280942937548761214e-02
-2.271363043437499982e+03 -1.761184093563491343e-02 -1.283997564798482205e-02
-2.270320655625000200e+03 -1.688424386418704501e-02 -1.278173784018482237e-02
-2.269278267812499962e+03 -1.623056972948565962e-02 -1.264952885464299022e-02
-2.268235879999999725e+03 -1.569327393040791455e-02 -1.245483335127380367e-02
-2.267193492187499942e+03 -1.530421667643707719e-02 -1.218925488502459707e-02
-2.266151104374999704e+03 -1.508273032683795853e-02 -1.184850103376721905e-02
-2.265108716562499922e+03 -1.504808770378241595e-02 -1.145526370055130992e-02
-2.264066328749999684e+03 -1.522793182145225528e-02 -1.106868237314396174e-02
-2.263023940937499901e+03 -1.564882339063361841e-02 -1.075130246469946545e-02
-2.261981553124999664e+03 -1.629079109342237638e-02 -1.055297452439603149e-02
-2.260939165312499881e+03 -1.710682713449588818e-02 -1.051368078351988186e-02
-2.259896777499999644e+03 -1.806773625574040545e-02 -1.066289534121526821e-02
-2.258854389687499861e+03 -1.914882212854862251e-02 -1.098300618752816489e-02
-2.257812001874999623e+03 -2.032506914798814027e-02 -1.141499693703554308e-02
-2.256769614062499841e+03 -2.160427511969080852e-02 -1.188182050005671085e-02
-2.255727226249999603e+03 -2.297260584795437349e-02 -1.235717334472479986e-02
-2.254684838437499820e+03 -2.437915467180519144e-02 -1.285566252835226159e-02
-2.253642450624999583e+03 -2.579202579064183640e-02 -1.333990440117751100e-02
-2.252600062812499800e+03 -2.716192091916399404e-02 -1.377301152550187632e-02
-2.251557674999999563e+03 -2.843313809348265928e-02 -1.412288802669512885e-02
-2.250515287187499780e+03 -2.958523510480703597e-02 -1.433795443161922298e-02
-2.249472899374999997e+03 -3.059428645060783755e-02 -1.437613163549834872e-02
-2.248430511562499760e+03 -3.143289819107427524e-02 -1.425182263367706127e-02
-2.247388123749999977e+03 -3.208680915348569723e-02 -1.402711663686499570e-02
-2.246345735937499285e+03 -3.254949345566744701e-02 -1.371686663232365468e-02
-2.245303348124999957e+03 -3.282343428115986478e-02 -1.330934740253377456e-02
-2.244260960312499719e+03 -3.289113539956301652e-02 -1.280934341236295189e-02
-2.243218572499999937e+03 -3.272212998757238062e-02 -1.224002107451580001e-02
-2.242176184687499699e+03 -3.233864835132280874e-02 -1.159598903182051596e-02
-2.241133796874999462e+03 -3.179206395225044057e-02 -1.086043434817886982e-02
-2.240091409062499679e+03 -3.112738081038265645e-02 -1.004493011228822438e-02
-2.239049021249999896e+03 -3.036583266678441126e-02 -9.141097080735545791e-03
-2.238006633437499204e+03 -2.955318298421672971e-02 -8.112764186270283659e-03
-2.236964245624999876e+03 -2.877707302720884305e-02 -6.943648349739256834e-03
-2.235921857812499638e+03 -2.808230885724680159e-02 -5.626250669470462748e-03
-2.234879469999999856e+03 -2.747722590306663978e-02 -4.158757888614975778e-03
-2.233837082187499618e+03 -2.697099538660463480e-02 -2.555907622623465429e-03
-2.232794694374999381e+03 -2.663521280620780723e-02 -8.308361360831472992e-04
-2.231752306562499598e+03 -2.652864080839052036e-02 1.002071826030226419e-03
-2.230709918749999815e+03 -2.660173506421131817e-02 2.893107648837597162e-03
-2.229667530937499123e+03 -2.682594333205133227e-02 4.784149925787511450e-03
-2.228625143124999795e+03 -2.719607641842157475e-02 6.640219245670779882e-03
-2.227582755312500012e+03 -2.771281823495156532e-02 8.407598397439070004e-03
-2.226540367499999775e+03 -2.839813381373456486e-02 1.000341702471029860e-02
-2.225497979687499992e+03 -2.918790477894634208e-02 1.125655593942894404e-02
-2.224455591874999755e+03 -2.997481007726198604e-02 1.202601122855254979e-02
-2.223413204062499972e+03 -3.068131475905002889e-02 1.227963726810767965e-02
-2.222370816249999734e+03 -3.126975906899056440e-02 1.198142819188811881e-02
-2.221328428437499952e+03 -3.172132688505591852e-02 1.112474832906287445e-02
-2.220286040625000169e+03 -3.203616948810270731e-02 9.760138091699857577e-03
-2.219243652812499931e+03 -3.222056354403072392e-02 7.934464579744213153e-03
-2.218201265000000149e+03 -3.223718267649728492e-02 5.647366934083559650e-03
-2.217158877187499911e+03 -3.207648948685366125e-02 2.908730072068976651e-03
-2.216116489374999674e+03 -3.175865853439678588e-02 -2.042492122433724698e-04
-2.215074101562500346e+03 -3.131350817733546260e-02 -3.532451069296378351e-03
-2.214031713749999653e+03 -3.076562040405355150e-02 -6.967694862563264709e-03
-2.212989325937499871e+03 -3.012550268619421448e-02 -1.045821268578532061e-02
-2.211946938124999633e+03 -2.944305515627962389e-02 -1.385530411991875953e-02
-2.210904550312499850e+03 -2.877474566776638473e-02 -1.703197931401778664e-02
-2.209862162500000068e+03 -2.815536285492475921e-02 -1.993373724106926870e-02
-2.208819774687499830e+03 -2.765962979883963835e-02 -2.250278428953909893e-02
-2.207777386874999593e+03 -2.735903281889712907e-02 -2.465428256408837976e-02
-2.206734999062499810e+03 -2.727117300665799285e-02 -2.632435209709065374e-02
-2.205692611249999572e+03 -2.740943261288039667e-02 -2.750557247281951861e-02
-2.204650223437499790e+03 -2.778081741093996540e-02 -2.817708574669430116e-02
-2.203607835625000007e+03 -2.837003977752361461e-02 -2.830919591293639195e-02
-2.202565447812499769e+03 -2.914074873957792772e-02 -2.793253057111621043e-02
-2.201523059999999987e+03 -3.003405999804250465e-02 -2.712549902587086531e-02
-2.200480672187499749e+03 -3.099561335755301322e-02 -2.594979406769968439e-02
-2.199438284374999967e+03 -3.196494985289691226e-02 -2.446249452442187874e-02
-2.198395896562499729e+03 -3.287033836376958978e-02 -2.276953335935108860e-02
-2.197353508749999946e+03 -3.362055466625719219e-02 -2.098520300330058291e-02
-2.196311120937499709e+03 -3.414570693459401812e-02 -1.918741482351729588e-02
-2.195268733124999926e+03 -3.443291194697543217e-02 -1.743586759938740502e-02
-2.194226345312499689e+03 -3.448535180425323782e-02 -1.578065840553686747e-02
-2.193183957499999906e+03 -3.431146957287516119e-02 -1.426763083380960459e-02
-2.192141569687499668e+03 -3.388585898741233032e-02 -1.294437739007323063e-02
-2.191099181874999886e+03 -3.320279202248190703e-02 -1.185128700469915281e-02
-2.190056794062499648e+03 -3.231238726419743967e-02 -1.100124913238384808e-02
-2.189014406249999865e+03 -3.124926428795126582e-02 -1.039212438893165856e-02
-2.187972018437499628e+03 -3.000957601325670090e-02 -1.001230169637785418e-02
-2.186929630624999845e+03 -2.856461783165264653e-02 -9.860311754573785475e-03
-2.185887242812499153e+03 -2.687790342333395283e-02 -9.949346419208172920e-03
-2.184844854999999825e+03 -2.498059847919991902e-02 -1.021655607342818010e-02
-2.183802467187499587e+03 -2.300090552846465256e-02 -1.056660152605016882e-02
-2.182760079374999805e+03 -2.103072410935453995e-02 -1.095359748303428339e-02
-2.181717691562499567e+03 -1.907799205368117951e-02 -1.136010333536728242e-02
-2.180675303749999784e+03 -1.716648484010886710e-02 -1.179443908561406303e-02
-2.179632915937500002e+03 -1.532121170877613105e-02 -1.227797536413754304e-02
-2.178590528124999764e+03 -1.357432824400853048e-02 -1.281023961880243742e-02
-2.177548140312499982e+03 -1.198710384054996018e-02 -1.334354365422573373e-02
-2.176505752499999744e+03 -1.059220824414367629e-02 -1.383723394636110146e-02
-2.175463364687499961e+03 -9.406338648110825623e-03 -1.432377587020619396e-02
-2.174420976875000179e+03 -8.465443319508698591e-03 -1.487177192498245933e-02
-2.173378589062499941e+03 -7.810115764807404326e-03 -1.545431954761077031e-02
-2.172336201249999704e+03 -7.420614275034271255e-03 -1.604230553059417946e-02
-2.171293813437499921e+03 -7.247171539696209766e-03 -1.671918619691503682e-02
-2.170251425624999683e+03 -7.254622787836419867e-03 -1.756769424088631612e-02
-2.169209037812499901e+03 -7.419199020423309331e-03 -1.859081607986609250e-02
-2.168166649999999663e+03 -7.732662698610788532e-03 -1.973426129154526656e-02
-2.167124262187499880e+03 -8.197234363900506374e-03 -2.093133594740316170e-02
-2.166081874375000098e+03 -8.807220275709353938e-03 -2.215699156172355744e-02
-2.165039486562499860e+03 -9.537033964940435163e-03 -2.339001141484723864e-02
-2.163997098749999623e+03 -1.036613670700624670e-02 -2.457241709660537565e-02
-2.162954710937500295e+03 -1.125569691836591883e-02 -2.567280530412628659e-02
-2.161912323124999602e+03 -1.216806177427657079e-02 -2.665380690370399569e-02
-2.160869935312499820e+03 -1.306172977133621474e-02 -2.749304189137756135e-02
-2.159827547499999582e+03 -1.387601440515530068e-02 -2.818849668895762398e-02
-2.158785159687499799e+03 -1.459210355912892582e-02 -2.872381212357445063e-02
-2.157742771875000017e+03 -1.525309305211389535e-02 -2.903838244463481308e-02
-2.156700384062499779e+03 -1.591330760811154876e-02 -2.906562505580862626e-02
-2.155657996249999997e+03 -1.658040331126852535e-02 -2.880019551744766176e-02
-2.154615608437500214e+03 -1.717068779748842297e-02 -2.827668930744280801e-02
-2.153573220624999976e+03 -1.756056554093249344e-02 -2.760734245528095529e-02
-2.152530832812499739e+03 -1.768690730992635712e-02 -2.693526805110285291e-02
-2.151488444999999956e+03 -1.751000549452196714e-02 -2.635668133961806964e-02
-2.150446057187499719e+03 -1.702466007596621991e-02 -2.595226056644250184e-02
-2.149403669374999936e+03 -1.623371407177645956e-02 -2.577440545425202859e-02
-2.148361281562499698e+03 -1.510392645047356312e-02 -2.588086793756803894e-02
-2.147318893749999916e+03 -1.366641368468141451e-02 -2.630366262426558910e-02
-2.146276505937499223e+03 -1.200407819932975372e-02 -2.702236578984536577e-02
-2.145234118124999895e+03 -1.017656891580615529e-02 -2.803870889944965958e-02
-2.144191730312499658e+03 -8.285157709473653029e-03 -2.931709446572416597e-02
-2.143149342499999875e+03 -6.365033740143578346e-03 -3.083826790061676079e-02
-2.142106954687499638e+03 -4.370480079387861240e-03 -3.263219122992475074e-02
-2.141064566874999400e+03 -2.339453905841418820e-03 -3.466226687989584082e-02
-2.140022179062499617e+03 -3.592931688862891263e-04 -3.686584101373531486e-02
-2.138979791249999835e+03 1.460059017133001277e-03 -3.916224953399194408e-02
-2.137937403437499142e+03 3.057867391137542631e-03 -4.149464347684594240e-02
-2.136895015624999814e+03 4.421694688449449677e-03 -4.384129504460935328e-02
-2.135852627812499577e+03 5.496219404772500344e-03 -4.614630181813030724e-02
-2.134810239999999794e+03 6.194584844059335821e-03 -4.830177381340256676e-02
-2.133767852187500011e+03 6.454738214881129178e-03 -5.019993644344325490e-02
-2.132725464374999774e+03 6.291201501660510613e-03 -5.184970462481192088e-02
-2.131683076562499991e+03 5.723541595242651568e-03 -5.328365187069260267e-02
-2.130640688749999299e+03 4.737651082223848231e-03 -5.447428939311135809e-02
-2.129598300937499516e+03 3.335855113151620869e-03 -5.538795234111548033e-02
-2.128555913124999734e+03 1.536926186404059379e-03 -5.603206701459716860e-02
-2.127513525312499951e+03 -5.482833148898195097e-04 -5.646182978004178621e-02
-2.126471137499999713e+03 -2.782244397194437620e-03 -5.670438863290774845e-02
-2.125428749687499931e+03 -5.070510474021630402e-03 -5.675362026437660162e-02
-2.124386361874999693e+03 -7.322922094204972754e-03 -5.664099067885881161e-02
-2.123343974062499910e+03 -9.480958701809639316e-03 -5.637957674554109483e-02
-2.122301586250000128e+03 -1.150242855006025633e-02 -5.594584544986785229e-02
-2.121259198437499890e+03 -1.332580027839423004e-02 -5.537606920166460861e-02
-2.120216810624999653e+03 -1.487531656700663736e-02 -5.473327137917809171e-02
-2.119174422812499870e+03 -1.611854451192915386e-02 -5.403530368788235505e-02
-2.118132035000000087e+03 -1.707226159819427366e-02 -5.327955360161958087e-02
-2.117089647187499850e+03 -1.776108200838676446e-02 -5.248092347552274495e-02
-2.116047259375000067e+03 -1.823277679119713474e-02 -5.164979916753608541e-02
-2.115004871562499829e+03 -1.854263269926537810e-02 -5.077589241123870584e-02
-2.113962483750000047e+03 -1.878708465683425616e-02 -4.981148077545713426e-02
-2.112920095937499809e+03 -1.910084813190958061e-02 -4.867971381972711203e-02
-2.111877708124999572e+03 -1.957481677759388000e-02 -4.730912181216592044e-02
-2.110835320312500244e+03 -2.023634921916998494e-02 -4.567716504962771734e-02
-2.109792932499999552e+03 -2.105369455644047830e-02 -4.381545280221590261e-02
-2.108750544687499769e+03 -2.203220256089430396e-02 -4.177400796482402812e-02
-2.107708156874999986e+03 -2.317993216062849693e-02 -3.962963097740188068e-02
-2.106665769062499749e+03 -2.448578278099056149e-02 -3.748558956640554024e-02
-2.105623381249999966e+03 -2.595227833033985840e-02 -3.539992435182388875e-02
-2.104580993437499728e+03 -2.761850653458024218e-02 -3.334689090120165900e-02
-2.103538605624999946e+03 -2.942245967730607731e-02 -3.139409190481263351e-02
-2.102496217812500163e+03 -3.123450190286885739e-02 -2.967176721119485147e-02
-2.101453829999999471e+03 -3.303731691562447614e-02 -2.825126537197838669e-02
-2.100411442187499688e+03 -3.481223648852626446e-02 -2.717970850916034964e-02
-2.099369054374999905e+03 -3.648823823523759946e-02 -2.645315290411904066e-02
-2.098326666562499668e+03 -3.798072664531924880e-02 -2.610823545838182255e-02
-2.097284278749999885e+03 -3.927587691845253748e-02 -2.612664803716691769e-02
-2.096241890937499647e+03 -4.036546356472257152e-02 -2.643216827155021875e-02
-2.095199503124999865e+03 -4.118865457599329982e-02 -2.698881093855495794e-02
-2.094157115312500082e+03 -4.173738551273592501e-02 -2.774246240326459778e-02
-2.093114727499999390e+03 -4.199702426576931019e-02 -2.863203351736702540e-02
-2.092072339687499607e+03 -4.199835426005853883e-02 -2.953557991759863527e-02
-2.091029951874999824e+03 -4.185145162070724734e-02 -3.034040827750684316e-02
-2.089987564062499587e+03 -4.156315543758255099e-02 -3.104342326122183984e-02
-2.088945176249999804e+03 -4.109938813259132739e-02 -3.161633696461671472e-02
-2.087902788437500021e+03 -4.045629878461094037e-02 -3.196747731917907315e-02
-2.086860400624999784e+03 -3.968881933036820520e-02 -3.202211406647514913e-02
-2.085818012812499546e+03 -3.884933180789983120e-02 -3.175986477490800458e-02
-2.084775624999999764e+03 -3.792609354710151787e-02 -3.118577193608917594e-02
-2.083733237187499981e+03 -3.694182701648005690e-02 -3.028601728720432124e-02
-2.082690849374999743e+03 -3.591718499113696200e-02 -2.906816127731810459e-02
-2.081648461562499506e+03 -3.492244395762782866e-02 -2.750013279750607859e-02
-2.080606073749999723e+03 -3.407608998963829183e-02 -2.555955618240548718e-02
-2.079563685937499940e+03 -3.346593591341800317e-02 -2.328816287426570264e-02
-2.078521298124999703e+03 -3.312653584337509061e-02 -2.079115116270288319e-02
-2.077478910312499920e+03 -3.305336229256297664e-02 -1.815134878612222405e-02
-2.076436522499999683e+03 -3.326040592088004566e-02 -1.538440535586619966e-02
-2.075394134687499900e+03 -3.371972467866657386e-02 -1.254035483426382130e-02
-2.074351746875000117e+03 -3.434115254132553974e-02 -9.697189349003697625e-03
-2.073309359062499425e+03 -3.506536191411776388e-02 -6.960568866600441024e-03
-2.072266971249999642e+03 -3.586135000548107410e-02 -4.441186791663060372e-03
-2.071224583437499859e+03 -3.666571700132183198e-02 -2.216285591316567022e-03
-2.070182195625000077e+03 -3.740708409500969472e-02 -3.288380176694481781e-04
-2.069139807812499839e+03 -3.801418412037460559e-02 1.179485317508299682e-03
-2.068097420000000056e+03 -3.847502940955229572e-02 2.256308524060682708e-03
-2.067055032187499819e+03 -3.882617688667969191e-02 2.853148567306316302e-03
-2.066012644375000036e+03 -3.909447707424665297e-02 3.038883962164025572e-03
-2.064970256562499799e+03 -3.929004114389912650e-02 2.913103942176308980e-03
-2.063927868750000016e+03 -3.935292959082265646e-02 2.493951446870442887e-03
-2.062885480937500233e+03 -3.927855717221320070e-02 1.844385473233297853e-03
-2.061843093124999541e+03 -3.915350899156239822e-02 1.049334983583230128e-03
-2.060800705312499758e+03 -3.901201036815956508e-02 1.485884245631992210e-04
-2.059758317499999976e+03 -3.889528804895380637e-02 -7.900450749664803592e-04
-2.058715929687500193e+03 -3.884973884784423404e-02 -1.672393787957647364e-03
-2.057673541874999955e+03 -3.888574743976166981e-02 -2.386562413148106496e-03
-2.056631154062499718e+03 -3.899759975083554736e-02 -2.909514120788561208e-03
-2.055588766249999935e+03 -3.924315384365696657e-02 -3.252229712460347373e-03
-2.054546378437499698e+03 -3.972233076852537542e-02 -3.379410157402992342e-03
-2.053503990624999915e+03 -4.042095067595467134e-02 -3.289443684374410842e-03
-2.052461602812499677e+03 -4.131500540128654753e-02 -2.974942217028527045e-03
-2.051419214999999895e+03 -4.242921718755116034e-02 -2.450933834836054211e-03
-2.050376827187500112e+03 -4.375520852632169139e-02 -1.703453147092324170e-03
-2.049334439374999420e+03 -4.525492171131665492e-02 -6.963728456038669910e-04
-2.048292051562499637e+03 -4.687629110527052889e-02 5.256172940378581139e-04
-2.047249663750000082e+03 -4.859490246604540598e-02 1.906614031945122597e-03
-2.046207275937499617e+03 -5.039970694679249408e-02 3.415460991512088082e-03
-2.045164888124999834e+03 -5.227293111298417921e-02 4.992437431945680355e-03
-2.044122500312499596e+03 -5.422890833305664404e-02 6.611276741590886054e-03
-2.043080112499999814e+03 -5.621984920037931266e-02 8.230318290240011200e-03
-2.042037724687500031e+03 -5.816525300729629561e-02 9.759101256879905428e-03
-2.040995336874999566e+03 -6.000079816333051680e-02 1.108109372186357605e-02
-2.039952949062499783e+03 -6.167746057763884293e-02 1.214897347726276965e-02
-2.038910561249999546e+03 -6.324871190043918068e-02 1.304431371655824339e-02
-2.037868173437499536e+03 -6.477650851845155600e-02 1.386551990223313865e-02
-2.036825785624999753e+03 -6.621674317887397965e-02 1.458399917096887301e-02
-2.035783397812499516e+03 -6.744338050009703045e-02 1.509710499258646969e-02
-2.034741009999999733e+03 -6.836400929363346812e-02 1.534862495992579332e-02
-2.033698622187499268e+03 -6.896282724215703486e-02 1.530843103531602870e-02
-2.032656234374999485e+03 -6.921743418997405861e-02 1.503048116337270951e-02
-2.031613846562499702e+03 -6.911143452337671633e-02 1.461882973500391175e-02
-2.030571458749999238e+03 -6.865724747880366796e-02 1.410443143967832214e-02
-2.029529070937499455e+03 -6.789722844414353142e-02 1.348394302607302045e-02
-2.028486683124999900e+03 -6.691402140541220789e-02 1.280810309721984626e-02
-2.027444295312499662e+03 -6.574059198052994990e-02 1.214948557919704776e-02
-2.026401907499999879e+03 -6.437490155420959315e-02 1.158436685886813332e-02
-2.025359519687499869e+03 -6.281790766070972920e-02 1.112446963997994545e-02
-2.024317131875000086e+03 -6.110693672919544073e-02 1.070257828754032567e-02
-2.023274744062499849e+03 -5.930441797782954466e-02 1.026005813033348604e-02
-2.022232356250000066e+03 -5.747778632354232087e-02 9.803107277505093697e-03
-2.021189968437500056e+03 -5.569295779673331948e-02 9.387269112545450558e-03
-2.020147580624999819e+03 -5.397390005367161403e-02 9.090178194332467626e-03
-2.019105192812500036e+03 -5.231855328756111062e-02 8.946568615338964039e-03
-2.018062805000000253e+03 -5.075275122396885608e-02 8.864857266190058135e-03
-2.017020417187499788e+03 -4.931589057269306076e-02 8.748827883217019305e-03
-2.015978029375000006e+03 -4.805678808187175549e-02 8.613774889343889588e-03
-2.014935641562499768e+03 -4.701027541926490472e-02 8.453852679878193221e-03
-2.013893253749999985e+03 -4.618329588813448183e-02 8.264089298359571928e-03
-2.012850865937499975e+03 -4.560877437339939944e-02 8.040505566381569991e-03
-2.011808478124999738e+03 -4.532628763537040195e-02 7.765993168914444612e-03
-2.010766090312499955e+03 -4.534742655471769163e-02 7.479498016337271168e-03
-2.009723702499999490e+03 -4.558923612708350864e-02 7.144736340966020664e-03
-2.008681314687499707e+03 -4.603289947919314562e-02 6.733132033238680217e-03
-2.007638926875000152e+03 -4.672254084376630673e-02 6.340736230778190423e-03
-2.006596539062499915e+03 -4.760966984197884111e-02 6.032795823533497123e-03
-2.005554151249999904e+03 -4.864045921928064620e-02 5.809296890717069797e-03
-2.004511763437499667e+03 -4.976115868680569543e-02 5.642354159961954739e-03
-2.003469375624999884e+03 -5.086984086684168821e-02 5.472891529377972575e-03
-2.002426987812500101e+03 -5.188934683927062808e-02 5.331607229753182117e-03
-2.001384599999999637e+03 -5.277349530786058091e-02 5.257573532572684498e-03
-2.000342212187499854e+03 -5.346730340806326448e-02 5.237419107117808649e-03
-1.999299824374999844e+03 -5.387531468870250528e-02 5.230583494147593090e-03
-1.998257436562500061e+03 -5.384868925471546913e-02 5.134274465835227466e-03
-1.997215048749999823e+03 -5.328696688773083140e-02 4.866608030845971308e-03
-1.996172660937499813e+03 -5.216188431409138349e-02 4.405776459777521747e-03
-1.995130273124999803e+03 -5.049195666243491004e-02 3.715438444405359027e-03
-1.994087885312499566e+03 -4.829836119778823517e-02 2.759666310189216355e-03
-1.993045497499999556e+03 -4.558589334721787484e-02 1.523037438239679877e-03
-1.992003109687499773e+03 -4.237894332669144004e-02 -2.213058775228514513e-05
-1.990960721874999763e+03 -3.871162242857185271e-02 -1.881691985663645761e-03
-1.989918334062499525e+03 -3.463564833382766495e-02 -3.993042225524395632e-03
-1.988875946249999515e+03 -3.023229696755588489e-02 -6.313510252009619378e-03
-1.987833558437499732e+03 -2.557471018224211079e-02 -8.867647802710607388e-03
-1.986791170624999950e+03 -2.074923480555015270e-02 -1.165587828454404430e-02
-1.985748782812499485e+03 -1.590996376307669824e-02 -1.458771922469894421e-02
-1.984706394999999702e+03 -1.118401506525715239e-02 -1.759271294370896160e-02
-1.983664007187499465e+03 -6.632929133364874781e-03 -2.063300875314724378e-02
-1.982621619374999909e+03 -2.356877142482039899e-03 -2.364969867434146139e-02
-1.981579231562499672e+03 1.576965136957273698e-03 -2.663620520849920709e-02
-1.980536843749999662e+03 5.136006354703535025e-03 -2.956445526803377910e-02
-1.979494455937499879e+03 8.235795985347115281e-03 -3.240237557636631294e-02
-1.978452068125000096e+03 1.082687610903978505e-02 -3.516890683609521367e-02
-1.977409680312499631e+03 1.289836033332810578e-02 -3.782883901692193213e-02
-1.976367292499999849e+03 1.444136960881250119e-02 -4.032197747810534888e-02
-1.975324904687500066e+03 1.550134583682552698e-02 -4.264052374127357686e-02
-1.974282516875000056e+03 1.615087306870648109e-02 -4.480360738601081583e-02
-1.973240129062499818e+03 1.649413116767604187e-02 -4.685335309279767962e-02
-1.972197741249999808e+03 1.665516834410751823e-02 -4.881922722462328501e-02
-1.971155353437500025e+03 1.676298865906389324e-02 -5.073572046590091311e-02
-1.970112965625000015e+03 1.694141877551536696e-02 -5.265696223689152883e-02
-1.969070577812499778e+03 1.718642274195738423e-02 -5.457209672064274042e-02
-1.968028189999999768e+03 1.748683359569333171e-02 -5.641631461236491785e-02
-1.966985802187499985e+03 1.788970321710052144e-02 -5.821405820920265428e-02
-1.965943414374999975e+03 1.840380460442762184e-02 -6.004758796417679345e-02
-1.964901026562499737e+03 1.908057185821467744e-02 -6.194082916860461918e-02
-1.963858638749999955e+03 1.994287121285657355e-02 -6.379119315092322828e-02
-1.962816250937499717e+03 2.095605783229268979e-02 -6.547996677162025436e-02
-1.961773863124999707e+03 2.206988057738347442e-02 -6.695253328230819923e-02
-1.960731475312499924e+03 2.320774446362241367e-02 -6.817944965336938945e-02
-1.959689087499999914e+03 2.435702409711069244e-02 -6.919011946530638502e-02
-1.958646699687500131e+03 2.551538863576800764e-02 -7.003124839970167881e-02
-1.957604311875000349e+03 2.666144391710693548e-02 -7.073966447196050611e-02
-1.956561924062499884e+03 2.778574115866118410e-02 -7.134228600984594826e-02
-1.955519536250000101e+03 2.882786668529219859e-02 -7.184620092961943594e-02
-1.954477148437499864e+03 2.970431643356813076e-02 -7.220786972721467134e-02
-1.953434760624999853e+03 3.039402808966356478e-02 -7.238760185641955613e-02
-1.952392372812500071e+03 3.089092913499737539e-02 -7.239081525061911992e-02
-1.951349984999999833e+03 3.115775366814590996e-02 -7.224597379488539861e-02
-1.950307597187500050e+03 3.116327602105736089e-02 -7.199913326506167388e-02
-1.949265209374999586e+03 3.091045726641309527e-02 -7.175935895935336983e-02
-1.948222821562499803e+03 3.045833188517775222e-02 -7.162902841363159856e-02
-1.947180433750000020e+03 2.983503147735627400e-02 -7.162113953107031306e-02
-1.946138045937499555e+03 2.908619413169228132e-02 -7.174936102739323807e-02
-1.945095658124999773e+03 2.833598748197996980e-02 -7.208220999010522823e-02
-1.944053270312499535e+03 2.768314544183694478e-02 -7.270179446234274756e-02
-1.943010882499999752e+03 2.718849000141078734e-02 -7.362652921508543169e-02
-1.941968494687499970e+03 2.689776836503907781e-02 -7.482683263345542291e-02
-1.940926106874999505e+03 2.680480657743888884e-02 -7.624453308384750161e-02
-1.939883719062499722e+03 2.691575386075219581e-02 -7.786786752889390817e-02
-1.938841331249999712e+03 2.729422053154359831e-02 -7.970684150954712721e-02
-1.937798943437499474e+03 2.797265080707560594e-02 -8.170909360915531994e-02
-1.936756555624999919e+03 2.897254626649482800e-02 -8.381902525917660218e-02
-1.935714167812499909e+03 3.031594889644625632e-02 -8.601186057430990073e-02
-1.934671779999999899e+03 3.196749178855139151e-02 -8.824041713861949243e-02
-1.933629392187499661e+03 3.386579314321126050e-02 -9.039653343289702492e-02
-1.932587004374999651e+03 3.592837583055190354e-02 -9.238443613351111916e-02
-1.931544616562499868e+03 3.808613491055778261e-02 -9.416651374434495403e-02
-1.930502228749999404e+03 4.031757988008637106e-02 -9.578547958552023622e-02
-1.929459840937499621e+03 4.260862552250210822e-02 -9.731857358855523776e-02
-1.928417453124999838e+03 4.498197345835330818e-02 -9.878433660552550510e-02
-1.927375065312499828e+03 4.747341956198043028e-02 -1.002108668294511284e-01
-1.926332677499999818e+03 5.007794392170003550e-02 -1.016220465588773547e-01
-1.925290289687499808e+03 5.274655048837752908e-02 -1.029735972841728381e-01
-1.924247901874999798e+03 5.543528825187634540e-02 -1.042395940744367949e-01
-1.923205514062499788e+03 5.810083098799567747e-02 -1.054702641688440024e-01
-1.922163126250000005e+03 6.069406471915043955e-02 -1.067348526989429086e-01
-1.921120738437499995e+03 6.322009421251094385e-02 -1.080846304946204012e-01
-1.920078350624999757e+03 6.568449068530148038e-02 -1.095710694096907606e-01
-1.919035962812499974e+03 6.805736095971674782e-02 -1.112307037789707354e-01
-1.917993574999999510e+03 7.030359250139973926e-02 -1.130595010124758187e-01
-1.916951187187499727e+03 7.241165400641971783e-02 -1.150106905491607295e-01
-1.915908799374999944e+03 7.436050929182796976e-02 -1.170101571674573293e-01
-1.914866411562499707e+03 7.613428517635617565e-02 -1.190207270677625800e-01
-1.913824023750000151e+03 7.776377152446832530e-02 -1.210866189091882456e-01
-1.912781635937499914e+03 7.923381853284151843e-02 -1.232571351365950169e-01
-1.911739248124999904e+03 8.050723905226961352e-02 -1.255215888240817923e-01
-1.910696860312500121e+03 8.161130925155983540e-02 -1.278621050765257061e-01
-1.909654472499999656e+03 8.255702339286696834e-02 -1.302532709293518776e-01
-1.908612084687499873e+03 8.329952664582913890e-02 -1.326035205873255796e-01
-1.907569696874999863e+03 8.377164901911035577e-02 -1.348026699548659779e-01
-1.906527309062500080e+03 8.395326642280145912e-02 -1.367668144393971441e-01
-1.905484921249999843e+03 8.386714601068276376e-02 -1.384246800659301724e-01
-1.904442533437499833e+03 8.352948520964606494e-02 -1.397326088154842438e-01
-1.903400145624999823e+03 8.296568923035084475e-02 -1.406397264725324503e-01
-1.902357757812499585e+03 8.219351546023613564e-02 -1.410940734588206347e-01
-1.901315369999999803e+03 8.124168261479661202e-02 -1.410704432322633650e-01
-1.900272982187499792e+03 8.017627707194326103e-02 -1.405702518700134851e-01
-1.899230594374999782e+03 7.904187260520963154e-02 -1.396247460077424674e-01
-1.898188206562500000e+03 7.782574862922367331e-02 -1.382718619051591380e-01
-1.897145818749999535e+03 7.651606031167518251e-02 -1.365902938600983274e-01
-1.896103430937499752e+03 7.507533655432169217e-02 -1.346263323066776152e-01
-1.895061043124999969e+03 7.348340047659923657e-02 -1.323872690726060619e-01
-1.894018655312499504e+03 7.179997248880722049e-02 -1.299339708490085676e-01
-1.892976267499999722e+03 7.010150204811638197e-02 -1.273654608999129356e-01
-1.891933879687499712e+03 6.849321978513474296e-02 -1.248272793627166061e-01
-1.890891491874999929e+03 6.709712976518798777e-02 -1.224729484437477728e-01
-1.889849104062499919e+03 6.594835770858316348e-02 -1.203487014483285017e-01
-1.888806716249999681e+03 6.504061822875344123e-02 -1.184325429086439951e-01
-1.887764328437499898e+03 6.440404131806080901e-02 -1.167904757554908274e-01
-1.886721940625000116e+03 6.408462442380272184e-02 -1.155323632807313539e-01
-1.885679552812499651e+03 6.410474233256836796e-02 -1.146946740471137399e-01
-1.884637164999999868e+03 6.448321514068285076e-02 -1.143105448758109238e-01
-1.883594777187499631e+03 6.519985349177563616e-02 -1.144417657468854016e-01
-1.882552389374999848e+03 6.624906550055457977e-02 -1.151092643817965416e-01
-1.881510001562499838e+03 6.762756173122139169e-02 -1.162858005623825935e-01
-1.880467613749999600e+03 6.928290012390694863e-02 -1.179569836775906377e-01
-1.879425225937499818e+03 7.119723869682617612e-02 -1.200770282148420076e-01
-1.878382838125000035e+03 7.332570859758717752e-02 -1.225376384521336126e-01
-1.877340450312499570e+03 7.558987885286924668e-02 -1.251975614224807021e-01
-1.876298062499999787e+03 7.791175523460472374e-02 -1.279395758136393779e-01
-1.875255674687500004e+03 8.024153807237024982e-02 -1.307433465472211953e-01
-1.874213286874999540e+03 8.256125599148630978e-02 -1.335564271145421866e-01
-1.873170899062499757e+03 8.486644116861728759e-02 -1.362454068281986064e-01
-1.872128511249999974e+03 8.715103148417011059e-02 -1.386984660884933440e-01
-1.871086123437499964e+03 8.937918955693349710e-02 -1.408664770613743678e-01
-1.870043735624999954e+03 9.146218982633561034e-02 -1.427323431952187416e-01
-1.869001347812499716e+03 9.334262591399816733e-02 -1.442899114132996374e-01
-1.867958959999999934e+03 9.500267011844208687e-02 -1.455215788245961817e-01
-1.866916572187500151e+03 9.641932751494533549e-02 -1.464180959311935093e-01
-1.865874184375000368e+03 9.759525367621131597e-02 -1.470045964363784208e-01
-1.864831796562499903e+03 9.852724549650397623e-02 -1.473099602326987667e-01
-1.863789408750000121e+03 9.922082047202854249e-02 -1.473666698291866417e-01
-1.862747020937499883e+03 9.967270680475362465e-02 -1.472106936412065914e-01
-1.861704633124999873e+03 9.987648573538648877e-02 -1.468582107112844648e-01
-1.860662245312500090e+03 9.987250082590104494e-02 -1.463489653221481668e-01
-1.859619857499999853e+03 9.970397322268984008e-02 -1.457835821419692646e-01
-1.858577469687500070e+03 9.940946876827128076e-02 -1.452121184106406337e-01
-1.857535081874999605e+03 9.906842279119276728e-02 -1.446564046178839547e-01
-1.856492694062499822e+03 9.875915173411699277e-02 -1.441272782817730469e-01
-1.855450306250000040e+03 9.854832622676806819e-02 -1.436706524382237726e-01
-1.854407918437499802e+03 9.849540052305151561e-02 -1.433957980879812244e-01
-1.853365530624999792e+03 9.863647196272226636e-02 -1.433999143572090296e-01
-1.852323142812499555e+03 9.897922570886472093e-02 -1.437055054440103674e-01
-1.851280754999999772e+03 9.946626440227308852e-02 -1.442552040754647713e-01
-1.850238367187499989e+03 9.999155397370733389e-02 -1.449533290100692429e-01
-1.849195979374999524e+03 1.005276919277876546e-01 -1.457623039752801719e-01
-1.848153591562499741e+03 1.011150683966865749e-01 -1.467214875476594294e-01
-1.847111203749999731e+03 1.017612719205754912e-01 -1.478087809242441264e-01
-1.846068815937499494e+03 1.024515559868425518e-01 -1.489602226627725345e-01
-1.845026428124999711e+03 1.031734803641691373e-01 -1.501523604861410011e-01
-1.843984040312499928e+03 1.039880346228749392e-01 -1.514174227180049848e-01
-1.842941652499999918e+03 1.049583365516264244e-01 -1.527461436919249627e-01
-1.841899264687499681e+03 1.060968834211719058e-01 -1.541589151439416994e-01
-1.840856876874999671e+03 1.074436609556909394e-01 -1.557186468015558656e-01
-1.839814489062499888e+03 1.090313263583954501e-01 -1.574467359449280845e-01
-1.838772101249999878e+03 1.109001169773177059e-01 -1.593943382543560050e-01
-1.837729713437499640e+03 1.130631740417124553e-01 -1.615737781952832075e-01
-1.836687325624999630e+03 1.154484756371335075e-01 -1.639548590937739136e-01
-1.835644937812499847e+03 1.180034411676634670e-01 -1.665407659645977145e-01
-1.834602549999999837e+03 1.206906999480454323e-01 -1.692961536209195150e-01
-1.833560162187499600e+03 1.234459533080875804e-01 -1.721576568730762979e-01
-1.832517774374999817e+03 1.262000305823504642e-01 -1.750623058142925514e-01
-1.831475386562499580e+03 1.288616604905648833e-01 -1.779386565937942088e-01
-1.830432998749999570e+03 1.314140982103715327e-01 -1.807533271013354592e-01
-1.829390610937499559e+03 1.339150432673120450e-01 -1.834957344506209787e-01
-1.828348223124999777e+03 1.363703686886946487e-01 -1.861158234369572062e-01
-1.827305835312499767e+03 1.387912556732524005e-01 -1.885695267232810057e-01
-1.826263447499999984e+03 1.412048736579802621e-01 -1.908311402515117383e-01
-1.825221059687499746e+03 1.435674851946363850e-01 -1.928829499176949458e-01
-1.824178671874999736e+03 1.458304504450571859e-01 -1.947639662018566531e-01
-1.823136284062499726e+03 1.479640039633829951e-01 -1.965280440172380572e-01
-1.822093896250000171e+03 1.498933663854938314e-01 -1.981543207411336494e-01
-1.821051508437499933e+03 1.515733748907912848e-01 -1.996333650051015651e-01
-1.820009120624999923e+03 1.529845524839436033e-01 -2.010185457785332863e-01
-1.818966732812500140e+03 1.541248825130086542e-01 -2.022997271298497823e-01
-1.817924344999999676e+03 1.550224287311540716e-01 -2.034838064323466200e-01
-1.816881957187499893e+03 1.556488436705330269e-01 -2.045952945040410975e-01
-1.815839569375000110e+03 1.560180299183254182e-01 -2.056813446148882396e-01
-1.814797181562500100e+03 1.562211727212315104e-01 -2.068372976335220714e-01
-1.813754793750000090e+03 1.563454513077749963e-01 -2.081133098961081285e-01
-1.812712405937499852e+03 1.564652360445521750e-01 -2.095195208359751926e-01
-1.811670018124999842e+03 1.566683565067587547e-01 -2.110939788590129040e-01
-1.810627630312500060e+03 1.570332342360072631e-01 -2.128926122651847996e-01
-1.809585242499999822e+03 1.576152717923188229e-01 -2.150053216126119049e-01
-1.808542854687499812e+03 1.584238821163706790e-01 -2.175251367452859519e-01
-1.807500466874999802e+03 1.594849158115907439e-01 -2.204830405511327696e-01
-1.806458079062500019e+03 1.608524036559690895e-01 -2.238969435311459477e-01
-1.805415691249999782e+03 1.624844552956417887e-01 -2.277348396191537228e-01
-1.804373303437499771e+03 1.642990766681955983e-01 -2.319259366663103117e-01
-1.803330915624999989e+03 1.662042122619876716e-01 -2.364081610758747287e-01
-1.802288527812499524e+03 1.681127644259606813e-01 -2.410929008794374107e-01
-1.801246139999999741e+03 1.699644780519631304e-01 -2.458293640467477670e-01
-1.800203752187499731e+03 1.717596963149909395e-01 -2.505411783273289728e-01
-1.799161364374999721e+03 1.735069134935146307e-01 -2.552152258262780360e-01
-1.798118976562500166e+03 1.751219150466094832e-01 -2.597695102024314973e-01
-1.797076588749999701e+03 1.765940371135036879e-01 -2.641386208038324357e-01
-1.796034200937499918e+03 1.779848885847293838e-01 -2.682705689444399577e-01
-1.794991813125000135e+03 1.792723743989085849e-01 -2.720807022013624343e-01
-1.793949425312499670e+03 1.804526718873784852e-01 -2.755081315209684245e-01
-1.792907037499999888e+03 1.815206684476530496e-01 -2.785212558138246974e-01
-1.791864649687499650e+03 1.824673626061899256e-01 -2.811513261351117898e-01
-1.790822261874999867e+03 1.833817934750679168e-01 -2.834941466641727748e-01
-1.789779874062499857e+03 1.843226353248781368e-01 -2.856401584077162825e-01
-1.788737486249999620e+03 1.852523564772768361e-01 -2.876197614944553393e-01
-1.787695098437499837e+03 1.861846647885912198e-01 -2.894895557542832010e-01
-1.786652710624999372e+03 1.872037202613010543e-01 -2.913482093813981599e-01
-1.785610322812499589e+03 1.883347051638017966e-01 -2.932960997358815547e-01
-1.784567934999999807e+03 1.895899968963079552e-01 -2.953951190701986085e-01
-1.783525547187499569e+03 1.910150138805277176e-01 -2.976506443274030689e-01
-1.782483159374999786e+03 1.926615962569858675e-01 -3.000711514946299285e-01
-1.781440771562499549e+03 1.946676347933530560e-01 -3.027575466966966888e-01
-1.780398383749999539e+03 1.971460272306320705e-01 -3.059118768530635357e-01
-1.779355995937499756e+03 2.001117464651021582e-01 -3.096531577682456460e-01
-1.778313608124999973e+03 2.034980103520981909e-01 -3.140494385566951485e-01
-1.777271220312499509e+03 2.072428403772135774e-01 -3.191876871613343880e-01
-1.776228832499999726e+03 2.113797673983832393e-01 -3.251325631064342359e-01
-1.775186444687500170e+03 2.158519603940526332e-01 -3.317927375069585350e-01
-1.774144056874999706e+03 2.205277915600174221e-01 -3.390330370151597439e-01
-1.773101669062499923e+03 2.253565016988418046e-01 -3.467870988090492324e-01
-1.772059281250000140e+03 2.302788826395533450e-01 -3.549425665826777543e-01
-1.771016893437499903e+03 2.351610186077873754e-01 -3.634261948628453309e-01
-1.769974505625000120e+03 2.398953842068586861e-01 -3.722882999176018726e-01
-1.768932117812500110e+03 2.443703632867765818e-01 -3.815401218725303356e-01
-1.767889729999999872e+03 2.485427918690031046e-01 -3.912257897327365841e-01
-1.766847342187500089e+03 2.524438694279598772e-01 -4.014441446916936496e-01
-1.765804954374999625e+03 2.559986132049446583e-01 -4.122163831838336345e-01
-1.764762566562499842e+03 2.591808381825914109e-01 -4.236274258280952054e-01
-1.763720178750000059e+03 2.621432906728421441e-01 -4.357258382408639719e-01
-1.762677790937499822e+03 2.650237601284706201e-01 -4.485420970154717635e-01
-1.761635403124999812e+03 2.678019266045479352e-01 -4.620803149248832731e-01
-1.760593015312499574e+03 2.704730899874479011e-01 -4.763939178722561563e-01
-1.759550627499999791e+03 2.730525239623951550e-01 -4.915753543177566187e-01
-1.758508239687500009e+03 2.756414308510227729e-01 -5.076428962781014409e-01
-1.757465851874999544e+03 2.783018105431260825e-01 -5.245613842945703320e-01
-1.756423464062499761e+03 2.809371140473867490e-01 -5.422016454965855603e-01
-1.755381076249999978e+03 2.837670112156250868e-01 -5.605241613330037564e-01
-1.754338688437499968e+03 2.870209473788224441e-01 -5.795007747697721312e-01
-1.753296300624999731e+03 2.907263903719800591e-01 -5.991191267567969048e-01
-1.752253912812499721e+03 2.949584161277800098e-01 -6.195150786821502775e-01
-1.751211524999999938e+03 2.996542488432075713e-01 -6.406671551529596886e-01
-1.750169137187500155e+03 3.047249357003756765e-01 -6.625283149284855178e-01
-1.749126749374999690e+03 3.102176077283447242e-01 -6.851483475606646723e-01
-1.748084361562499907e+03 3.162705130529898101e-01 -7.085490386021946474e-01
-1.747041973749999897e+03 3.231442105989483227e-01 -7.329556521351303644e-01
-1.745999585937499660e+03 3.308752335638938669e-01 -7.585383504536730159e-01
-1.744957198124999877e+03 3.393983448202719799e-01 -7.852638705278051079e-01
-1.743914810312499867e+03 3.487239409347198671e-01 -8.129772926245858455e-01
-1.742872422500000084e+03 3.586041132307297152e-01 -8.415947257887942401e-01
-1.741830034687499619e+03 3.691011288381653710e-01 -8.712972152931203196e-01
-1.740787646874999837e+03 3.805522939007778271e-01 -9.023206167112237663e-01
-1.739745259062499827e+03 3.930992356979944868e-01 -9.348008866400239203e-01
-1.738702871249999816e+03 4.069627147642247977e-01 -9.689818740902436112e-01
-1.737660483437499579e+03 4.224809387877825340e-01 -1.005186927123006058e+00
-1.736618095624999569e+03 4.397190176296140729e-01 -1.043511993452711284e+00
-1.735575707812499786e+03 4.588903910926099283e-01 -1.084074950514476887e+00
-1.734533320000000003e+03 4.803969629616661186e-01 -1.127131539617625577e+00
-1.733490932187499538e+03 5.045010839646726364e-01 -1.173004293542453835e+00
-1.732448544374999756e+03 5.316086677315781106e-01 -1.222294672448237529e+00
-1.731406156562499518e+03 5.621346119761513327e-01 -1.275478395322572789e+00
-1.730363768749999508e+03 5.962257828326301690e-01 -1.332739451514022067e+00
-1.729321380937499725e+03 6.338739473697294624e-01 -1.394154643251561687e+00
-1.728278993124999488e+03 6.750637405727279994e-01 -1.459732364585146547e+00
-1.727236605312499933e+03 7.195291258689845426e-01 -1.529134921765315402e+00
-1.726194217500000150e+03 7.668771693673761547e-01 -1.601959609216838665e+00
-1.725151829687499912e+03 8.166630952639722940e-01 -1.677821021877836660e+00
-1.724109441874999902e+03 8.684125129022896017e-01 -1.756278609226770371e+00
-1.723067054062500119e+03 9.218106867917268410e-01 -1.837252670646189356e+00
-1.722024666250000109e+03 9.760988835156156895e-01 -1.920227087099874996e+00
-1.720982278437499872e+03 1.030610708023262045e+00 -2.004615512054334303e+00
-1.719939890625000089e+03 1.085173665296031320e+00 -2.090140811323351500e+00
-1.718897502812500079e+03 1.139781863952511243e+00 -2.176739964177565323e+00
-1.717855114999999842e+03 1.194491165472475691e+00 -2.264506538088023380e+00
-1.716812727187499831e+03 1.249475408276854660e+00 -2.353743005167939994e+00
-1.715770339374999821e+03 1.304751648327684421e+00 -2.444665308702330453e+00
-1.714727951562500039e+03 1.359539170008165598e+00 -2.536838860844532917e+00
-1.713685563750000256e+03 1.413245999477467318e+00 -2.629690884185812649e+00
-1.712643175937499791e+03 1.465405320539624467e+00 -2.722729846275577792e+00
-1.711600788125000008e+03 1.515416036282120515e+00 -2.815204809667368302e+00
-1.710558400312499771e+03 1.563058475096278377e+00 -2.906473122718915114e+00
-1.709516012499999761e+03 1.608245534331568027e+00 -2.996124525430135410e+00
-1.708473624687499978e+03 1.650049030225060331e+00 -3.083175696915493980e+00
-1.707431236874999740e+03 1.687207730535579930e+00 -3.166673608964646558e+00
-1.706388849062500185e+03 1.718615422216410948e+00 -3.245915400623790248e+00
-1.705346461249999493e+03 1.743487202003105585e+00 -3.320306782712385996e+00
-1.704304073437499937e+03 1.761355891378308280e+00 -3.389094213193446059e+00
-1.703261685625000155e+03 1.771799396109905000e+00 -3.451753358683522954e+00
-1.702219297812499690e+03 1.774728449586824519e+00 -3.507983820860733459e+00
-1.701176909999999907e+03 1.770079195381021764e+00 -3.557229709154647868e+00
-1.700134522187499670e+03 1.757699666316423492e+00 -3.599170567808771093e+00
-1.699092134374999887e+03 1.737716912639527100e+00 -3.633327798665123343e+00
-1.698049746562500104e+03 1.710335900540616016e+00 -3.659144895231264627e+00
-1.697007358749999639e+03 1.675728967716821005e+00 -3.676400438476248755e+00
-1.695964970937499857e+03 1.634317764598888001e+00 -3.685293547689558746e+00
-1.694922583124999846e+03 1.587053634487296749e+00 -3.686745575089201310e+00
-1.693880195312499609e+03 1.535080274640300502e+00 -3.681732420646803838e+00
-1.692837807499999826e+03 1.478920569198781010e+00 -3.670294652747238651e+00
-1.691795419687499589e+03 1.418628866460998950e+00 -3.652024576291205360e+00
-1.690753031874999806e+03 1.354255941488747172e+00 -3.626999437557570705e+00
-1.689710644062499568e+03 1.286371365454247684e+00 -3.595404292208693064e+00
-1.688668256249999558e+03 1.215966601314928175e+00 -3.557688286491386354e+00
-1.687625868437499776e+03 1.144166926901637460e+00 -3.514717545734868054e+00
-1.686583480624999311e+03 1.072297144420923942e+00 -3.467672731624175775e+00
-1.685541092812499528e+03 1.001050817465110265e+00 -3.417219863706692173e+00
-1.684498704999999745e+03 9.312308421192220242e-01 -3.363930723288335312e+00
-1.683456317187499735e+03 8.640604895292804954e-01 -3.308674698852828389e+00
-1.682413929374999725e+03 7.999080566716000318e-01 -3.251342373210406755e+00
-1.681371541562499488e+03 7.398885219897219923e-01 -3.192644338789296210e+00
-1.680329153749999932e+03 6.849183456940636239e-01 -3.133613359653971919e+00
-1.679286765937499922e+03 6.344740716436156891e-01 -3.074269563579115516e+00
-1.678244378124999685e+03 5.877413921107434991e-01 -3.013967614046977328e+00
-1.677201990312499674e+03 5.435714705659314694e-01 -2.951667662393509861e+00
-1.676159602499999892e+03 5.007496940499231997e-01 -2.886485196217918325e+00
-1.675117214687500109e+03 4.582238296329596006e-01 -2.817627164604529888e+00
-1.674074826874999644e+03 4.155019242898592702e-01 -2.744660334699212889e+00
-1.673032439062499861e+03 3.721078113696368317e-01 -2.667289068913776262e+00
-1.671990051250000079e+03 3.274050784155386196e-01 -2.585021288194179423e+00
-1.670947663437499841e+03 2.810391589734830831e-01 -2.497829997178893091e+00
-1.669905275625000058e+03 2.325413647518419225e-01 -2.405912907795194844e+00
-1.668862887812500048e+03 1.814000634696646408e-01 -2.309056433569206312e+00
-1.667820499999999811e+03 1.275520191892230149e-01 -2.207186514293056234e+00
-1.666778112187500028e+03 7.133197251334094657e-02 -2.100511309335059806e+00
-1.665735724374999563e+03 1.294069173803191405e-02 -1.989086959352707851e+00
-1.664693336562499780e+03 -4.778764973832822643e-02 -1.872915182713351001e+00
-1.663650948749999998e+03 -1.110141854965628061e-01 -1.752388860357007916e+00
-1.662608560937499988e+03 -1.764986843640418412e-01 -1.628003311785883866e+00
-1.661566173124999750e+03 -2.437297978376833374e-01 -1.500520420116814968e+00
-1.660523785312499740e+03 -3.125936733227536735e-01 -1.371005170413869934e+00
-1.659481397499999730e+03 -3.831358249989059161e-01 -1.240282180708831117e+00
-1.658439009687500175e+03 -4.550009559858080865e-01 -1.109411319769194826e+00
-1.657396621874999937e+03 -5.274997884348613386e-01 -9.796429958014828410e-01
-1.656354234062499927e+03 -5.997464668540609667e-01 -8.522143412511511418e-01
-1.655311846249999917e+03 -6.705337317239423722e-01 -7.285045809423689178e-01
-1.654269458437500134e+03 -7.392172041621486445e-01 -6.091214787179615175e-01
-1.653227070624999897e+03 -8.054783546403275762e-01 -4.945795923636681635e-01
-1.652184682812499886e+03 -8.683310727709033783e-01 -3.861651758525898037e-01
-1.651142295000000104e+03 -9.267327365124802263e-01 -2.849801321263146781e-01
-1.650099907187499639e+03 -9.796718780451347808e-01 -1.919254989259983890e-01
-1.649057519374999856e+03 -1.026382616947097093e+00 -1.079518819177870265e-01
-1.648015131562499846e+03 -1.066516878336179586e+00 -3.342904906715462449e-02
-1.646972743749999836e+03 -1.100166775538597541e+00 3.185635168390565236e-02
-1.645930355937499826e+03 -1.127784858247500521e+00 8.844409087452015372e-02
-1.644887968124999588e+03 -1.149187477052850070e+00 1.364590937207759702e-01
-1.643845580312499806e+03 -1.164190117433291372e+00 1.760771212399555585e-01
-1.642803192500000023e+03 -1.173300244989235352e+00 2.080918747365244903e-01
-1.641760804687499558e+03 -1.176901027941521516e+00 2.328468890379247480e-01
-1.640718416874999775e+03 -1.175878613850989574e+00 2.512570025109661098e-01
-1.639676029062499538e+03 -1.171077888770008846e+00 2.646724432349237821e-01
-1.638633641249999755e+03 -1.162754240770561553e+00 2.738623468258890581e-01
-1.637591253437499745e+03 -1.151257733184696708e+00 2.793391333292583600e-01
-1.636548865624999735e+03 -1.136781908081341053e+00 2.814661508317088390e-01
-1.635506477812499952e+03 -1.119483872333177255e+00 2.809978643770230100e-01
-1.634464089999999942e+03 -1.099630884119492835e+00 2.786981370000928271e-01
-1.633421702187499932e+03 -1.077634911018162667e+00 2.750396211560734439e-01
-1.632379314375000149e+03 -1.054028305160431778e+00 2.705194987899690595e-01
-1.631336926562499684e+03 -1.029101338939299559e+00 2.655253089559164170e-01
-1.630294538749999901e+03 -1.003243448348849931e+00 2.606653729398868413e-01
-1.629252150937499891e+03 -9.769128076277177053e-01 2.565508223527999676e-01
-1.628209763125000109e+03 -9.504706191485459144e-01 2.532813098055836654e-01
-1.627167375312499871e+03 -9.238589778935721863e-01 2.504409381113774091e-01
-1.626124987499999861e+03 -8.970180068715143396e-01 2.478346769761791968e-01
-1.625082599687499851e+03 -8.699818796777420982e-01 2.454785049640089145e-01
-1.624040211874999613e+03 -8.424689822948795426e-01 2.431920888943623626e-01
-1.622997824062499831e+03 -8.141689375554105323e-01 2.404948880719200710e-01
-1.621955436249999821e+03 -7.850315709096234995e-01 2.368345012266965810e-01
-1.620913048437499810e+03 -7.551670657166313916e-01 2.320153415034193478e-01
-1.619870660624999573e+03 -7.242951690649014340e-01 2.258448534430510801e-01
-1.618828272812499563e+03 -6.919579170294831716e-01 2.180058954191636533e-01
-1.617785884999999780e+03 -6.580692291353020806e-01 2.082248867624254540e-01
-1.616743497187499997e+03 -6.227744317377412742e-01 1.962881318886628146e-01
-1.615701109374999760e+03 -5.863044672048712824e-01 1.821975050544671626e-01
-1.614658721562499750e+03 -5.492050521849012323e-01 1.663830328117320290e-01
-1.613616333749999740e+03 -5.121052977345211810e-01 1.492622396639811666e-01
-1.612573945937499957e+03 -4.754569826654908016e-01 1.311540064785836346e-01
-1.611531558124999947e+03 -4.396099032577219790e-01 1.122840909534272569e-01
-1.610489170312499937e+03 -4.048226490808573552e-01 9.264320261679273583e-02
-1.609446782499999927e+03 -3.713100831931195334e-01 7.243684841957066800e-02
-1.608404394687500144e+03 -3.392732821160712176e-01 5.195057572772016768e-02
-1.607362006874999906e+03 -3.089289539177783039e-01 3.143859126374332069e-02
-1.606319619062500124e+03 -2.804216731253436623e-01 1.123708677120391006e-02
-1.605277231249999659e+03 -2.537938217829754373e-01 -8.355409605665647249e-03
-1.604234843437499876e+03 -2.292508970241164679e-01 -2.704343326436732184e-02
-1.603192455625000093e+03 -2.070865877313137760e-01 -4.467693218297554003e-02
-1.602150067812499628e+03 -1.873355024237289557e-01 -6.132019427632227210e-02
-1.601107679999999846e+03 -1.697613132349455600e-01 -7.706036714050548686e-02
-1.600065292187499836e+03 -1.541379707461153215e-01 -9.182312543570195218e-02
-1.599022904374999825e+03 -1.402353095547377027e-01 -1.055952951637838949e-01
-1.597980516562500043e+03 -1.277143290559613897e-01 -1.183688127532881856e-01
-1.596938128749999578e+03 -1.164142462544967838e-01 -1.299256507624869106e-01
-1.595895740937499795e+03 -1.063627976068386716e-01 -1.400569954335545431e-01
-1.594853353124999785e+03 -9.753828060707109282e-02 -1.487800596184061797e-01
-1.593810965312499548e+03 -8.971854363657245923e-02 -1.562792416841595200e-01
-1.592768577499999765e+03 -8.258705668959391566e-02 -1.626534071751284671e-01
-1.591726189687499755e+03 -7.584109802532619515e-02 -1.680567910674585497e-01
-1.590683801874999745e+03 -6.928404505429545945e-02 -1.727463662769074260e-01
-1.589641414062499734e+03 -6.287234341870595600e-02 -1.769062162718911813e-01
-1.588599026249999952e+03 -5.658402799691622520e-02 -1.806829969844786776e-01
-1.587556638437499942e+03 -5.045431215878447978e-02 -1.840715309190619764e-01
-1.586514250624999931e+03 -4.463477242830719838e-02 -1.868696379654649908e-01
-1.585471862812500149e+03 -3.932067244986692245e-02 -1.890666558698001765e-01
-1.584429474999999911e+03 -3.452221431074494612e-02 -1.908950861337254667e-01
-1.583387087187499901e+03 -3.008300100381824937e-02 -1.925907803869708612e-01
-1.582344699375000118e+03 -2.585676278710732565e-02 -1.942593948182559094e-01
-1.581302311562499881e+03 -2.178345193372098823e-02 -1.959319281481014807e-01
-1.580259923750000098e+03 -1.782379396662328586e-02 -1.975996925664731951e-01
-1.579217535937499633e+03 -1.397438701317324679e-02 -1.991390028404931289e-01
-1.578175148124999851e+03 -1.024866544037987548e-02 -2.005003199753113141e-01
-1.577132760312500068e+03 -6.486469917118132221e-03 -2.018113417890465278e-01
-1.576090372499999603e+03 -2.533581147367500175e-03 -2.031406837035165391e-01
-1.575047984687499820e+03 1.711556741407976173e-03 -2.045221463657346250e-01
-1.574005596874999583e+03 6.367259082023413348e-03 -2.060615610936077646e-01
-1.572963209062499800e+03 1.145965633223908382e-02 -2.078604518365238518e-01
-1.571920821250000017e+03 1.696033583201804473e-02 -2.099205103505467074e-01
-1.570878433437499552e+03 2.282948364209744924e-02 -2.121376612766267267e-01
-1.569836045624999770e+03 2.900832668565614392e-02 -2.143924270427622070e-01
-1.568793657812499760e+03 3.540518186593812067e-02 -2.165013388349343315e-01
-1.567751269999999522e+03 4.188301502388253050e-02 -2.182717528269929874e-01
-1.566708882187499739e+03 4.830784509145376326e-02 -2.196938160823508068e-01
-1.565666494374999957e+03 5.471392522626034732e-02 -2.209266407945822130e-01
-1.564624106562499946e+03 6.126600824060288164e-02 -2.221120338578690956e-01
-1.563581718749999936e+03 6.809117882585506709e-02 -2.232910133384500562e-01
-1.562539330937500154e+03 7.519266119261600045e-02 -2.244150076673784577e-01
-1.561496943124999916e+03 8.244575301747446294e-02 -2.253703534570334066e-01
-1.560454555312499906e+03 8.963033314107479721e-02 -2.260274239689833153e-01
-1.559412167500000123e+03 9.657303801105103502e-02 -2.264255571402887246e-01
-1.558369779687499886e+03 1.031558858551896996e-01 -2.265937277068778288e-01
-1.557327391874999876e+03 1.092401174181817786e-01 -2.264565978713246608e-01
-1.556285004062499866e+03 1.148238954208815055e-01 -2.261562140862573844e-01
-1.555242616249999855e+03 1.200253945287334811e-01 -2.259232565664803793e-01
-1.554200228437500073e+03 1.248577592236194828e-01 -2.258455647431250879e-01
-1.553157840624999608e+03 1.292175430801875136e-01 -2.259426062327100915e-01
-1.552115452812499825e+03 1.330192927475335740e-01 -2.262672018194275825e-01
-1.551073065000000042e+03 1.361716407121139893e-01 -2.268777174780609029e-01
-1.550030677187499577e+03 1.386333111406904128e-01 -2.277404117062198086e-01
-1.548988289374999795e+03 1.405146364325333130e-01 -2.288447351449710010e-01
-1.547945901562500012e+03 1.418733060192723106e-01 -2.301828601223747106e-01
-1.546903513749999775e+03 1.427112817658425237e-01 -2.317308129888649981e-01
-1.545861125937499764e+03 1.430684113484783637e-01 -2.334871114631949796e-01
-1.544818738124999527e+03 1.430478091738476010e-01 -2.353824695859614291e-01
-1.543776350312499744e+03 1.427579399201888699e-01 -2.373365295307803824e-01
-1.542733962500000189e+03 1.422986665647188731e-01 -2.393034528582720921e-01
-1.541691574687499724e+03 1.417858323388081487e-01 -2.412436572464430606e-01
-1.540649186874999941e+03 1.413119500641168702e-01 -2.431045443898693370e-01
-1.539606799062499704e+03 1.410050037293530678e-01 -2.449455834412967714e-01
-1.538564411249999921e+03 1.408846450934167216e-01 -2.468129410307372817e-01
-1.537522023437499911e+03 1.409892639370550482e-01 -2.486309175834744145e-01
-1.536479635625000128e+03 1.413016117746719313e-01 -2.503157003055055951e-01
-1.535437247812499891e+03 1.416344220043946334e-01 -2.517580761487420160e-01
-1.534394859999999881e+03 1.418141774666319133e-01 -2.527957450189796673e-01
-1.533352472187499870e+03 1.418758121388870308e-01 -2.533653820539507051e-01
-1.532310084375000088e+03 1.419678002253480786e-01 -2.534817283074503602e-01
-1.531267696562499850e+03 1.420819744984900823e-01 -2.531226384742125135e-01
-1.530225308749999840e+03 1.422606650023151009e-01 -2.523088109122219591e-01
-1.529182920937499830e+03 1.425777829406988662e-01 -2.510084251581624071e-01
-1.528140533125000047e+03 1.430121407789735066e-01 -2.492814743976079772e-01
-1.527098145312499810e+03 1.436099365272882344e-01 -2.473144980522744285e-01
-1.526055757499999800e+03 1.444149361274190968e-01 -2.452183503353443095e-01
-1.525013369687500017e+03 1.453791795113061613e-01 -2.430612063190508154e-01
-1.523970981874999552e+03 1.464140292922126996e-01 -2.409165856315027832e-01
-1.522928594062499769e+03 1.475004824008838145e-01 -2.389077226253454589e-01
-1.521886206249999759e+03 1.486753346093281358e-01 -2.371359677795213949e-01
-1.520843818437499749e+03 1.499733783620758043e-01 -2.357077843592167710e-01
-1.519801430624999966e+03 1.515421900336659244e-01 -2.348196690748388660e-01
-1.518759042812499729e+03 1.534165842556135528e-01 -2.345050723800160275e-01
-1.517716654999999946e+03 1.555539927496376040e-01 -2.347185267852970325e-01
-1.516674267187500163e+03 1.579889684164943464e-01 -2.355750048081895198e-01
-1.515631879374999698e+03 1.607528803040023657e-01 -2.370923576328353988e-01
-1.514589491562499916e+03 1.638065446240583312e-01 -2.391394170992906520e-01
-1.513547103749999678e+03 1.670542276125294989e-01 -2.415674483722186627e-01
-1.512504715937499896e+03 1.705119113820931787e-01 -2.442489367183682536e-01
-1.511462328124999885e+03 1.741457266704311002e-01 -2.470989030200309577e-01
-1.510419940312500103e+03 1.778510200191830426e-01 -2.499755907234234575e-01
-1.509377552499999865e+03 1.815350982686750325e-01 -2.527962403682084136e-01
-1.508335164687499855e+03 1.851156374067610688e-01 -2.556063471211899585e-01
-1.507292776874999845e+03 1.886153270464906995e-01 -2.583454514913105515e-01
-1.506250389062500062e+03 1.921380958296680375e-01 -2.609096887380822904e-01
-1.505208001249999597e+03 1.957473570998114476e-01 -2.632896376204306721e-01
-1.504165613437499815e+03 1.993839455422211082e-01 -2.654463313496143728e-01
-1.503123225624999804e+03 2.029500519859681607e-01 -2.672617179221929429e-01
-1.502080837812499567e+03 2.062680407289280982e-01 -2.686194580068944071e-01
-1.501038449999999784e+03 2.091502658387827951e-01 -2.694685124927798658e-01
-1.499996062187499774e+03 2.115751769207435962e-01 -2.697931183288480028e-01
-1.498953674374999991e+03 2.135428512575346660e-01 -2.695694610303090433e-01
-1.497911286562499527e+03 2.150985357849278246e-01 -2.687862718454608335e-01
-1.496868898749999744e+03 2.162519335777747242e-01 -2.674555305664698679e-01
-1.495826510937499961e+03 2.169591753280328550e-01 -2.655999076165725392e-01
-1.494784123124999951e+03 2.172557885367615016e-01 -2.631934328580481375e-01
-1.493741735312499713e+03 2.172237114691871473e-01 -2.603210785324229226e-01
-1.492699347499999931e+03 2.168796658644769337e-01 -2.571259338206752787e-01
-1.491656959687499921e+03 2.162305620265087824e-01 -2.536943726955899203e-01
-1.490614571875000138e+03 2.153458159914140302e-01 -2.501863856613567028e-01
-1.489572184062499900e+03 2.141856298080210275e-01 -2.467366438804285689e-01
-1.488529796249999890e+03 2.127183145772372774e-01 -2.434859457136975547e-01
-1.487487408437499653e+03 2.110001926595035382e-01 -2.405644802065067811e-01
-1.486445020624999870e+03 2.091112547649664200e-01 -2.380745290226380095e-01
-1.485402632812499860e+03 2.071651327624526862e-01 -2.360776704272140314e-01
-1.484360244999999850e+03 2.052649047094581014e-01 -2.345392162162508454e-01
-1.483317857187499840e+03 2.035269138436995584e-01 -2.334973794252562518e-01
-1.482275469374999602e+03 2.019015731194071239e-01 -2.329491782659730004e-01
-1.481233081562499819e+03 2.002826953869730753e-01 -2.328497186311560274e-01
-1.480190693750000037e+03 1.986609833213671406e-01 -2.331655078834462269e-01
-1.479148305937499572e+03 1.969636437758416903e-01 -2.337948116448394786e-01
-1.478105918124999789e+03 1.951702161970120253e-01 -2.347339381073869913e-01
-1.477063530312500006e+03 1.933103040804354800e-01 -2.360172979204877008e-01
-1.476021142499999542e+03 1.914360362907540358e-01 -2.376235774495683017e-01
-1.474978754687499759e+03 1.896198021387727750e-01 -2.395854983257130200e-01
-1.473936366874999749e+03 1.879897958817025039e-01 -2.419516192327880733e-01
-1.472893979062499966e+03 1.866422717413486199e-01 -2.446951809065992522e-01
-1.471851591250000183e+03 1.855826891073296681e-01 -2.477816996259462334e-01
-1.470809203437499718e+03 1.847808209938202884e-01 -2.511556700606716874e-01
-1.469766815624999936e+03 1.842403069457067832e-01 -2.547733701232985370e-01
-1.468724427812499925e+03 1.839694546181198931e-01 -2.584866896675916959e-01
-1.467682039999999688e+03 1.838593365733186269e-01 -2.620335345715043562e-01
-1.466639652187499905e+03 1.837879980006489611e-01 -2.652703580633041791e-01
-1.465597264374999895e+03 1.836060853882180155e-01 -2.680546995282296896e-01
-1.464554876562500112e+03 1.832016725261358114e-01 -2.703034093198453114e-01
-1.463512488749999875e+03 1.826510935619641562e-01 -2.720468750958845439e-01
-1.462470100937500092e+03 1.820460667425436718e-01 -2.733261128579281274e-01
-1.461427713124999855e+03 1.814702782534980130e-01 -2.742456722676357983e-01
-1.460385325312499845e+03 1.810755549955025967e-01 -2.748848902662218152e-01
-1.459342937500000062e+03 1.809278610254337893e-01 -2.752438330702844937e-01
-1.458300549687499824e+03 1.809953986747257215e-01 -2.752512407410817596e-01
-1.457258161874999814e+03 1.812143805888803139e-01 -2.748665971701214072e-01
-1.456215774062500032e+03 1.815615722612229643e-01 -2.741296505959701091e-01
-1.455173386249999794e+03 1.821382126519025535e-01 -2.730929477901941627e-01
-1.454130998437500011e+03 1.830391191460999933e-01 -2.719211251426331688e-01
-1.453088610624999546e+03 1.842931462703821521e-01 -2.707491087031206334e-01
-1.452046222812499764e+03 1.859114441185744371e-01 -2.696256357505316670e-01
-1.451003835000000208e+03 1.878431173581512348e-01 -2.686038936697533464e-01
-1.449961447187499516e+03 1.900674991195585029e-01 -2.676655890961951445e-01
-1.448919059374999961e+03 1.926749941768884367e-01 -2.668759625393024582e-01
-1.447876671562499723e+03 1.957346462296967460e-01 -2.662957834601380469e-01
-1.446834283749999940e+03 1.992050199204299654e-01 -2.658969698023086470e-01
-1.445791895937499930e+03 2.028960614179003419e-01 -2.656086037796221433e-01
-1.444749508124999693e+03 2.065924301964752741e-01 -2.653287315243204048e-01
-1.443707120312499910e+03 2.101333511846229796e-01 -2.650445542119842512e-01
-1.442664732499999900e+03 2.133861591835937987e-01 -2.647228726825461842e-01
-1.441622344687499663e+03 2.163371330148099181e-01 -2.643428970384320009e-01
-1.440579956874999880e+03 2.189518240394009163e-01 -2.639236190330855325e-01
-1.439537569062499870e+03 2.211059604228245989e-01 -2.634443370291418840e-01
-1.438495181249999860e+03 2.227183084581123018e-01 -2.628556481525126109e-01
-1.437452793437499849e+03 2.236819151389336513e-01 -2.620605622313800231e-01
-1.436410405625000067e+03 2.238507643983036477e-01 -2.609794821143626153e-01
-1.435368017812499829e+03 2.231061224365950835e-01 -2.594798657673816900e-01
-1.434325629999999819e+03 2.213371749447566872e-01 -2.573974808907638079e-01
-1.433283242187500036e+03 2.184443204582729170e-01 -2.546933149751702818e-01
-1.432240854374999572e+03 2.144617064856709221e-01 -2.514163371980858708e-01
-1.431198466562499789e+03 2.094603359030486334e-01 -2.475355663761568958e-01
-1.430156078750000006e+03 2.034856320801518570e-01 -2.430325094905802785e-01
-1.429113690937499769e+03 1.966650453979834345e-01 -2.380002141002892924e-01
-1.428071303124999986e+03 1.892188585643879428e-01 -2.326001858582240345e-01
-1.427028915312499521e+03 1.814507194050419825e-01 -2.269856089796413734e-01
-1.425986527499999966e+03 1.736043524251834336e-01 -2.212617596378413376e-01
-1.424944139687500183e+03 1.658557320989125505e-01 -2.156188441004327772e-01
-1.423901751874999718e+03 1.584141017915440819e-01 -2.102891539061431114e-01
-1.422859364062499935e+03 1.514237199790429977e-01 -2.054314211051538885e-01
-1.421816976249999698e+03 1.449593380230894957e-01 -2.011132734521215715e-01
-1.420774588437499915e+03 1.391188426641115916e-01 -1.973172226747157421e-01
-1.419732200624999905e+03 1.339857359404334480e-01 -1.940128460795192966e-01
-1.418689812812499667e+03 1.297117000757994631e-01 -1.912784008557558701e-01
-1.417647424999999885e+03 1.264649525820454035e-01 -1.892014527118439371e-01
-1.416605037187499875e+03 1.243047797066123838e-01 -1.877850594047925370e-01
-1.415562649374999637e+03 1.232291247703040660e-01 -1.870524564133597967e-01
-1.414520261562499854e+03 1.230829592625558855e-01 -1.869818486796288592e-01
-1.413477873749999844e+03 1.237812267510099706e-01 -1.875097090789885068e-01
-1.412435485937499834e+03 1.253855163100575931e-01 -1.885729241850226945e-01
-1.411393098124999824e+03 1.278177469583050285e-01 -1.901233264387559574e-01
-1.410350710312500041e+03 1.309654741223340024e-01 -1.921172362845232351e-01
-1.409308322499999804e+03 1.347425992971561515e-01 -1.945006555804964510e-01
-1.408265934687499794e+03 1.389369889986834250e-01 -1.971458400830540247e-01
-1.407223546875000011e+03 1.432576513904176840e-01 -1.998890802082247120e-01
-1.406181159062500001e+03 1.474844640746396929e-01 -2.025751863862550739e-01
-1.405138771249999763e+03 1.514474592360054994e-01 -2.050006661427975496e-01
-1.404096383437499753e+03 1.550649180337995425e-01 -2.070799892195446801e-01
-1.403053995624999970e+03 1.583617118219309283e-01 -2.088255603991329146e-01
-1.402011607812500188e+03 1.612989133648365658e-01 -2.102678461153407452e-01
-1.400969219999999950e+03 1.638227836136580129e-01 -2.114164468057061486e-01
-1.399926832187499940e+03 1.658578891056534943e-01 -2.121847905104629617e-01
-1.398884444375000157e+03 1.673348918912765659e-01 -2.124824153011549699e-01
-1.397842056562499693e+03 1.682482994321669034e-01 -2.123586309042824471e-01
-1.396799668749999910e+03 1.685454166738349635e-01 -2.118855650571858096e-01
-1.395757280937500127e+03 1.682668345038639268e-01 -2.110898264997079776e-01
-1.394714893124999890e+03 1.675107605887586892e-01 -2.100079551196459005e-01
-1.393672505312499879e+03 1.663930622261589887e-01 -2.087183105562149532e-01
-1.392630117499999642e+03 1.650319469936418759e-01 -2.072724850067680091e-01
-1.391587729687499859e+03 1.634689301542454343e-01 -2.056403344578972281e-01
-1.390545341875000076e+03 1.617579169448034315e-01 -2.038786117669861564e-01
-1.389502954062499839e+03 1.600222426089489558e-01 -2.021209443475832923e-01
-1.388460566249999829e+03 1.583121313880528069e-01 -2.003980186250854945e-01
-1.387418178437499591e+03 1.564796786645085147e-01 -1.986229742931555908e-01
-1.386375790624999809e+03 1.544207935968036072e-01 -1.968240508932684596e-01
-1.385333402812499799e+03 1.521641586352713849e-01 -1.950782070382790501e-01
-1.384291015000000016e+03 1.497776126758401383e-01 -1.933636681126761347e-01
-1.383248627187499778e+03 1.473433562942032538e-01 -1.915862586596819295e-01
-1.382206239374999768e+03 1.448883589173302344e-01 -1.896434777341355626e-01
-1.381163851562499758e+03 1.424848748182490354e-01 -1.875732445725832864e-01
-1.380121463750000203e+03 1.403192714523830431e-01 -1.854675485587271577e-01
-1.379079075937499965e+03 1.385472261229515334e-01 -1.834172109953770835e-01
-1.378036688124999955e+03 1.371515776640655493e-01 -1.814720829764142063e-01
-1.376994300312499945e+03 1.360682752168418386e-01 -1.796838892314687464e-01
-1.375951912499999708e+03 1.352614099742980025e-01 -1.780961309670641146e-01
-1.374909524687499925e+03 1.347496160736774973e-01 -1.766790646052261438e-01
-1.373867136874999915e+03 1.347252378138860951e-01 -1.754721077463128331e-01
-1.372824749062500132e+03 1.352923264324029928e-01 -1.745414276313118074e-01
-1.371782361249999667e+03 1.362374369827674958e-01 -1.738518171355974140e-01
-1.370739973437499884e+03 1.374097710593439881e-01 -1.732738753285239519e-01
-1.369697585624999874e+03 1.387570521787676869e-01 -1.726701498504797372e-01
-1.368655197812499864e+03 1.401577227722362318e-01 -1.719715703415591879e-01
-1.367612809999999854e+03 1.416338665740529690e-01 -1.711634786896187865e-01
-1.366570422187499844e+03 1.433890652678754818e-01 -1.703493034956267693e-01
-1.365528034374999834e+03 1.455576567128354648e-01 -1.696758801817780660e-01
-1.364485646562500051e+03 1.481633187240002369e-01 -1.693055451168352377e-01
-1.363443258749999814e+03 1.510980820294929305e-01 -1.693149482767521696e-01
-1.362400870937499803e+03 1.540751277322173762e-01 -1.695919305327710513e-01
-1.361358483124999566e+03 1.567833062967412816e-01 -1.699153181065823914e-01
-1.360316095312499783e+03 1.590110040992444296e-01 -1.700863968367700985e-01
-1.359273707500000000e+03 1.607297783826485971e-01 -1.700356236633578655e-01
-1.358231319687499763e+03 1.619234014680525913e-01 -1.698062501009476311e-01
-1.357188931875000208e+03 1.625476214446341383e-01 -1.693501598785124573e-01
-1.356146544062499970e+03 1.627402091460851963e-01 -1.686204384454027816e-01
-1.355104156249999960e+03 1.626018599304074330e-01 -1.677062844163356992e-01
-1.354061768437500177e+03 1.620946885049259212e-01 -1.666521952537126650e-01
-1.353019380624999712e+03 1.611170730076297575e-01 -1.654222061861651549e-01
-1.351976992812499930e+03 1.595569807651086580e-01 -1.639700325378799506e-01
-1.350934604999999692e+03 1.574582819780551146e-01 -1.623452894646801592e-01
-1.349892217187499909e+03 1.549077629503273767e-01 -1.605934462795014783e-01
-1.348849829375000127e+03 1.519663165190051624e-01 -1.587017797461373059e-01
-1.347807441562499889e+03 1.487297578537705722e-01 -1.566762322590673218e-01
-1.346765053749999879e+03 1.453957957208413809e-01 -1.546370466878493610e-01
-1.345722665937499642e+03 1.422526222398928231e-01 -1.526983794289134000e-01
-1.344680278124999859e+03 1.394914444780164242e-01 -1.509151307225586047e-01
-1.343637890312499849e+03 1.370986714258851658e-01 -1.493211241484347640e-01
-1.342595502499999611e+03 1.351058328803839415e-01 -1.479928788210491952e-01
-1.341553114687499829e+03 1.336457801354491437e-01 -1.470938621114499800e-01
-1.340510726874999818e+03 1.327421972041086251e-01 -1.466831283241438466e-01
-1.339468339062499808e+03 1.323139753529368468e-01 -1.467002782731633148e-01
-1.338425951249999798e+03 1.321754569469921481e-01 -1.470093755271727476e-01
-1.337383563437499788e+03 1.321680650091305864e-01 -1.475030019992271957e-01
-1.336341175624999778e+03 1.322447152809741455e-01 -1.480947497846726579e-01
-1.335298787812499768e+03 1.323603423297973480e-01 -1.486289283423904428e-01
-1.334256399999999758e+03 1.324487269902660525e-01 -1.490385848250251610e-01
-1.333214012187500202e+03 1.323584662825963432e-01 -1.493053702565698138e-01
-1.332171624374999965e+03 1.320333032108030324e-01 -1.493360498223713917e-01
-1.331129236562500182e+03 1.315148769728022859e-01 -1.490404860903094819e-01
-1.330086848750000172e+03 1.308251669729819100e-01 -1.483914663531736844e-01
-1.329044460937499935e+03 1.300032713875735879e-01 -1.474443016620708147e-01
-1.328002073124999924e+03 1.290342929653657544e-01 -1.463039913887055343e-01
-1.326959685312499687e+03 1.277782169700201753e-01 -1.449768427081044586e-01
-1.325917297499999904e+03 1.260653670551946937e-01 -1.434131976019258903e-01
-1.324874909687500121e+03 1.238800507704044124e-01 -1.416485198129037448e-01
-1.323832521874999884e+03 1.211497150015994478e-01 -1.396217208106387275e-01
-1.322790134062499874e+03 1.178978295226957712e-01 -1.372623033287351524e-01
-1.321747746249999864e+03 1.143346501431308088e-01 -1.346525326588373650e-01
-1.320705358437499854e+03 1.106917441764754678e-01 -1.319528122381347368e-01
-1.319662970625000071e+03 1.071362702575190257e-01 -1.293250502150786740e-01
-1.318620582812499606e+03 1.036743876768853878e-01 -1.268826767341520723e-01
-1.317578194999999823e+03 1.002755940457070172e-01 -1.245534165925644560e-01
-1.316535807187499813e+03 9.693746545872808373e-02 -1.222389062951716870e-01
-1.315493419374999803e+03 9.372095330380530998e-02 -1.200417276862224408e-01
-1.314451031562499793e+03 9.064208864700909474e-02 -1.179938527267598153e-01
-1.313408643749999783e+03 8.766221677040243743e-02 -1.160728762116444435e-01
-1.312366255937499773e+03 8.483959525760942366e-02 -1.143336952274397467e-01
-1.311323868124999763e+03 8.226572935805048781e-02 -1.128353149636092539e-01
-1.310281480312499980e+03 7.986817661198804263e-02 -1.115337180274375284e-01
-1.309239092499999970e+03 7.750878339804874451e-02 -1.103187664678855345e-01
-1.308196704687499960e+03 7.509937366392412106e-02 -1.091613649627016236e-01
-1.307154316875000177e+03 7.257316742163601175e-02 -1.080600385798294871e-01
-1.306111929062499939e+03 6.985569208180877898e-02 -1.069540409681788012e-01
-1.305069541249999929e+03 6.689179927768862388e-02 -1.058239932354457791e-01
-1.304027153437500147e+03 6.368704058001241342e-02 -1.047047735418181330e-01
-1.302984765624999682e+03 6.042030082684979320e-02 -1.036602699212043482e-01
-1.301942377812499899e+03 5.720020371795533215e-02 -1.027104124405204405e-01
-1.300899989999999889e+03 5.410016558808489195e-02 -1.018084240204751162e-01
-1.299857602187499879e+03 5.140025864066135458e-02 -1.009800589621291517e-01
-1.298815214374999869e+03 4.928783273772851387e-02 -1.003148436168936342e-01
-1.297772826562499858e+03 4.790721041306858496e-02 -9.986755107983878721e-02
-1.296730438749999848e+03 4.744651347439755168e-02 -9.970363545960340967e-02
-1.295688050937499838e+03 4.801773255804198809e-02 -9.992223209752307267e-02
-1.294645663124999828e+03 4.963806432969507937e-02 -1.006575849686305174e-01
-1.293603275312499818e+03 5.214704593248045694e-02 -1.018734468357310047e-01
-1.292560887499999581e+03 5.533678210884904886e-02 -1.034242666887447148e-01
-1.291518499687499798e+03 5.900429495344986647e-02 -1.052822147457545404e-01
-1.290476111874999788e+03 6.313782839815139381e-02 -1.074969799297404716e-01
-1.289433724062499778e+03 6.767065859939129513e-02 -1.100821053836516794e-01
-1.288391336249999767e+03 7.231356854559523040e-02 -1.128738446199389761e-01
-1.287348948437499985e+03 7.695601708997668045e-02 -1.156647029274222166e-01
-1.286306560624999975e+03 8.152226529136748223e-02 -1.183531862496474824e-01
-1.285264172812500192e+03 8.573400516707471719e-02 -1.208386582123776171e-01
-1.284221784999999954e+03 8.914032999576514127e-02 -1.229553795578131187e-01
-1.283179397187499944e+03 9.152997773913658375e-02 -1.246045600121965802e-01
-1.282137009374999934e+03 9.284670325624765075e-02 -1.257864464136186633e-01
-1.281094621562500151e+03 9.304040193320108065e-02 -1.265291286312347496e-01
-1.280052233749999914e+03 9.205072695213076250e-02 -1.268569835819894076e-01
-1.279009845937499904e+03 8.979881187931004760e-02 -1.267602180779396903e-01
-1.277967458124999894e+03 8.638646343672261307e-02 -1.262279466135654005e-01
-1.276925070312500111e+03 8.207936955872882634e-02 -1.253939240585036918e-01
-1.275882682499999873e+03 7.712296774816858325e-02 -1.244507335149486332e-01
-1.274840294687499863e+03 7.155553290343609485e-02 -1.233780651733112493e-01
-1.273797906874999853e+03 6.539938046074306177e-02 -1.221492359725440263e-01
-1.272755519062499616e+03 5.889764324576871046e-02 -1.208684588002967436e-01
-1.271713131249999833e+03 5.242807668057574561e-02 -1.196195886091026700e-01
-1.270670743437499823e+03 4.629966300053503514e-02 -1.184843280136357174e-01
-1.269628355624999813e+03 4.076358279563386394e-02 -1.175111716535553602e-01
-1.268585967812499803e+03 3.618957512213027278e-02 -1.168081117174999128e-01
-1.267543579999999793e+03 3.291500468688438041e-02 -1.164465496893134638e-01
-1.266501192187499782e+03 3.114698833537896464e-02 -1.164553596088399173e-01
-1.265458804374999772e+03 3.098977569244314861e-02 -1.168252385259102993e-01
-1.264416416562499990e+03 3.232628006328934489e-02 -1.174397981876227487e-01
-1.263374028749999979e+03 3.507626584035306028e-02 -1.182628202242484300e-01
-1.262331640937499969e+03 3.910134559640150026e-02 -1.192562558099063835e-01
-1.261289253125000187e+03 4.428477377765142192e-02 -1.204207105277867590e-01
-1.260246865312499949e+03 5.043349144595193206e-02 -1.218379503965880267e-01
-1.259204477499999939e+03 5.705710662502661706e-02 -1.234216632217801785e-01
-1.258162089687499929e+03 6.377677141912718728e-02 -1.250263751288901715e-01
-1.257119701874999919e+03 7.040978301427713859e-02 -1.266644505514985808e-01
-1.256077314062499909e+03 7.677996741957950066e-02 -1.282887783609414634e-01
-1.255034926249999899e+03 8.266095169853600322e-02 -1.297767947766690633e-01
-1.253992538437499888e+03 8.793193841254649812e-02 -1.310074022375019853e-01
-1.252950150624999878e+03 9.256030840337983734e-02 -1.318505638969583449e-01
-1.251907762812499868e+03 9.650134673586709122e-02 -1.322193579995934176e-01
-1.250865374999999858e+03 9.969411558376230220e-02 -1.320987911300815776e-01
-1.249822987187499848e+03 1.019575174750743940e-01 -1.314908207999190004e-01
-1.248780599374999838e+03 1.031610910994815028e-01 -1.304345622809941763e-01
-1.247738211562499828e+03 1.034312233997263797e-01 -1.291582818636788088e-01
-1.246695823749999818e+03 1.028710087079563879e-01 -1.278873066864661678e-01
-1.245653435937499808e+03 1.016062696512653463e-01 -1.267204552565154296e-01
-1.244611048124999797e+03 9.983474719002387310e-02 -1.257103147539479215e-01
-1.243568660312499787e+03 9.776992444123799864e-02 -1.248592293256300528e-01
-1.242526272499999550e+03 9.562768249596174941e-02 -1.241896877420415601e-01
-1.241483884687499767e+03 9.345668203563291254e-02 -1.236710230864971893e-01
-1.240441496874999984e+03 9.129603605063260630e-02 -1.231882187451236593e-01
-1.239399109062499974e+03 8.929531739139814905e-02 -1.226853616440023720e-01
-1.238356721249999964e+03 8.751816650985001778e-02 -1.221294284929375640e-01
-1.237314333437499954e+03 8.592592507434282378e-02 -1.214637074414609413e-01
-1.236271945624999944e+03 8.450666285692723378e-02 -1.206727483762971009e-01
-1.235229557812500161e+03 8.333089413653393951e-02 -1.197423457072092773e-01
-1.234187169999999924e+03 8.249687609409822597e-02 -1.186872579119277460e-01
-1.233144782187499914e+03 8.216201922745851316e-02 -1.175719612720728807e-01
-1.232102394374999903e+03 8.241420620346900927e-02 -1.164090456978854465e-01
-1.231060006562500121e+03 8.310017283463796978e-02 -1.152337109979722773e-01
-1.230017618749999883e+03 8.410802884400644941e-02 -1.140503572039160002e-01
-1.228975230937499873e+03 8.539189812442977978e-02 -1.129329522165853639e-01
-1.227932843124999863e+03 8.676775973919453877e-02 -1.119043101434462895e-01
-1.226890455312499626e+03 8.805272912672605645e-02 -1.109092502891284859e-01
-1.225848067499999843e+03 8.914617308373305737e-02 -1.100075968851757374e-01
-1.224805679687499833e+03 9.010279285586692000e-02 -1.094160155585090638e-01
-1.223763291874999823e+03 9.102815062802409318e-02 -1.092979666403298966e-01
-1.222720904062499812e+03 9.190241374106862537e-02 -1.096012540092569792e-01
-1.221678516249999802e+03 9.277638296317446132e-02 -1.103074693038055276e-01
-1.220636128437499792e+03 9.360406494413978096e-02 -1.113638913426906601e-01
-1.219593740624999782e+03 9.434801897108106850e-02 -1.126379669251908466e-01
-1.218551352812499772e+03 9.517712000854715304e-02 -1.142050828249427108e-01
-1.217508964999999989e+03 9.611305304384079595e-02 -1.161266583161350979e-01
-1.216466577187499979e+03 9.701684565986995468e-02 -1.182665760529914428e-01
-1.215424189374999969e+03 9.784784544647667781e-02 -1.205081256509188403e-01
-1.214381801562499959e+03 9.868366286024343736e-02 -1.227887788227865762e-01
-1.213339413749999949e+03 9.958556011937380603e-02 -1.251507529215764858e-01
-1.212297025937499939e+03 1.005964901206152090e-01 -1.276639878299418163e-01
-1.211254638124999929e+03 1.018935203165447639e-01 -1.304624696398661299e-01
-1.210212250312499918e+03 1.035850244034698803e-01 -1.335558363471545662e-01
-1.209169862500000136e+03 1.056783613186911691e-01 -1.368147234642212717e-01
-1.208127474687499898e+03 1.081526498451672175e-01 -1.400405618701484334e-01
-1.207085086874999888e+03 1.109540720512361966e-01 -1.429987342472542611e-01
-1.206042699062499878e+03 1.139738857097626207e-01 -1.455042220587369206e-01
-1.205000311250000095e+03 1.169542867866867619e-01 -1.473703656604776202e-01
-1.203957923437499858e+03 1.198443868019516967e-01 -1.485254422798499285e-01
-1.202915535624999848e+03 1.227122833679396008e-01 -1.490734970838618889e-01
-1.201873147812499838e+03 1.254939396686277076e-01 -1.490765964819587563e-01
-1.200830759999999827e+03 1.281497388773535917e-01 -1.485181412634763998e-01
-1.199788372187499817e+03 1.306072296698106983e-01 -1.474983868613680693e-01
-1.198745984374999807e+03 1.327736547170108583e-01 -1.460775867762806324e-01
-1.197703596562499797e+03 1.346966542232482245e-01 -1.443082892084394941e-01
-1.196661208749999560e+03 1.363832210707350279e-01 -1.422629769214617534e-01
-1.195618820937499777e+03 1.377088617510579538e-01 -1.399827208389864130e-01
-1.194576433124999994e+03 1.384743053233229715e-01 -1.375767218541548709e-01
-1.193534045312499984e+03 1.385663092240189131e-01 -1.351685980823608690e-01
-1.192491657499999747e+03 1.380028318578167268e-01 -1.328344008309490509e-01
-1.191449269687499964e+03 1.366985498681635991e-01 -1.306134706950377589e-01
-1.190406881874999954e+03 1.345377255404073824e-01 -1.284323955459673317e-01
-1.189364494062499944e+03 1.315011655363273191e-01 -1.262215075565796540e-01
-1.188322106249999933e+03 1.276894195707003188e-01 -1.240148813616098328e-01
-1.187279718437499923e+03 1.231883999696975068e-01 -1.219009920488475229e-01
-1.186237330624999913e+03 1.180034106718005488e-01 -1.199540893201584135e-01
-1.185194942812500130e+03 1.122403561039800324e-01 -1.181961582092609653e-01
-1.184152554999999893e+03 1.059709797836178025e-01 -1.165473911546641705e-01
-1.183110167187499883e+03 9.927616543385790748e-02 -1.149866664689826595e-01
-1.182067779374999873e+03 9.235815074814769654e-02 -1.135963514997589130e-01
-1.181025391562500090e+03 8.541569370047952248e-02 -1.123913443798561368e-01
-1.179983003749999853e+03 7.874642130299150389e-02 -1.114091669618693936e-01
-1.178940615937499842e+03 7.254811370561868589e-02 -1.106175675150811305e-01
-1.177898228124999832e+03 6.679206204630394605e-02 -1.098193418500527513e-01
-1.176855840312499822e+03 6.168565908228400285e-02 -1.090067694589546970e-01
-1.175813452499999812e+03 5.753716227164536873e-02 -1.083490947598015480e-01
-1.174771064687499802e+03 5.444098044738647502e-02 -1.079501987325818951e-01
-1.173728676874999792e+03 5.237143357588393972e-02 -1.078661904581406511e-01
-1.172686289062499782e+03 5.128679568318227078e-02 -1.081421016235619287e-01
-1.171643901249999999e+03 5.124156484289905944e-02 -1.087966032616249357e-01
-1.170601513437499989e+03 5.215744279297926389e-02 -1.097459447243208375e-01
-1.169559125624999979e+03 5.387697306676991760e-02 -1.109717814605187397e-01
-1.168516737812499969e+03 5.623302164531145814e-02 -1.124457568753552683e-01
-1.167474349999999959e+03 5.910549309929191697e-02 -1.142186255676804901e-01
-1.166431962187499721e+03 6.228004361138289591e-02 -1.163467067072979644e-01
-1.165389574374999938e+03 6.560541905059652512e-02 -1.188536526596099124e-01
-1.164347186562499928e+03 6.915276864206480745e-02 -1.217793172118917938e-01
-1.163304798750000145e+03 7.284589476262620655e-02 -1.250729034538499429e-01
-1.162262410937499908e+03 7.655903699979892119e-02 -1.285285274412819312e-01
-1.161220023124999898e+03 8.015382069779680707e-02 -1.319292640221437773e-01
-1.160177635312499888e+03 8.369469284659533659e-02 -1.352974535744614903e-01
-1.159135247500000105e+03 8.728326070216430033e-02 -1.385909459624699025e-01
-1.158092859687499868e+03 9.079090085488399076e-02 -1.416628249990469768e-01
-1.157050471874999857e+03 9.415212354014321217e-02 -1.444788171425939738e-01
-1.156008084062499847e+03 9.748347079607821986e-02 -1.470249452241577381e-01
-1.154965696250000065e+03 1.008088895256226414e-01 -1.491526432694375570e-01
-1.153923308437499827e+03 1.041150643722133645e-01 -1.507060676625079365e-01
-1.152880920624999817e+03 1.074410788653030052e-01 -1.516071420058529295e-01
-1.151838532812499807e+03 1.107334447909068542e-01 -1.518003490273940603e-01
-1.150796144999999797e+03 1.140895599009582734e-01 -1.513803922294868209e-01
-1.149753757187499787e+03 1.177567094212937787e-01 -1.506447807059966282e-01
-1.148711369374999776e+03 1.217965022183911949e-01 -1.498936552902133124e-01
-1.147668981562499994e+03 1.260949800231213336e-01 -1.492385323054077617e-01
-1.146626593749999984e+03 1.305173516649477672e-01 -1.486460154161084457e-01
-1.145584205937499974e+03 1.350447539271517894e-01 -1.481539159758018809e-01
-1.144541818124999963e+03 1.396965058494701040e-01 -1.478417385894096325e-01
-1.143499430312499953e+03 1.446393880968344925e-01 -1.478173536679890376e-01
-1.142457042499999943e+03 1.499824459745641991e-01 -1.481277074546597516e-01
-1.141414654687499933e+03 1.555769665772638866e-01 -1.487492229647046360e-01
-1.140372266874999923e+03 1.613220738376036356e-01 -1.497022331488629121e-01
-1.139329879062499913e+03 1.669746953899371444e-01 -1.509297199189567340e-01
-1.138287491249999903e+03 1.723333411930640657e-01 -1.524064589054572871e-01
-1.137245103437499893e+03 1.775306476064367756e-01 -1.543041676327790157e-01
-1.136202715624999882e+03 1.825511568763537595e-01 -1.567448858081639806e-01
-1.135160327812500100e+03 1.871421388071222713e-01 -1.597128444985623508e-01
-1.134117939999999862e+03 1.910698740791195449e-01 -1.631220998148925905e-01
-1.133075552187499852e+03 1.942151155199110524e-01 -1.668022374160189614e-01
-1.132033164374999842e+03 1.966318547642135484e-01 -1.705825929044030298e-01
-1.130990776562499832e+03 1.984048683939275137e-01 -1.744511658295788969e-01
-1.129948388749999822e+03 1.995395824544281826e-01 -1.784093085328913308e-01
-1.128906000937499812e+03 1.999994616755556009e-01 -1.822825058616562299e-01
-1.127863613124999802e+03 1.998976832703766582e-01 -1.859626527413300867e-01
-1.126821225312499791e+03 1.994382389968344937e-01 -1.893687170177144330e-01
-1.125778837499999781e+03 1.987183047349603271e-01 -1.923345352759271987e-01
-1.124736449687499999e+03 1.977527509821033203e-01 -1.947330957159903175e-01
-1.123694061874999989e+03 1.966397344206054498e-01 -1.965544251110369067e-01
-1.122651674062499978e+03 1.954688777710361924e-01 -1.978254882699714834e-01
-1.121609286249999968e+03 1.943302510523400584e-01 -1.986153044010034729e-01
-1.120566898437499731e+03 1.934974798578793231e-01 -1.991180988039996380e-01
-1.119524510624999948e+03 1.929745612327457005e-01 -1.994387089050949358e-01
-1.118482122812499938e+03 1.925997887508581752e-01 -1.996328198021869726e-01
-1.117439734999999928e+03 1.924185998751085092e-01 -1.998482688870990009e-01
-1.116397347187499690e+03 1.923933434333172376e-01 -2.001275419774827258e-01
-1.115354959374999908e+03 1.924382690817058594e-01 -2.005480302109251822e-01
-1.114312571562499897e+03 1.925709905479168205e-01 -2.012742266946637437e-01
-1.113270183749999887e+03 1.928776961335672557e-01 -2.023932194133909179e-01
-1.112227795937499877e+03 1.934545153154655917e-01 -2.039305146646271938e-01
-1.111185408124999867e+03 1.942517059078593955e-01 -2.058283985659142834e-01
-1.110143020312500084e+03 1.950517714804771985e-01 -2.078997235163397017e-01
-1.109100632500000074e+03 1.955925801265261388e-01 -2.098553153989854148e-01
-1.108058244687499837e+03 1.956881795578866434e-01 -2.114351383102935911e-01
-1.107015856874999827e+03 1.953790180833924750e-01 -2.125270602116699215e-01
-1.105973469062499817e+03 1.948354133591838899e-01 -2.131822999721811607e-01
-1.104931081250000034e+03 1.942105575741324419e-01 -2.133898926068966695e-01
-1.103888693437499796e+03 1.935807745714960282e-01 -2.130607496836557924e-01
-1.102846305624999786e+03 1.928694776604358285e-01 -2.121947008523677181e-01
-1.101803917812500003e+03 1.920507356202127147e-01 -2.109036533664065682e-01
-1.100761529999999993e+03 1.912464507650411261e-01 -2.093672725539304502e-01
-1.099719142187499983e+03 1.904922775393874668e-01 -2.077698404413161892e-01
-1.098676754374999973e+03 1.898331569704748423e-01 -2.062538187856655381e-01
-1.097634366562499963e+03 1.893992689508632588e-01 -2.049304513303982223e-01
-1.096591978749999953e+03 1.892314098668041178e-01 -2.039302078543792918e-01
-1.095549590937499943e+03 1.894464973541831465e-01 -2.033261773843733911e-01
-1.094507203124999933e+03 1.903238231786341661e-01 -2.032203676097565914e-01
-1.093464815312499923e+03 1.921639614131733786e-01 -2.038059812351833422e-01
-1.092422427499999912e+03 1.950797788620723394e-01 -2.051821755267902725e-01
-1.091380039687499902e+03 1.989753544560450838e-01 -2.073707172392361131e-01
-1.090337651874999892e+03 2.036761717620894085e-01 -2.104069076471356270e-01
-1.089295264062499882e+03 2.090739276700229465e-01 -2.143128389494099728e-01
-1.088252876249999872e+03 2.151878986768618329e-01 -2.191251742789903922e-01
-1.087210488437500089e+03 2.219572309375301145e-01 -2.248462195799575680e-01
-1.086168100624999852e+03 2.293116170038713986e-01 -2.314612078252396843e-01
-1.085125712812499842e+03 2.371725334450161815e-01 -2.388930100956897784e-01
-1.084083324999999832e+03 2.453070121882935939e-01 -2.468730486935806767e-01
-1.083040937187500049e+03 2.533932431044989553e-01 -2.551450883801195113e-01
-1.081998549374999811e+03 2.612220344895387347e-01 -2.635435648613148052e-01
-1.080956161562499801e+03 2.686120834085537479e-01 -2.719648627788139872e-01
-1.079913773749999791e+03 2.753156212405818981e-01 -2.802479969669061100e-01
-1.078871385937500008e+03 2.812695746410225905e-01 -2.881522466041834818e-01
-1.077828998124999998e+03 2.865621348670711610e-01 -2.955707211486248154e-01
-1.076786610312499988e+03 2.912276064179497581e-01 -3.024118882533689545e-01
-1.075744222499999978e+03 2.953470020988122058e-01 -3.085418039439654092e-01
-1.074701834687499968e+03 2.988908251520255299e-01 -3.138954373948771304e-01
-1.073659446874999958e+03 3.018229667179113673e-01 -3.184815409453153889e-01
-1.072617059062499948e+03 3.041396093786780663e-01 -3.222877432437714629e-01
-1.071574671249999938e+03 3.056916528739030969e-01 -3.252270294054876443e-01
-1.070532283437499700e+03 3.065089159146824893e-01 -3.272713343480944670e-01
-1.069489895624999917e+03 3.067910615194404111e-01 -3.285987169593702073e-01
-1.068447507812499907e+03 3.067857788753321491e-01 -3.294618170931837287e-01
-1.067405119999999897e+03 3.067743709545645570e-01 -3.300452253101952560e-01
-1.066362732187499887e+03 3.069201320353110995e-01 -3.304666002073275988e-01
-1.065320344374999650e+03 3.073461884335888517e-01 -3.307016574957578059e-01
-1.064277956562499867e+03 3.080585504101446270e-01 -3.307896240700438084e-01
-1.063235568749999857e+03 3.089747987924328920e-01 -3.308914169868916733e-01
-1.062193180937499847e+03 3.099646283484854270e-01 -3.309844919505252614e-01
-1.061150793125000064e+03 3.110102031567085756e-01 -3.309428727722997232e-01
-1.060108405312499826e+03 3.121535356026917674e-01 -3.305937132489274455e-01
-1.059066017500000044e+03 3.132394162934429849e-01 -3.297851301499981069e-01
-1.058023629687500033e+03 3.141465962393001354e-01 -3.284848725814965009e-01
-1.056981241875000023e+03 3.148209287030415138e-01 -3.267147478098214042e-01
-1.055938854062499786e+03 3.152858257484699722e-01 -3.244657309124268640e-01
-1.054896466249999776e+03 3.154551539693721263e-01 -3.216536403739262973e-01
-1.053854078437499993e+03 3.151570686958060641e-01 -3.182155892570509015e-01
-1.052811690624999983e+03 3.142572004138660113e-01 -3.141876279875530642e-01
-1.051769302812499973e+03 3.127846414562686639e-01 -3.097446728318490328e-01
-1.050726914999999735e+03 3.109187555614787990e-01 -3.051581972076577998e-01
-1.049684527187499953e+03 3.086848521841090154e-01 -3.005398274676367998e-01
-1.048642139374999942e+03 3.061090942176467045e-01 -2.959337756006383824e-01
-1.047599751562499932e+03 3.033529273074671018e-01 -2.915582824531862682e-01
-1.046557363749999695e+03 3.005941644085011744e-01 -2.876082226847085366e-01
-1.045514975937499912e+03 2.978143541736206767e-01 -2.841210753601852712e-01
-1.044472588124999902e+03 2.950527855336205207e-01 -2.811260465583197421e-01
-1.043430200312499892e+03 2.924168594860260817e-01 -2.787149993763835543e-01
-1.042387812499999882e+03 2.898883159154141964e-01 -2.768882995769153532e-01
-1.041345424687499872e+03 2.875508733385544469e-01 -2.756350803688646378e-01
-1.040303036874999862e+03 2.856941191974880501e-01 -2.751102239434145558e-01
-1.039260649062499851e+03 2.845999664648605210e-01 -2.755289564451683382e-01
-1.038218261249999841e+03 2.843217166621107017e-01 -2.769961194952773598e-01
-1.037175873437500059e+03 2.848174271597091467e-01 -2.793757183251993625e-01
-1.036133485624999821e+03 2.860960656917928002e-01 -2.824612223643483966e-01
-1.035091097812500038e+03 2.880401906059069650e-01 -2.860973866600089455e-01
-1.034048710000000028e+03 2.906003475572883077e-01 -2.900993118547668392e-01
-1.033006322187500018e+03 2.938341690771505421e-01 -2.943317107526681187e-01
-1.031963934375000008e+03 2.977882954449893593e-01 -2.987794157590514255e-01
-1.030921546562499771e+03 3.025674419566107276e-01 -3.034674391654181846e-01
-1.029879158749999988e+03 3.081719450031176200e-01 -3.084082020579901884e-01
-1.028836770937499978e+03 3.144578442505689408e-01 -3.134631026037347779e-01
-1.027794383124999968e+03 3.211518303340816782e-01 -3.184429322304223597e-01
-1.026751995312499957e+03 3.279372841757641210e-01 -3.231837194557301562e-01
-1.025709607499999947e+03 3.345487774476594844e-01 -3.275759367108444509e-01
-1.024667219687499710e+03 3.407139972610095380e-01 -3.316883762263286295e-01
-1.023624831875000041e+03 3.462694745682090569e-01 -3.355433175877629570e-01
-1.022582444062499917e+03 3.512298068790338790e-01 -3.391790107585021530e-01
-1.021540056249999907e+03 3.557470093618539386e-01 -3.427688200953839526e-01
-1.020497668437499783e+03 3.597805297731560548e-01 -3.464011737817528358e-01
-1.019455280624999773e+03 3.631291186678164418e-01 -3.501161636628579155e-01
-1.018412892812499877e+03 3.658542075024120432e-01 -3.539011009586718326e-01
-1.017370504999999866e+03 3.680812205153859984e-01 -3.577160057997441633e-01
-1.016328117187499743e+03 3.698756905554024255e-01 -3.615968914387449051e-01
-1.015285729374999619e+03 3.711832188209830963e-01 -3.655023045880942956e-01
-1.014243341562499950e+03 3.720024603838562038e-01 -3.694761868045883801e-01
-1.013200953749999940e+03 3.725585982439159061e-01 -3.735957766378190104e-01
-1.012158565937500043e+03 3.731875863993472930e-01 -3.779262042053415094e-01
-1.011116178125000033e+03 3.740694718219697013e-01 -3.825021960026378509e-01
-1.010073790312499909e+03 3.751948429012096353e-01 -3.872880760142858314e-01
-1.009031402500000127e+03 3.766431356033455580e-01 -3.922878114547059814e-01
-1.007989014687500003e+03 3.784571395289106910e-01 -3.974463983837202008e-01
-1.006946626874999993e+03 3.804483082471378785e-01 -4.025800838491332412e-01
-1.005904239062499869e+03 3.825479376866748882e-01 -4.075327148279093148e-01
-1.004861851249999745e+03 3.847398340804470407e-01 -4.121228970562547667e-01
-1.003819463437500076e+03 3.869087864856832759e-01 -4.162163944011888495e-01
-1.002777075624999952e+03 3.891461003507702965e-01 -4.198960050173227709e-01
-1.001734687812499942e+03 3.916485559042459652e-01 -4.232868783118360345e-01
-1.000692299999999818e+03 3.944364616883392349e-01 -4.263869044756329330e-01
-9.996499121874999219e+02 3.973228167949877099e-01 -4.289347712324818596e-01
-9.986075243749999117e+02 4.001007985916970044e-01 -4.306509117551733934e-01
-9.975651365624999016e+02 4.027213213676326675e-01 -4.315611128650286288e-01
-9.965227487499997778e+02 4.053562967686775154e-01 -4.319757395950530876e-01
-9.954803609374998814e+02 4.081917230697076349e-01 -4.321701650782544535e-01
-9.944379731249997576e+02 4.113893416526753777e-01 -4.322762544705562315e-01
-9.933955853124999749e+02 4.149298768863772802e-01 -4.323247466323191235e-01
-9.923531974999998511e+02 4.186039266816077298e-01 -4.322402396970662641e-01
-9.913108096874999546e+02 4.222261178380460334e-01 -4.319035308848314103e-01
-9.902684218749998308e+02 4.256606810508575256e-01 -4.313171241585128657e-01
-9.892260340625000481e+02 4.287516757029114500e-01 -4.304296268321646801e-01
-9.881836462499999243e+02 4.314221622610763807e-01 -4.291683000058001407e-01
-9.871412584375000279e+02 4.338628684588358153e-01 -4.276999480229904393e-01
-9.860988706249999041e+02 4.362278794223583001e-01 -4.262877061548727142e-01
-9.850564828125000076e+02 4.384764153635889450e-01 -4.250372113876893509e-01
-9.840140949999998838e+02 4.407057051612162657e-01 -4.240046438080645186e-01
-9.829717071874999874e+02 4.430797268035671088e-01 -4.233355868150577850e-01
-9.819293193749999773e+02 4.455301533978441308e-01 -4.229930136040856437e-01
-9.808869315624998535e+02 4.479831551211234109e-01 -4.229406520572042139e-01
-9.798445437499999571e+02 4.505463797066429632e-01 -4.232846802454926505e-01
-9.788021559375001743e+02 4.532881281745022584e-01 -4.241446107214299488e-01
-9.777597681250000505e+02 4.562131498689258602e-01 -4.256706380830650449e-01
-9.767173803124999267e+02 4.592978845559868017e-01 -4.279119338784740934e-01
-9.756749924999999166e+02 4.626565491732779756e-01 -4.308832507648608923e-01
-9.746326046874997928e+02 4.663571850907227700e-01 -4.345997224950149396e-01
-9.735902168750000101e+02 4.703628468346667812e-01 -4.390632318407622914e-01
-9.725478290624998863e+02 4.746240800334415311e-01 -4.442067227609503566e-01
-9.715054412499998762e+02 4.788302784077593799e-01 -4.498358997737127996e-01
-9.704630534374997524e+02 4.828328842865381998e-01 -4.558899097230741937e-01
-9.694206656249998559e+02 4.866077495583201462e-01 -4.622191509661742193e-01
-9.683782778124999595e+02 4.900541176644127583e-01 -4.686518731397115722e-01
-9.673358899999999494e+02 4.933796432209326954e-01 -4.753015315578898448e-01
-9.662935021874998256e+02 4.969017900848132219e-01 -4.822980109983077690e-01
-9.652511143749997018e+02 5.006519142949447110e-01 -4.896586138255704657e-01
-9.642087265624999191e+02 5.046406785037522713e-01 -4.974890548381422084e-01
-9.631663387499999089e+02 5.088447768793529224e-01 -5.057946347074022686e-01
-9.621239509374998988e+02 5.133099189119439965e-01 -5.143818448655902431e-01
-9.610815631250000024e+02 5.180416339867828235e-01 -5.230300777413291469e-01
-9.600391753124998786e+02 5.228978213299714239e-01 -5.314478098940224049e-01
-9.589967874999997548e+02 5.278092461322030360e-01 -5.394389279494913314e-01
-9.579543996874999721e+02 5.329620039753538707e-01 -5.470573444529096552e-01
-9.569120118750000756e+02 5.386118261509763583e-01 -5.542399372572831551e-01
-9.558696240624999518e+02 5.447301047499106819e-01 -5.606807602716746830e-01
-9.548272362499998280e+02 5.512267138057950211e-01 -5.662408941504388782e-01
-9.537848484374999316e+02 5.581719843883532484e-01 -5.709784947752279960e-01
-9.527424606249999215e+02 5.658607262997226162e-01 -5.749965331770230392e-01
-9.517000728124999114e+02 5.744464915737296229e-01 -5.783400641209638371e-01
-9.506576849999999013e+02 5.838838334797034069e-01 -5.808462877673956637e-01
-9.496152971874998912e+02 5.943258698359954462e-01 -5.824942157812725840e-01
-9.485729093749997674e+02 6.061037389132906128e-01 -5.835792696754363851e-01
-9.475305215624999846e+02 6.194565198335802991e-01 -5.844298658750274322e-01
-9.464881337499998608e+02 6.342674421810505780e-01 -5.851282905049741689e-01
-9.454457459374999644e+02 6.502982822745577707e-01 -5.856178968353807912e-01
-9.444033581249998406e+02 6.671946826875806424e-01 -5.859257870299284798e-01
-9.433609703125000578e+02 6.846517234034248389e-01 -5.862183573990459307e-01
-9.423185824999999340e+02 7.023947659558926748e-01 -5.866661620541343547e-01
-9.412761946874999239e+02 7.201898001977660169e-01 -5.875616913194444679e-01
-9.402338068749998001e+02 7.380157103842220900e-01 -5.893141406909565561e-01
-9.391914190625000174e+02 7.557468939332725455e-01 -5.921379276318593510e-01
-9.381490312499998936e+02 7.734791033719728981e-01 -5.963171430180325139e-01
-9.371066434374997698e+02 7.912314115044265517e-01 -6.020329094799579117e-01
-9.360642556249999870e+02 8.088715407268481927e-01 -6.093295972535562877e-01
-9.350218678124999769e+02 8.262083004380826878e-01 -6.183270418991395623e-01
-9.339794799999999668e+02 8.431358168821538879e-01 -6.290968911407166519e-01
-9.329370921875001841e+02 8.596430267768769840e-01 -6.415363784464898078e-01
-9.318947043750000603e+02 8.757326360863353365e-01 -6.555255595742183194e-01
-9.308523165624999365e+02 8.916472044356903437e-01 -6.711007637361803280e-01
-9.298099287499999264e+02 9.076003924942313006e-01 -6.882417559957353381e-01
-9.287675409374998026e+02 9.238226268619984527e-01 -7.067934053852580334e-01
-9.277251531250000198e+02 9.404295107276510191e-01 -7.265085512923117328e-01
-9.266827653124998960e+02 9.572027196398852356e-01 -7.469543471741894036e-01
-9.256403774999998859e+02 9.739676376464906360e-01 -7.676018704085013633e-01
-9.245979896874997621e+02 9.903016208472150694e-01 -7.878784638455266220e-01
-9.235556018749998657e+02 1.005982877479792759e+00 -8.074191451275907205e-01
-9.225132140624998556e+02 1.021326876174133869e+00 -8.261587194131118084e-01
-9.214708262499999591e+02 1.036345281505407501e+00 -8.440387057501059775e-01
-9.204284384374998353e+02 1.051188984515918357e+00 -8.611543775748855545e-01
-9.193860506249999389e+02 1.065978774240266658e+00 -8.775556648715693298e-01
-9.183436628124998151e+02 1.080563046336759259e+00 -8.930727507978468704e-01
-9.173012749999999187e+02 1.094711269750004545e+00 -9.074411123770340648e-01
-9.162588871874999086e+02 1.108306217732409671e+00 -9.204552337106749471e-01
-9.152164993749997848e+02 1.121192369251158061e+00 -9.320941302315569610e-01
-9.141741115624998884e+02 1.133099862583979656e+00 -9.424302302761093930e-01
-9.131317237499999919e+02 1.143856177760551596e+00 -9.515996856939363813e-01
-9.120893359374998681e+02 1.153340886606591065e+00 -9.596925415893948763e-01
-9.110469481250000854e+02 1.161877253989316738e+00 -9.668130376850905261e-01
-9.100045603124999616e+02 1.169632265485296196e+00 -9.732497706697629258e-01
-9.089621724999998378e+02 1.176464456712437823e+00 -9.791664157702859583e-01
-9.079197846875000550e+02 1.182480161684903885e+00 -9.846452933116393025e-01
-9.068773968750000449e+02 1.187570323926035343e+00 -9.896553035491096884e-01
-9.058350090624999211e+02 1.191658064643332349e+00 -9.941339800931259241e-01
-9.047926212499999110e+02 1.195155200496359704e+00 -9.983980389717318493e-01
-9.037502334374999009e+02 1.198606885663955790e+00 -1.002798401477601908e+00
-9.027078456249998908e+02 1.202372729108964755e+00 -1.007507955996974180e+00
-9.016654578124999944e+02 1.207081613182825697e+00 -1.012756032661004779e+00
-9.006230699999998706e+02 1.213422264354539815e+00 -1.018727403961865452e+00
-8.995806821874998604e+02 1.221484546693474282e+00 -1.025415498745102516e+00
-8.985382943749998503e+02 1.231467146393426360e+00 -1.033093831126860263e+00
-8.974959065625000676e+02 1.243671035705711692e+00 -1.042199953917656075e+00
-8.964535187499999438e+02 1.258245453637583555e+00 -1.052877776647517472e+00
-8.954111309374999337e+02 1.275369928046510504e+00 -1.065151624419352627e+00
-8.943687431249998099e+02 1.295287534584578903e+00 -1.079049000108144751e+00
-8.933263553124996861e+02 1.318218206135978621e+00 -1.094651216152920936e+00
-8.922839674999999033e+02 1.344133219199895590e+00 -1.111930130245958326e+00
-8.912415796874998932e+02 1.372529155836739623e+00 -1.130547443164953592e+00
-8.901991918749997694e+02 1.402608591442184638e+00 -1.149736256064845419e+00
-8.891568040624999867e+02 1.433479619051412746e+00 -1.168795021153870461e+00
-8.881144162499998629e+02 1.464528417502386048e+00 -1.187538254568715423e+00
-8.870720284374998528e+02 1.495396665785662771e+00 -1.205752373945392142e+00
-8.860296406250000700e+02 1.525362585573503349e+00 -1.223049445692409698e+00
-8.849872528125000599e+02 1.553794546391096265e+00 -1.239395703150367067e+00
-8.839448649999999361e+02 1.580569011146112812e+00 -1.254905918886570104e+00
-8.829024771874998123e+02 1.605635369026479520e+00 -1.269479535671258263e+00
-8.818600893750000296e+02 1.628548587931435199e+00 -1.282974580285346278e+00
-8.808177015624999058e+02 1.648953215197622058e+00 -1.295215625577749607e+00
-8.797753137499998957e+02 1.666490272845573051e+00 -1.305766559767381096e+00
-8.787329259374997719e+02 1.680933945367224958e+00 -1.314336026913030642e+00
-8.776905381249999891e+02 1.692865362471786428e+00 -1.321123553381477134e+00
-8.766481503124998653e+02 1.702644896953282361e+00 -1.326188763929829539e+00
-8.756057624999999689e+02 1.710151422036824576e+00 -1.329487969062537855e+00
-8.745633746874998451e+02 1.715829390232786134e+00 -1.331283842261015815e+00
-8.735209868749999487e+02 1.720563402471673609e+00 -1.331907494188292462e+00
-8.724785990624999386e+02 1.724887754049641675e+00 -1.331665128989980351e+00
-8.714362112500000421e+02 1.729090910693450667e+00 -1.331054622353085248e+00
-8.703938234374999183e+02 1.733193809198249280e+00 -1.330566699097877281e+00
-8.693514356249999082e+02 1.737303337294598515e+00 -1.330555328725312236e+00
-8.683090478124997844e+02 1.741668919547183281e+00 -1.331412107269771772e+00
-8.672666600000000017e+02 1.746334822096311523e+00 -1.333511380581842154e+00
-8.662242721874998779e+02 1.751442950540277765e+00 -1.337033098111335638e+00
-8.651818843749997541e+02 1.757288637816931010e+00 -1.342243968680185029e+00
-8.641394965624997440e+02 1.763890125813282417e+00 -1.349314897806760172e+00
-8.630971087500000749e+02 1.771516491136106763e+00 -1.358378616351599399e+00
-8.620547209374999511e+02 1.780754627444374849e+00 -1.369599642020052244e+00
-8.610123331250000547e+02 1.791408968263623169e+00 -1.383029639164621294e+00
-8.599699453125000446e+02 1.803039472107451635e+00 -1.398676721532860601e+00
-8.589275574999999208e+02 1.815337620814498010e+00 -1.416455550894716531e+00
-8.578851696874999107e+02 1.828110378260745961e+00 -1.436143187187360226e+00
-8.568427818750001279e+02 1.840981420492603604e+00 -1.457200596728285058e+00
-8.558003940625000041e+02 1.853667881879998092e+00 -1.479411181981952650e+00
-8.547580062499998803e+02 1.866518093345447493e+00 -1.502789917628275962e+00
-8.537156184374998702e+02 1.879733184847439453e+00 -1.526978656184939664e+00
-8.526732306249997464e+02 1.893426597037777270e+00 -1.551650857643821046e+00
-8.516308428125000773e+02 1.907928078976118380e+00 -1.576797929388251029e+00
-8.505884549999999535e+02 1.923758748847078648e+00 -1.602583553778210490e+00
-8.495460671874999434e+02 1.941634289512819800e+00 -1.629377792922438672e+00
-8.485036793749998196e+02 1.961681489542522083e+00 -1.657003339159967004e+00
-8.474612915624999232e+02 1.983431559602048422e+00 -1.684963671803868079e+00
-8.464189037499999131e+02 2.006697434433954541e+00 -1.713215905947123696e+00
-8.453765159374999030e+02 2.032070759069104060e+00 -1.742085004944566640e+00
-8.443341281249997792e+02 2.059682204049794407e+00 -1.771519496347381706e+00
-8.432917403124996554e+02 2.089278773578386872e+00 -1.801479599682680677e+00
-8.422493524999998726e+02 2.121050883905509998e+00 -1.832048048680963381e+00
-8.412069646874998625e+02 2.155124293311790229e+00 -1.862986821831071005e+00
-8.401645768749999661e+02 2.191378993527797192e+00 -1.894301861247134067e+00
-8.391221890624998423e+02 2.229664567638179218e+00 -1.926162551325699246e+00
-8.380798012499999459e+02 2.269485936912256197e+00 -1.958451251441877039e+00
-8.370374134374998221e+02 2.309666131312662074e+00 -1.990732647015628132e+00
-8.359950256250000393e+02 2.349403279133980504e+00 -2.022886649686733040e+00
-8.349526378125000292e+02 2.388444548866683004e+00 -2.055067219126836875e+00
-8.339102499999999054e+02 2.426036029342771183e+00 -2.087007931820579199e+00
-8.328678621874997816e+02 2.461079513888852599e+00 -2.117897579486974546e+00
-8.318254743749999989e+02 2.493032137342885424e+00 -2.147172392095777038e+00
-8.307830865624998751e+02 2.522110025521536514e+00 -2.174593067367234678e+00
-8.297406987499998650e+02 2.548641975823475292e+00 -2.199830181766126103e+00
-8.286983109374999685e+02 2.573221815697315673e+00 -2.223008693586197904e+00
-8.276559231249999584e+02 2.597032473439185196e+00 -2.244570108524376550e+00
-8.266135353124999483e+02 2.620856764214712697e+00 -2.264510094442992560e+00
-8.255711475000000519e+02 2.645301867676172147e+00 -2.283081979482173729e+00
-8.245287596874999281e+02 2.670830987297492687e+00 -2.300742278200926361e+00
-8.234863718749999180e+02 2.697320737643681632e+00 -2.317459241846011597e+00
-8.224439840624997942e+02 2.724920416053830508e+00 -2.333334651596415288e+00
-8.214015962500000114e+02 2.754023170898107775e+00 -2.348960517459908193e+00
-8.203592084374998876e+02 2.784548325412167458e+00 -2.364555977621180638e+00
-8.193168206249998775e+02 2.816262774338601726e+00 -2.380141735823187776e+00
-8.182744328124998674e+02 2.848946270970474703e+00 -2.395744068265723836e+00
-8.172320449999999710e+02 2.881655581999721605e+00 -2.410967578805288447e+00
-8.161896571875000745e+02 2.913711388136769997e+00 -2.425595006177782675e+00
-8.151472693749999507e+02 2.945000440446252199e+00 -2.439691997917758925e+00
-8.141048815625000543e+02 2.975382037743857566e+00 -2.453696885245677528e+00
-8.130624937499999305e+02 3.005178739645282704e+00 -2.468425804624834630e+00
-8.120201059374998067e+02 3.034281942468187498e+00 -2.484469594793492941e+00
-8.109777181249999103e+02 3.062435507659108769e+00 -2.502087259293696242e+00
-8.099353303124997865e+02 3.089061089968149876e+00 -2.521154301348991211e+00
-8.088929424999998901e+02 3.113302978721532721e+00 -2.541278932168915983e+00
-8.078505546874998799e+02 3.135241768537373463e+00 -2.562620433609793746e+00
-8.068081668749998698e+02 3.155329706215966201e+00 -2.585512502183431760e+00
-8.057657790624999734e+02 3.173917894484838520e+00 -2.609892014302911178e+00
-8.047233912499999633e+02 3.190646583856675544e+00 -2.635201003691283628e+00
-8.036810034374999532e+02 3.205474116249241501e+00 -2.660958818141963445e+00
-8.026386156249998294e+02 3.219080470359112489e+00 -2.687236636290291081e+00
-8.015962278125000466e+02 3.231522360126262150e+00 -2.714170166916010540e+00
-8.005538399999999228e+02 3.243080285985183053e+00 -2.741827010963050704e+00
-7.995114521874999127e+02 3.254787178364910716e+00 -2.770065199980072723e+00
-7.984690643749997889e+02 3.267675005372140173e+00 -2.798646648351796884e+00
-7.974266765624998925e+02 3.282640355841049296e+00 -2.827741875484349077e+00
-7.963842887499998824e+02 3.299690995451270314e+00 -2.857276507524328935e+00
-7.953419009374998723e+02 3.318450265126630327e+00 -2.886692021083850701e+00
-7.942995131249999758e+02 3.338673085819280129e+00 -2.915364907619917734e+00
-7.932571253124999657e+02 3.360645559822863948e+00 -2.942718872071249159e+00
-7.922147374999999556e+02 3.385000305780327512e+00 -2.968920673727020620e+00
-7.911723496875000592e+02 3.411609956672606803e+00 -2.993966656852677488e+00
-7.901299618750000491e+02 3.439929686804116038e+00 -3.017446854697715342e+00
-7.890875740624999253e+02 3.469179317368924931e+00 -3.039098384838893274e+00
-7.880451862499998015e+02 3.498567490625301701e+00 -3.058627913729953907e+00
-7.870027984374997914e+02 3.527339802810292468e+00 -3.075783558014685060e+00
-7.859604106250000086e+02 3.555290705941647200e+00 -3.090535243225139617e+00
-7.849180228124998848e+02 3.582986225366577848e+00 -3.103746946173250532e+00
-7.838756349999997610e+02 3.611192885334907121e+00 -3.116340541713568779e+00
-7.828332471874999783e+02 3.640890049654324834e+00 -3.128926965607732313e+00
-7.817908593749999682e+02 3.672024002783034646e+00 -3.141668993049469005e+00
-7.807484715624999581e+02 3.703577040639525197e+00 -3.154344827671594409e+00
-7.797060837500000616e+02 3.735243750246087124e+00 -3.166943958513665169e+00
-7.786636959374999378e+02 3.766443866951619590e+00 -3.178918262553338980e+00
-7.776213081249999277e+02 3.796519302701446108e+00 -3.189876310346491106e+00
-7.765789203124998039e+02 3.825950911165787449e+00 -3.200139754807538761e+00
-7.755365325000000212e+02 3.854921684729708531e+00 -3.209810030521042190e+00
-7.744941446874998974e+02 3.882800637797283017e+00 -3.218691814508560345e+00
-7.734517568749998873e+02 3.908469422304687413e+00 -3.226407715167407986e+00
-7.724093690624997635e+02 3.930335671899593653e+00 -3.232138412198968247e+00
-7.713669812500000944e+02 3.947900110574961374e+00 -3.235308084536414164e+00
-7.703245934374999706e+02 3.960918812433607439e+00 -3.235678797594846223e+00
-7.692822056249999605e+02 3.969315514361142050e+00 -3.233381545775793509e+00
-7.682398178125000641e+02 3.973246415627100792e+00 -3.228770902514749075e+00
-7.671974299999999403e+02 3.972225081999272600e+00 -3.221906277074187752e+00
-7.661550421875000438e+02 3.965521952958717122e+00 -3.212545762028249818e+00
-7.651126543749999200e+02 3.952180406519229638e+00 -3.199987931705046140e+00
-7.640702665625000236e+02 3.932139945392825187e+00 -3.183976105059233230e+00
-7.630278787499998998e+02 3.906038372206906306e+00 -3.165020838374409617e+00
-7.619854909374997760e+02 3.874367409385489402e+00 -3.143523779955527786e+00
-7.609431031249998796e+02 3.838228378552536846e+00 -3.120528820049789154e+00
-7.599007153124999832e+02 3.798775967968716749e+00 -3.097087583912537578e+00
-7.588583274999999730e+02 3.756260335869047839e+00 -3.073668855841312109e+00
-7.578159396874998492e+02 3.711063523970602684e+00 -3.051234367387483104e+00
-7.567735518749998391e+02 3.664347576979006593e+00 -3.030522926659571237e+00
-7.557311640624999427e+02 3.617892232979891709e+00 -3.011817601081609563e+00
-7.546887762499999326e+02 3.573229177869023498e+00 -2.995422240335308572e+00
-7.536463884374999225e+02 3.531228081986717893e+00 -2.981588367041897669e+00
-7.526040006249997987e+02 3.491904878260784884e+00 -2.970395185232826307e+00
-7.515616128124999022e+02 3.455955065927489134e+00 -2.962176971029178763e+00
-7.505192249999998921e+02 3.424536393807977142e+00 -2.957061424632132951e+00
-7.494768371874999957e+02 3.397924825211871447e+00 -2.954802163566612627e+00
-7.484344493749998719e+02 3.377129048188511895e+00 -2.955853992129575225e+00
-7.473920615624999755e+02 3.363190266320695176e+00 -2.960728732720525169e+00
-7.463496737499999654e+02 3.356913617807744998e+00 -2.969593968912960236e+00
-7.453072859375000689e+02 3.357948628501737254e+00 -2.981906675931215833e+00
-7.442648981249999451e+02 3.364604924530121721e+00 -2.996031405857465302e+00
-7.432225103124999350e+02 3.375831818572416765e+00 -3.010609345597157205e+00
-7.421801224999999249e+02 3.390314701738198266e+00 -3.024402034616743951e+00
-7.411377346874998011e+02 3.406535185763724716e+00 -3.036294937348055445e+00
-7.400953468750000184e+02 3.423234402699943946e+00 -3.045384352603474287e+00
-7.390529590624998946e+02 3.439494809961670452e+00 -3.050794078894858430e+00
-7.380105712499997708e+02 3.454858627753884193e+00 -3.052527852316261558e+00
-7.369681834374998743e+02 3.468628304350057423e+00 -3.050982620614048013e+00
-7.359257956250000916e+02 3.480132393982823480e+00 -3.046371087884045092e+00
-7.348834078124999678e+02 3.489415869773157652e+00 -3.039359924494704046e+00
-7.338410199999998440e+02 3.496806762564153903e+00 -3.030483967178264848e+00
-7.327986321874999476e+02 3.502428749729233903e+00 -3.019927988260253660e+00
-7.317562443749999375e+02 3.506023136902118864e+00 -3.008158451948420797e+00
-7.307138565624999273e+02 3.506344500731423786e+00 -2.995417565125548354e+00
-7.296714687500000309e+02 3.501685184170692189e+00 -2.981264170246729517e+00
-7.286290809374999071e+02 3.490832770801708840e+00 -2.965464439845839184e+00
-7.275866931249998970e+02 3.473342745137280030e+00 -2.948613199322765777e+00
-7.265443053124997732e+02 3.449568198946825870e+00 -2.931483368006779777e+00
-7.255019175000001042e+02 3.420282249290479193e+00 -2.914811525821124238e+00
-7.244595296874999804e+02 3.386502716260881840e+00 -2.899866668275641324e+00
-7.234171418749999702e+02 3.349203956347342803e+00 -2.888017353427105416e+00
-7.223747540624998464e+02 3.309016060184560182e+00 -2.879588828971193504e+00
-7.213323662499999500e+02 3.266667293024175134e+00 -2.874170258258632149e+00
-7.202899784374999399e+02 3.222567376670442130e+00 -2.871082752916526815e+00
-7.192475906249999298e+02 3.176551260116204478e+00 -2.869454367691698593e+00
-7.182052028125000334e+02 3.128509353946836935e+00 -2.868159722532258815e+00
-7.171628149999999096e+02 3.078878472156560520e+00 -2.866410612756139287e+00
-7.161204271874997858e+02 3.027391807637516585e+00 -2.863573961587390304e+00
-7.150780393750000030e+02 2.973429399579327725e+00 -2.859031413865746885e+00
-7.140356515624999929e+02 2.917204618192027699e+00 -2.852448819868007579e+00
-7.129932637499999828e+02 2.859212906733117787e+00 -2.843354078119213924e+00
-7.119508759374998590e+02 2.800729898866078482e+00 -2.831977576003802621e+00
-7.109084881249998489e+02 2.742805770912765784e+00 -2.818655156935714334e+00
-7.098661003124999525e+02 2.685806323418879149e+00 -2.803638626753910845e+00
-7.088237124999999423e+02 2.630290532925119162e+00 -2.787490433314357308e+00
-7.077813246874998185e+02 2.576659997126687696e+00 -2.770476000880887302e+00
-7.067389368749999221e+02 2.525338344089017362e+00 -2.752490751133855884e+00
-7.056965490624999120e+02 2.475751167494407934e+00 -2.732908350503272743e+00
-7.046541612499999019e+02 2.426843856885370965e+00 -2.711477724243321674e+00
-7.036117734375000055e+02 2.378286263645362997e+00 -2.688258377186306003e+00
-7.025693856249998817e+02 2.329963147534493295e+00 -2.663481703908332499e+00
-7.015269978124999852e+02 2.282850770168159293e+00 -2.638014613381868934e+00
-7.004846099999999751e+02 2.238349867689197303e+00 -2.613112528631965414e+00
-6.994422221875000787e+02 2.197956858260900592e+00 -2.590066385958694539e+00
-6.983998343749999549e+02 2.163154229997063194e+00 -2.570189227023117251e+00
-6.973574465624999448e+02 2.133669194543488690e+00 -2.553875565919816903e+00
-6.963150587499998210e+02 2.109165706075107227e+00 -2.541029419965130209e+00
-6.952726709375000382e+02 2.089627963993425208e+00 -2.531582191176082741e+00
-6.942302831249999144e+02 2.073744448617756753e+00 -2.524746196310449164e+00
-6.931878953124999043e+02 2.059525978517894984e+00 -2.519587565715028621e+00
-6.921455075000000079e+02 2.045144037259804648e+00 -2.515178925482446370e+00
-6.911031196874998841e+02 2.029771378177378960e+00 -2.510981200658828794e+00
-6.900607318750001014e+02 2.012914389930721804e+00 -2.506770257665659418e+00
-6.890183440624999776e+02 1.993738183155016719e+00 -2.502537605081522898e+00
-6.879759562499998538e+02 1.971658569212123124e+00 -2.498019569538653784e+00
-6.869335684374999573e+02 1.946631567593913870e+00 -2.492880055929225680e+00
-6.858911806249998335e+02 1.918153016051641124e+00 -2.486573624575183494e+00
-6.848487928124999371e+02 1.885446300511013140e+00 -2.478326766913813817e+00
-6.838064049999999270e+02 1.848182664217384197e+00 -2.467262339611518751e+00
-6.827640171874999169e+02 1.806196001674917673e+00 -2.452116798693053212e+00
-6.817216293749999068e+02 1.759773909348579579e+00 -2.432649703221215987e+00
-6.806792415624997830e+02 1.708900772729744943e+00 -2.409331619481708042e+00
-6.796368537500000002e+02 1.652722570213927877e+00 -2.381519745948521560e+00
-6.785944659375001038e+02 1.590607956237495957e+00 -2.348538283349772104e+00
-6.775520781249999800e+02 1.523022758932937037e+00 -2.311201518639204533e+00
-6.765096903124998562e+02 1.450980694871816690e+00 -2.270125088250591894e+00
-6.754673024999998461e+02 1.376227573241014079e+00 -2.225383881988182377e+00
-6.744249146875000633e+02 1.300244407594174589e+00 -2.177618014039345518e+00
-6.733825268749999395e+02 1.223123268887523762e+00 -2.127498772790975767e+00
-6.723401390624999294e+02 1.145353498549778637e+00 -2.075962307560835551e+00
-6.712977512499998056e+02 1.068152203065938277e+00 -2.024058034422797192e+00
-6.702553634374999092e+02 9.921152843647897956e-01 -1.972249624238381571e+00
-6.692129756249998991e+02 9.183171962018451540e-01 -1.921201716413725835e+00
-6.681705878124998890e+02 8.481210186605709911e-01 -1.871483607572251850e+00
-6.671281999999998789e+02 7.820174803005554010e-01 -1.823194734929038940e+00
-6.660858121874999824e+02 7.205078520249236229e-01 -1.776806356240236751e+00
-6.650434243750000860e+02 6.639622988630974332e-01 -1.733305218928721469e+00
-6.640010365624999622e+02 6.130672556546076235e-01 -1.693692657521788325e+00
-6.629586487499999521e+02 5.692086145538667319e-01 -1.659145607879151552e+00
-6.619162609374999420e+02 5.328525749608070683e-01 -1.630439420127346217e+00
-6.608738731249999319e+02 5.028714370147725488e-01 -1.607734446209110546e+00
-6.598314853125000354e+02 4.770700181742842383e-01 -1.590285881874645035e+00
-6.587890974999999116e+02 4.529138103160035289e-01 -1.576581812106110592e+00
-6.577467096874999015e+02 4.287968036466118238e-01 -1.565854776280948046e+00
-6.567043218749998914e+02 4.048239862297825509e-01 -1.557961926317194434e+00
-6.556619340624998813e+02 3.813752170962572130e-01 -1.552624061984936743e+00
-6.546195462499999849e+02 3.583058142297770865e-01 -1.549831971469463943e+00
-6.535771584375000884e+02 3.357077357544417384e-01 -1.549554465286963723e+00
-6.525347706249999646e+02 3.136930331475302758e-01 -1.551781715449644716e+00
-6.514923828124998408e+02 2.920588586803510300e-01 -1.556642623493549982e+00
-6.504499949999999444e+02 2.708193827085885186e-01 -1.563937154547112351e+00
-6.494076071874999343e+02 2.496813114609382767e-01 -1.572943757899022632e+00
-6.483652193749999242e+02 2.291121057447874920e-01 -1.583661877499770609e+00
-6.473228315624999141e+02 2.102373235738762836e-01 -1.596514010123800897e+00
-6.462804437499997903e+02 1.932009956131629236e-01 -1.611260912062750572e+00
-6.452380559374998938e+02 1.786059282919386648e-01 -1.628051457794363666e+00
-6.441956681249998837e+02 1.668693079637717513e-01 -1.646866255304218152e+00
-6.431532803124999873e+02 1.578168388198910033e-01 -1.667903951995621359e+00
-6.421108924999999772e+02 1.518395569049874327e-01 -1.691848876691969483e+00
-6.410685046874999671e+02 1.484220676461299737e-01 -1.718279211730576517e+00
-6.400261168749999570e+02 1.468049900760820536e-01 -1.746142695370624054e+00
-6.389837290624999468e+02 1.471624008276519735e-01 -1.775243246434933031e+00
-6.379413412499999367e+02 1.501572744989267960e-01 -1.806052487399872897e+00
-6.368989534374999266e+02 1.564305381472712864e-01 -1.838312542957142970e+00
-6.358565656249999165e+02 1.648402463392626693e-01 -1.870681526845941356e+00
-6.348141778124999064e+02 1.741083389808516235e-01 -1.902881076642071401e+00
-6.337717899999998963e+02 1.842420264538086883e-01 -1.935299857648596467e+00
-6.327294021874998862e+02 1.959409505368051863e-01 -1.967629116511342202e+00
-6.316870143749999897e+02 2.097029711601418323e-01 -1.999086358204912095e+00
-6.306446265625000933e+02 2.252960810982072015e-01 -2.028911804989662837e+00
-6.296022387499999695e+02 2.423502620493895032e-01 -2.057167029193696539e+00
-6.285598509374999594e+02 2.597756748738205279e-01 -2.083423029951945171e+00
-6.275174631249999493e+02 2.752357137872868953e-01 -2.105977264939221882e+00
-6.264750753124999392e+02 2.869548523323314781e-01 -2.123726624528918361e+00
-6.254326874999999291e+02 2.934280580094117963e-01 -2.136098836968733483e+00
-6.243902996874999189e+02 2.937871768315480359e-01 -2.142374058311872442e+00
-6.233479118749999088e+02 2.887077445792095021e-01 -2.142149341106586391e+00
-6.223055240624998987e+02 2.782378370195736084e-01 -2.134963681558820880e+00
-6.212631362499997749e+02 2.624673752654600456e-01 -2.120799684704932186e+00
-6.202207484374999922e+02 2.419839991077858965e-01 -2.100188776771218180e+00
-6.191783606249999821e+02 2.182958215995523532e-01 -2.074427203550894827e+00
-6.181359728124999720e+02 1.930467893109039379e-01 -2.045129268335764916e+00
-6.170935849999999618e+02 1.661115482741403471e-01 -2.012802749095993882e+00
-6.160511971874999517e+02 1.374193484562447054e-01 -1.977920605669161835e+00
-6.150088093749999416e+02 1.068720546215733008e-01 -1.941172225964318709e+00
-6.139664215624999315e+02 7.396760004751495865e-02 -1.903201880983241168e+00
-6.129240337499999214e+02 3.877290106451745239e-02 -1.865067441290227279e+00
-6.118816459374999113e+02 2.571766018838127308e-03 -1.828218137778264474e+00
-6.108392581249999012e+02 -3.246987714964461036e-02 -1.794266374464336344e+00
-6.097968703124998910e+02 -6.488372156801576474e-02 -1.764274669815331986e+00
-6.087544824999999946e+02 -9.365448221183833577e-02 -1.738991575371720888e+00
-6.077120946874999845e+02 -1.174660349964842532e-01 -1.718597835694417375e+00
-6.066697068749999744e+02 -1.352783805318326926e-01 -1.703167207998210975e+00
-6.056273190624999643e+02 -1.468595846532297355e-01 -1.692933527747800371e+00
-6.045849312500000678e+02 -1.524153798011794458e-01 -1.687992694067771859e+00
-6.035425434374999440e+02 -1.521760513345966903e-01 -1.688396081099695856e+00
-6.025001556250000476e+02 -1.460189136001335264e-01 -1.694103854581065827e+00
-6.014577678124999238e+02 -1.344044803782773190e-01 -1.705187536153861538e+00
-6.004153799999999137e+02 -1.178728835663481883e-01 -1.721649909119328692e+00
-5.993729921874999036e+02 -9.776909480301292088e-02 -1.742831298044671184e+00
-5.983306043749997798e+02 -7.561981998577571584e-02 -1.767430549093658154e+00
-5.972882165624999971e+02 -5.261532979193972448e-02 -1.794062199259427670e+00
-5.962458287499998733e+02 -3.152920972426169477e-02 -1.820936616133046915e+00
-5.952034409374999768e+02 -1.443161528117812252e-02 -1.846842592753961565e+00
-5.941610531249999667e+02 -2.240872638386278825e-03 -1.870804546635297161e+00
-5.931186653124999566e+02 4.667964491550328360e-03 -1.891455022993949298e+00
-5.920762774999999465e+02 6.793235939129676701e-03 -1.908521189286753073e+00
-5.910338896874999364e+02 4.472866958485492185e-03 -1.922563317701456942e+00
-5.899915018749999263e+02 -2.697846937415778520e-03 -1.933778820826665079e+00
-5.889491140624999161e+02 -1.465659835730102889e-02 -1.941825299342362365e+00
-5.879067262499999060e+02 -2.974191846814732212e-02 -1.947229198266918315e+00
-5.868643384374998959e+02 -4.530273813004689898e-02 -1.951860402269298467e+00
-5.858219506249999995e+02 -6.005504214037813565e-02 -1.956606912171020340e+00
-5.847795628124999894e+02 -7.345706051620037869e-02 -1.961320458450539483e+00
-5.837371749999999793e+02 -8.525965574440970418e-02 -1.965969212300131552e+00
-5.826947871874999691e+02 -9.609280707626186024e-02 -1.971205784995865296e+00
-5.816523993750000727e+02 -1.061853177116527380e-01 -1.977873264078782611e+00
-5.806100115624999489e+02 -1.162432819489614688e-01 -1.985955586270961915e+00
-5.795676237500000525e+02 -1.265476244766771952e-01 -1.995731117873543514e+00
-5.785252359374999287e+02 -1.365160888043312204e-01 -2.007705562372292807e+00
-5.774828481250000323e+02 -1.454065924134395060e-01 -2.022022629065421739e+00
-5.764404603124999085e+02 -1.522755113355675760e-01 -2.039216308711225611e+00
-5.753980724999998984e+02 -1.570676868583769370e-01 -2.059862474204526617e+00
-5.743556846874998882e+02 -1.601638657280368971e-01 -2.084110494309043382e+00
-5.733132968749999918e+02 -1.623153430647291673e-01 -2.111478623318293835e+00
-5.722709090624999817e+02 -1.638552664392801395e-01 -2.141406644720237562e+00
-5.712285212499999716e+02 -1.644292970148080735e-01 -2.173750476330567505e+00
-5.701861334374999615e+02 -1.649013665660473138e-01 -2.207869535402294137e+00
-5.691437456249999514e+02 -1.661042873639626272e-01 -2.243079018276247449e+00
-5.681013578124999412e+02 -1.677126887498342767e-01 -2.279149043390478635e+00
-5.670589699999999311e+02 -1.699263634798073852e-01 -2.315966885255879681e+00
-5.660165821874999210e+02 -1.743002606997666459e-01 -2.352330404901612049e+00
-5.649741943749999109e+02 -1.824156293003569018e-01 -2.386133946130224004e+00
-5.639318065624999008e+02 -1.945195577124020359e-01 -2.416173917825098716e+00
-5.628894187499998907e+02 -2.097424919976419444e-01 -2.442368384100418233e+00
-5.618470309374999943e+02 -2.277995582011140552e-01 -2.464448016333824043e+00
-5.608046431249999841e+02 -2.496690969512795899e-01 -2.481232025696944010e+00
-5.597622553124999740e+02 -2.757833817742863514e-01 -2.491952349083117024e+00
-5.587198674999999639e+02 -3.045363836070839048e-01 -2.497354769332106095e+00
-5.576774796874999538e+02 -3.345828443707676847e-01 -2.498679711388615221e+00
-5.566350918749999437e+02 -3.640282210246877925e-01 -2.497687430716916346e+00
-5.555927040624999336e+02 -3.897511142029514986e-01 -2.496338205872710603e+00
-5.545503162500000371e+02 -4.100301950709979715e-01 -2.495566748367651577e+00
-5.535079284374999133e+02 -4.246386226320195134e-01 -2.496089253455291423e+00
-5.524655406250000169e+02 -4.349871286086705036e-01 -2.498486573992138471e+00
-5.514231528124998931e+02 -4.436623958270617396e-01 -2.502476556854440481e+00
-5.503807649999999967e+02 -4.522889201533239478e-01 -2.507710859561359307e+00
-5.493383771874999866e+02 -4.620135426548780400e-01 -2.513632408562938902e+00
-5.482959893749999765e+02 -4.736673322912152151e-01 -2.519580662020017847e+00
-5.472536015624999663e+02 -4.876337295437143116e-01 -2.525364233536481873e+00
-5.462112137499999562e+02 -5.046243173367817025e-01 -2.530514771148804520e+00
-5.451688259374999461e+02 -5.248131509997345789e-01 -2.534669384461253117e+00
-5.441264381249999360e+02 -5.490053378893239300e-01 -2.537668760307355331e+00
-5.430840503124999259e+02 -5.774773671526889363e-01 -2.539628217024498813e+00
-5.420416624999999158e+02 -6.083724646876382813e-01 -2.541126966694192468e+00
-5.409992746874999057e+02 -6.397562887077381522e-01 -2.542563948638814963e+00
-5.399568868749998956e+02 -6.702933616479446188e-01 -2.544418975261903970e+00
-5.389144990624999991e+02 -6.990258045917026042e-01 -2.547268478111037737e+00
-5.378721112499999890e+02 -7.254359261933562841e-01 -2.551630757135830763e+00
-5.368297234374999789e+02 -7.491736863474117714e-01 -2.558135118457502077e+00
-5.357873356249999688e+02 -7.706693679471273706e-01 -2.566545170076569349e+00
-5.347449478124999587e+02 -7.906012773907360458e-01 -2.576013540028866622e+00
-5.337025599999999486e+02 -8.089016315592314488e-01 -2.585909548753073661e+00
-5.326601721874998248e+02 -8.235678397496204450e-01 -2.596738066062200812e+00
-5.316177843749999283e+02 -8.328203580671981188e-01 -2.609634156745804123e+00
-5.305753965625000319e+02 -8.359084980334430259e-01 -2.625327088680144527e+00
-5.295330087500000218e+02 -8.312990963586929238e-01 -2.644567638986659031e+00
-5.284906209375000117e+02 -8.191856678708817618e-01 -2.667220880905736280e+00
-5.274482331249998879e+02 -7.997526744238439012e-01 -2.693157266430552976e+00
-5.264058453124999915e+02 -7.730940639836100248e-01 -2.722681453585068301e+00
-5.253634574999998677e+02 -7.401831815124509939e-01 -2.756161616160751837e+00
-5.243210696874999712e+02 -7.013995417312767211e-01 -2.793836535369641716e+00
-5.232786818749998474e+02 -6.581322205016522098e-01 -2.834665976677267274e+00
-5.222362940624999510e+02 -6.125115147806209359e-01 -2.877201338542078268e+00
-5.211939062499999409e+02 -5.662947734359001783e-01 -2.919997449228489028e+00
-5.201515184374999308e+02 -5.198308316666565565e-01 -2.962465956884182017e+00
-5.191091306249999207e+02 -4.734815262221886978e-01 -3.004546441661252842e+00
-5.180667428124999105e+02 -4.286497888839984061e-01 -3.045395053595132406e+00
-5.170243550000000141e+02 -3.859840576589213534e-01 -3.084341452065260558e+00
-5.159819671875000040e+02 -3.468764576919611820e-01 -3.120148375118218187e+00
-5.149395793749999939e+02 -3.135564698171358633e-01 -3.151759189377190573e+00
-5.138971915624999838e+02 -2.870906488894050534e-01 -3.179362976381038486e+00
-5.128548037499999737e+02 -2.670523734984386333e-01 -3.203250986904842446e+00
-5.118124159375000204e+02 -2.520581248945430453e-01 -3.223797514269448161e+00
-5.107700281249999534e+02 -2.404728317668628768e-01 -3.241572500660551803e+00
-5.097276403124998865e+02 -2.311498479523344807e-01 -3.256709631313433384e+00
-5.086852524999999332e+02 -2.232572338020096248e-01 -3.269648058660147072e+00
-5.076428646874998094e+02 -2.175526463376504516e-01 -3.280279228497786637e+00
-5.066004768749999698e+02 -2.162876608813028567e-01 -3.287443763719056999e+00
-5.055580890625000166e+02 -2.205927416800086416e-01 -3.290887911194114057e+00
-5.045157012500000633e+02 -2.309750301616216861e-01 -3.290779447310002936e+00
-5.034733134374999963e+02 -2.467965224273512004e-01 -3.287641710262386496e+00
-5.024309256249998725e+02 -2.672127305925521834e-01 -3.281812425455100879e+00
-5.013885378124999761e+02 -2.936705467720175933e-01 -3.272576897821572572e+00
-5.003461499999999091e+02 -3.277451308690432774e-01 -3.259218831499395286e+00
-4.993037621874999559e+02 -3.693324097067373080e-01 -3.241288009743497955e+00
-4.982613743749998889e+02 -4.181409846844253986e-01 -3.218239116391430343e+00
-4.972189865624998788e+02 -4.740034500185613675e-01 -3.189735274592376602e+00
-4.961765987499999255e+02 -5.367159523535813825e-01 -3.155800814148817857e+00
-4.951342109374999154e+02 -6.056866911150030619e-01 -3.116899495758872263e+00
-4.940918231249999621e+02 -6.786432319412075698e-01 -3.074589071722976019e+00
-4.930494353124999520e+02 -7.526735474117526303e-01 -3.030940353802838327e+00
-4.920070474999999419e+02 -8.264145697532291335e-01 -2.986917146106031762e+00
-4.909646596874999886e+02 -8.982475351673245845e-01 -2.943211770413580730e+00
-4.899222718749999785e+02 -9.665631246113656205e-01 -2.900385961144297919e+00
-4.888798840625000253e+02 -1.030481353183856363e+00 -2.859306678227043985e+00
-4.878374962499999583e+02 -1.088766429837405569e+00 -2.821556166425184919e+00
-4.867951084375000050e+02 -1.141480325192045342e+00 -2.787413432857630102e+00
-4.857527206249999381e+02 -1.187798110259201234e+00 -2.757126386011361951e+00
-4.847103328124999280e+02 -1.225286194665541784e+00 -2.732050858490961076e+00
-4.836679449999999747e+02 -1.251821154539193737e+00 -2.713882288127953402e+00
-4.826255571874998509e+02 -1.265795079203182905e+00 -2.704183328014335252e+00
-4.815831693749999545e+02 -1.267098192318476091e+00 -2.703278829199399880e+00
-4.805407815625000012e+02 -1.256467614091789864e+00 -2.711371602703657846e+00
-4.794983937499998774e+02 -1.234792056403481775e+00 -2.728291006442487898e+00
-4.784560059375000378e+02 -1.203073381854063317e+00 -2.752888859170607549e+00
-4.774136181249999140e+02 -1.162379038655621866e+00 -2.784296004715320016e+00
-4.763712303124999607e+02 -1.114253638288314363e+00 -2.821644013869823109e+00
-4.753288424999999506e+02 -1.060641966639999545e+00 -2.863558309190825657e+00
-4.742864546874998837e+02 -1.003014879104116686e+00 -2.908376315456383754e+00
-4.732440668749999304e+02 -9.421914241738009732e-01 -2.954453054702736114e+00
-4.722016790624999203e+02 -8.791402923528311986e-01 -3.000245983220518831e+00
-4.711592912499999670e+02 -8.156518369842267191e-01 -3.044230374700778619e+00
-4.701169034374999001e+02 -7.534033144739833432e-01 -3.085387225814956835e+00
-4.690745156249999468e+02 -6.942749433477158894e-01 -3.123194401862907643e+00
-4.680321278124999935e+02 -6.397938692221066814e-01 -3.156698683356725876e+00
-4.669897399999999834e+02 -5.897956583370956851e-01 -3.185640140410241905e+00
-4.659473521875000301e+02 -5.434845278314581751e-01 -3.210503149427462510e+00
-4.649049643749999632e+02 -5.007442249958650171e-01 -3.231359968591810627e+00
-4.638625765625000099e+02 -4.621431259490222376e-01 -3.248126045660088224e+00
-4.628201887499999430e+02 -4.282448607019760933e-01 -3.260763683240970767e+00
-4.617778009374999328e+02 -3.990426052602529805e-01 -3.269846201498541216e+00
-4.607354131249999796e+02 -3.739353261918343385e-01 -3.276106740949070506e+00
-4.596930253124999695e+02 -3.528977945013274109e-01 -3.280390114170586457e+00
-4.586506374999999593e+02 -3.367463480707129087e-01 -3.283388393040571618e+00
-4.576082496874998924e+02 -3.265071772546871975e-01 -3.284823062449881981e+00
-4.565658618749999960e+02 -3.228010572753574614e-01 -3.284243668905849844e+00
-4.555234740625000427e+02 -3.253979084459618920e-01 -3.281658114499438561e+00
-4.544810862499999189e+02 -3.328280310937432040e-01 -3.277414532131383673e+00
-4.534386984375000225e+02 -3.436716207962022263e-01 -3.271837768872546626e+00
-4.523963106249999555e+02 -3.573055371986412210e-01 -3.264960991446005600e+00
-4.513539228124999454e+02 -3.735999442660746239e-01 -3.256442460644006331e+00
-4.503115349999999353e+02 -3.926160780883989898e-01 -3.246113704873472283e+00
-4.492691471874999252e+02 -4.150047174694658780e-01 -3.233769220233667419e+00
-4.482267593749999719e+02 -4.412026508437159045e-01 -3.218574937676478953e+00
-4.471843715624999049e+02 -4.705013643458308970e-01 -3.200241239179709041e+00
-4.461419837499999517e+02 -5.019545217505051449e-01 -3.179663104592667988e+00
-4.450995959374998847e+02 -5.356666431075409740e-01 -3.156906546559612892e+00
-4.440572081249999314e+02 -5.722459521092322365e-01 -3.131224891774742503e+00
-4.430148203125000350e+02 -6.115423580532506342e-01 -3.102366163367041629e+00
-4.419724324999999681e+02 -6.526978210525661295e-01 -3.071016355334361236e+00
-4.409300446875000148e+02 -6.938005272412400837e-01 -3.038351119586342186e+00
-4.398876568749999478e+02 -7.329736614991488874e-01 -3.005000140267325648e+00
-4.388452690624999946e+02 -7.696293234946726125e-01 -2.971072710168425335e+00
-4.378028812499999844e+02 -8.036250826904562938e-01 -2.936936565458113879e+00
-4.367604934374999743e+02 -8.344095840371381634e-01 -2.903360544184540704e+00
-4.357181056250000211e+02 -8.617672287329173342e-01 -2.870597118256268843e+00
-4.346757178124999541e+02 -8.859072200732126534e-01 -2.838752637635006515e+00
-4.336333300000000008e+02 -9.070780872127748307e-01 -2.808211184258786464e+00
-4.325909421874998770e+02 -9.266003863988120370e-01 -2.779067679376121536e+00
-4.315485543750000375e+02 -9.458709143960217780e-01 -2.751224889296620901e+00
-4.305061665625000273e+02 -9.644436871602357630e-01 -2.725131675693442723e+00
-4.294637787499999604e+02 -9.819297371608736169e-01 -2.700885330461417766e+00
-4.284213909375000640e+02 -9.985389089849157074e-01 -2.677825367499527154e+00
-4.273790031249999402e+02 -1.013896357670591275e+00 -2.656040469574010299e+00
-4.263366153124998732e+02 -1.028440757763694702e+00 -2.635436758681044989e+00
-4.252942274999999768e+02 -1.043886994127138257e+00 -2.614877174585357622e+00
-4.242518396874999098e+02 -1.060734463550624396e+00 -2.594127531457517399e+00
-4.232094518749999565e+02 -1.077691525767206615e+00 -2.573870337143998377e+00
-4.221670640624998896e+02 -1.093562706590896605e+00 -2.553922786925189925e+00
-4.211246762499999363e+02 -1.107987511379621148e+00 -2.533683028521694691e+00
-4.200822884374999830e+02 -1.121280063197022114e+00 -2.512470941059584018e+00
-4.190399006249999729e+02 -1.134156485212096221e+00 -2.489414164212965463e+00
-4.179975128125000197e+02 -1.146536868246618157e+00 -2.463923592918418670e+00
-4.169551249999999527e+02 -1.156846181685889485e+00 -2.436620250513692465e+00
-4.159127371874999994e+02 -1.163693713643950911e+00 -2.408167636409856538e+00
-4.148703493749999325e+02 -1.166968772453340630e+00 -2.377953832170715209e+00
-4.138279615624999792e+02 -1.167818451129760904e+00 -2.345241702044743359e+00
-4.127855737500000259e+02 -1.167853829832529833e+00 -2.309589521725197603e+00
-4.117431859374999590e+02 -1.168514275076117936e+00 -2.270783476814364654e+00
-4.107007981250000057e+02 -1.170395680021782736e+00 -2.229439207124746414e+00
-4.096584103124999388e+02 -1.174218754959087896e+00 -2.186081367253237762e+00
-4.086160224999999855e+02 -1.180650072835567554e+00 -2.140476207855543933e+00
-4.075736346874999754e+02 -1.189995067933540263e+00 -2.092687373228593550e+00
-4.065312468749999653e+02 -1.202671741494145241e+00 -2.042781105808686437e+00
-4.054888590624999551e+02 -1.219005628381061523e+00 -1.990431523308246797e+00
-4.044464712499999450e+02 -1.238535761091577037e+00 -1.935683972760464000e+00
-4.034040834374999349e+02 -1.260341183982449209e+00 -1.878934031896015266e+00
-4.023616956249999816e+02 -1.284714231257012118e+00 -1.820207669947012441e+00
-4.013193078124999147e+02 -1.312360245616216448e+00 -1.759203161058696674e+00
-4.002769199999999614e+02 -1.343678369048497467e+00 -1.696342745209858727e+00
-3.992345321874998945e+02 -1.378032883482336102e+00 -1.633092144654509026e+00
-3.981921443749999412e+02 -1.414153163197146457e+00 -1.571064340872769138e+00
-3.971497565624999879e+02 -1.450405549014372575e+00 -1.511581347409514997e+00
-3.961073687499999778e+02 -1.485407344167580801e+00 -1.455108930255098132e+00
-3.950649809375000245e+02 -1.519102473015621957e+00 -1.401365304771713394e+00
-3.940225931249999007e+02 -1.550823436854910087e+00 -1.350818241029963618e+00
-3.929802053125000043e+02 -1.579483587191742977e+00 -1.304292218031990247e+00
-3.919378174999998805e+02 -1.604337906354137644e+00 -1.261912639430188054e+00
-3.908954296874999841e+02 -1.625100859520492991e+00 -1.222944978299458807e+00
-3.898530418750000308e+02 -1.642382573617725106e+00 -1.186330538193219430e+00
-3.888106540624999639e+02 -1.657090526500566430e+00 -1.151062099043631548e+00
-3.877682662500000106e+02 -1.669540082999390496e+00 -1.116719862921189632e+00
-3.867258784374999436e+02 -1.680319902303386570e+00 -1.082960630886848019e+00
-3.856834906250000472e+02 -1.689980821927653531e+00 -1.049218983339687883e+00
-3.846411028124999802e+02 -1.698357983900598001e+00 -1.015835517775730112e+00
-3.835987149999999701e+02 -1.706004376739414408e+00 -9.822745408771017539e-01
-3.825563271874999600e+02 -1.713930589863417620e+00 -9.475151904032890204e-01
-3.815139393749999499e+02 -1.722872511221064773e+00 -9.119384408937404318e-01
-3.804715515624999398e+02 -1.732497203184768519e+00 -8.762191875723690515e-01
-3.794291637499999865e+02 -1.742018647590651170e+00 -8.411388789450435777e-01
-3.783867759374999196e+02 -1.750661104412995162e+00 -8.073256945990074929e-01
-3.773443881249999663e+02 -1.758638431859211426e+00 -7.743476130217403774e-01
-3.763020003124998993e+02 -1.767176729698569870e+00 -7.413283660299219147e-01
-3.752596124999999461e+02 -1.777638946831721523e+00 -7.075622235335724541e-01
-3.742172246874999360e+02 -1.791426238504720603e+00 -6.729523852108841853e-01
-3.731748368749999827e+02 -1.808922953086242069e+00 -6.375673841271689568e-01
-3.721324490624999726e+02 -1.829972658520649054e+00 -6.013443489201345526e-01
-3.710900612499999625e+02 -1.853730921576593138e+00 -5.646141700063288527e-01
-3.700476734375000092e+02 -1.880347023302214371e+00 -5.265592109198101722e-01
-3.690052856249998854e+02 -1.910790016047602791e+00 -4.859368658453663836e-01
-3.679628978125000458e+02 -1.945749480539024745e+00 -4.425405725917616606e-01
-3.669205099999999220e+02 -1.986978962551361416e+00 -3.956565125749267886e-01
-3.658781221874999687e+02 -2.036147006608169274e+00 -3.444063670823771517e-01
-3.648357343750000155e+02 -2.093330387844285490e+00 -2.889994051241128736e-01
-3.637933465624999485e+02 -2.158311340202450523e+00 -2.298573495196996885e-01
-3.627509587500000521e+02 -2.230857951582529974e+00 -1.673787662410691490e-01
-3.617085709374999851e+02 -2.309738538208833347e+00 -1.022386430677938440e-01
-3.606661831249999750e+02 -2.393849561042911578e+00 -3.500703001441707318e-02
-3.596237953124999649e+02 -2.482823913770856983e+00 3.433923478430538079e-02
-3.585814074999999548e+02 -2.576289156671312419e+00 1.066761114830700324e-01
-3.575390196875000015e+02 -2.673109169048714318e+00 1.825984615494410379e-01
-3.564966318749999914e+02 -2.772958503846536527e+00 2.625631091517514615e-01
-3.554542440624999244e+02 -2.875991297924662238e+00 3.467280973728222859e-01
-3.544118562499999712e+02 -2.981678550123318061e+00 4.344795565966499407e-01
-3.533694684374999611e+02 -3.089900471434263718e+00 5.256861445758911344e-01
-3.523270806249999509e+02 -3.200405786969679589e+00 6.208889330244339311e-01
-3.512846928124999408e+02 -3.312199447343376235e+00 7.201631241027419694e-01
-3.502423049999999876e+02 -3.423983828790036377e+00 8.222496545097116583e-01
-3.491999171874999774e+02 -3.533443010348004787e+00 9.253127855352877296e-01
-3.481575293749999105e+02 -3.638698328899197865e+00 1.027952489881112763e+00
-3.471151415624999572e+02 -3.739010742871333726e+00 1.129886010044963918e+00
-3.460727537500000039e+02 -3.832398294963328844e+00 1.230355913710780014e+00
-3.450303659375000507e+02 -3.916411785031491455e+00 1.327836771566856422e+00
-3.439879781249999269e+02 -3.989549709482953510e+00 1.421921307054540451e+00
-3.429455903124999168e+02 -4.050500351116607334e+00 1.512011505912456810e+00
-3.419032024999999635e+02 -4.098382754124270555e+00 1.597501171211289428e+00
-3.408608146874999534e+02 -4.133796393375765987e+00 1.678965023962708303e+00
-3.398184268750000001e+02 -4.159571164224908912e+00 1.757718752387476213e+00
-3.387760390624999900e+02 -4.178571266129629258e+00 1.834700507841720230e+00
-3.377336512499999230e+02 -4.192303451986115981e+00 1.910199050126888842e+00
-3.366912634374999698e+02 -4.201568614626547848e+00 1.983502559183858871e+00
-3.356488756249999028e+02 -4.207601807629385071e+00 2.053751239526175443e+00
-3.346064878124999495e+02 -4.212595621308516947e+00 2.120973017556063045e+00
-3.335640999999999394e+02 -4.218378504747566815e+00 2.185708381824807311e+00
-3.325217121875000430e+02 -4.226567222609765473e+00 2.248374109445117508e+00
-3.314793243749999760e+02 -4.239284616936132011e+00 2.310079155780869087e+00
-3.304369365624999659e+02 -4.258846061914804082e+00 2.372232387198837333e+00
-3.293945487499999558e+02 -4.286523560220194540e+00 2.435343246428533170e+00
-3.283521609374999457e+02 -4.323104487963580489e+00 2.500188215228420940e+00
-3.273097731249999924e+02 -4.368581212118122004e+00 2.567097229924741875e+00
-3.262673853124999823e+02 -4.421891477923625580e+00 2.635342582765212160e+00
-3.252249974999999722e+02 -4.481873310573448066e+00 2.704401876613377720e+00
-3.241826096874999621e+02 -4.547702825084280143e+00 2.774458023731224632e+00
-3.231402218749998951e+02 -4.618985634901030757e+00 2.845712528024015864e+00
-3.220978340624999419e+02 -4.695558715050857757e+00 2.918423469737365217e+00
-3.210554462499999886e+02 -4.777765614040426101e+00 2.992698582729332646e+00
-3.200130584374999785e+02 -4.864666589222070847e+00 3.068933956826617848e+00
-3.189706706249999684e+02 -4.954902972307293041e+00 3.147677188953326155e+00
-3.179282828124999583e+02 -5.047102450190219969e+00 3.228348264916793831e+00
-3.168858949999999481e+02 -5.139769401100050317e+00 3.309882238684837663e+00
-3.158435071874999949e+02 -5.231668760295754339e+00 3.390781963786148712e+00
-3.148011193749999848e+02 -5.321275853501774122e+00 3.469764049443376575e+00
-3.137587315624999746e+02 -5.406106944412774951e+00 3.546019572265909137e+00
-3.127163437499999645e+02 -5.484099419615749760e+00 3.618378368902710918e+00
-3.116739559374999544e+02 -5.553925213829199237e+00 3.685851763391033042e+00
-3.106315681249998875e+02 -5.613631846152414617e+00 3.747727008569501805e+00
-3.095891803124999910e+02 -5.661988631966010210e+00 3.803479650075833884e+00
-3.085467924999999809e+02 -5.699133691707200633e+00 3.853545492801216721e+00
-3.075044046874999708e+02 -5.725201028145867177e+00 3.898834257746939258e+00
-3.064620168749999607e+02 -5.739976051695445669e+00 3.939350596640375901e+00
-3.054196290624999506e+02 -5.745343838362408917e+00 3.976284332547065592e+00
-3.043772412499999973e+02 -5.744098926449159315e+00 4.011798394565285975e+00
-3.033348534374999872e+02 -5.737516873620231550e+00 4.046663286311733110e+00
-3.022924656250000339e+02 -5.727240452473841614e+00 4.081137243858575125e+00
-3.012500778125000238e+02 -5.715887519998346100e+00 4.116026313431651928e+00
-3.002076899999999569e+02 -5.706326505037382368e+00 4.152372298058017996e+00
-2.991653021874998899e+02 -5.701524793876231456e+00 4.191085243212505418e+00
-2.981229143749999366e+02 -5.703633287006991459e+00 4.233217957637251061e+00
-2.970805265624999834e+02 -5.714164020279226541e+00 4.279350030562548923e+00
-2.960381387499999732e+02 -5.734278892714227638e+00 4.329935903510959250e+00
-2.949957509374999631e+02 -5.764527452771780247e+00 4.385713525891482334e+00
-2.939533631249999530e+02 -5.804839817248591771e+00 4.446870447917946834e+00
-2.929109753124999997e+02 -5.853870195436155832e+00 4.511971473776280384e+00
-2.918685874999999896e+02 -5.909508379212446982e+00 4.578636565445949991e+00
-2.908261996875000364e+02 -5.969463615015307312e+00 4.645389567398210851e+00
-2.897838118750000262e+02 -6.031597946334386506e+00 4.712252385766876550e+00
-2.887414240625000161e+02 -6.094660456148463190e+00 4.779447632581645955e+00
-2.876990362499999492e+02 -6.157165932890370286e+00 4.846035170815205184e+00
-2.866566484374999959e+02 -6.218455782128029519e+00 4.911235406204649934e+00
-2.856142606249999858e+02 -6.278186950650303189e+00 4.975448599355898338e+00
-2.845718728124999757e+02 -6.334448351674891953e+00 5.037636962109545813e+00
-2.835294849999999656e+02 -6.385700247744524383e+00 5.096000371582401378e+00
-2.824870971874999555e+02 -6.433124455704963829e+00 5.150807072270850107e+00
-2.814447093749999453e+02 -6.477198575941553571e+00 5.202064229382431293e+00
-2.804023215624999921e+02 -6.516813950599554595e+00 5.249141960263442819e+00
-2.793599337499999820e+02 -6.552986330579213536e+00 5.291853512348622779e+00
-2.783175459374999718e+02 -6.586103989736259656e+00 5.329760109477721386e+00
-2.772751581250000186e+02 -6.617661588185854704e+00 5.363718701139639222e+00
-2.762327703125000085e+02 -6.649504487491517679e+00 5.394393881401505553e+00
-2.751903824999999983e+02 -6.680742519982756811e+00 5.421688560565481652e+00
-2.741479946874999882e+02 -6.712049440144885359e+00 5.447664653686626224e+00
-2.731056068749999781e+02 -6.745365061159015241e+00 5.474321136187778158e+00
-2.720632190624999680e+02 -6.781063045149807067e+00 5.503095783186975787e+00
-2.710208312499999579e+02 -6.818632938791736819e+00 5.534587055306004366e+00
-2.699784434374999478e+02 -6.858853147850892285e+00 5.569370358199194015e+00
-2.689360556249999945e+02 -6.903481974406964206e+00 5.610629386183819456e+00
-2.678936678124999844e+02 -6.953235312870995166e+00 5.660102326149262453e+00
-2.668512799999999743e+02 -7.007874055544579761e+00 5.715970320322957932e+00
-2.658088921874999642e+02 -7.067228450223560721e+00 5.776413166772052854e+00
-2.647665043750000109e+02 -7.131413022350825415e+00 5.840387643729185285e+00
-2.637241165624999439e+02 -7.201055439388226453e+00 5.907061832883260699e+00
-2.626817287499999338e+02 -7.276563482573579655e+00 5.975988919893134188e+00
-2.616393409374999237e+02 -7.356001482686671977e+00 6.045926298657051667e+00
-2.605969531249999704e+02 -7.436022371302689393e+00 6.115028798607636595e+00
-2.595545653124999603e+02 -7.513117791886608998e+00 6.182067038194754005e+00
-2.585121775000000071e+02 -7.584070718248809406e+00 6.245812308867615847e+00
-2.574697896874999969e+02 -7.646565582543420447e+00 6.304348496377124356e+00
-2.564274018749999868e+02 -7.699357214394531468e+00 6.356162734445676143e+00
-2.553850140624999767e+02 -7.742268554356036780e+00 6.400385303592538655e+00
-2.543426262499999666e+02 -7.775101539832367514e+00 6.436188809167192382e+00
-2.533002384374999849e+02 -7.796415880335964665e+00 6.462153881552468171e+00
-2.522578506250000316e+02 -7.805731515990101954e+00 6.478593317250675554e+00
-2.512154628124999363e+02 -7.804989976744617586e+00 6.487278499808153853e+00
-2.501730749999999546e+02 -7.796117150440382559e+00 6.487479614326225885e+00
-2.491306871874999445e+02 -7.779833850044124866e+00 6.476801819829640650e+00
-2.480882993749999628e+02 -7.755636591436239513e+00 6.452930641370290488e+00
-2.470459115624999811e+02 -7.725857179493045734e+00 6.416146030673551159e+00
-2.460035237499999710e+02 -7.693270577820411127e+00 6.368060145267478767e+00
-2.449611359374999893e+02 -7.657098132872016905e+00 6.307360934799332242e+00
-2.439187481249999792e+02 -7.617993051985741282e+00 6.234632477536449890e+00
-2.428763603124999690e+02 -7.577491053610651228e+00 6.152864920823924777e+00
-2.418339724999999873e+02 -7.534078271108604063e+00 6.062801960919665945e+00
-2.407915846874999772e+02 -7.485855820775640268e+00 5.965265466519587889e+00
-2.397491968749999387e+02 -7.431085555025243039e+00 5.861208616915974723e+00
-2.387068090624999570e+02 -7.367540732943504977e+00 5.751074686473984343e+00
-2.376644212499999753e+02 -7.294845854177752997e+00 5.636276029286197087e+00
-2.366220334374999652e+02 -7.212470223224256571e+00 5.517781531958183550e+00
-2.355796456249999835e+02 -7.119679553607991984e+00 5.397602215893249955e+00
-2.345372578124999734e+02 -7.018723675278581986e+00 5.279610605316530147e+00
-2.334948699999999917e+02 -6.910355843621087679e+00 5.165703641715134964e+00
-2.324524821874999816e+02 -6.793109909415782077e+00 5.056812834783529276e+00
-2.314100943749999715e+02 -6.666689928282337085e+00 4.954171177466293763e+00
-2.303677065624999898e+02 -6.533260733628165617e+00 4.859766537814241616e+00
-2.293253187499999797e+02 -6.395127799886017428e+00 4.775200591614119361e+00
-2.282829309374999980e+02 -6.252495528794011825e+00 4.699206595541569165e+00
-2.272405431249999594e+02 -6.107767233031319520e+00 4.631896757982342905e+00
-2.261981553124999778e+02 -5.963684945941019500e+00 4.574382554047596194e+00
-2.251557674999999676e+02 -5.820849598444316264e+00 4.525825765581208415e+00
-2.241133796874999859e+02 -5.681031386085712676e+00 4.485622210705604296e+00
-2.230709918749999758e+02 -5.545881427787490381e+00 4.453699078950018375e+00
-2.220286040624999657e+02 -5.416419636809260751e+00 4.429583367028189222e+00
-2.209862162499999840e+02 -5.296555263085998000e+00 4.413442189336811872e+00
-2.199438284374999739e+02 -5.190245286390696045e+00 4.404623635177779661e+00
-2.189014406249999922e+02 -5.100377877104285140e+00 4.400895751836296554e+00
-2.178590528125000105e+02 -5.028739830183250881e+00 4.400847291260546967e+00
-2.168166650000000004e+02 -4.975622217857607943e+00 4.402680332200213265e+00
-2.157742771875000187e+02 -4.941649446510473886e+00 4.403906393601057623e+00
-2.147318893749999802e+02 -4.926653059341595586e+00 4.402657292878478401e+00
-2.136895015624999701e+02 -4.930460416896655040e+00 4.397048648541480809e+00
-2.126471137499999884e+02 -4.952255727123520579e+00 4.385566762974025146e+00
-2.116047259374999783e+02 -4.989007407415497752e+00 4.365679872330464839e+00
-2.105623381249999682e+02 -5.037505445242024926e+00 4.335363046281530686e+00
-2.095199503124999865e+02 -5.095245204000482531e+00 4.295985866010205712e+00
-2.084775624999999764e+02 -5.160227022347315007e+00 4.249256934147039644e+00
-2.074351746874999662e+02 -5.230813815586430771e+00 4.196818370295123835e+00
-2.063927868750000130e+02 -5.302630486491443307e+00 4.139242912664983898e+00
-2.053503990625000029e+02 -5.371394467348133084e+00 4.076944800931832980e+00
-2.043080112499999927e+02 -5.435863477109002417e+00 4.013602937967218232e+00
-2.032656234374999826e+02 -5.494023959319379813e+00 3.951065861785445055e+00
-2.022232356249999725e+02 -5.543376796157784447e+00 3.888770094043142223e+00
-2.011808478124999908e+02 -5.582153687654686891e+00 3.827374678441978872e+00
-2.001384599999999807e+02 -5.611041164169948026e+00 3.768331456901808707e+00
-1.990960721874999706e+02 -5.632415647398294922e+00 3.713460172001203041e+00
-1.980536843749999889e+02 -5.647788966871613248e+00 3.664199154966421901e+00
-1.970112965624999504e+02 -5.658879283621207179e+00 3.621831657632430534e+00
-1.959689087499999403e+02 -5.667803756047676167e+00 3.588715908449314540e+00
-1.949265209375000154e+02 -5.676270342329764240e+00 3.567457009501259879e+00
-1.938841331250000053e+02 -5.683916757990536972e+00 3.558296032300962697e+00
-1.928417453125000236e+02 -5.689577194326033371e+00 3.560463424655587961e+00
-1.917993574999999851e+02 -5.694745175749546640e+00 3.574538161649495116e+00
-1.907569696874999750e+02 -5.701944451512678924e+00 3.600077005118266005e+00
-1.897145818749999933e+02 -5.709912045181721574e+00 3.634139474756647559e+00
-1.886721940624999831e+02 -5.715998158262617146e+00 3.673430242575106419e+00
-1.876298062499999730e+02 -5.719497161752570058e+00 3.715097888987905161e+00
-1.865874184374999913e+02 -5.719205739374634057e+00 3.755958381359401077e+00
-1.855450306249999812e+02 -5.716268210115455162e+00 3.794339251143004521e+00
-1.845026428124999427e+02 -5.714077114526681989e+00 3.830427954284469472e+00
-1.834602549999999610e+02 -5.713952702062276678e+00 3.864353129704587886e+00
-1.824178671875000077e+02 -5.716223050093955926e+00 3.895026310445379725e+00
-1.813754793750000260e+02 -5.721724009166313962e+00 3.921007719251508483e+00
-1.803330915624999875e+02 -5.729522984347935832e+00 3.941093082870493536e+00
-1.792907037499999774e+02 -5.738044605208844295e+00 3.954468930881941180e+00
-1.782483159374999957e+02 -5.746141919836759371e+00 3.961059411319443058e+00
-1.772059281249999856e+02 -5.752852345022116509e+00 3.960941547775635563e+00
-1.761635403124999755e+02 -5.756944643342266410e+00 3.955503389971064987e+00
-1.751211524999999938e+02 -5.756997837587825018e+00 3.946967794166400090e+00
-1.740787646874999552e+02 -5.752171343417384008e+00 3.936761521155652144e+00
-1.730363768750000020e+02 -5.740298769021282332e+00 3.925443088780525169e+00
-1.719939890624999634e+02 -5.721351897897151595e+00 3.913949048613710513e+00
-1.709516012499999817e+02 -5.697375169913318160e+00 3.903699118735951323e+00
-1.699092134375000001e+02 -5.668771760373856772e+00 3.895341799079948597e+00
-1.688668256249999615e+02 -5.636148420975017004e+00 3.888480196886071827e+00
-1.678244378124999514e+02 -5.600981729995570646e+00 3.883156002713280763e+00
-1.667820499999999697e+02 -5.563953203512465251e+00 3.879174292041358996e+00
-1.657396621874999880e+02 -5.524371852429203145e+00 3.875415950039035273e+00
-1.646972743749999779e+02 -5.481404903154505348e+00 3.871036167311967979e+00
-1.636548865624999962e+02 -5.436285796584582997e+00 3.865392438677409892e+00
-1.626124987499999861e+02 -5.391136469932949815e+00 3.859218788498546271e+00
-1.615701109374999476e+02 -5.347264971015790458e+00 3.852734745850160625e+00
-1.605277231249999943e+02 -5.306131890146012609e+00 3.846057015949460034e+00
-1.594853353124999842e+02 -5.268545764790745878e+00 3.840349177154547711e+00
-1.584429474999999741e+02 -5.234268513263644174e+00 3.835874304621398334e+00
-1.574005596874999924e+02 -5.203412234070295739e+00 3.832889361333486899e+00
-1.563581718749999823e+02 -5.174561787707315119e+00 3.831236803495811305e+00
-1.553157840624999437e+02 -5.144627189601762574e+00 3.828283709374609600e+00
-1.542733962499999905e+02 -5.113023411198907908e+00 3.820748614849426517e+00
-1.532310084374999803e+02 -5.081775851032346303e+00 3.807999760723741911e+00
-1.521886206249999987e+02 -5.053875366805495872e+00 3.790523626628913068e+00
-1.511462328125000170e+02 -5.030727602262643927e+00 3.768384134190662760e+00
-1.501038449999999784e+02 -5.012282996219012965e+00 3.742427997649904636e+00
-1.490614571874999683e+02 -5.000784802595654277e+00 3.715028267954875840e+00
-1.480190693749999866e+02 -4.998577335614204031e+00 3.688086834012653803e+00
-1.469766815624999765e+02 -5.006713824860360873e+00 3.662746576563636669e+00
-1.459342937499999948e+02 -5.026055294127088402e+00 3.640721891418666978e+00
-1.448919059375000131e+02 -5.054903931106357717e+00 3.623926617631324287e+00
-1.438495181249999746e+02 -5.089729833345430166e+00 3.612395187797592833e+00
-1.428071303124999929e+02 -5.127169646007988746e+00 3.604734149543866284e+00
-1.417647424999999828e+02 -5.165649567955225230e+00 3.601037887920157665e+00
-1.407223546874999727e+02 -5.204261280199117934e+00 3.601737124564905912e+00
-1.396799668749999910e+02 -5.242559418786431280e+00 3.606942412887805816e+00
-1.386375790625000093e+02 -5.281312222787501121e+00 3.617120670335947974e+00
-1.375951912499999992e+02 -5.319640925277678178e+00 3.631995829207927962e+00
-1.365528034374999891e+02 -5.356297715853076902e+00 3.650272077793158321e+00
-1.355104156249999789e+02 -5.391567477700197841e+00 3.670373417285746065e+00
-1.344680278124999973e+02 -5.424744816466891884e+00 3.690285094349484929e+00
-1.334256399999999871e+02 -5.455400559805274163e+00 3.708562675299937883e+00
-1.323832521875000054e+02 -5.485059983902166536e+00 3.725552900858366989e+00
-1.313408643749999669e+02 -5.513210253478450618e+00 3.741270636409642858e+00
-1.302984765624999852e+02 -5.539223176898667944e+00 3.755030987103386231e+00
-1.292560887500000035e+02 -5.563960662438363514e+00 3.766728156845402520e+00
-1.282137009374999934e+02 -5.585973952652314445e+00 3.775846833405975822e+00
-1.271713131249999833e+02 -5.602764723929571034e+00 3.782028613110740789e+00
-1.261289253125000158e+02 -5.613521175424663667e+00 3.785193657931043898e+00
-1.250865374999999773e+02 -5.618699537725118098e+00 3.785477780524504343e+00
-1.240441496874999814e+02 -5.618219536384517099e+00 3.782605521731771780e+00
-1.230017618749999855e+02 -5.611358350323849997e+00 3.775777651127280699e+00
-1.219593740624999896e+02 -5.598015431595540825e+00 3.764448975819513876e+00
-1.209169862499999937e+02 -5.579939677927974628e+00 3.749827983795539055e+00
-1.198745984374999694e+02 -5.559653454320140575e+00 3.733377974979569025e+00
-1.188322106249999877e+02 -5.537856552524787368e+00 3.713787183596363839e+00
-1.177898228124999918e+02 -5.514663478377293870e+00 3.690159607481064530e+00
-1.167474349999999959e+02 -5.490139818284872852e+00 3.662737460083915764e+00
-1.157050471874999857e+02 -5.466036461273279912e+00 3.632467448889527439e+00
-1.146626593749999898e+02 -5.445314397907014659e+00 3.601046765056457488e+00
-1.136202715624999797e+02 -5.429803154538586973e+00 3.569849167730693829e+00
-1.125778837499999838e+02 -5.421162608198114796e+00 3.539890355806563527e+00
-1.115354959374999879e+02 -5.420448944155335624e+00 3.511400673501735348e+00
-1.104931081249999920e+02 -5.428359804368463770e+00 3.484026318896120689e+00
-1.094507203124999961e+02 -5.446468498182628792e+00 3.458327392414527690e+00
-1.084083325000000002e+02 -5.475978125698264698e+00 3.435346843772988823e+00
-1.073659446874999901e+02 -5.517909336888942917e+00 3.416282896745879594e+00
-1.063235568749999942e+02 -5.572358204482745769e+00 3.402295223321576856e+00
-1.052811690624999841e+02 -5.637912437443312719e+00 3.393880144802924992e+00
-1.042387812499999882e+02 -5.713396872346185873e+00 3.390742601122445965e+00
-1.031963934375000065e+02 -5.798266673808671889e+00 3.393378982060276439e+00
-1.021540056249999964e+02 -5.892261703662260430e+00 3.403108296141367894e+00
-1.011116178124999863e+02 -5.993699667773500828e+00 3.419667455906210130e+00
-1.000692299999999904e+02 -6.099218740067740008e+00 3.441709080272484123e+00
-9.902684218749999445e+01 -6.204406158942322058e+00 3.468046774457826054e+00
-9.798445437499997013e+01 -6.304389091432518022e+00 3.497922097724598611e+00
-9.694206656250000265e+01 -6.396507287579716206e+00 3.531295315810444535e+00
-9.589967874999999253e+01 -6.477769638579404798e+00 3.567445957967055215e+00
-9.485729093749999663e+01 -6.544761218160240368e+00 3.605263706231279563e+00
-9.381490312499998652e+01 -6.596418720933131752e+00 3.644183674122115857e+00
-9.277251531249999061e+01 -6.631379715877570469e+00 3.683098637668937414e+00
-9.173012749999998050e+01 -6.647922762063435798e+00 3.720837533452169055e+00
-9.068773968750001302e+01 -6.645416464310181404e+00 3.757030489605007517e+00
-8.964535187499998869e+01 -6.623788891829302194e+00 3.791959773400306766e+00
-8.860296406249999279e+01 -6.583228488609204732e+00 3.825070121991082317e+00
-8.756057624999999689e+01 -6.526405238246532292e+00 3.856008491410913397e+00
-8.651818843750000099e+01 -6.457774402495894961e+00 3.885236491423319727e+00
-8.547580062499999087e+01 -6.381729500139024402e+00 3.913895267698433766e+00
-8.443341281249998076e+01 -6.303322279536123673e+00 3.943050520893604194e+00
-8.339102499999998486e+01 -6.229196899643866914e+00 3.975165501266475498e+00
-8.234863718749998895e+01 -6.165080417768940002e+00 4.013494024130240589e+00
-8.130624937499999305e+01 -6.114147491298045800e+00 4.059307689971302757e+00
-8.026386156249999715e+01 -6.077974983076554594e+00 4.113320492677691398e+00
-7.922147374999998704e+01 -6.057928476280523888e+00 4.175509446592435836e+00
-7.817908593749999113e+01 -6.056981985576355143e+00 4.247357782752375854e+00
-7.713669812499999523e+01 -6.077898678553872003e+00 4.331819141566145781e+00
-7.609431031249999933e+01 -6.123512704220931191e+00 4.430863940484522701e+00
-7.505192249999998921e+01 -6.195674082664357485e+00 4.544573617546173061e+00
-7.400953468749999331e+01 -6.294453501558606057e+00 4.672569031858029298e+00
-7.296714687499999741e+01 -6.418038464386485842e+00 4.813923520670823741e+00
-7.192475906249998729e+01 -6.562084944451955337e+00 4.967340582070749022e+00
-7.088237124999999139e+01 -6.722694454893255234e+00 5.131345526010313129e+00
-6.983998343749999549e+01 -6.895291234105553890e+00 5.302144640146745580e+00
-6.879759562499999959e+01 -7.074063212881248397e+00 5.475896672347889904e+00
-6.775520781249998947e+01 -7.253416386923500880e+00 5.649268690540078630e+00
-6.671281999999999357e+01 -7.427639060589919850e+00 5.818185437276603977e+00
-6.567043218749998346e+01 -7.592181956373933005e+00 5.979224832878967888e+00
-6.462804437500000176e+01 -7.744255829338771768e+00 6.129981885899750793e+00
-6.358565656249999165e+01 -7.881908351180174854e+00 6.267856866513352720e+00
-6.254326874999998864e+01 -8.003145253063124187e+00 6.390349861281302779e+00
-6.150088093749999274e+01 -8.105873663297892051e+00 6.495386439246574994e+00
-6.045849312499999684e+01 -8.189097982643847473e+00 6.582275803101540035e+00
-5.941610531249999383e+01 -8.252366907575391153e+00 6.651016012830472057e+00
-5.837371749999999793e+01 -8.294638207413861153e+00 6.701118214102844028e+00
-5.733132968749999492e+01 -8.316676846717179217e+00 6.732979124978052177e+00
-5.628894187499999191e+01 -8.321601727605397514e+00 6.748349775106289528e+00
-5.524655406249999601e+01 -8.314322164212184063e+00 6.749940974755931578e+00
-5.420416625000000010e+01 -8.299449610635209140e+00 6.740929651467771677e+00
-5.316177843749999710e+01 -8.280912104597849321e+00 6.725000593966273144e+00
-5.211939062499999409e+01 -8.262312101369321482e+00 6.705257216820090349e+00
-5.107700281249999819e+01 -8.245589498593890454e+00 6.684016956352301975e+00
-5.003461499999999518e+01 -8.233203671876852425e+00 6.662815537069651128e+00
-4.899222718749998506e+01 -8.227723250651933995e+00 6.643511769858687188e+00
-4.794983937499999627e+01 -8.230914821533872328e+00 6.629522872592242599e+00
-4.690745156249999326e+01 -8.244362257913401493e+00 6.623563756275569148e+00
-4.586506374999999025e+01 -8.270369182427378618e+00 6.627641366804999379e+00
-4.482267593749999435e+01 -8.310272014804183982e+00 6.642308164128491121e+00
-4.378028812499999844e+01 -8.364802922614924086e+00 6.668000656929256031e+00
-4.273790031249999544e+01 -8.434570340817446166e+00 6.704082554235819558e+00
-4.169551249999999243e+01 -8.520516032090554859e+00 6.748561123597024647e+00
-4.065312468749999653e+01 -8.625753672624604462e+00 6.801686496240535007e+00
-3.961073687499999352e+01 -8.750684753115109515e+00 6.863381413780438756e+00
-3.856834906249999761e+01 -8.892561442250890735e+00 6.932409860985876193e+00
-3.752596124999999461e+01 -9.048918152480190713e+00 7.006109140502876365e+00
-3.648357343749999870e+01 -9.218162050226208493e+00 7.079980909516604193e+00
-3.544118562499999570e+01 -9.398278952035116873e+00 7.150009490205402329e+00
-3.439879781249999979e+01 -9.587344378784408150e+00 7.214380303017628115e+00
-3.335640999999999678e+01 -9.782596447004593188e+00 7.272467415007140445e+00
-3.231402218750000088e+01 -9.979141103772956711e+00 7.323350248708591970e+00
-3.127163437499999432e+01 -1.017269605983954506e+01 7.365357397719348498e+00
-3.022924656249999842e+01 -1.036129336454920846e+01 7.398800815919164720e+00
-2.918685874999999896e+01 -1.054613605634966866e+01 7.427702020024680607e+00
-2.814447093749999596e+01 -1.072745015648216516e+01 7.454788591765678873e+00
-2.710208312500000005e+01 -1.090384610369849661e+01 7.481399403883941090e+00
-2.605969531249999704e+01 -1.107464501595688233e+01 7.510517664914561742e+00
-2.501730749999999759e+01 -1.123768545586990264e+01 7.544160542025187155e+00
-2.397491968749999813e+01 -1.139030461611810452e+01 7.582173157952924569e+00
-2.293253187499999513e+01 -1.152955599294807598e+01 7.624879873969212518e+00
-2.189014406249999922e+01 -1.165106607968558272e+01 7.672619694425041104e+00
-2.084775624999999621e+01 -1.174951881422622435e+01 7.723664700076124490e+00
-1.980536843749999676e+01 -1.181816107467116517e+01 7.773648940499227500e+00
-1.876298062499999730e+01 -1.185073513772557341e+01 7.817544056386133811e+00
-1.772059281249999785e+01 -1.184262694679143557e+01 7.850358443073238490e+00
-1.667820499999999839e+01 -1.178760734533376819e+01 7.864859344109709660e+00
-1.563581718749999716e+01 -1.167664787989521535e+01 7.851412397609075278e+00
-1.459342937499999948e+01 -1.149962965744039423e+01 7.800010167781330495e+00
-1.355104156250000003e+01 -1.124676069684123014e+01 7.701236087954216103e+00
-1.250865374999999879e+01 -1.091048049999620417e+01 7.546894469983681297e+00
-1.146626593749999756e+01 -1.048596629637887645e+01 7.329886442721665674e+00
-1.042387812499999811e+01 -9.970525171932939301e+00 7.043583013748732746e+00
-9.381490312499998652e+00 -9.363778902191340237e+00 6.684366854619907983e+00
-8.339102499999999196e+00 -8.666264723938896353e+00 6.249829853799448998e+00
-7.296714687499999741e+00 -7.879350373712083133e+00 5.737679338245198046e+00
-6.254326874999999397e+00 -7.008371962807509625e+00 5.149473729593882609e+00
-5.211939062499999054e+00 -6.062538285819002226e+00 4.490263047245576900e+00
-4.169551249999999598e+00 -5.053681035393270626e+00 3.767679144747575926e+00
-3.127163437499999699e+00 -3.992191789798496870e+00 2.990354424262550381e+00
-2.084775624999999799e+00 -2.886693204935560253e+00 2.168194298063845782e+00
-1.042387812499999900e+00 -1.747547069019413035e+00 1.313787924014600872e+00
0.000000000000000000e+00 -5.854579816758287425e-01 4.401040183417694873e-01
1.042387812499999900e+00 5.854579761167741925e-01 -4.401040122780037200e-01
2.084775624999999799e+00 1.747547063550156654e+00 -1.313787917975602682e+00
3.127163437499999699e+00 2.886693199617622163e+00 -2.168194292061289996e+00
4.169551249999999598e+00 3.992191784653701614e+00 -2.990354418290047889e+00
5.211939062499999054e+00 5.053681030420121623e+00 -3.767679138788491588e+00
6.254326874999999397e+00 6.062538280994986373e+00 -4.490263041272956279e+00
7.296714687499999741e+00 7.008371958107068700e+00 -5.149473723583829710e+00
8.339102499999999196e+00 7.879350369115065256e+00 -5.737679332182619163e+00
9.381490312499998652e+00 8.666264719428172114e+00 -6.249829847674800654e+00
1.042387812499999811e+01 9.363778897755334896e+00 -6.684366848429712960e+00
1.146626593749999756e+01 9.970525167560372992e+00 -7.043583007492429715e+00
1.250865374999999879e+01 1.048596629205241371e+01 -7.329886436396995997e+00
1.355104156250000003e+01 1.091048049568766309e+01 -7.546894463579501888e+00
1.459342937499999948e+01 1.124676069251975186e+01 -7.701236081456934279e+00
1.563581718749999716e+01 1.149962965308060525e+01 -7.800010161186195390e+00
1.667820499999999839e+01 1.167664787548169336e+01 -7.851412390922599016e+00
1.772059281249999785e+01 1.178760734085040518e+01 -7.864859337337449574e+00
1.876298062499999730e+01 1.184262694221651202e+01 -7.850358436214800228e+00
1.980536843749999676e+01 1.185073513302690351e+01 -7.817544049428837738e+00
2.084775624999999621e+01 1.181816106980371650e+01 -7.773648933415518769e+00
2.189014406249999922e+01 1.174951880914618307e+01 -7.723664692836007539e+00
2.293253187499999513e+01 1.165106607434912611e+01 -7.672619686995352239e+00
2.397491968749999813e+01 1.152955598730629738e+01 -7.624879866309070664e+00
2.501730749999999759e+01 1.139030461011362227e+01 -7.582173150011698226e+00
2.605969531249999704e+01 1.123768544943711767e+01 -7.544160533744574515e+00
2.710208312500000005e+01 1.107464500903308569e+01 -7.510517656237041706e+00
2.814447093749999596e+01 1.090384609623744616e+01 -7.481399394764538080e+00
2.918685874999999896e+01 1.072745014845571632e+01 -7.454788582174948885e+00
3.022924656249999842e+01 1.054613604774354663e+01 -7.427702009942258599e+00
3.127163437499999432e+01 1.036129335536185714e+01 -7.398800805332544250e+00
3.231402218750000088e+01 1.017269605006332078e+01 -7.365357386607833234e+00
3.335640999999999678e+01 9.979141093393707251e+00 -7.323350237044490285e+00
3.439879781249999979e+01 9.782596436014374675e+00 -7.272467402763805211e+00
3.544118562499999570e+01 9.587344367190198113e+00 -7.214380290176159782e+00
3.648357343749999870e+01 9.398278939873684124e+00 -7.150009476772973827e+00
3.752596124999999461e+01 9.218162037551170584e+00 -7.079980895517222983e+00
3.856834906249999761e+01 9.048918139357088108e+00 -7.006109125973232210e+00
3.961073687499999352e+01 8.892561428754998332e+00 -6.932409845975683105e+00
4.065312468749999653e+01 8.750684739301455295e+00 -6.863381398332852434e+00
4.169551249999999243e+01 8.625753658529474066e+00 -6.801686480391791356e+00
4.273790031249999544e+01 8.520516017746352588e+00 -6.748561107381553903e+00
4.378028812499999844e+01 8.434570326277279761e+00 -6.704082537704525890e+00
4.482267593749999435e+01 8.364802907960312339e+00 -6.668000640154706282e+00
4.586506374999999025e+01 8.310272000133005932e+00 -6.642308147195520540e+00
4.690745156249999326e+01 8.270369167861348458e+00 -6.627641349815376337e+00
4.794983937499999627e+01 8.244362243580791727e+00 -6.623563739335359912e+00
4.899222718749998506e+01 8.230914807551103607e+00 -6.629522855798259506e+00
5.003461499999999518e+01 8.227723237112565258e+00 -6.643511753289990551e+00
5.107700281249999819e+01 8.233203658853383899e+00 -6.662815520789538759e+00
5.211939062499999409e+01 8.245589486143432012e+00 -6.684016940410711705e+00
5.316177843749999710e+01 8.262312089530437831e+00 -6.705257201251814791e+00
5.420416625000000010e+01 8.280912093396379348e+00 -6.725000578799187778e+00
5.524655406249999601e+01 8.299449600077615230e+00 -6.740929636716336049e+00
5.628894187499999191e+01 8.314322154286378108e+00 -6.749940960418667757e+00
5.733132968749999492e+01 8.321601718282259696e+00 -6.748349761166350547e+00
5.837371749999999793e+01 8.316676837955405688e+00 -6.732979111408068817e+00
5.941610531249999383e+01 8.294638199155530245e+00 -6.701118200861755803e+00
6.045849312499999684e+01 8.252366899750821716e+00 -6.651015999868640449e+00
6.150088093749999274e+01 8.189097975180782640e+00 -6.582275790368298019e+00
6.254326874999998864e+01 8.105873656112221326e+00 -6.495386426681101888e+00
6.358565656249999165e+01 8.003145246063590790e+00 -6.390349848815792377e+00
6.462804437500000176e+01 7.881908344278560463e+00 -6.267856854081464313e+00
6.567043218749998346e+01 7.744255822456477034e+00 -6.129981873440807583e+00
6.671281999999999357e+01 7.592181949441896727e+00 -5.979224820336827229e+00
6.775520781249998947e+01 7.427639053538384495e+00 -5.818185424590859967e+00
6.879759562499999959e+01 7.253416379679760162e+00 -5.649268677646192671e+00
6.983998343749999549e+01 7.074063205373754215e+00 -5.475896659182250659e+00
7.088237124999999139e+01 6.895291226268101425e+00 -5.302144626651051240e+00
7.192475906249998729e+01 6.722694446667637713e+00 -5.131345512132591935e+00
7.296714687499999741e+01 6.562084935805518882e+00 -4.967340567779078953e+00
7.400953468749999331e+01 6.418038455323372915e+00 -4.813923505960092442e+00
7.505192249999998921e+01 6.294453492106226733e+00 -4.672569016743714165e+00
7.609431031249999933e+01 6.195674072861000248e+00 -4.544573602057054629e+00
7.713669812499999523e+01 6.123512694108526944e+00 -4.430863924650277674e+00
7.817908593749999113e+01 6.077898668177506458e+00 -4.331819125416382477e+00
7.922147374999998704e+01 6.056981974974799954e+00 -4.247357766310870808e+00
8.026386156249999715e+01 6.057928465480642011e+00 -4.175509429872573897e+00
8.130624937499999305e+01 6.077974972106732210e+00 -4.113320475695075196e+00
8.234863718749998895e+01 6.114147480188568906e+00 -4.059307672744301598e+00
8.339102499999998486e+01 6.165080406538982594e+00 -4.013494006672281067e+00
8.443341281249998076e+01 6.229196888296405277e+00 -3.975165483581099668e+00
8.547580062499999087e+01 6.303322268070619572e+00 -3.943050502980832928e+00
8.651818843750000099e+01 6.381729488551504126e+00 -3.913895249555127354e+00
8.756057624999999689e+01 6.457774390763894701e+00 -3.885236473031893567e+00
8.860296406249999279e+01 6.526405226338484411e+00 -3.856008472747161520e+00
8.964535187499998869e+01 6.583228476497838599e+00 -3.825070103034712510e+00
9.068773968750001302e+01 6.623788879494137305e+00 -3.791959754134761607e+00
9.173012749999998050e+01 6.645416451739837527e+00 -3.757030470019397050e+00
9.277251531249999061e+01 6.647922749241395479e+00 -3.720837513533621355e+00
9.381490312499998652e+01 6.631379702773148033e+00 -3.683098617394101826e+00
9.485729093749999663e+01 6.596418707518158620e+00 -3.644183653468479278e+00
9.589967874999999253e+01 6.544761204414179190e+00 -3.605263685183692335e+00
9.694206656250000265e+01 6.477769624492060174e+00 -3.567445936518546912e+00
9.798445437499997013e+01 6.396507273147788553e+00 -3.531295293959450632e+00
9.902684218749999445e+01 6.304389076648658552e+00 -3.497922075465765168e+00
1.000692299999999904e+02 6.204406143808133933e+00 -3.468046751791694859e+00
1.011116178124999863e+02 6.099218724595241170e+00 -3.441709057207587019e+00
1.021540056249999964e+02 5.993699651982109522e+00 -3.419667432455849809e+00
1.031963934375000065e+02 5.892261687574610107e+00 -3.403108272319909755e+00
1.042387812499999882e+02 5.798266657441959460e+00 -3.393378957877696056e+00
1.052811690624999841e+02 5.713396855714525380e+00 -3.390742576587114421e+00
1.063235568749999942e+02 5.637912420564311411e+00 -3.393880119925039018e+00
1.073659446874999901e+02 5.572358187370927141e+00 -3.402295198104793528e+00
1.084083325000000002e+02 5.517909319559106684e+00 -3.416282871193228932e+00
1.094507203124999961e+02 5.475978108172474101e+00 -3.435346817894583182e+00
1.104931081249999920e+02 5.446468480492164588e+00 -3.458327366226677579e+00
1.115354959374999879e+02 5.428359786563720313e+00 -3.484026292430952854e+00
1.125778837499999838e+02 5.420448926300366566e+00 -3.511400646804187176e+00
1.136202715624999797e+02 5.421162590355571353e+00 -3.539890328922566276e+00
1.146626593749999898e+02 5.429803136762137328e+00 -3.569849140702958668e+00
1.157050471874999857e+02 5.445314380241418561e+00 -3.601046737921222096e+00
1.167474349999999959e+02 5.466036443758119923e+00 -3.632467421677323394e+00
1.177898228124999918e+02 5.490139800944175086e+00 -3.662737432812910754e+00
1.188322106249999877e+02 5.514663461223130447e+00 -3.690159580161879394e+00
1.198745984374999694e+02 5.537856535558376869e+00 -3.713787156230602626e+00
1.209169862499999937e+02 5.559653437531663300e+00 -3.733377947560071242e+00
1.219593740624999896e+02 5.579939661305039600e+00 -3.749827956313473099e+00
1.230017618749999855e+02 5.598015415122812755e+00 -3.764448948264227379e+00
1.240441496874999814e+02 5.611358333986219193e+00 -3.775777623486372025e+00
1.250865374999999773e+02 5.618219520158039160e+00 -3.782605493983901113e+00
1.261289253125000158e+02 5.618699521562107613e+00 -3.785477752629227588e+00
1.271713131249999833e+02 5.613521159257802928e+00 -3.785193629832081630e+00
1.282137009374999934e+02 5.602764707685468082e+00 -3.782028584747866962e+00
1.292560887500000035e+02 5.585973936255669514e+00 -3.775846804718615335e+00
1.302984765624999852e+02 5.563960645817242145e+00 -3.766728127776654222e+00
1.313408643749999669e+02 5.539223159989298040e+00 -3.755030957605273834e+00
1.323832521875000054e+02 5.513210236218532678e+00 -3.741270606437440360e+00
1.334256399999999871e+02 5.485059966241508711e+00 -3.725552870375664849e+00
1.344680278124999973e+02 5.455400541700703876e+00 -3.708562644271315101e+00
1.355104156249999789e+02 5.424744797877667501e+00 -3.690285062737959532e+00
1.365528034374999891e+02 5.391567458602586349e+00 -3.670373385067031258e+00
1.375951912499999992e+02 5.356297696224880944e+00 -3.650272044946577754e+00
1.386375790625000093e+02 5.319640905092731131e+00 -3.631995795709404451e+00
1.396799668749999910e+02 5.281312202029010194e+00 -3.617120636168032366e+00
1.407223546874999727e+02 5.242559397456620474e+00 -3.606942378052086617e+00
1.417647424999999828e+02 5.204261258324828887e+00 -3.601737089085696564e+00
1.428071303124999929e+02 5.165649545571815437e+00 -3.601037851829117731e+00
1.438495181249999746e+02 5.127169623144159694e+00 -3.604734112870383811e+00
1.448919059375000131e+02 5.089729810032014967e+00 -3.612395150573953106e+00
1.459342937499999948e+02 5.054903907374261429e+00 -3.623926579888897770e+00
1.469766815624999765e+02 5.026055269995590713e+00 -3.640721853179205603e+00
1.480190693749999866e+02 5.006713800350159005e+00 -3.662746537853902584e+00
1.490614571874999683e+02 4.998577310749294789e+00 -3.688086794862788675e+00
1.501038449999999784e+02 5.000784777399269743e+00 -3.715028228391028531e+00
1.511462328125000170e+02 5.012282970704611706e+00 -3.742427957687235462e+00
1.521886206249999987e+02 5.030727576420138902e+00 -3.768384093819211245e+00
1.532310084374999803e+02 5.053875340586580833e+00 -3.790523585804210338e+00
1.542733962499999905e+02 5.081775824355388771e+00 -3.807999719373720726e+00
1.553157840624999437e+02 5.113023383973114733e+00 -3.820748572893053030e+00
1.563581718749999823e+02 5.144627161742409527e+00 -3.828283666735562196e+00
1.574005596874999924e+02 5.174561759123931459e+00 -3.831236760087399329e+00
1.584429474999999741e+02 5.203412204661860940e+00 -3.832889317054255951e+00
1.594853353124999842e+02 5.234268482936148992e+00 -3.835874259372209494e+00
1.605277231249999943e+02 5.268545733472645765e+00 -3.840349130853665915e+00
1.615701109374999476e+02 5.306131857793507045e+00 -3.846056968535791931e+00
1.626124987499999861e+02 5.347264937608169788e+00 -3.852734697279299958e+00
1.636548865624999962e+02 5.391136435467185350e+00 -3.859218738739849108e+00
1.646972743749999779e+02 5.436285761085172474e+00 -3.865392387722755618e+00
1.657396621874999880e+02 5.481404866671664600e+00 -3.871036115175725101e+00
1.667820499999999697e+02 5.524371815029409660e+00 -3.875415896751100764e+00
1.678244378124999514e+02 5.563953165273365364e+00 -3.879174237641697776e+00
1.688668256249999615e+02 5.600981691002764329e+00 -3.883155947251290208e+00
1.699092134375000001e+02 5.636148381322206191e+00 -3.888480140421368692e+00
1.709516012499999817e+02 5.668771720163293004e+00 -3.895341741682115000e+00
1.719939890624999634e+02 5.697375129246922576e+00 -3.903699060476175653e+00
1.730363768750000020e+02 5.721351856875958042e+00 -3.913948989565362524e+00
1.740787646874999552e+02 5.740298727748744056e+00 -3.925443029023086172e+00
1.751211524999999938e+02 5.752171302003176834e+00 -3.936761460780339394e+00
1.761635403124999755e+02 5.756997796142393042e+00 -3.946967733272745082e+00
1.772059281249999856e+02 5.756944601958909224e+00 -3.955503328650146866e+00
1.782483159374999957e+02 5.752852303796035294e+00 -3.960941486120610033e+00
1.792907037499999774e+02 5.746141878874576392e+00 -3.961059349431923948e+00
1.803330915624999875e+02 5.738044564609742437e+00 -3.954468868860786746e+00
1.813754793750000260e+02 5.729522944193187861e+00 -3.941093020799218749e+00
1.824178671875000077e+02 5.721723969511002039e+00 -3.921007657190656470e+00
1.834602549999999610e+02 5.716223010964612605e+00 -3.895026248437298833e+00
1.845026428124999427e+02 5.713952663463247816e+00 -3.864353067773587558e+00
1.855450306249999812e+02 5.714077076447900971e+00 -3.830427892445750437e+00
1.865874184374999913e+02 5.716268172548337745e+00 -3.794339189416718217e+00
1.876298062499999730e+02 5.719205702318342688e+00 -3.755958319772813692e+00
1.886721940624999831e+02 5.719497125193053755e+00 -3.715097827556948840e+00
1.897145818749999933e+02 5.715998122169543727e+00 -3.673430181302328013e+00
1.907569696874999750e+02 5.709912009510250464e+00 -3.634139413634745797e+00
1.917993574999999851e+02 5.701944416205729560e+00 -3.600076944131981538e+00
1.928417453125000236e+02 5.694745140729454036e+00 -3.574538100765420889e+00
1.938841331250000053e+02 5.689577159509211945e+00 -3.560463363830468353e+00
1.949265209375000154e+02 5.683916723299137885e+00 -3.558295971487536402e+00
1.959689087499999403e+02 5.676270307672994342e+00 -3.567456948630648661e+00
1.970112965624999504e+02 5.667803721312727028e+00 -3.588715847424927663e+00
1.980536843749999889e+02 5.658879248687781249e+00 -3.621831596349896376e+00
1.990960721874999706e+02 5.647788931639052379e+00 -3.664199093341098390e+00
2.001384599999999807e+02 5.632415611773875064e+00 -3.713460109956157051e+00
2.011808478124999908e+02 5.611041128048879223e+00 -3.768331394345902030e+00
2.022232356249999725e+02 5.582153650924890798e+00 -3.827374615275839886e+00
2.032656234374999826e+02 5.543376758711554331e+00 -3.888770030176377013e+00
2.043080112499999927e+02 5.494023921060815496e+00 -3.951065797141275926e+00
2.053503990625000029e+02 5.435863437942494159e+00 -4.013602872464338667e+00
2.063927868750000130e+02 5.371394427182266895e+00 -4.076944734487053523e+00
2.074351746874999662e+02 5.302630445250751556e+00 -4.139242845208313426e+00
2.084775624999999764e+02 5.230813773214883611e+00 -4.196818301775639526e+00
2.095199503124999865e+02 5.160226978800305453e+00 -4.249256864524707744e+00
2.105623381249999682e+02 5.095245159244203847e+00 -4.295985795254821937e+00
2.116047259374999783e+02 5.037505399258405347e+00 -4.335362974376565148e+00
2.126471137499999884e+02 4.989007360215089726e+00 -4.365679799283784135e+00
2.136895015624999701e+02 4.952255678739907019e+00 -4.385566688815367264e+00
2.147318893749999802e+02 4.930460367377405007e+00 -4.397048573316273412e+00
2.157742771875000187e+02 4.926653008757965857e+00 -4.402657216652511529e+00
2.168166650000000004e+02 4.941649394945178742e+00 -4.403906316450263425e+00
2.178590528125000105e+02 4.975622165413308373e+00 -4.402680254218295453e+00
2.189014406249999922e+02 5.028739776972050990e+00 -4.400847212552577936e+00
2.199438284374999739e+02 5.100377823223444018e+00 -4.400895672496610622e+00
2.209862162499999840e+02 5.190245231935266546e+00 -4.404623555295515303e+00
2.220286040624999657e+02 5.296555208132414094e+00 -4.413442108979761080e+00
2.230709918749999758e+02 5.416419581417327933e+00 -4.429583286246500329e+00
2.241133796874999859e+02 5.545881372024874523e+00 -4.453698997795947356e+00
2.251557674999999676e+02 5.681031330041974137e+00 -4.485622129246450207e+00
2.261981553124999778e+02 5.820849542230307705e+00 -4.525825683900398744e+00
2.272405431249999594e+02 5.963684889647072218e+00 -4.574382472210967165e+00
2.282829309374999980e+02 6.107767176715305446e+00 -4.631896676029901627e+00
2.293253187499999797e+02 6.252495472511884422e+00 -4.699206513508523919e+00
2.303677065624999898e+02 6.395127743697169187e+00 -4.775200509538933602e+00
2.314100943749999715e+02 6.533260677583278664e+00 -4.859766455730583523e+00
2.324524821874999816e+02 6.666689872424646168e+00 -4.954171095400054625e+00
2.334948699999999917e+02 6.793109853786782892e+00 -5.056812752761228325e+00
2.345372578124999734e+02 6.910355788256379306e+00 -5.165703559761236185e+00
2.355796456249999835e+02 7.018723620210566061e+00 -5.279610523457163751e+00
2.366220334374999652e+02 7.119679498868649148e+00 -5.397602134160995213e+00
2.376644212499999753e+02 7.212470168842386897e+00 -5.517781450388446807e+00
2.387068090624999570e+02 7.294845800179118989e+00 -5.636275947916959517e+00
2.397491968749999387e+02 7.367540679355333744e+00 -5.751074605344657087e+00
2.407915846874999772e+02 7.431085501857325859e+00 -5.861208536045390716e+00
2.418339724999999873e+02 7.485855768022896761e+00 -5.965265385913054885e+00
2.428763603124999690e+02 7.534078218763089474e+00 -6.062801880581086600e+00
2.439187481249999792e+02 7.577491001648949620e+00 -6.152864840738687668e+00
2.449611359374999893e+02 7.617993000366275247e+00 -6.234632397669487958e+00
2.460035237499999710e+02 7.657098081547476731e+00 -6.307360855113067544e+00
2.470459115624999811e+02 7.693270526743424931e+00 -6.368060065727298991e+00
2.480882993749999628e+02 7.725857128598228485e+00 -6.416145951226381428e+00
2.491306871874999445e+02 7.755636540625517661e+00 -6.452930561926303987e+00
2.501730749999999546e+02 7.779833799209166401e+00 -6.476801740283628206e+00
2.512154628124999363e+02 7.796117099478402146e+00 -6.487479534575038009e+00
2.522578506250000316e+02 7.804989925553285524e+00 -6.487278419750022174e+00
2.533002384374999849e+02 7.805731464458936841e+00 -6.478593236774491615e+00
2.543426262499999666e+02 7.796415828352319721e+00 -6.462153800538909643e+00
2.553850140624999767e+02 7.775101487297605196e+00 -6.436188727507213159e+00
2.564274018749999868e+02 7.742268501188846130e+00 -6.400385221194160756e+00
2.574697896874999969e+02 7.699357160554434643e+00 -6.356162651258451923e+00
2.585121775000000071e+02 7.646565528014430235e+00 -6.304348412376669764e+00
2.595545653124999603e+02 7.584070663017962843e+00 -6.245812224031512372e+00
2.605969531249999704e+02 7.513117735963922073e+00 -6.182066952524994718e+00
2.616393409374999237e+02 7.436022314725663662e+00 -6.115028712137435818e+00
2.626817287499999338e+02 7.356001425529851367e+00 -6.045926211460246336e+00
2.637241165624999439e+02 7.276563424951932646e+00 -5.975988832089701219e+00
2.647665043750000109e+02 7.201055381431975988e+00 -5.907061744616213694e+00
2.658088921874999642e+02 7.131412964180494640e+00 -5.840387555139238351e+00
2.668512799999999743e+02 7.067228391946628996e+00 -5.776413077989386302e+00
2.678936678124999844e+02 7.007873997276910849e+00 -5.715970231484284625e+00
2.689360556249999945e+02 6.953235254740341098e+00 -5.660102237401173575e+00
2.699784434374999478e+02 6.903481916530375351e+00 -5.610629297664345039e+00
2.710208312499999579e+02 6.858853090318520529e+00 -5.569370270018024982e+00
2.720632190624999680e+02 6.818632881682336055e+00 -5.534586967558800197e+00
2.731056068749999781e+02 6.781062988530241142e+00 -5.503095695958990952e+00
2.741479946874999882e+02 6.745365005072454956e+00 -5.474321049537465456e+00
2.751903824999999983e+02 6.712049384622179815e+00 -5.447664567654038059e+00
2.762327703125000085e+02 6.680742465039660516e+00 -5.421688475172040000e+00
2.772751581250000186e+02 6.649504433109321155e+00 -5.394393796635544192e+00
2.783175459374999718e+02 6.617661534320506966e+00 -5.363718616963518926e+00
2.793599337499999820e+02 6.586103936337620368e+00 -5.329760025841178361e+00
2.804023215624999921e+02 6.552986277572001583e+00 -5.291853429174989465e+00
2.814447093749999453e+02 6.516813897906092556e+00 -5.249141877473210371e+00
2.824870971874999555e+02 6.477198523476475955e+00 -5.202064146880415407e+00
2.835294849999999656e+02 6.433124403351301979e+00 -5.150806989926533852e+00
2.845718728124999757e+02 6.385700195365013876e+00 -5.096000289245322890e+00
2.856142606249999858e+02 6.334448299128261795e+00 -5.037636879622617414e+00
2.866566484374999959e+02 6.278186897804542532e+00 -4.975448516569835000e+00
2.876990362499999492e+02 6.218455728854650033e+00 -4.911235322973373840e+00
2.887414240625000161e+02 6.157165879066953451e+00 -4.846035086996034025e+00
2.897838118750000262e+02 6.094660401673439587e+00 -4.779447548054585937e+00
2.908261996875000364e+02 6.031597891131458944e+00 -4.712252300439227604e+00
2.918685874999999896e+02 5.969463559035442124e+00 -4.645389481203699766e+00
2.929109753124999997e+02 5.909508322436511030e+00 -4.578636478350026628e+00
2.939533631249999530e+02 5.853870137877506430e+00 -4.511971385783466459e+00
2.949957509374999631e+02 5.804839758948208583e+00 -4.446870359067322198e+00
2.960381387499999732e+02 5.764527393786528897e+00 -4.385713436240252783e+00
2.970805265624999834e+02 5.734278833117044449e+00 -4.329935813133131361e+00
2.981229143749999366e+02 5.714163960148879617e+00 -4.279349939533141800e+00
2.991653021874998899e+02 5.703633226435384174e+00 -4.233217866039792554e+00
3.002076899999999569e+02 5.701524732973607179e+00 -4.191085151153183475e+00
3.012500778125000238e+02 5.706326443915822111e+00 -4.152372205647299808e+00
3.022924656250000339e+02 5.715887458761534923e+00 -4.116026220772862843e+00
3.033348534374999872e+02 5.727240391221647187e+00 -4.081137151055878043e+00
3.043772412499999973e+02 5.737516812440239811e+00 -4.046663193457974650e+00
3.054196290624999506e+02 5.744098865421865874e+00 -4.011798301744433637e+00
3.064620168749999607e+02 5.745343777576716882e+00 -3.976284239850671476e+00
3.075044046874999708e+02 5.739975991231308861e+00 -3.939350504150770149e+00
3.085467924999999809e+02 5.725200968064560136e+00 -3.898834165527919282e+00
3.095891803124999910e+02 5.699133632034377506e+00 -3.853545400876748683e+00
3.106315681249998875e+02 5.661988572701653233e+00 -3.803479558438780384e+00
3.116739559374999544e+02 5.613631787295483733e+00 -3.747726917210143505e+00
3.127163437499999645e+02 5.553925155356270515e+00 -3.685851672277090429e+00
3.137587315624999746e+02 5.484099361480255119e+00 -3.618378277978492985e+00
[truncated: 347,907 more chars]
