# Supplementary material for: Multipolar electric and magnetic contributions to sum-frequency generation spectra reveal biaxial interfacial water structure
Source: Nat Commun. 2026 May 13;17:4333. doi: 10.1038/s41467-026-72345-4 (PMC13172427; doi:10.1038/s41467-026-72345-4)
Supplement: Supplementary file 3 — Source data [file 41467_2026_72345_MOESM3_ESM.zip › SourceData/SuppFig4(b,d).txt]

# f single_rapidly_varying double_time_averaged double_rapidly_varying
nan nan nan nan nan nan nan nan nan nan nan nan nan nan nan nan nan nan nan nan nan nan nan nan nan nan nan nan nan nan nan nan nan nan nan nan nan nan nan nan nan nan nan nan nan nan nan nan nan nan nan nan nan nan nan nan nan nan nan nan nan nan nan nan nan nan nan nan nan nan nan nan nan nan nan nan nan nan nan nan nan nan nan nan nan nan nan nan nan nan nan nan nan nan nan nan nan nan nan nan nan nan nan nan nan nan nan nan nan nan nan nan nan nan nan nan nan nan nan nan nan nan nan nan nan nan nan nan nan nan nan nan nan nan nan nan nan nan nan nan nan nan nan nan nan nan nan nan nan nan nan nan nan nan nan nan nan nan nan nan nan nan nan nan nan nan nan nan nan nan nan nan nan nan nan nan nan nan nan nan nan nan nan nan nan nan nan nan nan nan nan nan nan nan nan nan nan nan nan nan -3.826536476761415676e-03 -4.545427180343938889e-03 -5.272833997525892824e-03 -6.000587713464020437e-03 -6.725356109224827142e-03 -7.442308437287537687e-03 -8.134862002715013626e-03 -8.788961679146221548e-03 -9.395163880595623976e-03 -9.940112820389646053e-03 -1.041281127857869061e-02 -1.079722185825039010e-02 -1.107905219470400361e-02 -1.125411857966311484e-02 -1.133009284880739410e-02 -1.132979826515932188e-02 -1.126684234849648081e-02 -1.114579213170494021e-02 -1.098716942213579482e-02 -1.080233063236348684e-02 -1.060545511978657797e-02 -1.041399192639059883e-02 -1.023761856081947287e-02 -1.008844956372837581e-02 -9.983005494669959165e-03 -9.935857809741242136e-03 -9.934107757238989575e-03 -9.970298486345936448e-03 -1.005437703401962715e-02 -1.018265765523787385e-02 -1.034344080014149014e-02 -1.052194697895133917e-02 -1.072385230844777153e-02 -1.096047073059368444e-02 -1.122632814126768748e-02 -1.151074867955398894e-02 -1.179177503084239895e-02 -1.206286251393863009e-02 -1.232751824722409621e-02 -1.259056486326564500e-02 -1.286229775627365478e-02 -1.314924880031057876e-02 -1.345086751650285441e-02 -1.375030961343661449e-02 -1.403191899957853886e-02 -1.429880980855020335e-02 -1.455166078212479300e-02 -1.478996733432285521e-02 -1.502131372468118453e-02 -1.524467081991785419e-02 -1.545920029852909487e-02 -1.566765440071379856e-02 -1.587489214572025339e-02 -1.608207466735870478e-02 -1.627471717517477157e-02 -1.644713184410334997e-02 -1.659993530668714065e-02 -1.671902775268180319e-02 -1.680556086220747619e-02 -1.685826692646769098e-02 -1.687825593392498422e-02 -1.687735689083137008e-02 -1.686143714880567954e-02 -1.683594546398152828e-02 -1.680506227928391105e-02 -1.678356576576052125e-02 -1.677916351409529730e-02 -1.679529660526101267e-02 -1.684530925331412243e-02 -1.693725229602256396e-02 -1.707323826600104164e-02 -1.723860753590703010e-02 -1.740937647930665064e-02 -1.757662546529575875e-02 -1.774545809779476055e-02 -1.792510658408271590e-02 -1.811084084350010615e-02 -1.830430210978806205e-02 -1.851498394363729899e-02 -1.875284734172330894e-02 -1.902664817520988844e-02 -1.934054611097621446e-02 -1.971512805884852171e-02 -2.016876163134049410e-02 -2.070111878672527966e-02 -2.130683599638989040e-02 -2.197658953664607603e-02 -2.269096292324764008e-02 -2.344172319071950034e-02 -2.423643922303503340e-02 -2.507192008511818088e-02 -2.593086931115907642e-02 -2.679957122100150996e-02 -2.767276361516249339e-02 -2.855133973679140416e-02 -2.943520946687482390e-02 -3.032319185307636930e-02 -3.121339995863573608e-02 -3.210659790329863789e-02 -3.300118077676935519e-02 -3.388875276274217613e-02 -3.476325455362878902e-02 -3.561957984686778267e-02 -3.644999085907452835e-02 -3.724377533909725702e-02 -3.799129030565602527e-02 -3.867673100718235779e-02 -3.929328845651333668e-02 -3.984536669464287112e-02 -4.033702514131869143e-02 -4.077362893834970969e-02 -4.116703788360451949e-02 -4.152352840074748086e-02 -4.184258114838253911e-02 -4.212678742225394596e-02 -4.237571153943436864e-02 -4.259061691562217311e-02 -4.276925321168709160e-02 -4.290284028972229241e-02 -4.298130768931206908e-02 -4.299277469924026734e-02 -4.291562574560719989e-02 -4.273187461657594610e-02 -4.243841971072061237e-02 -4.203970419125769437e-02 -4.154503315527215829e-02 -4.096940979061169247e-02 -4.032125968946228406e-02 -3.959535938945665801e-02 -3.880339453955242157e-02 -3.796993718936304135e-02 -3.710970448245477782e-02 -3.622787764104245384e-02 -3.532758125642992270e-02 -3.442173960218383039e-02 -3.352080690161965415e-02 -3.262662115620546671e-02 -3.174266647187600626e-02 -3.087372524626083928e-02 -3.002195534044412376e-02 -2.918737115285443412e-02 -2.837627649925829679e-02 -2.760013941655667380e-02 -2.686893176074190911e-02 -2.618775724440433952e-02 -2.556087639108592380e-02 -2.498268593211616304e-02 -2.444942453345412894e-02 -2.396438289594576485e-02 -2.352425998650055361e-02 -2.312317082531951604e-02 -2.275923503073388685e-02 -2.243526936387514603e-02 -2.214750198927404115e-02 -2.188549461612140576e-02 -2.164112101434715121e-02 -2.140730692215223052e-02 -2.117802889280799919e-02 -2.095349814953815712e-02 -2.073389084486086317e-02 -2.052373187634191562e-02 -2.032217074795506992e-02 -2.012741506928770324e-02 -1.993800433064391378e-02 -1.974841787933389464e-02 -1.956017340177591823e-02 -1.937514501319389376e-02 -1.919506220478244332e-02 -1.901951441021217451e-02 -1.884448330581477843e-02 -1.866287953354543380e-02 -1.847057133231400083e-02 -1.826217754990386993e-02 -1.803288064363159360e-02 -1.778437367212545514e-02 -1.751991674816469335e-02 -1.724210679279723768e-02 -1.694930915332907781e-02 -1.665063994401448991e-02 -1.636428163500241659e-02 -1.609651031119753786e-02 -1.584147583816750138e-02 -1.559555549483183749e-02 -1.536246617980158331e-02 -1.514584261988723146e-02 -1.495285441614476428e-02 -1.478640734734390852e-02 -1.464374789838940143e-02 -1.452238682490233565e-02 -1.442356561485215287e-02 -1.434994626444027060e-02 -1.430027545450375352e-02 -1.427777425801966121e-02 -1.429278525497806179e-02 -1.435006871147801941e-02 -1.444760782320743744e-02 -1.458672229208877666e-02 -1.476658895900917826e-02 -1.497769202532484890e-02 -1.521144903457184901e-02 -1.547065586880162769e-02 -1.575384367432943952e-02 -1.605565480407501050e-02 -1.637774541727489430e-02 -1.671196549253541053e-02 -1.705327226203294522e-02 -1.740415498706743974e-02 -1.775954698666468157e-02 -1.810827813670497569e-02 -1.843752233977426214e-02 -1.873934119634657752e-02 -1.900680212895127300e-02 -1.923382320675038129e-02 -1.941710980747360371e-02 -1.955694455848289506e-02 -1.965684866043562046e-02 -1.971714853012482976e-02 -1.972607951653259847e-02 -1.966759715363683089e-02 -1.953486056598770226e-02 -1.933476362813006666e-02 -1.907504004626067728e-02 -1.876102260101385893e-02 -1.841003446542013519e-02 -1.804030251188680489e-02 -1.766170304781089148e-02 -1.728902357840837040e-02 -1.693705716730561917e-02 -1.660609732034623587e-02 -1.629901555503031688e-02 -1.602428978620029990e-02 -1.578184414461811930e-02 -1.556664301737481146e-02 -1.536951998785590981e-02 -1.518788209888396676e-02 -1.502199014729982580e-02 -1.486681266469298823e-02 -1.472925225753988002e-02 -1.461621074976991556e-02 -1.452374385600614659e-02 -1.445242127490496686e-02 -1.441148508139605128e-02 -1.440321027907623570e-02 -1.442318474717992419e-02 -1.446860654386861178e-02 -1.453592327002000209e-02 -1.462442735747417934e-02 -1.473401187103332878e-02 -1.486694857927674772e-02 -1.502799521213054289e-02 -1.521774041120575217e-02 -1.543046031664254206e-02 -1.565966752098673503e-02 -1.590205927172566938e-02 -1.615318699173553044e-02 -1.641301600295163102e-02 -1.668857554083431893e-02 -1.698558052807486174e-02 -1.730680690548367512e-02 -1.764712425528205605e-02 -1.799810340324881422e-02 -1.835199622712812076e-02 -1.869935361998832299e-02 -1.903196087741879441e-02 -1.934348203172249481e-02 -1.962362020351354069e-02 -1.986785335557900156e-02 -2.008256595344166603e-02 -2.027064704832554076e-02 -2.042619769792997086e-02 -2.054475974759572762e-02 -2.063017053354248079e-02 -2.068701263728525350e-02 -2.071317638831917177e-02 -2.070165354529026475e-02 -2.065192957192981890e-02 -2.056233761177195946e-02 -2.043253290716304238e-02 -2.027303970580044551e-02 -2.009031270089770699e-02 -1.988111756048170295e-02 -1.964973250094732490e-02 -1.941279836700972317e-02 -1.917427800708475238e-02 -1.893804019511865014e-02 -1.871240505844565596e-02 -1.850699542041460421e-02 -1.833299936379219688e-02 -1.818696556664346764e-02 -1.806743124128202746e-02 -1.797607884337231246e-02 -1.790718262177528122e-02 -1.785495403426953440e-02 -1.781622189371272896e-02 -1.778804776362642726e-02 -1.777391510108671663e-02 -1.777703897638166844e-02 -1.779894881985538344e-02 -1.783717735562111162e-02 -1.788960386046090090e-02 -1.795748409414929178e-02 -1.803443343251872472e-02 -1.811614800318632479e-02 -1.820300262683363646e-02 -1.829446180837462563e-02 -1.838854589658490621e-02 -1.848416901540780866e-02 -1.857617047603020433e-02 -1.865737092869046432e-02 -1.872518655085969250e-02 -1.877424292216876497e-02 -1.879917301666340218e-02 -1.880026087273247229e-02 -1.878960270824566250e-02 -1.878224614953253463e-02 -1.878128095228368336e-02 -1.878309118215136866e-02 -1.878143569954828299e-02 -1.877596085113264132e-02 -1.877392099567310943e-02 -1.877234398211711022e-02 -1.876151460618813785e-02 -1.873996803204752704e-02 -1.870743748893676645e-02 -1.866530144925324791e-02 -1.861252385307120977e-02 -1.854738250096605798e-02 -1.847943414769885606e-02 -1.842084653289768198e-02 -1.837755235308499366e-02 -1.836165405127267863e-02 -1.838655123789189813e-02 -1.845391752121598034e-02 -1.855967418236327895e-02 -1.869558337783317967e-02 -1.885494504214367192e-02 -1.903162020684013092e-02 -1.923059715771691450e-02 -1.945300128487368815e-02 -1.969377430120790307e-02 -1.995352588918355638e-02 -2.022977111814108775e-02 -2.051811401758331030e-02 -2.081580718739326971e-02 -2.111454888392567952e-02 -2.139498528654823831e-02 -2.164857195568466522e-02 -2.187625013841590707e-02 -2.207535806907210199e-02 -2.224264873081027369e-02 -2.238259150750154455e-02 -2.250416316757578722e-02 -2.259981607601375606e-02 -2.265327422728430698e-02 -2.266633466719613493e-02 -2.264556923357245732e-02 -2.259063072042141393e-02 -2.249918836339294057e-02 -2.236513309030191757e-02 -2.218789495771938958e-02 -2.197524002367541238e-02 -2.173956359058351606e-02 -2.148703992180978767e-02 -2.121270829989784293e-02 -2.091358188364684026e-02 -2.058974709981107806e-02 -2.024786242454681626e-02 -1.989450661409409432e-02 -1.953808264080136858e-02 -1.918554731150224832e-02 -1.883800990995262298e-02 -1.850105406076840708e-02 -1.818494075382548480e-02 -1.790709336515600852e-02 -1.767709398283481489e-02 -1.749676866499610614e-02 -1.736607081775589853e-02 -1.728812467143959336e-02 -1.726990461421709991e-02 -1.731304921394665602e-02 -1.741075894023609572e-02 -1.755817703219278089e-02 -1.775160408415797988e-02 -1.798523090059595680e-02 -1.826249930369003294e-02 -1.858475859866698734e-02 -1.894551654805037844e-02 -1.934479996904124588e-02 -1.978651429156394123e-02 -2.026077339165316751e-02 -2.074986524592791967e-02 -2.124862188990212647e-02 -2.174439325729138339e-02 -2.220863782713772272e-02 -2.263135865717487080e-02 -2.300991873174109206e-02 -2.332983698370484291e-02 -2.358398642932922618e-02 -2.377182946280096895e-02 -2.388797609794697518e-02 -2.392702597687698662e-02 -2.389547865509387969e-02 -2.381477915929345809e-02 -2.370470917353982576e-02 -2.357115639042002900e-02 -2.341582360052698805e-02 -2.324495928523643770e-02 -2.306566878050298613e-02 -2.287918004433761934e-02 -2.268620399106346594e-02 -2.249837025868451842e-02 -2.233278995940833275e-02 -2.218761037286137716e-02 -2.206520451679602063e-02 -2.198584015681053980e-02 -2.195871231703782137e-02 -2.199102221151203601e-02 -2.209688474323551893e-02 -2.228711799602344640e-02 -2.256012380878217108e-02 -2.290858580382411705e-02 -2.331680753821063420e-02 -2.377417233189382112e-02 -2.426485530351451397e-02 -2.476526404021288374e-02 -2.525842713752179253e-02 -2.571741742150377916e-02 -2.611564574960158203e-02 -2.643976644535930842e-02 -2.668867436547265812e-02 -2.685908833725583408e-02 -2.695808802680090335e-02 -2.700210308302699799e-02 -2.698571716908002710e-02 -2.690750178283878719e-02 -2.678918286902262635e-02 -2.664800164013128234e-02 -2.648854267288119901e-02 -2.631753310892237865e-02 -2.613950765288066205e-02 -2.596022056043064893e-02 -2.578528941552618234e-02 -2.562669127552220233e-02 -2.550135402302355914e-02 -2.541515399393921501e-02 -2.537557466265893263e-02 -2.539460786314983246e-02 -2.548238949704670700e-02 -2.564686735737155623e-02 -2.587982889725046892e-02 -2.616416297642883831e-02 -2.649440005664016953e-02 -2.685448044568288645e-02 -2.721499908266442405e-02 -2.755843363537461774e-02 -2.787315749211322080e-02 -2.814311680359462067e-02 -2.835775826061495350e-02 -2.851159259619023834e-02 -2.858985374309904598e-02 -2.859413544410719515e-02 -2.853869163115397428e-02 -2.843944500606315415e-02 -2.831794437986933158e-02 -2.819536093523802855e-02 -2.808662506888696953e-02 -2.800229214064182959e-02 -2.794433731433625806e-02 -2.790352888787545060e-02 -2.788739710400897631e-02 -2.790990535012901827e-02 -2.798363342388690903e-02 -2.811908918116885064e-02 -2.832146294420530980e-02 -2.858371905122069484e-02 -2.888303094501676327e-02 -2.919931842112866160e-02 -2.953274224063535264e-02 -2.990032262244664632e-02 -3.029563491706587994e-02 -3.069935579041477292e-02 -3.109570123032126543e-02 -3.147780043457844290e-02 -3.184114212818754674e-02 -3.217669565415713639e-02 -3.249084869636113815e-02 -3.279641047639803714e-02 -3.310102751330908089e-02 -3.340390628153720037e-02 -3.369395616049015996e-02 -3.395968121724467909e-02 -3.420670125745464002e-02 -3.445198125220896856e-02 -3.470237367955882057e-02 -3.494975444551835786e-02 -3.518488970307181302e-02 -3.539432182750160832e-02 -3.557576312294192383e-02 -3.575295323718537949e-02 -3.594362700140416728e-02 -3.615129957481025974e-02 -3.637891285796543417e-02 -3.661679384154247624e-02 -3.685786807521822250e-02 -3.710730333100347583e-02 -3.736923226594055653e-02 -3.765717096980958356e-02 -3.797312051518345055e-02 -3.830392551070978951e-02 -3.863787204417242632e-02 -3.896593622662989503e-02 -3.929635250837236471e-02 -3.962246021700271265e-02 -3.991926466497797837e-02 -4.018844465723216131e-02 -4.044380281347971506e-02 -4.067292472287707683e-02 -4.085016559984240569e-02 -4.096539947083073507e-02 -4.100910502628458965e-02 -4.097534979164136476e-02 -4.086829236891476730e-02 -4.069517546672662967e-02 -4.046499703768986766e-02 -4.017261887013123117e-02 -3.980376958924235903e-02 -3.934947969892972630e-02 -3.882914503401135864e-02 -3.826983008055434565e-02 -3.769690710598916361e-02 -3.713514480065323309e-02 -3.660687113814782567e-02 -3.614894447796788285e-02 -3.579799466888609200e-02 -3.559467985877312612e-02 -3.558656637075596763e-02 -3.579065186306934487e-02 -3.619187357669462896e-02 -3.677743024521525073e-02 -3.752993595269046162e-02 -3.842953925446408736e-02 -3.946626398969652061e-02 -4.061387400474474746e-02 -4.184105881115859210e-02 -4.311572668119518364e-02 -4.440754392003153778e-02 -4.570857091025341129e-02 -4.700630975175529302e-02 -4.828285063972675983e-02 -4.951606942251476212e-02 -5.067821215074093388e-02 -5.174746482941224718e-02 -5.271545819253325299e-02 -5.356191571349631919e-02 -5.425945377746160120e-02 -5.480513488387350057e-02 -5.521072211504695487e-02 -5.548666398199298549e-02 -5.564553175129392099e-02 -5.571029254377291712e-02 -5.569001626624050377e-02 -5.556990399956894533e-02 -5.534712454630690698e-02 -5.503053368388835520e-02 -5.464053273768910285e-02 -5.421222959885362708e-02 -5.376275833500015339e-02 -5.330944611806859995e-02 -5.286176960351656601e-02 -5.241993437994838662e-02 -5.198584054645489366e-02 -5.155288161805435948e-02 -5.112926873620197293e-02 -5.072451752150718141e-02 -5.032712202650359984e-02 -4.994964972620539317e-02 -4.962741790926394891e-02 -4.937733199775039272e-02 -4.919930004444578869e-02 -4.909354645636921505e-02 -4.907549779116852917e-02 -4.917483684131738336e-02 -4.941577609352929001e-02 -4.981430956746604050e-02 -5.036678610303907400e-02 -5.104164451066237063e-02 -5.180277559681221999e-02 -5.261101237178429646e-02 -5.344406138479595308e-02 -5.430003804799177214e-02 -5.517900160929382208e-02 -5.605334902188621043e-02 -5.689553663659265709e-02 -5.771844199282942511e-02 -5.851881476281613204e-02 -5.926591867184560769e-02 -5.994074200707266709e-02 -6.053551466623483673e-02 -6.103282371070934548e-02 -6.142355610582993924e-02 -6.173061506576422997e-02 -6.196525783959967032e-02 -6.215749750340706509e-02 -6.234811118692021314e-02 -6.252817128576020067e-02 -6.271214524976527482e-02 -6.293437695571962864e-02 -6.322256831724477888e-02 -6.361661506222429652e-02 -6.414287303734975132e-02 -6.481294535669215873e-02 -6.562649786603327873e-02 -6.657375216809266472e-02 -6.765944383425410991e-02 -6.886880340238134279e-02 -7.016003504829705639e-02 -7.149890368887397429e-02 -7.286566872940118678e-02 -7.424127338358675610e-02 -7.558438236024134227e-02 -7.684938792579029676e-02 -7.799559662338610699e-02 -7.901421200033781345e-02 -7.993461357884912299e-02 -8.078529406856639616e-02 -8.157529812103689326e-02 -8.231206045674586969e-02 -8.299140309303934537e-02 -8.361335020723621725e-02 -8.419057063746085423e-02 -8.475587904392743732e-02 -8.535406492347515084e-02 -8.598831154531973164e-02 -8.666997473334102364e-02 -8.743389227896442017e-02 -8.829820785610768830e-02 -8.927377591899864073e-02 -9.034933593635684212e-02 -9.149656712953908866e-02 -9.270632160199838989e-02 -9.397339718127808994e-02 -9.525054931381733703e-02 -9.651040800628395144e-02 -9.777036375779536714e-02 -9.902436104897140157e-02 -1.002555067863071803e-01 -1.014387519395862358e-01 -1.025507846255944988e-01 -1.035529611804784922e-01 -1.044168878040317022e-01 -1.051416657250521247e-01 -1.057270165684386642e-01 -1.061699518421132526e-01 -1.064947079950804010e-01 -1.067356194924742735e-01 -1.068950343186835100e-01 -1.069985701085764407e-01 -1.071051548081994320e-01 -1.072752546234533727e-01 -1.075344198581513477e-01 -1.079124426590710173e-01 -1.084376954363488188e-01 -1.090816392745747321e-01 -1.098178814774998513e-01 -1.106547974275843976e-01 -1.116034801157024386e-01 -1.126582046204777643e-01 -1.137635454952488218e-01 -1.148499129030557814e-01 -1.159081271287624726e-01 -1.169461272069380192e-01 -1.179674038123721264e-01 -1.189474341540505131e-01 -1.198368540435810203e-01 -1.206127647847720086e-01 -1.212447868639915383e-01 -1.217401139858655390e-01 -1.221477895546779491e-01 -1.225087784249203338e-01 -1.228804336851170159e-01 -1.233034377258111214e-01 -1.237292513662993643e-01 -1.241075308778750996e-01 -1.244370650426174091e-01 -1.247191554706378880e-01 -1.250205462348821794e-01 -1.254103834305796139e-01 -1.259261602921618872e-01 -1.266027732573795916e-01 -1.274420215215764096e-01 -1.284326415708058611e-01 -1.295643775583166235e-01 -1.308059476276799693e-01 -1.321420342631636491e-01 -1.336004548801952574e-01 -1.351754979766115472e-01 -1.367778671782850786e-01 -1.383155176246493034e-01 -1.397734918618527555e-01 -1.411477635837037337e-01 -1.424160944576027266e-01 -1.435741213884035583e-01 -1.446242885665317834e-01 -1.455598970040981599e-01 -1.463886768987858467e-01 -1.471219454189328368e-01 -1.478080111991041112e-01 -1.485055855163968652e-01 -1.492231274388545748e-01 -1.499767783192867687e-01 -1.507567250741610743e-01 -1.515653728077529239e-01 -1.524550420051606625e-01 -1.534757325592560062e-01 -1.546795838959973413e-01 -1.560836614842168457e-01 -1.576707953115411287e-01 -1.594262164443035479e-01 -1.613284150244156667e-01 -1.633781957116994532e-01 -1.656658924332305161e-01 -1.682464393084916465e-01 -1.710589352861691392e-01 -1.740519437555164972e-01 -1.771524610452575033e-01 -1.802552815505731321e-01 -1.833251504417589828e-01 -1.863540930143391949e-01 -1.893702996087114065e-01 -1.923994867212776849e-01 -1.954031000450438815e-01 -1.983482821516086847e-01 -2.012075433613516040e-01 -2.039350243514664596e-01 -2.064658737703459201e-01 -2.088082777781351262e-01 -2.110326191334530310e-01 -2.131786163478914531e-01 -2.152842641808414004e-01 -2.173562107244236263e-01 -2.193961661469791824e-01 -2.214698824298792779e-01 -2.236341315844613820e-01 -2.259161819905650681e-01 -2.283218403851126066e-01 -2.308236358274229905e-01 -2.333960381815541052e-01 -2.360346110961423771e-01 -2.387006162955648825e-01 -2.413864511572247074e-01 -2.441096217099805177e-01 -2.468274834618986169e-01 -2.494851123156753558e-01 -2.520228554575113522e-01 -2.543824954653510773e-01 -2.564916770703157822e-01 -2.582680345264052879e-01 -2.596792698973931501e-01 -2.606956712520384634e-01 -2.612656792305500519e-01 -2.614376643150210233e-01 -2.613273670995996389e-01 -2.610210883606829402e-01 -2.606043318032997824e-01 -2.601789341563023328e-01 -2.597969630173991851e-01 -2.595284685681322201e-01 -2.594528172465900839e-01 -2.596035246272833663e-01 -2.600385139913668486e-01 -2.608568793870558178e-01 -2.621135586123651828e-01 -2.638123096923413180e-01 -2.660079672368305670e-01 -2.687498819922746196e-01 -2.720171809746534941e-01 -2.757570820402832079e-01 -2.799271796986854133e-01 -2.844662345041579221e-01 -2.892998235884730041e-01 -2.943288549843410817e-01 -2.994443502512884048e-01 -3.045415056336247539e-01 -3.095149698689668161e-01 -3.142856837115778901e-01 -3.188069171571593641e-01 -3.230199579409402943e-01 -3.268581052954814825e-01 -3.302615092131474528e-01 -3.332147675820612553e-01 -3.357348810731946576e-01 -3.378313463722028565e-01 -3.395646102871028860e-01 -3.410277197988429987e-01 -3.423960971398529174e-01 -3.438738635334928628e-01 -3.455437997593905353e-01 -3.474891871637214025e-01 -3.497662051443433673e-01 -3.523785039253521378e-01 -3.553779783149703664e-01 -3.588543760539947280e-01 -3.628539831686280470e-01 -3.673075484246405842e-01 -3.721741366162074627e-01 -3.773917181184954783e-01 -3.828453106638269321e-01 -3.885016932190612504e-01 -3.943621043814347638e-01 -4.003483211711712508e-01 -4.064390565886762952e-01 -4.126574728929309210e-01 -4.189599447240604513e-01 -4.252772703380949260e-01 -4.315426644906674158e-01 -4.377198637572948248e-01 -4.437083560989425468e-01 -4.494498104167234942e-01 -4.549726741534903529e-01 -4.602847120410916704e-01 -4.653429458875812386e-01 -4.701249918929642502e-01 -4.747091637260129615e-01 -4.791527444916536260e-01 -4.834448686629611025e-01 -4.876096974137387186e-01 -4.917666069148546315e-01 -4.960515719103481547e-01 -5.004603415533205313e-01 -5.049815370326177222e-01 -5.096515874516165390e-01 -5.144350594834439239e-01 -5.193387740530408525e-01 -5.243321005680631197e-01 -5.293117839855956408e-01 -5.342030845519923909e-01 -5.389347155119234012e-01 -5.434819478183643415e-01 -5.478296602480163813e-01 -5.519518187297646206e-01 -5.557742785576169631e-01 -5.591905532503664844e-01 -5.622462655524321784e-01 -5.650245646905652785e-01 -5.675490204642348324e-01 -5.698544229388844418e-01 -5.719732509724320124e-01 -5.739583684455810131e-01 -5.758359714671044127e-01 -5.776105301765082078e-01 -5.792677127726604258e-01 -5.807962853542291137e-01 -5.822454754969317303e-01 -5.836495493573931048e-01 -5.850109278355328790e-01 -5.864022400371298183e-01 -5.878856455729639663e-01 -5.894489780854930139e-01 -5.911164102228505524e-01 -5.930415489512774752e-01 -5.953230909631013201e-01 -5.978771236796988076e-01 -6.006460895137186728e-01 -6.036726028709141767e-01 -6.069671784897391342e-01 -6.104099495838274381e-01 -6.138803718376418805e-01 -6.173804624582736045e-01 -6.209068495679695987e-01 -6.244359962159156119e-01 -6.279886972872373851e-01 -6.314833253617672115e-01 -6.348575607703487167e-01 -6.381499740976490642e-01 -6.414680138735716630e-01 -6.449468788894121563e-01 -6.486854381562475735e-01 -6.527052046416615960e-01 -6.569462470570212043e-01 -6.613619472388884146e-01 -6.660330323017649157e-01 -6.710126237353373213e-01 -6.762919162190752509e-01 -6.818667612715642035e-01 -6.877169474022136741e-01 -6.938961456202752398e-01 -7.003632981428602466e-01 -7.070476262256683020e-01 -7.138127454025944285e-01 -7.205304799531755400e-01 -7.271161816835328695e-01 -7.334727119878111656e-01 -7.396293907652661259e-01 -7.455804235808823899e-01 -7.512766791281363377e-01 -7.566948366997751085e-01 -7.617826873978260638e-01 -7.664485127495150874e-01 -7.705491622002430541e-01 -7.740474757768941449e-01 -7.769892574516120698e-01 -7.793524622602561180e-01 -7.811605273105614033e-01 -7.824836859727452021e-01 -7.834381379534856027e-01 -7.841005228863928700e-01 -7.844988512036397132e-01 -7.847429515693377100e-01 -7.849440566129630703e-01 -7.852387064804760008e-01 -7.858476584736652226e-01 -7.869787590648781306e-01 -7.887280263318575679e-01 -7.910522102538206646e-01 -7.939008858545132385e-01 -7.972281757434428462e-01 -8.009699851822439376e-01 -8.051322347482773312e-01 -8.097956928030299872e-01 -8.149799220761965168e-01 -8.206597065600970131e-01 -8.267582527219295985e-01 -8.332662246857684973e-01 -8.402405504004130110e-01 -8.475582475061040899e-01 -8.551498627107723127e-01 -8.630590966302619238e-01 -8.713649384270129028e-01 -8.800902035938911183e-01 -8.892193133571116848e-01 -8.986841707176251859e-01 -9.083174121640609222e-01 -9.180570292821231826e-01 -9.277920170666795752e-01 -9.373803011040083843e-01 -9.468115027297940856e-01 -9.560661336382351161e-01 -9.651013012489629839e-01 -9.738776761246187297e-01 -9.823728146303375430e-01 -9.906480397985308883e-01 -9.986912067541457994e-01 -1.006424208089343297e+00 -1.013835902279951906e+00 -1.020998497605951183e+00 -1.027978950710462858e+00 -1.034811517044896823e+00 -1.041556216569029525e+00 -1.048219408350507198e+00 -1.054700151054055013e+00 -1.060873655421834538e+00 -1.066736302425808525e+00 -1.072415915352530114e+00 -1.078043342831342288e+00 -1.083703657978488000e+00 -1.089565607369367806e+00 -1.095711478012943108e+00 -1.102094766743173970e+00 -1.108655888227978004e+00 -1.115409201616292423e+00 -1.122469504361337078e+00 -1.129890430701205650e+00 -1.137723036267928256e+00 -1.146060231793240014e+00 -1.154962266836980334e+00 -1.164477841986568007e+00 -1.174624851228168509e+00 -1.185367007819785323e+00 -1.196760454482773461e+00 -1.208938481196917270e+00 -1.221969666762496631e+00 -1.235874083254264288e+00 -1.250775011182664764e+00 -1.266799799825085060e+00 -1.283827774052279214e+00 -1.301723112568265783e+00 -1.320416873811576908e+00 -1.339814504355860691e+00 -1.359945291325077354e+00 -1.380861554321564322e+00 -1.402509300403141479e+00 -1.424840282112504797e+00 -1.447806883391053345e+00 -1.471371091186877145e+00 -1.495512224746035068e+00 -1.520093463302489178e+00 -1.544965295949825679e+00 -1.569988309587018849e+00 -1.595138446397754928e+00 -1.620494052491159742e+00 -1.646175953215407883e+00 -1.672328412278406340e+00 -1.698987349143802783e+00 -1.726298983974282386e+00 -1.754426080071234129e+00 -1.783609786878613823e+00 -1.814211784246283710e+00 -1.846420066856501618e+00 -1.880218218775764560e+00 -1.915661641306698471e+00 -1.952896300579469724e+00 -1.992017881320792938e+00 -2.033215105180122606e+00 -2.076629423472393210e+00 -2.122331815032446389e+00 -2.170483285126517004e+00 -2.221434243626568161e+00 -2.275444295862344202e+00 -2.332582316789400867e+00 -2.392993835805054648e+00 -2.456945214622603402e+00 -2.524686573596489403e+00 -2.596333641654414937e+00 -2.672241781396984095e+00 -2.752983403614575053e+00 -2.838944744924055907e+00 -2.930447892595354098e+00 -3.027710660354462124e+00 -3.130920362947426039e+00 -3.240602875685656414e+00 -3.357293066397591730e+00 -3.481580006309702213e+00 -3.614001564183775272e+00 -3.755110932543222813e+00 -3.905827573509306205e+00 -4.066815229947918553e+00 -4.238802836729247403e+00 -4.422808721113379526e+00 -4.619850880044665153e+00 -4.830956836817546396e+00 -5.057332452373507259e+00 -5.300313876807256186e+00 -5.560841953027843232e+00 -5.839923591141100268e+00 -6.138702511819641217e+00 -6.458541365292915337e+00 -6.801327145219495662e+00 -7.169617900338480787e+00 -7.566358294600208367e+00 -7.994884898224831282e+00 -8.458859123527268764e+00 -8.961332075500504146e+00 -9.505977711403092556e+00 -1.009756817011647634e+01 -1.074113132062587361e+01 -1.144204373195221436e+01 -1.220601472265605736e+01 -1.303944568286070016e+01 -1.394886940938143916e+01 -1.494015126374959834e+01 -1.601959905120707361e+01 -1.719332918381883957e+01 -1.846679360251938107e+01 -1.984477179962043536e+01 -2.133112778292594314e+01 -2.292912844951268525e+01 -2.464118734770540797e+01 -2.646780071766777098e+01 -2.840680705347715573e+01 -3.045409627891849169e+01 -3.260405085690756977e+01 -3.485054348814497871e+01 -3.718526886786110452e+01 -3.959671405285003942e+01 -4.207329994566126885e+01 -4.460179421728047799e+01 -4.716634804894670907e+01 -4.974928509894878914e+01 -5.232898814160559198e+01 -5.488185296497945131e+01 -5.738471026909060413e+01 -5.981267323086309062e+01 -6.213889456917444676e+01 -6.433916762928883770e+01 -6.639031743069955382e+01 -6.826977970520295003e+01 -6.995768530129818430e+01 -7.143590475370380943e+01 -7.268978582158307233e+01 -7.370743394398404291e+01 -7.447942871355485295e+01 -7.500072941542448746e+01 -7.527137918968065833e+01 -7.529451531631256955e+01 -7.507462025818615814e+01 -7.461837222176716011e+01 -7.393524115831912980e+01 -7.303760477569707632e+01 -7.194044768352247843e+01 -7.066066832230137607e+01 -6.921645563062918427e+01 -6.762676451126215227e+01 -6.591237720933011701e+01 -6.409533329116554512e+01 -6.219575982281168081e+01 -6.023142814279092505e+01 -5.821986334382950190e+01 -5.617806092238760840e+01 -5.412131162274929608e+01 -5.206324114218498522e+01 -5.001362015737011291e+01 -4.798094322767401820e+01 -4.597427623693146614e+01 -4.400039002170446878e+01 -4.206435010803063790e+01 -4.016900267162409222e+01 -3.831579582454220656e+01 -3.650800102432802419e+01 -3.474902294808423875e+01 -3.304076529553960029e+01 -3.138757230751179250e+01 -2.979377638260628203e+01 -2.826017508560090974e+01 -2.678638476880626484e+01 -2.537059444432946975e+01 -2.401056309073186057e+01 -2.270463677608512043e+01 -2.145093924954805331e+01 -2.024706980955568625e+01 -1.909196324665980526e+01 -1.798442605424310514e+01 -1.691922055159244564e+01 -1.588967051048520851e+01 -1.489030862560648849e+01 -1.391620180945144192e+01 -1.296461662774868984e+01 -1.203346151083555249e+01 -1.112018476844349557e+01 -1.022177879089171704e+01 -9.336971816404282976e+00 -8.467280514119879697e+00 -7.611373970022399682e+00 -6.765984978055864296e+00 -5.930995950316372500e+00 -5.107696466380416744e+00 -4.295969699018830745e+00 -3.496736645507012131e+00 -2.713317318686230273e+00 -1.951408352820447112e+00 -1.214075619798916206e+00 -5.022476972008469431e-01 1.800222763458863839e-01 8.295248506302653757e-01 1.443565081357240487e+00 2.021682819453491042e+00 2.562453330397727047e+00 3.062871058363423771e+00 3.526281470866222012e+00 3.957006052960237774e+00 4.361431769196468800e+00 4.744369790559167299e+00 5.106563530847469501e+00 5.448773260156146492e+00 5.770091803432988442e+00 6.071412818772947695e+00 6.355502714254146923e+00 6.627866425599052036e+00 6.893174669971950941e+00 7.151757259643645170e+00 7.403301814477544873e+00 7.648524670972981276e+00 7.885727472858678588e+00 8.115968131614678782e+00 8.343692536680180183e+00 8.573427488881367964e+00 8.809162929410005560e+00 9.054029901442742556e+00 9.313247872620088685e+00 9.590717085766028660e+00 9.890109711670428183e+00 1.021241170254164032e+01 1.055651510005583482e+01 1.092269309405699218e+01 1.131003582933070817e+01 1.171443826658786413e+01 1.212995719047687437e+01 1.255423140807512894e+01 1.298913177963205712e+01 1.343273963819002326e+01 1.388122921791439524e+01 1.433448157456537153e+01 1.479035730079798405e+01 1.524444537309830139e+01 1.568904299591935292e+01 1.611937007104999608e+01 1.653482069267044352e+01 1.692789440602532380e+01 1.729175079916704405e+01 1.762268978615600190e+01 1.791934575532445706e+01 1.818605618591887207e+01 1.842641058697597956e+01 1.864170981651916037e+01 1.883428204759422542e+01 1.900709814402612707e+01 1.916415358406435487e+01 1.930987687382190288e+01 1.945291187195113736e+01 1.960537323224414408e+01 1.977468279899845172e+01 1.996619052697544916e+01 2.018367423079159906e+01 2.043104697154520011e+01 2.071187765323032792e+01 2.102725915939046430e+01 2.137742655516148105e+01 2.176211376462821434e+01 2.218196795226903362e+01 2.263217056180078757e+01 2.310571384912335091e+01 2.359540649393188261e+01 2.409125410397432887e+01 2.458268827809764190e+01 2.506161172918363889e+01 2.552524885504771746e+01 2.596909673652535844e+01 2.638766574367338791e+01 2.677718063016997618e+01 2.713515140190456520e+01 2.746233617712292130e+01 2.776297638741235119e+01 2.804599255989000994e+01 2.832039253558304637e+01 2.859011148408600533e+01 2.885776403545129298e+01 2.912903843426091655e+01 2.940623618381432181e+01 2.968883104040701681e+01 2.997904941794330469e+01 3.027503651820741837e+01 3.057352998868443450e+01 3.087415581370241213e+01 3.117952909826982122e+01 3.149132372656403689e+01 3.180551601858290311e+01 3.211671424662968377e+01 3.241631213796817690e+01 3.269958022665668551e+01 3.296548001754177903e+01 3.321285295726105602e+01 3.344167566213183562e+01 3.364364717817611705e+01 3.381241576889718203e+01 3.394767698066642936e+01 3.405077687728842761e+01 3.412053145433967671e+01 3.415319703108669813e+01 3.415389077979900634e+01 3.412769054964731907e+01 3.407623959514342005e+01 3.400666151580341534e+01 3.393390500625657324e+01 3.387016003714342105e+01 3.381954425676838127e+01 3.378660042230610827e+01 3.377249676447063109e+01 3.377804490460927411e+01 3.380904226477654362e+01 3.387059132631045344e+01 3.396062373525622746e+01 3.407172870614758153e+01 3.419778050663548186e+01 3.433060016040737850e+01 3.446511114995971070e+01 3.460387011258902135e+01 3.475060380716798392e+01 3.490379785425272274e+01 3.505611134823845987e+01 3.520375146300249014e+01 3.534701182106680051e+01 3.548508910510154379e+01 3.561502968659988966e+01 3.573081871672303578e+01 3.583035845265752783e+01 3.591965032757090626e+01 3.600744943148097832e+01 3.609286155142735453e+01 3.617195713887217323e+01 3.624629433055419980e+01 3.631384379318313904e+01 3.637793847916022827e+01 3.644094956075442582e+01 3.650207324236750850e+01 3.655998848228716014e+01 3.661108189842841654e+01 3.665746232544888272e+01 3.670041597937490252e+01 3.674116519127594671e+01 3.678339077790321454e+01 3.682878266348262031e+01 3.687209680256368927e+01 3.691098614164720004e+01 3.694852464096979361e+01 3.698545149883987193e+01 3.702587764528762904e+01 3.707195728548456515e+01 3.711617913011377112e+01 3.714622093705648354e+01 3.715502247548041481e+01 3.713956276852683658e+01 3.709646062433034075e+01 3.703025676689968293e+01 3.694259714580356757e+01 3.682799620951938380e+01 3.668389120173097240e+01 3.651103990480220318e+01 3.631522691191591434e+01 3.610261215480959152e+01 3.587816526219772584e+01 3.564489061295203953e+01 3.540099840737926939e+01 3.515172711722113519e+01 3.490373393608072661e+01 3.465598133387630497e+01 3.440929452692967772e+01 3.416979356562997339e+01 3.394471527666981103e+01 3.373841809440722983e+01 3.355148011951038001e+01 3.338133832126587208e+01 3.322840389140167616e+01 3.308951159179020607e+01 3.296079505020253464e+01 3.284491161908304235e+01 3.274191270852915636e+01 3.265003150090402073e+01 3.256705031420919738e+01 3.249037154163936236e+01 3.241951163428254290e+01 3.235781370546972369e+01 3.230432243469568476e+01 3.225378274468646111e+01 3.220285287664388107e+01 3.214400561644182375e+01 3.207258164496483488e+01 3.198871479496292380e+01 3.189262511605666006e+01 3.178727622288135279e+01 3.167640512348231141e+01 3.156264717156133059e+01 3.144776681607657665e+01 3.133676511163630707e+01 3.123434049360701792e+01 3.114192398339449142e+01 3.106267145419504772e+01 3.099654834026965844e+01 3.093736686569144823e+01 3.088099055474231136e+01 3.083104352631519873e+01 3.079282908310544187e+01 3.076418830186624831e+01 3.074280841390411823e+01 3.072831118286951124e+01 3.071474703932317851e+01 3.069496048168807434e+01 3.066495984206633452e+01 3.062060663068390554e+01 3.055768783497974539e+01 3.047470544965123906e+01 3.037099845282110522e+01 3.024770653501564510e+01 3.010811891987205868e+01 2.995333675414537566e+01 2.978052659795561397e+01 2.958721973254712978e+01 2.937353989687051126e+01 2.914333485804692003e+01 2.889774990230393925e+01 2.863304521311764361e+01 2.835278139555934374e+01 2.806059553991055822e+01 2.775743995160480182e+01 2.745196438728270039e+01 2.714961544174951058e+01 2.685165417800758902e+01 2.656421672677571522e+01 2.629147836719373643e+01 2.603624189971601410e+01 2.579837114562735678e+01 2.557194443753693847e+01 2.535043183218306595e+01 2.512840561285657870e+01 2.490444450073152538e+01 2.467330753572554514e+01 2.442903818501582336e+01 2.417412952654821012e+01 2.391178270258647132e+01 2.364217373764460461e+01 2.336488451485204365e+01 2.308161986944964283e+01 2.279188549589344959e+01 2.249268758631070497e+01 2.218415203958721094e+01 2.186724133041336415e+01 2.154283908448630669e+01 2.121607046850283496e+01 2.089741976565071724e+01 2.059435030058153515e+01 2.031176271420820711e+01 2.005634425254762832e+01 1.982669200463036674e+01 1.961783824356997030e+01 1.943105490659513634e+01 1.926794435542534600e+01 1.913121264872999205e+01 1.901887289964507843e+01 1.892821181485367177e+01 1.886005145661741267e+01 1.880984489375018143e+01 1.877540108669447605e+01 1.875502576177787617e+01 1.874419244048575806e+01 1.873923187213755881e+01 1.873200068639125249e+01 1.870995211260523305e+01 1.866698684315239376e+01 1.859887720403369826e+01 1.850210455499506068e+01 1.837828585131738635e+01 1.822811830694807966e+01 1.804945493933080058e+01 1.783792148561613544e+01 1.759657183782552181e+01 1.733234442545089848e+01 1.704684686894364276e+01 1.673817231622978952e+01 1.640597643117773430e+01 1.605450433176760328e+01 1.568955235700053485e+01 1.531763129581595528e+01 1.494684174882221406e+01 1.458595352224935837e+01 1.424193150488079596e+01 1.392020585375090391e+01 1.362243064127037329e+01 1.334759214100709457e+01 1.309706871774817571e+01 1.287110248619783981e+01 1.266873678910345546e+01 1.249168401933181904e+01 1.234195274146786225e+01 1.221875647140186594e+01 1.211942859327780475e+01 1.203911454452659768e+01 1.197490436446432582e+01 1.192304428225216384e+01 1.187635543622922185e+01 1.182734609717640772e+01 1.176892510703935457e+01 1.169772605915288821e+01 1.160921156225580830e+01 1.149840615906465935e+01 1.136803364596846855e+01 1.122300946787422582e+01 1.106157785109512659e+01 1.088197722765638353e+01 1.068754200578645630e+01 1.048126334391142400e+01 1.026520365364419618e+01 1.004340821054109334e+01 9.820778325140519627e+00 9.599134750712757125e+00 9.379020431048081363e+00 9.163287645681377214e+00 8.955107544071346126e+00 8.756732319347683813e+00 8.568456012565942359e+00 8.388809529485552474e+00 8.215650360734485957e+00 8.047747174346788768e+00 7.886069104095295046e+00 7.734024079986808964e+00 7.592762043939004002e+00 7.459653900296522089e+00 7.331633049592240603e+00 7.207294640529345209e+00 7.087370974402317891e+00 6.971177403007199125e+00 6.858556567262688475e+00 6.750107629485005312e+00 6.646226621049112993e+00 6.547142259918927287e+00 6.452840149365932199e+00 6.362749403215481436e+00 6.276427129182593490e+00 6.193942929932831909e+00 6.116090227919706024e+00 6.044071322366390220e+00 5.976503428533884055e+00 5.911531593723266198e+00 5.848336633206823620e+00 5.786819325292444915e+00 5.728557541769902173e+00 5.675695091202148213e+00 5.628135179910789709e+00 5.584674889253537167e+00 5.545686852952589341e+00 5.511585063426760911e+00 5.481102102353288430e+00 5.453489218290473950e+00 5.428919183426686779e+00 5.405977078825363158e+00 5.383502354390421019e+00 5.362249583242201467e+00 5.342100241646194903e+00 5.322042326243912491e+00 5.301937284850776422e+00 5.281751646040005355e+00 5.261546661576765871e+00 5.240902372379283136e+00 5.217738836856465667e+00 5.190560901734163401e+00 5.161075434411823259e+00 5.131561271645636246e+00 5.101131849771457283e+00 5.067356975339214920e+00 5.028997976637445966e+00 4.985792477872290185e+00 4.937306785570336309e+00 4.883506600464846414e+00 4.826005018587218309e+00 4.766292713407663584e+00 4.705583858467178082e+00 4.644959929379686159e+00 4.584797789789501365e+00 4.525391270487928885e+00 4.466819803954183321e+00 4.409124607934733930e+00 4.352510783426277285e+00 4.297941475386049426e+00 4.245829413752187698e+00 4.195584137110752287e+00 4.146812679291923764e+00 4.099824995211847067e+00 4.054337010473743064e+00 4.008901431289591422e+00 3.962742404874409097e+00 3.916161837391935130e+00 3.869502419913939395e+00 3.823121242002835540e+00 3.777981759711547927e+00 3.735142943160861595e+00 3.695582397175697142e+00 3.659823273338316696e+00 3.628765632155895648e+00 3.603526331503033919e+00 3.585871341878250185e+00 3.577069303726763572e+00 3.576348456383879881e+00 3.582401042881527164e+00 3.593571028310972082e+00 3.607734239968418688e+00 3.622951828399028074e+00 3.637948558399656473e+00 3.652028877707510723e+00 3.665292909642735353e+00 3.677871011502568344e+00 3.689595408834362100e+00 3.699683226655565704e+00 3.706993039845449367e+00 3.710648877151302649e+00 3.709949300837093400e+00 3.705025461005359233e+00 3.695870987950829356e+00 3.681791942322032885e+00 3.662945413068166012e+00 3.640525098657917624e+00 3.615697107332024096e+00 3.588186555815328749e+00 3.557782440200507601e+00 3.524754948557742296e+00 3.489695603399332935e+00 3.453143677758816033e+00 3.415721256297207464e+00 3.378737415145955048e+00 3.343060549327071751e+00 3.309833233699602584e+00 3.279926993377985323e+00 3.253765307805717821e+00 3.231805151807338294e+00 3.214187816077400672e+00 3.200037860622524377e+00 3.188354381745612809e+00 3.178292601436060405e+00 3.169470906273005983e+00 3.161586296812150199e+00 3.153673578970588753e+00 3.145178082336248959e+00 3.135890990361709374e+00 3.125621950704348340e+00 3.114637504004886814e+00 3.103798147826665854e+00 3.093206486219026274e+00 3.082268500891495844e+00 3.070628472227531436e+00 3.057670332586679862e+00 3.042314239448329349e+00 3.023859105810056569e+00 3.001803105588731313e+00 2.976112084979253503e+00 2.947054065474131068e+00 2.914416648082233774e+00 2.878788343865156918e+00 2.841781077962160396e+00 2.804252077859041847e+00 2.766196719989451047e+00 2.727554301486797339e+00 2.688626824870564480e+00 2.649643675207984828e+00 2.610645221490833112e+00 2.571394594093710406e+00 2.531971223591537701e+00 2.492311431643646547e+00 2.452070888557998263e+00 2.411215180181603301e+00 2.369349831897344050e+00 2.326459088816016152e+00 2.282589061795129215e+00 2.238404385524040308e+00 2.194798038296193798e+00 2.152067388234425671e+00 2.110366226706132498e+00 2.069775681522012079e+00 2.030386658921526255e+00 1.992058464401863738e+00 1.954766277807809427e+00 1.918978219598381774e+00 1.885472179343691934e+00 1.854940276516412467e+00 1.827463937009771167e+00 1.802631210617081869e+00 1.780702037967188511e+00 1.761697313616896965e+00 1.744813830325430137e+00 1.729835378269853674e+00 1.717090089884326432e+00 1.706191779244778273e+00 1.696176475319199239e+00 1.686504070210604445e+00 1.676715355107907923e+00 1.666416852556571238e+00 1.655419682559053252e+00 1.643330868402277822e+00 1.629637212776125166e+00 1.613937694118492860e+00 1.596171749876697632e+00 1.576546351275657232e+00 1.555227237933543671e+00 1.532449821172439997e+00 1.508251774458866379e+00 1.482522773678974559e+00 1.455810754982939548e+00 1.428742989952873410e+00 1.401758107731924108e+00 1.375413021439902295e+00 1.350127621147005019e+00 1.326352499591368472e+00 1.304133513240348652e+00 1.283153144379162391e+00 1.263531087992911806e+00 1.245436689836341815e+00 1.228866006658973831e+00 1.213671922114270219e+00 1.199499965928252809e+00 1.186271828112307025e+00 1.173755475683050609e+00 1.161520333405740901e+00 1.149349525038272146e+00 1.137155416071473191e+00 1.125111692242283024e+00 1.113060042392962190e+00 1.100629286393605799e+00 1.087898101078943913e+00 1.074816730460527170e+00 1.061360402565926009e+00 1.048001652689489083e+00 1.035264890673631921e+00 1.023377598230086116e+00 1.012429644714675447e+00 1.002149018803583314e+00 9.919166051271858242e-01 9.812953790780625241e-01 9.702581854130166716e-01 9.591679534324318857e-01 9.481802400746612847e-01 9.373997382566503500e-01 9.268382786556563779e-01 9.163407121307752812e-01 9.062029006202108050e-01 8.967949450596562899e-01 8.883138901112166419e-01 8.807108024665117885e-01 8.735885671301782951e-01 8.664253484986307319e-01 8.589991396943552626e-01 8.512537901856447320e-01 8.429548278344195511e-01 8.341169937158646741e-01 8.247166243171640820e-01 8.147865474087393478e-01 8.045641425418421644e-01 7.942137998681124689e-01 7.840541628538773011e-01 7.742302543011176930e-01 7.647835161147118477e-01 7.557837937309500598e-01 7.473623665919768566e-01 7.397514127097729597e-01 7.329753358377177896e-01 7.268810755570078719e-01 7.212228935439661814e-01 7.157732722212776233e-01 7.104946313040481076e-01 7.051521997412282250e-01 6.994571210395147398e-01 6.934361640814293848e-01 6.871197424609025717e-01 6.806336816050112537e-01 6.742318908193256632e-01 6.681609335329253829e-01 6.626262015615370649e-01 6.577272094490567156e-01 6.532663543442722709e-01 6.490380212267342630e-01 6.449410242701351104e-01 6.408554948574259891e-01 6.367694924620312946e-01 6.326993269829802591e-01 6.285862455667494686e-01 6.243384179985191906e-01 6.199364555623967377e-01 6.153942765162307982e-01 6.108647000641023173e-01 6.065257109056513274e-01 6.024889433743833012e-01 5.987588958002199035e-01 5.953263705851810084e-01 5.923502352154933481e-01 5.898790003620055789e-01 5.879005776719840037e-01 5.863873966500513513e-01 5.851655922059084691e-01 5.841397998778239398e-01 5.832940342841649306e-01 5.825437903037998799e-01 5.817114434641750265e-01 5.805675492396842330e-01 5.789479906386539865e-01 5.768171746517487541e-01 5.742347691615833361e-01 5.712982586802398677e-01 5.680226815971944898e-01 5.644083200543945633e-01 5.605893467635787442e-01 5.566353595510178387e-01 5.525339263017439162e-01 5.482786692060622746e-01 5.439770783712336577e-01 5.397528471599999378e-01 5.355113415067728200e-01 5.312314503905039009e-01 5.270277646231948943e-01 5.229951754473595171e-01 5.191668914770972698e-01 5.154606293603312128e-01 5.118743489108393829e-01 5.085119177435529769e-01 5.054964697008457186e-01 5.028977261721908620e-01 5.006682093284191559e-01 4.987272220687272717e-01 4.970345850327803072e-01 4.955633482828171732e-01 4.942473245012772298e-01 4.931077490977222588e-01 4.921662898550132059e-01 4.914078276581352323e-01 4.908035265377871381e-01 4.902606347915875462e-01 4.897449708611931185e-01 4.892236053214742419e-01 4.885809834170381505e-01 4.876389183843825581e-01 4.862715737219430179e-01 4.844052571388390294e-01 4.819888284381071974e-01 4.790879836117505897e-01 4.757965760905075170e-01 4.721419320398453912e-01 4.680967189593632782e-01 4.637820881978731435e-01 4.594205920077010230e-01 4.551094107261138277e-01 4.508227199269896346e-01 4.465644925833316958e-01 4.423850677256366271e-01 4.382370107279952021e-01 4.340195746556204659e-01 4.297555189956845934e-01 4.254775609608908993e-01 4.210870450079673422e-01 4.164965007993706170e-01 4.116554408195032266e-01 4.066359611035186838e-01 4.014912019764548257e-01 3.961825267439653686e-01 3.907203504091936730e-01 3.851211721450660819e-01 3.794315034719975555e-01 3.738149094699976804e-01 3.684205302524056758e-01 3.633606022429005100e-01 3.587167313814447200e-01 3.544760144532000945e-01 3.506667477555330814e-01 3.472557600409861833e-01 3.441914355725997354e-01 3.414345185085109202e-01 3.389681928559818980e-01 3.368049314118347626e-01 3.349218310978767099e-01 3.333203549907070018e-01 3.319867413053440575e-01 3.309262746316406489e-01 3.301572171201786476e-01 3.295382156898218895e-01 3.288254903454781441e-01 3.278190380643821733e-01 3.264369182731413077e-01 3.245834918767540600e-01 3.221865386749362958e-01 3.192285723159584143e-01 3.157667992808082524e-01 3.119506895486507392e-01 3.078775370973083070e-01 3.036396144855585399e-01 2.993398022098803790e-01 2.949968128184463079e-01 2.905592189221576915e-01 2.860890530836557311e-01 2.816536900599111992e-01 2.773005925068631750e-01 2.731092545044978004e-01 2.692086432667581408e-01 2.657524404471817148e-01 2.628072222772978028e-01 2.603816040053970049e-01 2.585299757148299404e-01 2.572834581916177421e-01 2.565773487392055685e-01 2.562927071183415673e-01 2.563885825934952845e-01 2.568902551296942116e-01 2.576845405030372405e-01 2.585911009007214045e-01 2.594803073462353393e-01 2.603109540200237437e-01 2.610337175247093300e-01 2.616182043636533505e-01 2.620602945842928633e-01 2.623439900207016340e-01 2.624644299088584321e-01 2.623812546931384992e-01 2.620204098738427856e-01 2.614079215201211004e-01 2.606525234972826843e-01 2.598413515771409443e-01 2.590164986873757513e-01 2.581813499219489660e-01 2.573192324309478973e-01 2.564592450371128707e-01 2.556360142516816425e-01 2.548071388332630027e-01 2.539236110448988559e-01 2.529425703943813386e-01 2.518528802714187220e-01 2.506644434909398034e-01 2.494249485793510190e-01 2.481788212077358224e-01 2.469252712375089032e-01 2.456505970691696128e-01 2.443262773075975669e-01 2.429002498950476041e-01 2.413647307097094852e-01 2.397723073579761666e-01 2.381681630973238317e-01 2.365028713821133999e-01 2.347294291721201409e-01 2.328897931840356594e-01 2.310430303059859136e-01 2.291953545693200811e-01 2.273275014781272474e-01 2.255028390984815112e-01 2.238295152216648876e-01 2.223344992753695515e-01 2.209918163617179687e-01 2.197807581453549430e-01 2.186739322244408423e-01 2.176482023121920906e-01 2.166588276675553149e-01 2.156346768131920111e-01 2.144733212268249145e-01 2.131474333655843656e-01 2.116804019800460623e-01 2.100945718869165757e-01 2.084020649451728546e-01 2.065633064527666041e-01 2.045964010683341272e-01 2.025850997518487961e-01 2.006015329877763875e-01 1.986901976843581386e-01 1.968808463083243088e-01 1.952268475161793859e-01 1.937607886849179450e-01 1.924530881709130559e-01 1.913140158265984603e-01 1.903899669691111740e-01 1.896839319181407024e-01 1.891793750500613547e-01 1.888799674648535265e-01 1.887498393506730210e-01 1.887078270596484475e-01 1.887124219493769850e-01 1.887511886621528745e-01 1.887884516109999133e-01 1.888227287488400685e-01 1.888396647377505733e-01 1.887661599737738283e-01 1.885476646983712534e-01 1.881318070264340614e-01 1.874565920562594745e-01 1.864940765523473709e-01 1.852246920722450396e-01 1.836712242354955615e-01 1.818623039649491790e-01 1.797976590471031255e-01 1.774855064788839754e-01 1.749337447641738652e-01 1.722101826288466864e-01 1.693864185409946765e-01 1.664991133267818557e-01 1.636114975624611556e-01 1.608079727749701371e-01 1.581324257867144645e-01 1.556335283465277719e-01 1.533748262891027059e-01 1.513677770486880070e-01 1.495804206495125188e-01 1.479745871584637884e-01 1.465001559456404201e-01 1.451064944301652393e-01 1.437499181533522519e-01 1.424369701090859586e-01 1.412060415843036654e-01 1.400752872030094354e-01 1.390585908828735895e-01 1.381232173299034305e-01 1.372534905823613038e-01 1.364758745319291089e-01 1.358234079661626292e-01 1.353264906619944252e-01 1.349782581844123641e-01 1.347321837986615867e-01 1.345530584607992630e-01 1.344337340749136578e-01 1.343675248319096405e-01 1.343508862433253903e-01 1.343781888556348780e-01 1.344629004987940857e-01 1.346286631876487949e-01 1.348592128940156176e-01 1.351662313638286872e-01 1.355748814648749523e-01 1.360209237283936945e-01 1.364282465828088042e-01 1.367791391700033388e-01 1.370978793915067218e-01 1.373688249455576049e-01 1.375738194435648931e-01 1.377395482398898752e-01 1.378357932071831993e-01 1.377968138595716818e-01 1.375679111559748868e-01 1.371172489389619609e-01 1.364594102641829565e-01 1.356183475558686569e-01 1.346176729400842820e-01 1.334926558604994096e-01 1.322861153662283351e-01 1.310233910690637160e-01 1.297090470187125255e-01 1.283720318926186432e-01 1.270421178419558483e-01 1.257329541100623560e-01 1.244641299526531575e-01 1.233141291822992675e-01 1.223536018307193329e-01 1.215920266242003084e-01 1.210445747232266195e-01 1.207160428596553148e-01 1.205843239138333495e-01 1.206287301028132336e-01 1.208299639831616756e-01 1.211549515111274289e-01 1.215576634205068340e-01 1.219920910504526806e-01 1.224172051705792463e-01 1.227952322586208650e-01 1.230945932603285664e-01 1.232793054844826819e-01 1.232846780272667531e-01 1.230523677358666690e-01 1.225982888039724439e-01 1.219635272534833198e-01 1.211555468672735891e-01 1.201698212078271821e-01 1.190444552106479925e-01 1.178514985656135688e-01 1.166443493448316437e-01 1.154567889765047289e-01 1.143250709347988642e-01 1.132862918296683452e-01 1.123551853088073510e-01 1.115320788547057851e-01 1.108041089485856528e-01 1.101682461998540058e-01 1.096201445586139217e-01 1.091344548617763782e-01 1.086790645679891892e-01 1.082324852431742479e-01 1.077668241698579721e-01 1.072329273715812159e-01 1.065875047629794431e-01 1.057998105574264464e-01 1.048405436723651579e-01 1.037118371830274971e-01 1.024199975668817070e-01 1.009638171542624613e-01 9.938720883947871343e-02 9.773198678031212727e-02 9.602573858770128978e-02 9.428815065731936673e-02 9.254875217803691656e-02 9.085686172385469550e-02 8.927749895090389409e-02 8.786182699923067441e-02 8.665012316337049325e-02 8.568996082721853924e-02 8.501123779337987907e-02 8.463282443973775548e-02 8.453877510632715198e-02 8.469532063943004119e-02 8.507485456624294673e-02 8.566219097994208498e-02 8.644555006450341250e-02 8.734745952867878360e-02 8.826709639566579502e-02 8.915269056659881619e-02 8.997645553378577632e-02 9.070548143141900221e-02 9.130163153736024773e-02 9.174498456879923158e-02 9.202539961087159714e-02 9.214010972249389586e-02 9.206100212317670783e-02 9.174376384877118429e-02 9.118937834039309021e-02 9.043493743236294402e-02 8.952365966707499789e-02 8.847770187142142695e-02 8.735108405344925442e-02 8.621136680428952148e-02 8.511501107377210384e-02 8.411601388800292456e-02 8.321868816858829510e-02 8.242488742321621431e-02 8.174300373408771581e-02 8.117015588766378353e-02 8.071685847395003444e-02 8.039952331052620249e-02 8.024252939406503748e-02 8.022735732181911217e-02 8.030326331965559339e-02 8.043293324573738690e-02 8.057105454459444205e-02 8.067563015288500838e-02 8.071494641517322488e-02 8.068078478882953486e-02 8.058725356147798669e-02 8.044618271172743196e-02 8.024048811175349405e-02 7.994549018279101249e-02 7.954757319915126135e-02 7.903001323412638113e-02 7.840959699986441156e-02 7.770293015870877174e-02 7.688997245659233426e-02 7.596976815295157504e-02 7.496609363514129820e-02 7.390761415774912968e-02 7.283036767777120724e-02 7.174315057694720388e-02 7.064576172033917856e-02 6.958445342555326374e-02 6.860917122790695377e-02 6.775178321024484529e-02 6.702904688310863668e-02 6.640845099672336438e-02 6.585852168063355272e-02 6.535970738472400565e-02 6.490520614133621358e-02 6.448886053296509768e-02 6.408489503400890963e-02 6.368901726486475567e-02 6.331286360029103610e-02 6.297034670738350937e-02 6.266170030825135573e-02 6.236529899651945680e-02 6.206621602162627066e-02 6.174511229988646765e-02 6.141570630126533953e-02 6.111258017722346475e-02 6.082602577649377784e-02 6.054272668364887172e-02 6.024685499915372056e-02 5.991180379460690764e-02 5.950837739972827251e-02 5.902333940753377861e-02 5.845708851227175706e-02 5.784035815448645285e-02 5.721823901450904387e-02 5.660701880063777336e-02 5.600867701334397847e-02 5.542318254850794185e-02 5.484745788418932122e-02 5.428807273617774348e-02 5.375465082247292414e-02 5.325265335365180625e-02 5.277842464821958651e-02 5.231060344112795080e-02 5.184566386155803341e-02 5.138711875828871900e-02 5.091542185087204186e-02 5.042119844169866416e-02 4.989171209111718797e-02 4.932649552657322051e-02 4.876906591498985505e-02 4.825199421548397039e-02 4.778130630261598344e-02 4.733047991627623019e-02 4.686870735748379507e-02 4.639435756162197527e-02 4.592096449755701804e-02 4.545170058096736215e-02 4.497959781857385764e-02 4.451385869369109405e-02 4.406824008626401834e-02 4.364054924386636530e-02 4.322596216844389744e-02 4.282203781363463913e-02 4.245183393217159123e-02 4.214899642395285306e-02 4.193378040127645340e-02 4.182417311326160764e-02 4.183641750291570982e-02 4.197976580529030194e-02 4.222945678749046722e-02 4.257114264234947154e-02 4.299675855513776512e-02 4.347564123487861892e-02 4.397226277829205388e-02 4.445861623110217847e-02 4.490295380094134342e-02 4.528739615529066981e-02 4.559960283073815485e-02 4.582460115500035236e-02 4.594445239520266594e-02 4.592972275016287548e-02 4.576708994812368064e-02 4.546574128743964549e-02 4.503954494841649892e-02 4.448689098093175365e-02 4.380004940247780171e-02 4.297634695658240217e-02 4.200713314489024769e-02 4.088448297445741036e-02 3.962022646837575629e-02 3.823801243921241128e-02 3.677811796209826817e-02 3.527393553077896177e-02 3.374505289534367874e-02 3.221502759365547919e-02 3.069835550272855332e-02 2.922009131040156221e-02 2.780105555863900818e-02 2.644241675148004123e-02 2.516398473633778624e-02 2.400043035113069365e-02 2.296973529171443540e-02 2.205858266634837250e-02 2.126342951622773800e-02 2.059892142985930361e-02 2.005898753761280878e-02 1.962220395245202129e-02 1.928507952350335536e-02 1.905213755120559529e-02 1.891781619912508150e-02 1.887931618085172611e-02 1.893240831209048319e-02 1.906049404184504900e-02 1.924961723800453980e-02 1.950522704799655810e-02 1.983141353471081295e-02 2.021913486024386197e-02 2.064255322751530619e-02 2.106341073670546168e-02 2.146827597319330219e-02 2.185815060183327746e-02 2.222181631863584181e-02 2.255684684179425081e-02 2.286396733306468587e-02 2.313440739645378219e-02 2.337298394976726132e-02 2.359494972644486308e-02 2.380350624504503493e-02 2.399883494518882318e-02 2.417397341062545169e-02 2.430933428952088485e-02 2.439128309688080865e-02 2.442156763203109579e-02 2.439707815844095740e-02 2.431137077392081861e-02 2.415338158631619853e-02 2.392113213256041870e-02 2.363377771046479628e-02 2.330121932380037689e-02 2.293190552957697498e-02 2.254698525933666528e-02 2.216511691341219517e-02 2.180310374654752595e-02 2.147440558859662132e-02 2.117081279777753566e-02 2.089875610652599039e-02 2.067474657553394421e-02 2.049819603218145866e-02 2.034957757288331781e-02 2.020427867341369199e-02 2.005041367088311599e-02 1.990503158569453812e-02 1.977551829730037763e-02 1.964320942186052743e-02 1.949815923134784121e-02 1.933612696511891396e-02 1.915596425169502348e-02 1.896841473765994990e-02 1.878676258711332522e-02 1.861538224713486095e-02 1.845716846315190521e-02 1.831261724532563806e-02 1.818984506409306035e-02 1.809491022596877025e-02 1.802824329135317358e-02 1.798227713711609416e-02 1.794673161510599441e-02 1.790373086925034496e-02 1.783951790013420594e-02 1.775433770574490894e-02 1.765908642890126265e-02 1.755412621197925682e-02 1.742641696953398447e-02 1.729339362564744423e-02 1.717009955760698953e-02 1.705337094182095975e-02 1.695839977973961216e-02 1.690077221328764243e-02 1.687509305517487235e-02 1.686899755405918758e-02 1.686749824024688302e-02 1.685016941109958657e-02 1.680058627764326185e-02 1.673040477677639401e-02 1.666324493986717087e-02 1.660170180098708911e-02 1.655014165643640262e-02 1.653343401231615120e-02 1.656518145608101150e-02 1.664878045937514053e-02 1.677688318898929234e-02 1.694866040998389833e-02 1.717083582560494093e-02 1.743077388726770385e-02 1.772646925501877163e-02 1.806070225183631361e-02 1.843836891362706648e-02 1.887099735484398799e-02 1.934856274193751807e-02 1.984172802343950673e-02 2.032643529957524342e-02 2.078341548334126931e-02 2.119228724589099222e-02 2.152429744804617087e-02 2.175282417056368517e-02 2.186357139569015604e-02 2.185015829086500716e-02 2.172305491249293397e-02 2.149920005177176352e-02 2.117454163309562265e-02 2.076536546976466210e-02 2.030133986741342045e-02 1.977349471348511384e-02 1.919240557693400670e-02 1.858626441539700663e-02 1.795983040734644084e-02 1.732012591456020406e-02 1.668802786454080464e-02 1.607472632955180697e-02 1.549127026422527503e-02 1.495873365152908425e-02 1.449595306663642620e-02 1.411984950795294388e-02 1.383079596384869346e-02 1.362075764157469684e-02 1.347115378248991968e-02 1.335639691713276685e-02 1.327003114198055042e-02 1.320788598379830751e-02 1.316627659246820577e-02 1.313882765967619611e-02 1.311764337357432773e-02 1.309435095741282203e-02 1.304377330820412524e-02 1.296300968552770508e-02 1.284818749004499987e-02 1.267033856405784184e-02 1.241615125852280586e-02 1.208885190113214401e-02 1.169483466290970400e-02 1.123128871805734522e-02 1.069574076434605565e-02 1.010291916442272557e-02 9.475342904257123486e-03 8.845740267027620007e-03 8.255065229262550583e-03 7.730216838203007694e-03 7.289541403644033205e-03 6.970030423338294430e-03 6.781812480024481879e-03 6.711618063476660484e-03 6.770030910091768238e-03 6.954120097029331884e-03 7.241495454194392736e-03 7.597636911161192996e-03 7.990710612169568336e-03 8.390736855038645123e-03 8.787513041686886850e-03 9.180152929051435193e-03 9.546229075552742707e-03 9.867029678470888229e-03 1.012867709657134033e-02 1.030747291733915758e-02 1.038642072850246706e-02 1.037497957686430404e-02 1.028757857936799837e-02 1.011708661272820234e-02 9.858165239144869169e-03 9.525791252746860366e-03 9.141166683364258458e-03 8.724321198600459154e-03 8.296228650588783476e-03 7.869910470168819602e-03 7.435493288842095691e-03 6.979766693378284571e-03 6.499022549484759909e-03 5.999245846979281253e-03 5.490901734924887728e-03 4.973314352285525784e-03 4.474064144372267432e-03 4.038272024187245825e-03 3.670872208067486354e-03 3.378989722106466847e-03 3.167057625387954562e-03 3.022031118262248628e-03 2.933977057837646504e-03 2.893212978132571073e-03 2.869769345614400693e-03 2.833319033493554226e-03 2.782340190807812159e-03 2.724068183544991334e-03 2.669469408104929459e-03 2.617356171292538249e-03 2.574023549299113943e-03 2.554321110964120293e-03 2.551410263304521465e-03 2.535196348408040676e-03 2.478997170038541985e-03 2.388036919172373696e-03 2.274869547489832659e-03 2.150062713565520801e-03 2.024537837927212723e-03 1.916747684691233944e-03 1.837709295192472333e-03 1.786647885013196557e-03 1.770805566452145468e-03 1.791237251316715913e-03 1.831569010115233426e-03 1.863154569547040935e-03 1.871776783190257998e-03 1.854714013018372767e-03 1.812112922144455251e-03 1.752116707746375788e-03 1.671113041495349586e-03 1.583308443080011984e-03 1.498884559829356073e-03 1.398058988764691417e-03 1.275480323395407302e-03 1.117512687549941869e-03 9.153974332865629643e-04 6.821296548410914684e-04 4.200967364029056252e-04 1.243928664915030851e-04 -1.992998803033160316e-04 -5.434584811926019589e-04 -9.037213585744382788e-04 -1.269834262918651761e-03 -1.633047563041118387e-03 -1.998376009455423482e-03 -2.383781771089354441e-03 -2.793839595906928621e-03 -3.212216451531442821e-03 -3.617491095058719599e-03 -4.005456768808319211e-03 -4.360610412744526931e-03 -4.651135140141343660e-03 -4.881452615911571410e-03 -5.079932620975143379e-03 -5.275198446762780456e-03 -5.494093525383132205e-03 -5.738825400416391366e-03 -6.014018063909634844e-03 -6.329756211503263438e-03 -6.687134868155038270e-03 -7.082170132316745713e-03 -7.503054552572789929e-03 -7.947151451833781716e-03 -8.394849451488928943e-03 -8.851215495533191688e-03 -9.334965243726664474e-03 -9.830081712796428714e-03 -1.032430749497537971e-02 -1.080209619785687733e-02 -1.126525188081431081e-02 -1.172969547013098975e-02 -1.220119321089788503e-02 -1.269113564625862917e-02 -1.322312107103858388e-02 -1.381501591606721854e-02 -1.445853049341893660e-02 -1.513336533564794278e-02 -1.582306941291778193e-02 -1.651776640660198789e-02 -1.719882875696072608e-02 -1.785213362058237635e-02 -1.847771492580051536e-02 -1.907817522149880818e-02 -1.962991014425721423e-02 -2.008486056175189799e-02 -2.041266904855028666e-02 -2.059683407408988490e-02 -2.063454988657961037e-02 -2.054424488189196540e-02 -2.035574850691709847e-02 -2.010018974010250106e-02 -1.977624868694932009e-02 -1.937394091553883146e-02 -1.889092610120812407e-02 -1.832509352015374363e-02 -1.768830774558834140e-02 -1.700959427496000556e-02 -1.631937137777250690e-02 -1.562113228647360290e-02 -1.491154095559572151e-02 -1.419724637043314960e-02 -1.348167389312457214e-02 -1.277533216865672436e-02 -1.208459767080520726e-02 -1.142072652179774994e-02 -1.082382971061874796e-02 -1.033775744276536034e-02 -1.001040649428136184e-02 -9.883356363021357158e-03 -9.964238790312010541e-03 -1.023139458142384786e-02 -1.065539925724566517e-02 -1.119758091305995615e-02 -1.182850102921863787e-02 -1.251996358462653322e-02 -1.325326537719871169e-02 -1.401900182873969461e-02 -1.480295111219961414e-02 -1.558875731702199889e-02 -1.634528994404875479e-02 -1.703070946271518019e-02 -1.760213003139870711e-02 -1.807120597394015413e-02 -1.847159724751321064e-02 -1.883733700567664579e-02 -1.922236850547410364e-02 -1.965228696267122890e-02 -2.008883496055054174e-02 -2.048728300580217668e-02 -2.083363235295240118e-02 -2.110916535119997800e-02 -2.129832685050833327e-02 -2.140917512822242477e-02 -2.145192050232497261e-02 -2.142733605312093295e-02 -2.135039222030117936e-02 -2.123543330664583520e-02 -2.110388606140566059e-02 -2.099642284734942396e-02 -2.094574105825354818e-02 -2.097003244611917241e-02 -2.107274787928608076e-02 -2.124543997836152512e-02 -2.148032617111861678e-02 -2.176464756259682137e-02 -2.209267750969279298e-02 -2.245464962848997548e-02 -2.282317532750151659e-02 -2.317198456018850980e-02 -2.348496643411736653e-02 -2.376855079808720336e-02 -2.406047972724304623e-02 -2.438713264356665369e-02 -2.475284539046298388e-02 -2.513878892751624655e-02 -2.549878602681945189e-02 -2.579906180559993212e-02 -2.603199860535784435e-02 -2.619763539719120737e-02 -2.627562341743598651e-02 -2.626548996174939143e-02 -2.618115404844039221e-02 -2.601829284630214831e-02 -2.577387458462001082e-02 -2.543267824325163781e-02 -2.497623271880606774e-02 -2.441554107618702091e-02 -2.376736118752820551e-02 -2.304723596703492708e-02 -2.228988086469782873e-02 -2.151357269970556943e-02 -2.073068017547766845e-02 -1.996071942103277985e-02 -1.922146298753174554e-02 -1.850909944470702229e-02 -1.784786248836322392e-02 -1.729357612523195128e-02 -1.684888933399856376e-02 -1.651092441091375762e-02 -1.628139249062928937e-02 -1.618476674438426577e-02 -1.630531535336900498e-02 -1.669487523163200662e-02 -1.734289949921500457e-02 -1.820648352155736574e-02 -1.925008097657282535e-02 -2.043162635667014962e-02 -2.168467848467634310e-02 -2.298334690251894324e-02 -2.430695949025062433e-02 -2.558023477672870596e-02 -2.674010348094894851e-02 -2.776707046935154855e-02 -2.865793776109427232e-02 -2.941439579803575843e-02 -3.003941418235581140e-02 -3.053096960842636640e-02 -3.088239698574161279e-02 -3.113067847845355646e-02 -3.128619627643131756e-02 -3.131036456384318073e-02 -3.118904740845946169e-02 -3.091042690637200996e-02 -3.046199225009474029e-02 -2.983383638101392774e-02 -2.904711993050971414e-02 -2.816229480836173610e-02 -2.722087173945314520e-02 -2.627175153694662549e-02 -2.538104056269762168e-02 -2.459031704181094055e-02 -2.393044448839446933e-02 -2.342986828007925099e-02 -2.312225254086511597e-02 -2.298941572707237369e-02 -2.295105369249630239e-02 -2.297613249046187925e-02 -2.306679585779047859e-02 -2.323836922495854315e-02 -2.350160665956843933e-02 -2.379741454157804567e-02 -2.405554629585757512e-02 -2.423557658395038630e-02 -2.430897692945530042e-02 -2.426333660588709043e-02 -2.412198719352992224e-02 -2.393256902710456588e-02 -2.370905351769703184e-02 -2.345656805963103678e-02 -2.318829338066491497e-02 -2.289814448825625709e-02 -2.256739122428562394e-02 -2.219415060172939130e-02 -2.179548213597507639e-02 -2.135586235836296753e-02 -2.086439448719141013e-02 -2.033362943049031243e-02 -1.975000844176783357e-02 -1.909948178320464152e-02 -1.837330230233716680e-02 -1.761184093563491343e-02 -1.688424386418704501e-02 -1.623056972948565962e-02 -1.569327393040791455e-02 -1.530421667643707719e-02 -1.508273032683795853e-02 -1.504808770378241595e-02 -1.522793182145225528e-02 -1.564882339063361841e-02 -1.629079109342237638e-02 -1.710682713449588818e-02 -1.806773625574040545e-02 -1.914882212854862251e-02 -2.032506914798814027e-02 -2.160427511969080852e-02 -2.297260584795437349e-02 -2.437915467180519144e-02 -2.579202579064183640e-02 -2.716192091916399404e-02 -2.843313809348265928e-02 -2.958523510480703597e-02 -3.059428645060783755e-02 -3.143289819107427524e-02 -3.208680915348569723e-02 -3.254949345566744701e-02 -3.282343428115986478e-02 -3.289113539956301652e-02 -3.272212998757238062e-02 -3.233864835132280874e-02 -3.179206395225044057e-02 -3.112738081038265645e-02 -3.036583266678441126e-02 -2.955318298421672971e-02 -2.877707302720884305e-02 -2.808230885724680159e-02 -2.747722590306663978e-02 -2.697099538660463480e-02 -2.663521280620780723e-02 -2.652864080839052036e-02 -2.660173506421131817e-02 -2.682594333205133227e-02 -2.719607641842157475e-02 -2.771281823495156532e-02 -2.839813381373456486e-02 -2.918790477894634208e-02 -2.997481007726198604e-02 -3.068131475905002889e-02 -3.126975906899056440e-02 -3.172132688505591852e-02 -3.203616948810270731e-02 -3.222056354403072392e-02 -3.223718267649728492e-02 -3.207648948685366125e-02 -3.175865853439678588e-02 -3.131350817733546260e-02 -3.076562040405355150e-02 -3.012550268619421448e-02 -2.944305515627962389e-02 -2.877474566776638473e-02 -2.815536285492475921e-02 -2.765962979883963835e-02 -2.735903281889712907e-02 -2.727117300665799285e-02 -2.740943261288039667e-02 -2.778081741093996540e-02 -2.837003977752361461e-02 -2.914074873957792772e-02 -3.003405999804250465e-02 -3.099561335755301322e-02 -3.196494985289691226e-02 -3.287033836376958978e-02 -3.362055466625719219e-02 -3.414570693459401812e-02 -3.443291194697543217e-02 -3.448535180425323782e-02 -3.431146957287516119e-02 -3.388585898741233032e-02 -3.320279202248190703e-02 -3.231238726419743967e-02 -3.124926428795126582e-02 -3.000957601325670090e-02 -2.856461783165264653e-02 -2.687790342333395283e-02 -2.498059847919991902e-02 -2.300090552846465256e-02 -2.103072410935453995e-02 -1.907799205368117951e-02 -1.716648484010886710e-02 -1.532121170877613105e-02 -1.357432824400853048e-02 -1.198710384054996018e-02 -1.059220824414367629e-02 -9.406338648110825623e-03 -8.465443319508698591e-03 -7.810115764807404326e-03 -7.420614275034271255e-03 -7.247171539696209766e-03 -7.254622787836419867e-03 -7.419199020423309331e-03 -7.732662698610788532e-03 -8.197234363900506374e-03 -8.807220275709353938e-03 -9.537033964940435163e-03 -1.036613670700624670e-02 -1.125569691836591883e-02 -1.216806177427657079e-02 -1.306172977133621474e-02 -1.387601440515530068e-02 -1.459210355912892582e-02 -1.525309305211389535e-02 -1.591330760811154876e-02 -1.658040331126852535e-02 -1.717068779748842297e-02 -1.756056554093249344e-02 -1.768690730992635712e-02 -1.751000549452196714e-02 -1.702466007596621991e-02 -1.623371407177645956e-02 -1.510392645047356312e-02 -1.366641368468141451e-02 -1.200407819932975372e-02 -1.017656891580615529e-02 -8.285157709473653029e-03 -6.365033740143578346e-03 -4.370480079387861240e-03 -2.339453905841418820e-03 -3.592931688862891263e-04 1.460059017133001277e-03 3.057867391137542631e-03 4.421694688449449677e-03 5.496219404772500344e-03 6.194584844059335821e-03 6.454738214881129178e-03 6.291201501660510613e-03 5.723541595242651568e-03 4.737651082223848231e-03 3.335855113151620869e-03 1.536926186404059379e-03 -5.482833148898195097e-04 -2.782244397194437620e-03 -5.070510474021630402e-03 -7.322922094204972754e-03 -9.480958701809639316e-03 -1.150242855006025633e-02 -1.332580027839423004e-02 -1.487531656700663736e-02 -1.611854451192915386e-02 -1.707226159819427366e-02 -1.776108200838676446e-02 -1.823277679119713474e-02 -1.854263269926537810e-02 -1.878708465683425616e-02 -1.910084813190958061e-02 -1.957481677759388000e-02 -2.023634921916998494e-02 -2.105369455644047830e-02 -2.203220256089430396e-02 -2.317993216062849693e-02 -2.448578278099056149e-02 -2.595227833033985840e-02 -2.761850653458024218e-02 -2.942245967730607731e-02 -3.123450190286885739e-02 -3.303731691562447614e-02 -3.481223648852626446e-02 -3.648823823523759946e-02 -3.798072664531924880e-02 -3.927587691845253748e-02 -4.036546356472257152e-02 -4.118865457599329982e-02 -4.173738551273592501e-02 -4.199702426576931019e-02 -4.199835426005853883e-02 -4.185145162070724734e-02 -4.156315543758255099e-02 -4.109938813259132739e-02 -4.045629878461094037e-02 -3.968881933036820520e-02 -3.884933180789983120e-02 -3.792609354710151787e-02 -3.694182701648005690e-02 -3.591718499113696200e-02 -3.492244395762782866e-02 -3.407608998963829183e-02 -3.346593591341800317e-02 -3.312653584337509061e-02 -3.305336229256297664e-02 -3.326040592088004566e-02 -3.371972467866657386e-02 -3.434115254132553974e-02 -3.506536191411776388e-02 -3.586135000548107410e-02 -3.666571700132183198e-02 -3.740708409500969472e-02 -3.801418412037460559e-02 -3.847502940955229572e-02 -3.882617688667969191e-02 -3.909447707424665297e-02 -3.929004114389912650e-02 -3.935292959082265646e-02 -3.927855717221320070e-02 -3.915350899156239822e-02 -3.901201036815956508e-02 -3.889528804895380637e-02 -3.884973884784423404e-02 -3.888574743976166981e-02 -3.899759975083554736e-02 -3.924315384365696657e-02 -3.972233076852537542e-02 -4.042095067595467134e-02 -4.131500540128654753e-02 -4.242921718755116034e-02 -4.375520852632169139e-02 -4.525492171131665492e-02 -4.687629110527052889e-02 -4.859490246604540598e-02 -5.039970694679249408e-02 -5.227293111298417921e-02 -5.422890833305664404e-02 -5.621984920037931266e-02 -5.816525300729629561e-02 -6.000079816333051680e-02 -6.167746057763884293e-02 -6.324871190043918068e-02 -6.477650851845155600e-02 -6.621674317887397965e-02 -6.744338050009703045e-02 -6.836400929363346812e-02 -6.896282724215703486e-02 -6.921743418997405861e-02 -6.911143452337671633e-02 -6.865724747880366796e-02 -6.789722844414353142e-02 -6.691402140541220789e-02 -6.574059198052994990e-02 -6.437490155420959315e-02 -6.281790766070972920e-02 -6.110693672919544073e-02 -5.930441797782954466e-02 -5.747778632354232087e-02 -5.569295779673331948e-02 -5.397390005367161403e-02 -5.231855328756111062e-02 -5.075275122396885608e-02 -4.931589057269306076e-02 -4.805678808187175549e-02 -4.701027541926490472e-02 -4.618329588813448183e-02 -4.560877437339939944e-02 -4.532628763537040195e-02 -4.534742655471769163e-02 -4.558923612708350864e-02 -4.603289947919314562e-02 -4.672254084376630673e-02 -4.760966984197884111e-02 -4.864045921928064620e-02 -4.976115868680569543e-02 -5.086984086684168821e-02 -5.188934683927062808e-02 -5.277349530786058091e-02 -5.346730340806326448e-02 -5.387531468870250528e-02 -5.384868925471546913e-02 -5.328696688773083140e-02 -5.216188431409138349e-02 -5.049195666243491004e-02 -4.829836119778823517e-02 -4.558589334721787484e-02 -4.237894332669144004e-02 -3.871162242857185271e-02 -3.463564833382766495e-02 -3.023229696755588489e-02 -2.557471018224211079e-02 -2.074923480555015270e-02 -1.590996376307669824e-02 -1.118401506525715239e-02 -6.632929133364874781e-03 -2.356877142482039899e-03 1.576965136957273698e-03 5.136006354703535025e-03 8.235795985347115281e-03 1.082687610903978505e-02 1.289836033332810578e-02 1.444136960881250119e-02 1.550134583682552698e-02 1.615087306870648109e-02 1.649413116767604187e-02 1.665516834410751823e-02 1.676298865906389324e-02 1.694141877551536696e-02 1.718642274195738423e-02 1.748683359569333171e-02 1.788970321710052144e-02 1.840380460442762184e-02 1.908057185821467744e-02 1.994287121285657355e-02 2.095605783229268979e-02 2.206988057738347442e-02 2.320774446362241367e-02 2.435702409711069244e-02 2.551538863576800764e-02 2.666144391710693548e-02 2.778574115866118410e-02 2.882786668529219859e-02 2.970431643356813076e-02 3.039402808966356478e-02 3.089092913499737539e-02 3.115775366814590996e-02 3.116327602105736089e-02 3.091045726641309527e-02 3.045833188517775222e-02 2.983503147735627400e-02 2.908619413169228132e-02 2.833598748197996980e-02 2.768314544183694478e-02 2.718849000141078734e-02 2.689776836503907781e-02 2.680480657743888884e-02 2.691575386075219581e-02 2.729422053154359831e-02 2.797265080707560594e-02 2.897254626649482800e-02 3.031594889644625632e-02 3.196749178855139151e-02 3.386579314321126050e-02 3.592837583055190354e-02 3.808613491055778261e-02 4.031757988008637106e-02 4.260862552250210822e-02 4.498197345835330818e-02 4.747341956198043028e-02 5.007794392170003550e-02 5.274655048837752908e-02 5.543528825187634540e-02 5.810083098799567747e-02 6.069406471915043955e-02 6.322009421251094385e-02 6.568449068530148038e-02 6.805736095971674782e-02 7.030359250139973926e-02 7.241165400641971783e-02 7.436050929182796976e-02 7.613428517635617565e-02 7.776377152446832530e-02 7.923381853284151843e-02 8.050723905226961352e-02 8.161130925155983540e-02 8.255702339286696834e-02 8.329952664582913890e-02 8.377164901911035577e-02 8.395326642280145912e-02 8.386714601068276376e-02 8.352948520964606494e-02 8.296568923035084475e-02 8.219351546023613564e-02 8.124168261479661202e-02 8.017627707194326103e-02 7.904187260520963154e-02 7.782574862922367331e-02 7.651606031167518251e-02 7.507533655432169217e-02 7.348340047659923657e-02 7.179997248880722049e-02 7.010150204811638197e-02 6.849321978513474296e-02 6.709712976518798777e-02 6.594835770858316348e-02 6.504061822875344123e-02 6.440404131806080901e-02 6.408462442380272184e-02 6.410474233256836796e-02 6.448321514068285076e-02 6.519985349177563616e-02 6.624906550055457977e-02 6.762756173122139169e-02 6.928290012390694863e-02 7.119723869682617612e-02 7.332570859758717752e-02 7.558987885286924668e-02 7.791175523460472374e-02 8.024153807237024982e-02 8.256125599148630978e-02 8.486644116861728759e-02 8.715103148417011059e-02 8.937918955693349710e-02 9.146218982633561034e-02 9.334262591399816733e-02 9.500267011844208687e-02 9.641932751494533549e-02 9.759525367621131597e-02 9.852724549650397623e-02 9.922082047202854249e-02 9.967270680475362465e-02 9.987648573538648877e-02 9.987250082590104494e-02 9.970397322268984008e-02 9.940946876827128076e-02 9.906842279119276728e-02 9.875915173411699277e-02 9.854832622676806819e-02 9.849540052305151561e-02 9.863647196272226636e-02 9.897922570886472093e-02 9.946626440227308852e-02 9.999155397370733389e-02 1.005276919277876546e-01 1.011150683966865749e-01 1.017612719205754912e-01 1.024515559868425518e-01 1.031734803641691373e-01 1.039880346228749392e-01 1.049583365516264244e-01 1.060968834211719058e-01 1.074436609556909394e-01 1.090313263583954501e-01 1.109001169773177059e-01 1.130631740417124553e-01 1.154484756371335075e-01 1.180034411676634670e-01 1.206906999480454323e-01 1.234459533080875804e-01 1.262000305823504642e-01 1.288616604905648833e-01 1.314140982103715327e-01 1.339150432673120450e-01 1.363703686886946487e-01 1.387912556732524005e-01 1.412048736579802621e-01 1.435674851946363850e-01 1.458304504450571859e-01 1.479640039633829951e-01 1.498933663854938314e-01 1.515733748907912848e-01 1.529845524839436033e-01 1.541248825130086542e-01 1.550224287311540716e-01 1.556488436705330269e-01 1.560180299183254182e-01 1.562211727212315104e-01 1.563454513077749963e-01 1.564652360445521750e-01 1.566683565067587547e-01 1.570332342360072631e-01 1.576152717923188229e-01 1.584238821163706790e-01 1.594849158115907439e-01 1.608524036559690895e-01 1.624844552956417887e-01 1.642990766681955983e-01 1.662042122619876716e-01 1.681127644259606813e-01 1.699644780519631304e-01 1.717596963149909395e-01 1.735069134935146307e-01 1.751219150466094832e-01 1.765940371135036879e-01 1.779848885847293838e-01 1.792723743989085849e-01 1.804526718873784852e-01 1.815206684476530496e-01 1.824673626061899256e-01 1.833817934750679168e-01 1.843226353248781368e-01 1.852523564772768361e-01 1.861846647885912198e-01 1.872037202613010543e-01 1.883347051638017966e-01 1.895899968963079552e-01 1.910150138805277176e-01 1.926615962569858675e-01 1.946676347933530560e-01 1.971460272306320705e-01 2.001117464651021582e-01 2.034980103520981909e-01 2.072428403772135774e-01 2.113797673983832393e-01 2.158519603940526332e-01 2.205277915600174221e-01 2.253565016988418046e-01 2.302788826395533450e-01 2.351610186077873754e-01 2.398953842068586861e-01 2.443703632867765818e-01 2.485427918690031046e-01 2.524438694279598772e-01 2.559986132049446583e-01 2.591808381825914109e-01 2.621432906728421441e-01 2.650237601284706201e-01 2.678019266045479352e-01 2.704730899874479011e-01 2.730525239623951550e-01 2.756414308510227729e-01 2.783018105431260825e-01 2.809371140473867490e-01 2.837670112156250868e-01 2.870209473788224441e-01 2.907263903719800591e-01 2.949584161277800098e-01 2.996542488432075713e-01 3.047249357003756765e-01 3.102176077283447242e-01 3.162705130529898101e-01 3.231442105989483227e-01 3.308752335638938669e-01 3.393983448202719799e-01 3.487239409347198671e-01 3.586041132307297152e-01 3.691011288381653710e-01 3.805522939007778271e-01 3.930992356979944868e-01 4.069627147642247977e-01 4.224809387877825340e-01 4.397190176296140729e-01 4.588903910926099283e-01 4.803969629616661186e-01 5.045010839646726364e-01 5.316086677315781106e-01 5.621346119761513327e-01 5.962257828326301690e-01 6.338739473697294624e-01 6.750637405727279994e-01 7.195291258689845426e-01 7.668771693673761547e-01 8.166630952639722940e-01 8.684125129022896017e-01 9.218106867917268410e-01 9.760988835156156895e-01 1.030610708023262045e+00 1.085173665296031320e+00 1.139781863952511243e+00 1.194491165472475691e+00 1.249475408276854660e+00 1.304751648327684421e+00 1.359539170008165598e+00 1.413245999477467318e+00 1.465405320539624467e+00 1.515416036282120515e+00 1.563058475096278377e+00 1.608245534331568027e+00 1.650049030225060331e+00 1.687207730535579930e+00 1.718615422216410948e+00 1.743487202003105585e+00 1.761355891378308280e+00 1.771799396109905000e+00 1.774728449586824519e+00 1.770079195381021764e+00 1.757699666316423492e+00 1.737716912639527100e+00 1.710335900540616016e+00 1.675728967716821005e+00 1.634317764598888001e+00 1.587053634487296749e+00 1.535080274640300502e+00 1.478920569198781010e+00 1.418628866460998950e+00 1.354255941488747172e+00 1.286371365454247684e+00 1.215966601314928175e+00 1.144166926901637460e+00 1.072297144420923942e+00 1.001050817465110265e+00 9.312308421192220242e-01 8.640604895292804954e-01 7.999080566716000318e-01 7.398885219897219923e-01 6.849183456940636239e-01 6.344740716436156891e-01 5.877413921107434991e-01 5.435714705659314694e-01 5.007496940499231997e-01 4.582238296329596006e-01 4.155019242898592702e-01 3.721078113696368317e-01 3.274050784155386196e-01 2.810391589734830831e-01 2.325413647518419225e-01 1.814000634696646408e-01 1.275520191892230149e-01 7.133197251334094657e-02 1.294069173803191405e-02 -4.778764973832822643e-02 -1.110141854965628061e-01 -1.764986843640418412e-01 -2.437297978376833374e-01 -3.125936733227536735e-01 -3.831358249989059161e-01 -4.550009559858080865e-01 -5.274997884348613386e-01 -5.997464668540609667e-01 -6.705337317239423722e-01 -7.392172041621486445e-01 -8.054783546403275762e-01 -8.683310727709033783e-01 -9.267327365124802263e-01 -9.796718780451347808e-01 -1.026382616947097093e+00 -1.066516878336179586e+00 -1.100166775538597541e+00 -1.127784858247500521e+00 -1.149187477052850070e+00 -1.164190117433291372e+00 -1.173300244989235352e+00 -1.176901027941521516e+00 -1.175878613850989574e+00 -1.171077888770008846e+00 -1.162754240770561553e+00 -1.151257733184696708e+00 -1.136781908081341053e+00 -1.119483872333177255e+00 -1.099630884119492835e+00 -1.077634911018162667e+00 -1.054028305160431778e+00 -1.029101338939299559e+00 -1.003243448348849931e+00 -9.769128076277177053e-01 -9.504706191485459144e-01 -9.238589778935721863e-01 -8.970180068715143396e-01 -8.699818796777420982e-01 -8.424689822948795426e-01 -8.141689375554105323e-01 -7.850315709096234995e-01 -7.551670657166313916e-01 -7.242951690649014340e-01 -6.919579170294831716e-01 -6.580692291353020806e-01 -6.227744317377412742e-01 -5.863044672048712824e-01 -5.492050521849012323e-01 -5.121052977345211810e-01 -4.754569826654908016e-01 -4.396099032577219790e-01 -4.048226490808573552e-01 -3.713100831931195334e-01 -3.392732821160712176e-01 -3.089289539177783039e-01 -2.804216731253436623e-01 -2.537938217829754373e-01 -2.292508970241164679e-01 -2.070865877313137760e-01 -1.873355024237289557e-01 -1.697613132349455600e-01 -1.541379707461153215e-01 -1.402353095547377027e-01 -1.277143290559613897e-01 -1.164142462544967838e-01 -1.063627976068386716e-01 -9.753828060707109282e-02 -8.971854363657245923e-02 -8.258705668959391566e-02 -7.584109802532619515e-02 -6.928404505429545945e-02 -6.287234341870595600e-02 -5.658402799691622520e-02 -5.045431215878447978e-02 -4.463477242830719838e-02 -3.932067244986692245e-02 -3.452221431074494612e-02 -3.008300100381824937e-02 -2.585676278710732565e-02 -2.178345193372098823e-02 -1.782379396662328586e-02 -1.397438701317324679e-02 -1.024866544037987548e-02 -6.486469917118132221e-03 -2.533581147367500175e-03 1.711556741407976173e-03 6.367259082023413348e-03 1.145965633223908382e-02 1.696033583201804473e-02 2.282948364209744924e-02 2.900832668565614392e-02 3.540518186593812067e-02 4.188301502388253050e-02 4.830784509145376326e-02 5.471392522626034732e-02 6.126600824060288164e-02 6.809117882585506709e-02 7.519266119261600045e-02 8.244575301747446294e-02 8.963033314107479721e-02 9.657303801105103502e-02 1.031558858551896996e-01 1.092401174181817786e-01 1.148238954208815055e-01 1.200253945287334811e-01 1.248577592236194828e-01 1.292175430801875136e-01 1.330192927475335740e-01 1.361716407121139893e-01 1.386333111406904128e-01 1.405146364325333130e-01 1.418733060192723106e-01 1.427112817658425237e-01 1.430684113484783637e-01 1.430478091738476010e-01 1.427579399201888699e-01 1.422986665647188731e-01 1.417858323388081487e-01 1.413119500641168702e-01 1.410050037293530678e-01 1.408846450934167216e-01 1.409892639370550482e-01 1.413016117746719313e-01 1.416344220043946334e-01 1.418141774666319133e-01 1.418758121388870308e-01 1.419678002253480786e-01 1.420819744984900823e-01 1.422606650023151009e-01 1.425777829406988662e-01 1.430121407789735066e-01 1.436099365272882344e-01 1.444149361274190968e-01 1.453791795113061613e-01 1.464140292922126996e-01 1.475004824008838145e-01 1.486753346093281358e-01 1.499733783620758043e-01 1.515421900336659244e-01 1.534165842556135528e-01 1.555539927496376040e-01 1.579889684164943464e-01 1.607528803040023657e-01 1.638065446240583312e-01 1.670542276125294989e-01 1.705119113820931787e-01 1.741457266704311002e-01 1.778510200191830426e-01 1.815350982686750325e-01 1.851156374067610688e-01 1.886153270464906995e-01 1.921380958296680375e-01 1.957473570998114476e-01 1.993839455422211082e-01 2.029500519859681607e-01 2.062680407289280982e-01 2.091502658387827951e-01 2.115751769207435962e-01 2.135428512575346660e-01 2.150985357849278246e-01 2.162519335777747242e-01 2.169591753280328550e-01 2.172557885367615016e-01 2.172237114691871473e-01 2.168796658644769337e-01 2.162305620265087824e-01 2.153458159914140302e-01 2.141856298080210275e-01 2.127183145772372774e-01 2.110001926595035382e-01 2.091112547649664200e-01 2.071651327624526862e-01 2.052649047094581014e-01 2.035269138436995584e-01 2.019015731194071239e-01 2.002826953869730753e-01 1.986609833213671406e-01 1.969636437758416903e-01 1.951702161970120253e-01 1.933103040804354800e-01 1.914360362907540358e-01 1.896198021387727750e-01 1.879897958817025039e-01 1.866422717413486199e-01 1.855826891073296681e-01 1.847808209938202884e-01 1.842403069457067832e-01 1.839694546181198931e-01 1.838593365733186269e-01 1.837879980006489611e-01 1.836060853882180155e-01 1.832016725261358114e-01 1.826510935619641562e-01 1.820460667425436718e-01 1.814702782534980130e-01 1.810755549955025967e-01 1.809278610254337893e-01 1.809953986747257215e-01 1.812143805888803139e-01 1.815615722612229643e-01 1.821382126519025535e-01 1.830391191460999933e-01 1.842931462703821521e-01 1.859114441185744371e-01 1.878431173581512348e-01 1.900674991195585029e-01 1.926749941768884367e-01 1.957346462296967460e-01 1.992050199204299654e-01 2.028960614179003419e-01 2.065924301964752741e-01 2.101333511846229796e-01 2.133861591835937987e-01 2.163371330148099181e-01 2.189518240394009163e-01 2.211059604228245989e-01 2.227183084581123018e-01 2.236819151389336513e-01 2.238507643983036477e-01 2.231061224365950835e-01 2.213371749447566872e-01 2.184443204582729170e-01 2.144617064856709221e-01 2.094603359030486334e-01 2.034856320801518570e-01 1.966650453979834345e-01 1.892188585643879428e-01 1.814507194050419825e-01 1.736043524251834336e-01 1.658557320989125505e-01 1.584141017915440819e-01 1.514237199790429977e-01 1.449593380230894957e-01 1.391188426641115916e-01 1.339857359404334480e-01 1.297117000757994631e-01 1.264649525820454035e-01 1.243047797066123838e-01 1.232291247703040660e-01 1.230829592625558855e-01 1.237812267510099706e-01 1.253855163100575931e-01 1.278177469583050285e-01 1.309654741223340024e-01 1.347425992971561515e-01 1.389369889986834250e-01 1.432576513904176840e-01 1.474844640746396929e-01 1.514474592360054994e-01 1.550649180337995425e-01 1.583617118219309283e-01 1.612989133648365658e-01 1.638227836136580129e-01 1.658578891056534943e-01 1.673348918912765659e-01 1.682482994321669034e-01 1.685454166738349635e-01 1.682668345038639268e-01 1.675107605887586892e-01 1.663930622261589887e-01 1.650319469936418759e-01 1.634689301542454343e-01 1.617579169448034315e-01 1.600222426089489558e-01 1.583121313880528069e-01 1.564796786645085147e-01 1.544207935968036072e-01 1.521641586352713849e-01 1.497776126758401383e-01 1.473433562942032538e-01 1.448883589173302344e-01 1.424848748182490354e-01 1.403192714523830431e-01 1.385472261229515334e-01 1.371515776640655493e-01 1.360682752168418386e-01 1.352614099742980025e-01 1.347496160736774973e-01 1.347252378138860951e-01 1.352923264324029928e-01 1.362374369827674958e-01 1.374097710593439881e-01 1.387570521787676869e-01 1.401577227722362318e-01 1.416338665740529690e-01 1.433890652678754818e-01 1.455576567128354648e-01 1.481633187240002369e-01 1.510980820294929305e-01 1.540751277322173762e-01 1.567833062967412816e-01 1.590110040992444296e-01 1.607297783826485971e-01 1.619234014680525913e-01 1.625476214446341383e-01 1.627402091460851963e-01 1.626018599304074330e-01 1.620946885049259212e-01 1.611170730076297575e-01 1.595569807651086580e-01 1.574582819780551146e-01 1.549077629503273767e-01 1.519663165190051624e-01 1.487297578537705722e-01 1.453957957208413809e-01 1.422526222398928231e-01 1.394914444780164242e-01 1.370986714258851658e-01 1.351058328803839415e-01 1.336457801354491437e-01 1.327421972041086251e-01 1.323139753529368468e-01 1.321754569469921481e-01 1.321680650091305864e-01 1.322447152809741455e-01 1.323603423297973480e-01 1.324487269902660525e-01 1.323584662825963432e-01 1.320333032108030324e-01 1.315148769728022859e-01 1.308251669729819100e-01 1.300032713875735879e-01 1.290342929653657544e-01 1.277782169700201753e-01 1.260653670551946937e-01 1.238800507704044124e-01 1.211497150015994478e-01 1.178978295226957712e-01 1.143346501431308088e-01 1.106917441764754678e-01 1.071362702575190257e-01 1.036743876768853878e-01 1.002755940457070172e-01 9.693746545872808373e-02 9.372095330380530998e-02 9.064208864700909474e-02 8.766221677040243743e-02 8.483959525760942366e-02 8.226572935805048781e-02 7.986817661198804263e-02 7.750878339804874451e-02 7.509937366392412106e-02 7.257316742163601175e-02 6.985569208180877898e-02 6.689179927768862388e-02 6.368704058001241342e-02 6.042030082684979320e-02 5.720020371795533215e-02 5.410016558808489195e-02 5.140025864066135458e-02 4.928783273772851387e-02 4.790721041306858496e-02 4.744651347439755168e-02 4.801773255804198809e-02 4.963806432969507937e-02 5.214704593248045694e-02 5.533678210884904886e-02 5.900429495344986647e-02 6.313782839815139381e-02 6.767065859939129513e-02 7.231356854559523040e-02 7.695601708997668045e-02 8.152226529136748223e-02 8.573400516707471719e-02 8.914032999576514127e-02 9.152997773913658375e-02 9.284670325624765075e-02 9.304040193320108065e-02 9.205072695213076250e-02 8.979881187931004760e-02 8.638646343672261307e-02 8.207936955872882634e-02 7.712296774816858325e-02 7.155553290343609485e-02 6.539938046074306177e-02 5.889764324576871046e-02 5.242807668057574561e-02 4.629966300053503514e-02 4.076358279563386394e-02 3.618957512213027278e-02 3.291500468688438041e-02 3.114698833537896464e-02 3.098977569244314861e-02 3.232628006328934489e-02 3.507626584035306028e-02 3.910134559640150026e-02 4.428477377765142192e-02 5.043349144595193206e-02 5.705710662502661706e-02 6.377677141912718728e-02 7.040978301427713859e-02 7.677996741957950066e-02 8.266095169853600322e-02 8.793193841254649812e-02 9.256030840337983734e-02 9.650134673586709122e-02 9.969411558376230220e-02 1.019575174750743940e-01 1.031610910994815028e-01 1.034312233997263797e-01 1.028710087079563879e-01 1.016062696512653463e-01 9.983474719002387310e-02 9.776992444123799864e-02 9.562768249596174941e-02 9.345668203563291254e-02 9.129603605063260630e-02 8.929531739139814905e-02 8.751816650985001778e-02 8.592592507434282378e-02 8.450666285692723378e-02 8.333089413653393951e-02 8.249687609409822597e-02 8.216201922745851316e-02 8.241420620346900927e-02 8.310017283463796978e-02 8.410802884400644941e-02 8.539189812442977978e-02 8.676775973919453877e-02 8.805272912672605645e-02 8.914617308373305737e-02 9.010279285586692000e-02 9.102815062802409318e-02 9.190241374106862537e-02 9.277638296317446132e-02 9.360406494413978096e-02 9.434801897108106850e-02 9.517712000854715304e-02 9.611305304384079595e-02 9.701684565986995468e-02 9.784784544647667781e-02 9.868366286024343736e-02 9.958556011937380603e-02 1.005964901206152090e-01 1.018935203165447639e-01 1.035850244034698803e-01 1.056783613186911691e-01 1.081526498451672175e-01 1.109540720512361966e-01 1.139738857097626207e-01 1.169542867866867619e-01 1.198443868019516967e-01 1.227122833679396008e-01 1.254939396686277076e-01 1.281497388773535917e-01 1.306072296698106983e-01 1.327736547170108583e-01 1.346966542232482245e-01 1.363832210707350279e-01 1.377088617510579538e-01 1.384743053233229715e-01 1.385663092240189131e-01 1.380028318578167268e-01 1.366985498681635991e-01 1.345377255404073824e-01 1.315011655363273191e-01 1.276894195707003188e-01 1.231883999696975068e-01 1.180034106718005488e-01 1.122403561039800324e-01 1.059709797836178025e-01 9.927616543385790748e-02 9.235815074814769654e-02 8.541569370047952248e-02 7.874642130299150389e-02 7.254811370561868589e-02 6.679206204630394605e-02 6.168565908228400285e-02 5.753716227164536873e-02 5.444098044738647502e-02 5.237143357588393972e-02 5.128679568318227078e-02 5.124156484289905944e-02 5.215744279297926389e-02 5.387697306676991760e-02 5.623302164531145814e-02 5.910549309929191697e-02 6.228004361138289591e-02 6.560541905059652512e-02 6.915276864206480745e-02 7.284589476262620655e-02 7.655903699979892119e-02 8.015382069779680707e-02 8.369469284659533659e-02 8.728326070216430033e-02 9.079090085488399076e-02 9.415212354014321217e-02 9.748347079607821986e-02 1.008088895256226414e-01 1.041150643722133645e-01 1.074410788653030052e-01 1.107334447909068542e-01 1.140895599009582734e-01 1.177567094212937787e-01 1.217965022183911949e-01 1.260949800231213336e-01 1.305173516649477672e-01 1.350447539271517894e-01 1.396965058494701040e-01 1.446393880968344925e-01 1.499824459745641991e-01 1.555769665772638866e-01 1.613220738376036356e-01 1.669746953899371444e-01 1.723333411930640657e-01 1.775306476064367756e-01 1.825511568763537595e-01 1.871421388071222713e-01 1.910698740791195449e-01 1.942151155199110524e-01 1.966318547642135484e-01 1.984048683939275137e-01 1.995395824544281826e-01 1.999994616755556009e-01 1.998976832703766582e-01 1.994382389968344937e-01 1.987183047349603271e-01 1.977527509821033203e-01 1.966397344206054498e-01 1.954688777710361924e-01 1.943302510523400584e-01 1.934974798578793231e-01 1.929745612327457005e-01 1.925997887508581752e-01 1.924185998751085092e-01 1.923933434333172376e-01 1.924382690817058594e-01 1.925709905479168205e-01 1.928776961335672557e-01 1.934545153154655917e-01 1.942517059078593955e-01 1.950517714804771985e-01 1.955925801265261388e-01 1.956881795578866434e-01 1.953790180833924750e-01 1.948354133591838899e-01 1.942105575741324419e-01 1.935807745714960282e-01 1.928694776604358285e-01 1.920507356202127147e-01 1.912464507650411261e-01 1.904922775393874668e-01 1.898331569704748423e-01 1.893992689508632588e-01 1.892314098668041178e-01 1.894464973541831465e-01 1.903238231786341661e-01 1.921639614131733786e-01 1.950797788620723394e-01 1.989753544560450838e-01 2.036761717620894085e-01 2.090739276700229465e-01 2.151878986768618329e-01 2.219572309375301145e-01 2.293116170038713986e-01 2.371725334450161815e-01 2.453070121882935939e-01 2.533932431044989553e-01 2.612220344895387347e-01 2.686120834085537479e-01 2.753156212405818981e-01 2.812695746410225905e-01 2.865621348670711610e-01 2.912276064179497581e-01 2.953470020988122058e-01 2.988908251520255299e-01 3.018229667179113673e-01 3.041396093786780663e-01 3.056916528739030969e-01 3.065089159146824893e-01 3.067910615194404111e-01 3.067857788753321491e-01 3.067743709545645570e-01 3.069201320353110995e-01 3.073461884335888517e-01 3.080585504101446270e-01 3.089747987924328920e-01 3.099646283484854270e-01 3.110102031567085756e-01 3.121535356026917674e-01 3.132394162934429849e-01 3.141465962393001354e-01 3.148209287030415138e-01 3.152858257484699722e-01 3.154551539693721263e-01 3.151570686958060641e-01 3.142572004138660113e-01 3.127846414562686639e-01 3.109187555614787990e-01 3.086848521841090154e-01 3.061090942176467045e-01 3.033529273074671018e-01 3.005941644085011744e-01 2.978143541736206767e-01 2.950527855336205207e-01 2.924168594860260817e-01 2.898883159154141964e-01 2.875508733385544469e-01 2.856941191974880501e-01 2.845999664648605210e-01 2.843217166621107017e-01 2.848174271597091467e-01 2.860960656917928002e-01 2.880401906059069650e-01 2.906003475572883077e-01 2.938341690771505421e-01 2.977882954449893593e-01 3.025674419566107276e-01 3.081719450031176200e-01 3.144578442505689408e-01 3.211518303340816782e-01 3.279372841757641210e-01 3.345487774476594844e-01 3.407139972610095380e-01 3.462694745682090569e-01 3.512298068790338790e-01 3.557470093618539386e-01 3.597805297731560548e-01 3.631291186678164418e-01 3.658542075024120432e-01 3.680812205153859984e-01 3.698756905554024255e-01 3.711832188209830963e-01 3.720024603838562038e-01 3.725585982439159061e-01 3.731875863993472930e-01 3.740694718219697013e-01 3.751948429012096353e-01 3.766431356033455580e-01 3.784571395289106910e-01 3.804483082471378785e-01 3.825479376866748882e-01 3.847398340804470407e-01 3.869087864856832759e-01 3.891461003507702965e-01 3.916485559042459652e-01 3.944364616883392349e-01 3.973228167949877099e-01 4.001007985916970044e-01 4.027213213676326675e-01 4.053562967686775154e-01 4.081917230697076349e-01 4.113893416526753777e-01 4.149298768863772802e-01 4.186039266816077298e-01 4.222261178380460334e-01 4.256606810508575256e-01 4.287516757029114500e-01 4.314221622610763807e-01 4.338628684588358153e-01 4.362278794223583001e-01 4.384764153635889450e-01 4.407057051612162657e-01 4.430797268035671088e-01 4.455301533978441308e-01 4.479831551211234109e-01 4.505463797066429632e-01 4.532881281745022584e-01 4.562131498689258602e-01 4.592978845559868017e-01 4.626565491732779756e-01 4.663571850907227700e-01 4.703628468346667812e-01 4.746240800334415311e-01 4.788302784077593799e-01 4.828328842865381998e-01 4.866077495583201462e-01 4.900541176644127583e-01 4.933796432209326954e-01 4.969017900848132219e-01 5.006519142949447110e-01 5.046406785037522713e-01 5.088447768793529224e-01 5.133099189119439965e-01 5.180416339867828235e-01 5.228978213299714239e-01 5.278092461322030360e-01 5.329620039753538707e-01 5.386118261509763583e-01 5.447301047499106819e-01 5.512267138057950211e-01 5.581719843883532484e-01 5.658607262997226162e-01 5.744464915737296229e-01 5.838838334797034069e-01 5.943258698359954462e-01 6.061037389132906128e-01 6.194565198335802991e-01 6.342674421810505780e-01 6.502982822745577707e-01 6.671946826875806424e-01 6.846517234034248389e-01 7.023947659558926748e-01 7.201898001977660169e-01 7.380157103842220900e-01 7.557468939332725455e-01 7.734791033719728981e-01 7.912314115044265517e-01 8.088715407268481927e-01 8.262083004380826878e-01 8.431358168821538879e-01 8.596430267768769840e-01 8.757326360863353365e-01 8.916472044356903437e-01 9.076003924942313006e-01 9.238226268619984527e-01 9.404295107276510191e-01 9.572027196398852356e-01 9.739676376464906360e-01 9.903016208472150694e-01 1.005982877479792759e+00 1.021326876174133869e+00 1.036345281505407501e+00 1.051188984515918357e+00 1.065978774240266658e+00 1.080563046336759259e+00 1.094711269750004545e+00 1.108306217732409671e+00 1.121192369251158061e+00 1.133099862583979656e+00 1.143856177760551596e+00 1.153340886606591065e+00 1.161877253989316738e+00 1.169632265485296196e+00 1.176464456712437823e+00 1.182480161684903885e+00 1.187570323926035343e+00 1.191658064643332349e+00 1.195155200496359704e+00 1.198606885663955790e+00 1.202372729108964755e+00 1.207081613182825697e+00 1.213422264354539815e+00 1.221484546693474282e+00 1.231467146393426360e+00 1.243671035705711692e+00 1.258245453637583555e+00 1.275369928046510504e+00 1.295287534584578903e+00 1.318218206135978621e+00 1.344133219199895590e+00 1.372529155836739623e+00 1.402608591442184638e+00 1.433479619051412746e+00 1.464528417502386048e+00 1.495396665785662771e+00 1.525362585573503349e+00 1.553794546391096265e+00 1.580569011146112812e+00 1.605635369026479520e+00 1.628548587931435199e+00 1.648953215197622058e+00 1.666490272845573051e+00 1.680933945367224958e+00 1.692865362471786428e+00 1.702644896953282361e+00 1.710151422036824576e+00 1.715829390232786134e+00 1.720563402471673609e+00 1.724887754049641675e+00 1.729090910693450667e+00 1.733193809198249280e+00 1.737303337294598515e+00 1.741668919547183281e+00 1.746334822096311523e+00 1.751442950540277765e+00 1.757288637816931010e+00 1.763890125813282417e+00 1.771516491136106763e+00 1.780754627444374849e+00 1.791408968263623169e+00 1.803039472107451635e+00 1.815337620814498010e+00 1.828110378260745961e+00 1.840981420492603604e+00 1.853667881879998092e+00 1.866518093345447493e+00 1.879733184847439453e+00 1.893426597037777270e+00 1.907928078976118380e+00 1.923758748847078648e+00 1.941634289512819800e+00 1.961681489542522083e+00 1.983431559602048422e+00 2.006697434433954541e+00 2.032070759069104060e+00 2.059682204049794407e+00 2.089278773578386872e+00 2.121050883905509998e+00 2.155124293311790229e+00 2.191378993527797192e+00 2.229664567638179218e+00 2.269485936912256197e+00 2.309666131312662074e+00 2.349403279133980504e+00 2.388444548866683004e+00 2.426036029342771183e+00 2.461079513888852599e+00 2.493032137342885424e+00 2.522110025521536514e+00 2.548641975823475292e+00 2.573221815697315673e+00 2.597032473439185196e+00 2.620856764214712697e+00 2.645301867676172147e+00 2.670830987297492687e+00 2.697320737643681632e+00 2.724920416053830508e+00 2.754023170898107775e+00 2.784548325412167458e+00 2.816262774338601726e+00 2.848946270970474703e+00 2.881655581999721605e+00 2.913711388136769997e+00 2.945000440446252199e+00 2.975382037743857566e+00 3.005178739645282704e+00 3.034281942468187498e+00 3.062435507659108769e+00 3.089061089968149876e+00 3.113302978721532721e+00 3.135241768537373463e+00 3.155329706215966201e+00 3.173917894484838520e+00 3.190646583856675544e+00 3.205474116249241501e+00 3.219080470359112489e+00 3.231522360126262150e+00 3.243080285985183053e+00 3.254787178364910716e+00 3.267675005372140173e+00 3.282640355841049296e+00 3.299690995451270314e+00 3.318450265126630327e+00 3.338673085819280129e+00 3.360645559822863948e+00 3.385000305780327512e+00 3.411609956672606803e+00 3.439929686804116038e+00 3.469179317368924931e+00 3.498567490625301701e+00 3.527339802810292468e+00 3.555290705941647200e+00 3.582986225366577848e+00 3.611192885334907121e+00 3.640890049654324834e+00 3.672024002783034646e+00 3.703577040639525197e+00 3.735243750246087124e+00 3.766443866951619590e+00 3.796519302701446108e+00 3.825950911165787449e+00 3.854921684729708531e+00 3.882800637797283017e+00 3.908469422304687413e+00 3.930335671899593653e+00 3.947900110574961374e+00 3.960918812433607439e+00 3.969315514361142050e+00 3.973246415627100792e+00 3.972225081999272600e+00 3.965521952958717122e+00 3.952180406519229638e+00 3.932139945392825187e+00 3.906038372206906306e+00 3.874367409385489402e+00 3.838228378552536846e+00 3.798775967968716749e+00 3.756260335869047839e+00 3.711063523970602684e+00 3.664347576979006593e+00 3.617892232979891709e+00 3.573229177869023498e+00 3.531228081986717893e+00 3.491904878260784884e+00 3.455955065927489134e+00 3.424536393807977142e+00 3.397924825211871447e+00 3.377129048188511895e+00 3.363190266320695176e+00 3.356913617807744998e+00 3.357948628501737254e+00 3.364604924530121721e+00 3.375831818572416765e+00 3.390314701738198266e+00 3.406535185763724716e+00 3.423234402699943946e+00 3.439494809961670452e+00 3.454858627753884193e+00 3.468628304350057423e+00 3.480132393982823480e+00 3.489415869773157652e+00 3.496806762564153903e+00 3.502428749729233903e+00 3.506023136902118864e+00 3.506344500731423786e+00 3.501685184170692189e+00 3.490832770801708840e+00 3.473342745137280030e+00 3.449568198946825870e+00 3.420282249290479193e+00 3.386502716260881840e+00 3.349203956347342803e+00 3.309016060184560182e+00 3.266667293024175134e+00 3.222567376670442130e+00 3.176551260116204478e+00 3.128509353946836935e+00 3.078878472156560520e+00 3.027391807637516585e+00 2.973429399579327725e+00 2.917204618192027699e+00 2.859212906733117787e+00 2.800729898866078482e+00 2.742805770912765784e+00 2.685806323418879149e+00 2.630290532925119162e+00 2.576659997126687696e+00 2.525338344089017362e+00 2.475751167494407934e+00 2.426843856885370965e+00 2.378286263645362997e+00 2.329963147534493295e+00 2.282850770168159293e+00 2.238349867689197303e+00 2.197956858260900592e+00 2.163154229997063194e+00 2.133669194543488690e+00 2.109165706075107227e+00 2.089627963993425208e+00 2.073744448617756753e+00 2.059525978517894984e+00 2.045144037259804648e+00 2.029771378177378960e+00 2.012914389930721804e+00 1.993738183155016719e+00 1.971658569212123124e+00 1.946631567593913870e+00 1.918153016051641124e+00 1.885446300511013140e+00 1.848182664217384197e+00 1.806196001674917673e+00 1.759773909348579579e+00 1.708900772729744943e+00 1.652722570213927877e+00 1.590607956237495957e+00 1.523022758932937037e+00 1.450980694871816690e+00 1.376227573241014079e+00 1.300244407594174589e+00 1.223123268887523762e+00 1.145353498549778637e+00 1.068152203065938277e+00 9.921152843647897956e-01 9.183171962018451540e-01 8.481210186605709911e-01 7.820174803005554010e-01 7.205078520249236229e-01 6.639622988630974332e-01 6.130672556546076235e-01 5.692086145538667319e-01 5.328525749608070683e-01 5.028714370147725488e-01 4.770700181742842383e-01 4.529138103160035289e-01 4.287968036466118238e-01 4.048239862297825509e-01 3.813752170962572130e-01 3.583058142297770865e-01 3.357077357544417384e-01 3.136930331475302758e-01 2.920588586803510300e-01 2.708193827085885186e-01 2.496813114609382767e-01 2.291121057447874920e-01 2.102373235738762836e-01 1.932009956131629236e-01 1.786059282919386648e-01 1.668693079637717513e-01 1.578168388198910033e-01 1.518395569049874327e-01 1.484220676461299737e-01 1.468049900760820536e-01 1.471624008276519735e-01 1.501572744989267960e-01 1.564305381472712864e-01 1.648402463392626693e-01 1.741083389808516235e-01 1.842420264538086883e-01 1.959409505368051863e-01 2.097029711601418323e-01 2.252960810982072015e-01 2.423502620493895032e-01 2.597756748738205279e-01 2.752357137872868953e-01 2.869548523323314781e-01 2.934280580094117963e-01 2.937871768315480359e-01 2.887077445792095021e-01 2.782378370195736084e-01 2.624673752654600456e-01 2.419839991077858965e-01 2.182958215995523532e-01 1.930467893109039379e-01 1.661115482741403471e-01 1.374193484562447054e-01 1.068720546215733008e-01 7.396760004751495865e-02 3.877290106451745239e-02 2.571766018838127308e-03 -3.246987714964461036e-02 -6.488372156801576474e-02 -9.365448221183833577e-02 -1.174660349964842532e-01 -1.352783805318326926e-01 -1.468595846532297355e-01 -1.524153798011794458e-01 -1.521760513345966903e-01 -1.460189136001335264e-01 -1.344044803782773190e-01 -1.178728835663481883e-01 -9.776909480301292088e-02 -7.561981998577571584e-02 -5.261532979193972448e-02 -3.152920972426169477e-02 -1.443161528117812252e-02 -2.240872638386278825e-03 4.667964491550328360e-03 6.793235939129676701e-03 4.472866958485492185e-03 -2.697846937415778520e-03 -1.465659835730102889e-02 -2.974191846814732212e-02 -4.530273813004689898e-02 -6.005504214037813565e-02 -7.345706051620037869e-02 -8.525965574440970418e-02 -9.609280707626186024e-02 -1.061853177116527380e-01 -1.162432819489614688e-01 -1.265476244766771952e-01 -1.365160888043312204e-01 -1.454065924134395060e-01 -1.522755113355675760e-01 -1.570676868583769370e-01 -1.601638657280368971e-01 -1.623153430647291673e-01 -1.638552664392801395e-01 -1.644292970148080735e-01 -1.649013665660473138e-01 -1.661042873639626272e-01 -1.677126887498342767e-01 -1.699263634798073852e-01 -1.743002606997666459e-01 -1.824156293003569018e-01 -1.945195577124020359e-01 -2.097424919976419444e-01 -2.277995582011140552e-01 -2.496690969512795899e-01 -2.757833817742863514e-01 -3.045363836070839048e-01 -3.345828443707676847e-01 -3.640282210246877925e-01 -3.897511142029514986e-01 -4.100301950709979715e-01 -4.246386226320195134e-01 -4.349871286086705036e-01 -4.436623958270617396e-01 -4.522889201533239478e-01 -4.620135426548780400e-01 -4.736673322912152151e-01 -4.876337295437143116e-01 -5.046243173367817025e-01 -5.248131509997345789e-01 -5.490053378893239300e-01 -5.774773671526889363e-01 -6.083724646876382813e-01 -6.397562887077381522e-01 -6.702933616479446188e-01 -6.990258045917026042e-01 -7.254359261933562841e-01 -7.491736863474117714e-01 -7.706693679471273706e-01 -7.906012773907360458e-01 -8.089016315592314488e-01 -8.235678397496204450e-01 -8.328203580671981188e-01 -8.359084980334430259e-01 -8.312990963586929238e-01 -8.191856678708817618e-01 -7.997526744238439012e-01 -7.730940639836100248e-01 -7.401831815124509939e-01 -7.013995417312767211e-01 -6.581322205016522098e-01 -6.125115147806209359e-01 -5.662947734359001783e-01 -5.198308316666565565e-01 -4.734815262221886978e-01 -4.286497888839984061e-01 -3.859840576589213534e-01 -3.468764576919611820e-01 -3.135564698171358633e-01 -2.870906488894050534e-01 -2.670523734984386333e-01 -2.520581248945430453e-01 -2.404728317668628768e-01 -2.311498479523344807e-01 -2.232572338020096248e-01 -2.175526463376504516e-01 -2.162876608813028567e-01 -2.205927416800086416e-01 -2.309750301616216861e-01 -2.467965224273512004e-01 -2.672127305925521834e-01 -2.936705467720175933e-01 -3.277451308690432774e-01 -3.693324097067373080e-01 -4.181409846844253986e-01 -4.740034500185613675e-01 -5.367159523535813825e-01 -6.056866911150030619e-01 -6.786432319412075698e-01 -7.526735474117526303e-01 -8.264145697532291335e-01 -8.982475351673245845e-01 -9.665631246113656205e-01 -1.030481353183856363e+00 -1.088766429837405569e+00 -1.141480325192045342e+00 -1.187798110259201234e+00 -1.225286194665541784e+00 -1.251821154539193737e+00 -1.265795079203182905e+00 -1.267098192318476091e+00 -1.256467614091789864e+00 -1.234792056403481775e+00 -1.203073381854063317e+00 -1.162379038655621866e+00 -1.114253638288314363e+00 -1.060641966639999545e+00 -1.003014879104116686e+00 -9.421914241738009732e-01 -8.791402923528311986e-01 -8.156518369842267191e-01 -7.534033144739833432e-01 -6.942749433477158894e-01 -6.397938692221066814e-01 -5.897956583370956851e-01 -5.434845278314581751e-01 -5.007442249958650171e-01 -4.621431259490222376e-01 -4.282448607019760933e-01 -3.990426052602529805e-01 -3.739353261918343385e-01 -3.528977945013274109e-01 -3.367463480707129087e-01 -3.265071772546871975e-01 -3.228010572753574614e-01 -3.253979084459618920e-01 -3.328280310937432040e-01 -3.436716207962022263e-01 -3.573055371986412210e-01 -3.735999442660746239e-01 -3.926160780883989898e-01 -4.150047174694658780e-01 -4.412026508437159045e-01 -4.705013643458308970e-01 -5.019545217505051449e-01 -5.356666431075409740e-01 -5.722459521092322365e-01 -6.115423580532506342e-01 -6.526978210525661295e-01 -6.938005272412400837e-01 -7.329736614991488874e-01 -7.696293234946726125e-01 -8.036250826904562938e-01 -8.344095840371381634e-01 -8.617672287329173342e-01 -8.859072200732126534e-01 -9.070780872127748307e-01 -9.266003863988120370e-01 -9.458709143960217780e-01 -9.644436871602357630e-01 -9.819297371608736169e-01 -9.985389089849157074e-01 -1.013896357670591275e+00 -1.028440757763694702e+00 -1.043886994127138257e+00 -1.060734463550624396e+00 -1.077691525767206615e+00 -1.093562706590896605e+00 -1.107987511379621148e+00 -1.121280063197022114e+00 -1.134156485212096221e+00 -1.146536868246618157e+00 -1.156846181685889485e+00 -1.163693713643950911e+00 -1.166968772453340630e+00 -1.167818451129760904e+00 -1.167853829832529833e+00 -1.168514275076117936e+00 -1.170395680021782736e+00 -1.174218754959087896e+00 -1.180650072835567554e+00 -1.189995067933540263e+00 -1.202671741494145241e+00 -1.219005628381061523e+00 -1.238535761091577037e+00 -1.260341183982449209e+00 -1.284714231257012118e+00 -1.312360245616216448e+00 -1.343678369048497467e+00 -1.378032883482336102e+00 -1.414153163197146457e+00 -1.450405549014372575e+00 -1.485407344167580801e+00 -1.519102473015621957e+00 -1.550823436854910087e+00 -1.579483587191742977e+00 -1.604337906354137644e+00 -1.625100859520492991e+00 -1.642382573617725106e+00 -1.657090526500566430e+00 -1.669540082999390496e+00 -1.680319902303386570e+00 -1.689980821927653531e+00 -1.698357983900598001e+00 -1.706004376739414408e+00 -1.713930589863417620e+00 -1.722872511221064773e+00 -1.732497203184768519e+00 -1.742018647590651170e+00 -1.750661104412995162e+00 -1.758638431859211426e+00 -1.767176729698569870e+00 -1.777638946831721523e+00 -1.791426238504720603e+00 -1.808922953086242069e+00 -1.829972658520649054e+00 -1.853730921576593138e+00 -1.880347023302214371e+00 -1.910790016047602791e+00 -1.945749480539024745e+00 -1.986978962551361416e+00 -2.036147006608169274e+00 -2.093330387844285490e+00 -2.158311340202450523e+00 -2.230857951582529974e+00 -2.309738538208833347e+00 -2.393849561042911578e+00 -2.482823913770856983e+00 -2.576289156671312419e+00 -2.673109169048714318e+00 -2.772958503846536527e+00 -2.875991297924662238e+00 -2.981678550123318061e+00 -3.089900471434263718e+00 -3.200405786969679589e+00 -3.312199447343376235e+00 -3.423983828790036377e+00 -3.533443010348004787e+00 -3.638698328899197865e+00 -3.739010742871333726e+00 -3.832398294963328844e+00 -3.916411785031491455e+00 -3.989549709482953510e+00 -4.050500351116607334e+00 -4.098382754124270555e+00 -4.133796393375765987e+00 -4.159571164224908912e+00 -4.178571266129629258e+00 -4.192303451986115981e+00 -4.201568614626547848e+00 -4.207601807629385071e+00 -4.212595621308516947e+00 -4.218378504747566815e+00 -4.226567222609765473e+00 -4.239284616936132011e+00 -4.258846061914804082e+00 -4.286523560220194540e+00 -4.323104487963580489e+00 -4.368581212118122004e+00 -4.421891477923625580e+00 -4.481873310573448066e+00 -4.547702825084280143e+00 -4.618985634901030757e+00 -4.695558715050857757e+00 -4.777765614040426101e+00 -4.864666589222070847e+00 -4.954902972307293041e+00 -5.047102450190219969e+00 -5.139769401100050317e+00 -5.231668760295754339e+00 -5.321275853501774122e+00 -5.406106944412774951e+00 -5.484099419615749760e+00 -5.553925213829199237e+00 -5.613631846152414617e+00 -5.661988631966010210e+00 -5.699133691707200633e+00 -5.725201028145867177e+00 -5.739976051695445669e+00 -5.745343838362408917e+00 -5.744098926449159315e+00 -5.737516873620231550e+00 -5.727240452473841614e+00 -5.715887519998346100e+00 -5.706326505037382368e+00 -5.701524793876231456e+00 -5.703633287006991459e+00 -5.714164020279226541e+00 -5.734278892714227638e+00 -5.764527452771780247e+00 -5.804839817248591771e+00 -5.853870195436155832e+00 -5.909508379212446982e+00 -5.969463615015307312e+00 -6.031597946334386506e+00 -6.094660456148463190e+00 -6.157165932890370286e+00 -6.218455782128029519e+00 -6.278186950650303189e+00 -6.334448351674891953e+00 -6.385700247744524383e+00 -6.433124455704963829e+00 -6.477198575941553571e+00 -6.516813950599554595e+00 -6.552986330579213536e+00 -6.586103989736259656e+00 -6.617661588185854704e+00 -6.649504487491517679e+00 -6.680742519982756811e+00 -6.712049440144885359e+00 -6.745365061159015241e+00 -6.781063045149807067e+00 -6.818632938791736819e+00 -6.858853147850892285e+00 -6.903481974406964206e+00 -6.953235312870995166e+00 -7.007874055544579761e+00 -7.067228450223560721e+00 -7.131413022350825415e+00 -7.201055439388226453e+00 -7.276563482573579655e+00 -7.356001482686671977e+00 -7.436022371302689393e+00 -7.513117791886608998e+00 -7.584070718248809406e+00 -7.646565582543420447e+00 -7.699357214394531468e+00 -7.742268554356036780e+00 -7.775101539832367514e+00 -7.796415880335964665e+00 -7.805731515990101954e+00 -7.804989976744617586e+00 -7.796117150440382559e+00 -7.779833850044124866e+00 -7.755636591436239513e+00 -7.725857179493045734e+00 -7.693270577820411127e+00 -7.657098132872016905e+00 -7.617993051985741282e+00 -7.577491053610651228e+00 -7.534078271108604063e+00 -7.485855820775640268e+00 -7.431085555025243039e+00 -7.367540732943504977e+00 -7.294845854177752997e+00 -7.212470223224256571e+00 -7.119679553607991984e+00 -7.018723675278581986e+00 -6.910355843621087679e+00 -6.793109909415782077e+00 -6.666689928282337085e+00 -6.533260733628165617e+00 -6.395127799886017428e+00 -6.252495528794011825e+00 -6.107767233031319520e+00 -5.963684945941019500e+00 -5.820849598444316264e+00 -5.681031386085712676e+00 -5.545881427787490381e+00 -5.416419636809260751e+00 -5.296555263085998000e+00 -5.190245286390696045e+00 -5.100377877104285140e+00 -5.028739830183250881e+00 -4.975622217857607943e+00 -4.941649446510473886e+00 -4.926653059341595586e+00 -4.930460416896655040e+00 -4.952255727123520579e+00 -4.989007407415497752e+00 -5.037505445242024926e+00 -5.095245204000482531e+00 -5.160227022347315007e+00 -5.230813815586430771e+00 -5.302630486491443307e+00 -5.371394467348133084e+00 -5.435863477109002417e+00 -5.494023959319379813e+00 -5.543376796157784447e+00 -5.582153687654686891e+00 -5.611041164169948026e+00 -5.632415647398294922e+00 -5.647788966871613248e+00 -5.658879283621207179e+00 -5.667803756047676167e+00 -5.676270342329764240e+00 -5.683916757990536972e+00 -5.689577194326033371e+00 -5.694745175749546640e+00 -5.701944451512678924e+00 -5.709912045181721574e+00 -5.715998158262617146e+00 -5.719497161752570058e+00 -5.719205739374634057e+00 -5.716268210115455162e+00 -5.714077114526681989e+00 -5.713952702062276678e+00 -5.716223050093955926e+00 -5.721724009166313962e+00 -5.729522984347935832e+00 -5.738044605208844295e+00 -5.746141919836759371e+00 -5.752852345022116509e+00 -5.756944643342266410e+00 -5.756997837587825018e+00 -5.752171343417384008e+00 -5.740298769021282332e+00 -5.721351897897151595e+00 -5.697375169913318160e+00 -5.668771760373856772e+00 -5.636148420975017004e+00 -5.600981729995570646e+00 -5.563953203512465251e+00 -5.524371852429203145e+00 -5.481404903154505348e+00 -5.436285796584582997e+00 -5.391136469932949815e+00 -5.347264971015790458e+00 -5.306131890146012609e+00 -5.268545764790745878e+00 -5.234268513263644174e+00 -5.203412234070295739e+00 -5.174561787707315119e+00 -5.144627189601762574e+00 -5.113023411198907908e+00 -5.081775851032346303e+00 -5.053875366805495872e+00 -5.030727602262643927e+00 -5.012282996219012965e+00 -5.000784802595654277e+00 -4.998577335614204031e+00 -5.006713824860360873e+00 -5.026055294127088402e+00 -5.054903931106357717e+00 -5.089729833345430166e+00 -5.127169646007988746e+00 -5.165649567955225230e+00 -5.204261280199117934e+00 -5.242559418786431280e+00 -5.281312222787501121e+00 -5.319640925277678178e+00 -5.356297715853076902e+00 -5.391567477700197841e+00 -5.424744816466891884e+00 -5.455400559805274163e+00 -5.485059983902166536e+00 -5.513210253478450618e+00 -5.539223176898667944e+00 -5.563960662438363514e+00 -5.585973952652314445e+00 -5.602764723929571034e+00 -5.613521175424663667e+00 -5.618699537725118098e+00 -5.618219536384517099e+00 -5.611358350323849997e+00 -5.598015431595540825e+00 -5.579939677927974628e+00 -5.559653454320140575e+00 -5.537856552524787368e+00 -5.514663478377293870e+00 -5.490139818284872852e+00 -5.466036461273279912e+00 -5.445314397907014659e+00 -5.429803154538586973e+00 -5.421162608198114796e+00 -5.420448944155335624e+00 -5.428359804368463770e+00 -5.446468498182628792e+00 -5.475978125698264698e+00 -5.517909336888942917e+00 -5.572358204482745769e+00 -5.637912437443312719e+00 -5.713396872346185873e+00 -5.798266673808671889e+00 -5.892261703662260430e+00 -5.993699667773500828e+00 -6.099218740067740008e+00 -6.204406158942322058e+00 -6.304389091432518022e+00 -6.396507287579716206e+00 -6.477769638579404798e+00 -6.544761218160240368e+00 -6.596418720933131752e+00 -6.631379715877570469e+00 -6.647922762063435798e+00 -6.645416464310181404e+00 -6.623788891829302194e+00 -6.583228488609204732e+00 -6.526405238246532292e+00 -6.457774402495894961e+00 -6.381729500139024402e+00 -6.303322279536123673e+00 -6.229196899643866914e+00 -6.165080417768940002e+00 -6.114147491298045800e+00 -6.077974983076554594e+00 -6.057928476280523888e+00 -6.056981985576355143e+00 -6.077898678553872003e+00 -6.123512704220931191e+00 -6.195674082664357485e+00 -6.294453501558606057e+00 -6.418038464386485842e+00 -6.562084944451955337e+00 -6.722694454893255234e+00 -6.895291234105553890e+00 -7.074063212881248397e+00 -7.253416386923500880e+00 -7.427639060589919850e+00 -7.592181956373933005e+00 -7.744255829338771768e+00 -7.881908351180174854e+00 -8.003145253063124187e+00 -8.105873663297892051e+00 -8.189097982643847473e+00 -8.252366907575391153e+00 -8.294638207413861153e+00 -8.316676846717179217e+00 -8.321601727605397514e+00 -8.314322164212184063e+00 -8.299449610635209140e+00 -8.280912104597849321e+00 -8.262312101369321482e+00 -8.245589498593890454e+00 -8.233203671876852425e+00 -8.227723250651933995e+00 -8.230914821533872328e+00 -8.244362257913401493e+00 -8.270369182427378618e+00 -8.310272014804183982e+00 -8.364802922614924086e+00 -8.434570340817446166e+00 -8.520516032090554859e+00 -8.625753672624604462e+00 -8.750684753115109515e+00 -8.892561442250890735e+00 -9.048918152480190713e+00 -9.218162050226208493e+00 -9.398278952035116873e+00 -9.587344378784408150e+00 -9.782596447004593188e+00 -9.979141103772956711e+00 -1.017269605983954506e+01 -1.036129336454920846e+01 -1.054613605634966866e+01 -1.072745015648216516e+01 -1.090384610369849661e+01 -1.107464501595688233e+01 -1.123768545586990264e+01 -1.139030461611810452e+01 -1.152955599294807598e+01 -1.165106607968558272e+01 -1.174951881422622435e+01 -1.181816107467116517e+01 -1.185073513772557341e+01 -1.184262694679143557e+01 -1.178760734533376819e+01 -1.167664787989521535e+01 -1.149962965744039423e+01 -1.124676069684123014e+01 -1.091048049999620417e+01 -1.048596629637887645e+01 -9.970525171932939301e+00 -9.363778902191340237e+00 -8.666264723938896353e+00 -7.879350373712083133e+00 -7.008371962807509625e+00 -6.062538285819002226e+00 -5.053681035393270626e+00 -3.992191789798496870e+00 -2.886693204935560253e+00 -1.747547069019413035e+00 -5.854579816758287425e-01 5.854579761167741925e-01 1.747547063550156654e+00 2.886693199617622163e+00 3.992191784653701614e+00 5.053681030420121623e+00 6.062538280994986373e+00 7.008371958107068700e+00 7.879350369115065256e+00 8.666264719428172114e+00 9.363778897755334896e+00 9.970525167560372992e+00 1.048596629205241371e+01 1.091048049568766309e+01 1.124676069251975186e+01 1.149962965308060525e+01 1.167664787548169336e+01 1.178760734085040518e+01 1.184262694221651202e+01 1.185073513302690351e+01 1.181816106980371650e+01 1.174951880914618307e+01 1.165106607434912611e+01 1.152955598730629738e+01 1.139030461011362227e+01 1.123768544943711767e+01 1.107464500903308569e+01 1.090384609623744616e+01 1.072745014845571632e+01 1.054613604774354663e+01 1.036129335536185714e+01 1.017269605006332078e+01 9.979141093393707251e+00 9.782596436014374675e+00 9.587344367190198113e+00 9.398278939873684124e+00 9.218162037551170584e+00 9.048918139357088108e+00 8.892561428754998332e+00 8.750684739301455295e+00 8.625753658529474066e+00 8.520516017746352588e+00 8.434570326277279761e+00 8.364802907960312339e+00 8.310272000133005932e+00 8.270369167861348458e+00 8.244362243580791727e+00 8.230914807551103607e+00 8.227723237112565258e+00 8.233203658853383899e+00 8.245589486143432012e+00 8.262312089530437831e+00 8.280912093396379348e+00 8.299449600077615230e+00 8.314322154286378108e+00 8.321601718282259696e+00 8.316676837955405688e+00 8.294638199155530245e+00 8.252366899750821716e+00 8.189097975180782640e+00 8.105873656112221326e+00 8.003145246063590790e+00 7.881908344278560463e+00 7.744255822456477034e+00 7.592181949441896727e+00 7.427639053538384495e+00 7.253416379679760162e+00 7.074063205373754215e+00 6.895291226268101425e+00 6.722694446667637713e+00 6.562084935805518882e+00 6.418038455323372915e+00 6.294453492106226733e+00 6.195674072861000248e+00 6.123512694108526944e+00 6.077898668177506458e+00 6.056981974974799954e+00 6.057928465480642011e+00 6.077974972106732210e+00 6.114147480188568906e+00 6.165080406538982594e+00 6.229196888296405277e+00 6.303322268070619572e+00 6.381729488551504126e+00 6.457774390763894701e+00 6.526405226338484411e+00 6.583228476497838599e+00 6.623788879494137305e+00 6.645416451739837527e+00 6.647922749241395479e+00 6.631379702773148033e+00 6.596418707518158620e+00 6.544761204414179190e+00 6.477769624492060174e+00 6.396507273147788553e+00 6.304389076648658552e+00 6.204406143808133933e+00 6.099218724595241170e+00 5.993699651982109522e+00 5.892261687574610107e+00 5.798266657441959460e+00 5.713396855714525380e+00 5.637912420564311411e+00 5.572358187370927141e+00 5.517909319559106684e+00 5.475978108172474101e+00 5.446468480492164588e+00 5.428359786563720313e+00 5.420448926300366566e+00 5.421162590355571353e+00 5.429803136762137328e+00 5.445314380241418561e+00 5.466036443758119923e+00 5.490139800944175086e+00 5.514663461223130447e+00 5.537856535558376869e+00 5.559653437531663300e+00 5.579939661305039600e+00 5.598015415122812755e+00 5.611358333986219193e+00 5.618219520158039160e+00 5.618699521562107613e+00 5.613521159257802928e+00 5.602764707685468082e+00 5.585973936255669514e+00 5.563960645817242145e+00 5.539223159989298040e+00 5.513210236218532678e+00 5.485059966241508711e+00 5.455400541700703876e+00 5.424744797877667501e+00 5.391567458602586349e+00 5.356297696224880944e+00 5.319640905092731131e+00 5.281312202029010194e+00 5.242559397456620474e+00 5.204261258324828887e+00 5.165649545571815437e+00 5.127169623144159694e+00 5.089729810032014967e+00 5.054903907374261429e+00 5.026055269995590713e+00 5.006713800350159005e+00 4.998577310749294789e+00 5.000784777399269743e+00 5.012282970704611706e+00 5.030727576420138902e+00 5.053875340586580833e+00 5.081775824355388771e+00 5.113023383973114733e+00 5.144627161742409527e+00 5.174561759123931459e+00 5.203412204661860940e+00 5.234268482936148992e+00 5.268545733472645765e+00 5.306131857793507045e+00 5.347264937608169788e+00 5.391136435467185350e+00 5.436285761085172474e+00 5.481404866671664600e+00 5.524371815029409660e+00 5.563953165273365364e+00 5.600981691002764329e+00 5.636148381322206191e+00 5.668771720163293004e+00 5.697375129246922576e+00 5.721351856875958042e+00 5.740298727748744056e+00 5.752171302003176834e+00 5.756997796142393042e+00 5.756944601958909224e+00 5.752852303796035294e+00 5.746141878874576392e+00 5.738044564609742437e+00 5.729522944193187861e+00 5.721723969511002039e+00 5.716223010964612605e+00 5.713952663463247816e+00 5.714077076447900971e+00 5.716268172548337745e+00 5.719205702318342688e+00 5.719497125193053755e+00 5.715998122169543727e+00 5.709912009510250464e+00 5.701944416205729560e+00 5.694745140729454036e+00 5.689577159509211945e+00 5.683916723299137885e+00 5.676270307672994342e+00 5.667803721312727028e+00 5.658879248687781249e+00 5.647788931639052379e+00 5.632415611773875064e+00 5.611041128048879223e+00 5.582153650924890798e+00 5.543376758711554331e+00 5.494023921060815496e+00 5.435863437942494159e+00 5.371394427182266895e+00 5.302630445250751556e+00 5.230813773214883611e+00 5.160226978800305453e+00 5.095245159244203847e+00 5.037505399258405347e+00 4.989007360215089726e+00 4.952255678739907019e+00 4.930460367377405007e+00 4.926653008757965857e+00 4.941649394945178742e+00 4.975622165413308373e+00 5.028739776972050990e+00 5.100377823223444018e+00 5.190245231935266546e+00 5.296555208132414094e+00 5.416419581417327933e+00 5.545881372024874523e+00 5.681031330041974137e+00 5.820849542230307705e+00 5.963684889647072218e+00 6.107767176715305446e+00 6.252495472511884422e+00 6.395127743697169187e+00 6.533260677583278664e+00 6.666689872424646168e+00 6.793109853786782892e+00 6.910355788256379306e+00 7.018723620210566061e+00 7.119679498868649148e+00 7.212470168842386897e+00 7.294845800179118989e+00 7.367540679355333744e+00 7.431085501857325859e+00 7.485855768022896761e+00 7.534078218763089474e+00 7.577491001648949620e+00 7.617993000366275247e+00 7.657098081547476731e+00 7.693270526743424931e+00 7.725857128598228485e+00 7.755636540625517661e+00 7.779833799209166401e+00 7.796117099478402146e+00 7.804989925553285524e+00 7.805731464458936841e+00 7.796415828352319721e+00 7.775101487297605196e+00 7.742268501188846130e+00 7.699357160554434643e+00 7.646565528014430235e+00 7.584070663017962843e+00 7.513117735963922073e+00 7.436022314725663662e+00 7.356001425529851367e+00 7.276563424951932646e+00 7.201055381431975988e+00 7.131412964180494640e+00 7.067228391946628996e+00 7.007873997276910849e+00 6.953235254740341098e+00 6.903481916530375351e+00 6.858853090318520529e+00 6.818632881682336055e+00 6.781062988530241142e+00 6.745365005072454956e+00 6.712049384622179815e+00 6.680742465039660516e+00 6.649504433109321155e+00 6.617661534320506966e+00 6.586103936337620368e+00 6.552986277572001583e+00 6.516813897906092556e+00 6.477198523476475955e+00 6.433124403351301979e+00 6.385700195365013876e+00 6.334448299128261795e+00 6.278186897804542532e+00 6.218455728854650033e+00 6.157165879066953451e+00 6.094660401673439587e+00 6.031597891131458944e+00 5.969463559035442124e+00 5.909508322436511030e+00 5.853870137877506430e+00 5.804839758948208583e+00 5.764527393786528897e+00 5.734278833117044449e+00 5.714163960148879617e+00 5.703633226435384174e+00 5.701524732973607179e+00 5.706326443915822111e+00 5.715887458761534923e+00 5.727240391221647187e+00 5.737516812440239811e+00 5.744098865421865874e+00 5.745343777576716882e+00 5.739975991231308861e+00 5.725200968064560136e+00 5.699133632034377506e+00 5.661988572701653233e+00 5.613631787295483733e+00 5.553925155356270515e+00 5.484099361480255119e+00 5.406106886572547232e+00 5.321275795921006413e+00 5.231668702927712467e+00 5.139769343892427678e+00 5.047102393092292694e+00 4.954902915254121076e+00 4.864666532134194199e+00 4.777765556826957472e+00 4.695558657627088905e+00 4.618985577205578785e+00 4.547702767077155706e+00 4.481873252219834569e+00 4.421891419187486072e+00 4.368581152965068881e+00 4.323104428379524578e+00 4.286523500204443060e+00 4.258846001457436969e+00 4.239284556027875794e+00 4.226567161242068771e+00 4.218378442916002946e+00 4.212595559015111846e+00 4.207601744882546235e+00 4.201568551447182109e+00 4.192303388397992769e+00 4.178571202150927810e+00 4.159571099884042056e+00 4.133796328719419932e+00 4.098382689211564234e+00 4.050500286003883232e+00 3.989549644218133295e+00 3.916411719658786428e+00 3.832398229516524868e+00 3.739010677376410907e+00 3.638698263380155673e+00 3.533442944843569578e+00 3.423983763335927133e+00 3.312199381955393651e+00 3.200405721647230806e+00 3.089900406159732160e+00 2.981678484848037325e+00 2.875991232562379984e+00 2.772958438286970750e+00 2.673109103168748391e+00 2.576289090336608467e+00 2.482823846841752058e+00 2.393849493390018068e+00 2.309738469718385812e+00 2.230857882163629125e+00 2.158311269782776876e+00 2.093330316362837618e+00 2.036146934024826827e+00 1.986978888848252689e+00 1.945749405725072601e+00 1.910789940165613432e+00 1.880346946440195621e+00 1.853730843854870525e+00 1.829972580062799503e+00 1.808922874020485461e+00 1.791426158959629200e+00 1.777638866927264916e+00 1.767176649540973532e+00 1.758638351525952936e+00 1.750661023959888984e+00 1.742018567051928368e+00 1.732497122559049085e+00 1.722872430459793991e+00 1.713930508883134696e+00 1.706004295439623064e+00 1.698357902167362266e+00 1.689980739651700592e+00 1.680319819388438773e+00 1.669539999361314031e+00 1.657090442064595326e+00 1.642382488324726886e+00 1.625100773339434923e+00 1.604337819276628219e+00 1.579483499236780775e+00 1.550823348050920591e+00 1.519102383402136880e+00 1.485407253806215966e+00 1.450405457993550806e+00 1.414153071629076663e+00 1.378032791490978903e+00 1.343678276771233637e+00 1.312360153192364765e+00 1.284714138798777272e+00 1.260341091565280403e+00 1.238535668771126197e+00 1.219005536197947936e+00 1.202671649467651704e+00 1.189994976059196796e+00 1.180649981079227917e+00 1.174218663253310480e+00 1.170395588268861031e+00 1.168514183167664200e+00 1.167853737645418111e+00 1.167818358519820965e+00 1.166968679271968456e+00 1.163693619750616914e+00 1.156846086954420816e+00 1.146536772573055307e+00 1.134156388494450995e+00 1.121279965340729934e+00 1.107987412313357956e+00 1.093562606282609817e+00 1.077691424210424742e+00 1.060734360751721672e+00 1.043886890137021073e+00 1.028440652657815590e+00 1.013896251540115312e+00 9.985388019377263724e-01 9.819296293132145914e-01 9.644435786286199574e-01 9.458708052866013904e-01 9.266002768086077923e-01 9.070779772290209486e-01 8.859071097930715233e-01 8.617671182560880938e-01 8.344094734477957021e-01 8.036249720694245147e-01 7.696292129238903046e-01 7.329735510542518817e-01 6.938004169808198451e-01 6.526977110116414238e-01 6.115422482658178227e-01 5.722458426128587128e-01 5.356665339245879620e-01 5.019544128850275122e-01 4.705012557872687018e-01 4.412025425674631629e-01 4.150046094455968615e-01 3.926159702744407287e-01 3.735998366088407185e-01 3.573054296403288532e-01 3.436715132817442231e-01 3.328279235618027965e-01 3.253978008198053495e-01 3.228009494753577013e-01 3.265070691946841408e-01 3.367462396600639507e-01 3.528976856677785157e-01 3.739352168835153867e-01 3.990424954412639114e-01 4.282447503450413362e-01 4.621430150417276672e-01 5.007441135348479344e-01 5.434844157925025065e-01 5.897955456871143420e-01 6.397937559271246188e-01 6.942748293630356393e-01 7.534031997530494795e-01 8.156517214695604423e-01 8.791401759851074083e-01 9.421913069170134714e-01 1.003014760942614991e+00 1.060641847570577001e+00 1.114253518322786851e+00 1.162378917811458967e+00 1.203073260138857625e+00 1.234791933832949828e+00 1.256467490696818068e+00 1.267098068122359367e+00 1.265794954226271862e+00 1.251821028814213532e+00 1.225286068231806968e+00 1.187797983158136450e+00 1.141480197476989034e+00 1.088766301568195649e+00 1.030481224419776076e+00 9.665629954157005654e-01 8.982474056123029849e-01 8.264144399161437171e-01 7.526734173685702967e-01 6.786431017449403580e-01 6.056865608026138492e-01 5.367158219529829521e-01 4.740033195482074024e-01 4.181408541439375903e-01 3.693322790670219846e-01 3.277450000890614890e-01 2.936704158028208833e-01 2.672125993783641129e-01 2.467963909102962872e-01 2.309748982732859335e-01 2.205926093491623607e-01 2.162875280472267014e-01 2.175525129403073632e-01 2.232570997381394251e-01 2.311497130952768764e-01 2.404726960158242999e-01 2.520579881837821112e-01 2.670522357829602234e-01 2.870905101184639263e-01 3.135563299337831289e-01 3.468763166469611137e-01 3.859839154163896002e-01 4.286496454337226369e-01 4.734813815707213935e-01 5.198306858163345145e-01 5.662946263830063165e-01 6.125113665399035678e-01 6.581320711019401637e-01 7.013993911963758432e-01 7.401830298654986651e-01 7.730939112531147739e-01 7.997525206549545018e-01 8.191855131271462698e-01 8.312989407041345702e-01 8.359083415218316881e-01 8.328202007360833159e-01 8.235676816224557495e-01 8.089014726494248020e-01 7.906011177233641662e-01 7.706692075816160559e-01 7.491735253773588177e-01 7.254357647110963869e-01 6.990256426866628958e-01 6.702931994203135124e-01 6.397561262484768863e-01 6.083723020380105151e-01 5.774772043016414003e-01 5.490051748155128086e-01 5.248129876918589121e-01 5.046241537770344010e-01 4.876335656928574847e-01 4.736671680989642530e-01 4.620133781023846864e-01 4.522887552363330510e-01 4.436622305077277395e-01 4.349869628025276325e-01 4.246384562259533091e-01 4.100300279474530241e-01 3.897509462472373842e-01 3.640280521205537245e-01 3.345826744057310842e-01 3.045362124734575238e-01 2.757832093736739543e-01 2.496689231830056532e-01 2.277993829665817260e-01 2.097423152110221845e-01 1.945193793063022814e-01 1.824154492399868988e-01 1.743000789787318427e-01 1.699261801213731715e-01 1.677125037879203528e-01 1.661041008414843312e-01 1.649011785564380439e-01 1.644291075985047923e-01 1.638550757058707952e-01 1.623151511201320896e-01 1.601636726860320714e-01 1.570674928505211287e-01 1.522753164875486342e-01 1.454063968055771539e-01 1.365158924917567462e-01 1.265474275185798081e-01 1.162430844008118941e-01 1.061851196070000281e-01 9.609260846243862508e-02 8.525945667613971102e-02 7.345686101349295505e-02 6.005484219696491377e-02 4.530253772627361453e-02 2.974171755857592248e-02 1.465639686922955674e-02 2.697644784931766630e-03 -4.473069863111116956e-03 -6.793439688928685875e-03 -4.668169162502759303e-03 2.240666992087332957e-03 1.443140861456441298e-02 3.152900200440322820e-02 5.261512099993119473e-02 7.561961009389096822e-02 9.776888377534236063e-02 1.178726713655771779e-01 1.344042669817408220e-01 1.460186989787717327e-01 1.521758354422524384e-01 1.524151625906259300e-01 1.468593660684794633e-01 1.352781605149278588e-01 1.174658134841090329e-01 9.365425914814755337e-02 6.488349690938471914e-02 3.246965084281585451e-02 -2.571994012938150741e-03 -3.877313075986906638e-02 -7.396783144734175863e-02 -1.068722877535365628e-01 -1.374195833820039681e-01 -1.661117850735620016e-01 -1.930470280507050607e-01 -2.182960623158801960e-01 -2.419842418274126827e-01 -2.624676200184248298e-01 -2.782380838200088080e-01 -2.887079934312495322e-01 -2.937874277252474631e-01 -2.934283109123498878e-01 -2.869551072072003550e-01 -2.752359706104218207e-01 -2.597759336193992130e-01 -2.423505226521632250e-01 -2.252963434653280084e-01 -2.097032352180189241e-01 -1.959412162250959988e-01 -1.842422937311002373e-01 -1.741086078242345403e-01 -1.648405167069250943e-01 -1.564308099861823065e-01 -1.501575477633541877e-01 -1.471626754592081920e-01 -1.468052659999294352e-01 -1.484223447804665363e-01 -1.518398351674088154e-01 -1.578171181041025661e-01 -1.668695881324434305e-01 -1.786062091945752328e-01 -1.932012771071128787e-01 -2.102376055324092774e-01 -2.291123880630294429e-01 -2.496815940692070357e-01 -2.708196656146923398e-01 -2.920591419474466433e-01 -3.136933168747471634e-01 -3.357080200842497697e-01 -3.583060993327962795e-01 -3.813755031309068455e-01 -4.048242733323830778e-01 -4.287970919462232855e-01 -4.529140999373234555e-01 -4.770703092501110687e-01 -5.028717296755471633e-01 -5.328528693125301752e-01 -5.692089107007535231e-01 -6.130675536880276777e-01 -6.639625988367192644e-01 -7.205081539657883782e-01 -7.820177841864259793e-01 -8.481213244020449071e-01 -9.183175036810674596e-01 -9.921155934780282459e-01 -1.068152513715616925e+00 -1.145353810600461930e+00 -1.223123582166446344e+00 -1.300244721893485833e+00 -1.376227888331790439e+00 -1.450981010548083372e+00 -1.523023075008915761e+00 -1.590608272540640966e+00 -1.652722886563002813e+00 -1.708901088939517976e+00 -1.759774225244635337e+00 -1.806196317092583881e+00 -1.848182979028509365e+00 -1.885446614631361317e+00 -1.918153329466850909e+00 -1.946631880357086120e+00 -1.971658881433658639e+00 -1.993738494991176946e+00 -2.012914701565870601e+00 -2.029771689776110666e+00 -2.045144348984809568e+00 -2.059526290544792193e+00 -2.073744761114779234e+00 -2.089628277123600775e+00 -2.109166019996240315e+00 -2.133669509420716093e+00 -2.163154545966331277e+00 -2.197957175413790321e+00 -2.238350186133756026e+00 -2.282851090030844521e+00 -2.329963468896499190e+00 -2.378286586517373902e+00 -2.426844181267538314e+00 -2.475751493396949332e+00 -2.525338671514198996e+00 -2.576660326086277930e+00 -2.630290863445593708e+00 -2.685806655509761054e+00 -2.742806104553683788e+00 -2.800730234016112874e+00 -2.859213243325169795e+00 -2.917204956137783523e+00 -2.973429738765513086e+00 -3.027392147920528576e+00 -3.078878813384838153e+00 -3.128509695979065253e+00 -3.176551602810402830e+00 -3.222567719907668327e+00 -3.266667636719772450e+00 -3.309016404280418655e+00 -3.349204300813703572e+00 -3.386503061078091292e+00 -3.420282594435100076e+00 -3.449568544362340283e+00 -3.473343090742587069e+00 -3.490833116502257472e+00 -3.501685529865659952e+00 -3.506344846329835452e+00 -3.506023482327206064e+00 -3.502429094906527318e+00 -3.496807107415882854e+00 -3.489416214226603419e+00 -3.480132737961548095e+00 -3.468628647778827290e+00 -3.454858970555113817e+00 -3.439495152082324037e+00 -3.423234744118889061e+00 -3.406535526431798910e+00 -3.390315041596921208e+00 -3.375832157616675211e+00 -3.364605262782603745e+00 -3.357948965955529275e+00 -3.356913954464486594e+00 -3.363190602203759649e+00 -3.377129383336668678e+00 -3.397925159669768824e+00 -3.424536727611104947e+00 -3.455955399121034333e+00 -3.491905210909635127e+00 -3.531228414178275266e+00 -3.573229509685014182e+00 -3.617892564496688834e+00 -3.664347908314724123e+00 -3.711063855268470935e+00 -3.756260667237810491e+00 -3.798776299485938868e+00 -3.838228710268084320e+00 -3.874367741311802948e+00 -3.906038704309714227e+00 -3.932140277597670153e+00 -3.952180738710072472e+00 -3.965522284996446434e+00 -3.972225413728763588e+00 -3.973246746863570156e+00 -3.969315844889706124e+00 -3.960919142022367279e+00 -3.947900438999047967e+00 -3.930335998948195630e+00 -3.908469747731990296e+00 -3.882800961346212887e+00 -3.854922006157408987e+00 -3.825951230247973456e+00 -3.796519619231135234e+00 -3.766444180742538173e+00 -3.735244061165275298e+00 -3.703577348614672360e+00 -3.672024307786313280e+00 -3.640890351685727833e+00 -3.611193184435129488e+00 -3.582986521640223909e+00 -3.555290999540242414e+00 -3.527340093884460348e+00 -3.498567779332249383e+00 -3.469179603881511031e+00 -3.439929971287895683e+00 -3.411610239292633295e+00 -3.385000586682118229e+00 -3.360645839118847178e+00 -3.338673363585513698e+00 -3.318450541426882339e+00 -3.299691270353793282e+00 -3.282640629369026897e+00 -3.267675277484851648e+00 -3.254787449004854949e+00 -3.243080555073302396e+00 -3.231522627566097761e+00 -3.219080736060750958e+00 -3.205474380136936308e+00 -3.190646845847227020e+00 -3.173918154492469945e+00 -3.155329964144317767e+00 -3.135242024282606899e+00 -3.113303232198454396e+00 -3.089061341120117099e+00 -3.062435756439058299e+00 -3.034282188823246074e+00 -3.005178983513193902e+00 -2.975382279104530348e+00 -2.945000679306848834e+00 -2.913711624517407284e+00 -2.881655815945017185e+00 -2.848946502548431514e+00 -2.816263003631689799e+00 -2.784548552488367967e+00 -2.754023395803118390e+00 -2.724920638828182806e+00 -2.697320958321380857e+00 -2.670831205893061000e+00 -2.645302084176286872e+00 -2.620856978592129849e+00 -2.597032685657013840e+00 -2.573222025701447091e+00 -2.548642183534052030e+00 -2.522110230853662483e+00 -2.493032340223419130e+00 -2.461079714269237773e+00 -2.426036227183907990e+00 -2.388444744138500386e+00 -2.349403471827869350e+00 -2.309666321429994618e+00 -2.269486124459836773e+00 -2.229664752644219927e+00 -2.191379176032270504e+00 -2.155124473374689043e+00 -2.121051061606366250e+00 -2.089278948996387442e+00 -2.059682377245293239e+00 -2.032070930101105510e+00 -2.006697603369640870e+00 -1.983431726528909422e+00 -1.961681654571250766e+00 -1.941634452748074224e+00 -1.923758910376973219e+00 -1.907928238884360139e+00 -1.893426755396987682e+00 -1.879733341720790873e+00 -1.866518248779291067e+00 -1.853668035908033751e+00 -1.840981573138923633e+00 -1.828110529537780859e+00 -1.815337770709081200e+00 -1.803039620592475911e+00 -1.791409115300486299e+00 -1.780754772986295587e+00 -1.771516635141613616e+00 -1.763890268247673365e+00 -1.757288778642238869e+00 -1.751443089725382096e+00 -1.746334959615290838e+00 -1.741669055382705444e+00 -1.737303471444323621e+00 -1.733193941679673333e+00 -1.729091041536808815e+00 -1.724887883281332801e+00 -1.720563530109480155e+00 -1.715829516302931346e+00 -1.710151546585723104e+00 -1.702645020033628276e+00 -1.692865484121163666e+00 -1.680934065613858275e+00 -1.666490391708514984e+00 -1.648953332694547802e+00 -1.628548704078973675e+00 -1.605635483838339095e+00 -1.580569124636102885e+00 -1.553794658588143252e+00 -1.525362696517694294e+00 -1.495396775517469079e+00 -1.464528526052337964e+00 -1.433479726435821000e+00 -1.402608697672637961e+00 -1.372529260924864936e+00 -1.344133323163663407e+00 -1.318218309003479138e+00 -1.295287636382833396e+00 -1.275370028803164635e+00 -1.258245553377976389e+00 -1.243671134452012605e+00 -1.231467244162608887e+00 -1.221484643510639456e+00 -1.213422360250901111e+00 -1.207081708196143799e+00 -1.202372823277592762e+00 -1.198606979010626628e+00 -1.195155293023592691e+00 -1.191658156349249875e+00 -1.187570414813203135e+00 -1.182480251761534262e+00 -1.176464545992142119e+00 -1.169632353978088846e+00 -1.161877341693313470e+00 -1.153340973513728551e+00 -1.143856263856424693e+00 -1.133099947852329814e+00 -1.121192453673368616e+00 -1.108306301279690764e+00 -1.094711352378656910e+00 -1.080563128006841511e+00 -1.065978854919907626e+00 -1.051189064178118082e+00 -1.036345360126485149e+00 -1.021326953735314458e+00 -1.005982953973455496e+00 -9.903016962740950335e-01 -9.739677120093755969e-01 -9.572027929461311979e-01 -9.404295829906305082e-01 -9.238226981106313351e-01 -9.076004627693377014e-01 -8.916472737798749604e-01 -8.757327045478771055e-01 -8.596430944008159880e-01 -8.431358837077918000e-01 -8.262083665080939276e-01 -8.088716060863838653e-01 -7.912314762022729653e-01 -7.734791674566393604e-01 -7.557469574545080393e-01 -7.380157733874408432e-01 -7.201898627219066595e-01 -7.023948280339162853e-01 -6.846517850674272987e-01 -6.671947439689132064e-01 -6.502983432063884628e-01 -6.342675027947640709e-01 -6.194565801493273627e-01 -6.061037989363213807e-01 -5.943259295570192391e-01 -5.838838928750835766e-01 -5.744465506138906052e-01 -5.658607849482494290e-01 -5.581720426033411897e-01 -5.512267715468220919e-01 -5.447301619800475336e-01 -5.386118828350419108e-01 -5.329620600869626745e-01 -5.278093016546023808e-01 -5.228978762528861957e-01 -5.180416883074469014e-01 -5.133099726375708327e-01 -5.088448300288073156e-01 -5.046407311010042696e-01 -5.006519663693207445e-01 -4.969018416769224178e-01 -4.933796943779574229e-01 -4.900541684373282969e-01 -4.866077999989895098e-01 -4.828329344488399566e-01 -4.788303283489648843e-01 -4.746241298080200455e-01 -4.703628964978029403e-01 -4.663572346977576388e-01 -4.626565987667717872e-01 -4.592979341644498614e-01 -4.562131995066024959e-01 -4.532881778445543852e-01 -4.505464294044941309e-01 -4.479832048379045473e-01 -4.455302031175120137e-01 -4.430797765019127699e-01 -4.407057548057549123e-01 -4.384764649136033698e-01 -4.362279288296798119e-01 -4.338629176715907421e-01 -4.314222112271725029e-01 -4.287517243743093065e-01 -4.256607293841122019e-01 -4.222261657958424896e-01 -4.186039742298484079e-01 -4.149299239968347597e-01 -4.113893883083918901e-01 -4.081917692598715508e-01 -4.053563424894707778e-01 -4.027213666248520285e-01 -4.001008433980843826e-01 -3.973228611696135171e-01 -3.944365056553493787e-01 -3.916485994913679325e-01 -3.891461435869799645e-01 -3.869088293986953087e-01 -3.847398766974943207e-01 -3.825479800327044044e-01 -3.804483503420290069e-01 -3.784571813906457138e-01 -3.766431772493002983e-01 -3.751948843487570850e-01 -3.740695130878692320e-01 -3.731876274972580898e-01 -3.725586391837119593e-01 -3.720025011663040670e-01 -3.711832594402302843e-01 -3.698757310106440266e-01 -3.680812608071146741e-01 -3.658542476316831715e-01 -3.631291586413530337e-01 -3.597805695999962694e-01 -3.557470490498168547e-01 -3.512298464374949969e-01 -3.462695140039971364e-01 -3.407140365790213288e-01 -3.345488166540250274e-01 -3.279373232781107039e-01 -3.211518693416160475e-01 -3.144578831717076972e-01 -3.081719838469073602e-01 -3.025674807331787397e-01 -2.977883341643314807e-01 -2.938342077526031049e-01 -2.906003862042245145e-01 -2.880402292368041683e-01 -2.860961043135875070e-01 -2.848174657732058801e-01 -2.843217552618744759e-01 -2.846000050415218308e-01 -2.856941577414434663e-01 -2.875509118410425891e-01 -2.898883543660691342e-01 -2.924168978747185843e-01 -2.950528238504219747e-01 -2.978143924076772087e-01 -3.005942025467442380e-01 -3.033529653371388468e-01 -3.061091321311022462e-01 -3.086848899772247079e-01 -3.109187932308376534e-01 -3.127846789994190857e-01 -3.142572378306610625e-01 -3.151571059888003679e-01 -3.154551911421495936e-01 -3.152858628030781318e-01 -3.148209656374700849e-01 -3.141466330512744376e-01 -3.132394529801078020e-01 -3.121535721554324350e-01 -3.110102395640555462e-01 -3.099646645997244376e-01 -3.089748348758190599e-01 -3.080585863171387828e-01 -3.073462241610271928e-01 -3.069201675822161857e-01 -3.067744063208873717e-01 -3.067858140617842899e-01 -3.067910965278222157e-01 -3.065089507459956564e-01 -3.056916875281752155e-01 -3.041396438559675897e-01 -3.018230010164471011e-01 -2.988908592691456034e-01 -2.953470360341637901e-01 -2.912276401758489563e-01 -2.865621684545249237e-01 -2.812696080675965993e-01 -2.753156545161002389e-01 -2.686121165394272370e-01 -2.612220674810055709e-01 -2.533932759632823717e-01 -2.453070449233797912e-01 -2.371725660675838565e-01 -2.293116495279450273e-01 -2.219572633811688900e-01 -2.151879310612603569e-01 -2.090739600144904120e-01 -2.036762040822426290e-01 -1.989753867664224851e-01 -1.950798111714898420e-01 -1.921639937231372219e-01 -1.903238554882556999e-01 -1.894465296618130512e-01 -1.892314421712563421e-01 -1.893993012539764709e-01 -1.898331892764915096e-01 -1.904923098551495053e-01 -1.912464830986594089e-01 -1.920507679781815191e-01 -1.928695100453337863e-01 -1.935808069839849155e-01 -1.942105900103618388e-01 -1.948354458089787133e-01 -1.953790505337348882e-01 -1.956882119945408949e-01 -1.955926125340414212e-01 -1.950518038421947542e-01 -1.942517382074034904e-01 -1.934545475373657397e-01 -1.928777282679290106e-01 -1.925710225924519570e-01 -1.924383010373461877e-01 -1.923933753011090875e-01 -1.924186316555092369e-01 -1.925998204453526486e-01 -1.929745928437922031e-01 -1.934975113910893385e-01 -1.943302825163775449e-01 -1.954689091751017627e-01 -1.966397657736776716e-01 -1.977527822917101719e-01 -1.987183360046705372e-01 -1.994382702252733286e-01 -1.998977144520023008e-01 -1.999994928011004924e-01 -1.995396135169176244e-01 -1.984048993902078062e-01 -1.966318856918298219e-01 -1.942151463814297263e-01 -1.910699048816479895e-01 -1.871421695572126898e-01 -1.825511875808626117e-01 -1.775306782711789932e-01 -1.723333718198513664e-01 -1.669747259770206216e-01 -1.613221043813872768e-01 -1.555769970736020913e-01 -1.499824764185554993e-01 -1.446394184851500231e-01 -1.396965361827391117e-01 -1.350447842124453124e-01 -1.305173819127203316e-01 -1.260950102436989850e-01 -1.217965324229105667e-01 -1.177567396217434059e-01 -1.140895901118633010e-01 -1.107334750279652669e-01 -1.074411091400149093e-01 -1.041150946873240501e-01 -1.008089198763948841e-01 -9.748350117489354427e-02 -9.415215393747509987e-02 -9.079093126022649840e-02 -8.728329110466274965e-02 -8.369472323530000035e-02 -8.015385106206186772e-02 -7.655906732950620852e-02 -7.284592504810755154e-02 -6.915279887484783450e-02 -6.560544922235901633e-02 -6.228007371650493701e-02 -5.910552313679490882e-02 -5.623305161812047759e-02 -5.387700298080932981e-02 -5.215747265129785232e-02 -5.124159464640584694e-02 -5.128682543376881370e-02 -5.237146327689423675e-02 -5.444101010395686197e-02 -5.753719188796774936e-02 -6.168568866049452953e-02 -6.679209158477557307e-02 -7.254814320178028242e-02 -7.874645075632043245e-02 -8.541572311085732228e-02 -9.235818011698684882e-02 -9.927619476436508328e-02 -1.059710090790073056e-01 -1.122403853651194328e-01 -1.180034398998602851e-01 -1.231884291690071853e-01 -1.276894487460964178e-01 -1.315011946918231422e-01 -1.345377546773456889e-01 -1.366985789831766107e-01 -1.380028609433035791e-01 -1.385663382732529036e-01 -1.384743343335626264e-01 -1.377088907223700809e-01 -1.363832500047967577e-01 -1.346966831224891137e-01 -1.327736835837874108e-01 -1.306072585059897539e-01 -1.281497676825654741e-01 -1.254939684401728539e-01 -1.227123121049419896e-01 -1.198444155056927612e-01 -1.169543154612473768e-01 -1.139739143631820217e-01 -1.109541006923153439e-01 -1.081526784813642145e-01 -1.056783899581945768e-01 -1.035850530559145749e-01 -1.018935489905123670e-01 -1.005965188225923096e-01 -9.958558885257796922e-02 -9.868369162401455230e-02 -9.784787423781710070e-02 -9.701687447612258874e-02 -9.611308188037342992e-02 -9.517714886053874057e-02 -9.434804783844599751e-02 -9.360409382857069749e-02 -9.277641186498243597e-02 -9.190244265807415158e-02 -9.102817955397694838e-02 -9.010282178230490102e-02 -8.914620200253547955e-02 -8.805275802764932214e-02 -8.676778860840170249e-02 -8.539192694740746492e-02 -8.410805760575654211e-02 -8.310020152183321407e-02 -8.241423480540659152e-02 -8.216204773594408539e-02 -8.249690450476952763e-02 -8.333092244599119014e-02 -8.450669106183431034e-02 -8.592595317273972466e-02 -8.751819449995476563e-02 -8.929534527239116337e-02 -9.129606382325254621e-02 -9.345670970386428522e-02 -9.562771006626191728e-02 -9.776995191828601051e-02 -9.983477457554210122e-02 -1.016062969433436797e-01 -1.028710359051200202e-01 -1.034312505039059610e-01 -1.031611181127308208e-01 -1.019575443972874640e-01 -9.969414241149933409e-02 -9.650137346458201315e-02 -9.256033503159771803e-02 -8.793196494300931088e-02 -8.266097813374528869e-02 -7.677999376020169797e-02 -7.040980926525766681e-02 -6.377679759195917231e-02 -5.705713273365189964e-02 -5.043351750160158381e-02 -4.428479978854587412e-02 -3.910137157063254404e-02 -3.507629178626353594e-02 -3.232630599088028717e-02 -3.098980161518493162e-02 -3.114701426754932362e-02 -3.291503063962542691e-02 -3.618960110486629800e-02 -4.076360881660666402e-02 -4.629968906679021723e-02 -5.242810279623660169e-02 -5.889766941132761752e-02 -6.539940667355988169e-02 -7.155555915669288558e-02 -7.712299403031468159e-02 -8.207939585476579925e-02 -8.638648972761889255e-02 -8.979883814373397499e-02 -9.205075317015710967e-02 -9.304042808626916683e-02 -9.284672932682047630e-02 -9.153000371180067263e-02 -8.914035585903429260e-02 -8.573403091475463589e-02 -8.152229091912441272e-02 -7.695604259147281745e-02 -7.231359391809098758e-02 -6.767068384704542916e-02 -6.313785352970739673e-02 -5.900431998311408271e-02 -5.533680705485333196e-02 -5.214707081261465982e-02 -4.963808916078164130e-02 -4.801775735987586641e-02 -4.744653826699492261e-02 -4.790723521000934265e-02 -4.928785754813855974e-02 -5.140028347277678100e-02 -5.410019044801955140e-02 -5.720022860955485677e-02 -6.042032575182094273e-02 -6.368706553729013009e-02 -6.689182426321853281e-02 -6.985571708656794498e-02 -7.257319243247091489e-02 -7.509939866747578074e-02 -7.750880838243300042e-02 -7.986820156632870593e-02 -8.226575427162707843e-02 -8.483962012168964895e-02 -8.766224157800779626e-02 -9.064211339253198940e-02 -9.372097798707890171e-02 -9.693749008580050674e-02 -1.002756186245038900e-01 -1.036744122179546201e-01 -1.071362947753400907e-01 -1.106917686859475169e-01 -1.143346746586934304e-01 -1.178978540587646701e-01 -1.211497395718900694e-01 -1.238800753861969139e-01 -1.260653917246300770e-01 -1.277782417014238781e-01 -1.290343177675677411e-01 -1.300032962642946321e-01 -1.308251919198183955e-01 -1.315149019795403273e-01 -1.320333282619050030e-01 -1.323584913587333156e-01 -1.324487520714094646e-01 -1.323603673957093052e-01 -1.322447403072634642e-01 -1.321680899701553613e-01 -1.321754818210181814e-01 -1.323140001203415017e-01 -1.327422218490535710e-01 -1.336458046473010808e-01 -1.351058572511490419e-01 -1.370986956502238119e-01 -1.394914685523499509e-01 -1.422526461628038086e-01 -1.453958194925467073e-01 -1.487297814754437730e-01 -1.519663399953035676e-01 -1.549077862879393030e-01 -1.574583051847461002e-01 -1.595570038506501642e-01 -1.611170959826466742e-01 -1.620947113810910500e-01 -1.626018827210164719e-01 -1.627402318617766075e-01 -1.625476440934606470e-01 -1.619234240594671359e-01 -1.607298009274403527e-01 -1.590110266076815715e-01 -1.567833287751969895e-01 -1.540751501834870252e-01 -1.510981044538254325e-01 -1.481633411193918337e-01 -1.455576790753328464e-01 -1.433890875921006447e-01 -1.416338888552005626e-01 -1.401577450056242236e-01 -1.387570743600699263e-01 -1.374097931876658019e-01 -1.362374590596557578e-01 -1.352923484616086747e-01 -1.347252597987680378e-01 -1.347496380144550254e-01 -1.352614318694629059e-01 -1.360682970676479198e-01 -1.371515994745175215e-01 -1.385472478952664566e-01 -1.403192931874636118e-01 -1.424848965144998314e-01 -1.448883805690275861e-01 -1.473433778944680528e-01 -1.497776342183419762e-01 -1.521641801154347551e-01 -1.544208150128880130e-01 -1.564797000182043818e-01 -1.583121526843236926e-01 -1.600222638533688457e-01 -1.617579381450846288e-01 -1.634689513207984723e-01 -1.650319681363492663e-01 -1.663930833550054667e-01 -1.675107817150033873e-01 -1.682668556388841885e-01 -1.685454378282538468e-01 -1.682483206152328437e-01 -1.673349131106337540e-01 -1.658579103669559907e-01 -1.638228049182910429e-01 -1.612989347129980822e-01 -1.583617332155758672e-01 -1.550649394754825272e-01 -1.514474807262926603e-01 -1.474844856118342207e-01 -1.432576729724208964e-01 -1.389370106212007017e-01 -1.347426209521430662e-01 -1.309654957981136181e-01 -1.278177686401487101e-01 -1.253855379815528859e-01 -1.237812483956226423e-01 -1.230829808665799413e-01 -1.232291463236644125e-01 -1.243048012017149151e-01 -1.264649740138682477e-01 -1.297117214419703790e-01 -1.339857572439621669e-01 -1.391188639127735882e-01 -1.449593592247978846e-01 -1.514237411433490277e-01 -1.584141229284703467e-01 -1.658557532171410498e-01 -1.736043735325198678e-01 -1.814507405072321999e-01 -1.892188796662936934e-01 -1.966650665035902246e-01 -2.034856531933227630e-01 -2.094603570257533853e-01 -2.144617276150232732e-01 -2.184443415895745699e-01 -2.213371960738532429e-01 -2.231061435585581787e-01 -2.238507855073917641e-01 -2.236819362293605007e-01 -2.227183295242459449e-01 -2.211059814592540862e-01 -2.189518450402706262e-01 -2.163371539760917395e-01 -2.133861801043705209e-01 -2.101333720641841707e-01 -2.065924510332134978e-01 -2.028960822118685836e-01 -1.992050406721662947e-01 -1.957346669384319726e-01 -1.926750148413899077e-01 -1.900675197398002114e-01 -1.878431379369093490e-01 -1.859114646610561528e-01 -1.842931667825100928e-01 -1.830391396332521348e-01 -1.821382331191825354e-01 -1.815615927128663987e-01 -1.812144010277693396e-01 -1.809954191024584769e-01 -1.809278814424513937e-01 -1.810755753983749883e-01 -1.814702986344677860e-01 -1.820460870941377762e-01 -1.826511138756670982e-01 -1.832016927935344042e-01 -1.836061056036342731e-01 -1.837880181605971164e-01 -1.838593566778284616e-01 -1.839694746694018612e-01 -1.842403269460868853e-01 -1.847808409448306044e-01 -1.855827090096948129e-01 -1.866422915978984132e-01 -1.879898157005741033e-01 -1.896198219309353783e-01 -1.914360560680844481e-01 -1.933103238555993753e-01 -1.951702359837097778e-01 -1.969636635884032538e-01 -1.986610031752335526e-01 -2.002827152991069337e-01 -2.019015931056311330e-01 -2.035269339171002223e-01 -2.052649248803325444e-01 -2.071651530391749596e-01 -2.091112751547590798e-01 -2.110002131694148908e-01 -2.127183352134378036e-01 -2.141856505748352957e-01 -2.153458368928554967e-01 -2.162305830645573634e-01 -2.168796870385609477e-01 -2.172237327777915561e-01 -2.172558099777640306e-01 -2.169591968983350938e-01 -2.162519552711123783e-01 -2.150985575924314330e-01 -2.135428731706840721e-01 -2.115751989314156312e-01 -2.091502879384652402e-01 -2.062680629094873486e-01 -2.029500742387706225e-01 -1.993839678598478271e-01 -1.957473794730548999e-01 -1.921381182453817948e-01 -1.886153494902744754e-01 -1.851156598620661842e-01 -1.815351207171499170e-01 -1.778510424431931913e-01 -1.741457490549696840e-01 -1.705119337151378700e-01 -1.670542498836667666e-01 -1.638065668214710169e-01 -1.607529024163490139e-01 -1.579889904348317775e-01 -1.555540146655182976e-01 -1.534166060607042859e-01 -1.515422117228212018e-01 -1.499733999326549327e-01 -1.486753560590636236e-01 -1.475005037301818089e-01 -1.464140505060864961e-01 -1.453792006189389696e-01 -1.444149571409896748e-01 -1.436099574606772566e-01 -1.430121616473851998e-01 -1.425778037607555448e-01 -1.422606857943489178e-01 -1.420819952843973555e-01 -1.419678210274303298e-01 -1.418758329797515372e-01 -1.418141983688618046e-01 -1.416344429896453927e-01 -1.413016328628853013e-01 -1.409892851482166809e-01 -1.408846664461335108e-01 -1.410050252376630064e-01 -1.413119717377355755e-01 -1.417858541838487307e-01 -1.422986885848935845e-01 -1.427579621178088898e-01 -1.430478315502015652e-01 -1.430684339070176225e-01 -1.427113045117961165e-01 -1.418733289571348644e-01 -1.405146595671716014e-01 -1.386333344773425236e-01 -1.361716642550751533e-01 -1.330193164985586374e-01 -1.292175670393147235e-01 -1.248577833908489920e-01 -1.200254189035113578e-01 -1.148239200005623933e-01 -1.092401422004167927e-01 -1.031559108401028518e-01 -9.657306319919478632e-02 -8.963035853056926239e-02 -8.244577860624426047e-02 -7.519268698064894563e-02 -6.809120481420861959e-02 -6.126603442943086980e-02 -5.471395161654400707e-02 -4.830787168591074709e-02 -4.188304182535795145e-02 -3.540520887735098404e-02 -2.900835391417349793e-02 -2.282951109621400923e-02 -1.696036352008787815e-02 -1.145968426287202920e-02 -6.367287264832939553e-03 -1.711585186491123168e-03 2.533552428883222452e-03 6.486440913135686423e-03 1.024863613963897420e-02 1.397435740465613994e-02 1.782376403287585023e-02 2.178342165188374563e-02 2.585673212852217587e-02 3.008296993617610646e-02 3.452218280308727572e-02 3.932064047386603367e-02 4.463473995993846172e-02 5.045427917855987987e-02 5.658399448194953441e-02 6.287230934450498132e-02 6.928401039654673299e-02 7.584106275931824792e-02 8.258702078992226359e-02 8.971850707877437880e-02 9.753824335987319738e-02 1.063627596324128455e-01 1.164142075113464708e-01 1.277142895024855340e-01 1.402352691488898961e-01 1.541379294441612147e-01 1.697612709968921163e-01 1.873354592166837085e-01 2.070865435272231936e-01 2.292508517993512296e-01 2.537937755130870721e-01 2.804216257875327689e-01 3.089289054882915497e-01 3.392732325694963191e-01 3.713100324995647905e-01 4.048225972103984827e-01 4.396098501781517398e-01 4.754569283422808712e-01 5.121052421260724463e-01 5.492049952447332073e-01 5.863044088767666029e-01 6.227743719577700787e-01 6.580691678306830328e-01 6.919578541188824428e-01 7.242951044665277838e-01 7.551669993572066586e-01 7.850315027213695673e-01 8.141688674793835512e-01 8.424689102678478703e-01 8.699818056291030999e-01 8.970179307184977802e-01 9.238588995433238971e-01 9.504705384961488202e-01 9.769127245669069204e-01 1.003243362762192836e+00 1.029101250699680614e+00 1.054028214134708152e+00 1.077634817072065765e+00 1.099630787103087037e+00 1.119483772092810359e+00 1.136781804416697517e+00 1.151257625852180277e+00 1.162754129542620474e+00 1.171077773442423586e+00 1.175878494257492468e+00 1.176900903953359556e+00 1.173300116462236531e+00 1.164189984214862639e+00 1.149187338992543106e+00 1.127784715206944899e+00 1.100166627375918971e+00 1.066516724912365710e+00 1.026382458143991316e+00 9.796717137727636304e-01 9.267325667003957212e-01 8.683308973728932623e-01 8.054781736539556869e-01 7.392170176344249333e-01 6.705335397560013844e-01 5.997462696014355110e-01 5.274995860820255178e-01 4.550007487474992396e-01 3.831356131302592893e-01 3.125934571064126755e-01 2.437295775767336914e-01 1.764984603788831707e-01 1.110139581187606916e-01 4.778741931709110102e-02 -1.294092483567703400e-02 -7.133220790519943788e-02 -1.275522564778454881e-01 -1.814003022482651994e-01 -2.325416046195583619e-01 -2.810393995339712792e-01 -3.274053192828819125e-01 -3.721080521779721040e-01 -4.155021647002363760e-01 -4.582240693216466654e-01 -5.007499327063847927e-01 -5.435717078554812565e-01 -5.877416276990421462e-01 -6.344743052612947798e-01 -6.849185771218575525e-01 -7.398887510716065652e-01 -7.999082833058196451e-01 -8.640607136148683587e-01 -9.312310635540855808e-01 -1.001051036155805152e+00 -1.072297360275921152e+00 -1.144167139815079226e+00 -1.215966811176231621e+00 -1.286371572164050736e+00 -1.354256144951413665e+00 -1.418629066575872955e+00 -1.478920765848947827e+00 -1.535080467714454500e+00 -1.587053823886402260e+00 -1.634317950245115725e+00 -1.675729149548217611e+00 -1.710336078490740430e+00 -1.737717086630889751e+00 -1.757699836277963223e+00 -1.770079361248545258e+00 -1.774728611304810855e+00 -1.771799553631733470e+00 -1.761356044670223442e+00 -1.743487351034297195e+00 -1.718615566968450858e+00 -1.687207871004189785e+00 -1.650049166431045711e+00 -1.608245666313700140e+00 -1.563058602904972449e+00 -1.515416159972164722e+00 -1.465405440172906637e+00 -1.413246115127038571e+00 -1.359539281759528873e+00 -1.304751756270754015e+00 -1.249475512513681164e+00 -1.194491266115217387e+00 -1.139781961104807229e+00 -1.085173759042057595e+00 -1.030610798447386234e+00 -9.760989706984162240e-01 -9.218107708204553719e-01 -8.684125938659169597e-01 -8.166631732556044465e-01 -7.668772444781869480e-01 -7.195291981951476012e-01 -6.750638102096830906e-01 -6.338740144023203849e-01 -5.962258473374527634e-01 -5.621346740304761225e-01 -5.316087274105232297e-01 -5.045011413529394417e-01 -4.803970181467300260e-01 -4.588904441586297289e-01 -4.397190686551186167e-01 -4.224809878478585357e-01 -4.069627619288950227e-01 -3.930992810419638994e-01 -3.805523375012156428e-01 -3.691011707738349745e-01 -3.586041535794177726e-01 -3.487239797722283541e-01 -3.393983822187986443e-01 -3.308752696014026218e-01 -3.231442453564135620e-01 -3.162705466112578079e-01 -3.102176401639105130e-01 -3.047249670899073171e-01 -2.996542792628400509e-01 -2.949584456563332235e-01 -2.907264190885073263e-01 -2.870209753555618692e-01 -2.837670385142418428e-01 -2.809371407257751363e-01 -2.783018366531731513e-01 -2.756414564350777585e-01 -2.730525490520324117e-01 -2.704731146081268967e-01 -2.678019507758270246e-01 -2.650237838668715873e-01 -2.621433139897599851e-01 -2.591808610866863649e-01 -2.559986357004218060e-01 -2.524438915174411213e-01 -2.485428135546136619e-01 -2.443703845729023605e-01 -2.398954051004136556e-01 -2.351610391150118218e-01 -2.302789027651661879e-01 -2.253565214463936761e-01 -2.205278109300012057e-01 -2.158519793883748872e-01 -2.113797860211541757e-01 -2.072428586344504664e-01 -2.034980282519609218e-01 -2.001117640176483248e-01 -1.971460444452497185e-01 -1.946676516789478395e-01 -1.926616128217399360e-01 -1.910150301322021127e-01 -1.895900128434237220e-01 -1.883347208150698560e-01 -1.872037356249824647e-01 -1.861846798730495689e-01 -1.852523712915653264e-01 -1.843226498806626312e-01 -1.833818077848649308e-01 -1.824673766819348009e-01 -1.815206823024617944e-01 -1.804526855354038894e-01 -1.792723878520740277e-01 -1.779849018542508376e-01 -1.765940502102678056e-01 -1.751219279816757790e-01 -1.735069262772603593e-01 -1.717597089569748992e-01 -1.699644905609498657e-01 -1.681127768088169216e-01 -1.662042245231498128e-01 -1.642990888112228764e-01 -1.624844673218665825e-01 -1.608524155659119548e-01 -1.594849276065287147e-01 -1.584238937971916561e-01 -1.576152833593596758e-01 -1.570332456886960604e-01 -1.566683678434653004e-01 -1.564652472632669933e-01 -1.563454624056628828e-01 -1.562211836965259337e-01 -1.560180407701945993e-01 -1.556488543982586237e-01 -1.550224393348340057e-01 -1.541248929931428313e-01 -1.529845628413284975e-01 -1.515733851288305623e-01 -1.498933765104484561e-01 -1.479640139842141600e-01 -1.458304603720090853e-01 -1.435674950375772085e-01 -1.412048834261893648e-01 -1.387912653756088466e-01 -1.363703783336954189e-01 -1.339150528620708658e-01 -1.314141077595485929e-01 -1.288616699976773694e-01 -1.262000400508499764e-01 -1.234459627392032188e-01 -1.206907093399032793e-01 -1.180034505182380317e-01 -1.154484849438228156e-01 -1.130631833007351428e-01 -1.109001261846927627e-01 -1.090313355106093951e-01 -1.074436700493918428e-01 -1.060968924529838431e-01 -1.049583455185516406e-01 -1.039880435227297922e-01 -1.031734891960233297e-01 -1.024515647523015077e-01 -1.017612806236282003e-01 -1.011150770420252282e-01 -1.005277005200461982e-01 -9.999156251747419455e-02 -9.946627290274086264e-02 -9.897923417185788830e-02 -9.863648039355922548e-02 -9.849540892690653027e-02 -9.854833460941976597e-02 -9.875916010198934614e-02 -9.906843115076248429e-02 -9.940947712520681323e-02 -9.970398158191499938e-02 -9.987250919156326345e-02 -9.987649411177206005e-02 -9.967271519583745243e-02 -9.922082887955446795e-02 -9.852725392112311742e-02 -9.759526211691479936e-02 -9.641933596904475601e-02 -9.500267858325962822e-02 -9.334263438668971569e-02 -9.146219830306732967e-02 -8.937919803387237017e-02 -8.715103995829599770e-02 -8.486644963663329821e-02 -8.256126444920204588e-02 -8.024154651564982532e-02 -7.791176365961879902e-02 -7.558988725667913078e-02 -7.332571697785726650e-02 -7.119724705099864104e-02 -6.928290844959013317e-02 -6.762757002664963879e-02 -6.624907376537068904e-02 -6.519986172672442848e-02 -6.448322334698157465e-02 -6.410475051149214232e-02 -6.408463257732983920e-02 -6.440404944893333983e-02 -6.504062633929534598e-02 -6.594836580128154990e-02 -6.709713784311105433e-02 -6.849322785108023781e-02 -7.010151010417148276e-02 -7.179998053728334217e-02 -7.348340852023188541e-02 -7.507534459531751969e-02 -7.651606835215264690e-02 -7.782575667157705379e-02 -7.904188065241343764e-02 -8.017628512727063839e-02 -8.124169068100846325e-02 -8.219352353848614900e-02 -8.296569732023305332e-02 -8.352949331102191288e-02 -8.386715412431233752e-02 -8.395327455087679691e-02 -8.377165716473984614e-02 -8.329953481133647863e-02 -8.255703157980293083e-02 -8.161131746155787792e-02 -8.050724728724752144e-02 -7.923382679423987551e-02 -7.776377981292227626e-02 -7.613429349237933741e-02 -7.436051763538754911e-02 -7.241166237679140527e-02 -7.030360089765674836e-02 -6.805736938112058598e-02 -6.568449913060619982e-02 -6.322010267967131947e-02 -6.069407320662385807e-02 -5.810083949404539622e-02 -5.543529677441279280e-02 -5.274655902562280091e-02 -5.007795247297214258e-02 -4.747342812703387455e-02 -4.498198203627155889e-02 -4.260863411283309643e-02 -4.031758848347368612e-02 -3.808614352824037097e-02 -3.592838446300196387e-02 -3.386580179049136774e-02 -3.196750045148882141e-02 -3.031595757635034347e-02 -2.897255496498293142e-02 -2.797265952553481747e-02 -2.729422927117385045e-02 -2.691576262216766047e-02 -2.680481536074386453e-02 -2.689777717055421777e-02 -2.718849882911753349e-02 -2.768315429129781027e-02 -2.833599635223084390e-02 -2.908620302064063301e-02 -2.983504038225574112e-02 -3.045834080315704129e-02 -3.091046619481293764e-02 -3.116328495742792803e-02 -3.115776260991202223e-02 -3.089093807928109531e-02 -3.039403703424799902e-02 -2.970432537724696648e-02 -2.882787562778468815e-02 -2.778575010102914827e-02 -2.666145286138376508e-02 -2.551539758443495745e-02 -2.435703305361288859e-02 -2.320775343299502289e-02 -2.206988956531137289e-02 -2.095606684371524239e-02 -1.994288025209591322e-02 -1.908058092906672262e-02 -1.840381371098410990e-02 -1.788971236290645000e-02 -1.748684278364972741e-02 -1.718643197536107864e-02 -1.694142805706472937e-02 -1.676299799016882711e-02 -1.665517772470851213e-02 -1.649414059757418893e-02 -1.615088254823102490e-02 -1.550135536564865510e-02 -1.444137918727293399e-02 -1.289836996256452616e-02 -1.082688578943110692e-02 -8.235805716429098894e-03 -5.136016136084844974e-03 -1.576974968229457631e-03 2.356867261569085305e-03 6.632919202347782768e-03 1.118400508451793639e-02 1.590995373371281371e-02 2.074922472774918744e-02 2.557470005569761548e-02 3.023228679059886820e-02 3.463563810373250507e-02 3.871161214411059787e-02 4.237893298776702206e-02 4.558588295282702679e-02 4.829835074693780012e-02 5.049194615500565003e-02 5.216187375072450783e-02 5.328695626974069149e-02 5.384867858371144428e-02 5.387530396580402642e-02 5.346729263444643249e-02 5.277348448489405791e-02 5.188933596767436596e-02 5.086982994595540958e-02 4.976114771486195298e-02 4.864044819581071766e-02 4.760965876874592023e-02 4.672252972226057649e-02 4.603288831058810482e-02 4.558922491326013182e-02 4.534741529730932502e-02 4.532627633459468397e-02 4.560876302790756176e-02 4.618328449615936165e-02 4.701026397932606127e-02 4.805677659362723314e-02 4.931587903826479408e-02 5.075273964630186430e-02 5.231854166881574203e-02 5.397388839585964826e-02 5.569294610256701056e-02 5.747777459702684694e-02 5.930440622432692210e-02 6.110692495568911115e-02 6.281789587407693443e-02 6.437488975953181702e-02 6.574058018255836411e-02 6.691400960919156871e-02 6.789721665575777776e-02 6.865723570358923944e-02 6.911142276330078937e-02 6.921742244402712130e-02 6.896281550841869279e-02 6.836399756991375087e-02 6.744336878315519701e-02 6.621673146357562323e-02 6.477649679798001825e-02 6.324870016735349709e-02 6.167744882480038354e-02 6.000078638359767486e-02 5.816524119354204991e-02 5.621983734503414876e-02 5.422889642902043589e-02 5.227291915456946936e-02 5.039969492751036895e-02 4.859489037783459170e-02 4.687627894116791483e-02 4.525490946707854539e-02 4.375519619947779160e-02 4.242920477658346234e-02 4.131499290679648689e-02 4.042093810044913166e-02 3.972231811523638245e-02 3.924314111769183072e-02 3.899758695823088428e-02 3.888573458597042315e-02 3.884972593917807721e-02 3.889527509368674585e-02 3.901199737562564829e-02 3.915349597182241764e-02 3.927854413513071075e-02 3.935291654532802053e-02 3.929002809735140933e-02 3.909446403207125081e-02 3.882616385374308005e-02 3.847501639104485005e-02 3.801417112092796147e-02 3.740707111664873935e-02 3.666570404504206765e-02 3.586133707207775356e-02 3.506534900371929137e-02 3.434113965350665820e-02 3.371971181187044531e-02 3.326039307160544301e-02 3.305334945638661870e-02 3.312652301555139150e-02 3.346592308811657812e-02 3.407607716060310349e-02 3.492243111883566037e-02 3.591717213690863442e-02 3.694181414226065802e-02 3.792608064936986434e-02 3.884931888350039164e-02 3.968880637624332131e-02 4.045628579882016435e-02 4.109937511568519108e-02 4.156314239114557163e-02 4.185143854704734961e-02 4.199834116303163140e-02 4.199701115047513311e-02 4.173737238558537094e-02 4.118864144436336361e-02 4.036545043553378675e-02 3.927586379729156724e-02 3.798071353764847363e-02 3.648822514723225330e-02 3.481222342565112871e-02 3.303730387987534323e-02 3.123448889281308857e-02 2.942244669141602306e-02 2.761849357174983935e-02 2.595226538906195146e-02 2.448576985956828558e-02 2.317991925734019798e-02 2.203218967302842182e-02 2.105368167944274976e-02 2.023633634868667736e-02 1.957480390948282065e-02 1.910083526149626565e-02 1.878707178073795586e-02 1.854261981537084353e-02 1.823276389697500374e-02 1.776106910181275700e-02 1.707224867717392972e-02 1.611853157385985738e-02 1.487530361048164385e-02 1.332578730273641099e-02 1.150241555367454739e-02 9.480945682270067870e-03 7.322909048325103309e-03 5.070497398145903598e-03 2.782231287921173475e-03 5.482701695085383979e-04 -1.536939369510375176e-03 -3.335868335791273339e-03 -4.737664345276000437e-03 -5.723554898362177672e-03 -6.291214843802408856e-03 -6.454751594122566140e-03 -6.194598257638875456e-03 -5.496232848984391670e-03 -4.421708159818778759e-03 -3.057880885811628275e-03 -1.460072530047995488e-03 3.592796429011922438e-04 2.339440373078139918e-03 4.370466549708054184e-03 6.365020225354480615e-03 8.285144219726040676e-03 1.017655545949596937e-02 1.200406478373467270e-02 1.366640031588450127e-02 1.510391313308054144e-02 1.623370080889900355e-02 1.702464687006569055e-02 1.750999234832225498e-02 1.768689422644561041e-02 1.756055252263023087e-02 1.717067484449859988e-02 1.658039042242966110e-02 1.591329478272761333e-02 1.525308029073859165e-02 1.459209086417471296e-02 1.387600177969326026e-02 1.306171721738511732e-02 1.216804929288176247e-02 1.125568451123546906e-02 1.036612437565873589e-02 9.537021710661569215e-03 8.807208099506663723e-03 8.197222265848742861e-03 7.732650678621754044e-03 7.419187077914821994e-03 7.254610921638033130e-03 7.247159747008313259e-03 7.420602551782426275e-03 7.810104106259851617e-03 8.465431720922822131e-03 9.406327104845773474e-03 1.059219675198679565e-02 1.198709239690578555e-02 1.357431684694688535e-02 1.532120035614901836e-02 1.716647353010620700e-02 1.907798078372915582e-02 2.103071287650047638e-02 2.300089433082081608e-02 2.498058731418478090e-02 2.687789228757631044e-02 2.856460672346088428e-02 3.000956493254747573e-02 3.124925323533906882e-02 3.231237624087983373e-02 3.320278103052544394e-02 3.388584802872480345e-02 3.431145864848415133e-02 3.448534091505273819e-02 3.443290109453849696e-02 3.414569612009660943e-02 3.362054389016861516e-02 3.287032762507480221e-02 3.196493914997411423e-02 3.099560268935151741e-02 3.003404936302086006e-02 2.914073813561437326e-02 2.837002920156046076e-02 2.778080685987056875e-02 2.740942208489095117e-02 2.727116250128612529e-02 2.735902233615922219e-02 2.765961933845858742e-02 2.815535241722345525e-02 2.877473525377097566e-02 2.944304476711389132e-02 3.012549232276641106e-02 3.076561006746450846e-02 3.131349786832480359e-02 3.175864825362297722e-02 3.207647923467319556e-02 3.223717245286828598e-02 3.222055334953310979e-02 3.203615932448981157e-02 3.172131675470782342e-02 3.126974897526701991e-02 3.068130470588504785e-02 2.997480006807551334e-02 2.918789481836295968e-02 2.839812390806841294e-02 2.771280838966274154e-02 2.719606663831512089e-02 2.682593362206597831e-02 2.660172542844483137e-02 2.652863124967607192e-02 2.663520332618614025e-02 2.697098598635275929e-02 2.747721658236942921e-02 2.808229961376701445e-02 2.877706385768489736e-02 2.955317388482643637e-02 3.036582363418772676e-02 3.112737184095682938e-02 3.179205504182073400e-02 3.233863949635899099e-02 3.272212118519811364e-02 3.289112664804161312e-02 3.282342557926934412e-02 3.254948480147084461e-02 3.208680054415410238e-02 3.143288962384487711e-02 3.059427792355283449e-02 2.958522661599752648e-02 2.843312964154643199e-02 2.716191250389912715e-02 2.579201741263652606e-02 2.437914633199304154e-02 2.297259754800462170e-02 2.160426686166465327e-02 2.032506093400829675e-02 1.914881396083207774e-02 1.806772813636470590e-02 1.710681906477887898e-02 1.629078307473081494e-02 1.564881542393189995e-02 1.522792390768884334e-02 1.504807984485424625e-02 1.508272252408170665e-02 1.530420892998812440e-02 1.569326623993964887e-02 1.623056209387924512e-02 1.688423628171263624e-02 1.761183340484075849e-02 1.837329482216730828e-02 1.909947435288109410e-02 1.975000106041579009e-02 2.033362209785927882e-02 2.086438720420407539e-02 2.135585512595585683e-02 2.179547495509457852e-02 2.219414347236305096e-02 2.256738414609909052e-02 2.289813746096552860e-02 2.318828640342612823e-02 2.345656113114526556e-02 2.370904663571438489e-02 2.393256218915171263e-02 2.412198039735318975e-02 2.426332984973733967e-02 2.430897021245352271e-02 2.423556990541515799e-02 2.405553965511441142e-02 2.379740793746783559e-02 2.350160009057872604e-02 2.323836268964900309e-02 2.306678935493654617e-02 2.297612601867177196e-02 2.295104725078496444e-02 2.298940931516272809e-02 2.312224615816624654e-02 2.342986192587848474e-02 2.393043816168075391e-02 2.459031074045765417e-02 2.538103428443094778e-02 2.627174527899278286e-02 2.722086549860743693e-02 2.816228858253285589e-02 2.904711371858284194e-02 2.983383018213463592e-02 3.046198606342289533e-02 3.091042073095234474e-02 3.118904124436686423e-02 3.131035841210089155e-02 3.128619013799637666e-02 3.113067235458723270e-02 3.088239087864143653e-02 3.053096352062645985e-02 3.003940811582910334e-02 2.941438975412315540e-02 2.865793174049573178e-02 2.776706447147108889e-02 2.674009750516117764e-02 2.558022882301212025e-02 2.430695355835442786e-02 2.298334099250016332e-02 2.168467259739809486e-02 2.043162049339921488e-02 1.925007513897187758e-02 1.820647771132162182e-02 1.734289371808135985e-02 1.669486948154205383e-02 1.630530963613911408e-02 1.618476106155733799e-02 1.628138684385115748e-02 1.651091880178442300e-02 1.684888376348430902e-02 1.729357059310281455e-02 1.784785699417207674e-02 1.850909398882892576e-02 1.922145756981387746e-02 1.996071404099441018e-02 2.073067483273598535e-02 2.151356739307230120e-02 2.228987559261285181e-02 2.304723072760946762e-02 2.376735597896282789e-02 2.441553589700979840e-02 2.497622756740608754e-02 2.543267311818936394e-02 2.577386948479922293e-02 2.601828776987792982e-02 2.618114899276313343e-02 2.626548492442029592e-02 2.627561839650626938e-02 2.619763039054773257e-02 2.603199361078740309e-02 2.579905682167869113e-02 2.549878105293047065e-02 2.513878396383969691e-02 2.475284043843050535e-02 2.438712770457333867e-02 2.406047480220749324e-02 2.376854588826115069e-02 2.348496154119816132e-02 2.317197968577580300e-02 2.282317047297347315e-02 2.245464479494214266e-02 2.209267269809545714e-02 2.176464277371478739e-02 2.148032140549181040e-02 2.124543523657251506e-02 2.107274316159351082e-02 2.097002775203409344e-02 2.094573638639461374e-02 2.099641819602588930e-02 2.110388142922252352e-02 2.123542869156754692e-02 2.135038761991595729e-02 2.142733146604262895e-02 2.145191592806742348e-02 2.140917056679925504e-02 2.129832230269020424e-02 2.110916081809223813e-02 2.083362783556005557e-02 2.048727850463436320e-02 2.008883047604375499e-02 1.965228249568228697e-02 1.922236405671971099e-02 1.883733257558040802e-02 1.847159283647420436e-02 1.807120158242642854e-02 1.760212566026896422e-02 1.703070511305873613e-02 1.634528561688041587e-02 1.558875301324658992e-02 1.480294683236705981e-02 1.401899757305013518e-02 1.325326114567127074e-02 1.251995937663973740e-02 1.182849684325846737e-02 1.119757674716323308e-02 1.065539510931399515e-02 1.023139044913192776e-02 9.964234671293601200e-03 9.883352255013688747e-03 1.001040239480988081e-02 1.033775334902237684e-02 1.082382561999557097e-02 1.142072243195192509e-02 1.208459357971458127e-02 1.277532807502332682e-02 1.348166979679541778e-02 1.419724227256157455e-02 1.491153685841888413e-02 1.562112819269303142e-02 1.631936729052015783e-02 1.700959019750578408e-02 1.768830368106367665e-02 1.832508947163133742e-02 1.889092207172482496e-02 1.937393690776000044e-02 1.977624470324612985e-02 2.010018578289694130e-02 2.035574457900080417e-02 2.054424098591743630e-02 2.063454602443567237e-02 2.059683024739117005e-02 2.041266525873342702e-02 2.008485680975801574e-02 1.962990643048341186e-02 1.907817154545498120e-02 1.847771128639427718e-02 1.785213001642431060e-02 1.719882518633321367e-02 1.651776286772517130e-02 1.582306590399573318e-02 1.513336185474136245e-02 1.445852703848300898e-02 1.381501248527249037e-02 1.322311766291406690e-02 1.269113225946682036e-02 1.220118984448752796e-02 1.172969212343565396e-02 1.126524855334285792e-02 1.080209288968071030e-02 1.032430420654310843e-02 9.830078444463024451e-03 9.334961995789538627e-03 8.851212268230624139e-03 8.394846245217741157e-03 7.947148266751857815e-03 7.503051388630941829e-03 7.082166989452494746e-03 6.687131745887799246e-03 6.329753108910630109e-03 6.014014980101381816e-03 5.738822334749288379e-03 5.494090477248156010e-03 5.275195415498508747e-03 5.079929606083598628e-03 4.881449616924693133e-03 4.651132156872426170e-03 4.360607444911471231e-03 4.005453815621109678e-03 3.617488155795746830e-03 3.212213525492872528e-03 2.793836682294820097e-03 2.383778869032176975e-03 1.998373118054657966e-03 1.633044681876714976e-03 1.269831391787913004e-03 9.037184974306751786e-04 5.434556302134930248e-04 1.992970398027973694e-04 -1.243956960715153861e-04 -4.200995543728503097e-04 -6.821324602693148564e-04 -9.154002253518183935e-04 -1.117515465658347517e-03 -1.275483087140926635e-03 -1.398061738157517237e-03 -1.498887295146019132e-03 -1.583311164729658306e-03 -1.671115750011865691e-03 -1.752119403590988870e-03 -1.812115605879862984e-03 -1.854716685339545274e-03 -1.871779444499669775e-03 -1.863157220168039450e-03 -1.831571650523996586e-03 -1.791239882165875964e-03 -1.770808188446932989e-03 -1.786650498486737869e-03 -1.837711899893769429e-03 -1.916750280241754116e-03 -2.024540423936516988e-03 -2.150065289411964061e-03 -2.274872112389649936e-03 -2.388039472398669014e-03 -2.478999711021989943e-03 -2.535198876990934526e-03 -2.551412779616847940e-03 -2.554323615000383789e-03 -2.574026040877968637e-03 -2.617358649996113108e-03 -2.669471873457040720e-03 -2.724070635027420716e-03 -2.782342627658669111e-03 -2.833321455209237682e-03 -2.869771752081332668e-03 -2.893215369563360145e-03 -2.933979434748597553e-03 -3.022033481376714022e-03 -3.167059975668354982e-03 -3.378992060860490625e-03 -3.670874536766290455e-03 -4.038274344098844587e-03 -4.474066456799294204e-03 -4.973316658586516247e-03 -5.490904035972986319e-03 -5.999248143289142264e-03 -6.499024841592304473e-03 -6.979768981824315335e-03 -7.435495574190125433e-03 -7.869912752804193723e-03 -8.296230930513504714e-03 -8.724323475839857941e-03 -9.141168957923223246e-03 -9.525793524369368520e-03 -9.858167507304928245e-03 -1.011708887675047928e-02 -1.028758083854382568e-02 -1.037498183067348846e-02 -1.038642297651064424e-02 -1.030747515910314382e-02 -1.012867933153500585e-02 -9.867031905926556060e-03 -9.546231294878930809e-03 -9.180155139647041065e-03 -8.787515242780201408e-03 -8.390739045835312465e-03 -7.990712792261371600e-03 -7.597639080576923387e-03 -7.241497613033717924e-03 -6.954122245293078465e-03 -6.770033047551454047e-03 -6.711620189895492299e-03 -6.781814595475460332e-03 -6.970032528083627311e-03 -7.289543498006071168e-03 -7.730218922572822463e-03 -8.255067304061024236e-03 -8.845742332643831071e-03 -9.475344961173864586e-03 -1.010292121335188212e-02 -1.069574280601610222e-02 -1.123129075292388611e-02 -1.169483669126022106e-02 -1.208885392358485800e-02 -1.241615327600733253e-02 -1.267034057739781922e-02 -1.284818949993815802e-02 -1.296301169249597894e-02 -1.304377531245647093e-02 -1.309435295903500426e-02 -1.311764537263758468e-02 -1.313882965627856218e-02 -1.316627858664019303e-02 -1.320788797551787283e-02 -1.327003313127664112e-02 -1.335639890398612056e-02 -1.347115576688654934e-02 -1.362075962362221601e-02 -1.383079794373277133e-02 -1.411985148604818184e-02 -1.449595504369458228e-02 -1.495873562844028150e-02 -1.549127224182261439e-02 -1.607472830879633566e-02 -1.668802984649137011e-02 -1.732012789995775875e-02 -1.795983239668147088e-02 -1.858626640926222540e-02 -1.919240757568195857e-02 -1.977349671734949035e-02 -2.030134187671812918e-02 -2.076536748460329831e-02 -2.117454365320664209e-02 -2.149920207666771235e-02 -2.172305694170896875e-02 -2.185016032399961228e-02 -2.186357343206979734e-02 -2.175282620912466491e-02 -2.152429948749712621e-02 -2.119228928494045622e-02 -2.078341752082751154e-02 -2.032643733437979050e-02 -1.984173005437676884e-02 -1.934856476778868892e-02 -1.887099937445214579e-02 -1.843837092592572405e-02 -1.806070425586842401e-02 -1.772647125008529334e-02 -1.743077587313236060e-02 -1.717083780238952417e-02 -1.694866237786253615e-02 -1.677688514827577193e-02 -1.664878241051297864e-02 -1.656518339952896268e-02 -1.653343594879409448e-02 -1.655014358685354126e-02 -1.660170372621046567e-02 -1.666324686073993033e-02 -1.673040669421893903e-02 -1.680058819243149953e-02 -1.685017132377701621e-02 -1.686750015128280281e-02 -1.686899946385547397e-02 -1.687509496406087647e-02 -1.690077412150507025e-02 -1.695840168734970288e-02 -1.705337284861046382e-02 -1.717010146342075674e-02 -1.729339553054122861e-02 -1.742641887355774952e-02 -1.755412811523185748e-02 -1.765908833165046390e-02 -1.775433960822939486e-02 -1.783951980232150597e-02 -1.790373277099182800e-02 -1.794673351648648496e-02 -1.798227903850426607e-02 -1.802824519325705796e-02 -1.809491212894542844e-02 -1.818984696863788428e-02 -1.831261915206984503e-02 -1.845717037298549162e-02 -1.861538416106035473e-02 -1.878676450615628102e-02 -1.896841666278874239e-02 -1.915596618380439875e-02 -1.933612890500911730e-02 -1.949816117951724478e-02 -1.964321137845200307e-02 -1.977552026240021049e-02 -1.990503355940601710e-02 -2.005041565332550679e-02 -2.020428066484195734e-02 -2.034957957342378720e-02 -2.049819804166974971e-02 -2.067474859372725113e-02 -2.089875813270329619e-02 -2.117081483063532402e-02 -2.147440762671403228e-02 -2.180310578849095626e-02 -2.216511895778405447e-02 -2.254698730479265736e-02 -2.293190757500172469e-02 -2.330122136834308563e-02 -2.363377975352171437e-02 -2.392113417388279026e-02 -2.415338362582326870e-02 -2.431137281155311414e-02 -2.439708019418657461e-02 -2.442156966587017558e-02 -2.439128512883277297e-02 -2.430933631983481225e-02 -2.417397543972246363e-02 -2.399883697349705289e-02 -2.380350827305236644e-02 -2.359495175463371952e-02 -2.337298597866593192e-02 -2.313440942669996864e-02 -2.286396936537157462e-02 -2.255684887672168917e-02 -2.222181835647324064e-02 -2.185815264271547334e-02 -2.146827801721671453e-02 -2.106341278397927050e-02 -2.064255527827343548e-02 -2.021913691483667730e-02 -1.983141559326955655e-02 -1.950522911047059688e-02 -1.924961930451856915e-02 -1.906049611262009350e-02 -1.893241038747039973e-02 -1.887931826117145856e-02 -1.891781828469965912e-02 -1.905213964248101202e-02 -1.928508162084405578e-02 -1.962220605653744454e-02 -2.005898964969161577e-02 -2.059892355128523089e-02 -2.126343164835973673e-02 -2.205858481050404149e-02 -2.296973744915351001e-02 -2.400043252288210777e-02 -2.516398692316920011e-02 -2.644241895391698932e-02 -2.780105777707204268e-02 -2.922009354526950223e-02 -3.069835775433663733e-02 -3.221502986214253711e-02 -3.374505518076385824e-02 -3.527393783305354802e-02 -3.677812028081775542e-02 -3.823801477369858509e-02 -3.962022881778170386e-02 -4.088448533772533200e-02 -4.200713552108709115e-02 -4.297634934486038033e-02 -4.380005180190657543e-02 -4.448689339053978065e-02 -4.503954736714314150e-02 -4.546574371426528177e-02 -4.576709238233363924e-02 -4.592972519124614156e-02 -4.594445484253245615e-02 -4.582460360773545072e-02 -4.559960528811123764e-02 -4.528739861695463276e-02 -4.490295626685357477e-02 -4.445861870116967624e-02 -4.397226525269520153e-02 -4.347564371403436073e-02 -4.299676103945909711e-02 -4.257114513223685115e-02 -4.222945928354542022e-02 -4.197976830850113500e-02 -4.183642001464316085e-02 -4.182417563493204260e-02 -4.193378293419628561e-02 -4.214899896933937962e-02 -4.245183649100309209e-02 -4.282204038660766127e-02 -4.322596475641007907e-02 -4.364055184781402003e-02 -4.406824270705792662e-02 -4.451386133192944405e-02 -4.497960047430338282e-02 -4.545170325385245597e-02 -4.592096718706627223e-02 -4.639436026695650112e-02 -4.686871007746538226e-02 -4.733048264957783607e-02 -4.778130904800184653e-02 -4.825199697175974745e-02 -4.876906868129618489e-02 -4.932649830209941827e-02 -4.989171487475171224e-02 -5.042120123224728273e-02 -5.091542464713109950e-02 -5.138712155914973434e-02 -5.184566666596075041e-02 -5.231060624784979879e-02 -5.277842745598092938e-02 -5.325265616148171233e-02 -5.375465362961732996e-02 -5.428807554185285239e-02 -5.484746068775627620e-02 -5.542318534961421933e-02 -5.600867981185940481e-02 -5.660702159633618918e-02 -5.721824180745539029e-02 -5.784036094526480432e-02 -5.845709130173423751e-02 -5.902334219655445968e-02 -5.950838018929567597e-02 -5.991180658578749985e-02 -6.024685779290394477e-02 -6.054272948093922246e-02 -6.082602857831229115e-02 -6.111258298466788752e-02 -6.141570911567786201e-02 -6.174511512236363631e-02 -6.206621885302789771e-02 -6.236530183768108915e-02 -6.266170315999210205e-02 -6.297034957075428596e-02 -6.331286647662384692e-02 -6.368902015556072993e-02 -6.408489794074707924e-02 -6.448886345779179796e-02 -6.490520908670129041e-02 -6.535971035321229416e-02 -6.585852467446494385e-02 -6.640845401743208920e-02 -6.702904993152934698e-02 -6.775178628686119586e-02 -6.860917433311357339e-02 -6.958445655960311671e-02 -7.064576488329801784e-02 -7.174315376876812256e-02 -7.283037089786940921e-02 -7.390761740494372622e-02 -7.496609690773563262e-02 -7.596977144889346945e-02 -7.688997577401687766e-02 -7.770293349583230758e-02 -7.840960035496158387e-02 -7.903001660564887287e-02 -7.954757658601908921e-02 -7.994549358403864325e-02 -8.024049152607204416e-02 -8.044618613773456273e-02 -8.058725699759482219e-02 -8.068078823320638804e-02 -8.071494986573037045e-02 -8.067563360752642854e-02 -8.057105800162243925e-02 -8.043293670386732208e-02 -8.030326677783146405e-02 -8.022736077907852148e-02 -8.024253284967045041e-02 -8.039952676394687692e-02 -8.071686192479970989e-02 -8.117015933568073882e-02 -8.174300717948281003e-02 -8.242489086659086917e-02 -8.321869161054681885e-02 -8.411601732889206762e-02 -8.511501451402928020e-02 -8.621137024434247231e-02 -8.735108749349600188e-02 -8.847770531185712717e-02 -8.952366310866477495e-02 -9.043494087619624588e-02 -9.118938178769055158e-02 -9.174376730057941243e-02 -9.206100558056028171e-02 -9.214011318654569127e-02 -9.202540308265258484e-02 -9.174498804973829635e-02 -9.130163502893433314e-02 -9.070548493506487564e-02 -8.997645905123517751e-02 -8.915269409934337141e-02 -8.826709994501437395e-02 -8.734746309579267953e-02 -8.644555364988619484e-02 -8.566219458317654578e-02 -8.507485818615168061e-02 -8.469532427458856261e-02 -8.453877875543489018e-02 -8.463282810181060878e-02 -8.501124146775539125e-02 -8.568996451357961674e-02 -8.665012686142282983e-02 -8.786183070834974185e-02 -8.927750267068129686e-02 -9.085686545432722361e-02 -9.254875591923683587e-02 -9.428815440916742119e-02 -9.602574235069182007e-02 -9.773199055557649229e-02 -9.938721262876083762e-02 -1.009638209595320885e-01 -1.024200013902336059e-01 -1.037118410269982915e-01 -1.048405475398494213e-01 -1.057998144512440480e-01 -1.065875086857621945e-01 -1.072329313259140771e-01 -1.077668281580885096e-01 -1.082324892671693850e-01 -1.086790686296134761e-01 -1.091344589630094397e-01 -1.096201487008289094e-01 -1.101682503835626353e-01 -1.108041131738549678e-01 -1.115320831211883273e-01 -1.123551896153357349e-01 -1.132862961745672026e-01 -1.143250753163133487e-01 -1.154567933924746242e-01 -1.166443537925785229e-01 -1.178515030419146903e-01 -1.190444597119496573e-01 -1.201698257308150414e-01 -1.211555514093869829e-01 -1.219635318128324541e-01 -1.225982933793669932e-01 -1.230523723265132541e-01 -1.232846826324029837e-01 -1.232793101034170974e-01 -1.230945978929763734e-01 -1.227952369058366022e-01 -1.224172098337105302e-01 -1.219920957307764897e-01 -1.215576681191590930e-01 -1.211549562295218818e-01 -1.208299687233072434e-01 -1.206287348665788794e-01 -1.205843287026455712e-01 -1.207160476744563588e-01 -1.210445795643700917e-01 -1.215920314914928635e-01 -1.223536067239089919e-01 -1.233141341010994402e-01 -1.244641348963457100e-01 -1.257329590775558836e-01 -1.270421228318658335e-01 -1.283720369034266895e-01 -1.297090520490024879e-01 -1.310233961170303163e-01 -1.322861204302849814e-01 -1.334926609399913755e-01 -1.346176780353575408e-01 -1.356183526678293449e-01 -1.364594153939933385e-01 -1.371172540884274538e-01 -1.375679163276894990e-01 -1.377968190564650974e-01 -1.378357984320212060e-01 -1.377395534953705647e-01 -1.375738247327872310e-01 -1.373688302718125698e-01 -1.370978847582004778e-01 -1.367791445801407602e-01 -1.364282520390396325e-01 -1.360209292329626340e-01 -1.355748870197093781e-01 -1.351662369708752642e-01 -1.348592185548795619e-01 -1.346286689030364025e-01 -1.344629062681711174e-01 -1.343781946776634595e-01 -1.343508921169030701e-01 -1.343675307562347820e-01 -1.344337400483141820e-01 -1.345530644804225073e-01 -1.347321898609190050e-01 -1.349782642853266657e-01 -1.353264967981559208e-01 -1.358234141348987623e-01 -1.364758807312508315e-01 -1.372534968105306452e-01 -1.381232235848885159e-01 -1.390585971628056916e-01 -1.400752935066905958e-01 -1.412060479111838518e-01 -1.424369764589233645e-01 -1.437499245260243919e-01 -1.451065008266807232e-01 -1.465001623675538933e-01 -1.479745936070839540e-01 -1.495804271258155127e-01 -1.513677835538131955e-01 -1.533748328246027082e-01 -1.556335349145046565e-01 -1.581324323895733353e-01 -1.608079794152490472e-01 -1.636115042431868782e-01 -1.664991200508533775e-01 -1.693864253105694662e-01 -1.722101894458682725e-01 -1.749337516303139939e-01 -1.774855133952942809e-01 -1.797976660142609484e-01 -1.818623109823731543e-01 -1.836712313016149178e-01 -1.852246991847021906e-01 -1.864940837083653158e-01 -1.874565992532918057e-01 -1.881318142625590661e-01 -1.885476719718739425e-01 -1.887661672821801806e-01 -1.888396720780412541e-01 -1.888227361187196363e-01 -1.887884590092983317e-01 -1.887511960884885320e-01 -1.887124294044625894e-01 -1.887078345444207494e-01 -1.887498468658570516e-01 -1.888799750110630449e-01 -1.891793826274446866e-01 -1.896839395269691031e-01 -1.903899746109992963e-01 -1.913140235040004244e-01 -1.924530958863200636e-01 -1.937607964411500738e-01 -1.952268553157787967e-01 -1.968808541524840749e-01 -1.986902055739492579e-01 -2.006015409240745895e-01 -2.025851077369994757e-01 -2.045964091047784150e-01 -2.065633145428443507e-01 -2.084020730908816010e-01 -2.100945800895980820e-01 -2.116804102404636623e-01 -2.131474416837893238e-01 -2.144733296026927194e-01 -2.156346852471467679e-01 -2.166588361599726675e-01 -2.176482108633912838e-01 -2.186739408348825908e-01 -2.197807668144114712e-01 -2.209918250879629731e-01 -2.223345080570906518e-01 -2.238295240566490207e-01 -2.255028479847087097e-01 -2.273275104132407853e-01 -2.291953635510909915e-01 -2.310430393328380960e-01 -2.328898022560611514e-01 -2.347294382909269617e-01 -2.365028805497814690e-01 -2.381681723160038455e-01 -2.397723166296738539e-01 -2.413647400359429651e-01 -2.429002592770337643e-01 -2.443262867466260424e-01 -2.456506065661341609e-01 -2.469252807932263427e-01 -2.481788308233582041e-01 -2.494249582551087974e-01 -2.506644532262530256e-01 -2.518528900656525904e-01 -2.529425802467465956e-01 -2.539236209550059242e-01 -2.548071488022519704e-01 -2.556360242811389072e-01 -2.564592551287397937e-01 -2.573192425860088006e-01 -2.581813601394897240e-01 -2.590165089645865559e-01 -2.598413619105587324e-01 -2.606525338831383043e-01 -2.614079319555332459e-01 -2.620204203570111745e-01 -2.623812652227341391e-01 -2.624644404833374467e-01 -2.623440006381981826e-01 -2.620603052426631052e-01 -2.616182150618116542e-01 -2.610337282638777179e-01 -2.603109648026505352e-01 -2.594803181754449239e-01 -2.585911117805984039e-01 -2.576845514378905411e-01 -2.568902661240610730e-01 -2.563885936516241970e-01 -2.562927182452313102e-01 -2.565773599395035354e-01 -2.572834694686760848e-01 -2.585299870716146198e-01 -2.603816154450554476e-01 -2.628072338032414468e-01 -2.657524520630425435e-01 -2.692086549760757119e-01 -2.731092663091981843e-01 -2.773006044076375409e-01 -2.816537020572227323e-01 -2.860890651772974302e-01 -2.905592311115174353e-01 -2.949968251024105426e-01 -2.993398145866706384e-01 -3.036396269528885417e-01 -3.078775496520700372e-01 -3.119507021858705098e-01 -3.157668119951214103e-01 -3.192285851020440490e-01 -3.221865515278503622e-01 -3.245835047938049334e-01 -3.264369312525808309e-01 -3.278190511043243549e-01 -3.288255034439065416e-01 -3.295382288435388385e-01 -3.301572303270156605e-01 -3.309262878911650718e-01 -3.319867546188541296e-01 -3.333203683613414903e-01 -3.349218445296490154e-01 -3.368049449082634594e-01 -3.389682064195885247e-01 -3.414345321418050805e-01 -3.441914492786137258e-01 -3.472557738228345681e-01 -3.506667616182291836e-01 -3.544760284034147446e-01 -3.587167454264223454e-01 -3.633606163891032192e-01 -3.684205445032296966e-01 -3.738149238265145446e-01 -3.794315179368221713e-01 -3.851211867216484119e-01 -3.907203651017372437e-01 -3.961825415572767239e-01 -4.014912169148427412e-01 -4.066359761721055621e-01 -4.116554560211264091e-01 -4.164965161334899801e-01 -4.210870604747509738e-01 -4.254775765609397631e-01 -4.297555347286108329e-01 -4.340195905202528515e-01 -4.382370267209498294e-01 -4.423850838417788256e-01 -4.465645088188967549e-01 -4.508227362783507330e-01 -4.551094271877504926e-01 -4.594206085721394550e-01 -4.637821048589977901e-01 -4.680967357139443341e-01 -4.721419488857974134e-01 -4.757965930269986710e-01 -4.790880006391978752e-01 -4.819888455560232265e-01 -4.844052743470538269e-01 -4.862715910206241721e-01 -4.876389357740376629e-01 -4.885810008993750619e-01 -4.892236228999175540e-01 -4.897449885412183401e-01 -4.902606525800520809e-01 -4.908035444421644522e-01 -4.914078456875458634e-01 -4.921663080180893046e-01 -4.931077674011523637e-01 -4.942473429505359062e-01 -4.955633668828282601e-01 -4.970346037899104896e-01 -4.987272409910276649e-01 -5.006682284215515644e-01 -5.028977454373501077e-01 -5.054964891346693801e-01 -5.085119373405110332e-01 -5.118743686643605351e-01 -5.154606492620553704e-01 -5.191669115200653328e-01 -5.229951956298692917e-01 -5.270277849447545515e-01 -5.312314708499913385e-01 -5.355113621038967153e-01 -5.397528678958523063e-01 -5.439770992497134916e-01 -5.482786902338547819e-01 -5.525339474851659327e-01 -5.566353808946152837e-01 -5.605893682721307947e-01 -5.644083417342439235e-01 -5.680227034529591323e-01 -5.712982807127968687e-01 -5.742347913698793160e-01 -5.768171970330097098e-01 -5.789480131884779945e-01 -5.805675719557144010e-01 -5.817114663449737266e-01 -5.825438133466163126e-01 -5.832940574850277171e-01 -5.841398232329225726e-01 -5.851656157111161383e-01 -5.863874203043097921e-01 -5.879006014778312972e-01 -5.898790243223885899e-01 -5.923502593324864174e-01 -5.953263948597985467e-01 -5.987589202335921179e-01 -6.024889679671487919e-01 -6.065257356571552849e-01 -6.108647249711914862e-01 -6.153943015729317345e-01 -6.199364807631637664e-01 -6.243384433402920930e-01 -6.285862710482799098e-01 -6.326993526025634917e-01 -6.367695182210380000e-01 -6.408555207612064430e-01 -6.449410503233455882e-01 -6.490380474295045499e-01 -6.532663806986817034e-01 -6.577272359609221963e-01 -6.626262282379217217e-01 -6.681609603814478993e-01 -6.742319178467446328e-01 -6.806337088169583938e-01 -6.871197698662987463e-01 -6.934361916934760339e-01 -6.994571488732319597e-01 -7.051522278116116871e-01 -7.104946596258939762e-01 -7.157733008107631800e-01 -7.212229224175661368e-01 -7.268811047308655349e-01 -7.329753653294637239e-01 -7.397514425344934308e-01 -7.473623967616603858e-01 -7.557838242564358655e-01 -7.647835470066594032e-01 -7.742302855684769503e-01 -7.840541945036149096e-01 -7.942138319017389980e-01 -8.045641749558507527e-01 -8.147865801978151357e-01 -8.247166574750400825e-01 -8.341170272356129844e-01 -8.429548617079967165e-01 -8.512538244046700120e-01 -8.589991742504023975e-01 -8.664253833847002095e-01 -8.735886023454667582e-01 -8.807108380132943060e-01 -8.883139259935374232e-01 -8.967949812839638435e-01 -9.062029371948526757e-01 -9.163407490623490803e-01 -9.268383159493788215e-01 -9.373997759207319813e-01 -9.481802781185170170e-01 -9.591679918599765875e-01 -9.702582242225368248e-01 -9.812954182645906576e-01 -9.919166446848957097e-01 -1.002149058727213715e+00 -1.012429685000964641e+00 -1.023377638873180340e+00 -1.035264931667854826e+00 -1.048001694031736042e+00 -1.061360444253746982e+00 -1.074816772491915762e+00 -1.087898143458783107e+00 -1.100629329134200640e+00 -1.113060085509275599e+00 -1.125111735749302344e+00 -1.137155459979129146e+00 -1.149349569351316713e+00 -1.161520378125169284e+00 -1.173755520804844243e+00 -1.186271873634648033e+00 -1.199500011851556636e+00 -1.213671968440379612e+00 -1.228866053390636814e+00 -1.245436736974213643e+00 -1.263531135534925021e+00 -1.283153192327627812e+00 -1.304133561602437208e+00 -1.326352548375311802e+00 -1.350127670361660703e+00 -1.375413071094395256e+00 -1.401758157831010987e+00 -1.428743040500888517e+00 -1.455810805984927292e+00 -1.482522825143503198e+00 -1.508251826398123052e+00 -1.532449873592722112e+00 -1.555227290834572340e+00 -1.576546404664361134e+00 -1.596171803768684949e+00 -1.613937748531050653e+00 -1.629637267727763739e+00 -1.643330923911276331e+00 -1.655419738640607985e+00 -1.666416909221494880e+00 -1.676715412361187152e+00 -1.686504128054856944e+00 -1.696176533751751814e+00 -1.706191838265620486e+00 -1.717090149498363694e+00 -1.729835438482960175e+00 -1.744813891137828143e+00 -1.761697375018827616e+00 -1.780702099943830552e+00 -1.802631273153693092e+00 -1.827464000096631791e+00 -1.854940340145247335e+00 -1.885472243506314260e+00 -1.918978284288061387e+00 -1.954766343012020346e+00 -1.992058530103146596e+00 -2.030386725098872525e+00 -2.069775748157344442e+00 -2.110366293787651948e+00 -2.152067455756558001e+00 -2.194798106252700443e+00 -2.238404453909501601e+00 -2.282589130608692063e+00 -2.326459158062458066e+00 -2.369349901587414653e+00 -2.411215250327373383e+00 -2.452070959168134667e+00 -2.492311502729211092e+00 -2.531971295162966040e+00 -2.571394666164619647e+00 -2.610645294086840096e+00 -2.649643748367346063e+00 -2.688626898629278283e+00 -2.727554375878744164e+00 -2.766196795052216384e+00 -2.804252153631753508e+00 -2.841781154485248706e+00 -2.878788421179869772e+00 -2.914416726230658838e+00 -2.947054144499110517e+00 -2.976112164919753056e+00 -3.001803186480813235e+00 -3.023859187677807370e+00 -3.042314322303456553e+00 -3.057670416432190397e+00 -3.070628557061993558e+00 -3.082268586713260206e+00 -3.093206573026199724e+00 -3.103798235612723833e+00 -3.114637592762622198e+00 -3.125622040429819393e+00 -3.135891081055369956e+00 -3.145178174001764138e+00 -3.153673671615218499e+00 -3.161586390445879857e+00 -3.169471000918359316e+00 -3.178292697121344990e+00 -3.188354478482472665e+00 -3.200037958406494187e+00 -3.214187914913972044e+00 -3.231805251710213156e+00 -3.253765408777618884e+00 -3.279927095409444604e+00 -3.309833336773644774e+00 -3.343060653423814532e+00 -3.378737520260542748e+00 -3.415721362434231079e+00 -3.453143784927339865e+00 -3.489695711608832074e+00 -3.524755057813705683e+00 -3.557782550503093777e+00 -3.588186667159145138e+00 -3.615697219704282261e+00 -3.640525212038805858e+00 -3.662945527433465465e+00 -3.681792057651096073e+00 -3.695871104226124526e+00 -3.705025578231150529e+00 -3.709949419038413243e+00 -3.710648996367592822e+00 -3.706993160127912024e+00 -3.699683348045569975e+00 -3.689595531362093173e+00 -3.677871135195637908e+00 -3.665293034520789028e+00 -3.652029003784406314e+00 -3.637948685683257466e+00 -3.622951956900118287e+00 -3.607734369696464327e+00 -3.593571159264191017e+00 -3.582401175046228570e+00 -3.576348589741667805e+00 -3.577069438254650624e+00 -3.585871477541077379e+00 -3.603526468244754533e+00 -3.628765769914287453e+00 -3.659823412068305970e+00 -3.695582536871341084e+00 -3.735143083829377098e+00 -3.777981901362507333e+00 -3.823121384666901879e+00 -3.869502563634794168e+00 -3.916161982220347948e+00 -3.962742550862796254e+00 -4.008901578472801930e+00 -4.054337158864060875e+00 -4.099825144804398747e+00 -4.146812830071048062e+00 -4.195584289053870819e+00 -4.245829566812200362e+00 -4.297941629494712146e+00 -4.352510938530049778e+00 -4.409124763994266338e+00 -4.466819960964219405e+00 -4.525391428470014965e+00 -4.584797948764373743e+00 -4.644960089347812904e+00 -4.705584019402863305e+00 -4.766292875266338491e+00 -4.826005181328096860e+00 -4.883506764070637551e+00 -4.937306950047597454e+00 -4.985792643243510902e+00 -5.028998142941768279e+00 -5.067357142628855726e+00 -5.101132018121027123e+00 -5.131561441141878177e+00 -5.161075605132715793e+00 -5.190561073755135979e+00 -5.217739010247843368e+00 -5.240902547197751282e+00 -5.261546837889079953e+00 -5.281751823929166534e+00 -5.301937464424424817e+00 -5.322042507619307194e+00 -5.342100424934063341e+00 -5.362249768522032944e+00 -5.383502541720051937e+00 -5.405977268250326873e+00 -5.428919374965636813e+00 -5.453489411944095089e+00 -5.481102298097810355e+00 -5.511585261216929155e+00 -5.545687052739725509e+00 -5.584675090991273017e+00 -5.628135383553892090e+00 -5.675695296699886150e+00 -5.728557749102817453e+00 -5.786819534492423145e+00 -5.848336844333245743e+00 -5.911531806826872959e+00 -5.976503643681340350e+00 -6.044071539621192812e+00 -6.116090447325860602e+00 -6.193943151539720304e+00 -6.276427353090396899e+00 -6.362749629577056254e+00 -6.452840378328197346e+00 -6.547142491597893077e+00 -6.646226855537062939e+00 -6.750107866846961180e+00 -6.858556807562520063e+00 -6.971177646308843734e+00 -7.087371220789645321e+00 -7.207294890090868655e+00 -7.331633302391850293e+00 -7.459654156392567792e+00 -7.592762303417085690e+00 -7.734024342955811981e+00 -7.886069370655031996e+00 -8.047747444558799756e+00 -8.215650634625710325e+00 -8.388809807039654842e+00 -8.568456293734026730e+00 -8.756732604060598391e+00 -8.955107832223223596e+00 -9.163287937121063820e+00 -9.379020725631646016e+00 -9.599135048323025998e+00 -9.820778625691252373e+00 -1.004340851398474044e+01 -1.026520395993678569e+01 -1.048126365299849283e+01 -1.068754231768193463e+01 -1.088197754243468651e+01 -1.106157816885577816e+01 -1.122300978871248489e+01 -1.136803397001250460e+01 -1.149840648649394481e+01 -1.160921189329175007e+01 -1.169772639403004000e+01 -1.176892544600382884e+01 -1.182734644049497774e+01 -1.187635578419362758e+01 -1.192304463513131374e+01 -1.197490472248758842e+01 -1.203911490793037053e+01 -1.211942896227412803e+01 -1.221875684614965785e+01 -1.234195312208690254e+01 -1.249168440588333517e+01 -1.266873718158763396e+01 -1.287110288452255169e+01 -1.309706912177781746e+01 -1.334759255058655647e+01 -1.362243105620287231e+01 -1.392020627379414144e+01 -1.424193192979548250e+01 -1.458595395182978827e+01 -1.494684218292661804e+01 -1.531763173435526859e+01 -1.568955279993805085e+01 -1.605450477911059437e+01 -1.640597688292053746e+01 -1.673817277237551693e+01 -1.704684732954821769e+01 -1.733234489057160488e+01 -1.759657230751319901e+01 -1.783792195990251273e+01 -1.804945541823331823e+01 -1.822811879050979655e+01 -1.837828633967659187e+01 -1.850210504830710789e+01 -1.859887770245253336e+01 -1.866698734686626793e+01 -1.870995262189840247e+01 -1.873200120160188931e+01 -1.873923239358290971e+01 -1.874419296845473681e+01 -1.875502629650093667e+01 -1.877540162833233595e+01 -1.880984544245723811e+01 -1.886005201251682095e+01 -1.892821237805435786e+01 -1.901887347027549779e+01 -1.913121322694424720e+01 -1.926794494140325398e+01 -1.943105550048049679e+01 -1.961783884545265622e+01 -1.982669261460932120e+01 -2.005634487073310268e+01 -2.031176334068869238e+01 -2.059435093535799410e+01 -2.089742040864484451e+01 -2.121607111958898173e+01 -2.154283974356699005e+01 -2.186724199739691343e+01 -2.218415271431637592e+01 -2.249268826851318082e+01 -2.279188618521702381e+01 -2.308162056549888774e+01 -2.336488521721911482e+01 -2.364217444596887319e+01 -2.391178341654350703e+01 -2.417413024582695513e+01 -2.442903890935488675e+01 -2.467330826491704698e+01 -2.490444523463457926e+01 -2.512840635138914891e+01 -2.535043257530297822e+01 -2.557194518520786275e+01 -2.579837189784717211e+01 -2.603624265649093772e+01 -2.629147912854019964e+01 -2.656421749267360610e+01 -2.685165494838541278e+01 -2.714961621657187507e+01 -2.745196516658905850e+01 -2.775744073551138413e+01 -2.806059632861643749e+01 -2.835278218926208638e+01 -2.863304601205995326e+01 -2.889775070677069380e+01 -2.914333566831105315e+01 -2.937354071317044557e+01 -2.958722055508095750e+01 -2.978052742689903454e+01 -2.995333758965469784e+01 -3.010811976203722651e+01 -3.024770738392546932e+01 -3.037099930860910035e+01 -3.047470631251479034e+01 -3.055768870513127666e+01 -3.062060750835260947e+01 -3.066496072743506218e+01 -3.069496137480122044e+01 -3.071474794016323173e+01 -3.072831209149455489e+01 -3.074280933040251895e+01 -3.076418922624323571e+01 -3.079283001530090758e+01 -3.083104446620041372e+01 -3.088099150206257804e+01 -3.093736782014428499e+01 -3.099654930152664178e+01 -3.106267242183438881e+01 -3.114192495691767348e+01 -3.123434147252729787e+01 -3.133676609551959658e+01 -3.144776780453377540e+01 -3.156264816419590602e+01 -3.167640611991406274e+01 -3.178727722276116907e+01 -3.189262611907797762e+01 -3.198871580091696387e+01 -3.207258265378458617e+01 -3.214400662813667253e+01 -3.220285389120621744e+01 -3.225378376209521036e+01 -3.230432345501110092e+01 -3.235781472880061926e+01 -3.241951266072630489e+01 -3.249037257129786127e+01 -3.256705134723829786e+01 -3.265003253742853673e+01 -3.274191374873654325e+01 -3.284491266333344583e+01 -3.296079609896298024e+01 -3.308951264551716775e+01 -3.322840495046932574e+01 -3.338133938589366778e+01 -3.355148118990237549e+01 -3.373841917079776209e+01 -3.394471635923767394e+01 -3.416979465458762633e+01 -3.440929562246015649e+01 -3.465598243598532235e+01 -3.490373504475378041e+01 -3.515172823246642508e+01 -3.540099952912062520e+01 -3.564489174108334169e+01 -3.587816639668123742e+01 -3.610261329558226606e+01 -3.631522805889473915e+01 -3.651104105797440980e+01 -3.668389236112145113e+01 -3.682799737511491855e+01 -3.694259831750148493e+01 -3.703025794450439179e+01 -3.709646180765350465e+01 -3.713956395742550143e+01 -3.715502366994272876e+01 -3.714622213713916210e+01 -3.711618033578560727e+01 -3.707195849657680498e+01 -3.702587886152139873e+01 -3.698545272000277606e+01 -3.694852586691397534e+01 -3.691098737221435755e+01 -3.687209803764256577e+01 -3.682878390303257987e+01 -3.678339202194380420e+01 -3.674116643978788233e+01 -3.670041723246264098e+01 -3.665746358331455212e+01 -3.661108316109197602e+01 -3.655998974960911596e+01 -3.650207451423535332e+01 -3.644095083714861971e+01 -3.637793976012012820e+01 -3.631384507875822010e+01 -3.624629562085664247e+01 -3.617195843406243938e+01 -3.609286285160266061e+01 -3.600745073670658769e+01 -3.591965163792328752e+01 -3.583035976810650425e+01 -3.573082003717946264e+01 -3.561503101201599719e+01 -3.548509043548970965e+01 -3.534701315645520481e+01 -3.520375280339541035e+01 -3.505611269359910409e+01 -3.490379920429197824e+01 -3.475060516130091770e+01 -3.460387147036470878e+01 -3.446511251114897334e+01 -3.433060152493040817e+01 -3.419778187452879337e+01 -3.407173007755169891e+01 -3.396062511034056541e+01 -3.387059270515510434e+01 -3.380904364752423419e+01 -3.377804629153880001e+01 -3.377249815590659665e+01 -3.378660181861612699e+01 -3.381954565835592064e+01 -3.387016144444146448e+01 -3.393390641964352739e+01 -3.400666293550504804e+01 -3.407624102124339061e+01 -3.412769198217983302e+01 -3.415389221868486658e+01 -3.415319847607350567e+01 -3.412053290517474835e+01 -3.405077833383110431e+01 -3.394767844279045477e+01 -3.381241723639264052e+01 -3.364364865078726297e+01 -3.344167713955969390e+01 -3.321285443905861712e+01 -3.296548150316379378e+01 -3.269958171556100268e+01 -3.241631362963529739e+01 -3.211671574054886236e+01 -3.180551751433889862e+01 -3.149132522387368027e+01 -3.117953059697780205e+01 -3.087415731372543348e+01 -3.057353148978007340e+01 -3.027503802001630007e+01 -2.997905092012478789e+01 -2.968883254284240536e+01 -2.940623768668300642e+01 -2.912903993762429877e+01 -2.885776553915272657e+01 -2.859011298782399635e+01 -2.832039403898590635e+01 -2.804599406254800442e+01 -2.776297788881202777e+01 -2.746233767685762217e+01 -2.713515289971683586e+01 -2.677718212578614398e+01 -2.638766723677301584e+01 -2.596909822671769419e+01 -2.552525034194045261e+01 -2.506161321240950812e+01 -2.458268975732148931e+01 -2.409125557897887404e+01 -2.359540796454176004e+01 -2.310571531516715993e+01 -2.263217202328296196e+01 -2.218196940937572137e+01 -2.176211521762063228e+01 -2.137742800430219958e+01 -2.102726060494504878e+01 -2.071187909549720274e+01 -2.043104841081237311e+01 -2.018367566732317542e+01 -1.996619196109958594e+01 -1.977468423109428031e+01 -1.960537466273423135e+01 -1.945291330132675611e+01 -1.930987830241952352e+01 -1.916415501197161575e+01 -1.900709957128528416e+01 -1.883428347416390736e+01 -1.864171124235755883e+01 -1.842641201232391523e+01 -1.818605761106336161e+01 -1.791934718043699704e+01 -1.762269121131517480e+01 -1.729175222435683068e+01 -1.692789583124523745e+01 -1.653482211799686752e+01 -1.611937149655340562e+01 -1.568904442156332735e+01 -1.524444679872011932e+01 -1.479035872613292923e+01 -1.433448299919845326e+01 -1.388123064127676010e+01 -1.343274105943431351e+01 -1.298913319777640396e+01 -1.255423282219324044e+01 -1.212995859965297285e+01 -1.171443966983934359e+01 -1.131003722565866809e+01 -1.092269448254548436e+01 -1.055651647997272846e+01 -1.021241307331576564e+01 -9.890111072721076368e+00 -9.590718436611574305e+00 -9.313249212988010228e+00 -9.054031231145124536e+00 -8.809164248285943799e+00 -8.573428796771910498e+00 -8.343693833527041193e+00 -8.115969417504958372e+00 -7.885728747927252869e+00 -7.648525935514131291e+00 -7.403303068930753739e+00 -7.151758504330760324e+00 -6.893175905319980146e+00 -6.627867652089727279e+00 -6.355503932173826698e+00 -6.071414028293949272e+00 -5.770093004531092085e+00 -5.448774452522576972e+00 -5.106564714139181227e+00 -4.744370964364205356e+00 -4.361432933030944703e+00 -3.957007206394813181e+00 -3.526282613429053026e+00 -3.062872189516959942e+00 -2.562454449635452214e+00 -2.021683926258536435e+00 -1.443566175220443615e+00 -8.295259310783484885e-01 -1.800233429611578506e-01 5.022466448942018991e-01 1.214074582097782962e+00 1.951407329828136472e+00 2.713316310503595119e+00 3.496735652160674501e+00 4.295968720377761230e+00 5.107695502363190698e+00 5.930995000951170937e+00 6.765984043399419612e+00 7.611373050116676531e+00 8.467279609026917342e+00 9.336970926261756176e+00 1.022177791595424345e+01 1.112018390900124665e+01 1.203346066720000529e+01 1.296461580015571791e+01 1.391620099808445765e+01 1.489030783068639430e+01 1.588966973224193246e+01 1.691921979033844536e+01 1.798442531036520364e+01 1.909196252037718011e+01 2.024706910089899026e+01 2.145093855834551277e+01 2.270463610205819549e+01 2.401056243357535536e+01 2.537059380366513750e+01 2.678638414412233359e+01 2.826017447632379742e+01 2.979377578807736882e+01 3.138757172695887476e+01 3.304076472819849641e+01 3.474902239328136488e+01 3.650800048145264043e+01 3.831579529310634769e+01 4.016900215121454210e+01 4.206434959822158959e+01 4.400038952206336518e+01 4.597427574703203135e+01 4.798094274703368001e+01 5.001361968553050019e+01 5.206324067869829264e+01 5.412131116714277823e+01 5.617806047425944627e+01 5.821986290292262822e+01 6.023142770877852570e+01 6.219575939529798347e+01 6.409533286979061018e+01 6.591237679382570036e+01 6.762676410140062444e+01 6.921645522622523572e+01 7.066066792319971057e+01 7.194044728962842328e+01 7.303760438696440360e+01 7.393524077477495382e+01 7.461837184349336383e+01 7.507461988528774555e+01 7.529451494893837094e+01 7.527137882807278402e+01 7.500072905991042660e+01 7.447942836456130067e+01 7.370743360204326677e+01 7.268978548727993427e+01 7.143590442757037806e+01 6.995768498381551126e+01 6.826977939684458363e+01 6.639031713193051587e+01 6.433916734049145703e+01 6.213889429064929004e+01 5.981267296286900148e+01 5.738471001184458942e+01 5.488185271858613135e+01 5.232898790606405015e+01 4.974928487411268208e+01 4.716634783452160207e+01 4.460179401292341339e+01 4.207329975099052177e+01 3.959671386745696964e+01 3.718526869133018664e+01 3.485054331999474186e+01 3.260405069662621713e+01 3.045409612602665561e+01 2.840680690752922644e+01 2.646780057820638987e+01 2.464118721430331505e+01 2.292912832178896920e+01 2.133112766054811260e+01 1.984477168226507260e+01 1.846679348987976965e+01 1.719332907562225898e+01 1.601959894720924993e+01 1.494015116369885021e+01 1.394886931304486311e+01 1.303944559001304704e+01 1.220601463307369805e+01 1.144204364544305719e+01 1.074113123703383010e+01 1.009756808928946548e+01 9.505977633201636579e+00 8.961331999776330548e+00 8.458859050133170854e+00 7.994884827035083852e+00 7.566358225507443080e+00 7.169617833239711580e+00 6.801327080022987026e+00 6.458541301912995358e+00 6.138702450182695891e+00 5.839923531170595261e+00 5.560841894648969941e+00 5.300313819949637129e+00 5.057332396967319177e+00 4.830956782792054760e+00 4.619850827331241305e+00 4.422808669656014935e+00 4.238802786488990115e+00 4.066815180889370218e+00 3.905827525601074157e+00 3.755110885753427219e+00 3.614001518482994335e+00 3.481579961670789647e+00 3.357293022795365900e+00 3.240602833092632640e+00 3.130920321335769696e+00 3.027710619696399430e+00 2.930447852863547809e+00 2.838944706083599279e+00 2.752983365626174184e+00 2.672241744220733572e+00 2.596333605248323906e+00 2.524686537915373563e+00 2.456945179621720321e+00 2.392993801440155721e+00 2.332582283016838787e+00 2.275444262638373516e+00 2.221434210908402207e+00 2.170483252877527303e+00 2.122331783223657897e+00 2.076629392077584235e+00 2.033215074178754023e+00 1.992017850691960357e+00 1.952896270301457182e+00 1.915661611363246086e+00 1.880218189154980291e+00 1.846420037544796777e+00 1.814211755232524093e+00 1.783609758153281266e+00 1.754426051625892047e+00 1.726298955797874513e+00 1.698987321221809843e+00 1.672328384599253148e+00 1.646175925773067927e+00 1.620494025284328732e+00 1.595138419430725429e+00 1.569988282865692586e+00 1.544965269479449566e+00 1.520093437087675747e+00 1.495512198790057035e+00 1.471371065489794683e+00 1.447806857951898118e+00 1.424840256930264282e+00 1.402509275475168460e+00 1.380861529642629648e+00 1.359945266886996018e+00 1.339814480147925035e+00 1.320416849823138561e+00 1.301723088786825411e+00 1.283827750464148432e+00 1.266799776418161549e+00 1.250774987945016070e+00 1.235874060172069910e+00 1.221969643822977014e+00 1.208938458389662074e+00 1.196760431798591595e+00 1.185366985251192773e+00 1.174624828768705331e+00 1.164477819630269861e+00 1.154962244581120734e+00 1.146060209636198923e+00 1.137723014209624850e+00 1.129890408744111507e+00 1.122469482506475380e+00 1.115409179864579547e+00 1.108655866582707539e+00 1.102094745206198212e+00 1.095711456586899724e+00 1.089565586058427682e+00 1.083703636785984914e+00 1.078043321760759010e+00 1.072415894407069414e+00 1.066736281606089243e+00 1.060873634726986703e+00 1.054700130480852094e+00 1.048219387894381516e+00 1.041556196226316455e+00 1.034811496810662756e+00 1.027978930579190431e+00 1.020998477571108953e+00 1.013835882332033700e+00 1.006424188217360127e+00 9.986911869474811576e-01 9.906480200487047805e-01 9.823727949317732078e-01 9.738776564743383268e-01 9.651012816443629294e-01 9.560661140774399103e-01 9.468114832113463386e-01 9.373802816266525451e-01 9.277919976310967654e-01 9.180570098916990274e-01 9.083173928222927351e-01 8.986841514268362197e-01 8.892192941197830658e-01 8.800901844144617403e-01 8.713649193126362658e-01 8.630590775888622446e-01 8.551498437482382142e-01 8.475582286248578567e-01 8.402405315989877055e-01 8.332662059608990646e-01 8.267582340724991541e-01 8.206596879892533725e-01 8.149799035888016796e-01 8.097956744048142586e-01 8.051322164434275841e-01 8.009699669718384207e-01 7.972281576276808446e-01 7.939008678326200386e-01 7.910521923243946096e-01 7.887280084943786296e-01 7.869787413186326575e-01 7.858476408168230121e-01 7.852386889092006772e-01 7.849440391206915502e-01 7.847429341492075938e-01 7.844988338491313273e-01 7.841005055920664546e-01 7.834381207142224746e-01 7.824836687826363102e-01 7.811605101661781569e-01 7.793524451592367397e-01 7.769892403917819657e-01 7.740474587568025866e-01 7.705491452166617350e-01 7.664484957972257373e-01 7.617826704717073349e-01 7.566948197951900434e-01 7.512766622407731631e-01 7.455804067060746165e-01 7.396293738985754151e-01 7.334726951263240702e-01 7.271161648249301335e-01 7.205304630939358690e-01 7.138127285371481667e-01 7.070476093483123448e-01 7.003632812494688942e-01 6.938961287096736541e-01 6.877169304750356815e-01 6.818667443281907214e-01 6.762918992612870772e-01 6.710126067641754011e-01 6.660330153170844758e-01 6.613619302400827182e-01 6.569462300448242198e-01 6.527051876195913982e-01 6.486854211276316118e-01 6.449468618574099033e-01 6.414679968425806011e-01 6.381499570716886449e-01 6.348575437530205035e-01 6.314833083571075312e-01 6.279886803003403850e-01 6.244359792536288145e-01 6.209068326371822710e-01 6.173804455652710521e-01 6.138803549880846866e-01 6.104099327835142974e-01 6.069671617446972256e-01 6.036725861841032437e-01 6.006460728855281817e-01 5.978771071088977429e-01 5.953230744462886248e-01 5.930415324854990677e-01 5.911163938064971646e-01 5.894489617163928274e-01 5.878856292480258983e-01 5.864022237526992365e-01 5.850109115872539345e-01 5.836495331398628972e-01 5.822454593047787785e-01 5.807962691832554425e-01 5.792676966195405841e-01 5.776105140398157811e-01 5.758359553469134529e-01 5.739583523418982924e-01 5.719732348855989246e-01 5.698544068707489529e-01 5.675490044173161497e-01 5.650245486663344474e-01 5.622462495512557945e-01 5.591905372719085943e-01 5.557742626011944465e-01 5.519518027925681691e-01 5.478296443234781377e-01 5.434819318992210047e-01 5.389346995915937910e-01 5.342030686232650538e-01 5.293117680426479010e-01 5.243320846065439023e-01 5.193387580703091588e-01 5.144350434779035863e-01 5.096515714208275094e-01 5.049815209748947931e-01 5.004603254683789304e-01 4.960515557991700963e-01 4.917665907810354620e-01 4.876096812631550703e-01 4.834448525025552001e-01 4.791527283286758365e-01 4.747091475701826213e-01 4.701249757567942389e-01 4.653429297851437996e-01 4.602846959868377441e-01 4.549726581607858589e-01 4.494497944979173876e-01 4.437083402649714126e-01 4.377198480176269224e-01 4.315426488534714333e-01 4.252772548090915095e-01 4.189599293069468100e-01 4.126574575896970187e-01 4.064390413984798611e-01 4.003483060907880309e-01 3.943620894054231663e-01 3.885016783394982243e-01 3.828452958723067567e-01 3.773917034071414545e-01 3.721741219767799591e-01 3.673075338487750141e-01 3.628539686484569815e-01 3.588543615819889676e-01 3.553779638840185440e-01 3.523784895306538156e-01 3.497661907843385154e-01 3.474891728389438161e-01 3.455437854710446399e-01 3.438738492815993641e-01 3.423960829246506243e-01 3.410277056206458823e-01 3.395645961449883510e-01 3.378313322659694529e-01 3.357348670026104598e-01 3.332147535462641752e-01 3.302614952133017812e-01 3.268580913333784532e-01 3.230199440186798943e-01 3.188069032781696288e-01 3.142856698804973870e-01 3.095149560891661822e-01 3.045414919058805348e-01 2.994443365746728980e-01 2.943288413579230323e-01 2.892998100124296035e-01 2.844662209788881291e-01 2.799271662248767334e-01 2.757570686189298459e-01 2.720171676066151512e-01 2.687498686783527657e-01 2.660079539771792456e-01 2.638122964868474529e-01 2.621135454617249949e-01 2.608568662926235571e-01 2.600385009550379989e-01 2.596035116520427621e-01 2.594528043346430168e-01 2.595284557203537679e-01 2.597969502344062986e-01 2.601789214373053105e-01 2.606043191457166897e-01 2.610210757624608635e-01 2.613273545593893243e-01 2.614376518320498111e-01 2.612656668038308982e-01 2.606956588809605790e-01 2.596792575831449734e-01 2.582680222712401830e-01 2.564916648760935947e-01 2.543824833332291036e-01 2.520228433892227615e-01 2.494851003139703649e-01 2.468274715312283318e-01 2.441096098560252559e-01 2.413864393841189671e-01 2.387006046075799970e-01 2.360345994978443607e-01 2.333960266758919599e-01 2.308236244156810502e-01 2.283218290668732886e-01 2.259161707649584572e-01 2.236341204516695824e-01 2.214698713894505955e-01 2.193961551974620838e-01 2.173561998642894733e-01 2.152842534081509940e-01 2.131786056603067747e-01 2.110326085276408026e-01 2.088082672497572345e-01 2.064658633148503120e-01 2.039350139638202997e-01 2.012075330361392522e-01 1.983482718833029512e-01 1.954030898291987395e-01 1.923994765540471830e-01 1.893702894867131670e-01 1.863540829352366979e-01 1.833251404029336562e-01 1.802552715503215053e-01 1.771524510829385890e-01 1.740519338293182727e-01 1.710589253939816257e-01 1.682464294481259559e-01 1.656658826030852349e-01 1.633781859102337031e-01 1.613284052508036637e-01 1.594262066991572746e-01 1.576707855961490268e-01 1.560836518007729656e-01 1.546795742480573388e-01 1.534757229511572452e-01 1.524550324417458247e-01 1.515653632946018792e-01 1.507567156170015188e-01 1.499767689220545819e-01 1.492231181035644783e-01 1.485055762448843353e-01 1.478080019938771417e-01 1.471219362831110711e-01 1.463886678353497062e-01 1.455598880143296470e-01 1.446242796507820338e-01 1.435741125464631285e-01 1.424160856880408721e-01 1.411477548842779706e-01 1.397734832301207042e-01 1.383155090586879188e-01 1.367778586761535520e-01 1.351754895357240305e-01 1.336004464976328909e-01 1.321420259357818650e-01 1.308059393521283642e-01 1.295643693300772559e-01 1.284326333848109791e-01 1.274420133725737703e-01 1.266027651393906439e-01 1.259261522000262590e-01 1.254103753610102678e-01 1.250205381864459286e-01 1.247191474432068348e-01 1.244370570365461032e-01 1.241075228945320436e-01 1.237292434074224595e-01 1.233034297934663265e-01 1.228804257810306999e-01 1.225087705501276686e-01 1.221477817102418900e-01 1.217401061722724886e-01 1.212447790806252118e-01 1.206127570314046021e-01 1.198368463205439216e-01 1.189474264620967170e-01 1.179673961531011311e-01 1.169461195824576805e-01 1.159081195416630100e-01 1.148499053559433741e-01 1.137635379897790483e-01 1.126581971573507035e-01 1.116034726953163969e-01 1.106547900501511361e-01 1.098178741422364268e-01 1.090816319803153273e-01 1.084376881822420313e-01 1.079124354445043926e-01 1.075344126822130181e-01 1.072752474850207915e-01 1.071051477065549096e-01 1.069985630432616769e-01 1.068950272892664755e-01 1.067356124987408339e-01 1.064947010371017078e-01 1.061699449200115691e-01 1.057270096818841154e-01 1.051416588734353785e-01 1.044168809871571096e-01 1.035529543985374140e-01 1.025507778782386581e-01 1.014387452259569028e-01 1.002555001056428530e-01 9.902435440056443772e-02 9.777035714046967974e-02 9.651040141872689604e-02 9.525054275461102005e-02 9.397339064892558380e-02 9.270631509526947034e-02 9.149656064695706192e-02 9.034932947681340032e-02 8.927376948274451385e-02 8.829820144327010789e-02 8.743388588899035641e-02 8.666996836514048730e-02 8.598830519763819846e-02 8.535405859522329775e-02 8.475587273394956378e-02 8.419056434496384467e-02 8.361334393249630903e-02 8.299139683735702600e-02 8.231205422160577101e-02 8.157529190794356178e-02 8.078528787936636868e-02 7.993460741509199330e-02 7.901420586303674332e-02 7.799559051308879720e-02 7.684938184224593405e-02 7.558437630234149385e-02 7.424126735050855241e-02 7.286566272079321449e-02 7.149889770475789663e-02 7.016002908888625822e-02 6.886879746758968468e-02 6.765943792393031009e-02 6.657374628260469274e-02 6.562649200609534106e-02 6.481293952343331055e-02 6.414286723231577003e-02 6.361660928699326700e-02 6.322256257336641982e-02 6.293437124467753108e-02 6.271213957300131314e-02 6.252816564485411122e-02 6.234810558324771490e-02 6.215749193817023122e-02 6.196525231380605597e-02 6.173060958032946383e-02 6.142355066209875813e-02 6.103281831026849402e-02 6.053550930991018209e-02 5.994073669505455004e-02 5.926591340423772308e-02 5.851880953912597105e-02 5.771843681163575657e-02 5.689553149604665433e-02 5.605334392001982968e-02 5.517899654383353475e-02 5.430003301573065044e-02 5.344405638173790885e-02 5.261100739405400600e-02 5.180277064093709305e-02 5.104163957330146162e-02 5.036678118105643309e-02 4.981430465821130860e-02 4.941577119503712950e-02 4.917483195267691870e-02 4.907549291260050045e-02 4.909354158810592950e-02 4.919929518679354991e-02 4.937732715118934440e-02 4.962741307457715217e-02 4.994964490494480797e-02 5.032711722076318311e-02 5.072451273328775628e-02 5.112926396737133700e-02 5.155287687021146287e-02 5.198583582083393662e-02 5.241992967773120154e-02 5.286176492624460044e-02 5.330944146760113050e-02 5.376275371320963364e-02 5.421222500736010141e-02 5.464052817789850219e-02 5.503052915688998181e-02 5.534712005303133592e-02 5.556989954063502879e-02 5.569001184185079500e-02 5.571028815386100397e-02 5.564552739548214721e-02 5.548665965945541456e-02 5.521071782443303516e-02 5.480513062384957668e-02 5.425944954691745009e-02 5.356191151110982485e-02 5.271545401731747571e-02 5.174746068097812318e-02 5.067820802881915776e-02 4.951606532690189244e-02 4.828284657013239695e-02 4.700630570762782956e-02 4.570856689081632951e-02 4.440753992431686892e-02 4.311572270831988407e-02 4.184105486021671289e-02 4.061387007441043945e-02 3.946626007820479981e-02 3.842953536024153183e-02 3.752993207432720607e-02 3.677742638183989499e-02 3.619186972785529144e-02 3.579064802825848018e-02 3.558656254961017895e-02 3.559467605114489952e-02 3.579799087483565012e-02 3.614894069757032535e-02 3.660686737154586479e-02 3.713514104836706381e-02 3.769690336846026613e-02 3.826982635808324346e-02 3.882914132700649584e-02 3.934947600793016476e-02 3.980376591482338855e-02 4.017261521270667352e-02 4.046499339731505357e-02 4.069517184310277730e-02 4.086828876148541206e-02 4.097534620000416877e-02 4.100910145024562470e-02 4.096539591033439287e-02 4.085016205507072812e-02 4.067292119432060898e-02 4.044379930175285437e-02 4.018844116293604496e-02 3.991926118817196167e-02 3.962245675739393957e-02 3.929634906581151721e-02 3.896593280082036315e-02 3.863786863483591877e-02 3.830392211796121438e-02 3.797311713950618506e-02 3.765716761192447470e-02 3.736922892653566503e-02 3.710730001064699995e-02 3.685786477476424294e-02 3.661679056190658005e-02 3.637890959951592396e-02 3.615129633725634728e-02 3.594362378346517561e-02 3.575295003657866233e-02 3.557575993692879690e-02 3.539431865337840794e-02 3.518488653817770234e-02 3.494975128757739358e-02 3.470237052693028040e-02 3.445197810383456710e-02 3.420669811257237569e-02 3.395967807514857495e-02 3.369395302059915304e-02 3.340390314362188390e-02 3.310102437746443443e-02 3.279640734267146029e-02 3.249084556493417320e-02 3.217669252557289056e-02 3.184113900333075675e-02 3.147779731467729297e-02 3.109569811651817159e-02 3.069935268371219717e-02 3.029563181837550620e-02 2.990031953274102303e-02 2.953273916084712264e-02 2.919931535157431826e-02 2.888302788550958788e-02 2.858371600168450877e-02 2.832145990448535836e-02 2.811908615064832168e-02 2.798363040179764963e-02 2.790990233566273057e-02 2.788739409597059890e-02 2.790352588485387961e-02 2.794433431485929265e-02 2.800228914343328573e-02 2.808662207296912239e-02 2.819535793966853818e-02 2.831794138396786370e-02 2.843944200960971114e-02 2.853868863449698229e-02 2.859413244789167294e-02 2.858985074829523132e-02 2.851158960428199635e-02 2.835775527314120942e-02 2.814311382241524787e-02 2.787315451908774569e-02 2.755843067202980515e-02 2.721499613025002776e-02 2.685447750527300906e-02 2.649439712936550728e-02 2.616416006346070772e-02 2.587982599955883714e-02 2.564686447556411772e-02 2.548238663172265259e-02 2.539460501516414143e-02 2.537557183286804838e-02 2.541515118311541213e-02 2.550135123181012861e-02 2.562668850452178362e-02 2.578528666530977356e-02 2.596021783118837578e-02 2.613950494424153656e-02 2.631753042022972819e-02 2.648854000376179782e-02 2.664799899036031719e-02 2.678918023792066158e-02 2.690749916921590310e-02 2.698571457165405488e-02 2.700210050069933379e-02 2.695808545859378763e-02 2.685908578197827162e-02 2.668867182161142534e-02 2.643976391120751723e-02 2.611564322308395844e-02 2.571741490051359866e-02 2.525842462026385571e-02 2.476526152505195699e-02 2.426485278883699220e-02 2.377416981632839502e-02 2.331680502092656898e-02 2.290858328450788226e-02 2.256012128743186546e-02 2.228711547306595070e-02 2.209688221920970766e-02 2.199101968655314127e-02 2.195870979115818050e-02 2.198583763016367931e-02 2.206520198953895728e-02 2.218760784521470880e-02 2.233278743163718758e-02 2.249836773114130550e-02 2.268620146431452045e-02 2.287917751924978954e-02 2.306566625794124678e-02 2.324495676571774333e-02 2.341582108427037526e-02 2.357115387749603858e-02 2.370470666376368191e-02 2.381477665217190606e-02 2.389547615017240112e-02 2.392702347383973346e-02 2.388797359635918063e-02 2.377182696168203199e-02 2.358398392732282550e-02 2.332983447968700955e-02 2.300991622492280439e-02 2.263135614727905878e-02 2.220863531416385206e-02 2.174439074108625372e-02 2.124861937052320224e-02 2.074986272377511709e-02 2.026077086736908020e-02 1.978651176616149504e-02 1.934479744359422770e-02 1.894551402371619231e-02 1.858475607685471792e-02 1.826249678591671671e-02 1.798522838826839207e-02 1.775160157868935565e-02 1.755817453501106254e-02 1.741075645263696209e-02 1.731304673694291502e-02 1.726990214848734412e-02 1.728812221781226774e-02 1.736606837741083709e-02 1.749676623916954915e-02 1.767709157280446600e-02 1.790709097214381734e-02 1.818493837839793223e-02 1.850105170277213315e-02 1.883800756893909065e-02 1.918554498663812419e-02 1.953808033105932859e-02 1.989450431860323790e-02 2.024786014223008135e-02 2.058974482925802693e-02 2.091357962324448538e-02 2.121270604793036932e-02 2.148703767638373771e-02 2.173956134958862293e-02 2.197523778475470382e-02 2.218789271876839622e-02 2.236513084955873282e-02 2.249918611891089590e-02 2.259062847030218063e-02 2.264556697585868444e-02 2.266633239982824080e-02 2.265327194858302723e-02 2.259981378479247391e-02 2.250416086303797664e-02 2.238258918933772740e-02 2.224264639906170168e-02 2.207535572399712057e-02 2.187624778043271989e-02 2.164856958561905270e-02 2.139498290571941949e-02 2.111454649406278861e-02 2.081580479043750390e-02 2.051811161561899188e-02 2.022976871345175121e-02 1.995352348413970481e-02 1.969377189823069349e-02 1.945299888662632357e-02 1.923059476681277316e-02 1.903161782550362446e-02 1.885494267213556202e-02 1.869558102040052433e-02 1.855967183877524698e-02 1.845391519262825838e-02 1.838654892489602344e-02 1.836165175391605425e-02 1.837755007070040331e-02 1.842084426430884783e-02 1.847943189163598829e-02 1.854738025588010403e-02 1.861252161707973099e-02 1.866529922002862357e-02 1.870743526388572026e-02 1.873996580871468629e-02 1.876151238240414063e-02 1.877234175592162879e-02 1.877391876533004295e-02 1.877595861522929344e-02 1.878143345684928425e-02 1.878308893142145025e-02 1.878127869241354511e-02 1.878224388005402673e-02 1.878960042927503918e-02 1.880025858464322644e-02 1.879917072000029596e-02 1.877424061763683164e-02 1.872518423943857202e-02 1.865736861150936801e-02 1.857616815408015543e-02 1.848416668954461564e-02 1.838854356755634592e-02 1.829445947708872519e-02 1.820300029435380218e-02 1.811614567048917823e-02 1.803443110052188950e-02 1.795748176371575813e-02 1.788960153212254545e-02 1.783717502971236477e-02 1.779894649677601220e-02 1.777703665637045058e-02 1.777391278421968160e-02 1.778804544995657780e-02 1.781621958337135589e-02 1.785495172708646480e-02 1.790718031724800041e-02 1.797607654098315466e-02 1.806742894032332264e-02 1.818696326591279222e-02 1.833299706184221209e-02 1.850699311574065253e-02 1.871240274968524742e-02 1.893803788148251677e-02 1.917427568804093083e-02 1.941279604201855483e-02 1.964973016960866459e-02 1.988111522225267588e-02 2.009031035505259855e-02 2.027303735169571144e-02 2.043253054446319758e-02 2.056233524082060407e-02 2.065192719325435050e-02 2.070165115944190559e-02 2.071317399618284247e-02 2.068701023987620791e-02 2.063016813197691979e-02 2.054475734272991072e-02 2.042619529043769588e-02 2.027064463888618093e-02 2.008256354269387714e-02 1.986785094410463762e-02 1.962361779153495508e-02 1.934347961944564778e-02 1.903195846524261339e-02 1.869935120811488591e-02 1.835199381552925918e-02 1.799810099177747563e-02 1.764712184352862021e-02 1.730680449294234521e-02 1.698557811437274509e-02 1.668857312542796137e-02 1.641301358499938287e-02 1.615318456994034590e-02 1.590205684474505290e-02 1.565966508805879259e-02 1.543045787730152989e-02 1.521773796509891599e-02 1.502799275935026019e-02 1.486694612020882621e-02 1.473400940619691048e-02 1.462442488762408059e-02 1.453592079573142078e-02 1.446860406553865733e-02 1.442318226529609552e-02 1.440320779396476840e-02 1.441148259350604963e-02 1.445241878517339144e-02 1.452374136558731363e-02 1.461620825977533525e-02 1.472924976864708156e-02 1.486681017706068322e-02 1.502198766071008613e-02 1.518787961277574643e-02 1.536951750152003998e-02 1.556664053002596200e-02 1.578184165574714540e-02 1.602428729548260877e-02 1.629901306212876155e-02 1.660609482486203811e-02 1.693705466878825741e-02 1.728902107632923624e-02 1.766170054122811334e-02 1.804029999937561968e-02 1.841003194548929134e-02 1.876102007236927702e-02 1.907503750772834503e-02 1.933476107859438686e-02 1.953485800426459432e-02 1.966759457851062834e-02 1.972607692710069693e-02 1.971714592572512345e-02 1.965684604084268206e-02 1.955694192395722106e-02 1.941710715816362051e-02 1.923382054243083158e-02 1.900679944922429795e-02 1.873933850100288276e-02 1.843751962894788626e-02 1.810827541031115664e-02 1.775954424428631204e-02 1.740415222826988476e-02 1.705326948635886575e-02 1.671196269930760869e-02 1.637774260585287897e-02 1.605565197398372071e-02 1.575384082489490398e-02 1.547065299939422156e-02 1.521144614485290224e-02 1.497768911516147647e-02 1.476658602854499618e-02 1.458671934156858391e-02 1.444760485294301934e-02 1.435006572204731469e-02 1.429278224715659594e-02 1.427777123240127170e-02 1.430027241159005646e-02 1.434994320452925333e-02 1.442356253808826753e-02 1.452238373163704070e-02 1.464374478921002566e-02 1.478640422266627036e-02 1.495285127629638992e-02 1.514583946540438812e-02 1.536246301119038524e-02 1.559555231246242783e-02 1.584147264235657993e-02 1.609650710170435969e-02 1.636427841102879380e-02 1.665063670475342220e-02 1.694930589808160692e-02 1.724210352042969061e-02 1.751991345709469003e-02 1.778437036050814143e-02 1.803287730966521285e-02 1.826217419184221133e-02 1.847056794816080011e-02 1.866287612064714344e-02 1.884447986148791998e-02 1.901951093209239968e-02 1.919505869058169348e-02 1.937514146068061716e-02 1.956016980904183925e-02 1.974841424468121859e-02 1.993800065251719739e-02 2.012741134627805267e-02 2.032216697861078877e-02 2.052372805907934014e-02 2.073388697809931333e-02 2.095349423116469115e-02 2.117802492040378459e-02 2.140730289331417915e-02 2.164111692654283395e-02 2.188549046604588988e-02 2.214749777329462488e-02 2.243526507871219933e-02 2.275923067364416311e-02 2.312316639356044173e-02 2.352425547703702186e-02 2.396437830523287515e-02 2.444941985792125141e-02 2.498268116842558909e-02 2.556087153591374284e-02 2.618775229413665764e-02 2.686892671166112717e-02 2.760013426527098759e-02 2.837627124328527886e-02 2.918736578917060717e-02 3.002194986503529603e-02 3.087371965594652712e-02 3.174266076495266958e-02 3.262661533114869644e-02 3.352080095697824308e-02 3.442173353681033526e-02 3.532757506954447430e-02 3.622787133194185077e-02 3.710969805098969510e-02 3.796993063595097140e-02 3.880338786488723296e-02 3.959535259411126745e-02 4.032125277395288976e-02 4.096940275521963187e-02 4.154502600019879810e-02 4.203969691645745993e-02 4.243841231593824953e-02 4.273186710106578051e-02 4.291561810827907580e-02 4.299276693959806772e-02 4.298129980804261258e-02 4.290283228669263677e-02 4.276924508568898109e-02 4.259060866360121073e-02 4.237570315727787196e-02 4.212677890578536005e-02 4.184257249288302061e-02 4.152351960161593941e-02 4.116702893708370364e-02 4.077361984127134131e-02 4.033701589148135092e-02 3.984535729126327530e-02 3.929327890008052493e-02 3.867672129772501549e-02 3.799128044313166558e-02 3.724376532306502424e-02 3.644998068837338595e-02 3.561956951788881193e-02 3.476324406192340954e-02 3.388874210632918799e-02 3.300116995446577411e-02 3.210658691314922236e-02 3.121338879930555393e-02 3.032318052291451196e-02 2.943519796376420361e-02 2.855132805859025846e-02 2.767275176007100851e-02 2.679955918731492109e-02 2.593085709730283059e-02 2.507190769001543806e-02 2.423642664651400394e-02 2.344171043387834052e-02 2.269094998859067305e-02 2.197657642604420106e-02 2.130682271119388460e-02 2.070110532788756522e-02 2.016874799967795923e-02 1.971511425520492550e-02 1.934053213529021015e-02 1.902663402520122365e-02 1.875283301493686772e-02 1.851496943771293452e-02 1.830428742332385755e-02 1.811082597484376874e-02 1.792509153048645054e-02 1.774544285495347970e-02 1.757661002692059368e-02 1.740936083707261828e-02 1.723859168002076989e-02 1.707322218766175667e-02 1.693723598725575472e-02 1.684529270609586363e-02 1.679527981344567863e-02 1.677914647276730273e-02 1.678354847168990124e-02 1.680504472954610223e-02 1.683592765779098888e-02 1.686141908723191862e-02 1.687733857357939099e-02 1.687823735858383009e-02 1.685824809017391970e-02 1.680554176281588014e-02 1.671900838979204981e-02 1.659991568012467167e-02 1.644711195353723565e-02 1.627469702305095467e-02 1.608205425912998324e-02 1.587487148781487750e-02 1.566763350004233418e-02 1.545917916173339228e-02 1.524464945283856253e-02 1.502129213063124746e-02 1.478994551597649469e-02 1.455163874076662554e-02 1.429878754388522882e-02 1.403189651244912163e-02 1.375028690561709219e-02 1.345084458726977968e-02 1.314922564777694196e-02 1.286227437947123735e-02 1.259054126196373219e-02 1.232749442090560164e-02 1.206283846305842428e-02 1.179175075324856610e-02 1.151072417107643076e-02 1.122630339845928811e-02 1.096044575103477005e-02 1.072382709079890487e-02 1.052192152078069813e-02 1.034341509737249018e-02 1.018263170333678566e-02 1.005435082869006284e-02 9.970272024447800197e-03 9.934081034611613042e-03 9.935830822774943324e-03 9.982978245024873645e-03 1.008842205859572516e-02 1.023759080957201487e-02 1.041396394109901126e-02 1.060542691358397349e-02 1.080230221800864907e-02 1.098714083316190693e-02 1.114576342308051110e-02 1.126681359520174952e-02 1.132976955731966953e-02 1.133006428935913641e-02 1.125409028357769042e-02 1.107902428601021880e-02 1.079719446739411254e-02 1.041278453904442153e-02 9.940086866818645395e-03 9.395138845298824787e-03 8.788937689358990168e-03 8.134839177301841223e-03 7.442286880954163998e-03 6.725335909806369819e-03 6.000568943033944731e-03 5.272816710529274788e-03 4.545411410153834576e-03 nan nan nan nan nan nan nan nan nan nan nan nan nan nan nan nan nan nan nan nan nan nan nan nan nan nan nan nan nan nan nan nan nan nan nan nan nan nan nan nan nan nan nan nan nan nan nan nan nan nan nan nan nan nan nan nan nan nan nan nan nan nan nan nan nan nan nan nan nan nan nan nan nan nan nan nan nan nan nan nan nan nan nan nan nan nan nan nan nan nan nan nan nan nan nan nan nan nan nan nan nan nan nan nan nan nan nan nan nan nan nan nan nan nan nan nan nan nan nan nan nan nan nan nan nan nan nan nan nan nan nan nan nan nan nan nan nan nan nan nan nan nan nan nan nan nan nan nan nan nan nan nan nan nan nan nan nan nan nan nan nan nan nan nan nan nan nan nan nan nan nan nan nan nan nan nan nan nan nan nan nan nan nan nan nan nan nan nan nan nan nan nan nan nan nan nan nan nan nan
[truncated: 492,845 more chars]
