# Supplementary material for: Multipolar electric and magnetic contributions to sum-frequency generation spectra reveal biaxial interfacial water structure
Source: Nat Commun. 2026 May 13;17:4333. doi: 10.1038/s41467-026-72345-4 (PMC13172427; doi:10.1038/s41467-026-72345-4)
Supplement: Supplementary file 3 — Source data [file 41467_2026_72345_MOESM3_ESM.zip › SourceData/SuppFig11(c,d).txt]

f 010 210 230 232
-5.211939062499998727e+03 1.454378956785322004e-05 8.438807270783269389e-05 7.542240893235509778e-05 1.946243860083526000e-04
-5.210896674687498489e+03 2.213104350775331035e-05 9.276911899815177870e-05 8.290021494837906501e-05 2.123915346087611839e-04
-5.209854286874999161e+03 3.073194824046282232e-05 1.009563683565649366e-04 9.019559963652330965e-05 2.294355370687311776e-04
-5.208811899062499833e+03 4.046024438118855980e-05 1.088584394335459954e-04 9.721252854729469381e-05 2.454927693693530438e-04
-5.207769511249999596e+03 5.125301928651225275e-05 1.164098864713238398e-04 1.038922311303956529e-04 2.604248850742929750e-04
-5.206727123437499358e+03 6.308735562346741541e-05 1.235580537315320666e-04 1.101923704318490994e-04 2.741206140212868164e-04
-5.205684735624999121e+03 7.606794729179085549e-05 1.302190459072285610e-04 1.160378452171931105e-04 2.863563489287720867e-04
-5.204642347812498883e+03 9.014117973247514899e-05 1.363299243862562359e-04 1.213761285805171761e-04 2.970029524309702866e-04
-5.203599959999999555e+03 1.051287526056012532e-04 1.418533574912270493e-04 1.261808244991908059e-04 3.060273792254507947e-04
-5.202557572187499318e+03 1.209226901626585823e-04 1.467526069152186774e-04 1.304226530492573228e-04 3.133754722076886011e-04
-5.201515184374999080e+03 1.374176243303916142e-04 1.510102355198269272e-04 1.340967882766959504e-04 3.190479699020775804e-04
-5.200472796562499752e+03 1.544071362162323998e-04 1.546027264158212071e-04 1.371920659055938455e-04 3.230554417285277685e-04
-5.199430408749999515e+03 1.716309975214142197e-04 1.575217600014648222e-04 1.397063940997198385e-04 3.254513086757053150e-04
-5.198388020937500187e+03 1.887018979111209933e-04 1.598138128529108450e-04 1.416865466339683674e-04 3.264495247665792892e-04
-5.197345633124999949e+03 2.053043845850400682e-04 1.615307420154251576e-04 1.431745209419990736e-04 3.262450564429263599e-04
-5.196303245312499712e+03 2.212196824833294643e-04 1.627529072323578992e-04 1.442309436153569062e-04 3.250658579706196044e-04
-5.195260857499999474e+03 2.362018303460085419e-04 1.635924589294880552e-04 1.449517857804838818e-04 3.232312196156755216e-04
-5.194218469687499237e+03 2.499578420788178411e-04 1.641581714189362519e-04 1.454335205058989767e-04 3.210692976470739786e-04
-5.193176081874999909e+03 2.621603702989425480e-04 1.645480590825506304e-04 1.457528590546458287e-04 3.188772470350556771e-04
-5.192133694062499671e+03 2.725715654331960767e-04 1.648249950400711649e-04 1.459622712695903912e-04 3.168573032992732076e-04
-5.191091306249999434e+03 2.810808930554691606e-04 1.650714586180868993e-04 1.461410647300385177e-04 3.152389541753854250e-04
-5.190048918437499196e+03 2.877410025115706448e-04 1.653046046145136895e-04 1.463159497328409800e-04 3.140653738848459171e-04
-5.189006530624999868e+03 2.926160478360072823e-04 1.654890051986475027e-04 1.464616763940529290e-04 3.132462738959150518e-04
-5.187964142812500540e+03 2.956975899665709152e-04 1.656508287316322430e-04 1.466181191274267795e-04 3.128686006747804236e-04
-5.186921754999999393e+03 2.971466439702763864e-04 1.658124222047198252e-04 1.468203296408951268e-04 3.129657389185312982e-04
-5.185879367187499156e+03 2.971544732990361341e-04 1.659690571729234012e-04 1.470678621439639605e-04 3.134838626266614340e-04
-5.184836979374999828e+03 2.957772843384233550e-04 1.661042995325251741e-04 1.473451345425532116e-04 3.143689750947202283e-04
-5.183794591562499591e+03 2.931676809407752224e-04 1.662221152945978658e-04 1.476562967695187331e-04 3.155929004287342968e-04
-5.182752203749999353e+03 2.894881123507527421e-04 1.663107516953174264e-04 1.479911855134383105e-04 3.170876764270126233e-04
-5.181709815937500025e+03 2.848147753240078909e-04 1.663571618512171683e-04 1.483259053884665240e-04 3.187861882869799136e-04
-5.180667428124998878e+03 2.791941988181110331e-04 1.663587998556977294e-04 1.486485695376951939e-04 3.206571659502450446e-04
-5.179625040312499550e+03 2.727194162487417894e-04 1.662785028329107626e-04 1.489066537243752784e-04 3.225625839930327849e-04
-5.178582652499999313e+03 2.654557743022162557e-04 1.661085349911894677e-04 1.490827970322836852e-04 3.244530586266898119e-04
-5.177540264687499075e+03 2.574215482144270070e-04 1.658784464004307803e-04 1.492052293531059436e-04 3.263959996615816979e-04
-5.176497876874999747e+03 2.487065458090689622e-04 1.655968555697476220e-04 1.492814922620148651e-04 3.283888529217511175e-04
-5.175455489062499510e+03 2.397672754400525174e-04 1.652905774240959354e-04 1.493267223361297393e-04 3.303673913834288432e-04
-5.174413101249999272e+03 2.313174913352498648e-04 1.649879109527483041e-04 1.493449967287813912e-04 3.321886960130751619e-04
-5.173370713437499944e+03 2.239176072142612579e-04 1.646903519420114738e-04 1.493226609095155285e-04 3.336942200514908573e-04
-5.172328325624999707e+03 2.177624292538974347e-04 1.644741344901042045e-04 1.493401074484079760e-04 3.350314760804894414e-04
-5.171285937812499469e+03 2.129896501081993327e-04 1.643980577531671647e-04 1.494667532654686722e-04 3.363278817470405965e-04
-5.170243549999998322e+03 2.097631670086810450e-04 1.644710702764485243e-04 1.497097853891288808e-04 3.375621126585483613e-04
-5.169201162187499904e+03 2.080032706606263515e-04 1.647308393313565633e-04 1.501035153860329327e-04 3.388436112370471097e-04
-5.168158774374999666e+03 2.075406393932962114e-04 1.651880552104677670e-04 1.506566207912351922e-04 3.402388001134287222e-04
-5.167116386562499429e+03 2.082882495779274932e-04 1.658363750873109721e-04 1.513504591995220140e-04 3.417362646220975997e-04
-5.166073998749999191e+03 2.100707609298097488e-04 1.666619999975671429e-04 1.521651564932781386e-04 3.433369662980521745e-04
-5.165031610937499863e+03 2.127457039344414144e-04 1.676726124157878713e-04 1.531036052634629399e-04 3.450891385537444077e-04
-5.163989223124998716e+03 2.163925153265591869e-04 1.688308961312423129e-04 1.541182765860700911e-04 3.468650686357862569e-04
-5.162946835312499388e+03 2.212893121060975599e-04 1.700961897189357441e-04 1.551581814599824508e-04 3.484785842932693056e-04
-5.161904447499999151e+03 2.275254470303092686e-04 1.714803156898486432e-04 1.562395012414620661e-04 3.499429525246131175e-04
-5.160862059687499823e+03 2.349103130498360662e-04 1.729642566556137330e-04 1.573524708022896307e-04 3.512716330600049218e-04
-5.159819671874999585e+03 2.433234486621118449e-04 1.745777898928168508e-04 1.585221656368162723e-04 3.525626902231969602e-04
-5.158777284062499348e+03 2.523967824285665990e-04 1.763267210772004778e-04 1.597718631385611253e-04 3.539478759712685755e-04
-5.157734896249999110e+03 2.618975318670051667e-04 1.781502844660120188e-04 1.610696309232939280e-04 3.553746009543336487e-04
-5.156692508437499782e+03 2.716566375137896452e-04 1.800333452627842802e-04 1.624154410435747450e-04 3.568689086303430437e-04
-5.155650120624999545e+03 2.813881866435722712e-04 1.819584882999854562e-04 1.638076069412911157e-04 3.584813822346196192e-04
-5.154607732812499307e+03 2.909216966071968683e-04 1.838841330697384049e-04 1.652176676915664247e-04 3.601694997341125712e-04
-5.153565344999999070e+03 3.000620523040090255e-04 1.857796710808859138e-04 1.666242847686418634e-04 3.619189127418315785e-04
-5.152522957187499742e+03 3.087027469599481046e-04 1.876366902417973977e-04 1.680286152885688449e-04 3.637489029325267627e-04
-5.151480569374999504e+03 3.169568273551952244e-04 1.894763505801986333e-04 1.694495559364920557e-04 3.656807533572604811e-04
-5.150438181562499267e+03 3.248964386491764176e-04 1.912685123683661309e-04 1.708534427006132002e-04 3.676159997162500599e-04
-5.149395793749999939e+03 3.324493659599280664e-04 1.929214097940520499e-04 1.721472355839622132e-04 3.693415853563150955e-04
-5.148353405937498792e+03 3.396433701569752080e-04 1.943307708432246914e-04 1.732235545095134116e-04 3.705854559707590784e-04
-5.147311018124999464e+03 3.464190594258945350e-04 1.954215400605388900e-04 1.740124793484769817e-04 3.711821666146033647e-04
-5.146268630312499226e+03 3.526080288843790695e-04 1.961777968766662862e-04 1.745057125828277972e-04 3.711450304141821572e-04
-5.145226242499999898e+03 3.581727537500681378e-04 1.966183433018061928e-04 1.747191300549622885e-04 3.705263407322269753e-04
-5.144183854687499661e+03 3.630143267666650409e-04 1.967886999422926433e-04 1.746933727862968837e-04 3.694578500924815528e-04
-5.143141466874999423e+03 3.670361622819917733e-04 1.967701453059298605e-04 1.744975220241867016e-04 3.681497669578179081e-04
-5.142099079062499186e+03 3.702496251368323941e-04 1.966137486484480267e-04 1.741732306895157087e-04 3.667135806564863912e-04
-5.141056691250000767e+03 3.727613509369362942e-04 1.962871959598184535e-04 1.736831971989005708e-04 3.650346436159689263e-04
-5.140014303437499620e+03 3.750102514403887491e-04 1.958004437240525801e-04 1.730185263087964198e-04 3.630008500762347060e-04
-5.138971915625000292e+03 3.774108999972064331e-04 1.952444357430936693e-04 1.722532451891710013e-04 3.607114212527418864e-04
-5.137929527812499146e+03 3.801184111160590376e-04 1.946701209776142700e-04 1.714308987781145994e-04 3.582442644682081508e-04
-5.136887139999999818e+03 3.832767866312837600e-04 1.940831501992312043e-04 1.705699409574876538e-04 3.555954301756578985e-04
-5.135844752187499580e+03 3.872101459988323011e-04 1.934833963834965459e-04 1.696787694534708122e-04 3.526951983534203691e-04
-5.134802364374999343e+03 3.921602417865722220e-04 1.928806289848220543e-04 1.687641769211718442e-04 3.495030075125414018e-04
-5.133759976562499105e+03 3.981127257875070793e-04 1.923693115078808111e-04 1.679068242885063493e-04 3.462390741442908891e-04
-5.132717588749999777e+03 4.048280090348210488e-04 1.920708079290556571e-04 1.672196558025395782e-04 3.432550966757254686e-04
-5.131675200937499540e+03 4.119156432721310401e-04 1.919747537510375262e-04 1.667023553861865883e-04 3.406375068928955215e-04
-5.130632813124999302e+03 4.191449893171672885e-04 1.920859958151614657e-04 1.663637368209612251e-04 3.384619995625390461e-04
-5.129590425312499065e+03 4.264670248712691962e-04 1.925316251046766975e-04 1.663331707601413867e-04 3.370618501703959331e-04
-5.128548037499999737e+03 4.337372135610161050e-04 1.933134088903988319e-04 1.666185978475966199e-04 3.364865428213250427e-04
-5.127505649687499499e+03 4.407947142856593692e-04 1.943853109206284801e-04 1.671950981962372481e-04 3.366913067019424539e-04
-5.126463261874999262e+03 4.477146213800553640e-04 1.957297157297687286e-04 1.680793267416996837e-04 3.376617457096349429e-04
-5.125420874062499934e+03 4.546379375990976766e-04 1.973482034679448530e-04 1.692770378419863929e-04 3.393722837090392829e-04
-5.124378486250000606e+03 4.615089005151163737e-04 1.992324902049705888e-04 1.707806293370646000e-04 3.418171928361620339e-04
-5.123336098437499459e+03 4.682016808449845154e-04 2.013625951836360334e-04 1.725852879321412392e-04 3.449996230302144638e-04
-5.122293710624999221e+03 4.743302950109094395e-04 2.037243511007579130e-04 1.746861455024591625e-04 3.489943375682182645e-04
-5.121251322812499893e+03 4.794961680533827786e-04 2.062396536451216596e-04 1.770071339994332886e-04 3.537091387040879401e-04
-5.120208934999999656e+03 4.836540352346296954e-04 2.088627486097856321e-04 1.794905969707638691e-04 3.590241711708107037e-04
-5.119166547187499418e+03 4.868600634965429140e-04 2.115478497898095917e-04 1.820815741248236715e-04 3.647978686704876302e-04
-5.118124159375000090e+03 4.892578024340928002e-04 2.142384199442684100e-04 1.847073352170175745e-04 3.708298914711378319e-04
-5.117081771562498943e+03 4.907436821767575475e-04 2.168952925795346179e-04 1.873256715663623208e-04 3.770440463313002233e-04
-5.116039383749999615e+03 4.912535721997236728e-04 2.195030503801609692e-04 1.899289663828538819e-04 3.834289505380917618e-04
-5.114996995937499378e+03 4.908869184823238911e-04 2.220578057029730401e-04 1.925139713106432493e-04 3.899507992310937603e-04
-5.113954608124999140e+03 4.896837492415998406e-04 2.245149322039549102e-04 1.950457070129326016e-04 3.965016159571441807e-04
-5.112912220312499812e+03 4.878935605306492255e-04 2.268368373400573798e-04 1.974938040721265636e-04 4.029349313285603617e-04
-5.111869832499999575e+03 4.858609952140880740e-04 2.289918227835665426e-04 1.998216864846395703e-04 4.090779775575168007e-04
-5.110827444687499337e+03 4.837431733184065219e-04 2.310102856930773758e-04 2.020502556946898731e-04 4.149538182708411909e-04
-5.109785056874999100e+03 4.816792618307069035e-04 2.329556074244976040e-04 2.042306853277637375e-04 4.206686441294427820e-04
-5.108742669062499772e+03 4.798323018049598446e-04 2.348733003351260171e-04 2.063874538048010977e-04 4.262654795185584857e-04
-5.107700281250000444e+03 4.782598048400364438e-04 2.368538888781984264e-04 2.085932914344854310e-04 4.319309871626261310e-04
-5.106657893437499297e+03 4.770415852443286820e-04 2.389412688042402613e-04 2.108753739845462829e-04 4.377311743364866131e-04
-5.105615505624999059e+03 4.761116868755419949e-04 2.411869270604015403e-04 2.132695152271931382e-04 4.437891493910652084e-04
-5.104573117812499731e+03 4.754862479704643195e-04 2.436627517122752571e-04 2.158481878264926785e-04 4.502814023239015912e-04
-5.103530729999999494e+03 4.754535712169665525e-04 2.463634708634296669e-04 2.186110191160481114e-04 4.571292287480221723e-04
-5.102488342187499256e+03 4.761365166176504023e-04 2.492412696434255699e-04 2.215124460577047594e-04 4.641854085733275025e-04
-5.101445954374999928e+03 4.776450069122679704e-04 2.523068463148054469e-04 2.245531676953896414e-04 4.714349191189774464e-04
-5.100403566562499691e+03 4.801083423372396429e-04 2.555771448179123238e-04 2.277511583806818285e-04 4.788890824254680642e-04
-5.099361178749999453e+03 4.834302062902309620e-04 2.590212880702721845e-04 2.310903098319174852e-04 4.865158197988430949e-04
-5.098318790937499216e+03 4.874580182234836698e-04 2.625416972076442985e-04 2.344792687255566478e-04 4.941183473602717190e-04
-5.097276403124999888e+03 4.921625706853075856e-04 2.660769479051586814e-04 2.378506673769634607e-04 5.015420354937980083e-04
-5.096234015312499650e+03 4.976059527215050170e-04 2.696449099378926489e-04 2.411914437459200837e-04 5.087721794324637876e-04
-5.095191627499999413e+03 5.036562410381645837e-04 2.732235581883075970e-04 2.444529062872107883e-04 5.157491308647181756e-04
-5.094149239687499175e+03 5.101108210067853768e-04 2.767355067910040318e-04 2.475520084006295886e-04 5.223223417682636236e-04
-5.093106851874999847e+03 5.168035180333603812e-04 2.800847561754998718e-04 2.504121201447549717e-04 5.283209972893711855e-04
-5.092064464062500520e+03 5.236834342928296110e-04 2.832432478012675411e-04 2.530272493602747945e-04 5.337189732709331138e-04
-5.091022076249998463e+03 5.308846948907333012e-04 2.861971325788958032e-04 2.553782716826976675e-04 5.384404653004846129e-04
-5.089979688437499135e+03 5.383213997218935223e-04 2.888566724147680585e-04 2.573709369970829885e-04 5.422763268231803454e-04
-5.088937300624999807e+03 5.460749568774057785e-04 2.910792678043424729e-04 2.588619604183617427e-04 5.448486293568854119e-04
-5.087894912812499570e+03 5.544122114733002465e-04 2.928336483721952275e-04 2.598332533404906796e-04 5.460307815985531062e-04
-5.086852524999999332e+03 5.633548987289215383e-04 2.941366744380887821e-04 2.603334232830784717e-04 5.459043962593860318e-04
-5.085810137187499095e+03 5.726540985302087548e-04 2.949573386448702179e-04 2.603566486583023631e-04 5.444901660206470043e-04
-5.084767749374998857e+03 5.819087649963979470e-04 2.952578681927731487e-04 2.598906628896684840e-04 5.418305573780916873e-04
-5.083725361562499529e+03 5.906946338321479063e-04 2.950602376684202471e-04 2.589812910078151550e-04 5.381208994774962879e-04
-5.082682973749999292e+03 5.985240537328439300e-04 2.944896492926526218e-04 2.577729463322288588e-04 5.338239517780631570e-04
-5.081640585937499964e+03 6.050259614856277977e-04 2.936625025587821141e-04 2.564000703894360315e-04 5.293495038201326709e-04
-5.080598198124999726e+03 6.099847140324857458e-04 2.926872100652074416e-04 2.549813130477260239e-04 5.250372748812361622e-04
-5.079555810312499489e+03 6.131668981062855794e-04 2.916148399925532061e-04 2.535653092977638084e-04 5.210701533206445885e-04
-5.078513422499999251e+03 6.144119321323990822e-04 2.904549378344565723e-04 2.521530945001166312e-04 5.175003156993730584e-04
-5.077471034687499923e+03 6.138734523283300880e-04 2.892513504241018716e-04 2.507811332493206451e-04 5.143883149696301931e-04
-5.076428646874999686e+03 6.119354279369198157e-04 2.880375816629233868e-04 2.494688716529659830e-04 5.117015008805006352e-04
-5.075386259062499448e+03 6.087908491014179784e-04 2.868101356313493863e-04 2.482062732394086941e-04 5.093733686133577500e-04
-5.074343871249999211e+03 6.045581176509302792e-04 2.855762244821962370e-04 2.469909595228462606e-04 5.073786239983535916e-04
-5.073301483437499883e+03 5.995082748137365528e-04 2.843687280396058818e-04 2.458427378803362817e-04 5.057128420162970315e-04
-5.072259095624999645e+03 5.938383763146172327e-04 2.831861632473042876e-04 2.447526077260695453e-04 5.043121457187679227e-04
-5.071216707812499408e+03 5.876440145114285307e-04 2.820695887024968792e-04 2.437581946335739397e-04 5.032502975859070964e-04
-5.070174319999999170e+03 5.809855447277879502e-04 2.810751149752321225e-04 2.429195269298197065e-04 5.026579581385100422e-04
-5.069131932187499842e+03 5.737950984515366275e-04 2.802588783269945494e-04 2.422981718073209776e-04 5.027002227395254135e-04
-5.068089544374998695e+03 5.660354840262270823e-04 2.797028301718667968e-04 2.419867550778954696e-04 5.036064246214287058e-04
-5.067047156562499367e+03 5.577777747789902825e-04 2.794700836446660963e-04 2.420605186929836075e-04 5.055336604596460254e-04
-5.066004768749999130e+03 5.492163669411906975e-04 2.795915718308180351e-04 2.425487308938714226e-04 5.085080596545414697e-04
-5.064962380937499802e+03 5.407691389871943383e-04 2.800402962943207390e-04 2.434219321365971701e-04 5.123536219744922061e-04
-5.063919993124999564e+03 5.327015605513785428e-04 2.807874137847638928e-04 2.446343321438619232e-04 5.169075374981291649e-04
-5.062877605312499327e+03 5.252997167210790921e-04 2.818424279456825557e-04 2.461590588976817883e-04 5.220701784984577891e-04
-5.061835217499999089e+03 5.188642585809697446e-04 2.831877654474329879e-04 2.479698783403457246e-04 5.277097863430391979e-04
-5.060792829687500671e+03 5.134899964831797200e-04 2.847628103312233277e-04 2.500041122746082443e-04 5.336480656196623297e-04
-5.059750441874999524e+03 5.091404965317235546e-04 2.865171177521296832e-04 2.522089184633316702e-04 5.397646625068899286e-04
-5.058708054062499286e+03 5.057381891307922333e-04 2.883995805462836819e-04 2.545286534229467316e-04 5.459448805223959117e-04
-5.057665666249999958e+03 5.032939594090475761e-04 2.904430311102935243e-04 2.569815918683422446e-04 5.522474609440667292e-04
-5.056623278437499721e+03 5.016012618537336399e-04 2.926914636292849000e-04 2.596177242432650420e-04 5.588427922719509935e-04
-5.055580890624999483e+03 5.002969498599651055e-04 2.951213829641559068e-04 2.624478900379922171e-04 5.658120155590429419e-04
-5.054538502812499246e+03 4.992956649856083225e-04 2.977563096277192835e-04 2.655141263819954241e-04 5.732616050004633954e-04
-5.053496114999999918e+03 4.984388199010137549e-04 3.005892518980438511e-04 2.688082941247875598e-04 5.812123149800009622e-04
-5.052453727187499680e+03 4.974890452458635270e-04 3.035211526170921510e-04 2.722438309730563447e-04 5.894938447747804719e-04
-5.051411339374999443e+03 4.963260425340338625e-04 3.064454757200520260e-04 2.757353401119805596e-04 5.979000134532108266e-04
-5.050368951562499205e+03 4.948819115597527778e-04 3.093209960099580218e-04 2.792550222156263201e-04 6.063638372442886094e-04
-5.049326563749999877e+03 4.933443579121471294e-04 3.121857813304494841e-04 2.828321536532018210e-04 6.149208713766218196e-04
-5.048284175937499640e+03 4.915917125311941929e-04 3.150557354435773601e-04 2.864854769811821505e-04 6.236454694751400072e-04
-5.047241788124999402e+03 4.892031719086677600e-04 3.178807162753410540e-04 2.901803307829084054e-04 6.325399492187046106e-04
-5.046199400312499165e+03 4.860708660622570796e-04 3.205998905867486325e-04 2.938369652822540954e-04 6.414525625941028524e-04
-5.045157012500000747e+03 4.823293806333069198e-04 3.231791742744809584e-04 2.973782608711262937e-04 6.502033422562432255e-04
-5.044114624687498690e+03 4.782784760215657020e-04 3.256336824910095393e-04 3.007851342982447536e-04 6.587063128198799222e-04
-5.043072236874999362e+03 4.743347500295487518e-04 3.279932099476268854e-04 3.040585904793160587e-04 6.668904879456758958e-04
-5.042029849062499125e+03 4.708481570162051074e-04 3.301962850847810801e-04 3.071047353442638798e-04 6.744683248903838094e-04
-5.040987461249999797e+03 4.681339996045484121e-04 3.321667398500139940e-04 3.098211472083400278e-04 6.811329903649201555e-04
-5.039945073437499559e+03 4.663534921727551593e-04 3.338724698623778239e-04 3.121766902311510442e-04 6.867650609808185818e-04
-5.038902685624999322e+03 4.655050382387854115e-04 3.353221519251081131e-04 3.141934926048713279e-04 6.914056510785796927e-04
-5.037860297812499084e+03 4.654987529468420900e-04 3.365184971333249090e-04 3.158885995151994829e-04 6.951044061248416468e-04
-5.036817909999999756e+03 4.661454286000340477e-04 3.374372171369335979e-04 3.172494205284985503e-04 6.978647143889288437e-04
-5.035775522187499519e+03 4.674117381432776625e-04 3.380890523018018545e-04 3.182726208836030805e-04 6.997018837328277492e-04
-5.034733134374999281e+03 4.693895997596755324e-04 3.385313066555939725e-04 3.189903474435572760e-04 7.007004577214416509e-04
-5.033690746562498134e+03 4.721549525351352605e-04 3.387892093627520003e-04 3.194415865448633584e-04 7.009238768692195934e-04
-5.032648358749999716e+03 4.755878225328120695e-04 3.388827970262203444e-04 3.196604287668757764e-04 7.004722772146205600e-04
-5.031605970937499478e+03 4.794878681135051929e-04 3.389033849316002572e-04 3.197430956185929500e-04 6.996312546243803202e-04
-5.030563583124999241e+03 4.835554946183470812e-04 3.388710154439761508e-04 3.197348179880952395e-04 6.985618757203704548e-04
-5.029521195312499913e+03 4.874191873316107847e-04 3.387566668165804752e-04 3.196224918096803123e-04 6.973075001835669657e-04
-5.028478807499999675e+03 4.910332775515121413e-04 3.385380377916356962e-04 3.193794098534335872e-04 6.958176275178988048e-04
-5.027436419687498528e+03 4.945101156869662800e-04 3.382485274550930347e-04 3.190238350868970785e-04 6.941261186105031344e-04
-5.026394031874999200e+03 4.978717684746657287e-04 3.380281741903882792e-04 3.186819976250172305e-04 6.925580019369388012e-04
-5.025351644062499872e+03 5.009387694863838255e-04 3.380442984808264446e-04 3.185125459902252154e-04 6.915644246925701545e-04
-5.024309256249999635e+03 5.035507626036109718e-04 3.383417140788697432e-04 3.185480152880475072e-04 6.912803596009350297e-04
-5.023266868437499397e+03 5.055549118476575666e-04 3.388962829456503511e-04 3.187707265551837591e-04 6.916930275347105746e-04
-5.022224480624999160e+03 5.066887410417029742e-04 3.396591000767491559e-04 3.191638364941375952e-04 6.927915239692911337e-04
-5.021182092812499832e+03 5.070028374392390432e-04 3.405435437241012336e-04 3.196589229217303672e-04 6.943723506151129642e-04
-5.020139704999999594e+03 5.066686888044310763e-04 3.415339845528657598e-04 3.202559795093830840e-04 6.963754542390348948e-04
-5.019097317187499357e+03 5.058911076028524759e-04 3.427400634519157203e-04 3.210598716579359923e-04 6.990167113738324570e-04
-5.018054929374999119e+03 5.048466929564762555e-04 3.442662577769968783e-04 3.221734364590273739e-04 7.025106137122881771e-04
-5.017012541562499791e+03 5.035254534968563881e-04 3.460821681919308123e-04 3.235807729290581750e-04 7.068041926652575586e-04
-5.015970153749999554e+03 5.022384312017001175e-04 3.481459439445842353e-04 3.252365788933273319e-04 7.117097483980456153e-04
-5.014927765937499316e+03 5.014074087807301235e-04 3.504508368039194318e-04 3.271345801514482870e-04 7.171050504822807899e-04
-5.013885378124999079e+03 5.010320358361235616e-04 3.529384774260948751e-04 3.292346591183226644e-04 7.228700847798793204e-04
-5.012842990312499751e+03 5.010184454309883108e-04 3.555950966748871707e-04 3.315509576666629933e-04 7.290335221611249101e-04
-5.011800602499999513e+03 5.013531910194252757e-04 3.584174420042696456e-04 3.340802532036785642e-04 7.355906468669416807e-04
-5.010758214687498366e+03 5.018739947938358594e-04 3.612839030296965959e-04 3.366877512411009673e-04 7.422595464541650086e-04
-5.009715826874999948e+03 5.023967643576650582e-04 3.640703223035914515e-04 3.392563443269150359e-04 7.487860583317736390e-04
-5.008673439062499710e+03 5.027489458695011230e-04 3.667323201271630983e-04 3.417471948364273122e-04 7.551104299619582072e-04
-5.007631051249999473e+03 5.025907445153789512e-04 3.692500181830705042e-04 3.441514637179515757e-04 7.612839823017723351e-04
-5.006588663437499235e+03 5.020438548897827478e-04 3.715921201734340455e-04 3.464346756678211826e-04 7.671933830395553672e-04
-5.005546275624999907e+03 5.014094211471444712e-04 3.737297986798015473e-04 3.485543298855837448e-04 7.726715230563186917e-04
-5.004503887812498760e+03 5.006323769755909210e-04 3.756099086783805884e-04 3.504585722242534933e-04 7.776012134220113437e-04
-5.003461499999999432e+03 4.994661397545288638e-04 3.771724488359011170e-04 3.520958449339806062e-04 7.819063720844849318e-04
-5.002419112187499195e+03 4.976464362478246741e-04 3.783650401507013131e-04 3.534229281714944076e-04 7.855354299154896757e-04
-5.001376724374999867e+03 4.949273633453693489e-04 3.792097179407797236e-04 3.544725593692044292e-04 7.886204265419004007e-04
-5.000334336562499630e+03 4.911154450434944375e-04 3.797779741611475614e-04 3.553188798170577251e-04 7.913924728659856543e-04
-4.999291948749999392e+03 4.863836484235980811e-04 3.801606149791242578e-04 3.560282539052106454e-04 7.940005272226761078e-04
-4.998249560937499155e+03 4.810347443633685533e-04 3.804779058416925589e-04 3.567104175515137016e-04 7.966542659663153163e-04
-4.997207173124999827e+03 4.751104292405545007e-04 3.808285822577016280e-04 3.574734000764698077e-04 7.996032092273142608e-04
-4.996164785312499589e+03 4.685461342680286847e-04 3.813036969251739749e-04 3.584076591233931663e-04 8.030903702559330200e-04
-4.995122397499999352e+03 4.615277140237527631e-04 3.819329088084450863e-04 3.595344024959885821e-04 8.071312299983552079e-04
-4.994080009687499114e+03 4.542757087886753996e-04 3.826615321901272139e-04 3.608007196769370101e-04 8.115361729844699189e-04
-4.993037621874999786e+03 4.468067352642079212e-04 3.834943666109252771e-04 3.621971213412789048e-04 8.162928190812498031e-04
-4.991995234062500458e+03 4.390876246276024142e-04 3.844810071203358360e-04 3.637452984186570351e-04 8.214940157291233860e-04
-4.990952846249999311e+03 4.311601621596781943e-04 3.856367685304828161e-04 3.654360691391128537e-04 8.271328832351928367e-04
-4.989910458437499074e+03 4.234723327700968924e-04 3.869348943835730810e-04 3.672036104011493045e-04 8.329746467378212806e-04
-4.988868070624999746e+03 4.164824731766018787e-04 3.883085173517922348e-04 3.689542977391641661e-04 8.386990668150844314e-04
-4.987825682812500418e+03 4.103522275206755894e-04 3.897252516802990514e-04 3.706454349959341973e-04 8.441699534138550004e-04
-4.986783294999999271e+03 4.053466908919858792e-04 3.911667458231489827e-04 3.722531867999801219e-04 8.492670325468200691e-04
-4.985740907187499943e+03 4.017015299034707343e-04 3.925335978539110484e-04 3.736779990219560831e-04 8.536823544787767656e-04
-4.984698519374999705e+03 3.996781986987671745e-04 3.937271681214507004e-04 3.748362658546611215e-04 8.571248938845418136e-04
-4.983656131562499468e+03 3.994549100655985516e-04 3.947399666751703743e-04 3.757380387159300656e-04 8.595559622469745031e-04
-4.982613743749999230e+03 4.011054669565547112e-04 3.954899801643784341e-04 3.763105282723385597e-04 8.607650300720765457e-04
-4.981571355937500812e+03 4.046270918365226128e-04 3.959221250219708524e-04 3.765097447717393126e-04 8.606307849109149418e-04
-4.980528968124998755e+03 4.099263886457897230e-04 3.961019439150771713e-04 3.764100162895481975e-04 8.593529862613385160e-04
-4.979486580312499427e+03 4.168181461260988575e-04 3.959917631384044087e-04 3.759810018225999634e-04 8.568943725045767438e-04
-4.978444192499999190e+03 4.248097893801055028e-04 3.954227264133202118e-04 3.750693443644050572e-04 8.529785317522044479e-04
-4.977401804687499862e+03 4.333886147506654579e-04 3.942312332525071939e-04 3.735243989699399002e-04 8.473436521972427943e-04
-4.976359416874999624e+03 4.421434978547765949e-04 3.923688267545892496e-04 3.713139565643191423e-04 8.399949110959973068e-04
-4.975317029062499387e+03 4.505117522496893080e-04 3.898392642836314434e-04 3.684703547414600305e-04 8.311235720825573426e-04
-4.974274641249999149e+03 4.580254483658259459e-04 3.866544978823079743e-04 3.650229510536339610e-04 8.209017624698231388e-04
-4.973232253437499821e+03 4.642884947042535656e-04 3.828374639368021365e-04 3.610013338794015110e-04 8.094957829128959998e-04
-4.972189865624999584e+03 4.689793480328861581e-04 3.784470334533517055e-04 3.564616823066274042e-04 7.971298043593645329e-04
-4.971147477812499346e+03 4.719439933702084151e-04 3.735534033004359001e-04 3.514757252867948341e-04 7.840202003971236643e-04
-4.970105089999998199e+03 4.731483309313078600e-04 3.682418593318029817e-04 3.461280978585984662e-04 7.703878290004530097e-04
-4.969062702187499781e+03 4.726568894041435504e-04 3.626755717891405779e-04 3.405703848043052824e-04 7.566079891207694091e-04
-4.968020314374999543e+03 4.704819755332424270e-04 3.569494575393878473e-04 3.348968256834460944e-04 7.429139191106978084e-04
-4.966977926562499306e+03 4.668530439569146978e-04 3.511450092832340934e-04 3.291798979051336282e-04 7.294389211397595257e-04
-4.965935538749999068e+03 4.618742603056411673e-04 3.453856795103989858e-04 3.235359812132139901e-04 7.164554346122704994e-04
-4.964893150937499740e+03 4.554194974665772477e-04 3.397600425199269643e-04 3.180615933934876293e-04 7.042278299240795243e-04
-4.963850763124998593e+03 4.475609368420381410e-04 3.343866964371214529e-04 3.128764282226589020e-04 6.930360085684908163e-04
-4.962808375312499265e+03 4.384911025032269894e-04 3.293468327376168733e-04 3.080640089100145280e-04 6.830378673412530180e-04
-4.961765987499999937e+03 4.282817636658257541e-04 3.246735007175472723e-04 3.036640011488637037e-04 6.743073649752833604e-04
-4.960723599687499700e+03 4.171823195261312395e-04 3.204060075242949027e-04 2.997165886427792698e-04 6.668813344075592885e-04
-4.959681211874999462e+03 4.056112251079069817e-04 3.165217689885099685e-04 2.961986626731937292e-04 6.605973982320715232e-04
-4.958638824062499225e+03 3.937908506606472648e-04 3.129430403449300221e-04 2.930302322045828236e-04 6.552021238837796649e-04
-4.957596436249999897e+03 3.819885910016461027e-04 3.096060017314802783e-04 2.901362257449223501e-04 6.504528356922127360e-04
-4.956554048437499659e+03 3.706976781335600667e-04 3.064901143767887219e-04 2.874674623306988077e-04 6.461336899169173396e-04
-4.955511660624999422e+03 3.605349844264805191e-04 3.035887120000128024e-04 2.849887134724979495e-04 6.420325636587135166e-04
-4.954469272812499185e+03 3.517797162774856552e-04 3.009371333551278120e-04 2.827291137147096962e-04 6.381588486755323001e-04
-4.953426884999999857e+03 3.444654396289014960e-04 2.985943945409929830e-04 2.807450919521406137e-04 6.346479839918451552e-04
-4.952384497187499619e+03 3.386691875693663358e-04 2.965733906771449396e-04 2.790555074838252576e-04 6.315212836489568753e-04
-4.951342109374999382e+03 3.346365655091919637e-04 2.948551484898162089e-04 2.776502955637676334e-04 6.286821854581317983e-04
-4.950299721562499144e+03 3.325369163483381674e-04 2.933914359767668921e-04 2.764798562120843531e-04 6.259656045358695260e-04
-4.949257333749999816e+03 3.320212822636661601e-04 2.921640221924793300e-04 2.755339396268904613e-04 6.234249665881302005e-04
-4.948214945937499579e+03 3.329042916201664605e-04 2.911589357532686200e-04 2.748044756588482128e-04 6.210802990341872604e-04
-4.947172558124999341e+03 3.351811340508736338e-04 2.903234371952848492e-04 2.742399484171474037e-04 6.188027086842714250e-04
-4.946130170312499104e+03 3.385306137160876876e-04 2.895760983375463785e-04 2.737591551849346649e-04 6.164696710904075515e-04
-4.945087782499999776e+03 3.426811363747418564e-04 2.887871974901374552e-04 2.732259172997962755e-04 6.138159888091820806e-04
-4.944045394687499538e+03 3.475394071469792246e-04 2.878249260925007554e-04 2.724917922264178533e-04 6.105120372005246824e-04
-4.943003006874999301e+03 3.528224037699422629e-04 2.865898201845181923e-04 2.714547114846259010e-04 6.063766030123742424e-04
-4.941960619062499973e+03 3.581718517048600777e-04 2.850963889627602574e-04 2.701325928707315341e-04 6.015408345303463206e-04
-4.940918231250000645e+03 3.633198922107323467e-04 2.833729123233602468e-04 2.685481556901012372e-04 5.961348857298099258e-04
-4.939875843437500407e+03 3.677387817951518860e-04 2.813716384738674582e-04 2.666526068790352872e-04 5.901705446478260758e-04
-4.938833455624999260e+03 3.711339629389960094e-04 2.790973381431330292e-04 2.644432765894049191e-04 5.837232492492154187e-04
-4.937791067812499932e+03 3.735517402384436907e-04 2.765814199560494551e-04 2.619480127318246751e-04 5.768548532331463710e-04
-4.936748679999999695e+03 3.749338804691673384e-04 2.738740889038908280e-04 2.592224623632170279e-04 5.697132113980508776e-04
-4.935706292187499457e+03 3.752904386320552853e-04 2.710003966987280396e-04 2.563040072799220039e-04 5.623758786317632069e-04
-4.934663904375000129e+03 3.747534285520025005e-04 2.679056592579613497e-04 2.531474171820846208e-04 5.546863532744514486e-04
-4.933621516562499892e+03 3.731526419057561096e-04 2.645627430858353015e-04 2.497293112171179610e-04 5.466248937725938072e-04
-4.932579128749999654e+03 3.703337390341432151e-04 2.609982352998228903e-04 2.460799106749971227e-04 5.383019028058914955e-04
-4.931536740937499417e+03 3.663516331573538065e-04 2.572375132765431253e-04 2.422320579264480563e-04 5.297775844851351432e-04
-4.930494353124999179e+03 3.611780941909266277e-04 2.533152532479597085e-04 2.382319375017879148e-04 5.211619941520083486e-04
-4.929451965312499851e+03 3.549346495397071770e-04 2.492702677273327659e-04 2.341266646497033854e-04 5.125333725995881396e-04
-4.928409577499999614e+03 3.477250293797302114e-04 2.450689751116447287e-04 2.298919839656303271e-04 5.037949025648357036e-04
-4.927367189687499376e+03 3.395404323505265198e-04 2.406747871365526542e-04 2.255006789090460663e-04 4.948705871215729407e-04
-4.926324801874999139e+03 3.304857539200038372e-04 2.360895976144080559e-04 2.209618967659177232e-04 4.857490590696322700e-04
-4.925282414062499811e+03 3.206015622355994424e-04 2.313090371354736688e-04 2.162779083383193452e-04 4.764185964091621197e-04
-4.924240026250000483e+03 3.099726015207527967e-04 2.263758672755694353e-04 2.114912656350792931e-04 4.669645092544372818e-04
-4.923197638437498426e+03 2.988036405194523020e-04 2.213383676715611527e-04 2.066521367500469275e-04 4.574586984204260902e-04
-4.922155250624999098e+03 2.873274764891477076e-04 2.162126331956751421e-04 2.017776835579146064e-04 4.478844007146843176e-04
-4.921112862812499770e+03 2.759097660568380446e-04 2.109983076375464338e-04 1.968605492600124815e-04 4.381389152806514260e-04
-4.920070474999999533e+03 2.649563854561604818e-04 2.056744118139077458e-04 1.918709449319020300e-04 4.280553123801826955e-04
-4.919028087187499295e+03 2.547666503926316987e-04 2.002305224336618956e-04 1.867952274199191761e-04 4.175277524343933857e-04
-4.917985699374999967e+03 2.455549421326332343e-04 1.947018098155170582e-04 1.816673447979209757e-04 4.065885527714100701e-04
-4.916943311562498820e+03 2.374741812118540585e-04 1.891122156652171721e-04 1.765015048503251424e-04 3.952453553772428390e-04
-4.915900923749999492e+03 2.306076538603077993e-04 1.834589253112832202e-04 1.712952706472454926e-04 3.834707231969003817e-04
-4.914858535937499255e+03 2.249643714698864498e-04 1.777639143932093694e-04 1.660703645243235551e-04 3.713169664537110124e-04
-4.913816148124999927e+03 2.204738034771364964e-04 1.720769288893988949e-04 1.608736849880195016e-04 3.589221446531093321e-04
-4.912773760312498780e+03 2.170823860365456181e-04 1.664219362361759724e-04 1.557269427747416223e-04 3.463564476866600166e-04
-4.911731372499999452e+03 2.148685761704021097e-04 1.607784490847041954e-04 1.505916468637907987e-04 3.335234582335339201e-04
-4.910688984687499214e+03 2.138143096643105746e-04 1.551555383453621050e-04 1.454590710860560049e-04 3.204252052850811391e-04
-4.909646596874999886e+03 2.137731775870964509e-04 1.495663623721113869e-04 1.403350307009227922e-04 3.071209952135437100e-04
-4.908604209062499649e+03 2.147844320414733256e-04 1.440466152645681849e-04 1.352508960447925171e-04 2.936840828134797631e-04
-4.907561821249998502e+03 2.167654735436888016e-04 1.386519340943213397e-04 1.302542847207193355e-04 2.802629670464120044e-04
-4.906519433437499174e+03 2.194748645716306705e-04 1.334287596737853277e-04 1.253895668285194532e-04 2.670314953767916012e-04
-4.905477045624999846e+03 2.227933377075490111e-04 1.284173786937476661e-04 1.207004277058696155e-04 2.541251762437428635e-04
-4.904434657812499609e+03 2.265544073051954709e-04 1.236511136235992573e-04 1.162199178471131256e-04 2.416687801793072573e-04
-4.903392269999999371e+03 2.303493562151758998e-04 1.191330769504929334e-04 1.119524835567055972e-04 2.297746983068633692e-04
-4.902349882187499134e+03 2.339970860654463306e-04 1.148481009188720230e-04 1.078839321506922568e-04 2.184519049093373085e-04
-4.901307494374999806e+03 2.375943991212834836e-04 1.107931191775536980e-04 1.040080947981999950e-04 2.076640065896777603e-04
-4.900265106562500478e+03 2.411720446848848352e-04 1.069415820880429731e-04 1.002954257353876185e-04 1.973326558979160992e-04
-4.899222718749999331e+03 2.447647675158135623e-04 1.032699312772958019e-04 9.672019920618887996e-05 1.873871508768467828e-04
-4.898180330937499093e+03 2.481311668911958634e-04 9.978492422751302220e-05 9.330240142934302259e-05 1.779237740461995837e-04
-4.897137943124999765e+03 2.510529489140178182e-04 9.651314583365567363e-05 9.007986877936393613e-05 1.690797745936227893e-04
-4.896095555312499528e+03 2.535453233759682413e-04 9.347178137006549267e-05 8.706712690688078152e-05 1.608905273272498589e-04
-4.895053167499999290e+03 2.555327695015724800e-04 9.063778404388823733e-05 8.424002604515853595e-05 1.533158358982745671e-04
-4.894010779687500872e+03 2.568905954230338642e-04 8.800834767126689971e-05 8.159630838014755860e-05 1.463807958127024301e-04
-4.892968391874999725e+03 2.577981430943594417e-04 8.555308437568989201e-05 7.910967609387803054e-05 1.399701501904554533e-04
-4.891926004062499487e+03 2.585616329945835952e-04 8.318473229356444592e-05 7.669390859717451414e-05 1.337902591886039609e-04
-4.890883616249999250e+03 2.592701130091695978e-04 8.080635371980161646e-05 7.425414660079154882e-05 1.275793480337226700e-04
-4.889841228437499922e+03 2.600447783618912902e-04 7.837615647769470312e-05 7.175389622016823039e-05 1.212099832178001161e-04
-4.888798840624999684e+03 2.609508781992880572e-04 7.590524370874009098e-05 6.920983480862849611e-05 1.147014098311638364e-04
-4.887756452812499447e+03 2.620650701130902661e-04 7.340399581966177236e-05 6.663513261210268345e-05 1.080642607413100949e-04
-4.886714064999999209e+03 2.636203286804040201e-04 7.088127907590013996e-05 6.403951129445226685e-05 1.012633624147083741e-04
-4.885671677187499881e+03 2.656852715525305584e-04 6.830743369189117822e-05 6.139072139740847775e-05 9.420365503014777714e-05
-4.884629289374998734e+03 2.683353192522261888e-04 6.567858291849364323e-05 5.868082808990221245e-05 8.685074351237277366e-05
-4.883586901562500316e+03 2.716735936821232638e-04 6.302267373298138563e-05 5.594200556399966728e-05 7.925455586121144056e-05
-4.882544513749999169e+03 2.756400628368806745e-04 6.034940332902913193e-05 5.319280316038332862e-05 7.146695418789250024e-05
-4.881502125937499841e+03 2.802071812762863901e-04 5.767852605301564773e-05 5.046101430807804137e-05 6.355562889491015821e-05
-4.880459738124999603e+03 2.853847654147306919e-04 5.504411192236348410e-05 4.778478318395660001e-05 5.560905517799775272e-05
-4.879417350312499366e+03 2.910074391396758769e-04 5.243790057380713019e-05 4.515902603067901522e-05 4.765264494914026061e-05
-4.878374962499999128e+03 2.968092573820337466e-04 4.987349908196040560e-05 4.259819181038719527e-05 3.978845097771963816e-05
-4.877332574687500710e+03 3.024626182885695722e-04 4.735926974635904375e-05 4.011125734499537324e-05 3.212058824559594868e-05
-4.876290186874999563e+03 3.075724275215380708e-04 4.488462292191065372e-05 3.769272299898452478e-05 2.472908765820527931e-05
-4.875247799062499325e+03 3.118458743378737423e-04 4.249031681836768452e-05 3.538895813741344481e-05 1.779738237164729046e-05
-4.874205411249999088e+03 3.151503232775813433e-04 4.021175305828809612e-05 3.323994628153667465e-05 1.145380033684317205e-05
-4.873163023437499760e+03 3.174716395790776300e-04 3.803902320912238796e-05 3.123431549577547993e-05 5.675052523458376887e-06
-4.872120635624999522e+03 3.188269694426387139e-04 3.596699348522714427e-05 2.936058420854951436e-05 4.350113786931453230e-07
-4.871078247812500194e+03 3.191705111475795801e-04 3.400340112220162267e-05 2.762110110215149745e-05 -4.243092304438784361e-06
-4.870035859999999957e+03 3.184364818233370998e-04 3.213853029795394201e-05 2.600008476378354549e-05 -8.375599118899944859e-06
-4.868993472187499719e+03 3.167362634839048039e-04 3.037417123199345954e-05 2.449273775208662339e-05 -1.199535667671157240e-05
-4.867951084374999482e+03 3.142556140538727916e-04 2.870056563844236485e-05 2.308580023164601657e-05 -1.517840889270458983e-05
-4.866908696562499244e+03 3.110959567020987835e-04 2.711371498644443571e-05 2.177621819135301242e-05 -1.795891051155287940e-05
-4.865866308749999916e+03 3.072259430104256066e-04 2.561174642057664920e-05 2.056065188995725036e-05 -2.033574314994104735e-05
-4.864823920937499679e+03 3.026275527130250619e-04 2.418220353018560122e-05 1.941693095398864025e-05 -2.234927193792585762e-05
-4.863781533124999441e+03 2.974092154455622674e-04 2.281790897823990499e-05 1.832847073216134460e-05 -2.405801104646112170e-05
-4.862739145312499204e+03 2.917352086454943257e-04 2.152610112185959421e-05 1.729599123339603273e-05 -2.549437768069801247e-05
-4.861696757499999876e+03 2.857701459402204897e-04 2.030353002994971458e-05 1.631095823415989874e-05 -2.671534838614210991e-05
-4.860654369687500548e+03 2.796009157117145373e-04 1.913702558515670095e-05 1.536199704622895568e-05 -2.777314789371516441e-05
-4.859611981874999401e+03 2.732168856787935509e-04 1.806085267123307223e-05 1.448286438266836028e-05 -2.858016362321172800e-05
-4.858569594062499164e+03 2.667289855561466604e-04 1.710011263691384994e-05 1.369115048712622904e-05 -2.911215123420053213e-05
-4.857527206249999836e+03 2.603572580901264877e-04 1.622063852829349964e-05 1.294914151408154118e-05 -2.951485068478335337e-05
-4.856484818437499598e+03 2.542840890928781150e-04 1.538250538520447296e-05 1.221847931852892775e-05 -2.993169537677867594e-05
-4.855442430624999361e+03 2.486148726520782861e-04 1.457304688829928120e-05 1.149026670332578575e-05 -3.041550450005404347e-05
-4.854400042812499123e+03 2.435410275339830737e-04 1.380279138250365308e-05 1.077642782800768725e-05 -3.098609244091853120e-05
-4.853357654999999795e+03 2.392841006268027156e-04 1.305730775115199092e-05 1.006281322660120190e-05 -3.173481694472527902e-05
-4.852315267187499558e+03 2.357124537782080524e-04 1.231780102521131423e-05 9.330764650927466324e-06 -3.267538323195053572e-05
-4.851272879374999320e+03 2.326195432350083988e-04 1.159942124313753818e-05 8.597670424237512422e-06 -3.371483777701296091e-05
-4.850230491562499083e+03 2.299491120662590675e-04 1.092791923232773007e-05 7.893424428567677020e-06 -3.476880116198281421e-05
-4.849188103749999755e+03 2.276446277253643550e-04 1.030838570489825057e-05 7.225365441533056249e-06 -3.580715393802527501e-05
-4.848145715937499517e+03 2.256346799002575151e-04 9.737062563080003274e-06 6.594097186386960923e-06 -3.681516558301033517e-05
-4.847103328124999280e+03 2.237575227084603294e-04 9.214000137745384091e-06 6.005855692163499551e-06 -3.774330052885181209e-05
-4.846060940312499952e+03 2.217910051714407950e-04 8.722300936818207058e-06 5.450163162913174279e-06 -3.856888339131234482e-05
-4.845018552499999714e+03 2.196667846313223786e-04 8.251453640063596156e-06 4.922877375789023579e-06 -3.929200377623734137e-05
-4.843976164687498567e+03 2.173331933205897891e-04 7.782488637808705336e-06 4.411523036690535300e-06 -3.993790915703563315e-05
-4.842933776874999239e+03 2.146400687478813212e-04 7.272089514955557437e-06 3.878019144984136200e-06 -4.056973362686263902e-05
-4.841891389062499911e+03 2.116433494418881517e-04 6.693668709544055045e-06 3.295576755990093326e-06 -4.126828807939939101e-05
-4.840849001249999674e+03 2.085162242885959497e-04 6.048654075165591296e-06 2.664123792783850166e-06 -4.207565462839480579e-05
-4.839806613437499436e+03 2.052493754063227944e-04 5.347165821672056082e-06 1.992091827094196472e-06 -4.296658244179255151e-05
-4.838764225624999199e+03 2.018305019917828965e-04 4.625043019077709411e-06 1.314586024748435557e-06 -4.384942716018534953e-05
-4.837721837812499871e+03 1.983703506006815839e-04 3.899386404942410244e-06 6.526305357947665906e-07 -4.470372244895262615e-05
-4.836679450000000543e+03 1.951447132168198728e-04 3.170475708888661169e-06 8.408157627082507547e-09 -4.559539348869640573e-05
-4.835637062187499396e+03 1.923980574433106707e-04 2.431663438453177114e-06 -6.257317965103647028e-07 -4.660392210015513027e-05
-4.834594674374999158e+03 1.903282525762412241e-04 1.654989784514888494e-06 -1.282071383948597947e-06 -4.785505967293221280e-05
-4.833552286562499830e+03 1.890256233162496895e-04 8.049273832717306360e-07 -2.002696057163555600e-06 -4.946960980145417494e-05
-4.832509898749999593e+03 1.883722554140873867e-04 -1.502792253599398887e-07 -2.825568289437156407e-06 -5.150611122943969872e-05
-4.831467510937499355e+03 1.883423949906722300e-04 -1.212809036299146218e-06 -3.749960113732197021e-06 -5.395942744672694257e-05
-4.830425123124999118e+03 1.889269512439077127e-04 -2.365138566128387273e-06 -4.752889955433816328e-06 -5.677574060396392271e-05
-4.829382735312499790e+03 1.901110244568746457e-04 -3.589489010390811524e-06 -5.814084286039615641e-06 -5.990332420345175591e-05
-4.828340347499999552e+03 1.918592638228157874e-04 -4.845377438421016792e-06 -6.891529961281644967e-06 -6.322991659155683243e-05
-4.827297959687498405e+03 1.940768660972821936e-04 -6.075644157295227291e-06 -7.930564396202303604e-06 -6.659232346858549650e-05
-4.826255571874999987e+03 1.966871089416484227e-04 -7.251561289070710974e-06 -8.906267128811818341e-06 -6.990482871921533520e-05
-4.825213184062499749e+03 1.997355088481082461e-04 -8.366673549837582130e-06 -9.817902352809624276e-06 -7.317082893512307689e-05
-4.824170796249999512e+03 2.032602391740643178e-04 -9.400980765679312661e-06 -1.064637998089909588e-05 -7.635120280642511089e-05
-4.823128408437499274e+03 2.072054723509252387e-04 -1.033613952821248610e-05 -1.136854332517939651e-05 -7.937924372132666273e-05
-4.822086020624999946e+03 2.114439040391501959e-04 -1.118939377271059101e-05 -1.200310562983435402e-05 -8.226814680186891177e-05
-4.821043632812499709e+03 2.157711742000677463e-04 -1.194971719161966084e-05 -1.254873181999009272e-05 -8.495270165939323504e-05
-4.820001245000000381e+03 2.200065784157855041e-04 -1.258907339158537857e-05 -1.298642711008192520e-05 -8.733019513604209632e-05
-4.818958857187499234e+03 2.240515185945911661e-04 -1.311389524568063537e-05 -1.332721044894324473e-05 -8.939841813804878974e-05
-4.817916469374999906e+03 2.278051841148848286e-04 -1.352555916183681447e-05 -1.357176002617379916e-05 -9.113448584446905165e-05
-4.816874081562499669e+03 2.311784064081628346e-04 -1.380317107518841532e-05 -1.370643197096643018e-05 -9.247401378761573899e-05
-4.815831693749999431e+03 2.341547561857653531e-04 -1.393425646058720873e-05 -1.372420129886916092e-05 -9.338939959628800780e-05
-4.814789305937499194e+03 2.366250529160867874e-04 -1.393426518474844557e-05 -1.363734587837363433e-05 -9.388733585778281910e-05
-4.813746918125000775e+03 2.383549631679807038e-04 -1.382183838796341186e-05 -1.345983437306938591e-05 -9.394891256676624232e-05
-4.812704530312498719e+03 2.392194772117046562e-04 -1.359175684582737425e-05 -1.318039228359550578e-05 -9.352108941214598266e-05
-4.811662142499999391e+03 2.393121292775971876e-04 -1.323492225261113506e-05 -1.278617819518398685e-05 -9.259933379582009844e-05
-4.810619754687499153e+03 2.387549319978852645e-04 -1.274785043330171699e-05 -1.226984137489805756e-05 -9.120012971591758043e-05
-4.809577366874999825e+03 2.375577010047069757e-04 -1.213993695938870717e-05 -1.163709692883176074e-05 -8.934422533490079393e-05
-4.808534979062499588e+03 2.356659930437242378e-04 -1.144037384539669567e-05 -1.091365087809254609e-05 -8.708598692485833553e-05
-4.807492591249999350e+03 2.330961971887038071e-04 -1.068516592667410699e-05 -1.013698889157046328e-05 -8.452164263801658544e-05
-4.806450203437499113e+03 2.300340830145589858e-04 -9.901515961622424974e-06 -9.335581449691072976e-06 -8.176768490470986961e-05
-4.805407815624999785e+03 2.266396991913966711e-04 -9.096126255577775664e-06 -8.517832106036084659e-06 -7.888350262690722772e-05
-4.804365427812498638e+03 2.230252160100391337e-04 -8.297166443913421143e-06 -7.713728121518272554e-06 -7.597028445855572921e-05
-4.803323039999999310e+03 2.193662474655524444e-04 -7.542065168209689814e-06 -6.958431062873620009e-06 -7.316253174455148237e-05
-4.802280652187499982e+03 2.158725903971438350e-04 -6.841085991015054454e-06 -6.262236207459911464e-06 -7.053868037776800869e-05
-4.801238264374999744e+03 2.126651216649322091e-04 -6.199913288643352497e-06 -5.628433138531136995e-06 -6.813993366773326188e-05
-4.800195876562499507e+03 2.096949476265114285e-04 -5.638412084203071370e-06 -5.074173144689359925e-06 -6.599982481243559873e-05
-4.799153488749999269e+03 2.069111022481720042e-04 -5.201469606855443299e-06 -4.639357917293426316e-06 -6.421070840386642080e-05
-4.798111100937499941e+03 2.043513773123614447e-04 -4.934678288002840489e-06 -4.362861389492787458e-06 -6.288655642634339009e-05
-4.797068713124998794e+03 2.019925651229539801e-04 -4.862339277345835168e-06 -4.264949870734567601e-06 -6.207658365541412636e-05
-4.796026325312499466e+03 1.997314011159340087e-04 -4.988587318909801401e-06 -4.347878752272097812e-06 -6.176251789902610992e-05
-4.794983937499999229e+03 1.976628488588121589e-04 -5.289454336999763449e-06 -4.590118654180830958e-06 -6.191175942477368760e-05
-4.793941549687499901e+03 1.958758368623563265e-04 -5.736409191549958829e-06 -4.966672136958421125e-06 -6.248033224636881584e-05
-4.792899161874999663e+03 1.943447723973354033e-04 -6.310457059857361833e-06 -5.460751458888292955e-06 -6.341743882764129103e-05
-4.791856774062499426e+03 1.930717820693052397e-04 -6.985508715972597779e-06 -6.043480809981812809e-06 -6.465444368904193584e-05
-4.790814386249999188e+03 1.919942290855513288e-04 -7.737792395325006857e-06 -6.694241519091182831e-06 -6.612063479899986179e-05
-4.789771998437499860e+03 1.910414792907940134e-04 -8.545595947903667885e-06 -7.398282214828781957e-06 -6.775383198290505491e-05
-4.788729610624999623e+03 1.902273887126626234e-04 -9.396201405969599295e-06 -8.143922484555184252e-06 -6.952719236701356757e-05
-4.787687222812500295e+03 1.896609742290387740e-04 -1.028862447270764001e-05 -8.930098150058941335e-06 -7.146554022140184058e-05
-4.786644834999998238e+03 1.892722632724669102e-04 -1.122784172380781547e-05 -9.763716028732875266e-06 -7.356645973061014124e-05
-4.785602447187499820e+03 1.889020045032094525e-04 -1.222330429230233850e-05 -1.065922091035657735e-05 -7.582061781035734588e-05
-4.784560059374999582e+03 1.885308576916782178e-04 -1.326017964562285919e-05 -1.160717393140786331e-05 -7.819370452643553790e-05
-4.783517671562499345e+03 1.881026828936096032e-04 -1.433515243146943869e-05 -1.260652912501614361e-05 -8.066653193393216715e-05
-4.782475283749999107e+03 1.875756914533761020e-04 -1.543349521919582665e-05 -1.364697089002550842e-05 -8.319801892094514512e-05
-4.781432895937499779e+03 1.870578787518501710e-04 -1.649425510897782160e-05 -1.467097527071672464e-05 -8.566777748647826595e-05
-4.780390508124998632e+03 1.866466850653898343e-04 -1.746890031103986106e-05 -1.562923319938245830e-05 -8.797786819972374436e-05
-4.779348120312499304e+03 1.862787042981368815e-04 -1.834928589955488155e-05 -1.651395524488485683e-05 -9.009249392263589547e-05
-4.778305732499999976e+03 1.858929733977195532e-04 -1.914076392876615506e-05 -1.732901844790470585e-05 -9.200762308402240836e-05
-4.777263344687499739e+03 1.853879737443608249e-04 -1.981819212215579589e-05 -1.804821904499064939e-05 -9.363338647684532113e-05
-4.776220956874999501e+03 1.846035569081420327e-04 -2.036647219403461007e-05 -1.865076308961305328e-05 -9.488373110804441827e-05
-4.775178569062499264e+03 1.834796502570902620e-04 -2.077478487233586370e-05 -1.911978098330935892e-05 -9.570794687856665379e-05
-4.774136181249999936e+03 1.820543010292787226e-04 -2.102876175859006743e-05 -1.943929541981728596e-05 -9.607739804992133405e-05
-4.773093793437499698e+03 1.803193498325388251e-04 -2.113260314047293647e-05 -1.961290488890651311e-05 -9.599968311068988124e-05
-4.772051405624999461e+03 1.781371429336437947e-04 -2.110053542003443103e-05 -1.965471517977993200e-05 -9.547560334263093191e-05
-4.771009017812499224e+03 1.754384070865685661e-04 -2.096315119597326498e-05 -1.959390547591149151e-05 -9.456223478856865330e-05
-4.769966629999998986e+03 1.722749046119436865e-04 -2.074390869835051127e-05 -1.945319114040504945e-05 -9.333018492627316327e-05
-4.768924242187499658e+03 1.687239041350501031e-04 -2.047187509156540126e-05 -1.926338444750847736e-05 -9.187401450028462129e-05
-4.767881854374999421e+03 1.648551978189756299e-04 -2.015876565037766206e-05 -1.903715840727978009e-05 -9.024190922668195991e-05
-4.766839466562499183e+03 1.607838645053292028e-04 -1.980368296942686582e-05 -1.877061386464773775e-05 -8.845629874796681635e-05
-4.765797078749999855e+03 1.567020205707924025e-04 -1.942876912197532744e-05 -1.848075331810739998e-05 -8.661354689273798371e-05
-4.764754690937499618e+03 1.528688424940822708e-04 -1.906751387162799107e-05 -1.819251273757119310e-05 -8.485041092239805336e-05
-4.763712303124998471e+03 1.496138029671348053e-04 -1.873479414240717287e-05 -1.791503061019355579e-05 -8.327876800956531141e-05
-4.762669915312499143e+03 1.471128060297984853e-04 -1.843441707847526549e-05 -1.765133155702448508e-05 -8.195123804985650795e-05
-4.761627527499999815e+03 1.454548587975039160e-04 -1.817692020797251465e-05 -1.740981314928910579e-05 -8.091350796439289548e-05
-4.760585139687499577e+03 1.446660806416676060e-04 -1.799159734198667334e-05 -1.722265818269346207e-05 -8.024946712305293611e-05
-4.759542751874999340e+03 1.447454425809582888e-04 -1.790739784582900425e-05 -1.712425951296404650e-05 -8.003893311749114793e-05
-4.758500364062499102e+03 1.457751710513358620e-04 -1.791838471336675104e-05 -1.710816500208612784e-05 -8.028699381485690295e-05
-4.757457976249999774e+03 1.477890243808814867e-04 -1.801435084701292482e-05 -1.716905052808188922e-05 -8.098352292817051273e-05
-4.756415588437500446e+03 1.508549703551897438e-04 -1.817894664912259007e-05 -1.730241900590753391e-05 -8.212150033430143728e-05
-4.755373200624999299e+03 1.550098575457161927e-04 -1.839920187884489693e-05 -1.750104233180745634e-05 -8.368588425279371770e-05
-4.754330812812499971e+03 1.600564383781467718e-04 -1.867508749603411986e-05 -1.776171811151683650e-05 -8.562253721428698602e-05
-4.753288424999999734e+03 1.657256008699856879e-04 -1.898841284351913153e-05 -1.806376518499694473e-05 -8.781482059138406480e-05
-4.752246037187499496e+03 1.718423239382608852e-04 -1.932719935187087701e-05 -1.839534231681870611e-05 -9.018898998769576828e-05
-4.751203649374999259e+03 1.783910226760843380e-04 -1.966661129480483925e-05 -1.873431739227105215e-05 -9.268286364797367102e-05
-4.750161261562499931e+03 1.853721874743904496e-04 -1.996783084511497756e-05 -1.904549848859993780e-05 -9.520465456383337083e-05
-4.749118873749999693e+03 1.926186696691327329e-04 -2.023832243455398635e-05 -1.933536246920381191e-05 -9.772961779834554773e-05
-4.748076485937499456e+03 1.998629193964016537e-04 -2.049889688699158111e-05 -1.962154878801110168e-05 -1.002380456340801445e-04
-4.747034098124999218e+03 2.067151524720724047e-04 -2.075742290861054068e-05 -1.991134853519272439e-05 -1.026508275859761227e-04
-4.745991710312499890e+03 2.130119153137822715e-04 -2.100889661113967258e-05 -2.020368872660097430e-05 -1.049199407043048201e-04
-4.744949322499999653e+03 2.187311594021457020e-04 -2.125499517572026998e-05 -2.050107202546755261e-05 -1.070452091940835807e-04
-4.743906934687499415e+03 2.237504362053752236e-04 -2.152061689281768253e-05 -2.082431451968449630e-05 -1.090523289714290082e-04
-4.742864546874999178e+03 2.279757076353426822e-04 -2.179611904376044091e-05 -2.116452943667271444e-05 -1.108946298895018305e-04
-4.741822159062499850e+03 2.311367877531349713e-04 -2.206417777566877314e-05 -2.150732960450019680e-05 -1.124650537659668728e-04
-4.740779771250000522e+03 2.329975584511645491e-04 -2.235212751940822269e-05 -2.187792323252374651e-05 -1.137695813914933670e-04
-4.739737383437500284e+03 2.334222557570713938e-04 -2.267066168403814949e-05 -2.227969052662482407e-05 -1.147904687082299739e-04
-4.738694995624999137e+03 2.323675461985508315e-04 -2.300541090899665557e-05 -2.269100911620402453e-05 -1.154706350650967057e-04
-4.737652607812499809e+03 2.300095406684532994e-04 -2.333422321304070286e-05 -2.308447362200923101e-05 -1.157915274671828226e-04
-4.736610219999999572e+03 2.264490217883859146e-04 -2.366125713376097882e-05 -2.345768901837721053e-05 -1.157795938731767676e-04
-4.735567832187499334e+03 2.217790730588231163e-04 -2.400988563975862597e-05 -2.383044803112399122e-05 -1.155115900085169363e-04
-4.734525444375000916e+03 2.162162957562071002e-04 -2.438610261586511883e-05 -2.421054983936219527e-05 -1.150594967381661819e-04
-4.733483056562499769e+03 2.099964025057906333e-04 -2.479731495624797502e-05 -2.461112635628889502e-05 -1.145091823671720338e-04
-4.732440668749999531e+03 2.033946542873794005e-04 -2.525304122975282069e-05 -2.504710452655365459e-05 -1.139612807557048872e-04
-4.731398280937499294e+03 1.966335777988805042e-04 -2.575695388858838600e-05 -2.552515223374935972e-05 -1.134851402983367115e-04
-4.730355893124999966e+03 1.898972371265381196e-04 -2.628850085645765327e-05 -2.602772317299063430e-05 -1.130798923164367837e-04
-4.729313505312499728e+03 1.833564237302231343e-04 -2.681420103151414635e-05 -2.652268130438664696e-05 -1.127066602400377058e-04
-4.728271117499999491e+03 1.773239756250718157e-04 -2.729617880420418772e-05 -2.696576696230771312e-05 -1.123403411153704729e-04
-4.727228729687499253e+03 1.722155658224652742e-04 -2.771866275868045719e-05 -2.733647005422026237e-05 -1.120392712114292937e-04
-4.726186341874999925e+03 1.681837536332232903e-04 -2.808005077428785931e-05 -2.763256585722744408e-05 -1.118369122328743948e-04
-4.725143954062499688e+03 1.652835513584664069e-04 -2.837345456405832779e-05 -2.785175058509603457e-05 -1.117363629628440952e-04
-4.724101566250000360e+03 1.635393067820324294e-04 -2.859755167604894331e-05 -2.800195695138910402e-05 -1.117535379991533911e-04
-4.723059178437498304e+03 1.628143745156290160e-04 -2.876482436772598628e-05 -2.810223944977298057e-05 -1.118946032177596067e-04
-4.722016790624999885e+03 1.629906435007596327e-04 -2.889359970072890148e-05 -2.817694063652464371e-05 -1.121842097592138591e-04
-4.720974402812499648e+03 1.640076480449894193e-04 -2.898985771149145747e-05 -2.823665807167257915e-05 -1.126286477581190548e-04
-4.719932014999999410e+03 1.658223884709274492e-04 -2.902593902282048322e-05 -2.825283527171508521e-05 -1.131466899815182134e-04
-4.718889627187499173e+03 1.684158830226455562e-04 -2.898145700484771792e-05 -2.820127946030832181e-05 -1.136772130644403883e-04
-4.717847239374999845e+03 1.716608245895105168e-04 -2.888105099554098441e-05 -2.810853882059997387e-05 -1.142525265132466331e-04
-4.716804851562498698e+03 1.753743337106682620e-04 -2.874319965291483576e-05 -2.798878056190333831e-05 -1.148667626267618790e-04
-4.715762463749999370e+03 1.795077003301646023e-04 -2.858832992232278675e-05 -2.785046163056481463e-05 -1.155418039958219149e-04
-4.714720075937499132e+03 1.840460525124806032e-04 -2.843602974129911141e-05 -2.770974957497210461e-05 -1.163180417365097493e-04
-4.713677688124999804e+03 1.890518803079010404e-04 -2.827749238068563568e-05 -2.755902312117944502e-05 -1.171908405204233436e-04
-4.712635300312498657e+03 1.946430511779559836e-04 -2.812304263354652587e-05 -2.740790561483733953e-05 -1.182146425420877773e-04
-4.711592912499999329e+03 2.006969231725369411e-04 -2.797062580871701671e-05 -2.725356463774332793e-05 -1.193523864099111807e-04
-4.710550524687499092e+03 2.068408801898894713e-04 -2.783168875185060512e-05 -2.710368812316346594e-05 -1.205337194477691882e-04
-4.709508136874999764e+03 2.129109168607461449e-04 -2.774475532572955830e-05 -2.699468489084462240e-05 -1.218107369144893917e-04
-4.708465749062499526e+03 2.188817040996107624e-04 -2.768834372827510773e-05 -2.691138948235539822e-05 -1.231323080166359866e-04
-4.707423361249999289e+03 2.244914449789359168e-04 -2.763770002542756792e-05 -2.683665610593297923e-05 -1.243815212207039812e-04
-4.706380973437499051e+03 2.295328978938703500e-04 -2.759753857748900664e-05 -2.678111860447076763e-05 -1.255264545216551128e-04
-4.705338585624999723e+03 2.339133072636970516e-04 -2.758374152254619260e-05 -2.675997743842330653e-05 -1.265825359110969955e-04
-4.704296197812499486e+03 2.376579136827016326e-04 -2.759511653602610484e-05 -2.676778362525786644e-05 -1.275471026942785269e-04
-4.703253809999999248e+03 2.407294983851520687e-04 -2.760470881143993371e-05 -2.677563672550842226e-05 -1.283406560444528199e-04
-4.702211422187499920e+03 2.431446125581012362e-04 -2.762266624219074417e-05 -2.678731378930744426e-05 -1.289837058839917155e-04
-4.701169034374999683e+03 2.451359807430877652e-04 -2.768854947484281282e-05 -2.683438390522996400e-05 -1.296223329245353522e-04
-4.700126646562500355e+03 2.468441796601423101e-04 -2.782281743592183746e-05 -2.693841570168611232e-05 -1.303445804355695195e-04
-4.699084258749999208e+03 2.484992647432565671e-04 -2.804281902822279278e-05 -2.712027249288906012e-05 -1.312566115037777680e-04
-4.698041870937499880e+03 2.502855114840779041e-04 -2.836414035762467727e-05 -2.739224601204492463e-05 -1.324390396085076463e-04
-4.696999483124999642e+03 2.521121816720514543e-04 -2.880392629765876679e-05 -2.777470712013152115e-05 -1.339164862414744762e-04
-4.695957095312499405e+03 2.540564131177938342e-04 -2.935808084639343193e-05 -2.827065974330694736e-05 -1.357081514697410288e-04
-4.694914707499999167e+03 2.563126191127234580e-04 -3.000438823855704204e-05 -2.886150232876471882e-05 -1.378124761385543257e-04
-4.693872319687500749e+03 2.588494815461508426e-04 -3.071833309055390434e-05 -2.952474783630638016e-05 -1.401631683917231249e-04
-4.692829931874999602e+03 2.614991468347717700e-04 -3.146496673072979224e-05 -3.022515179081170376e-05 -1.426302451906317494e-04
-4.691787544062499364e+03 2.641281361071118848e-04 -3.220500770093103274e-05 -3.092083436496123860e-05 -1.450782821838131093e-04
-4.690745156249999127e+03 2.668318737313086922e-04 -3.288914361001866896e-05 -3.156324179041683319e-05 -1.474090630982999794e-04
-4.689702768437499799e+03 2.697940713253784502e-04 -3.351142647901330339e-05 -3.214700319477473552e-05 -1.496547121807501241e-04
-4.688660380624999561e+03 2.731429496276897785e-04 -3.411026271354860537e-05 -3.270951403757777723e-05 -1.519420452838079159e-04
-4.687617992812500233e+03 2.767663308504817897e-04 -3.469511522391536894e-05 -3.326615822443091547e-05 -1.542749146892883759e-04
-4.686575604999999996e+03 2.805094530258679252e-04 -3.525942696292897670e-05 -3.381590993897040534e-05 -1.566058652961114920e-04
-4.685533217187499758e+03 2.844680671298312224e-04 -3.576221181344375205e-05 -3.431940091457406911e-05 -1.588587875222004491e-04
-4.684490829374999521e+03 2.885134486303299415e-04 -3.615145776523306134e-05 -3.472026349162070667e-05 -1.608651338317519945e-04
-4.683448441562500193e+03 2.924761978889202666e-04 -3.640607240902098910e-05 -3.498991252033215792e-05 -1.625189948546176908e-04
-4.682406053749999955e+03 2.963551801185443108e-04 -3.650834456957808741e-05 -3.510521502168572223e-05 -1.637681320965294154e-04
-4.681363665937499718e+03 3.001100798238730142e-04 -3.645619068968019671e-05 -3.506072240395688514e-05 -1.645924376221737681e-04
-4.680321278124999480e+03 3.036010125620030014e-04 -3.625115972175639893e-05 -3.485707428987271051e-05 -1.649593391151307287e-04
-4.679278890312499243e+03 3.066496718300692082e-04 -3.590324228678107689e-05 -3.449957345222531060e-05 -1.648423641084209091e-04
-4.678236502499999915e+03 3.091550986116618901e-04 -3.543083980985006401e-05 -3.399613303065563509e-05 -1.642472962580849736e-04
-4.677194114687500587e+03 3.110869503584594862e-04 -3.482874283861924939e-05 -3.333641809031150403e-05 -1.631462269480965998e-04
-4.676151726874998531e+03 3.124156145121940835e-04 -3.407556600342283624e-05 -3.250121879917930153e-05 -1.614813277367405998e-04
-4.675109339062499203e+03 3.130111231792791432e-04 -3.315566796193060309e-05 -3.147988120378183389e-05 -1.591878888538310116e-04
-4.674066951249999875e+03 3.126387496348148457e-04 -3.209283220488888056e-05 -3.030365117420706248e-05 -1.562769340075799429e-04
-4.673024563437499637e+03 3.111328876194069458e-04 -3.096674596154555325e-05 -2.906564850222849729e-05 -1.529250645165009101e-04
-4.671982175624999400e+03 3.084843615182401313e-04 -2.987391701485860983e-05 -2.787423601862178897e-05 -1.493880154637744397e-04
-4.670939787812499162e+03 3.047660681494361156e-04 -2.887567204850510668e-05 -2.679341164778580389e-05 -1.458412029891270958e-04
-4.669897399999999834e+03 3.001781275292649378e-04 -2.801001872927169850e-05 -2.586304244048398803e-05 -1.424325685132418349e-04
-4.668855012187499597e+03 2.949307682043358068e-04 -2.730171136556871686e-05 -2.510514542396824136e-05 -1.392729500663116645e-04
-4.667812624374999359e+03 2.893851341197673432e-04 -2.679112202160805294e-05 -2.455395998239214638e-05 -1.365453584286336578e-04
-4.666770236562499122e+03 2.840517411559092772e-04 -2.654347526141541714e-05 -2.427140335556374429e-05 -1.345364817017134708e-04
-4.665727848749998884e+03 2.793093437332614098e-04 -2.659620588046934407e-05 -2.428380403024570046e-05 -1.334193758136648740e-04
-4.664685460937499556e+03 2.752875497425984848e-04 -2.694680924970455275e-05 -2.457790903352009414e-05 -1.332051367635279481e-04
-4.663643073124999319e+03 2.717979792644339195e-04 -2.759321753332143578e-05 -2.515372832962185431e-05 -1.338441894892074074e-04
-4.662600685312499991e+03 2.689025912960251179e-04 -2.856649658666296517e-05 -2.605154044235249647e-05 -1.354428084138945779e-04
-4.661558297499999753e+03 2.667770521094367715e-04 -2.985813087824225909e-05 -2.727252435672414035e-05 -1.380375800378165312e-04
-4.660515909687498606e+03 2.653827355620898493e-04 -3.140309614224268326e-05 -2.875739669058100426e-05 -1.414643670301395702e-04
-4.659473521874998369e+03 2.647122381513485859e-04 -3.312655597079495643e-05 -3.042768896321781786e-05 -1.455290865401563975e-04
-4.658431134062499950e+03 2.644821652974959801e-04 -3.497951118982710659e-05 -3.222562746854920975e-05 -1.500256019355460048e-04
-4.657388746249999713e+03 2.643238658792999656e-04 -3.691411830171674967e-05 -3.410643991210025910e-05 -1.547460017835170041e-04
-4.656346358437499475e+03 2.642187771040400090e-04 -3.885737259740607144e-05 -3.600344144386491592e-05 -1.595120583792043571e-04
-4.655303970624999238e+03 2.642569877320464209e-04 -4.075002558091021435e-05 -3.785994096805979565e-05 -1.642019118807322420e-04
-4.654261582812499910e+03 2.645022757624725454e-04 -4.254150547342997667e-05 -3.962943378628167143e-05 -1.687109182857507461e-04
-4.653219195000000582e+03 2.648709207803829875e-04 -4.421298356956535557e-05 -4.129299617729717732e-05 -1.729708323709242674e-04
-4.652176807187499435e+03 2.652605652771315996e-04 -4.575961116242633139e-05 -4.284275152658347836e-05 -1.769395248088673515e-04
-4.651134419374999197e+03 2.656848086165057034e-04 -4.715130356145220297e-05 -4.424514818109598184e-05 -1.805402993498197290e-04
-4.650092031562499869e+03 2.659873165771067327e-04 -4.835315252216261354e-05 -4.546085560641787744e-05 -1.836403341001354936e-04
-4.649049643749999632e+03 2.660280681006009181e-04 -4.934432555270238416e-05 -4.647099978863623263e-05 -1.861551270906715598e-04
-4.648007255937499394e+03 2.658748344875688720e-04 -5.013628879107843550e-05 -4.729019878804309728e-05 -1.881348425814344586e-04
-4.646964868124999157e+03 2.656535007773231727e-04 -5.073142026423024895e-05 -4.791807641854495150e-05 -1.896131668826719495e-04
-4.645922480312499829e+03 2.654482259045869174e-04 -5.112068332535116922e-05 -4.834518984231506432e-05 -1.905880867278373400e-04
-4.644880092499999591e+03 2.653183847559465684e-04 -5.133827175793911153e-05 -4.860458203166499475e-05 -1.911583814739441505e-04
-4.643837704687498444e+03 2.651970815838699787e-04 -5.139939128254766344e-05 -4.870798019989194268e-05 -1.913403267065915433e-04
-4.642795316874999116e+03 2.650290718076140132e-04 -5.127756986454261616e-05 -4.863111604224339628e-05 -1.910569770273065474e-04
-4.641752929062499788e+03 2.648034998484335642e-04 -5.095290750881489080e-05 -4.835347510170234005e-05 -1.902549904741771751e-04
-4.640710541249999551e+03 2.644773219774701261e-04 -5.043252813559167077e-05 -4.787707152534809261e-05 -1.889341306255798555e-04
-4.639668153437499313e+03 2.640110435057886292e-04 -4.975732168445395453e-05 -4.724022801866290601e-05 -1.871830656013826432e-04
-4.638625765624999985e+03 2.635128027092236693e-04 -4.897723881407738881e-05 -4.649375844030293571e-05 -1.851550777655153798e-04
-4.637583377812499748e+03 2.632274158168705115e-04 -4.812542056954954779e-05 -4.567764079130645378e-05 -1.830042288072203610e-04
-4.636540990000000420e+03 2.633754837701303918e-04 -4.724639124126686320e-05 -4.483474688359668164e-05 -1.808949355874283781e-04
-4.635498602187499273e+03 2.642660949850333821e-04 -4.640377946228885149e-05 -4.402569827941912921e-05 -1.790597002697120034e-04
-4.634456214374999945e+03 2.662357070573668398e-04 -4.565392805290429215e-05 -4.331715962965646330e-05 -1.777385493583250097e-04
-4.633413826562499708e+03 2.694966932958965861e-04 -4.502362283955175631e-05 -4.273263376815469308e-05 -1.770471741938297715e-04
-4.632371438749999470e+03 2.740876813460877380e-04 -4.451573270625304132e-05 -4.225987400565067937e-05 -1.769810665618020144e-04
-4.631329050937499233e+03 2.799566529072542364e-04 -4.411517708107103904e-05 -4.187652884902884272e-05 -1.774791572539841122e-04
-4.630286663125000814e+03 2.872382859610498598e-04 -4.382808952174838677e-05 -4.159179422387093066e-05 -1.785949550068297389e-04
-4.629244275312498758e+03 2.962237346430909618e-04 -4.364878348226701232e-05 -4.140593881623468703e-05 -1.803958511442656058e-04
-4.628201887499999430e+03 3.069135255671191971e-04 -4.356231369044746545e-05 -4.131570971592687643e-05 -1.828611682092646964e-04
-4.627159499687499192e+03 3.191265332201922642e-04 -4.354846999024474473e-05 -4.131235389992176494e-05 -1.859110721303876572e-04
-4.626117111874999864e+03 3.326133374841930388e-04 -4.352013733587818754e-05 -4.131476587623458818e-05 -1.892735864540484115e-04
-4.625074724062499627e+03 3.469903805159796025e-04 -4.343156396264327972e-05 -4.128984834979535775e-05 -1.927558365090070486e-04
-4.624032336249999389e+03 3.620100448454834042e-04 -4.326885247325600037e-05 -4.123169815925956994e-05 -1.962721565384182350e-04
-4.622989948437499152e+03 3.775669022587043507e-04 -4.299772798168773036e-05 -4.110605082169357640e-05 -1.997103759223257361e-04
-4.621947560624999824e+03 3.932497141213198329e-04 -4.256267126349593650e-05 -4.085486423194885510e-05 -2.028247624396335041e-04
-4.620905172812499586e+03 4.082693463427801428e-04 -4.194483303709819544e-05 -4.044665757088568075e-05 -2.053519680521188732e-04
-4.619862785000000258e+03 4.219950219189773626e-04 -4.118358963516265115e-05 -3.990797879682297331e-05 -2.072137361858584321e-04
-4.618820397187498202e+03 4.341155020643848038e-04 -4.027414178313693557e-05 -3.924056085175603236e-05 -2.083290836401808176e-04
-4.617778009374999783e+03 4.445186850241972807e-04 -3.919339865381835997e-05 -3.842902970864798423e-05 -2.086230253328091584e-04
-4.616735621562499546e+03 4.531660044058612733e-04 -3.795623871318973898e-05 -3.748159118467243975e-05 -2.081136172736269385e-04
-4.615693233749999308e+03 4.597677207134560689e-04 -3.660339637446923238e-05 -3.642665859355768033e-05 -2.068124345626026295e-04
-4.614650845937499980e+03 4.640322325505950645e-04 -3.517912899861276604e-05 -3.529530729618678099e-05 -2.047381764603482498e-04
-4.613608458125000652e+03 4.656951255198384662e-04 -3.372044641413496276e-05 -3.411243201738201368e-05 -2.018997659344834395e-04
-4.612566070312498596e+03 4.647355093343934836e-04 -3.224402532293794510e-05 -3.288728665735454976e-05 -1.983231428299157871e-04
-4.611523682499999268e+03 4.614824320132203742e-04 -3.077636457966475501e-05 -3.164246780766046766e-05 -1.941517352955215102e-04
-4.610481294687499940e+03 4.561847744784556461e-04 -2.937739845060453867e-05 -3.043748057406985100e-05 -1.895973210670505850e-04
-4.609438906874999702e+03 4.491144901842361072e-04 -2.810186575967517020e-05 -2.933397860409169445e-05 -1.848748900527730395e-04
-4.608396519062499465e+03 4.404828469505970190e-04 -2.694733081390404946e-05 -2.833511745525805651e-05 -1.800393706825415756e-04
-4.607354131249999227e+03 4.304986311899023439e-04 -2.588230173763160895e-05 -2.740384464733460339e-05 -1.750566378241644823e-04
-4.606311743437499899e+03 4.194905147643058986e-04 -2.493095552908662752e-05 -2.655540424865764236e-05 -1.700571011329703132e-04
-4.605269355624999662e+03 4.077631650814123585e-04 -2.413068969994071146e-05 -2.582463466871366339e-05 -1.652072041480388115e-04
-4.604226967812499424e+03 3.953238032990169818e-04 -2.349088091118068796e-05 -2.522999830962326670e-05 -1.605450617009974220e-04
-4.603184579999999187e+03 3.825465809437114781e-04 -2.303988816403707474e-05 -2.480789263070794405e-05 -1.562469956622530517e-04
-4.602142192187499859e+03 3.700665027642134576e-04 -2.282361597222433268e-05 -2.459670248741494507e-05 -1.525767283390525595e-04
-4.601099804374999621e+03 3.582798111417637588e-04 -2.282971464751291446e-05 -2.458279685021588047e-05 -1.496011623771083883e-04
-4.600057416562499384e+03 3.476827976672720606e-04 -2.298958274866925235e-05 -2.470009857847755864e-05 -1.472771080223381104e-04
-4.599015028749999146e+03 3.387938851441068752e-04 -2.325159470446830983e-05 -2.489174981745294899e-05 -1.455983956138383849e-04
-4.597972640937499818e+03 3.318848969062068656e-04 -2.360560105765783682e-05 -2.514983244871146716e-05 -1.446111292838703948e-04
-4.596930253124999581e+03 3.268939624339456656e-04 -2.406015931776920265e-05 -2.548339401261161678e-05 -1.443218520748637806e-04
-4.595887865312500253e+03 3.237335881498918928e-04 -2.459857292368555499e-05 -2.587562447019738334e-05 -1.446666747814725877e-04
-4.594845477499999106e+03 3.222764008689745462e-04 -2.519407278869769328e-05 -2.629774185068014522e-05 -1.455438034383056982e-04
-4.593803089687499778e+03 3.222726300634904967e-04 -2.583522314836364745e-05 -2.672303226068263859e-05 -1.468402457689928545e-04
-4.592760701874999540e+03 3.235877759264911536e-04 -2.649967996637696112e-05 -2.712795494962120304e-05 -1.484646472023126371e-04
-4.591718314062499303e+03 3.261184487401558437e-04 -2.711621970083055602e-05 -2.745120615622666745e-05 -1.502269934509134334e-04
-4.590675926249999975e+03 3.295100962169505120e-04 -2.764125766782475833e-05 -2.765239441920394427e-05 -1.519337316375376742e-04
-4.589633538437499737e+03 3.335964276759374389e-04 -2.807146654755525081e-05 -2.773394980249611709e-05 -1.535429145211403767e-04
-4.588591150624999500e+03 3.381733005648090333e-04 -2.840706419947275506e-05 -2.769826445271648802e-05 -1.550068609915285743e-04
-4.587548762812500172e+03 3.429655849059671732e-04 -2.866029743579313113e-05 -2.755122535095335973e-05 -1.562780366174047297e-04
-4.586506374999999935e+03 3.476259375960528324e-04 -2.883752910937540168e-05 -2.730117595462239836e-05 -1.572878543482947333e-04
-4.585463987187499697e+03 3.517244804166616209e-04 -2.897259157257483440e-05 -2.699603371615072472e-05 -1.580327880362426590e-04
-4.584421599374999460e+03 3.551615370095330838e-04 -2.908872721191333740e-05 -2.667130677757807822e-05 -1.585632529704794364e-04
-4.583379211562499222e+03 3.576263216559015610e-04 -2.916520687068387198e-05 -2.632607846791312116e-05 -1.587773547858247164e-04
-4.582336823749999894e+03 3.590354587545338799e-04 -2.921412206539497766e-05 -2.598605545948050866e-05 -1.587036309698123160e-04
-4.581294435937499657e+03 3.596800587622944268e-04 -2.927596948302566858e-05 -2.569542229748808618e-05 -1.585217066162334710e-04
-4.580252048124998510e+03 3.596771295311797603e-04 -2.934865162717501720e-05 -2.547442698947070802e-05 -1.582873746624763745e-04
-4.579209660312499182e+03 3.589790137317788905e-04 -2.942433359693839812e-05 -2.533416273732486538e-05 -1.579958531334561269e-04
-4.578167272499999854e+03 3.577782434327707968e-04 -2.956478370189422316e-05 -2.532979613163041251e-05 -1.578405988844520870e-04
-4.577124884687499616e+03 3.564130012475445796e-04 -2.984653678710443594e-05 -2.553332756295443313e-05 -1.580915162591562892e-04
-4.576082496874999379e+03 3.551427788571370108e-04 -3.026046825259360220e-05 -2.593867818423733270e-05 -1.587953172057302291e-04
-4.575040109062499141e+03 3.542646001970839497e-04 -3.077970028570733638e-05 -2.652915645182403996e-05 -1.599738725827609784e-04
-4.573997721249999813e+03 3.536052786357766695e-04 -3.141333512664825310e-05 -2.732468932487965569e-05 -1.616217211399538804e-04
-4.572955333437500485e+03 3.529746840693834807e-04 -3.211856327308311714e-05 -2.827328024175890489e-05 -1.635710423284597440e-04
-4.571912945624999338e+03 3.522488808489664591e-04 -3.280391546309558614e-05 -2.927747516752338830e-05 -1.655535361806357306e-04
-4.570870557812500010e+03 3.510587172191845001e-04 -3.336931550853443112e-05 -3.023289614276418680e-05 -1.672201362877214664e-04
-4.569828169999999773e+03 3.495466471235334741e-04 -3.375318684878022277e-05 -3.106871309507629577e-05 -1.684396011231273946e-04
-4.568785782187499535e+03 3.479840011995289956e-04 -3.399395129728639196e-05 -3.180627538752365743e-05 -1.693520086236264448e-04
-4.567743394374999298e+03 3.461243177837964647e-04 -3.414242994037351107e-05 -3.247958759576131222e-05 -1.699986595618837952e-04
-4.566701006562499970e+03 3.437309172594997910e-04 -3.415883259891657657e-05 -3.304366207268079992e-05 -1.702132347583195054e-04
-4.565658618749999732e+03 3.408906832106302115e-04 -3.402159794091315088e-05 -3.347264459751453293e-05 -1.699575868773812049e-04
-4.564616230937499495e+03 3.379417966014640687e-04 -3.377280068240685890e-05 -3.380855008917353150e-05 -1.694218150508048997e-04
-4.563573843124999257e+03 3.353657478422874573e-04 -3.345481585232443455e-05 -3.408868607276214216e-05 -1.688257117624127859e-04
-4.562531455312499929e+03 3.334298878733190242e-04 -3.307222087283006711e-05 -3.431761004519107687e-05 -1.682478935357011084e-04
-4.561489067499999692e+03 3.323132295616218154e-04 -3.261465525103046019e-05 -3.449086911323409583e-05 -1.677158208235478873e-04
-4.560446679687499454e+03 3.317803622086154211e-04 -3.213363980603709484e-05 -3.464694337837143312e-05 -1.672806782358204089e-04
-4.559404291874999217e+03 3.314007485111584691e-04 -3.166972594837256648e-05 -3.479844858590374176e-05 -1.668960961241106066e-04
-4.558361904062499889e+03 3.311870212564590890e-04 -3.123510301489424432e-05 -3.494159537632378630e-05 -1.665731165629467329e-04
-4.557319516249999651e+03 3.312072872405322243e-04 -3.081815994176363179e-05 -3.505797185177091357e-05 -1.662902219638058782e-04
-4.556277128437500323e+03 3.318024233092724197e-04 -3.037519048382804462e-05 -3.510894063797213903e-05 -1.660310037361968681e-04
-4.555234740624999176e+03 3.335633455845838898e-04 -2.986226977671045820e-05 -3.506115541889122573e-05 -1.658491434240503908e-04
-4.554192352812499848e+03 3.367066413640846557e-04 -2.925970473457820164e-05 -3.489340575072112091e-05 -1.657477139282911567e-04
-4.553149964999999611e+03 3.411456921769065041e-04 -2.855938015443760803e-05 -3.459718602592184051e-05 -1.656841224565156661e-04
-4.552107577187499373e+03 3.469593994991250615e-04 -2.781039076612249993e-05 -3.423040664632833439e-05 -1.658134286964517976e-04
-4.551065189374999136e+03 3.545748198835764736e-04 -2.707945976610809881e-05 -3.386492573890960829e-05 -1.664170574194836941e-04
-4.550022801562499808e+03 3.645527574492027812e-04 -2.633743677182596058e-05 -3.346782210036314346e-05 -1.675577483340203832e-04
-4.548980413749999570e+03 3.767886377499090060e-04 -2.553337229902404533e-05 -3.298076604018543317e-05 -1.690713896560510450e-04
-4.547938025937499333e+03 3.905362682778671280e-04 -2.462361796083611549e-05 -3.236764389115805380e-05 -1.706719801825355124e-04
-4.546895638125000005e+03 4.049325042542636075e-04 -2.367449853180851407e-05 -3.170533855807166219e-05 -1.723233406209417136e-04
-4.545853250312499767e+03 4.195537943734841736e-04 -2.276413357196880769e-05 -3.106881104213559281e-05 -1.741098402944148160e-04
-4.544810862499999530e+03 4.341363292810656357e-04 -2.187409813323881356e-05 -3.042344878591758423e-05 -1.758961970212229425e-04
-4.543768474687499292e+03 4.484311832043000952e-04 -2.102725372390809830e-05 -2.976764479382524429e-05 -1.776423655472890981e-04
-4.542726086874999964e+03 4.622252359290473763e-04 -2.030950405256877584e-05 -2.918041167936833469e-05 -1.794997852876464980e-04
-4.541683699062499727e+03 4.746808730538771334e-04 -1.975818931636647705e-05 -2.871365085259776307e-05 -1.813718979667368792e-04
-4.540641311250000399e+03 4.854184440569746695e-04 -1.940227682307719522e-05 -2.840217749690945360e-05 -1.832439789078777251e-04
-4.539598923437498343e+03 4.946327726612282424e-04 -1.929718373462608710e-05 -2.828484253884776367e-05 -1.852800844544845178e-04
-4.538556535624999924e+03 5.026264738056007058e-04 -1.944761104520504051e-05 -2.837031123381595580e-05 -1.875736345159337878e-04
-4.537514147812499687e+03 5.092965059107576334e-04 -1.985359778028856459e-05 -2.867609187473152787e-05 -1.901235475402059875e-04
-4.536471759999999449e+03 5.139181033465116139e-04 -2.045910785270380012e-05 -2.916131576113324475e-05 -1.926290334877837690e-04
-4.535429372187499212e+03 5.159287379898114300e-04 -2.123705403706637981e-05 -2.983007169046407545e-05 -1.949251038540810777e-04
-4.534386984374999884e+03 5.154614500350831368e-04 -2.218484515853996094e-05 -3.069916758232183130e-05 -1.970661465191145766e-04
-4.533344596562499646e+03 5.130929885383698000e-04 -2.324203635513061528e-05 -3.171864745577089882e-05 -1.990608318680983668e-04
-4.532302208749999409e+03 5.091445145585544053e-04 -2.441413426578077533e-05 -3.292211508397829091e-05 -2.010434095810728400e-04
-4.531259820937499171e+03 5.039505023120695142e-04 -2.569903210796322600e-05 -3.432174546122205395e-05 -2.031128863235306036e-04
-4.530217433124999843e+03 4.980761887651290361e-04 -2.706250276335268466e-05 -3.587815376087760385e-05 -2.053184533989306656e-04
-4.529175045312499606e+03 4.919439774984824421e-04 -2.849937623618540114e-05 -3.758398231193450811e-05 -2.077502554824957630e-04
-4.528132657499999368e+03 4.860706623291776276e-04 -2.995897446753204387e-05 -3.939626543497001094e-05 -2.104224016754024788e-04
-4.527090269687499131e+03 4.815133703835349681e-04 -3.137219801385604832e-05 -4.124683496693943869e-05 -2.134291646792219521e-04
-4.526047881874999803e+03 4.791490863846756200e-04 -3.271637350240765545e-05 -4.309752040115699255e-05 -2.169123616661587043e-04
-4.525005494062499565e+03 4.790848954870755060e-04 -3.392762209234159092e-05 -4.485526584824743823e-05 -2.206979265269700329e-04
-4.523963106249999328e+03 4.809804428492601850e-04 -3.488669995401680313e-05 -4.636917849173161776e-05 -2.243574144913573407e-04
-4.522920718437498181e+03 4.847618788574119784e-04 -3.549558574260560783e-05 -4.751772399430123661e-05 -2.275939299781765536e-04
-4.521878330624999762e+03 4.907186612677077054e-04 -3.576319872433949090e-05 -4.829032112615009903e-05 -2.304749197849881802e-04
-4.520835942812499525e+03 4.990853080562528393e-04 -3.571341350027024711e-05 -4.868863311057982290e-05 -2.330875714241396814e-04
-4.519793554999999287e+03 5.103120562082591460e-04 -3.532517054091570408e-05 -4.868612370590733528e-05 -2.354846525312484333e-04
-4.518751167187499959e+03 5.249368104798301030e-04 -3.464839248045489226e-05 -4.834546204283288667e-05 -2.379442192105904864e-04
-4.517708779374999722e+03 5.428121678345541358e-04 -3.370453898590312436e-05 -4.769103465060518104e-05 -2.404870165480591231e-04
-4.516666391562498575e+03 5.635355351510932436e-04 -3.250141820909619128e-05 -4.672625600802805611e-05 -2.430251528542492893e-04
-4.515624003749999247e+03 5.866091722814307467e-04 -3.106786733418281997e-05 -4.547238022419713976e-05 -2.454948925745363813e-04
-4.514581615937499919e+03 6.114485815199338821e-04 -2.946015083218091519e-05 -4.397896345320026116e-05 -2.478805096174560552e-04
-4.513539228124999681e+03 6.377169344802750394e-04 -2.780029148187721733e-05 -4.237156132938203556e-05 -2.504074032536338437e-04
-4.512496840312499444e+03 6.647999474308668218e-04 -2.618862460780352200e-05 -4.076281741229265208e-05 -2.531894356555197071e-04
-4.511454452499999206e+03 6.917342821027833545e-04 -2.463439312997129009e-05 -3.916596289022151751e-05 -2.560132310104044125e-04
-4.510412064687499878e+03 7.172717475090271272e-04 -2.321833237525804046e-05 -3.766710702804569090e-05 -2.587745146620058561e-04
-4.509369676874999641e+03 7.402294387554430189e-04 -2.209891839768593491e-05 -3.642169633838803579e-05 -2.615678820564899527e-04
-4.508327289062499403e+03 7.598945399855061783e-04 -2.131882772439562464e-05 -3.545015727551630805e-05 -2.642893699650961190e-04
-4.507284901249999166e+03 7.758716202887583173e-04 -2.092204439724376229e-05 -3.477094509566477438e-05 -2.669134131529837459e-04
-4.506242513437499838e+03 7.879444642576753297e-04 -2.093946061259210553e-05 -3.440103325479228956e-05 -2.694431918182105820e-04
-4.505200125624999600e+03 7.958303537135090868e-04 -2.140634787904901787e-05 -3.438153877434405595e-05 -2.719041012169095867e-04
-4.504157737812499363e+03 7.995038650103821355e-04 -2.240268220092336973e-05 -3.481607241248850141e-05 -2.745231451398062478e-04
-4.503115349999999125e+03 7.991048178541016334e-04 -2.393587319687596123e-05 -3.574295607355932214e-05 -2.773977450719439480e-04
-4.502072962187499797e+03 7.949165990460942003e-04 -2.598489993048717987e-05 -3.714657421480785691e-05 -2.805542239597604297e-04
-4.501030574374999560e+03 7.876017302216225049e-04 -2.850154502405530325e-05 -3.898063352040816696e-05 -2.840412624915393145e-04
-4.499988186562498413e+03 7.773787792106096745e-04 -3.137563550943978785e-05 -4.115112578939762186e-05 -2.876612300152080345e-04
-4.498945798749999994e+03 7.640454372366659074e-04 -3.441339219333807185e-05 -4.348856919009472293e-05 -2.909132106388265422e-04
-4.497903410937499757e+03 7.475354680651356051e-04 -3.744891799950227914e-05 -4.586119378125128585e-05 -2.934141169198333865e-04
-4.496861023124999519e+03 7.282961522715805658e-04 -4.035965987645433889e-05 -4.817538517240389198e-05 -2.950109598873526095e-04
-4.495818635312499282e+03 7.074277800664914920e-04 -4.304110159515553668e-05 -5.035084871674875347e-05 -2.957532918505845513e-04
-4.494776247499999954e+03 6.860227557077107092e-04 -4.541849675700920276e-05 -5.233511129419119508e-05 -2.957603461229060533e-04
-4.493733859687500626e+03 6.642388424147415262e-04 -4.748707212677169239e-05 -5.413889729928038548e-05 -2.950817999310619715e-04
-4.492691471874998570e+03 6.421646081102053930e-04 -4.932727642528031355e-05 -5.583240023399698278e-05 -2.939265443459677333e-04
-4.491649084062499242e+03 6.204167930887775299e-04 -5.092549955769538580e-05 -5.737779381139408914e-05 -2.923812944384552030e-04
-4.490606696249999914e+03 5.996615819216629057e-04 -5.227003257045093358e-05 -5.875343683797319542e-05 -2.905701637630897093e-04
-4.489564308437499676e+03 5.805597847931794672e-04 -5.335742827251124977e-05 -5.995245592179720067e-05 -2.886457747031366278e-04
-4.488521920624999439e+03 5.635085311349192485e-04 -5.406104960098589209e-05 -6.084187807029210401e-05 -2.863823846898204276e-04
-4.487479532812499201e+03 5.487545945844422672e-04 -5.428048839615811949e-05 -6.131850356649248487e-05 -2.835870496813204392e-04
-4.486437144999999873e+03 5.365391923614341212e-04 -5.400320123935362256e-05 -6.137221783352347123e-05 -2.802924596911495316e-04
-4.485394757187499636e+03 5.271639398606132532e-04 -5.318182448160359293e-05 -6.097786960735230959e-05 -2.764874233968930774e-04
-4.484352369374999398e+03 5.209279174674281152e-04 -5.171686996700639033e-05 -6.006607712762351923e-05 -2.720409851933044097e-04
-4.483309981562500070e+03 5.182257985127801826e-04 -4.958317035476370494e-05 -5.859772513823139760e-05 -2.669696772195448583e-04
-4.482267593749998923e+03 5.191819357803944320e-04 -4.689762244473957180e-05 -5.666104497714563641e-05 -2.615564167030255205e-04
-4.481225205937499595e+03 5.230946706915363693e-04 -4.375241537364774676e-05 -5.432116846540128053e-05 -2.558170299115578028e-04
-4.480182818124999358e+03 5.291633977471392903e-04 -4.021245312068695490e-05 -5.161996641778440254e-05 -2.496799570350686994e-04
-4.479140430312499120e+03 5.368221406721055333e-04 -3.637068477592501599e-05 -4.861353216212502553e-05 -2.431831373611802161e-04
-4.478098042499999792e+03 5.449439779635035716e-04 -3.225718108166275285e-05 -4.528882838127572225e-05 -2.360574771767510950e-04
-4.477055654687499555e+03 5.527063091256530572e-04 -2.805570672938988917e-05 -4.181048277381466002e-05 -2.285285360525585478e-04
-4.476013266874998408e+03 5.600790322741453810e-04 -2.405887221426238239e-05 -3.846593347386748394e-05 -2.213129373755007723e-04
-4.474970879062499989e+03 5.666453173087118104e-04 -2.053539963433396908e-05 -3.551707371515437476e-05 -2.149680482227598840e-04
-4.473928491249999752e+03 5.717831132146956180e-04 -1.763978595715541515e-05 -3.311159201086265682e-05 -2.097141352279196873e-04
-4.472886103437499514e+03 5.750686826419607305e-04 -1.532932943952911489e-05 -3.122160317596944231e-05 -2.053589114554530716e-04
-4.471843715624999277e+03 5.758561448098131448e-04 -1.347187530426006105e-05 -2.973085130359039412e-05 -2.014321572807815030e-04
-4.470801327812499949e+03 5.737022948466452988e-04 -1.200348820164241373e-05 -2.857596945449591156e-05 -1.976634624049540025e-04
-4.469758939999999711e+03 5.689789201347909917e-04 -1.086832616126174601e-05 -2.769659234393051815e-05 -1.940002802635500785e-04
-4.468716552187499474e+03 5.626797767022022941e-04 -1.000349492857582173e-05 -2.705483222986918842e-05 -1.905705441993525056e-04
-4.467674164374999236e+03 5.554680432617444897e-04 -9.489465888705113719e-06 -2.676129385095005612e-05 -1.877847757670181457e-04
-4.466631776562499908e+03 5.478822694034025508e-04 -9.406953595461605225e-06 -2.691315186315666771e-05 -1.860034309459551239e-04
-4.465589388749998761e+03 5.400724517035353093e-04 -9.660891809985277563e-06 -2.744707847555500322e-05 -1.850714786891248010e-04
-4.464547000937499433e+03 5.317185040703909307e-04 -1.006109976065690802e-05 -2.818954227291857597e-05 -1.844565995624687616e-04
-4.463504613124999196e+03 5.226327515307413723e-04 -1.045327250251045332e-05 -2.896626639551658097e-05 -1.836976082344111061e-04
-4.462462225312499868e+03 5.122411147481581092e-04 -1.069851860100853488e-05 -2.962664436080052682e-05 -1.822864147109261995e-04
-4.461419837499999630e+03 5.007205589523008567e-04 -1.071780750378952525e-05 -3.009559904554185220e-05 -1.800755109058171911e-04
-4.460377449687499393e+03 4.884709053980503327e-04 -1.044791473154170099e-05 -3.031621351057020865e-05 -1.770162485297246870e-04
-4.459335061874998246e+03 4.755586010401742850e-04 -9.850766494914680801e-06 -3.027898683026957331e-05 -1.730705964724893963e-04
-4.458292674062499827e+03 4.630054830117638891e-04 -8.994219825737988070e-06 -3.008202085881425637e-05 -1.687078379888344202e-04
-4.457250286249999590e+03 4.517866192512769120e-04 -7.895074534707241347e-06 -2.974865019354711843e-05 -1.642242817046561350e-04
-4.456207898437499352e+03 4.422619988415462571e-04 -6.594336942871282738e-06 -2.934426545738264708e-05 -1.598474214798624210e-04
-4.455165510625000024e+03 4.347673427167545726e-04 -5.218080842903195282e-06 -2.896600258598945021e-05 -1.559358403067729801e-04
-4.454123122812499787e+03 4.297127040693280754e-04 -3.756869838925070137e-06 -2.853869426295551560e-05 -1.524759520670272185e-04
-4.453080734999999549e+03 4.281276941150339395e-04 -2.094372420641088874e-06 -2.793276118228789511e-05 -1.494169467431287522e-04
-4.452038347187500221e+03 4.306621601461294892e-04 -1.199031095590489550e-07 -2.704661681787086323e-05 -1.466583067964317966e-04
-4.450995959374999984e+03 4.372672421299014962e-04 2.208332396860505309e-06 -2.584828090168507812e-05 -1.440971514928505038e-04
-4.449953571562499747e+03 4.483706743896222896e-04 4.890952505188945343e-06 -2.432240436035892935e-05 -1.418185902099003382e-04
-4.448911183749999509e+03 4.641453518917969603e-04 7.914756767848831615e-06 -2.245917470281679808e-05 -1.398665088154660166e-04
-4.447868795937499272e+03 4.839532988765556315e-04 1.121463992150807284e-05 -2.032762990028028535e-05 -1.382488894070960897e-04
-4.446826408124999944e+03 5.068627473727349477e-04 1.472278738604549125e-05 -1.798004323126566471e-05 -1.368790864465630581e-04
-4.445784020312499706e+03 5.319965232048351087e-04 1.834057612704238522e-05 -1.549421743783726779e-05 -1.357537277027316366e-04
-4.444741632499999469e+03 5.581333076704399513e-04 2.183149941513737625e-05 -1.308947447286302190e-05 -1.351327972448661187e-04
-4.443699244687499231e+03 5.836751194556240741e-04 2.489240506482248217e-05 -1.103311304235905214e-05 -1.353218090221785283e-04
-4.442656856874999903e+03 6.071326067414650404e-04 2.728991006379422044e-05 -9.550725198325923901e-06 -1.365188731523236335e-04
-4.441614469062499666e+03 6.274993932937249566e-04 2.890410724234351481e-05 -8.772810522332703470e-06 -1.387858199918198267e-04
-4.440572081250000338e+03 6.449552371532181862e-04 2.970450104086381978e-05 -8.751670301392892152e-06 -1.422749263312853463e-04
-4.439529693437499191e+03 6.598113213797512097e-04 2.976209260231956445e-05 -9.417323008512969138e-06 -1.468883363650095968e-04
-4.438487305624999863e+03 6.715606671279881340e-04 2.911882866881824146e-05 -1.072108532540292316e-05 -1.523842290664065595e-04
-4.437444917812499625e+03 6.800940208232179440e-04 2.774605990885750908e-05 -1.268479112514241755e-05 -1.587971186672010836e-04
-4.436402530000000297e+03 6.852496049184285789e-04 2.574717657158184512e-05 -1.517965545195340756e-05 -1.657919291822617443e-04
-4.435360142187499150e+03 6.858885698407398649e-04 2.328096636171773232e-05 -1.804353286300288458e-05 -1.726807394943971749e-04
-4.434317754374999822e+03 6.815802326399905946e-04 2.052862776457407211e-05 -2.109916227930634514e-05 -1.789079079616271752e-04
-4.433275366562499585e+03 6.725673743425370030e-04 1.772614030328045068e-05 -2.409514366689003567e-05 -1.839226675802720058e-04
-4.432232978749999347e+03 6.590352939084299097e-04 1.502569085882595502e-05 -2.686485109678451229e-05 -1.873706763338974868e-04
-4.431190590937500019e+03 6.412078096210346856e-04 1.237800680209793121e-05 -2.945346753457968257e-05 -1.894255730218690869e-04
-4.430148203125000691e+03 6.189818154733779535e-04 9.770534124283232147e-06 -3.187033249030706759e-05 -1.900882492267692272e-04
-4.429105815312498635e+03 5.924067223994605291e-04 7.246193288484584558e-06 -3.404633507855306509e-05 -1.892267202784296131e-04
-4.428063427499999307e+03 5.618428317120713984e-04 4.852011315532541420e-06 -3.593743549417691916e-05 -1.868181938299375597e-04
-4.427021039687499979e+03 5.278593937979623269e-04 2.689997543596912755e-06 -3.749334953557135298e-05 -1.828239333664598938e-04
-4.425978651874999741e+03 4.913783442447710323e-04 8.593146552279308303e-07 -3.864484185891860695e-05 -1.772701023115609315e-04
-4.424936264062499504e+03 4.537293430745993747e-04 -6.238930133494593584e-07 -3.938466969267336048e-05 -1.704631240569082847e-04
-4.423893876249999266e+03 4.161701379051094729e-04 -1.823116045860689483e-06 -3.982339262249187233e-05 -1.629444531669164715e-04
-4.422851488437499938e+03 3.803525714225601821e-04 -2.734116490555119242e-06 -4.001893206495384559e-05 -1.552066396729449751e-04
-4.421809100624999701e+03 3.478161868351701972e-04 -3.292191361521024268e-06 -3.993059774576637587e-05 -1.475088662373561486e-04
-4.420766712812499463e+03 3.188779747497089167e-04 -3.362934139312124743e-06 -3.945910822056234292e-05 -1.396445283470444123e-04
-4.419724325000000135e+03 2.938734796834798911e-04 -2.889789488668799679e-06 -3.859081919218343605e-05 -1.316173306338062465e-04
-4.418681937187498988e+03 2.734800389621284901e-04 -1.928186414880850815e-06 -3.740100050146490069e-05 -1.237641803861970306e-04
-4.417639549374999660e+03 2.575973407147783109e-04 -5.695317032843559769e-07 -3.598136255834502687e-05 -1.162888231563148888e-04
-4.416597161562499423e+03 2.461173618195282384e-04 1.070253044587463587e-06 -3.441274585497261377e-05 -1.094042585594291414e-04
-4.415554773749999185e+03 2.395839784555752697e-04 3.101982891309622298e-06 -3.249576227674107057e-05 -1.028447845387941523e-04
-4.414512385937499857e+03 2.384128245031886444e-04 5.681460416445006680e-06 -3.006031616810039817e-05 -9.630515874316341034e-05
-4.413469998124999620e+03 2.422803894693119353e-04 8.613852979621673502e-06 -2.734106307635749973e-05 -9.024755075914878252e-05
-4.412427610312498473e+03 2.499274706364097752e-04 1.173639183444851983e-05 -2.447676750959681919e-05 -8.472843097971998979e-05
-4.411385222499999145e+03 2.604617494602768507e-04 1.497770367302882100e-05 -2.152058170426114614e-05 -7.967617732820640025e-05
-4.410342834687499817e+03 2.732780138788002441e-04 1.819855075007279993e-05 -1.860571265469484480e-05 -7.527824160808997320e-05
-4.409300446874999579e+03 2.871338707298220832e-04 2.131556571642851083e-05 -1.582909167102994235e-05 -7.144999311000185425e-05
-4.408258059062499342e+03 3.011673215074675385e-04 2.425543943909148328e-05 -1.326943419305767893e-05 -6.816570997702371389e-05
-4.407215671250000014e+03 3.144942701218839684e-04 2.688312990924834341e-05 -1.103647276805575300e-05 -6.550497253913098949e-05
-4.406173283437499776e+03 3.264597810373590005e-04 2.909883127768148441e-05 -9.217044885001329939e-06 -6.353434731976224351e-05
-4.405130895624999539e+03 3.369497867230548819e-04 3.089648371679778766e-05 -7.801316353125824717e-06 -6.221785020543713074e-05
-4.404088507812499302e+03 3.449209049790729871e-04 3.227675784639989320e-05 -6.783512671767014010e-06 -6.128436184228992756e-05
-4.403046119999999974e+03 3.498774495692919613e-04 3.328613648468074798e-05 -6.110398382338871025e-06 -6.048351304088363771e-05
-4.402003732187499736e+03 3.521175788427718272e-04 3.408388377618974164e-05 -5.593825990640060621e-06 -5.945117372983059457e-05
-4.400961344374999499e+03 3.516877613024148763e-04 3.486170526488053048e-05 -5.023769867491888271e-06 -5.769378135261407761e-05
-4.399918956562499261e+03 3.488411097080481096e-04 3.565779313121887834e-05 -4.380739188901178367e-06 -5.520589818228532626e-05
-4.398876568749999933e+03 3.443048198574162524e-04 3.633321028982822040e-05 -3.844154503203725186e-06 -5.257490684405185898e-05
-4.397834180937499696e+03 3.385738885949459960e-04 3.694096732891974659e-05 -3.396955886107852392e-06 -4.984353555217480893e-05
-4.396791793124999458e+03 3.319392029981518789e-04 3.771886550120390278e-05 -2.857070306425417425e-06 -4.656924171039525726e-05
-4.395749405312500130e+03 3.255861963995436512e-04 3.887395983264840539e-05 -2.058504821001962875e-06 -4.259043147807520355e-05
-4.394707017499999893e+03 3.212353254265264482e-04 4.041571285269882465e-05 -1.008768358330198403e-06 -3.833983870875559691e-05
-4.393664629687499655e+03 3.203329982318112797e-04 4.218525677264903841e-05 1.393139074250466447e-07 -3.456956766532493040e-05
-4.392622241874999418e+03 3.236825327098920356e-04 4.398107360534527990e-05 1.149031993598787326e-06 -3.203510035191204296e-05
-4.391579854062499180e+03 3.308909660852957170e-04 4.564142559422853211e-05 1.775200675832908859e-06 -3.116012033210362230e-05
-4.390537466249999852e+03 3.421973668572261601e-04 4.709425889833475045e-05 1.949466199849031550e-06 -3.217961883963180571e-05
-4.389495078437500524e+03 3.586228092279326114e-04 4.835111204316977761e-05 1.734058936544112958e-06 -3.524963873410015796e-05
-4.388452690624999377e+03 3.794430716232544522e-04 4.958100767755669539e-05 1.268480543082165000e-06 -3.980740653936070848e-05
-4.387410302812499140e+03 4.033750920133961763e-04 5.085513893358105023e-05 6.444207440497594749e-07 -4.532346981399934928e-05
-4.386367914999999812e+03 4.298738553805434102e-04 5.222780064077546601e-05 -9.951639587976562169e-09 -5.142054809852993329e-05
-4.385325527187499574e+03 4.582999241458321363e-04 5.373195294714994640e-05 -6.641674946451966023e-07 -5.785905324072956337e-05
-4.384283139374999337e+03 4.879840418535121471e-04 5.526675919983336003e-05 -1.410584535427588170e-06 -6.471088911674521685e-05
-4.383240751562500918e+03 5.183833106376861200e-04 5.687978629451748808e-05 -2.172276634838043055e-06 -7.167916444298093629e-05
-4.382198363749999771e+03 5.484317983566348647e-04 5.868583385105517134e-05 -2.800867515131869211e-06 -7.816147140352397633e-05
-4.381155975937499534e+03 5.776426447282566323e-04 6.050569060351453760e-05 -3.416482730302843138e-06 -8.439985408378446619e-05
-4.380113588124999296e+03 6.055622650542004035e-04 6.220809652070723693e-05 -4.080748663123934238e-06 -9.050990040807500088e-05
-4.379071200312499968e+03 6.312576903663333046e-04 6.382553483741274045e-05 -4.711544035611195557e-06 -9.610566052429280230e-05
-4.378028812499999731e+03 6.535167582424781726e-04 6.535842369302985910e-05 -5.255690678354955713e-06 -1.008067691276741710e-04
-4.376986424687499493e+03 6.712486527206331256e-04 6.695554573527137069e-05 -5.490461206736439540e-06 -1.038624694181864263e-04
-4.375944036874999256e+03 6.844117423250701236e-04 6.884008563713251534e-05 -5.128267938748695856e-06 -1.046131971866977252e-04
-4.374901649062499928e+03 6.923668528135328232e-04 7.088276224092223961e-05 -4.264629294447220233e-06 -1.031737332674571394e-04
-4.373859261249999690e+03 6.939901055153605697e-04 7.283164962644002446e-05 -3.146746460899090593e-06 -9.988475071279925128e-05
-4.372816873437500362e+03 6.892161412674829369e-04 7.467870474438760889e-05 -1.755854536867208246e-06 -9.471200018142584859e-05
-4.371774485624998306e+03 6.784829863479299814e-04 7.643418512933405678e-05 -3.900736413387559223e-08 -8.767953728138901484e-05
-4.370732097812499887e+03 6.622679096428090145e-04 7.825966494229001538e-05 2.184314404188032570e-06 -7.847659160171947530e-05
-4.369689709999999650e+03 6.419216823714108365e-04 8.031281426205695009e-05 5.083289131320369628e-06 -6.703219193683910768e-05
-4.368647322187499412e+03 6.186511059529033619e-04 8.248992163789508670e-05 8.519901710124337668e-06 -5.395747063164738088e-05
-4.367604934374999175e+03 5.940276823967387352e-04 8.454358318818937050e-05 1.214693172910116360e-05 -4.040719014365722929e-05
-4.366562546562499847e+03 5.701347768098560505e-04 8.632409960372221106e-05 1.573579741533343856e-05 -2.739085832090157021e-05
-4.365520158749999609e+03 5.477705908469505166e-04 8.785453179963860308e-05 1.927579274615319428e-05 -1.509919869188623936e-05
-4.364477770937499372e+03 5.279458485739350112e-04 8.924041599489767414e-05 2.280699453799004631e-05 -3.615008840287224634e-06
-4.363435383124999134e+03 5.123551094590138300e-04 9.064871844884975953e-05 2.641696861108664495e-05 6.940886541039592962e-06
-4.362392995312499806e+03 5.017688744127598481e-04 9.222941575002075538e-05 3.018963819454608048e-05 1.665628991351556887e-05
-4.361350607499999569e+03 4.967805323276720114e-04 9.390987706807833236e-05 3.396817335121282369e-05 2.508128019701233360e-05
-4.360308219687499331e+03 4.983878765978926734e-04 9.549894763514884470e-05 3.751253235386291262e-05 3.141795982335558886e-05
-4.359265831875000003e+03 5.064023217673246794e-04 9.703258468027399259e-05 4.084102479412360658e-05 3.577861455583171554e-05
-4.358223444062499766e+03 5.187986775165186930e-04 9.872183923231279978e-05 4.411016739223503833e-05 3.912267714768066979e-05
-4.357181056249999529e+03 5.342676693481934616e-04 1.005983107668952646e-04 4.733392406398859907e-05 4.183324209996745128e-05
-4.356138668437498382e+03 5.534467184693621020e-04 1.024522613283107309e-04 5.025729974373446178e-05 4.316169741339662093e-05
-4.355096280624999963e+03 5.754405450085458684e-04 1.040513873341205442e-04 5.254144494288330244e-05 4.260151021509946600e-05
-4.354053892812499726e+03 5.982988883571409245e-04 1.054518583769329456e-04 5.418118270091398336e-05 4.069643691501678468e-05
-4.353011504999999488e+03 6.208194214561074198e-04 1.068473138792418409e-04 5.528779339449294759e-05 3.811617091165016074e-05
-4.351969117187499251e+03 6.413959368610868718e-04 1.083932665213409438e-04 5.598220570294217474e-05 3.560423566896210807e-05
-4.350926729374999923e+03 6.596953076078884530e-04 1.102199138471996370e-04 5.646164414030107573e-05 3.366472308846636327e-05
-4.349884341562499685e+03 6.762562595520544076e-04 1.124742512668719271e-04 5.689509893125200814e-05 3.256085656466733980e-05
-4.348841953750000357e+03 6.915906992101513232e-04 1.152178993886246970e-04 5.731842890095820197e-05 3.228157791269504616e-05
-4.347799565937499210e+03 7.071282635291300600e-04 1.183148877096950512e-04 5.765718841283139153e-05 3.221473512871557811e-05
-4.346757178124999882e+03 7.228486441275504531e-04 1.216778945347197696e-04 5.789731679956724281e-05 3.225082685940302055e-05
-4.345714790312499645e+03 7.377405655632799861e-04 1.251630737345922108e-04 5.797340309210057354e-05 3.239543561724738340e-05
-4.344672402499999407e+03 7.507149351425284993e-04 1.286533420936264601e-04 5.793441319177342384e-05 3.286463152286467175e-05
-4.343630014687499170e+03 7.600342756179419160e-04 1.322356183456586899e-04 5.802342995674309757e-05 3.453347245917137080e-05
-4.342587626874999842e+03 7.647898768027093074e-04 1.358998942561771188e-04 5.838781811383169339e-05 3.782808250459300569e-05
-4.341545239062499604e+03 7.648681505795142804e-04 1.396356675691337481e-04 5.909836656479194373e-05 4.286582089049420117e-05
-4.340502851249999367e+03 7.599143367369475596e-04 1.435673950598547464e-04 6.030877961810763980e-05 5.008840241406758921e-05
-4.339460463437498220e+03 7.503987211500331295e-04 1.476313143942620449e-04 6.198813275748405946e-05 5.926469076276708872e-05
-4.338418075624999801e+03 7.369733230614836312e-04 1.517653401862873645e-04 6.411211758663622748e-05 7.012906113281668291e-05
-4.337375687812499564e+03 7.203331261258019442e-04 1.560868761132947825e-04 6.686174749611078095e-05 8.289039859937164987e-05
-4.336333299999999326e+03 7.019503467104827111e-04 1.605801915878032502e-04 7.023423539452760612e-05 9.715767466262655158e-05
-4.335290912187499998e+03 6.829235655432205378e-04 1.649076356293356497e-04 7.385347281174475201e-05 1.117561951261643500e-04
-4.334248524374999761e+03 6.654811608765902548e-04 1.689024198035098427e-04 7.747050422494609998e-05 1.255926071040517093e-04
-4.333206136562499523e+03 6.519445628487112194e-04 1.726514517407130985e-04 8.113497317603856035e-05 1.382479737578025608e-04
-4.332163748750000195e+03 6.429279438999655188e-04 1.762425468530488576e-04 8.496253750304092725e-05 1.498268663509527677e-04
-4.331121360937499958e+03 6.395145093382407359e-04 1.796425125525049000e-04 8.891445686653950975e-05 1.599662108128173095e-04
-4.330078973124999720e+03 6.420977622753723827e-04 1.825396956071049116e-04 9.265244362167789202e-05 1.677502983690413725e-04
-4.329036585312499483e+03 6.493201807371854145e-04 1.847117009770375380e-04 9.594929326462525666e-05 1.729574975897205168e-04
-4.327994197499999245e+03 6.601467013511894914e-04 1.863223092819085919e-04 9.893853800525660388e-05 1.762145486038352695e-04
-4.326951809687499917e+03 6.724078148386556167e-04 1.876028645018224070e-04 1.018045616600652753e-04 1.785785912625087717e-04
-4.325909421875000589e+03 6.844563012293298446e-04 1.885147193814473471e-04 1.045131474603850963e-04 1.803732666114028793e-04
-4.324867034062499442e+03 6.957917799217474848e-04 1.889259287204312862e-04 1.068897382469285540e-04 1.813341812139361185e-04
-4.323824646249999205e+03 7.038293968817758159e-04 1.886067394969782093e-04 1.086434988275479627e-04 1.814501669381874413e-04
-4.322782258437499877e+03 7.068211284278172642e-04 1.873501850299807579e-04 1.095069753751441282e-04 1.805574996748214025e-04
-4.321739870624999639e+03 7.056554571911095343e-04 1.849981005354769362e-04 1.092328846645983052e-04 1.779113446811297189e-04
-4.320697482812499402e+03 7.006551463526564539e-04 1.815392088363748267e-04 1.077256162847477921e-04 1.732830599142747550e-04
-4.319655094999999164e+03 6.905606339760409374e-04 1.772188886004851416e-04 1.050869836779032415e-04 1.673994490246395880e-04
-4.318612707187499836e+03 6.750955890510081797e-04 1.721449632459703157e-04 1.013064240039508821e-04 1.604319514629148533e-04
-4.317570319374999599e+03 6.555632626370381600e-04 1.663529402110403802e-04 9.641174509664412855e-05 1.521308899143376911e-04
-4.316527931562498452e+03 6.332098033246865310e-04 1.597114836683614003e-04 9.022333806389983815e-05 1.417863736766338803e-04
-4.315485543750000033e+03 6.074347438033839142e-04 1.522117648741247811e-04 8.265212326018086468e-05 1.294136373107257205e-04
-4.314443155937499796e+03 5.781174365261881973e-04 1.440509760252352473e-04 7.394193739814658884e-05 1.156020166286369122e-04
-4.313400768124999558e+03 5.459369148846770353e-04 1.354920241475261245e-04 6.442454967590728100e-05 1.009355994229930618e-04
-4.312358380312499321e+03 5.112704968549709869e-04 1.269297032250035285e-04 5.454193872882515348e-05 8.637334258064277613e-05
-4.311315992499999993e+03 4.751573296904594264e-04 1.184731135927164256e-04 4.447612423838035860e-05 7.203004118092534171e-05
-4.310273604687499756e+03 4.375111645790062589e-04 1.100815569141326946e-04 3.423261243936800508e-05 5.789100904557889352e-05
-4.309231216875000428e+03 3.979669963832099117e-04 1.018997457103376311e-04 2.392954334586958623e-05 4.437217535060547003e-05
-4.308188829062499281e+03 3.564483141369760751e-04 9.398587574698296298e-05 1.363363258913545217e-05 3.165031275828420658e-05
-4.307146441249999953e+03 3.127949027795544823e-04 8.649442335416303480e-05 3.491915854280156669e-06 2.014135123184403338e-05
-4.306104053437499715e+03 2.689503203562042428e-04 7.975146835094918524e-05 -6.193072985280023788e-06 1.013870250911124392e-05
-4.305061665624999478e+03 2.271736483914431044e-04 7.389834683097321890e-05 -1.526901014786323109e-05 1.443477304045401462e-06
-4.304019277812499240e+03 1.892721952688285994e-04 6.907053180165102964e-05 -2.365791647947014506e-05 -6.141240400283197605e-06
-4.302976889999999912e+03 1.582758963447146634e-04 6.532814540836387950e-05 -3.137436626310100609e-05 -1.333236885879374265e-05
-4.301934502187499675e+03 1.347660123525090475e-04 6.274410459867300611e-05 -3.833977129785253829e-05 -2.008563067017749416e-05
-4.300892114374999437e+03 1.165279665083864712e-04 6.124178904082268880e-05 -4.453709039834553791e-05 -2.590337966622841405e-05
-4.299849726562499200e+03 1.041025483141489410e-04 6.088498372256370960e-05 -4.984105040394497385e-05 -3.067501753009033529e-05
-4.298807338749999872e+03 9.891325889262274622e-05 6.183017778874272169e-05 -5.401385092916022968e-05 -3.425199733543950951e-05
-4.297764950937499634e+03 1.021844696869303633e-04 6.371418749518537299e-05 -5.729718653581591128e-05 -3.767803987493517555e-05
-4.296722563124999397e+03 1.157159448488125379e-04 6.602602097067564331e-05 -6.010062131007588122e-05 -4.253937761042495089e-05
-4.295680175312499159e+03 1.376488477348723251e-04 6.852219934268934727e-05 -6.252755602777703651e-05 -4.877924730716404086e-05
-4.294637787499999831e+03 1.655869240859721950e-04 7.151297568549515446e-05 -6.414358350778705015e-05 -5.484406006520095356e-05
-4.293595399687499594e+03 1.976814972013660773e-04 7.529773430077985670e-05 -6.458329597555535881e-05 -5.942729289106596602e-05
-4.292553011874998447e+03 2.317697483370317153e-04 7.976557448546216450e-05 -6.388307699015582583e-05 -6.215716427983126948e-05
-4.291510624062500028e+03 2.679295213224240613e-04 8.481747175881415373e-05 -6.209909578907460545e-05 -6.324014638058564244e-05
-4.290468236249999791e+03 3.054415454573534299e-04 9.049756085035033106e-05 -5.924193106525893265e-05 -6.246256412600125559e-05
-4.289425848437499553e+03 3.438521513835154919e-04 9.705898399084547440e-05 -5.509505443998209744e-05 -5.912940471821825797e-05
-4.288383460624999316e+03 3.838899048814277057e-04 1.045540491851873108e-04 -4.960336752621976382e-05 -5.328908421469944758e-05
-4.287341072812499988e+03 4.243658899479085594e-04 1.129063820507319858e-04 -4.282174650532356906e-05 -4.480330011897326365e-05
-4.286298684999999750e+03 4.649852613037740905e-04 1.222124549261598549e-04 -3.463234356276666547e-05 -3.332650773802764638e-05
-4.285256297187499513e+03 5.053741579286361550e-04 1.325544463535098224e-04 -2.500599393241775958e-05 -1.863431994041014135e-05
-4.284213909374999275e+03 5.443262482196170940e-04 1.439346079185352487e-04 -1.403307260453486117e-05 -5.490482844444741651e-07
-4.283171521562500857e+03 5.810995752151915193e-04 1.564492521823920130e-04 -1.691193072479995219e-06 2.125190314791823142e-05
-4.282129133749998800e+03 6.148679474917062484e-04 1.701018772975774150e-04 1.201343188701847483e-05 4.697113462790112053e-05
-4.281086745937499472e+03 6.448694652131506172e-04 1.845173135722103343e-04 2.668377666362516871e-05 7.583118949557943796e-05
-4.280044358124999235e+03 6.707558528552678371e-04 1.995168579338361481e-04 4.207808389233773740e-05 1.073835714414269043e-04
-4.279001970312499907e+03 6.927426503141867128e-04 2.147527816521225782e-04 5.782977724948972290e-05 1.406781077114123370e-04
-4.277959582499999669e+03 7.096059493845463268e-04 2.297657860401811796e-04 7.345718244050828262e-05 1.748424421246255159e-04
-4.276917194687499432e+03 7.209985796377610043e-04 2.443361277449802838e-04 8.856315841131420286e-05 2.091633190985013146e-04
-4.275874806874998285e+03 7.281688656419232257e-04 2.582847277539578545e-04 1.027938915453357701e-04 2.426319473253145897e-04
-4.274832419062499866e+03 7.312730204021304550e-04 2.714526608825574357e-04 1.159822629314147745e-04 2.748001500732128203e-04
-4.273790031249999629e+03 7.295777367176616186e-04 2.835484905848736719e-04 1.278349520097320972e-04 3.051209619485433151e-04
-4.272747643437499391e+03 7.224572048651745461e-04 2.944600629789520464e-04 1.381785680373211233e-04 3.333846456515615034e-04
-4.271705255624999154e+03 7.109899869542149475e-04 3.042223015690802973e-04 1.469582514760066697e-04 3.592803947780580246e-04
-4.270662867812499826e+03 6.971055691478724413e-04 3.127865738192534624e-04 1.540388312921140345e-04 3.820792322377366493e-04
-4.269620479999999588e+03 6.817739315854314018e-04 3.201651256907708559e-04 1.594290762968052395e-04 4.015631427672276908e-04
-4.268578092187500260e+03 6.656711485782128334e-04 3.262695593652298245e-04 1.631752641537450698e-04 4.175318891111461550e-04
-4.267535704375000023e+03 6.504780421871254447e-04 3.311423969623124492e-04 1.653892281505664984e-04 4.297674686578433888e-04
-4.266493316562498876e+03 6.369371366330808977e-04 3.348929596451300080e-04 1.662051993623710113e-04 4.383918688279296832e-04
-4.265450928749999548e+03 6.242415388401478370e-04 3.373356846743944589e-04 1.654943155800983471e-04 4.432242775908981679e-04
-4.264408540937499311e+03 6.113948729331252201e-04 3.381826041319764011e-04 1.630746918394028553e-04 4.439453602411198179e-04
-4.263366153124999983e+03 5.970766362526191539e-04 3.375067117913796389e-04 1.591982923759138334e-04 4.413227901369547396e-04
-4.262323765312499745e+03 5.803975676785346795e-04 3.355988370269154383e-04 1.542748355347033898e-04 4.364754298122087441e-04
-4.261281377499998598e+03 5.632385111402835043e-04 3.324225053744426215e-04 1.483120003177306227e-04 4.289018960072732379e-04
-4.260238989687499270e+03 5.503510080731323622e-04 3.282191993138607543e-04 1.415754836448487647e-04 4.180459666471974807e-04
-4.259196601874999033e+03 5.425261206521478754e-04 3.235551793845428117e-04 1.346474871913797412e-04 4.051470422265444882e-04
-4.258154214062499705e+03 5.368040512593824729e-04 3.189041419602661959e-04 1.280164985919739434e-04 3.921542061454172780e-04
-4.257111826249999467e+03 5.306343741884615630e-04 3.149763887280391931e-04 1.223614287473358145e-04 3.814397796020902592e-04
-4.256069438437499230e+03 5.219618482993217774e-04 3.124836176203540125e-04 1.183351442817160890e-04 3.752162298346131946e-04
-4.255027050624999902e+03 5.114355698677098497e-04 3.118175181914086599e-04 1.163234156304465949e-04 3.742912767137526178e-04
-4.253984662812499664e+03 5.001216434967908648e-04 3.131120990648786351e-04 1.164904084564104768e-04 3.787747357609298998e-04
-4.252942274999999427e+03 4.886101987704933366e-04 3.161502200536034455e-04 1.186274718551716899e-04 3.879874637008717104e-04
-4.251899887187500099e+03 4.772847705429008811e-04 3.209061309018452785e-04 1.226708794399871316e-04 4.017149756225738954e-04
-4.250857499374999861e+03 4.645464922651684411e-04 3.274173573582619999e-04 1.286085508114510824e-04 4.203827145929927580e-04
-4.249815111562498714e+03 4.497244478105361901e-04 3.355845364450236470e-04 1.363396406140835056e-04 4.439087342024365516e-04
-4.248772723749999386e+03 4.328383778884317603e-04 3.452990496953219426e-04 1.457309711137795896e-04 4.719817175924466250e-04
-4.247730335937499149e+03 4.130599427573760350e-04 3.565441080031791338e-04 1.566131816976043360e-04 5.045518863504571154e-04
-4.246687948124999821e+03 3.910394720327674007e-04 3.688601296925598486e-04 1.684917531212900730e-04 5.402574126087604598e-04
-4.245645560312499583e+03 3.669893902474474952e-04 3.811475798395692373e-04 1.803078293865739527e-04 5.763536598322701373e-04
-4.244603172500000255e+03 3.411912250593403251e-04 3.928571395000605201e-04 1.914184252235197824e-04 6.112639616189154829e-04
-4.243560784687499108e+03 3.157143507420061106e-04 4.039305186824719627e-04 2.017336830744677855e-04 6.442777942673241776e-04
-4.242518396874999780e+03 2.937859430380828111e-04 4.141091734075861034e-04 2.110130932570881621e-04 6.739632050158868336e-04
-4.241476009062499543e+03 2.785971073276655293e-04 4.230470331563505665e-04 2.188433533422138103e-04 6.985578067013662297e-04
-4.240433621249999305e+03 2.701766048987303990e-04 4.308087418109152384e-04 2.252572629726602238e-04 7.181709128130331311e-04
-4.239391233437499977e+03 2.676963486311028208e-04 4.373747241666620512e-04 2.302810802113408649e-04 7.330265978231352998e-04
-4.238348845624999740e+03 2.717403883123514817e-04 4.426599183459110670e-04 2.338630439804520185e-04 7.428125588690403765e-04
-4.237306457812499502e+03 2.829038990654354204e-04 4.467077081753021632e-04 2.360456351427338111e-04 7.474864054409495907e-04
-4.236264070000000174e+03 2.992966815392107032e-04 4.494515583544204419e-04 2.368890746437768652e-04 7.475363382834702801e-04
-4.235221682187499027e+03 3.173915198642470121e-04 4.509553996566613432e-04 2.366430957895388756e-04 7.442717446326997015e-04
-4.234179294374999699e+03 3.362815835586570865e-04 4.512265729149149917e-04 2.354137311005323181e-04 7.380786472788621044e-04
-4.233136906562499462e+03 3.574857677143073245e-04 4.500793862235124665e-04 2.329831147337974430e-04 7.280655726919653186e-04
-4.232094518750000134e+03 3.830172905842095629e-04 4.471525779343631579e-04 2.289850124141291497e-04 7.128163270913779768e-04
-4.231052130937499896e+03 4.135865476106820272e-04 4.424095229825122217e-04 2.234818882664944676e-04 6.922010321394689650e-04
-4.230009743124999659e+03 4.491418298666150031e-04 4.360999792421629568e-04 2.167904101696536837e-04 6.669517481727145827e-04
-4.228967355312499421e+03 4.898363369818035766e-04 4.284070843521220278e-04 2.090350348930867315e-04 6.374047090884815605e-04
-4.227924967500000093e+03 5.335849534128051181e-04 4.196509446950737231e-04 2.004523815054304347e-04 6.047659996593971994e-04
-4.226882579687498946e+03 5.760102316153058828e-04 4.101468507126293148e-04 1.913728596222152715e-04 5.709453993509064048e-04
-4.225840191874999618e+03 6.157006754709499563e-04 4.002729178063729677e-04 1.820745149232916738e-04 5.371012875782786881e-04
-4.224797804062499381e+03 6.535587593151687309e-04 3.907882547189843350e-04 1.731964850167043164e-04 5.047348322519922123e-04
-4.223755416249999143e+03 6.879555684593219008e-04 3.826422318026439064e-04 1.656364534789669268e-04 4.765557498613289889e-04
-4.222713028437499815e+03 7.173942815694295521e-04 3.766343162374788975e-04 1.601349389797766993e-04 4.548554542717803432e-04
-4.221670640625000487e+03 7.428087443141683172e-04 3.732019887628852412e-04 1.571141184826042078e-04 4.404712287909581889e-04
-4.220628252812500250e+03 7.628692135012279853e-04 3.725905870377671470e-04 1.568355728525071009e-04 4.343735827030495455e-04
-4.219585864999999103e+03 7.736785336912212901e-04 3.746430338078795348e-04 1.591485184280210679e-04 4.371582017348771667e-04
-4.218543477187498866e+03 7.733035350492069044e-04 3.789017506216276897e-04 1.635906097230442949e-04 4.481602446759362689e-04
-4.217501089374999538e+03 7.644855452500034284e-04 3.851992765764595118e-04 1.699459728426735386e-04 4.662035692798529619e-04
-4.216458701562499300e+03 7.514400222787015905e-04 3.935466674673416946e-04 1.782501023489276417e-04 4.902909272638504437e-04
-4.215416313749999972e+03 7.363820221420692633e-04 4.041157683112639237e-04 1.886647594563330892e-04 5.202809015099006109e-04
-4.214373925937498825e+03 7.211966455314997937e-04 4.168938604197032537e-04 2.009908928662357925e-04 5.554040796430699273e-04
-4.213331538124999497e+03 7.058570134661175995e-04 4.312875788792016056e-04 2.145197165102300646e-04 5.940203502195042298e-04
-4.212289150312499260e+03 6.867761493344326767e-04 4.472862041525067756e-04 2.292091482404266280e-04 6.369599955190305852e-04
-4.211246762499999932e+03 6.607454752910106675e-04 4.650507560242425056e-04 2.451748234088138101e-04 6.853676920923592111e-04
-4.210204374687499694e+03 6.278854934106661758e-04 4.843221414404095984e-04 2.621958578267489311e-04 7.386194516193159837e-04
-4.209161986874999457e+03 5.885321772231141228e-04 5.045916609753382451e-04 2.798069362761716207e-04 7.954204727564946750e-04
-4.208119599062499219e+03 5.433909844380904394e-04 5.253890557372967434e-04 2.975003014396448596e-04 8.543647882067763582e-04
-4.207077211249999891e+03 4.948088210248682188e-04 5.466616157150857311e-04 3.153227996274770672e-04 9.148717874493911099e-04
-4.206034823437499654e+03 4.466767364356522777e-04 5.684439070530015754e-04 3.333676347677641170e-04 9.761329700358517721e-04
-4.204992435625000326e+03 4.057315372341696895e-04 5.909442973646671093e-04 3.518078087447053075e-04 1.036926002518969705e-03
-4.203950047812499179e+03 3.775166883117696097e-04 6.142159568466570158e-04 3.708082314413826378e-04 1.096148695805736727e-03
-4.202907659999998941e+03 3.628876179149990587e-04 6.380371646504230058e-04 3.902711229843752109e-04 1.153207192598587312e-03
-4.201865272187499613e+03 3.628251124336720696e-04 6.617965691636359038e-04 4.096704323423676353e-04 1.206447422945817723e-03
-4.200822884374999376e+03 3.781836775322361876e-04 6.851573571755503527e-04 4.288474512048812875e-04 1.255064781256867538e-03
-4.199780496562500048e+03 4.089096542585279404e-04 7.081025172486823125e-04 4.478804251366585174e-04 1.299165179628729338e-03
-4.198738108749999810e+03 4.541060943962964627e-04 7.302971068943705027e-04 4.663759423874720331e-04 1.338054030852530796e-03
-4.197695720937500482e+03 5.116159621385998977e-04 7.513479167899397284e-04 4.838718370991322831e-04 1.371192903924063232e-03
-4.196653333124999335e+03 5.805882856357445949e-04 7.710728270748564437e-04 5.002350626883123562e-04 1.398409850502005608e-03
-4.195610945312500007e+03 6.617799834695341438e-04 7.893447357456733534e-04 5.154491665728842473e-04 1.419353433880572897e-03
-4.194568557499999770e+03 7.537852823453247263e-04 8.060662450834767644e-04 5.294108429016340309e-04 1.434125106831205844e-03
-4.193526169687499532e+03 8.527496425307853900e-04 8.210933440654980507e-04 5.419581417515335160e-04 1.443308213700179215e-03
-4.192483781874999295e+03 9.543649989409479445e-04 8.344496651518572240e-04 5.532167744855589478e-04 1.448189056504395463e-03
-4.191441394062499967e+03 1.053427068590061157e-03 8.464884163164108737e-04 5.636301825984051149e-04 1.451086423330619343e-03
-4.190399006249999729e+03 1.144989626174922797e-03 8.574376428631781200e-04 5.733908141721180815e-04 1.453763242312459871e-03
-4.189356618437500401e+03 1.222793159444069289e-03 8.673174122644572090e-04 5.824662417457020323e-04 1.457768646701248236e-03
-4.188314230625000164e+03 1.283493460371060201e-03 8.758825382213761323e-04 5.906007207410788424e-04 1.463315238382918628e-03
-4.187271842812499926e+03 1.326696475073156200e-03 8.830765211043609423e-04 5.977659346978310634e-04 1.470400708933586710e-03
-4.186229454999998779e+03 1.352292154249015417e-03 8.890610955268155339e-04 6.040709758870117796e-04 1.479382527941529258e-03
-4.185187067187499451e+03 1.362136640984911318e-03 8.936072356794031151e-04 6.093010178338452128e-04 1.489241643794978137e-03
-4.184144679374999214e+03 1.355423207184347717e-03 8.959063592420673247e-04 6.127696685942252185e-04 1.498332216608027744e-03
-4.183102291562499886e+03 1.332395334574825634e-03 8.956183397392262699e-04 6.140445380059468723e-04 1.505612061720996292e-03
-4.182059903749999648e+03 1.297653189674168907e-03 8.926527535625285300e-04 6.128230721902483240e-04 1.509398663140755536e-03
-4.181017515937500320e+03 1.252526409078129127e-03 8.868669511967012002e-04 6.088318892621190186e-04 1.508816122664176839e-03
-4.179975128124999173e+03 1.198284550285026728e-03 8.786873039751030758e-04 6.024611997073504735e-04 1.504560085627212624e-03
-4.178932740312499845e+03 1.137684513715395661e-03 8.687862595855686161e-04 5.943013185347401301e-04 1.497502517554331154e-03
-4.177890352499999608e+03 1.073847140702999768e-03 8.577668607558445709e-04 5.849306140174185056e-04 1.488331691613832466e-03
-4.176847964687499370e+03 1.006958293400749731e-03 8.460135099363228287e-04 5.748481348720223868e-04 1.478124128143784143e-03
-4.175805576875000042e+03 9.357127604822587652e-04 8.339084078047158443e-04 5.643875352590480921e-04 1.468094651340904905e-03
-4.174763189062499805e+03 8.606966202460630475e-04 8.216242231778108328e-04 5.536415263621434404e-04 1.458414503674591075e-03
-4.173720801249999568e+03 7.815126799152996746e-04 8.098982686302703482e-04 5.433412729545964532e-04 1.451018135652422120e-03
-4.172678413437500240e+03 7.003424584071847809e-04 7.999272492746837670e-04 5.346558544904051738e-04 1.448309979660837316e-03
-4.171636025624999093e+03 6.220983309734079338e-04 7.919659942125271360e-04 5.278619051551493128e-04 1.449723397990946823e-03
-4.170593637812499765e+03 5.522451791734924852e-04 7.860986553938346293e-04 5.230675559532709396e-04 1.454129226104214313e-03
-4.169551249999999527e+03 4.941462221711896436e-04 7.825948218732152722e-04 5.204926741943509579e-04 1.461285875168060518e-03
-4.168508862187499290e+03 4.498491147520472695e-04 7.813973818812158583e-04 5.200138518212936737e-04 1.470442206045450423e-03
-4.167466474374999962e+03 4.188985431346186738e-04 7.823463130066049629e-04 5.214776411030765590e-04 1.481321906655474726e-03
-4.166424086562499724e+03 4.045777761455192053e-04 7.853288168913718885e-04 5.246837028398332803e-04 1.492693832027348726e-03
-4.165381698749999487e+03 4.103924886842433371e-04 7.901935666067565374e-04 5.294224675481721491e-04 1.503216090047899186e-03
-4.164339310937500159e+03 4.314301851169389298e-04 7.968456936829217780e-04 5.357521806370732411e-04 1.514102908429011945e-03
-4.163296923124999012e+03 4.624641530509837205e-04 8.049256746544882629e-04 5.434065474578730556e-04 1.525901071154463478e-03
-4.162254535312499684e+03 5.011069210677833192e-04 8.135989294141948150e-04 5.515499986762655189e-04 1.537122751152017464e-03
-4.161212147499999446e+03 5.454505578133689043e-04 8.224192727668788684e-04 5.598209758032583359e-04 1.547251754369821956e-03
-4.160169759687499209e+03 5.931544149796735962e-04 8.315155414359554336e-04 5.683794306722466045e-04 1.557242473086853461e-03
-4.159127371874999881e+03 6.410711163445987791e-04 8.411053092484696916e-04 5.773875876930604015e-04 1.568351498605944239e-03
-4.158084984062499643e+03 6.865681957481207598e-04 8.513950446552946694e-04 5.871072970917274279e-04 1.581834943534145190e-03
-4.157042596249999406e+03 7.288050965412463640e-04 8.625586617162150568e-04 5.978887179826247213e-04 1.598588255088705763e-03
-4.156000208437499168e+03 7.670452727230144723e-04 8.742442984324835190e-04 6.095149794635411084e-04 1.618107961885939961e-03
-4.154957820624999840e+03 7.971187293327972609e-04 8.859972132020799271e-04 6.214617434015493221e-04 1.640206824945796959e-03
-4.153915432812499603e+03 8.175442060346681857e-04 8.976487773256322696e-04 6.335466573893626949e-04 1.664816186727971145e-03
-4.152873044999999365e+03 8.293271345661055831e-04 9.089767543813945163e-04 6.456782006538747077e-04 1.691312771641719209e-03
-4.151830657187500037e+03 8.318028482061710742e-04 9.201137275426792776e-04 6.580543668280669847e-04 1.720287651390341437e-03
-4.150788269374999800e+03 8.258755755120337572e-04 9.309689012044895145e-04 6.705748398122857471e-04 1.751273037297355331e-03
-4.149745881562499562e+03 8.123145750225835467e-04 9.407733582086905740e-04 6.824504211871365187e-04 1.782124549403228588e-03
-4.148703493750000234e+03 7.939752649250139335e-04 9.494583199728822039e-04 6.936092697743256874e-04 1.811948261409798396e-03
-4.147661105937499997e+03 7.721767101546343857e-04 9.577910771269191551e-04 7.048902340773458399e-04 1.842432112374902536e-03
-4.146618718124998850e+03 7.450538052876255063e-04 9.656679219418370236e-04 7.161366782153780934e-04 1.873710634114590049e-03
-4.145576330312499522e+03 7.129168173062069413e-04 9.723830299400906124e-04 7.265900322098825959e-04 1.903866733790424842e-03
-4.144533942499999284e+03 6.743297235981527381e-04 9.776136284414095948e-04 7.360437171228307630e-04 1.932618996308730491e-03
-4.143491554687499956e+03 6.268364599496905037e-04 9.813379036486419033e-04 7.444540386960442780e-04 1.960499259907543066e-03
-4.142449166874999719e+03 5.718264517618304151e-04 9.834644003901588279e-04 7.517104540465286170e-04 1.986902670949728528e-03
-4.141406779062500391e+03 5.106989564040747198e-04 9.839251569520577646e-04 7.577185913129963956e-04 2.011270262696080498e-03
-4.140364391250000153e+03 4.455876003994192021e-04 9.831707642932411163e-04 7.628021475964229638e-04 2.034012692585078670e-03
-4.139322003437499006e+03 3.795328332085678123e-04 9.811055757677296287e-04 7.666694962669022345e-04 2.053849305068636104e-03
-4.138279615624999678e+03 3.127190727837603950e-04 9.775389999218833757e-04 7.690094837176456597e-04 2.070086586508354965e-03
-4.137237227812499441e+03 2.455927445519962178e-04 9.724834960669044657e-04 7.697019416916394026e-04 2.082455759241850796e-03
-4.136194840000000113e+03 1.833440784839818986e-04 9.658201034846349703e-04 7.683876865345854075e-04 2.089014978546481407e-03
-4.135152452187498966e+03 1.281308084591092369e-04 9.577911248105537567e-04 7.651998481545694078e-04 2.089673145144146926e-03
-4.134110064374999638e+03 7.901568787306954150e-05 9.487569463178033421e-04 7.604411163396898815e-04 2.085485090994742326e-03
-4.133067676562499400e+03 3.993598796830480536e-05 9.385545537588509211e-04 7.539338913712129858e-04 2.075033111783259297e-03
-4.132025288750000072e+03 1.460529576313239097e-05 9.268602156177389948e-04 7.453722416824248376e-04 2.056599777388608448e-03
-4.130982900937499835e+03 4.358975695812795592e-06 9.138763620330300633e-04 7.349507768897988597e-04 2.030344423934298155e-03
-4.129940513124999597e+03 9.228945601077253206e-06 9.000922666377439083e-04 7.231257417943782280e-04 1.997435359128552947e-03
-4.128898125312499360e+03 2.757580924847343126e-05 8.860385560271206301e-04 7.103765113469221381e-04 1.959538520787726130e-03
-4.127855737500000032e+03 5.790778930003080439e-05 8.725461983200968668e-04 6.975486392077046537e-04 1.919126734918287199e-03
-4.126813349687499795e+03 1.005570336459578795e-04 8.600692420398318430e-04 6.850796521100112856e-04 1.877228135814608791e-03
-4.125770961875000467e+03 1.527946370889254391e-04 8.488450228979322297e-04 6.731650280285411680e-04 1.835062618818323775e-03
-4.124728574062498410e+03 2.095311368546261526e-04 8.394683774701138749e-04 6.624351085923236735e-04 1.795446645632717015e-03
-4.123686186249999082e+03 2.708228153237395019e-04 8.326021740175715063e-04 6.535748426533932167e-04 1.760054528331098751e-03
-4.122643798437498845e+03 3.391416865262226413e-04 8.287068710316501446e-04 6.470897223704753917e-04 1.729479953897794216e-03
-4.121601410624999517e+03 4.125286190255013277e-04 8.281406942304093749e-04 6.434932015593707293e-04 1.705330648628535775e-03
-4.120559022812499279e+03 4.874936531985381489e-04 8.316806521158826753e-04 6.436832376945554818e-04 1.690597511505357881e-03
-4.119516634999999951e+03 5.647844305982105493e-04 8.390204031494653087e-04 6.474660711040828784e-04 1.684486215161243002e-03
-4.118474247187499714e+03 6.455296030314641113e-04 8.491036143964024929e-04 6.540300938592288719e-04 1.684418697321618009e-03
-4.117431859375000386e+03 7.281948193984742442e-04 8.606757016711199517e-04 6.623533409625499344e-04 1.687973446733068237e-03
-4.116389471562499239e+03 8.086229864327725394e-04 8.725426134588603385e-04 6.713180342246246116e-04 1.693318195664875875e-03
-4.115347083749999911e+03 8.833984981580930923e-04 8.845338336893292241e-04 6.807027710040978487e-04 1.700813159212800733e-03
-4.114304695937498764e+03 9.530652528755671760e-04 8.967470906293513932e-04 6.906447656935110063e-04 1.710621878888168900e-03
-4.113262308124999436e+03 1.018383490172725635e-03 9.090876163630321654e-04 7.011259802857472499e-04 1.722424956035820782e-03
-4.112219920312499198e+03 1.079034720505861120e-03 9.217793556507745218e-04 7.123474004055562608e-04 1.736829808803370696e-03
-4.111177532499999870e+03 1.133177252638102681e-03 9.350420310013706025e-04 7.244643391920899643e-04 1.754757475715001914e-03
-4.110135144687499633e+03 1.178793513394538715e-03 9.489503786792083785e-04 7.375503764574723028e-04 1.776900272546651357e-03
-4.109092756874999395e+03 1.214585321919387645e-03 9.638425294702942332e-04 7.519800465477767754e-04 1.804481299353298800e-03
-4.108050369062499158e+03 1.239047726350058290e-03 9.795364834387907706e-04 7.675123154969755836e-04 1.837340149519789368e-03
-4.107007981249999830e+03 1.251794924713831416e-03 9.953971226841370167e-04 7.834594257264192001e-04 1.873911453926799600e-03
-4.105965593437498683e+03 1.256433512512505901e-03 1.011584044377583473e-03 8.000135044342669526e-04 1.913733797103781128e-03
-4.104923205624999355e+03 1.252567410609643512e-03 1.028624118649584633e-03 8.177169841890338884e-04 1.958245788964515632e-03
-4.103880817812500027e+03 1.234859977919507351e-03 1.046924214912166480e-03 8.368991735879154157e-04 2.009695900729793414e-03
-4.102838429999999789e+03 1.199091208471878217e-03 1.067067045750034722e-03 8.580489117803382238e-04 2.070468661202766372e-03
-4.101796042187500461e+03 1.144335934912664877e-03 1.088966646917283870e-03 8.810103050167821187e-04 2.140482799393400408e-03
-4.100753654375000224e+03 1.068140663025940115e-03 1.111752917275231388e-03 9.048780589888017097e-04 2.218129914080719644e-03
-4.099711266562499077e+03 9.633229334946231438e-04 1.134385374892577176e-03 9.286032061895122544e-04 2.302601948292186135e-03
-4.098668878749998839e+03 8.279204278639595415e-04 1.156422497020448067e-03 9.517137935002867180e-04 2.393245155017637189e-03
-4.097626490937499511e+03 6.654443792783915242e-04 1.177211252297809436e-03 9.735834993802125080e-04 2.487582248056827150e-03
-4.096584103124999274e+03 4.794994288743317573e-04 1.196213102701536085e-03 9.937025671868709911e-04 2.583401689582480888e-03
-4.095541715312499946e+03 2.747447301639297499e-04 1.212947308865553169e-03 1.011561507002163790e-03 2.678289954319579454e-03
-4.094499327500000163e+03 5.513600597276748254e-05 1.226387131611200460e-03 1.026210686236166689e-03 2.768795181633417184e-03
-4.093456939687499471e+03 -1.747699324359193495e-04 1.236610158607315399e-03 1.037896188838216506e-03 2.854204603765835013e-03
-4.092414551874999233e+03 -4.069011949928694931e-04 1.244118020060155580e-03 1.047182410202859761e-03 2.933832349664555490e-03
-4.091372164062499451e+03 -6.340818532463997391e-04 1.249548907174507671e-03 1.054600082586615003e-03 3.007318189859522779e-03
-4.090329776249999668e+03 -8.504879460170628944e-04 1.253445031491403619e-03 1.060478385520388731e-03 3.074252510190700425e-03
-4.089287388437499885e+03 -1.050132418554283308e-03 1.255672073333850922e-03 1.064562545882567031e-03 3.132624465353170580e-03
-4.088245000624999193e+03 -1.223513778996672798e-03 1.256143521369881876e-03 1.066762953565004264e-03 3.179825430635328451e-03
-4.087202612812499410e+03 -1.362565794015241404e-03 1.255437613631915552e-03 1.067658389582829079e-03 3.215274607494414752e-03
-4.086160224999999627e+03 -1.464382911162562251e-03 1.254735853871433941e-03 1.068459247515040700e-03 3.241236468677537522e-03
-4.085117837187500299e+03 -1.527824784647737301e-03 1.254939549917510454e-03 1.070198041641325223e-03 3.259863430568388232e-03
-4.084075449375000062e+03 -1.551970129191903008e-03 1.256604337474929436e-03 1.073474939525955341e-03 3.272376091205270350e-03
-4.083033061562498915e+03 -1.537511562449691942e-03 1.259827547916228052e-03 1.078364383555431398e-03 3.279159322105546469e-03
-4.081990673749999132e+03 -1.486017879935660427e-03 1.264629166499825399e-03 1.084948644840464521e-03 3.280745385654678173e-03
-4.080948285937499804e+03 -1.394201322932126647e-03 1.271499753761135042e-03 1.093673603402434222e-03 3.277471061648207923e-03
-4.079905898124999567e+03 -1.262033584779109329e-03 1.280944027840500094e-03 1.104924262617244758e-03 3.270421540973031914e-03
-4.078863510312500239e+03 -1.099410645896960800e-03 1.293143989635778561e-03 1.118820919982713895e-03 3.262451558227391375e-03
-4.077821122499999092e+03 -9.135817571742563519e-04 1.308361993879753960e-03 1.135593548833848223e-03 3.255992978843224011e-03
-4.076778734687500219e+03 -7.080851623141147392e-04 1.327722036125332256e-03 1.156328828973760816e-03 3.254692077617268517e-03
-4.075736346874999072e+03 -4.900857914245347613e-04 1.352289236534725408e-03 1.182153813426554869e-03 3.263100036435749932e-03
-4.074693959062499744e+03 -2.670527215211276656e-04 1.382413264727595618e-03 1.213521186251923347e-03 3.284114031424323517e-03
-4.073651571249999506e+03 -4.755423235564324282e-05 1.418121905177324206e-03 1.250535245340036149e-03 3.320065268749714839e-03
-4.072609183437499723e+03 1.573542102137840001e-04 1.459175579324131907e-03 1.292994519484979773e-03 3.373187338722449542e-03
-4.071566795624999031e+03 3.411757263105549788e-04 1.504388841619052394e-03 1.339622443604865463e-03 3.442020540570047121e-03
-4.070524407812499703e+03 5.010772248055495558e-04 1.552100514347429065e-03 1.388674186072307417e-03 3.523005598478705456e-03
-4.069482019999999466e+03 6.340178576723571376e-04 1.601516312574352997e-03 1.439305560654214992e-03 3.614850481054602150e-03
-4.068439632187500138e+03 7.362502508148547047e-04 1.651973431283940575e-03 1.490834656508950628e-03 3.716813120380977990e-03
-4.067397244374998536e+03 8.065187342244024057e-04 1.702857359144484880e-03 1.542769640826118990e-03 3.827846614635179324e-03
-4.066354856562499208e+03 8.480106376534164584e-04 1.753238844275422639e-03 1.594234216015350718e-03 3.944901847630031926e-03
-4.065312468749998970e+03 8.629358428734873725e-04 1.801930085389440292e-03 1.643961849979481320e-03 4.064342615773431679e-03
-4.064270080937499642e+03 8.565760031416662411e-04 1.848327226576770670e-03 1.691300679344816043e-03 4.183264084830821961e-03
-4.063227693124999405e+03 8.355386832861442809e-04 1.891617165871195853e-03 1.735390479489651826e-03 4.297906312743717851e-03
-4.062185305312500077e+03 8.044465517681024559e-04 1.931090956758336943e-03 1.775473587773249845e-03 4.405266080070182819e-03
-4.061142917499998475e+03 7.632323522172558767e-04 1.966947684838241811e-03 1.811743632156533057e-03 4.505850153298661571e-03
-4.060100529687499147e+03 7.128101535032158086e-04 1.999567012928725636e-03 1.844691114383479116e-03 4.600534891434234462e-03
-4.059058141874998910e+03 6.616581307181254243e-04 2.029054440040302994e-03 1.874604915118422647e-03 4.687712805557150628e-03
-4.058015754062499582e+03 6.122432297359011464e-04 2.055338435379043018e-03 1.901559041539074629e-03 4.766791043809540454e-03
-4.056973366249999799e+03 5.645769972488737676e-04 2.078506888241997679e-03 1.925657241693092079e-03 4.838008836087094068e-03
-4.055930978437499562e+03 5.207049827204501347e-04 2.099042379108638761e-03 1.947372661510634846e-03 4.902045183529733785e-03
-4.054888590624999324e+03 4.808377509193800803e-04 2.117629813003302046e-03 1.967345944969085738e-03 4.960496836190220367e-03
-4.053846202812499996e+03 4.497460336546912842e-04 2.135065561387424187e-03 1.986201822571812686e-03 5.013912675282403489e-03
-4.052803814999999759e+03 4.309318075759335461e-04 2.151641446693049881e-03 2.004094700007594525e-03 5.061947574147353593e-03
-4.051761427187499976e+03 4.256799853529909207e-04 2.167462371798943403e-03 2.021047064584270865e-03 5.104424282220029231e-03
-4.050719039374999738e+03 4.374084261999343099e-04 2.182090286244573862e-03 2.036592034157699502e-03 5.139347859528955662e-03
-4.049676651562499501e+03 4.647735536817917978e-04 2.194926521610642087e-03 2.050275639355459041e-03 5.165764020957459499e-03
-4.048634263750000173e+03 5.021661240920641690e-04 2.206040862587238440e-03 2.062322177484293001e-03 5.185475559826801389e-03
-4.047591875937499481e+03 5.420407074309926184e-04 2.215853343969950012e-03 2.073157227474533952e-03 5.201436637429311845e-03
-4.046549488124999698e+03 5.788682185249947182e-04 2.224470412792370691e-03 2.082891550608549115e-03 5.215308927446532863e-03
-4.045507100312499460e+03 6.112565711632207948e-04 2.231611047888563872e-03 2.091320730639797173e-03 5.226848079515382210e-03
-4.044464712500000132e+03 6.367474707711896168e-04 2.236638383748767566e-03 2.097851992597753092e-03 5.235142090209716353e-03
-4.043422324687498985e+03 6.519141906764654680e-04 2.239501000487790008e-03 2.102478083391532467e-03 5.240986065999565617e-03
-4.042379936875000112e+03 6.542822316150731033e-04 2.241035981867831126e-03 2.106055244845228634e-03 5.247121738734073469e-03
-4.041337549062499420e+03 6.434007445266480421e-04 2.241945349226302786e-03 2.109211550393851314e-03 5.255312770210405701e-03
-4.040295161249999637e+03 6.195495425576919707e-04 2.243126053446608485e-03 2.112758901151453109e-03 5.267610732642395363e-03
-4.039252773437499400e+03 5.838302824143213384e-04 2.244744796905107781e-03 2.116830325814618441e-03 5.284107795488605236e-03
-4.038210385625000072e+03 5.431503248492331815e-04 2.246780444947096833e-03 2.121361778312237135e-03 5.302954368084224039e-03
-4.037167997812500289e+03 5.014575147848808132e-04 2.249255401581172313e-03 2.126252538938044716e-03 5.323040011971176891e-03
-4.036125610000000506e+03 4.564436800376757549e-04 2.252083495692324636e-03 2.131324391636790685e-03 5.344599155288220875e-03
-4.035083222187499359e+03 4.121215178327677616e-04 2.255052434974639218e-03 2.136312050335939430e-03 5.366017471360545917e-03
-4.034040834374999577e+03 3.736074911156880775e-04 2.256821655683473229e-03 2.139850351664291869e-03 5.382622824615541750e-03
-4.032998446562499794e+03 3.453848121963905586e-04 2.256037826171893284e-03 2.140529028927834476e-03 5.389824539827342206e-03
-4.031956058750000011e+03 3.367096435926734900e-04 2.253411219778289187e-03 2.138956175799995238e-03 5.386927323870479602e-03
-4.030913670937500228e+03 3.557427707346906250e-04 2.250968730361550211e-03 2.137216589897122845e-03 5.377029413956780496e-03
-4.029871283124999536e+03 4.065491375666156781e-04 2.249437301791978525e-03 2.136192962502687660e-03 5.361147017905729985e-03
-4.028828895312499299e+03 4.893477511628658520e-04 2.248894302852386378e-03 2.136063328078665041e-03 5.339561066552010911e-03
-4.027786507499999971e+03 6.039325602751127123e-04 2.249944390321925638e-03 2.137563230983565484e-03 5.314020342223666968e-03
-4.026744119687499733e+03 7.491703700356650442e-04 2.252737964755931709e-03 2.140926736350370462e-03 5.285304212343747837e-03
-4.025701731874999950e+03 9.188025486871733089e-04 2.257821522350190579e-03 2.146732855482380836e-03 5.256398124016216367e-03
-4.024659344062499258e+03 1.099768590699510889e-03 2.265896947333896974e-03 2.155744253910436749e-03 5.232425435197678859e-03
-4.023616956249999475e+03 1.279392969777592287e-03 2.276985372695103545e-03 2.168062753124458744e-03 5.216738936009326748e-03
-4.022574568437499693e+03 1.452477354456826065e-03 2.290678646804716542e-03 2.183302633206122331e-03 5.209656590044252182e-03
-4.021532180624999910e+03 1.618400544731703628e-03 2.306278693086502834e-03 2.200737420238870097e-03 5.209549359570209495e-03
-4.020489792812500127e+03 1.775700801651985527e-03 2.322846666150525305e-03 2.219378080813166204e-03 5.214366629393867546e-03
-4.019447404999998980e+03 1.920558650690003992e-03 2.340303463168923962e-03 2.239077380325030925e-03 5.224774112658236644e-03
-4.018405017187499197e+03 2.046757901045553017e-03 2.359451879912000290e-03 2.260569368539515345e-03 5.244243771569337062e-03
-4.017362629374999415e+03 2.150762596551343553e-03 2.381407582776128018e-03 2.284834430635486382e-03 5.276262072925244281e-03
-4.016320241562499632e+03 2.229979367383247511e-03 2.407344401663425674e-03 2.312961629412680058e-03 5.324295500541999931e-03
-4.015277853750000304e+03 2.283362584407565461e-03 2.437528473381389647e-03 2.345164630914900895e-03 5.389197849340067979e-03
-4.014235465937499157e+03 2.313061725893649379e-03 2.472621212577459041e-03 2.382043267786291760e-03 5.471995024211295626e-03
-4.013193078124999829e+03 2.320212919667532115e-03 2.512926239799033457e-03 2.423924950780156472e-03 5.573194099908500808e-03
-4.012150690312499137e+03 2.306485568727298808e-03 2.557546190320644178e-03 2.469938246965074340e-03 5.690168782355930696e-03
-4.011108302499999809e+03 2.268158320545556831e-03 2.605235892432495974e-03 2.518869787420844209e-03 5.820786328723018092e-03
-4.010065914687499571e+03 2.198516193674544036e-03 2.655185479252198267e-03 2.569944449981750433e-03 5.964758772148819402e-03
-4.009023526874999334e+03 2.096941209561321157e-03 2.707340754262993563e-03 2.623125361041458038e-03 6.122130314797373865e-03
-4.007981139062499096e+03 1.968940247577158614e-03 2.761891523906916807e-03 2.678578595230492101e-03 6.291957732068446593e-03
-4.006938751249999768e+03 1.821374631014044789e-03 2.818941584342901912e-03 2.736414628819429200e-03 6.472785398261713535e-03
-4.005896363437499531e+03 1.663467378359242662e-03 2.878808925804227179e-03 2.796987644034849233e-03 6.663141470975217188e-03
-4.004853975625000203e+03 1.500300865431090491e-03 2.942553612147363711e-03 2.861333694401337405e-03 6.864364767937747649e-03
-4.003811587812499511e+03 1.329978937930094158e-03 3.010550378158709500e-03 2.929777467497183055e-03 7.077797788253370817e-03
-4.002769199999999273e+03 1.154210209130077970e-03 3.081099197189720185e-03 3.000532720989976688e-03 7.298639060482947638e-03
-4.001726812187499490e+03 9.775758908276378431e-04 3.151735295914124494e-03 3.071069567824749949e-03 7.519483143522701953e-03
-4.000684424374999708e+03 8.040577026691246576e-04 3.221457209985143042e-03 3.140339257583254443e-03 7.736758719525607328e-03
-3.999642036562499470e+03 6.325368699046176896e-04 3.289322753585826892e-03 3.207439889407292469e-03 7.948448418406747068e-03
-3.998599648749999687e+03 4.640428838385265769e-04 3.353865348888766546e-03 3.270948923377530772e-03 8.150689229552865456e-03
-3.997557260937499905e+03 3.062278763718980727e-04 3.414183326699691060e-03 3.330005183647229399e-03 8.339361052152346673e-03
-3.996514873125000122e+03 1.614780356502903383e-04 3.469691029958111520e-03 3.384169862580945713e-03 8.512607960912615263e-03
-3.995472485312500339e+03 3.306432492155673573e-05 3.519891231497259548e-03 3.433011528663992493e-03 8.668458161988941771e-03
-3.994430097499999647e+03 -7.566312591241738461e-05 3.564777264190144030e-03 3.476571611340947398e-03 8.806121340308828080e-03
-3.993387709687499409e+03 -1.638006492451741397e-04 3.605264791834795167e-03 3.515849554881339805e-03 8.927778263996172942e-03
-3.992345321874999627e+03 -2.285947037183385256e-04 3.642758425533281202e-03 3.552314587080212561e-03 9.036340029108925684e-03
-3.991302934062500299e+03 -2.705693588893448012e-04 3.677191391448098555e-03 3.586000854025205367e-03 9.131914322632595643e-03
-3.990260546249999607e+03 -2.943219149233002648e-04 3.707940549636773876e-03 3.616343821922410502e-03 9.214181656044179158e-03
-3.989218158437500279e+03 -3.015014828458386417e-04 3.736016715158774204e-03 3.644316560104776670e-03 9.286030161770474425e-03
-3.988175770624999132e+03 -2.928765857099605322e-04 3.762071038773455445e-03 3.670534691213617196e-03 9.349230673627093383e-03
-3.987133382812499804e+03 -2.701996209918814990e-04 3.785700763589842748e-03 3.694566738151214454e-03 9.403175941383642641e-03
-3.986090994999999111e+03 -2.333030043985822731e-04 3.807429704530949834e-03 3.716839921547514507e-03 9.448996441279274711e-03
-3.985048607187500238e+03 -1.803083451446641872e-04 3.828683594584958352e-03 3.738657753261256586e-03 9.489611177939243428e-03
-3.984006219374999546e+03 -1.054559193402417099e-04 3.851552824956511797e-03 3.762086869646887044e-03 9.528764810394992762e-03
-3.982963831562499763e+03 -1.405557241235287226e-05 3.877850078846945426e-03 3.788929724769786629e-03 9.572309150735499803e-03
-3.981921443749999526e+03 8.083322863034880096e-05 3.908442992884503600e-03 3.820069299557766335e-03 9.625717209128541521e-03
-3.980879055937500198e+03 1.761779054869007551e-04 3.944684800212557192e-03 3.856898836857154851e-03 9.693190870125484651e-03
-3.979836668124999051e+03 2.734017348764153561e-04 3.987931233812534552e-03 3.900763756751234393e-03 9.777747154974911203e-03
-3.978794280312499723e+03 3.691264854430811350e-04 4.038198261977196668e-03 3.951695902700050854e-03 9.880297460842721313e-03
-3.977751892499999030e+03 4.603042211692166515e-04 4.095569477649253776e-03 4.009767568752676051e-03 1.000180072789189079e-02
-3.976709504687499702e+03 5.520768307285899533e-04 4.160316755011306787e-03 4.075244652157315565e-03 1.014163584889681176e-02
-3.975667116874999465e+03 6.485892276984731204e-04 4.231262439427907647e-03 4.146984367672135186e-03 1.029586629177426174e-02
-3.974624729062500137e+03 7.461019044721866993e-04 4.308167411631161348e-03 4.224829773706191387e-03 1.046495037198302835e-02
-3.973582341249999899e+03 8.451043918285217277e-04 4.391018990498056843e-03 4.308912476219126444e-03 1.064893776558279229e-02
-3.972539953437499207e+03 9.352538550669016546e-04 4.479538778078574583e-03 4.399089359852301727e-03 1.084992356721373175e-02
-3.971497565624998970e+03 1.001175679603205290e-03 4.573988823233776473e-03 4.495602055055941161e-03 1.107239807034208177e-02
-3.970455177812499642e+03 1.036469374261639624e-03 4.673322597086323679e-03 4.597287984887748861e-03 1.131518931051036896e-02
-3.969412789999999404e+03 1.034224040571314358e-03 4.776551154574432655e-03 4.703149763224992973e-03 1.157754990514518571e-02
-3.968370402187500076e+03 9.900517959281582726e-04 4.883441548531235708e-03 4.812938375923935322e-03 1.185997757413060141e-02
-3.967328014374998929e+03 9.037679134928436331e-04 4.992282065911936295e-03 4.924946891821760028e-03 1.215824634149455241e-02
-3.966285626562499601e+03 7.781217372501234714e-04 5.100459243840166704e-03 5.036525199772146771e-03 1.246507988787341065e-02
-3.965243238749999819e+03 6.039615042446782114e-04 5.206755657853059764e-03 5.146342841088577189e-03 1.277957480599566618e-02
-3.964200850937500036e+03 3.767715494234103878e-04 5.311295734834469047e-03 5.254468132947256488e-03 1.310309763226272066e-02
-3.963158463124999344e+03 1.081196631403306382e-04 5.414260485269023482e-03 5.361069191636380800e-03 1.343317507300315419e-02
-3.962116075312499106e+03 -1.905917083690859826e-04 5.516842819650806529e-03 5.467333479065752781e-03 1.376991559564658130e-02
-3.961073687499999323e+03 -5.129204055424245543e-04 5.621320333516260578e-03 5.575480903530822922e-03 1.411731237556242483e-02
-3.960031299687499541e+03 -8.539811259893617060e-04 5.728061678342381835e-03 5.685909246307928322e-03 1.447510046687022940e-02
-3.958988911874999758e+03 -1.201093890992855316e-03 5.837899658004365964e-03 5.799473006649766109e-03 1.484220592355664677e-02
-3.957946524062499975e+03 -1.549662639021710808e-03 5.953747162490113931e-03 5.919015182353534743e-03 1.522465729899726526e-02
-3.956904136250000192e+03 -1.904194731275114794e-03 6.075956748577602227e-03 6.044803570497292271e-03 1.562434887165542810e-02
-3.955861748437499045e+03 -2.255760071611623632e-03 6.202906914029100022e-03 6.175080568718291536e-03 1.603478973795803911e-02
-3.954819360624999263e+03 -2.593321937880464691e-03 6.335175592474436880e-03 6.310361344659095109e-03 1.645456192818415056e-02
-3.953776972812499480e+03 -2.912689009605857766e-03 6.473926124351404680e-03 6.451808172769323002e-03 1.688551887867993997e-02
-3.952734584999999697e+03 -3.216112320750173087e-03 6.619496933576912712e-03 6.599716053109033059e-03 1.732901110400406758e-02
-3.951692197187499005e+03 -3.504343769443297747e-03 6.771937762887408202e-03 6.754076456779981377e-03 1.778526960082219693e-02
-3.950649809375000132e+03 -3.773222654746272511e-03 6.931151141447718100e-03 6.914693749647995123e-03 1.825286608878091965e-02
-3.949607421562499439e+03 -4.026546807786883161e-03 7.096489733495713916e-03 7.080826377633510534e-03 1.873100313645061077e-02
-3.948565033750000111e+03 -4.254004004764905082e-03 7.267068471702634209e-03 7.251539903068046980e-03 1.921480618999147488e-02
-3.947522645937499419e+03 -4.441742882683602685e-03 7.442655802630094609e-03 7.426612712487058038e-03 1.970022929501213937e-02
-3.946480258124999636e+03 -4.591310035430369932e-03 7.623478312555214721e-03 7.606385349332303765e-03 2.018838928003780647e-02
-3.945437870312498944e+03 -4.710352240143456451e-03 7.809472211788052835e-03 7.790892304989727700e-03 2.068118785183708369e-02
-3.944395482499999616e+03 -4.803719247019756777e-03 8.000229324144462334e-03 7.979820318877232227e-03 2.117895798704247379e-02
-3.943353094687499834e+03 -4.869825508503868722e-03 8.194371644626887233e-03 8.171872510136400300e-03 2.167797104330324368e-02
-3.942310706875000051e+03 -4.896846591164024688e-03 8.388355212079553688e-03 8.363556843508587052e-03 2.216646870524129065e-02
-3.941268319062499813e+03 -4.874238543141687363e-03 8.579388054247061995e-03 8.552224595379399191e-03 2.263502362216063268e-02
-3.940225931250000031e+03 -4.810256701934578771e-03 8.767224940595889915e-03 8.737813293805169954e-03 2.308535587706134207e-02
-3.939183543437499338e+03 -4.711295058640469109e-03 8.951327621229883749e-03 8.919950732843294136e-03 2.351796172706422869e-02
-3.938141155624999556e+03 -4.572995495823639796e-03 9.130644038430399748e-03 9.097618136396382060e-03 2.392916278825026055e-02
-3.937098767812499773e+03 -4.396283121175873984e-03 9.303567449355015437e-03 9.269181935339465203e-03 2.431513689180560267e-02
-3.936056379999999535e+03 -4.190519294759055026e-03 9.468905531129983427e-03 9.433602338851921482e-03 2.467547206575501292e-02
-3.935013992187499753e+03 -3.953206479113065969e-03 9.627916872825858716e-03 9.592190461983984492e-03 2.501276137038972724e-02
-3.933971604374999970e+03 -3.682023690185469520e-03 9.781577247473291492e-03 9.745784157933508676e-03 2.532866565053790847e-02
-3.932929216562499732e+03 -3.394676139096054236e-03 9.929988464616869986e-03 9.894486238542027357e-03 2.562789044011687042e-02
-3.931886828749999950e+03 -3.097591573934201613e-03 1.007466439711906733e-02 1.003979880762296412e-02 2.591581883088233881e-02
-3.930844440937499257e+03 -2.806391361212167042e-03 1.021793100675443336e-02 1.018411191470944277e-02 2.620228246476198272e-02
-3.929802053124999475e+03 -2.553625650545181865e-03 1.036407437429400988e-02 1.033189089532940419e-02 2.650643126995939208e-02
-3.928759665312499237e+03 -2.352748722842103440e-03 1.051856157432890480e-02 1.048860802432775678e-02 2.684532185981675090e-02
-3.927717277499999909e+03 -2.202406617467352057e-03 1.068651543246060438e-02 1.065926751995304594e-02 2.723125303402860325e-02
-3.926674889687499672e+03 -2.094213469323565405e-03 1.087418531782600659e-02 1.084996991685327310e-02 2.767752960232911993e-02
-3.925632501874999434e+03 -2.029020303597274359e-03 1.108460014897925776e-02 1.106365774957941868e-02 2.819181549860525632e-02
-3.924590114062499197e+03 -2.006644450013108510e-03 1.131879614071415290e-02 1.130136766606337426e-02 2.877665621651746136e-02
-3.923547726249999414e+03 -2.007943518368637825e-03 1.157955023103923557e-02 1.156590253611859687e-02 2.943421997005607124e-02
-3.922505338437499177e+03 -2.018706723553328683e-03 1.187141246809779449e-02 1.186173963835595799e-02 3.017220790529612576e-02
-3.921462950624999849e+03 -2.034974042431506817e-03 1.219870480963142385e-02 1.219307113755294276e-02 3.100024642410947190e-02
-3.920420562812499611e+03 -2.069337568588564338e-03 1.256352856722493111e-02 1.256191030495778897e-02 3.192662903156827381e-02
-3.919378174999999828e+03 -2.146522452540998264e-03 1.296793222879236152e-02 1.297018646121980701e-02 3.296252238774362991e-02
-3.918335787187499591e+03 -2.284117150170699231e-03 1.340971727342917495e-02 1.341563712720737767e-02 3.410675984196846755e-02
-3.917293399375000263e+03 -2.485652052641036149e-03 1.388169894651273759e-02 1.389103775339073192e-02 3.534220999037163136e-02
-3.916251011562499116e+03 -2.736268369111776334e-03 1.438159198512886476e-02 1.439405965217560937e-02 3.665936398558408693e-02
-3.915208623750000697e+03 -3.011291076057322907e-03 1.491006584939071067e-02 1.492536298433473976e-02 3.805368123028304156e-02
-3.914166235937499096e+03 -3.278483053694242200e-03 1.546776525658521452e-02 1.548549137092048757e-02 3.951852813354969629e-02
-3.913123848124999768e+03 -3.504687469688743881e-03 1.605491722713344588e-02 1.607447821359548126e-02 4.104586430415281539e-02
-3.912081460312499530e+03 -3.666154078190340081e-03 1.666762558731001848e-02 1.668837653817250438e-02 4.261990790938250534e-02
-3.911039072500000202e+03 -3.757493647880540653e-03 1.730448419528125489e-02 1.732587380457777451e-02 4.423592169093596566e-02
-3.909996684687499510e+03 -3.793851706001177219e-03 1.796562729501447950e-02 1.798724003921588904e-02 4.589824032785599223e-02
-3.908954296874999727e+03 -3.799902574238744630e-03 1.865222621152738333e-02 1.867380644284877961e-02 4.761622052580247871e-02
-3.907911909062499035e+03 -3.803786817654228151e-03 1.936963602260215883e-02 1.939106361104720941e-02 4.941051460511870774e-02
-3.906869521249999707e+03 -3.822157625577062880e-03 2.012112832748711583e-02 2.014242402509347496e-02 5.129368580032115515e-02
-3.905827133437499469e+03 -3.846762567686483423e-03 2.091203356500724239e-02 2.093330092049154947e-02 5.327710274294161774e-02
-3.904784745625000141e+03 -3.885651890886234090e-03 2.174617122041613490e-02 2.176767796374772315e-02 5.537256957012515884e-02
-3.903742357812499449e+03 -3.964490155217838784e-03 2.262266585245797587e-02 2.264496418635399133e-02 5.758475035928016517e-02
-3.902699969999999666e+03 -4.123384831219347596e-03 2.354237917350402928e-02 2.356619047073152048e-02 5.992611868793112917e-02
-3.901657582187499429e+03 -4.395251555375817576e-03 2.450985439765345289e-02 2.453594399039587051e-02 6.241636688311229947e-02
-3.900615194375000101e+03 -4.777701434624328364e-03 2.553277423823705969e-02 2.556183114881714971e-02 6.507399255213326683e-02
-3.899572806562498954e+03 -5.258586074789184384e-03 2.661817917536619948e-02 2.665081607461574839e-02 6.791343513696437850e-02
-3.898530418749999171e+03 -5.815040228071721717e-03 2.777018509125350407e-02 2.780703023681913716e-02 7.093925973738017532e-02
-3.897488030937499843e+03 -6.430000971265600884e-03 2.899604994504830294e-02 2.903771898035314991e-02 7.416530573674234850e-02
-3.896445643124999606e+03 -7.087754909623839722e-03 3.030755386264385662e-02 3.035457320681097040e-02 7.761694821687230295e-02
-3.895403255312500278e+03 -7.787116897658688877e-03 3.170912159244766715e-02 3.176183555069411746e-02 8.130469291855624281e-02
-3.894360867500000040e+03 -8.526587379292025273e-03 3.319866905748369845e-02 3.325736008642839886e-02 8.522286521973675144e-02
-3.893318479687500258e+03 -9.293150023008215146e-03 3.478097625752460398e-02 3.484594817095581359e-02 8.938017423327276889e-02
-3.892276091874999111e+03 -1.008886266998910465e-02 3.646617269508250353e-02 3.653757851791200606e-02 9.380224791309577093e-02
-3.891233704062499783e+03 -1.090431850307634412e-02 3.825169272043913576e-02 3.832959268105121109e-02 9.848017717009230343e-02
-3.890191316249999545e+03 -1.171638738407814601e-02 4.012576361974853900e-02 4.021011097816828278e-02 1.033785651291280056e-01
-3.889148928437500217e+03 -1.247553731605257829e-02 4.207958528569458179e-02 4.217012823985977904e-02 1.084626718573095672e-01
-3.888106540624999070e+03 -1.311982907126505588e-02 4.410767895704621744e-02 4.420403177427958963e-02 1.137030432076329423e-01
-3.887064152812499742e+03 -1.363721886426435756e-02 4.620407570160467436e-02 4.630579710252135522e-02 1.190816504145191940e-01
-3.886021764999999505e+03 -1.406478868068742824e-02 4.837040682541640657e-02 4.847709031100971150e-02 1.246119417325835810e-01
-3.884979377187500177e+03 -1.440320161134860111e-02 5.061580341114665232e-02 5.072699355700058255e-02 1.303168441343410255e-01
-3.883936989374999939e+03 -1.463834198778747944e-02 5.294181758148628486e-02 5.305701528729990513e-02 1.361966298205133374e-01
-3.882894601562499702e+03 -1.477675809185098263e-02 5.534707516534920907e-02 5.546580770234944835e-02 1.422495477915787510e-01
-3.881852213749999009e+03 -1.482418220394157889e-02 5.783837480570671458e-02 5.796031265647311193e-02 1.484942378414931263e-01
-3.880809825937499681e+03 -1.480837370211053605e-02 6.041300650530708610e-02 6.053806653731669263e-02 1.549312498359661228e-01
-3.879767438124999444e+03 -1.472825984963968028e-02 6.307400834821771940e-02 6.320223872019968547e-02 1.615680941976497254e-01
-3.878725050312500116e+03 -1.455737970575441895e-02 6.585247612437232501e-02 6.598402990229283727e-02 1.684760077342731532e-01
-3.877682662499999424e+03 -1.427818356997364625e-02 6.877526124184286938e-02 6.891034221596485654e-02 1.757177804396543030e-01
-3.876640274687500096e+03 -1.387972009576085054e-02 7.185470221654731426e-02 7.199359449023914892e-02 1.833216178475765012e-01
-3.875597886874998949e+03 -1.339317510390006238e-02 7.511543380247796831e-02 7.525848391290930472e-02 1.913570303059868583e-01
-3.874555499062499621e+03 -1.290835615998591791e-02 7.858302675517198077e-02 7.873071050895420753e-02 1.999106968901645520e-01
-3.873513111249999838e+03 -1.257105523322587376e-02 8.226596465483627940e-02 8.241908522626022193e-02 2.090409311441581430e-01
-3.872470723437499601e+03 -1.248850317894864212e-02 8.617922808123680556e-02 8.633879570301163098e-02 2.188124283386078395e-01
-3.871428335624999818e+03 -1.265736779814800872e-02 9.033912713901924574e-02 9.050611004416925232e-02 2.292650658191720536e-01
-3.870385947812500035e+03 -1.305800329659419570e-02 9.474751750552423690e-02 9.492290119354218625e-02 2.403985702210416631e-01
-3.869343559999999798e+03 -1.373759360985029807e-02 9.940523481106981751e-02 9.959038509848844312e-02 2.522274298405578485e-01
-3.868301172187500015e+03 -1.477981419547550086e-02 1.043248607158434316e-01 1.045215365086319265e-01 2.648046872717426670e-01
-3.867258784374999323e+03 -1.621468220922087089e-02 1.095156968983767576e-01 1.097256842067192983e-01 2.781611831717905603e-01
-3.866216396562499540e+03 -1.805853513143467620e-02 1.149830981245137246e-01 1.152081800456190158e-01 2.923144079143309426e-01
-3.865174008749999302e+03 -2.031342424920912215e-02 1.207243907500429869e-01 1.209664059412805942e-01 3.072582710832971187e-01
-3.864131620937499520e+03 -2.290439929050379700e-02 1.267112902056900803e-01 1.269717984655554799e-01 3.229028313186314558e-01
-3.863089233124999737e+03 -2.571224759028978291e-02 1.329278516840037283e-01 1.332078427361980955e-01 3.391774600792343275e-01
-3.862046845312499499e+03 -2.860332262786390023e-02 1.393731074172030460e-01 1.396731932656844755e-01 3.560456164246557642e-01
-3.861004457499998807e+03 -3.147109992446204402e-02 1.460230575196393155e-01 1.463434936383646023e-01 3.734200247551155982e-01
-3.859962069687499479e+03 -3.425321705971510339e-02 1.528416346796595271e-01 1.531824185274500705e-01 3.911944821221205459e-01
-3.858919681874999242e+03 -3.684017278113452948e-02 1.597800162301754034e-01 1.601409130783579271e-01 4.092190858191591118e-01
-3.857877294062499459e+03 -3.914843671562798916e-02 1.667893929941352826e-01 1.671696301682771280e-01 4.273500583820883936e-01
-3.856834906249999676e+03 -4.118403607252138499e-02 1.738499635148852973e-01 1.742484484175752801e-01 4.455389555807131585e-01
-3.855792518437499439e+03 -4.301006692220325778e-02 1.809440172947899550e-01 1.813596404013097241e-01 4.637573302452342450e-01
-3.854750130624999656e+03 -4.466529051105620762e-02 1.880666672068083134e-01 1.884982533940438298e-01 4.820026086870786153e-01
-3.853707742812500328e+03 -4.612273977831067573e-02 1.952174304007655847e-01 1.956633750520705428e-01 5.002661936495739203e-01
-3.852665354999999636e+03 -4.740462598421160689e-02 2.023750683846254061e-01 2.028334572029479865e-01 5.185001304133759481e-01
-3.851622967187498944e+03 -4.849534903891451754e-02 2.095087847825909955e-01 2.099776925093563007e-01 5.366234899035489114e-01
-3.850580579374999616e+03 -4.926333418627060895e-02 2.166136683194619661e-01 2.170908462947351569e-01 5.545904690977181417e-01
-3.849538191562499833e+03 -4.968499277399413688e-02 2.236906835484329392e-01 2.241737368808994213e-01 5.723973448792977203e-01
-3.848495803749999595e+03 -4.981249312795688750e-02 2.307273556050450369e-01 2.312139901806448961e-01 5.900261816278951077e-01
-3.847453415937500267e+03 -4.978001312387460298e-02 2.377311132305491848e-01 2.382194208731029106e-01 6.075298177809902445e-01
-3.846411028124999575e+03 -4.972537917329068052e-02 2.447139183241450189e-01 2.452026056940333487e-01 6.249736691098414232e-01
-3.845368640312499792e+03 -4.962555696379825770e-02 2.516850822470341198e-01 2.521729668208207431e-01 6.423753827693637897e-01
-3.844326252500000010e+03 -4.957669561467072106e-02 2.586434258602756664e-01 2.591296062166278946e-01 6.597565702657138820e-01
-3.843283864687499772e+03 -4.956319712471857902e-02 2.656139018843887700e-01 2.660975011912083965e-01 6.771757212822454575e-01
-3.842241476874999989e+03 -4.956455197643136468e-02 2.726536044073202270e-01 2.731338008493927050e-01 6.947704895835665750e-01
-3.841199089062499297e+03 -4.966375429774370215e-02 2.797953897524843025e-01 2.802717455393891055e-01 7.126444181910558395e-01
-3.840156701249999514e+03 -4.986001443103885156e-02 2.870660941927659637e-01 2.875382360485341793e-01 7.308644958290214655e-01
-3.839114313437499732e+03 -5.016537036036672337e-02 2.944703376850295595e-01 2.949381442039655243e-01 7.494456614524719340e-01
-3.838071925624999949e+03 -5.059386118658768666e-02 3.020046498821153391e-01 3.024683047919763390e-01 7.683832060665780617e-01
-3.837029537812500166e+03 -5.119439308105747100e-02 3.097199195576062491e-01 3.101798313422253761e-01 7.878169654689013424e-01
-3.835987149999999019e+03 -5.194535016838833924e-02 3.176595615916480431e-01 3.181164109904308090e-01 8.078504332001902322e-01
-3.834944762187499236e+03 -5.276831757950943558e-02 3.258167412754467418e-01 3.262714414215507341e-01 8.284471488934761485e-01
-3.833902374374999454e+03 -5.356116954630097543e-02 3.341860404021981812e-01 3.346395423123985635e-01 8.495679568876716159e-01
-3.832859986562499671e+03 -5.417813482592746810e-02 3.427617346987186231e-01 3.432153471261016886e-01 8.711624209421432452e-01
-3.831817598749999888e+03 -5.457813822958947070e-02 3.514817788373257867e-01 3.519372204239950008e-01 8.930656885861297800e-01
-3.830775210937499196e+03 -5.484179175661250266e-02 3.602939344427790180e-01 3.607531009840938552e-01 9.151676737340839196e-01
-3.829732823124999413e+03 -5.501850116974504878e-02 3.691377470571050035e-01 3.696025431754183521e-01 9.373296634226874202e-01
-3.828690435312499631e+03 -5.496213366384695986e-02 3.779179227921972695e-01 3.783895953352751640e-01 9.592757574534711562e-01
-3.827648047500000303e+03 -5.450684581553558172e-02 3.865516796995980275e-01 3.870307984031868820e-01 9.807563573418107694e-01
-3.826605659687499610e+03 -5.364895679096751135e-02 3.949468511956547578e-01 3.954337407827903661e-01 1.001539765416906036e+00
-3.825563271874999828e+03 -5.232235527149659005e-02 4.030208032679881147e-01 4.035152479053776275e-01 1.021402012804825565e+00
-3.824520884062499135e+03 -5.037362621951509134e-02 4.107209262237479508e-01 4.112219437524858856e-01 1.040171933451861097e+00
-3.823478496249999807e+03 -4.780141481547355020e-02 4.180438042743570004e-01 4.185502914675782726e-01 1.057840470085755102e+00
-3.822436108437499570e+03 -4.476517664505986344e-02 4.249540344391021240e-01 4.254653442550909159e-01 1.074359833850976775e+00
-3.821393720625000242e+03 -4.147902591625950153e-02 4.313589580718448779e-01 4.318747978795089981e-01 1.089552689939395913e+00
-3.820351332812498640e+03 -3.816794952916548189e-02 4.372269484092862757e-01 4.377473466866750318e-01 1.103396970058328153e+00
-3.819308944999999312e+03 -3.508644948129012453e-02 4.425748865646097485e-01 4.431002084564497068e-01 1.115999312403431754e+00
-3.818266557187499075e+03 -3.259573380265824022e-02 4.474373409181632844e-01 4.479685555012777876e-01 1.127537769947092094e+00
-3.817224169374999747e+03 -3.083200829173062679e-02 4.518672685708400860e-01 4.524057187713606543e-01 1.138179500470004157e+00
-3.816181781562499509e+03 -2.971776816047525319e-02 4.559289360056901219e-01 4.564756849111908377e-01 1.148065301439330943e+00
-3.815139393749999726e+03 -2.914314257807725309e-02 4.597298598926460866e-01 4.602855041345599862e-01 1.157435694299052242e+00
-3.814097005937499489e+03 -2.906222574074875456e-02 4.633234336101068052e-01 4.638886179864679105e-01 1.166412702001125679e+00
-3.813054618125000161e+03 -2.947528552653081238e-02 4.667071833868020603e-01 4.672827452187351405e-01 1.174990489055866671e+00
-3.812012230312499014e+03 -3.028566973794376629e-02 4.699468956258322505e-01 4.705336983966912356e-01 1.183309269418289844e+00
-3.810969842499999686e+03 -3.137825706446374652e-02 4.731382742511658357e-01 4.737371330843562212e-01 1.191579301203546937e+00
-3.809927454687499448e+03 -3.280003465502480398e-02 4.763362809661880193e-01 4.769477456973855722e-01 1.199949419932937911e+00
-3.808885066874999666e+03 -3.448506367186325583e-02 4.796005235761529040e-01 4.802246525703132152e-01 1.208551374531698475e+00
-3.807842679062498974e+03 -3.632362473726145208e-02 4.829921891613793150e-01 4.836286241554817456e-01 1.217509971973453453e+00
-3.806800291249999646e+03 -3.833925513537149443e-02 4.865177079597751142e-01 4.871659308667586341e-01 1.226846987285617363e+00
-3.805757903437499408e+03 -4.046357936689821272e-02 4.901970567266043521e-01 4.908561111539939681e-01 1.236594559063860954e+00
-3.804715515624999171e+03 -4.267206475642715269e-02 4.940760232113648454e-01 4.947445123582463467e-01 1.246860368038883227e+00
-3.803673127812499843e+03 -4.482937924560351228e-02 4.981731080043066973e-01 4.988489843140073154e-01 1.257655737412598729e+00
-3.802630739999999605e+03 -4.691580416382139240e-02 5.024787777886434714e-01 5.031597898390622881e-01 1.268951595121988296e+00
-3.801588352187499368e+03 -4.889672192559392505e-02 5.069467329843597714e-01 5.076302243819376114e-01 1.280622918820443212e+00
-3.800545964374999585e+03 -5.059811024683833619e-02 5.115634328551498244e-01 5.122461616238807025e-01 1.292591284496652504e+00
-3.799503576562499802e+03 -5.188672624771240721e-02 5.163022814722941778e-01 5.169812595773802810e-01 1.304757063711974974e+00
-3.798461188749999565e+03 -5.267966654625764328e-02 5.211207633129164574e-01 5.217932189488079242e-01 1.316993434754529568e+00
-3.797418800937500237e+03 -5.299271611258005860e-02 5.259690754700760973e-01 5.266325483206649727e-01 1.329180297580657255e+00
-3.796376413124999999e+03 -5.277066249679311649e-02 5.307483321272852272e-01 5.314007256211455976e-01 1.341057071249829313e+00
-3.795334025312499307e+03 -5.205931939549682946e-02 5.354214696141695873e-01 5.360607551340238475e-01 1.352542701360153865e+00
-3.794291637499999069e+03 -5.096102724624344826e-02 5.399746128596362160e-01 5.405989115011332613e-01 1.363628421227570220e+00
-3.793249249687499741e+03 -4.950753339765051608e-02 5.443115345678682937e-01 5.449193229765273427e-01 1.374082134410683942e+00
-3.792206861874999504e+03 -4.782225183775635352e-02 5.483411685144674586e-01 5.489312838578706000e-01 1.383707696703899925e+00
-3.791164474062500176e+03 -4.596916318930684142e-02 5.520543328745557421e-01 5.526262101907346569e-01 1.392499078162775961e+00
-3.790122086249999938e+03 -4.390219209898919145e-02 5.554358321549979216e-01 5.559893398097448536e-01 1.400407327792653644e+00
-3.789079698437499701e+03 -4.171125752240739670e-02 5.585631551608071232e-01 5.590987456010595436e-01 1.407649601876376666e+00
-3.788037310624999009e+03 -3.973303883859345687e-02 5.615487505516187916e-01 5.620681459550892489e-01 1.414593443154198216e+00
-3.786994922812499681e+03 -3.813781656263633135e-02 5.644178146741667401e-01 5.649234073981727056e-01 1.421345587126439991e+00
-3.785952534999999443e+03 -3.666803529674596274e-02 5.672254244717284122e-01 5.677194166835859424e-01 1.427978729289247850e+00
-3.784910147187500115e+03 -3.516993065276646790e-02 5.699918849964796808e-01 5.704764087416394069e-01 1.434504893679465320e+00
-3.783867759374999423e+03 -3.389449843382370819e-02 5.727132876538596484e-01 5.731908257342824831e-01 1.440977889099794629e+00
-3.782825371562499640e+03 -3.306123043929048988e-02 5.754110829629702772e-01 5.758844124307759271e-01 1.447506925256721644e+00
-3.781782983749999858e+03 -3.269328611952771607e-02 5.781222059559921744e-01 5.785939330550076143e-01 1.454189925488349022e+00
-3.780740595937500075e+03 -3.277667724324445642e-02 5.808726939780510801e-01 5.813447031650507135e-01 1.461087451082731192e+00
-3.779698208124999837e+03 -3.317319369409010843e-02 5.836555519427641947e-01 5.841293269741789640e-01 1.468146715485749265e+00
-3.778655820312500055e+03 -3.372968290702028221e-02 5.865641029255748151e-01 5.870408954611383567e-01 1.475562208933240971e+00
-3.777613432499999362e+03 -3.439188207126823993e-02 5.897183793990977696e-01 5.901985621932777093e-01 1.483619128310976309e+00
-3.776571044687499580e+03 -3.501728512564792478e-02 5.931672963392820019e-01 5.936501978355874787e-01 1.492402459601106512e+00
-3.775528656874999797e+03 -3.565908389255230404e-02 5.969052759800893559e-01 5.973899874015671241e-01 1.501911284991476636e+00
-3.774486269062500014e+03 -3.656918213078810820e-02 6.008338930898726726e-01 6.013197980210095439e-01 1.511963265027643111e+00
-3.773443881250000231e+03 -3.795994801884175485e-02 6.048978098405332071e-01 6.053842802872581030e-01 1.522473405362179788e+00
-3.772401493437499084e+03 -4.005358036664353333e-02 6.091117057846140437e-01 6.095983464261927054e-01 1.533534570597404167e+00
-3.771359105624999302e+03 -4.303539322450705695e-02 6.134438799740454806e-01 6.139303351273773801e-01 1.545114141699290178e+00
-3.770316717812499519e+03 -4.712248730905746474e-02 6.178393744548298372e-01 6.183254145715921801e-01 1.557129478914433873e+00
-3.769274329999999736e+03 -5.247316317552506298e-02 6.222399591155166609e-01 6.227258749033479646e-01 1.569475537213489424e+00
-3.768231942187499953e+03 -5.918461157019800495e-02 6.265800874840830037e-01 6.270664567009345269e-01 1.582013282935863741e+00
-3.767189554374999261e+03 -6.709912202070454634e-02 6.308160980912062010e-01 6.313031218654854282e-01 1.594593382583915586e+00
-3.766147166562499478e+03 -7.560095044406919818e-02 6.349062055989287412e-01 6.353927670467252042e-01 1.606954739595432891e+00
-3.765104778749999696e+03 -8.432755566274260928e-02 6.388043977820312413e-01 6.392885440200234415e-01 1.618890017746143384e+00
-3.764062390937499913e+03 -9.329742613678784768e-02 6.425212146718396466e-01 6.430014194019467721e-01 1.630430814420174679e+00
-3.763020003124999675e+03 -1.022707579171855952e-01 6.460879898916213060e-01 6.465631849799073905e-01 1.641595840185279043e+00
-3.761977615312498983e+03 -1.110650500682369701e-01 6.495110360311915354e-01 6.499803774253656297e-01 1.652355330584558191e+00
-3.760935227499999201e+03 -1.196843350882814683e-01 6.527774757308421050e-01 6.532410648533399922e-01 1.662679453140215591e+00
-3.759892839687499418e+03 -1.279048722153943995e-01 6.558743287385503384e-01 6.563329015584297155e-01 1.672480434058440046e+00
-3.758850451874999635e+03 -1.355614107001269775e-01 6.588316211422698965e-01 6.592859518063622914e-01 1.681791870362546515e+00
-3.757808064062500307e+03 -1.427334009975330664e-01 6.616688763709506205e-01 6.621200897072546665e-01 1.690683042262176805e+00
-3.756765676250000070e+03 -1.494486908728313856e-01 6.643842882809645189e-01 6.648332531099577780e-01 1.699156075938815569e+00
-3.755723288437499377e+03 -1.557616691237015405e-01 6.669588538115157617e-01 6.674060236053175332e-01 1.707176546905233794e+00
-3.754680900624999140e+03 -1.616737783609391577e-01 6.693071989467288541e-01 6.697532397460265186e-01 1.714531681776910510e+00
-3.753638512812499812e+03 -1.672249674065388325e-01 6.713583128352559326e-01 6.718042188467912013e-01 1.721054463919323041e+00
-3.752596124999999574e+03 -1.724273440023739168e-01 6.731578111094160821e-01 6.736045284465205230e-01 1.726861915939539749e+00
-3.751553737187499792e+03 -1.773427725241579211e-01 6.747885936717207267e-01 6.752369171630381306e-01 1.732176619139766505e+00
-3.750511349375000009e+03 -1.822032734953517030e-01 6.763033839288077331e-01 6.767537749415246662e-01 1.737188214420265719e+00
-3.749468961562499771e+03 -1.869612065126125267e-01 6.777355403097480302e-01 6.781877831667851853e-01 1.741967156216389645e+00
-3.748426573749999079e+03 -1.915055693958259975e-01 6.790493735542268983e-01 6.795023416163392671e-01 1.746395029233888341e+00
-3.747384185937499751e+03 -1.956282735281854590e-01 6.802050889140520695e-01 6.806564892124493671e-01 1.750318397559688322e+00
-3.746341798124999514e+03 -1.992728459007793163e-01 6.812104525398534616e-01 6.816575400594395706e-01 1.753741846094991175e+00
-3.745299410312499731e+03 -2.028760254330649881e-01 6.820652731279165382e-01 6.825056798820606785e-01 1.756775197802038502e+00
-3.744257022499999948e+03 -2.069036846843503030e-01 6.828370300765066458e-01 6.832690556038021334e-01 1.759705177001508858e+00
-3.743214634687499711e+03 -2.115065573707518021e-01 6.835940819097335863e-01 6.840164239515788003e-01 1.762741120358146008e+00
-3.742172246874999928e+03 -2.167117995834082489e-01 6.843059023949810138e-01 6.847173405621206355e-01 1.765813654869714755e+00
-3.741129859062499690e+03 -2.223963587826548738e-01 6.849722318969098112e-01 6.853715698974162107e-01 1.768891236105517129e+00
-3.740087471249999908e+03 -2.283531398288828618e-01 6.857414643171499957e-01 6.861275854138632058e-01 1.772292909112644699e+00
-3.739045083437499216e+03 -2.347873566092547881e-01 6.867427394678359276e-01 6.871150678594628580e-01 1.776393862815932589e+00
-3.738002695624999433e+03 -2.420107043544874048e-01 6.878969584881141630e-01 6.882554291840209393e-01 1.781075410873286913e+00
-3.736960307812499650e+03 -2.501029861926436504e-01 6.890746425723750512e-01 6.894193616864029428e-01 1.786034161568751166e+00
-3.735917919999999867e+03 -2.590819283917740190e-01 6.902408762570815259e-01 6.905727655765679929e-01 1.791188437283442791e+00
-3.734875532187499630e+03 -2.689888025607765076e-01 6.913922277661317395e-01 6.917128942337902320e-01 1.796540998706129155e+00
-3.733833144375000302e+03 -2.794754696300100205e-01 6.925679262074810882e-01 6.928786738843849546e-01 1.802101988114244602e+00
-3.732790756562500064e+03 -2.900274046422909313e-01 6.937608518183957518e-01 6.940626496013171387e-01 1.807723814321890332e+00
-3.731748368750000736e+03 -3.002371743908701651e-01 6.948657670737627967e-01 6.951592303755760316e-01 1.813040483016198801e+00
-3.730705980937499135e+03 -3.095145871137490734e-01 6.958789873829422934e-01 6.961640642022821623e-01 1.817893493886448608e+00
-3.729663593124999807e+03 -3.172223050548280687e-01 6.968785049437316026e-01 6.971541667771929962e-01 1.822316247843509984e+00
-3.728621205312499569e+03 -3.230338855296173151e-01 6.979421851593020643e-01 6.982068737242512757e-01 1.826420605953036569e+00
-3.727578817500000241e+03 -3.271072856988719302e-01 6.991160966961894596e-01 6.993687028302697506e-01 1.830362079981027845e+00
-3.726536429687499549e+03 -3.297963382487480999e-01 7.004036103218059806e-01 7.006441302414385675e-01 1.834239603321166090e+00
-3.725494041874999766e+03 -3.316909883530853032e-01 7.019211223867884986e-01 7.021508366689906966e-01 1.838494258165343620e+00
-3.724451654062499074e+03 -3.332711323107562240e-01 7.037374736059688329e-01 7.039589431971194911e-01 1.843420577719537157e+00
-3.723409266249999746e+03 -3.348331685997488760e-01 7.057693845854552395e-01 7.059859702064230635e-01 1.848885995644471425e+00
-3.722366878437499508e+03 -3.366798595244575587e-01 7.079400719581196988e-01 7.081548801577622898e-01 1.854774275954520046e+00
-3.721324490625000180e+03 -3.385777616866249007e-01 7.101952440467299565e-01 7.104105234309641137e-01 1.860889794497872840e+00
-3.720282102812499033e+03 -3.403723962794616975e-01 7.125131507438013934e-01 7.127301915754417072e-01 1.867137992344777953e+00
-3.719239714999999705e+03 -3.423177907422499944e-01 7.147910079800583460e-01 7.150101814831585356e-01 1.873324453463958816e+00
-3.718197327187499468e+03 -3.448784502670285690e-01 7.169288323684851472e-01 7.171504715154887188e-01 1.879315916344661774e+00
-3.717154939375000140e+03 -3.483184906306134310e-01 7.188789731817477602e-01 7.191035767679783142e-01 1.885059871769352746e+00
-3.716112551562498993e+03 -3.527058005670581364e-01 7.206173011076900670e-01 7.208455829218562982e-01 1.890513361074041665e+00
-3.715070163749999210e+03 -3.583437581283762663e-01 7.221256453722854074e-01 7.223593757981829899e-01 1.895708708035542811e+00
-3.714027775937498973e+03 -3.655155408835203401e-01 7.233694725978371265e-01 7.236109508762740283e-01 1.900631513393754801e+00
-3.712985388124999645e+03 -3.738988804614524764e-01 7.243266874040211745e-01 7.245774343881588031e-01 1.905144452856464055e+00
-3.711943000312499862e+03 -3.829215040854109242e-01 7.249517771311975167e-01 7.252124696682631377e-01 1.908988731528257654e+00
-3.710900612500000079e+03 -3.925025268702621029e-01 7.252370539517761783e-01 7.255084513811992375e-01 1.912124922854968379e+00
-3.709858224687500297e+03 -4.028809960937059786e-01 7.252284432180614582e-01 7.255119972602465106e-01 1.914728901170679842e+00
-3.708815836874999604e+03 -4.145428119275048617e-01 7.249371368904966584e-01 7.252353402199065435e-01 1.916952252718219896e+00
-3.707773449062499367e+03 -4.276809132839475280e-01 7.243583073945994988e-01 7.246739816913309040e-01 1.918831870359736236e+00
-3.706731061249999584e+03 -4.427155881283782457e-01 7.235915456287719261e-01 7.239278096344432534e-01 1.920722779906831823e+00
-3.705688673437499801e+03 -4.596867438654007043e-01 7.227863865897640183e-01 7.231456185232609801e-01 1.923007804032634382e+00
-3.704646285624999109e+03 -4.782126166600590977e-01 7.220171523387129975e-01 7.224004875162208794e-01 1.925775045370002436e+00
-3.703603897812499781e+03 -4.982862256692384695e-01 7.212767137289322061e-01 7.216848785396403620e-01 1.929004346043716511e+00
-3.702561509999999544e+03 -5.199575632080152277e-01 7.204917720917607404e-01 7.209250362249924882e-01 1.932524376735986316e+00
-3.701519122187499761e+03 -5.429440388981494614e-01 7.196433043453485112e-01 7.201006306322380590e-01 1.936214696397392743e+00
-3.700476734374999978e+03 -5.667357770363630198e-01 7.187888311278822773e-01 7.192677227513668559e-01 1.940088874910630645e+00
-3.699434346562499741e+03 -5.910308070157073157e-01 7.178641178569584724e-01 7.183614042667345601e-01 1.943909464521064834e+00
-3.698391958749999048e+03 -6.155942386278069334e-01 7.167424298828053431e-01 7.172540275076584315e-01 1.947299288167372522e+00
-3.697349570937499720e+03 -6.401136793036115158e-01 7.153797844933866834e-01 7.159012287274454378e-01 1.950069324618961319e+00
-3.696307183124999483e+03 -6.641718497349340389e-01 7.137633476766603868e-01 7.142903516533176678e-01 1.952082855546843465e+00
-3.695264795312499700e+03 -6.881141088539521888e-01 7.118691670116094050e-01 7.123979986915620621e-01 1.953367581807521125e+00
-3.694222407499999463e+03 -7.121487202427765340e-01 7.097967202078235838e-01 7.103245543888686564e-01 1.954225819770560424e+00
-3.693180019687500135e+03 -7.363095053537943580e-01 7.076421693181116357e-01 7.081674427852677756e-01 1.954908260258292785e+00
-3.692137631874998988e+03 -7.610162476084549876e-01 7.054989126488211415e-01 7.060209758880529041e-01 1.955755196667892104e+00
-3.691095244062499660e+03 -7.864184107477356633e-01 7.035563890162381817e-01 7.040750719436416061e-01 1.957278463568672411e+00
-3.690052856249999422e+03 -8.126402972764737997e-01 7.018950476506692349e-01 7.024108514990398122e-01 1.959711379910733520e+00
-3.689010468437499640e+03 -8.399686052129117231e-01 7.005141060444552981e-01 7.010285423307371921e-01 1.963125481817764806e+00
-3.687968080624999857e+03 -8.686305909970509775e-01 6.993908370192798429e-01 6.999064125877332287e-01 1.967522476512707508e+00
-3.686925692812500074e+03 -8.984813339027559742e-01 6.984720749915804827e-01 6.989916728222469455e-01 1.972733563465820961e+00
-3.685883304999999837e+03 -9.292587567517320846e-01 6.976383726357879844e-01 6.981652863315853663e-01 1.978394845711634709e+00
-3.684840917187500054e+03 -9.609557513250434058e-01 6.967248869149841317e-01 6.972632133036991142e-01 1.984093579274107677e+00
-3.683798529374999362e+03 -9.935069362126800474e-01 6.956482550253686448e-01 6.962023473451006694e-01 1.989605290417493677e+00
-3.682756141562499579e+03 -1.026538589598723572e+00 6.943600928849358311e-01 6.949338624411995902e-01 1.994714462509468156e+00
-3.681713753749999341e+03 -1.059860532603510652e+00 6.928563112207941632e-01 6.934542673724027884e-01 1.999363942914191394e+00
-3.680671365937499559e+03 -1.093898488350281584e+00 6.911554592092021831e-01 6.917834373714080165e-01 2.003708999488617692e+00
-3.679628978124999776e+03 -1.128984514219588231e+00 6.892499216819493180e-01 6.899143200552382282e-01 2.007814851330240735e+00
-3.678586590312499538e+03 -1.165043471547969389e+00 6.871795183513741412e-01 6.878872124030602775e-01 2.011762840781523565e+00
-3.677544202499999756e+03 -1.201712235085968805e+00 6.849614556051467629e-01 6.857191497139010217e-01 2.015504472400611480e+00
-3.676501814687499973e+03 -1.238330804157989684e+00 6.826077945459607665e-01 6.834207976907452631e-01 2.018902041271819936e+00
-3.675459426874999281e+03 -1.274296934384048008e+00 6.801064623481665183e-01 6.809784113486556656e-01 2.021771634584310640e+00
-3.674417039062499498e+03 -1.308949534647177781e+00 6.774630949927299417e-01 6.783959115277208296e-01 2.023958754645020175e+00
-3.673374651249999260e+03 -1.341765702273652439e+00 6.747074519418555516e-01 6.757012960240147414e-01 2.025403877945695541e+00
-3.672332263437499478e+03 -1.373313862653069872e+00 6.718437686863901748e-01 6.728983368677839971e-01 2.026259789437193870e+00
-3.671289875624999695e+03 -1.404557642706050213e+00 6.688979153513824327e-01 6.700129005310707653e-01 2.026833336890390580e+00
-3.670247487812499912e+03 -1.435722637083516995e+00 6.659004848538518928e-01 6.670744703026230127e-01 2.027256129409043428e+00
-3.669205099999999675e+03 -1.466770946269902343e+00 6.627943105619625852e-01 6.640252578396815819e-01 2.027374846285564303e+00
-3.668162712187498983e+03 -1.497822423287993532e+00 6.595304247687366894e-01 6.608163595103706545e-01 2.027097281580780841e+00
-3.667120324374999200e+03 -1.529140823261577298e+00 6.561365805483283520e-01 6.574756756828371573e-01 2.026559315657800120e+00
-3.666077936562499872e+03 -1.560799287211205755e+00 6.525728294692091369e-01 6.539630206092650333e-01 2.025679122380049879e+00
-3.665035548749999634e+03 -1.593141622177420835e+00 6.487266309838277678e-01 6.501661628610001520e-01 2.024262189075835217e+00
-3.663993160937500306e+03 -1.626536142820881325e+00 6.445354501609606990e-01 6.460232411409796427e-01 2.022245689642270694e+00
-3.662950773124999159e+03 -1.660814218864418823e+00 6.400427350362536405e-01 6.415775158173877557e-01 2.019695597306101043e+00
-3.661908385312499831e+03 -1.695759855789650050e+00 6.353690092146744295e-01 6.369493708928658515e-01 2.016858740108242731e+00
-3.660865997499999139e+03 -1.731375224000155644e+00 6.306084968669736224e-01 6.322334414996442220e-01 2.013971810243682548e+00
-3.659823609687499811e+03 -1.767741966736512627e+00 6.257486510420047221e-01 6.274173914808921504e-01 2.011024268357576972e+00
-3.658781221874999119e+03 -1.805351701799174480e+00 6.208420876343525574e-01 6.225549602482443046e-01 2.008272808410827892e+00
-3.657738834062499336e+03 -1.844224399372841106e+00 6.160623157986099274e-01 6.178208207224201720e-01 2.006157869057192400e+00
-3.656696446249999553e+03 -1.884146941793905405e+00 6.115683886914403677e-01 6.133737009660719108e-01 2.005023061683366414e+00
-3.655654058437499771e+03 -1.925198754670343515e+00 6.074830243254429885e-01 6.093356258206208409e-01 2.005194166364927977e+00
-3.654611670624999533e+03 -1.966642664750387626e+00 6.038712108379893362e-01 6.057704789718738603e-01 2.006646818965283074e+00
-3.653569282812500205e+03 -2.007857248425351404e+00 6.007260020076640172e-01 6.026703617827900983e-01 2.009206130713682370e+00
-3.652526894999999968e+03 -2.048808440105079676e+00 5.980435915422738224e-01 6.000314316250612290e-01 2.012853975218137137e+00
-3.651484507187499275e+03 -2.089301335358449307e+00 5.958062813976421346e-01 5.978362367205489747e-01 2.017497470645858826e+00
-3.650442119374999493e+03 -2.129135805302015960e+00 5.939594978588599306e-01 5.960303271669874503e-01 2.022950064202877485e+00
-3.649399731562499710e+03 -2.168329932973056984e+00 5.924079164265191322e-01 5.945188632439313281e-01 2.028978671605506712e+00
-3.648357343749999472e+03 -2.206681862879118938e+00 5.910473492826031627e-01 5.931978187821412840e-01 2.035272316739104692e+00
-3.647314955937500145e+03 -2.243351785325785386e+00 5.897887381034886412e-01 5.919776130979045314e-01 2.041396550405915722e+00
-3.646272568124999452e+03 -2.277540877714968381e+00 5.885851087501131618e-01 5.908104864976534421e-01 2.047032056064733041e+00
-3.645230180312499670e+03 -2.309751560035416151e+00 5.874819463771239203e-01 5.897415816515451104e-01 2.052418331146347530e+00
-3.644187792500000342e+03 -2.340559057817185540e+00 5.864309605245049406e-01 5.887227024340339065e-01 2.057579353152837687e+00
-3.643145404687499649e+03 -2.369958313321781418e+00 5.852976035994656989e-01 5.876192237664245033e-01 2.062177372956219390e+00
-3.642103016874999867e+03 -2.398058435528392263e+00 5.840220279939080106e-01 5.863720926100578490e-01 2.066091323498060017e+00
-3.641060629062499174e+03 -2.425107686659170092e+00 5.825714450412052825e-01 5.849487679052565170e-01 2.069301978376564932e+00
-3.640018241249999846e+03 -2.451369374350139907e+00 5.809189802450485107e-01 5.833219411471806115e-01 2.071807708370174694e+00
-3.638975853437499609e+03 -2.477011260998491782e+00 5.790665030856625428e-01 5.814936981495002488e-01 2.073655654685946814e+00
-3.637933465625000281e+03 -2.502698240209956460e+00 5.770285247441786503e-01 5.794790203329009959e-01 2.075049870594787738e+00
-3.636891077812500043e+03 -2.528687372613938500e+00 5.748054044530691575e-01 5.772785404384641605e-01 2.076056248973358720e+00
-3.635848689999999351e+03 -2.555055128852871782e+00 5.723852694425554111e-01 5.748806252104401437e-01 2.076664660140616459e+00
-3.634806302187499114e+03 -2.582451609202215170e+00 5.697605659659330524e-01 5.722785312884201003e-01 2.077020750446622710e+00
-3.633763914374999786e+03 -2.611595597693189497e+00 5.669486426446380678e-01 5.694901379502221861e-01 2.077349291654557728e+00
-3.632721526562499548e+03 -2.643142943827121449e+00 5.639828546293953471e-01 5.665496741380054990e-01 2.077899743962433377e+00
-3.631679138750000220e+03 -2.677302296676058013e+00 5.608994113059946329e-01 5.634942865087811947e-01 2.078816407600745375e+00
-3.630636750937499528e+03 -2.714013797016780138e+00 5.577168481375150977e-01 5.603429777862806160e-01 2.080131242628056931e+00
-3.629594363125000200e+03 -2.752990903021825808e+00 5.544401426173438674e-01 5.571005500933198240e-01 2.081784424319502502e+00
-3.628551975312499508e+03 -2.793581772174194899e+00 5.511150204133109520e-01 5.538113736277240351e-01 2.083724516359908741e+00
-3.627509587500000180e+03 -2.835061207494774749e+00 5.478093670247194957e-01 5.505419872656480695e-01 2.085937045927786393e+00
-3.626467199687499487e+03 -2.876978868758714558e+00 5.445243344049631729e-01 5.472928963065536445e-01 2.088310779427283936e+00
-3.625424811874999705e+03 -2.918476661970885289e+00 5.412221543720455719e-01 5.440248251173752658e-01 2.090533491090971197e+00
-3.624382424062499013e+03 -2.958622966780828367e+00 5.379522028323255878e-01 5.407863423322722962e-01 2.092493327303349915e+00
-3.623340036249999685e+03 -2.997092094562426645e+00 5.348048395097700913e-01 5.376678500950775597e-01 2.094334384309080921e+00
-3.622297648437499447e+03 -3.034011171964122955e+00 5.318280788609461851e-01 5.347176494337770869e-01 2.096209047637636047e+00
-3.621255260625000119e+03 -3.069270302696369690e+00 5.290661805141286811e-01 5.319799704099308357e-01 2.098200301264381729e+00
-3.620212872812498972e+03 -3.102766604969695141e+00 5.265516633183351392e-01 5.294872795675930055e-01 2.100363511705735320e+00
-3.619170484999999644e+03 -3.134565099530766563e+00 5.243131698138279173e-01 5.272685942395430869e-01 2.102787158655786470e+00
-3.618128097187498952e+03 -3.163743002683465200e+00 5.223651271007365704e-01 5.253373055705995442e-01 2.105273926770580228e+00
-3.617085709374999624e+03 -3.189506479386494675e+00 5.206452006694546331e-01 5.236303265182057354e-01 2.107467413171024262e+00
-3.616043321562499841e+03 -3.211272471551112950e+00 5.190537001874782064e-01 5.220473936286493810e-01 2.108971049749535531e+00
-3.615000933749999604e+03 -3.228200994329043283e+00 5.175486834412155179e-01 5.205459554887016393e-01 2.109468011896407980e+00
-3.613958545937499821e+03 -3.239827835837749692e+00 5.161364980006903913e-01 5.191327698303260796e-01 2.108858080738630125e+00
-3.612916158125000038e+03 -3.245927554315197305e+00 5.146701674737051979e-01 5.176609535049301325e-01 2.106717287239439074e+00
-3.611873770312499346e+03 -3.246374753810124858e+00 5.129638856929701340e-01 5.159439354976885772e-01 2.102548524777500205e+00
-3.610831382499999563e+03 -3.241539550853951290e+00 5.109465840251415925e-01 5.139105405781102531e-01 2.096267005702689534e+00
-3.609788994687499326e+03 -3.232193232020158735e+00 5.085941356218210974e-01 5.115373779877062654e-01 2.088007322651515008e+00
-3.608746606874999543e+03 -3.219151049971478162e+00 5.059341912180936873e-01 5.088526466838877438e-01 2.078044296739017582e+00
-3.607704219062499760e+03 -3.203821485617623921e+00 5.029899385902347753e-01 5.058804942881011124e-01 2.066791255712506548e+00
-3.606661831249999977e+03 -3.188032623743409122e+00 4.998000922315527506e-01 5.026614289867757934e-01 2.054806981564237578e+00
-3.605619443437499740e+03 -3.173055653806267529e+00 4.964314196067828311e-01 4.992639057412199266e-01 2.042580273488899145e+00
-3.604577055624999048e+03 -3.159144865106650713e+00 4.929355874239085833e-01 4.957406123161877121e-01 2.030305655198656467e+00
-3.603534667812499720e+03 -3.146543224454494414e+00 4.893802743483253170e-01 4.921597320404981213e-01 2.018214106969215660e+00
-3.602492279999999482e+03 -3.136002118110573278e+00 4.858651172875531610e-01 4.886214011979057581e-01 2.006744269170209982e+00
-3.601449892187499245e+03 -3.128356100784064786e+00 4.824554878886975207e-01 4.851911519510156423e-01 1.996269538885607542e+00
-3.600407504374999462e+03 -3.124167296105940128e+00 4.791621286033835303e-01 4.818802941310150745e-01 1.986958847128360794e+00
-3.599365116562499679e+03 -3.123354546928433173e+00 4.759827592933649765e-01 4.786863480454460751e-01 1.978785806278083204e+00
-3.598322728749999442e+03 -3.125818658293848529e+00 4.728864603259114729e-01 4.755774866856660177e-01 1.971646895890418971e+00
-3.597280340937500114e+03 -3.131222575129458452e+00 4.698208745468435144e-01 4.725009134923097709e-01 1.965325875788557886e+00
-3.596237953125000331e+03 -3.139246256916544020e+00 4.667633415254304752e-01 4.694334500160433077e-01 1.959684911388595685e+00
-3.595195565312499184e+03 -3.149829462980537009e+00 4.637196787044625679e-01 4.663811589567118943e-01 1.954723742612835657e+00
-3.594153177499999401e+03 -3.162483905210349278e+00 4.606923740459428207e-01 4.633467191248015205e-01 1.950326129413435972e+00
-3.593110789687499619e+03 -3.176405701432021722e+00 4.576448397013535008e-01 4.602927818959489104e-01 1.946197479920342754e+00
-3.592068401874999836e+03 -3.190757542211715592e+00 4.545801015559009506e-01 4.572209697256268690e-01 1.942132918040354372e+00
-3.591026014062500053e+03 -3.204996416704234186e+00 4.515421608211779292e-01 4.541737654198123586e-01 1.938103808732974942e+00
-3.589983626250000270e+03 -3.218767192743586580e+00 4.485296462425067410e-01 4.511486979195251656e-01 1.934015906868208123e+00
-3.588941238437499578e+03 -3.231617627013096072e+00 4.454865459201431954e-01 4.480891911950113382e-01 1.929614722644827696e+00
-3.587898850624999341e+03 -3.243341539220058412e+00 4.423609161966340908e-01 4.449429736082460285e-01 1.924718117101615000e+00
-3.586856462812499558e+03 -3.253990616324674789e+00 4.391412450257306532e-01 4.416978146750961121e-01 1.919309289288184894e+00
-3.585814074999999775e+03 -3.263360638749885467e+00 4.358472910152863533e-01 4.383732466981716813e-01 1.913385995062038880e+00
-3.584771687187499992e+03 -3.271432326252876610e+00 4.325085039800931064e-01 4.350002752144687124e-01 1.907019218586619269e+00
-3.583729299374999300e+03 -3.278192010336795637e+00 4.291162915337524142e-01 4.315710934092956141e-01 1.900185159774444354e+00
-3.582686911562499517e+03 -3.283301914891347373e+00 4.256225612670737068e-01 4.280374998752579652e-01 1.892678547520864063e+00
-3.581644523749999735e+03 -3.285955323591715160e+00 4.219354570638194080e-01 4.243074830900355754e-01 1.884066773612579571e+00
-3.580602135937499952e+03 -3.285893241154941080e+00 4.179562251364833947e-01 4.202827360311561233e-01 1.874038494009635514e+00
-3.579559748124999714e+03 -3.283252967455335458e+00 4.136698416135231038e-01 4.159494153600223898e-01 1.862592330957885567e+00
-3.578517360312499022e+03 -3.277920037725404079e+00 4.090852395974690081e-01 4.113175034065107427e-01 1.849723340917939884e+00
-3.577474972499999240e+03 -3.270274998184247828e+00 4.041690024945170934e-01 4.063542503872818457e-01 1.835444572767771731e+00
-3.576432584687499457e+03 -3.260900974872348090e+00 3.989098820784222621e-01 4.010482394850266030e-01 1.819874227679664669e+00
-3.575390196874999674e+03 -3.250390714123340352e+00 3.933473487572899385e-01 3.954400008200255612e-01 1.803261461782457165e+00
-3.574347809062500346e+03 -3.239569242463590459e+00 3.875432394907166733e-01 3.895937331555317518e-01 1.785971570295322497e+00
-3.573305421249998744e+03 -3.229346755583494044e+00 3.815333463139585213e-01 3.835469532997585751e-01 1.768325245275709223e+00
-3.572263033437500326e+03 -3.220144557881614134e+00 3.753849101559250112e-01 3.773677180756644933e-01 1.750597641342345412e+00
-3.571220645624999179e+03 -3.212157356623392079e+00 3.691966213713118172e-01 3.711553533996417298e-01 1.733085321223659880e+00
-3.570178257812499851e+03 -3.205185025748960470e+00 3.630459205411788459e-01 3.649875486407677672e-01 1.715931936133492819e+00
-3.569135869999999613e+03 -3.198785986600213072e+00 3.570159199925941329e-01 3.589466279580673103e-01 1.699233160043729152e+00
-3.568093482187499831e+03 -3.192560542596249995e+00 3.511681298398512951e-01 3.530933907530582339e-01 1.683041298558157539e+00
-3.567051094374999138e+03 -3.185856652031509917e+00 3.455238111319805516e-01 3.474485068895264428e-01 1.667244790358263229e+00
-3.566008706562499810e+03 -3.178277773462453659e+00 3.400950457049618514e-01 3.420233433690251790e-01 1.651773163265101374e+00
-3.564966318749999573e+03 -3.170007543989085796e+00 3.348768471012680825e-01 3.368127290676836139e-01 1.636659838023539759e+00
-3.563923930937500245e+03 -3.161027917083059080e+00 3.298572536425255497e-01 3.318039649460984286e-01 1.621869323491371251e+00
-3.562881543124999098e+03 -3.150998277027754924e+00 3.250704126531886451e-01 3.270298953150617693e-01 1.607399527602315636e+00
-3.561839155312499770e+03 -3.139580970312538799e+00 3.205555142370321020e-01 3.225279700440863984e-01 1.593261100184539369e+00
-3.560796767499999078e+03 -3.126333190805116846e+00 3.163336313437872804e-01 3.183170795705944633e-01 1.579392351220891388e+00
-3.559754379687499750e+03 -3.111131982662451279e+00 3.124361307257232379e-01 3.144270410516513126e-01 1.565838601961254684e+00
-3.558711991874999512e+03 -3.094424785585254245e+00 3.088765039456443651e-01 3.108717251785716451e-01 1.552746569301685087e+00
-3.557669604062499729e+03 -3.076541261421827045e+00 3.056396119369515496e-01 3.076363151444670985e-01 1.540161715332515335e+00
-3.556627216249999947e+03 -3.057592328222208611e+00 3.027263343393984951e-01 3.047210328740317387e-01 1.528113186625460695e+00
-3.555584828437499255e+03 -3.038175803642713113e+00 3.001191648216748886e-01 3.021079283971338514e-01 1.516706843133866167e+00
-3.554542440624999017e+03 -3.019102368789747359e+00 2.977747304195770828e-01 2.997525474491972708e-01 1.506036479851415200e+00
-3.553500052812499689e+03 -3.000938825910333563e+00 2.956698272681141937e-01 2.976309888421383443e-01 1.496185561268443820e+00
-3.552457664999999452e+03 -2.984051691343888368e+00 2.937667440953569131e-01 2.957055181172884573e-01 1.487151892737465619e+00
-3.551415277187499669e+03 -2.968560937426606650e+00 2.919992634847580759e-01 2.939101715028742956e-01 1.478800444410829140e+00
-3.550372889375000341e+03 -2.953980822758423219e+00 2.902974459292134712e-01 2.921757497782668800e-01 1.470835333326208749e+00
-3.549330501562500103e+03 -2.939870379632655517e+00 2.886216721742530522e-01 2.904634635444579560e-01 1.463047851599318605e+00
-3.548288113749999411e+03 -2.926230290952242630e+00 2.869412772342317397e-01 2.887433872853770178e-01 1.455362550458506377e+00
-3.547245725937499174e+03 -2.912837854877919685e+00 2.852394141937024674e-01 2.869988360291643170e-01 1.447681567869357977e+00
-3.546203338124999846e+03 -2.899064143955166095e+00 2.834720104979259747e-01 2.851861077442207071e-01 1.439737178882767754e+00
-3.545160950312499608e+03 -2.884441543385499962e+00 2.815681055552156087e-01 2.832343310103819234e-01 1.431234580884223728e+00
-3.544118562500000280e+03 -2.868817857045620201e+00 2.794665102995794737e-01 2.810819592589808846e-01 1.421982042034559690e+00
-3.543076174687500043e+03 -2.851959020773898956e+00 2.771297435622896432e-01 2.786924899432974279e-01 1.411828417973937100e+00
-3.542033786874999805e+03 -2.833767558593240921e+00 2.745685541430591403e-01 2.760779893210329461e-01 1.400777950151109508e+00
-3.540991399062499568e+03 -2.814621179589386291e+00 2.718234399518814071e-01 2.732799691462783342e-01 1.389028251135471459e+00
-3.539949011250000240e+03 -2.794304058807118629e+00 2.689523856719832073e-01 2.703567824935907971e-01 1.376670562405121867e+00
-3.538906623437499547e+03 -2.772337500572132463e+00 2.659637890635626611e-01 2.673166949383027347e-01 1.363605378177140448e+00
-3.537864235625000219e+03 -2.749004967932484167e+00 2.628700364117083632e-01 2.641726584572084424e-01 1.349935702086033196e+00
-3.536821847812499072e+03 -2.724420568944224019e+00 2.597062254753524924e-01 2.609608631077260377e-01 1.335779501710896433e+00
-3.535779459999999744e+03 -2.698254383307324922e+00 2.565211946817760880e-01 2.577310785352597278e-01 1.321177269435210189e+00
-3.534737072187499507e+03 -2.670111097438678360e+00 2.533638659518526182e-01 2.545323999548917970e-01 1.306152196187507553e+00
-3.533694684375000179e+03 -2.639756463571866441e+00 2.502196013785016326e-01 2.513497811273427973e-01 1.290608229141984253e+00
-3.532652296562499942e+03 -2.607046351680338159e+00 2.470798128885710598e-01 2.481737940621178140e-01 1.274486475209310132e+00
-3.531609908749999249e+03 -2.572097005844776962e+00 2.439791293488492441e-01 2.450391038340084815e-01 1.257902766603325118e+00
-3.530567520937499012e+03 -2.535102376819795111e+00 2.409409315237882321e-01 2.419690668428841340e-01 1.240964267521489584e+00
-3.529525133124999684e+03 -2.496175724201847856e+00 2.379633147489942369e-01 2.389610240624205351e-01 1.223693616257065075e+00
-3.528482745312499446e+03 -2.455654506396414583e+00 2.350235349179534694e-01 2.359924682570548882e-01 1.206119101034806462e+00
-3.527440357500000118e+03 -2.414017976990120218e+00 2.321000774589125071e-01 2.330419774267833977e-01 1.188307519572904258e+00
-3.526397969687498971e+03 -2.371567705594566533e+00 2.291796818928171497e-01 2.300956968309584016e-01 1.170300675726264172e+00
-3.525355581874999643e+03 -2.328578976507469367e+00 2.262644674968840308e-01 2.271552979806380768e-01 1.152172424570049758e+00
-3.524313194062499406e+03 -2.285205712400714795e+00 2.233896865173484458e-01 2.242555687299978284e-01 1.134048931643344638e+00
-3.523270806249999623e+03 -2.241520547306534272e+00 2.205934741803709243e-01 2.214340991191122987e-01 1.116043024658740723e+00
-3.522228418437499840e+03 -2.197810051576837953e+00 2.178956886128430026e-01 2.187105408024149489e-01 1.098276085765331977e+00
-3.521186030624999148e+03 -2.154390139762806466e+00 2.152959555297419558e-01 2.160849212515781881e-01 1.080827149792338737e+00
-3.520143642812499365e+03 -2.111631205363472041e+00 2.127911264892420051e-01 2.135541658532462417e-01 1.063781539859692815e+00
-3.519101254999999583e+03 -2.069890971510244260e+00 2.103648673419260262e-01 2.111018155828732756e-01 1.047188152188942567e+00
-3.518058867187499800e+03 -2.029246831123481698e+00 2.079886018359737299e-01 2.086989963335544873e-01 1.030994579197930916e+00
-3.517016479375000017e+03 -1.989707348602223203e+00 2.056563696589603918e-01 2.063393343217955200e-01 1.015187489709823865e+00
-3.515974091562498870e+03 -1.951525367886199458e+00 2.033614719261852832e-01 2.040162954456752331e-01 9.998139222200916887e-01
-3.514931703749999087e+03 -1.914848564047345381e+00 2.010987186262294391e-01 2.017248314415404919e-01 9.848982220219322237e-01
-3.513889315937499305e+03 -1.879663463749526198e+00 1.988544425706662566e-01 1.994516925193869639e-01 9.704034218084267582e-01
-3.512846928124999522e+03 -1.845945327119012713e+00 1.965960278522581040e-01 1.971642373873341847e-01 9.562417238492095795e-01
-3.511804540312499739e+03 -1.813744867541945194e+00 1.943261637585429469e-01 1.948652496900127873e-01 9.424327340704546918e-01
-3.510762152499999956e+03 -1.783216294128994628e+00 1.920535806731398787e-01 1.925640166357296401e-01 9.290378281475188960e-01
-3.509719764687499264e+03 -1.754756659305575450e+00 1.897839919391567376e-01 1.902661165873806570e-01 9.161708913378756591e-01
-3.508677376874999936e+03 -1.728639443901340389e+00 1.875335823671279434e-01 1.879874016262508829e-01 9.039406510431948760e-01
-3.507634989062499244e+03 -1.704856193479678206e+00 1.853018104582170589e-01 1.857271336345965307e-01 8.923433523406992807e-01
-3.506592601249999461e+03 -1.683422586396805309e+00 1.830720450278557898e-01 1.834694924133113136e-01 8.813425034318821405e-01
-3.505550213437499679e+03 -1.664550777005598725e+00 1.808510690168976254e-01 1.812222719630899592e-01 8.710098114483468823e-01
-3.504507825624999441e+03 -1.648258710650518211e+00 1.786654346805305327e-01 1.790127160955427843e-01 8.614171452181902389e-01
-3.503465437812500113e+03 -1.634195549053932384e+00 1.765548798258509411e-01 1.768811271618293546e-01 8.525764694131713339e-01
-3.502423049999999876e+03 -1.622209158301578302e+00 1.745293180982542824e-01 1.748372105942047894e-01 8.444740334952074434e-01
-3.501380662187499638e+03 -1.611932403958348026e+00 1.725706529092889407e-01 1.728624710232288531e-01 8.369717540273848844e-01
-3.500338274375000310e+03 -1.602674660888093072e+00 1.706767103286650766e-01 1.709542854577023041e-01 8.298899817988407701e-01
-3.499295886562499618e+03 -1.594113396532710114e+00 1.688335623199417046e-01 1.690985215818634479e-01 8.231125437945207013e-01
-3.498253498749999380e+03 -1.586012395000064190e+00 1.670386377073205530e-01 1.672923334489625768e-01 8.165732557539848724e-01
-3.497211110937500052e+03 -1.577818465657731872e+00 1.652877874059739682e-01 1.655307037098549261e-01 8.101214820511490888e-01
-3.496168723124999815e+03 -1.569226240600063882e+00 1.635763257562125872e-01 1.638088603141797384e-01 8.036686334230934703e-01
-3.495126335312499577e+03 -1.560226663438238903e+00 1.618930832080069104e-01 1.621163458930937606e-01 7.971855154267774024e-01
-3.494083947499999795e+03 -1.550933017603431274e+00 1.602073282132516763e-01 1.604228086491804040e-01 7.906243084645835362e-01
-3.493041559687500012e+03 -1.541334397345057283e+00 1.585035225303338680e-01 1.587126360708912554e-01 7.839433203991017507e-01
-3.491999171874999320e+03 -1.531335568515571399e+00 1.567743945379193593e-01 1.569786018842810604e-01 7.771005025041600733e-01
-3.490956784062499537e+03 -1.520873942206987905e+00 1.550161611548896146e-01 1.552169486181198266e-01 7.700707030919307083e-01
-3.489914396249999754e+03 -1.509860004218259499e+00 1.532518970963718530e-01 1.534508529442627500e-01 7.628892551740902306e-01
-3.488872008437499517e+03 -1.498304367499647682e+00 1.515028366835279861e-01 1.517015310637170045e-01 7.556118893068896059e-01
-3.487829620624999734e+03 -1.486197210744825803e+00 1.497704053031027327e-01 1.499696865080285824e-01 7.482386819948751988e-01
-3.486787232812499951e+03 -1.473552858967380974e+00 1.480453223825184406e-01 1.482456559962622156e-01 7.407494924754172150e-01
-3.485744845000000169e+03 -1.460277151487495484e+00 1.463281160623154387e-01 1.465300568859255470e-01 7.331221027212120323e-01
-3.484702457187500386e+03 -1.446001888042516725e+00 1.446173503417539363e-01 1.448207765908674227e-01 7.252594236833067587e-01
-3.483660069374999239e+03 -1.430554501240725473e+00 1.428876360055546524e-01 1.430917421320057614e-01 7.170536422274319532e-01
-3.482617681562499456e+03 -1.414083987204015624e+00 1.411206399928983668e-01 1.413246240891886107e-01 7.084963782065728521e-01
-3.481575293749999673e+03 -1.396578978934217119e+00 1.393157494387095574e-01 1.395186734458370437e-01 6.995830499283897108e-01
-3.480532905937500345e+03 -1.377991073835866054e+00 1.374825879628879532e-01 1.376833271434529937e-01 6.903252903878671631e-01
-3.479490518124999653e+03 -1.358380264140475413e+00 1.356224803394793510e-01 1.358201462310197893e-01 6.807418258663424648e-01
-3.478448130312499870e+03 -1.337768516034012478e+00 1.337229306262736062e-01 1.339168504974141971e-01 6.708072411204364371e-01
-3.477405742499999633e+03 -1.316321697755596931e+00 1.317743599986830605e-01 1.319641872374681391e-01 6.605397394774124020e-01
-3.476363354687500305e+03 -1.294216834200268451e+00 1.297854527771548083e-01 1.299714893506240532e-01 6.500064424166196453e-01
-3.475320966874999158e+03 -1.271553733307333456e+00 1.277674668397195956e-01 1.279498867994358358e-01 6.392603958259506225e-01
-3.474278579062500285e+03 -1.248475297296534059e+00 1.257261039201790775e-01 1.259048153861956620e-01 6.283513913861421551e-01
-3.473236191249999138e+03 -1.225068063431024257e+00 1.236896746101574934e-01 1.238645223100525161e-01 6.173718663763063663e-01
-3.472193803437499810e+03 -1.201464362642744810e+00 1.216928544125547157e-01 1.218640696854356720e-01 6.064423174103386049e-01
-3.471151415624999572e+03 -1.177941501871010432e+00 1.197587283239105183e-01 1.199268868892973128e-01 5.956906403820920737e-01
-3.470109027812500244e+03 -1.154733096919454471e+00 1.179006423033772677e-01 1.180660822370942498e-01 5.852085786847103233e-01
-3.469066640000000007e+03 -1.131909361832203365e+00 1.161138401115571206e-01 1.162771150587506297e-01 5.750021921605912301e-01
-3.468024252187499314e+03 -1.109585724502450965e+00 1.143957198058096203e-01 1.145575464206488037e-01 5.650942143475727875e-01
-3.466981864374999077e+03 -1.088011264245185794e+00 1.127454788076484860e-01 1.129069442416356789e-01 5.555457632157128067e-01
-3.465939476562499749e+03 -1.067369562795926541e+00 1.111524073223147391e-01 1.113145444007181128e-01 5.463761280661706410e-01
-3.464897088749999511e+03 -1.047641152079969551e+00 1.096163267531069102e-01 1.097793754864099941e-01 5.375788457890021688e-01
-3.463854700937500183e+03 -1.028814080345995752e+00 1.081339083879959417e-01 1.082975072733923239e-01 5.291417358381600433e-01
-3.462812313124999037e+03 -1.010925995023670643e+00 1.066891242696491049e-01 1.068524227910763180e-01 5.210334970565557722e-01
-3.461769925312499709e+03 -9.939812989682251798e-01 1.052776777399146435e-01 1.054397060155743554e-01 5.132443265656381204e-01
-3.460727537499999016e+03 -9.780812703066059655e-01 1.038969096615700444e-01 1.040564511383937074e-01 5.057926820167900628e-01
-3.459685149687500143e+03 -9.633002689932206319e-01 1.025352261738657067e-01 1.026906964053310167e-01 4.986677470395186607e-01
-3.458642761874999451e+03 -9.495989675982620115e-01 1.011874630531755109e-01 1.013376606439461008e-01 4.918472695715960796e-01
-3.457600374062499213e+03 -9.369237444781353119e-01 9.984963391178001968e-02 9.999434930685649481e-02 4.853092093328885692e-01
-3.456557986249998976e+03 -9.253354861945224386e-01 9.851406637909686237e-02 9.865435769615459038e-02 4.790514818159383736e-01
-3.455515598437499648e+03 -9.148214797943359233e-01 9.717675759598508323e-02 9.731429727703694299e-02 4.730617556681862013e-01
-3.454473210624999865e+03 -9.052964710632491752e-01 9.584700231657788949e-02 9.598313404804255378e-02 4.673413778529171836e-01
-3.453430822812500082e+03 -8.966348556228300737e-01 9.454929539423238827e-02 9.468514588399352949e-02 4.619197121036392462e-01
-3.452388435000000300e+03 -8.886487647070111517e-01 9.329951872201176777e-02 9.343607263090990267e-02 4.567890462257334638e-01
-3.451346047187499153e+03 -8.812419961730549867e-01 9.210128210793505632e-02 9.223915367065715909e-02 4.519337031947853744e-01
-3.450303659374999825e+03 -8.743701342172022217e-01 9.095449374458378089e-02 9.109354008313240436e-02 4.473412210142531098e-01
-3.449261271562499587e+03 -8.679211268931179557e-01 8.985058426263879683e-02 8.999039627481708603e-02 4.429616388159379747e-01
-3.448218883749999804e+03 -8.616718658312955137e-01 8.877391310455670648e-02 8.891458246642616747e-02 4.387004898053742385e-01
-3.447176495937499567e+03 -8.553557805387322910e-01 8.770625445661180131e-02 8.784842377616304543e-02 4.344459918973414547e-01
-3.446134108125000239e+03 -8.486357136571203164e-01 8.663738405950334454e-02 8.678178763044688826e-02 4.300879754269649191e-01
-3.445091720312499547e+03 -8.413323058170180113e-01 8.558471620214552766e-02 8.573190219398117706e-02 4.256246329515075422e-01
-3.444049332500000219e+03 -8.334302118910225099e-01 8.457226654106744790e-02 8.472282902342305466e-02 4.211122109074066922e-01
-3.443006944687499526e+03 -8.248705400776900065e-01 8.361051597200983010e-02 8.376463160910352368e-02 4.165615189251054007e-01
-3.441964556874999744e+03 -8.156197877363551285e-01 8.271151656282318965e-02 8.286861238109553829e-02 4.119932053872363276e-01
-3.440922169062499052e+03 -8.057048753492253024e-01 8.186471844330148184e-02 8.202372855175779631e-02 4.073869627616709677e-01
-3.439879781250000178e+03 -7.952530026415773889e-01 8.105776842419998296e-02 8.121778259858958293e-02 4.027440970252256225e-01
-3.438837393437499486e+03 -7.843667534530458507e-01 8.028999171298921433e-02 8.045076808569665006e-02 3.980896495387276079e-01
-3.437795005625000158e+03 -7.730598807439250653e-01 7.955485905076117858e-02 7.971663664765432644e-02 3.934114346720946065e-01
-3.436752617812499011e+03 -7.613658178124970144e-01 7.885217683845634207e-02 7.901470673871334449e-02 3.887166797463924572e-01
-3.435710229999999683e+03 -7.494211584585197539e-01 7.817378070175398652e-02 7.833613724680027479e-02 3.840183449407413852e-01
-3.434667842187498991e+03 -7.373883202826960748e-01 7.750956576479882398e-02 7.767094585906360316e-02 3.793321625951976417e-01
-3.433625454374999663e+03 -7.253722741960034748e-01 7.685535563298433182e-02 7.701566383167013363e-02 3.746750768174412771e-01
-3.432583066562499880e+03 -7.134578596694384212e-01 7.619533177531001567e-02 7.635507427813036097e-02 3.700297167750059568e-01
-3.431540678749999643e+03 -7.017380429715360801e-01 7.551994357160365934e-02 7.567928022869108151e-02 3.653950817945817997e-01
-3.430498290937499860e+03 -6.903570790659855350e-01 7.482967605869177141e-02 7.498836366458863645e-02 3.608080700236871441e-01
-3.429455903125000077e+03 -6.795025933535973062e-01 7.412793364441544464e-02 7.428605882699104712e-02 3.563248156332847749e-01
-3.428413515312500294e+03 -6.692149976184318394e-01 7.341403993249792648e-02 7.357181454999937864e-02 3.519539611145442448e-01
-3.427371127500000512e+03 -6.593955191514992986e-01 7.267390918999523663e-02 7.283182578572544585e-02 3.476358640586905135e-01
-3.426328739687499365e+03 -6.499369216799201210e-01 7.190657570184151581e-02 7.206532612937613380e-02 3.433414407542566549e-01
-3.425286351874999582e+03 -6.407489783372841696e-01 7.112350159690969398e-02 7.128376196984985425e-02 3.390766479291177915e-01
-3.424243964062499799e+03 -6.317967205240120343e-01 7.032702967689427598e-02 7.049006230530281691e-02 3.348393852309440311e-01
-3.423201576250000016e+03 -6.230976941259216417e-01 6.951638018251482531e-02 6.968381370185716683e-02 3.306326347282436129e-01
-3.422159188437499779e+03 -6.147119018999583906e-01 6.869435585269863254e-02 6.886779192048955722e-02 3.264784472619235434e-01
-3.421116800624999541e+03 -6.067026311338105105e-01 6.786337376153490919e-02 6.804439833674025273e-02 3.223987492479692407e-01
-3.420074412812499304e+03 -5.991138041571828499e-01 6.702962209839972985e-02 6.722047354552285192e-02 3.184209735362933391e-01
-3.419032024999999521e+03 -5.919501095957341308e-01 6.620537901742884479e-02 6.640868839521155143e-02 3.145775486351948258e-01
-3.417989637187499284e+03 -5.852246448605536999e-01 6.540497431693431674e-02 6.562264354479484252e-02 3.109065577105696310e-01
-3.416947249374999956e+03 -5.789393070890787030e-01 6.464197399415470835e-02 6.487475122134514494e-02 3.074407604032475261e-01
-3.415904861562499264e+03 -5.729765247498346259e-01 6.392370269379191172e-02 6.417112336609580303e-02 3.041672030889191469e-01
-3.414862473749999481e+03 -5.672314568192349249e-01 6.325208765563741786e-02 6.351267364062047893e-02 3.010629187121421912e-01
-3.413820085937499698e+03 -5.616858900051889814e-01 6.262596485796105561e-02 6.289769584752724629e-02 2.981196509596629740e-01
-3.412777698125000370e+03 -5.563276997958001013e-01 6.204035308880765515e-02 6.232080976119647175e-02 2.953213341279890547e-01
-3.411735310312499223e+03 -5.511935073904672411e-01 6.149139298704068418e-02 6.177827142748892886e-02 2.926676876873782751e-01
-3.410692922499998986e+03 -5.462807886428696635e-01 6.098093234383784172e-02 6.127232203152413459e-02 2.901632530483290173e-01
-3.409650534687499203e+03 -5.415029383155631759e-01 6.051434108807483142e-02 6.080844005062333718e-02 2.877998402525391297e-01
-3.408608146874999875e+03 -5.368406709416897460e-01 6.009115568915640582e-02 6.038594069877539078e-02 2.855711287567644918e-01
-3.407565759062499637e+03 -5.323233473010398065e-01 5.970857462685640049e-02 6.000166734205661379e-02 2.834769887808545885e-01
-3.406523371250000309e+03 -5.279431181842142440e-01 5.936768859558103767e-02 5.965710001599058843e-02 2.815187233755943597e-01
-3.405480983437500072e+03 -5.237204969750064443e-01 5.906825269693832120e-02 5.935316210039096735e-02 2.797025293999758633e-01
-3.404438595624999380e+03 -5.197535153351837689e-01 5.880521832632202434e-02 5.908610436127208904e-02 2.780422626777155903e-01
-3.403396207812499142e+03 -5.161676253382512236e-01 5.857220414663571323e-02 5.885008631606612056e-02 2.765542654064250816e-01
-3.402353819999999814e+03 -5.129982376463041449e-01 5.836233543498439008e-02 5.863888521977012047e-02 2.752311718382199901e-01
-3.401311432187499577e+03 -5.101637917995734961e-01 5.816198025456110338e-02 5.844023136266369989e-02 2.740203303982100547e-01
-3.400269044374999339e+03 -5.075740366606489307e-01 5.796198888051944109e-02 5.824593143930961031e-02 2.728775371846368092e-01
-3.399226656562499556e+03 -5.051191474503753387e-01 5.775388443678980410e-02 5.804765723335481020e-02 2.717542067376670367e-01
-3.398184268749999774e+03 -5.026848174956372040e-01 5.752047672014953816e-02 5.782776005711812162e-02 2.705779850295524369e-01
-3.397141880937499991e+03 -5.002073500163881636e-01 5.724560847429630700e-02 5.756926686084752609e-02 2.692913146475585107e-01
-3.396099493125000208e+03 -4.976602543271276824e-01 5.692286417028538659e-02 5.726562057502133929e-02 2.678712992043827401e-01
-3.395057105312499061e+03 -4.950004813250084568e-01 5.654785199716595712e-02 5.691240423925325587e-02 2.662961058272831916e-01
-3.394014717499999279e+03 -4.921822505362959399e-01 5.612024655345213692e-02 5.650885145067872234e-02 2.645527920422194312e-01
-3.392972329687499496e+03 -4.891824689301322859e-01 5.564586140576009005e-02 5.606025024862228145e-02 2.626493437684108700e-01
-3.391929941874999713e+03 -4.860658642158076637e-01 5.513391518040353795e-02 5.557561961110277227e-02 2.606247934332943661e-01
-3.390887554062499930e+03 -4.829470421509885480e-01 5.459122576892862233e-02 5.506199159005745886e-02 2.585252951603935756e-01
-3.389845166249999693e+03 -4.797619830242395578e-01 5.401772388697515664e-02 5.451902568711848585e-02 2.563342038588201088e-01
-3.388802778437500365e+03 -4.763991528143712850e-01 5.341631537538537450e-02 5.394898468357903210e-02 2.540298436799632853e-01
-3.387760390624999218e+03 -4.729056318608544918e-01 5.278983123586581533e-02 5.335378615788804318e-02 2.516298334548673354e-01
-3.386718002812499890e+03 -4.693516768978725495e-01 5.215121071698015920e-02 5.274512911844232710e-02 2.491824243197021116e-01
-3.385675614999999652e+03 -4.657898720819034222e-01 5.151652624437966926e-02 5.213811128017281638e-02 2.467396342625802763e-01
-3.384633227187499870e+03 -4.623327009507723906e-01 5.089345797623592155e-02 5.153957273367148345e-02 2.443477462990902571e-01
-3.383590839374999177e+03 -4.591243954513133940e-01 5.028965251593695007e-02 5.095658149395632108e-02 2.420613089568681986e-01
-3.382548451562500304e+03 -4.562282008640719533e-01 4.971580626922725982e-02 5.039984693635039120e-02 2.399229779309940414e-01
-3.381506063749999612e+03 -4.536755675796168008e-01 4.917270486390497297e-02 4.987063393540937251e-02 2.379433009760499318e-01
-3.380463675937500284e+03 -4.515439735246254971e-01 4.865360686343692120e-02 4.936251293887215091e-02 2.361253385698765528e-01
-3.379421288124999137e+03 -4.497980292773237077e-01 4.815959526395498930e-02 4.887600633101835124e-02 2.344621103237141124e-01
-3.378378900312499809e+03 -4.483345962133193918e-01 4.769361156896419207e-02 4.841370003884303691e-02 2.329345456528482405e-01
-3.377336512499999117e+03 -4.470599486872486317e-01 4.725634000376686961e-02 4.797671504947238763e-02 2.315214167205520146e-01
-3.376294124687499789e+03 -4.459028649371184483e-01 4.684534961994849672e-02 4.756331346019695983e-02 2.301997252297740548e-01
-3.375251736874999551e+03 -4.448064009511006889e-01 4.645976639102410155e-02 4.717313235662246029e-02 2.289536964838844724e-01
-3.374209349062500223e+03 -4.436920084525319830e-01 4.609841673343931245e-02 4.680525852490141636e-02 2.277610224250356530e-01
-3.373166961249998621e+03 -4.424444530423175537e-01 4.575532622412737532e-02 4.645415219840628995e-02 2.265784191008203829e-01
-3.372124573437500203e+03 -4.409318421510868280e-01 4.542737702733926769e-02 4.611735187501514455e-02 2.253658703952104436e-01
-3.371082185624999056e+03 -4.390571405230617175e-01 4.511093985921759558e-02 4.579151795957508986e-02 2.240903230437797378e-01
-3.370039797812499728e+03 -4.367368226056151936e-01 4.480189057290128590e-02 4.547292662127741525e-02 2.227210394786322545e-01
-3.368997409999999491e+03 -4.339267130420255691e-01 4.449479795853442110e-02 4.515676090114897900e-02 2.212342078044690075e-01
-3.367955022187499708e+03 -4.306140047112519409e-01 4.417675322938798693e-02 4.483083750979355298e-02 2.195953640581624899e-01
-3.366912634374999470e+03 -4.267919338327001988e-01 4.383548173699515493e-02 4.448356309019385613e-02 2.177730866667535459e-01
-3.365870246562500142e+03 -4.224998933441664328e-01 4.346490480722105948e-02 4.410904407042383346e-02 2.157623414746743795e-01
-3.364827858749999450e+03 -4.177870182732615345e-01 4.306318855426820302e-02 4.370535690787820393e-02 2.135707658162689926e-01
-3.363785470937500122e+03 -4.126764441066346767e-01 4.262750776143856696e-02 4.326927593785650367e-02 2.111965443638725293e-01
-3.362743083124998975e+03 -4.071749073132517882e-01 4.215895002307842865e-02 4.280185368553215963e-02 2.086440396111611806e-01
-3.361700695312499647e+03 -4.013775963749992570e-01 4.166786488274765166e-02 4.231333957848372462e-02 2.059629088616081738e-01
-3.360658307499999864e+03 -3.954276947586131685e-01 4.116814904141491427e-02 4.181699302611768809e-02 2.032229789794208208e-01
-3.359615919687500082e+03 -3.894027224859342162e-01 4.066703443967326775e-02 4.132001880350189005e-02 2.004617748265535848e-01
-3.358573531874999844e+03 -3.833994209753167071e-01 4.017287064191454871e-02 4.083080617973579296e-02 1.977245410003317660e-01
-3.357531144062499607e+03 -3.775476446323807744e-01 3.969944444631760133e-02 4.036334932911125883e-02 1.950786749110245410e-01
-3.356488756249999369e+03 -3.719892334069654916e-01 3.925477195613327752e-02 3.992641281153957999e-02 1.925809260225569974e-01
-3.355446368437499586e+03 -3.668498733565479508e-01 3.883930504714399462e-02 3.952094738629435139e-02 1.902647195003664138e-01
-3.354403980624999349e+03 -3.622296354824029452e-01 3.845646721791154410e-02 3.915061863740172676e-02 1.881641083184150132e-01
-3.353361592812499566e+03 -3.581904629764949832e-01 3.810930529685102597e-02 3.881859563004468744e-02 1.863024514890083139e-01
-3.352319204999999783e+03 -3.547434943827788567e-01 3.779484533544050923e-02 3.852164884022032942e-02 1.846747524721266687e-01
-3.351276817187499546e+03 -3.518175345949914323e-01 3.750599621183725585e-02 3.825206053763538505e-02 1.832445031693399340e-01
-3.350234429375000218e+03 -3.493021907054637554e-01 3.723305308105415157e-02 3.799966316580478953e-02 1.819590408170681517e-01
-3.349192041562499981e+03 -3.471253164986186635e-01 3.697207445188865210e-02 3.776000957475066783e-02 1.807896625743640184e-01
-3.348149653749999288e+03 -3.452692958792844546e-01 3.672009944038320123e-02 3.752946538587963871e-02 1.797235844995701826e-01
-3.347107265937499051e+03 -3.437071272700785163e-01 3.647453622997098854e-02 3.730578691733084373e-02 1.787480333086875206e-01
-3.346064878124999723e+03 -3.424053448504484898e-01 3.622670485236897941e-02 3.708079730722921991e-02 1.778336107143052847e-01
-3.345022490312499485e+03 -3.413147789679273902e-01 3.596605788619501587e-02 3.684342451240220362e-02 1.769408475373527578e-01
-3.343980102500000157e+03 -3.402777649285395611e-01 3.568973987739006842e-02 3.659013374246451733e-02 1.760220166891907634e-01
-3.342937714687500375e+03 -3.391168403528393438e-01 3.539447325726077787e-02 3.631662020747265102e-02 1.750228680347288845e-01
-3.341895326874999682e+03 -3.377369310487132736e-01 3.507453407934422313e-02 3.601647924109158128e-02 1.739042321897431020e-01
-3.340852939062499900e+03 -3.360847644454101890e-01 3.473319207392379371e-02 3.569237132689181274e-02 1.726600316031619287e-01
-3.339810551250000117e+03 -3.340690440994807386e-01 3.437967769347578806e-02 3.535282720625949893e-02 1.712894064292603824e-01
-3.338768163437499879e+03 -3.315938722808260408e-01 3.401284948800605695e-02 3.499656174603377190e-02 1.697651967563797437e-01
-3.337725775625000097e+03 -3.286346981423751146e-01 3.362509531608302155e-02 3.461601956670357083e-02 1.680622817274793346e-01
-3.336683387812499404e+03 -3.251820415132516962e-01 3.320712538625156252e-02 3.420192917632932511e-02 1.661550806997663665e-01
-3.335640999999999622e+03 -3.211696838328756964e-01 3.275389599429867626e-02 3.374922555234324134e-02 1.640143114457264240e-01
-3.334598612187499839e+03 -3.165979508586836966e-01 3.227012794576347016e-02 3.326297974895100346e-02 1.616523533041171190e-01
-3.333556224375000056e+03 -3.115016573221915386e-01 3.176435124627111778e-02 3.275186342828331071e-02 1.590994818111102216e-01
-3.332513836562500273e+03 -3.058869439471999518e-01 3.124405272671934575e-02 3.222310112542449423e-02 1.563755858404534960e-01
-3.331471448749999126e+03 -2.998448844890063136e-01 3.071303772527583451e-02 3.168083426415967824e-02 1.535135445093807616e-01
-3.330429060937499344e+03 -2.934794943595762096e-01 3.017503498643864593e-02 3.112937358609764449e-02 1.505496466264259481e-01
-3.329386673124999561e+03 -2.869289138163602093e-01 2.963169859432798411e-02 3.057107405619013951e-02 1.475237389213024386e-01
-3.328344285312499778e+03 -2.803367843169412010e-01 2.908511755909695684e-02 3.000894326182547422e-02 1.444784463028905841e-01
-3.327301897499999995e+03 -2.737852198707556584e-01 2.854390731699837230e-02 2.945209659798478027e-02 1.414566531176254527e-01
-3.326259509687499758e+03 -2.673657396598047020e-01 2.801895356979635515e-02 2.891137070475440288e-02 1.385085059668458296e-01
-3.325217121874999975e+03 -2.611329894339865509e-01 2.751951648150544050e-02 2.839570922568531927e-02 1.356704416660137746e-01
-3.324174734062499283e+03 -2.551636092292876024e-01 2.705348643991577900e-02 2.791263818341459604e-02 1.329809322153233109e-01
-3.323132346249999500e+03 -2.495249564570981848e-01 2.662761287165930565e-02 2.746868742651122075e-02 1.304734698100483148e-01
-3.322089958437499718e+03 -2.442541293853736639e-01 2.624202820993939977e-02 2.706406906035674007e-02 1.281578228010453457e-01
-3.321047570624999480e+03 -2.393662345376405542e-01 2.589182128704063668e-02 2.669454543445583597e-02 1.260264632409743291e-01
-3.320005182812499243e+03 -2.348691805678191358e-01 2.557247698192715094e-02 2.635663172656999703e-02 1.240715496261643735e-01
-3.318962794999999460e+03 -2.308309648209720399e-01 2.528299248030423108e-02 2.604939365707961349e-02 1.223077621435977036e-01
-3.317920407187499677e+03 -2.272933012030829425e-01 2.501752553147688907e-02 2.576682591047088286e-02 1.207307489104481879e-01
-3.316878019375000349e+03 -2.242455311262087359e-01 2.476688401264469375e-02 2.549982759422249334e-02 1.193149805795992446e-01
-3.315835631562499657e+03 -2.216358787905174099e-01 2.452743826623974763e-02 2.524432563544497243e-02 1.180377424423454391e-01
-3.314793243749999874e+03 -2.193760705520706455e-01 2.430008828316144662e-02 2.500082483887464124e-02 1.168785388158181671e-01
-3.313750855937500091e+03 -2.174215478731350015e-01 2.408320092822625186e-02 2.476769981305554369e-02 1.158220984733009801e-01
-3.312708468124999854e+03 -2.157148196925264272e-01 2.387288753795701116e-02 2.454106367296274294e-02 1.148442526896594068e-01
-3.311666080312500071e+03 -2.141613420239379117e-01 2.366986738864955767e-02 2.432158160495304783e-02 1.139229609206045823e-01
-3.310623692499999834e+03 -2.126959706860010457e-01 2.347562205010302744e-02 2.411061732555275228e-02 1.130453873689156175e-01
-3.309581304687499596e+03 -2.112824601816719883e-01 2.329270003671075201e-02 2.391065397193791256e-02 1.122087013116042642e-01
-3.308538916875000268e+03 -2.099051188409000734e-01 2.312008372944060475e-02 2.372078948066322010e-02 1.114065783308698931e-01
-3.307496529062499576e+03 -2.085039017020510754e-01 2.295292443998116216e-02 2.353639717853792113e-02 1.106121193833231459e-01
-3.306454141249999793e+03 -2.069653008840374175e-01 2.278814914036871725e-02 2.335397424438670488e-02 1.097885050176470451e-01
-3.305411753437499556e+03 -2.052385514713560566e-01 2.262697075160405302e-02 2.317463279629131817e-02 1.089258657345200387e-01
-3.304369365624999773e+03 -2.033267078826428986e-01 2.246984691220029265e-02 2.299948273701751464e-02 1.080270364985516374e-01
-3.303326977812499536e+03 -2.012624533010897165e-01 2.231575837451155175e-02 2.282821360723682677e-02 1.070986865961642692e-01
-3.302284590000000208e+03 -1.990709315941451840e-01 2.216488551196900414e-02 2.266165168238875802e-02 1.061485000615158547e-01
-3.301242202187499515e+03 -1.967087402486637215e-01 2.201738926280034231e-02 2.249970930781649767e-02 1.051656187368560924e-01
-3.300199814374999278e+03 -1.941390249179049399e-01 2.187282479229863200e-02 2.234178242505593937e-02 1.041394426285761621e-01
-3.299157426562499495e+03 -1.913325904405773770e-01 2.173078420599361404e-02 2.218740853426145673e-02 1.030615367089164486e-01
-3.298115038749999712e+03 -1.882839713256422298e-01 2.159268602885270824e-02 2.203790612900338730e-02 1.019339320109542146e-01
-3.297072650937499930e+03 -1.850282116412105271e-01 2.145824292781000134e-02 2.189316801723989458e-02 1.007649733330517605e-01
-3.296030263124999692e+03 -1.816152885725416666e-01 2.132706094972569924e-02 2.175265325584963688e-02 9.956602873569300738e-02
-3.294987875312499000e+03 -1.781210485398879162e-01 2.119856156543154652e-02 2.161578202549954350e-02 9.835471286514857470e-02
-3.293945487499999672e+03 -1.746021373209244720e-01 2.106903802683009197e-02 2.147869865306992199e-02 9.713578502244797630e-02
-3.292903099687499889e+03 -1.710934978405768137e-01 2.093593041185189477e-02 2.133903928714024623e-02 9.591190542735256175e-02
-3.291860711874999652e+03 -1.676571090788730178e-01 2.079890404198915521e-02 2.119697306600635406e-02 9.469852806931722267e-02
-3.290818324062500324e+03 -1.643313607807509735e-01 2.065711832234915640e-02 2.105127338652569916e-02 9.350265345701963549e-02
-3.289775936249999177e+03 -1.611283473459309834e-01 2.050942998762269806e-02 2.090059685868022807e-02 9.232417959730068735e-02
-3.288733548437499394e+03 -1.580284383187394726e-01 2.035681026289087175e-02 2.074548303821544676e-02 9.115998962915144999e-02
-3.287691160624999611e+03 -1.550162293110409206e-01 2.020134374409039354e-02 2.058729627538954596e-02 9.001040408740260124e-02
-3.286648772812499828e+03 -1.520819459717561717e-01 2.004682104665769793e-02 2.042962897324245367e-02 8.888216221680111939e-02
-3.285606385000000046e+03 -1.492314776668874909e-01 1.989805752795783048e-02 2.027760529534260517e-02 8.778921975730286098e-02
-3.284563997187499808e+03 -1.465300393146231894e-01 1.975627350074022834e-02 2.013295915213778042e-02 8.675174564152925150e-02
-3.283521609374999116e+03 -1.440135481740923429e-01 1.962018951328315525e-02 1.999476711637457327e-02 8.577607252970520513e-02
-3.282479221562499788e+03 -1.416744139684515957e-01 1.948992666469665652e-02 1.986343149486577073e-02 8.486099327308344042e-02
-3.281436833749999550e+03 -1.395158435010375175e-01 1.936534203415550201e-02 1.973850997041767807e-02 8.400653237536007123e-02
-3.280394445937500222e+03 -1.375348452484047024e-01 1.924361457561247699e-02 1.961654884349225969e-02 8.320398973395706776e-02
-3.279352058124999076e+03 -1.357053002403708630e-01 1.912236801888913054e-02 1.949475074632190524e-02 8.244026419279981699e-02
-3.278309670312499748e+03 -1.339974750070104803e-01 1.899856789938461285e-02 1.937009382925515555e-02 8.170031443882952438e-02
-3.277267282499999510e+03 -1.323850749756654566e-01 1.887218218291437932e-02 1.924281044586915318e-02 8.097782597021641049e-02
-3.276224894687499727e+03 -1.308452862096092240e-01 1.874334551391785772e-02 1.911315028405988214e-02 8.026756428071463167e-02
-3.275182506874999490e+03 -1.293696493057852059e-01 1.860965538699454330e-02 1.897922911791455336e-02 7.956213068348683137e-02
-3.274140119062499252e+03 -1.279746847305651414e-01 1.846918505501536634e-02 1.883941137422295853e-02 7.886127291497556369e-02
-3.273097731249999470e+03 -1.266440155082708963e-01 1.832003806303542787e-02 1.869156158981070265e-02 7.815579585391302375e-02
-3.272055343437499687e+03 -1.253668741417185983e-01 1.816168870603031282e-02 1.853506494526568557e-02 7.744155324745688462e-02
-3.271012955624999904e+03 -1.241634652065597005e-01 1.799383434488971076e-02 1.836945276111604311e-02 7.672263167080771440e-02
-3.269970567812499667e+03 -1.230431390289645766e-01 1.781776608308112755e-02 1.819564031751354574e-02 7.600407680772647279e-02
-3.268928179999999884e+03 -1.219968925457192432e-01 1.763296670346328060e-02 1.801278098645044470e-02 7.528186635428507634e-02
-3.267885792187499192e+03 -1.209730347485697965e-01 1.743755860356024229e-02 1.781915208716899901e-02 7.453853385676961762e-02
-3.266843404374999864e+03 -1.199533508133567850e-01 1.723179538529318391e-02 1.761504454194131111e-02 7.377018806273775986e-02
-3.265801016562499626e+03 -1.189767852290553041e-01 1.701720128604895799e-02 1.740169426104480957e-02 7.299001962536025290e-02
-3.264758628750000298e+03 -1.180438632770602486e-01 1.679272772456370105e-02 1.717771712322055389e-02 7.219506450156465416e-02
-3.263716240937499606e+03 -1.171209402174656633e-01 1.655926045533884575e-02 1.694363222600726859e-02 7.137856225685157430e-02
-3.262673853124999368e+03 -1.161706075754651013e-01 1.632033771234992631e-02 1.670278935050032235e-02 7.053968973035959489e-02
-3.261631465312499586e+03 -1.151754616137742049e-01 1.607762204634620787e-02 1.645695151699600942e-02 6.967837130162968240e-02
-3.260589077499999803e+03 -1.141466861658839704e-01 1.583140733003209066e-02 1.620664472887091076e-02 6.879848089856660520e-02
-3.259546689687500020e+03 -1.130933694958869418e-01 1.558067380145553189e-02 1.595090356191292136e-02 6.789982983002251782e-02
-3.258504301874999783e+03 -1.120135431001099413e-01 1.532483234961984526e-02 1.568915871065250378e-02 6.698047846986612819e-02
-3.257461914062499545e+03 -1.109030209828157365e-01 1.506264539746977361e-02 1.542037231334713633e-02 6.603656340358884935e-02
-3.256419526250000217e+03 -1.097366423444199462e-01 1.479528204559500681e-02 1.514573787707281828e-02 6.506471793741834542e-02
-3.255377138437499525e+03 -1.084914671345236364e-01 1.452698337283148122e-02 1.486945799200652812e-02 6.406972444220219998e-02
-3.254334750624999742e+03 -1.071703480773728290e-01 1.426176332969550375e-02 1.459548113267828545e-02 6.306224197438017876e-02
-3.253292362812499505e+03 -1.057770262832367775e-01 1.400074823773276786e-02 1.432494794756786899e-02 6.204604694867353609e-02
-3.252249974999999722e+03 -1.043074648535062543e-01 1.374505410538381413e-02 1.405915763794591579e-02 6.102317368292904665e-02
-3.251207587187499030e+03 -1.027723748932007908e-01 1.349756216165725990e-02 1.380126098655226445e-02 6.000389865630804953e-02
-3.250165199374999702e+03 -1.012032868756551213e-01 1.326054854070428911e-02 1.355383119013273824e-02 5.900225751146229158e-02
-3.249122811562499464e+03 -9.960954300029996322e-02 1.303724030529828694e-02 1.332014291263770335e-02 5.802873321926335648e-02
-3.248080423749999227e+03 -9.799785913085919120e-02 1.283099512952659386e-02 1.310360959584389376e-02 5.709348687563607638e-02
-3.247038035937499899e+03 -9.639493147159279574e-02 1.264388271781727649e-02 1.290664969520346518e-02 5.620889596073380678e-02
-3.245995648124999661e+03 -9.482967728765856474e-02 1.247550653312411856e-02 1.272906843995327310e-02 5.538152266584197431e-02
-3.244953260312500333e+03 -9.330971447932269458e-02 1.232317863819054442e-02 1.256822950869154222e-02 5.460663510827262757e-02
-3.243910872499999641e+03 -9.181265588773575292e-02 1.218502438340712986e-02 1.242257235582370535e-02 5.387436466884784614e-02
-3.242868484687499404e+03 -9.032869079703549631e-02 1.205921296112177042e-02 1.229047730660676879e-02 5.317796752146576600e-02
-3.241826096874999621e+03 -8.888946682058831983e-02 1.194229834301249044e-02 1.216850619539408540e-02 5.251679406721426052e-02
-3.240783709062499838e+03 -8.751959433266298660e-02 1.183192167913679933e-02 1.205469153440757481e-02 5.189168688840556376e-02
-3.239741321249999146e+03 -8.621187301432477190e-02 1.172842441579714269e-02 1.194966902615029851e-02 5.130210678745940334e-02
-3.238698933437499818e+03 -8.496152371609795584e-02 1.163329797711784401e-02 1.185473811123829990e-02 5.075030961073495606e-02
-3.237656545624999126e+03 -8.377937542811533800e-02 1.154813095653430335e-02 1.177128737163071238e-02 5.024270542236138060e-02
-3.236614157812499343e+03 -8.266748037511184588e-02 1.147123120739687585e-02 1.169749321725081261e-02 4.977539356076056409e-02
-3.235571769999999560e+03 -8.161382900448384270e-02 1.140059862268601176e-02 1.163122236878902718e-02 4.934016677337445256e-02
-3.234529382187499778e+03 -8.060579915601791268e-02 1.133667983282282167e-02 1.157235888775080129e-02 4.893417304675498625e-02
-3.233486994374999995e+03 -7.962427997152404791e-02 1.127843216516427952e-02 1.151906561409186437e-02 4.854887796930217048e-02
-3.232444606562499757e+03 -7.865781737590674116e-02 1.122630187730743953e-02 1.147128023678855094e-02 4.818179811723120876e-02
-3.231402218749999520e+03 -7.770316477921063170e-02 1.117994165642651437e-02 1.142828758585390930e-02 4.783072828674754529e-02
-3.230359830937499737e+03 -7.674069217775487950e-02 1.113710682048378066e-02 1.138731444600043878e-02 4.748437507574011091e-02
-3.229317443124999500e+03 -7.575038196779584898e-02 1.109604283210167790e-02 1.134642857603255367e-02 4.713306962182112897e-02
-3.228275055312500172e+03 -7.472501656646948764e-02 1.105497028849583389e-02 1.130389143816735477e-02 4.677060736990130974e-02
-3.227232667499999479e+03 -7.369137263660349713e-02 1.101238817602199355e-02 1.125815616781965234e-02 4.639990090301358838e-02
-3.226190279687499697e+03 -7.267141826692681550e-02 1.096580763373283633e-02 1.120687180498108199e-02 4.602044480710388435e-02
-3.225147891874999914e+03 -7.165971460039716190e-02 1.091345879663356902e-02 1.114844898563820130e-02 4.562670292977644149e-02
-3.224105504062500131e+03 -7.064864059055307732e-02 1.085545358803986435e-02 1.108342358324248579e-02 4.521763947075106704e-02
-3.223063116249999894e+03 -6.963855387458797730e-02 1.079223964678046460e-02 1.101274851742904161e-02 4.479517846288219585e-02
-3.222020728437500111e+03 -6.864849459190436320e-02 1.072364082892094013e-02 1.093658740282079170e-02 4.436414577128366954e-02
-3.220978340624999873e+03 -6.767931854260617053e-02 1.064950718191893728e-02 1.085486665487874272e-02 4.392448950664840090e-02
-3.219935952812499636e+03 -6.672289269288096680e-02 1.056985211460802210e-02 1.076776246143236297e-02 4.347442928260326217e-02
-3.218893564999999853e+03 -6.578731433766067671e-02 1.048414559637792995e-02 1.067532166355466064e-02 4.301549164143575466e-02
-3.217851177187500070e+03 -6.488279969484486709e-02 1.039182377605270963e-02 1.057752029763537466e-02 4.254959886300807570e-02
-3.216808789375000288e+03 -6.401539667601743866e-02 1.029473109533672950e-02 1.047652104371328899e-02 4.208333254861919281e-02
-3.215766401562499141e+03 -6.320012190447832356e-02 1.019610599513613193e-02 1.037593286725606995e-02 4.162908740904549404e-02
-3.214724013749999813e+03 -6.243896694578033452e-02 1.009721950634460443e-02 1.027743408673615841e-02 4.119111812331972128e-02
-3.213681625937499575e+03 -6.171121633806853773e-02 9.997807132848614969e-03 1.018100318791523295e-02 4.076390088182944849e-02
-3.212639238125000247e+03 -6.099368025770200014e-02 9.898448024950079124e-03 1.008737224074480326e-02 4.034327155331477593e-02
-3.211596850312500010e+03 -6.027739525862585435e-02 9.799388133378323165e-03 9.996701938553391453e-03 3.992747153846207958e-02
-3.210554462499999318e+03 -5.956221710689078158e-02 9.700294993680054836e-03 9.908399756752573825e-03 3.951526535036192778e-02
-3.209512074687499535e+03 -5.882822215467173321e-02 9.602908373483523899e-03 9.824113610508791727e-03 3.910586498157739288e-02
-3.208469686874999752e+03 -5.806572248522441637e-02 9.507355982356647736e-03 9.743698733604208920e-03 3.869676915291795499e-02
-3.207427299062499515e+03 -5.728391790606332523e-02 9.411078262924643667e-03 9.664207882744812322e-03 3.828334235266115521e-02
-3.206384911250000187e+03 -5.647817664643918489e-02 9.313084729144919041e-03 9.584003891138087594e-03 3.786102891980064333e-02
-3.205342523437499040e+03 -5.564336029249278281e-02 9.214833891200870444e-03 9.503717925155176494e-03 3.743101283643410215e-02
-3.204300135624999257e+03 -5.478498585472890703e-02 9.118399590420156464e-03 9.424926678572573269e-03 3.699916170737052590e-02
-3.203257747812499474e+03 -5.392257626240904572e-02 9.025449901384182197e-03 9.348879335146463576e-03 3.657395955798646570e-02
-3.202215359999999691e+03 -5.308190914552175788e-02 8.937775228599583940e-03 9.277052629438549067e-03 3.616591718245708298e-02
-3.201172972187500363e+03 -5.226944654071248586e-02 8.855929133099934084e-03 9.209615124560173796e-03 3.577749755058299425e-02
-3.200130584374999671e+03 -5.148196983868723320e-02 8.779703785365156402e-03 9.146014609180916702e-03 3.540688477456446770e-02
-3.199088196562499434e+03 -5.073448210959165261e-02 8.708646470027307449e-03 9.085477335202823621e-03 3.505626338331320480e-02
-3.198045808749999651e+03 -5.003491689082807670e-02 8.641637243386245809e-03 9.026526398113403349e-03 3.472432215494257457e-02
-3.197003420937499868e+03 -4.936936052965459898e-02 8.577195224045217406e-03 8.967503380031173130e-03 3.440361080194896670e-02
-3.195961033125000085e+03 -4.873643905262345366e-02 8.515187412453424295e-03 8.908045687107532182e-03 3.409312660426416786e-02
-3.194918645312499848e+03 -4.813752182181310624e-02 8.455576026868312500e-03 8.847700229214208387e-03 3.379253160213922108e-02
-3.193876257499999156e+03 -4.757426818359806325e-02 8.397493185160302687e-03 8.785623988208351304e-03 3.350010832887036910e-02
-3.192833869687499828e+03 -4.705305977444775023e-02 8.340765344916662924e-03 8.722112742072912414e-03 3.321769104709702825e-02
-3.191791481874999590e+03 -4.657450833332706097e-02 8.284234861377050979e-03 8.656466807099255298e-03 3.294318764506154462e-02
-3.190749094062499807e+03 -4.613576769295782420e-02 8.226671444299397257e-03 8.588000725626963178e-03 3.267357824273942057e-02
-3.189706706249999570e+03 -4.573400530202022252e-02 8.167242378947512163e-03 8.516688993729423091e-03 3.240721154554848660e-02
-3.188664318437499787e+03 -4.536467506883077455e-02 8.105020714606463519e-03 8.442365724642150390e-03 3.214170460551104419e-02
-3.187621930624999095e+03 -4.502046900537510360e-02 8.041165384840631009e-03 8.366506497333515632e-03 3.187856612446746812e-02
-3.186579542812499767e+03 -4.470150052595557588e-02 7.977088916459686152e-03 8.290684237378817545e-03 3.162158282811669552e-02
-3.185537154999999530e+03 -4.441294887659950202e-02 7.913424119798655870e-03 8.215876156308489150e-03 3.137412580317709698e-02
-3.184494767187499747e+03 -4.415209469965329647e-02 7.849978303536852414e-03 8.142331489478965220e-03 3.113565542497236105e-02
-3.183452379374999509e+03 -4.391608414063433857e-02 7.786192478839141888e-03 8.069530245296500232e-03 3.090411221649017742e-02
-3.182409991562499272e+03 -4.370721111078679222e-02 7.720477503464925027e-03 7.995919996029809615e-03 3.067615183091653569e-02
-3.181367603749999489e+03 -4.352272134113081142e-02 7.651333800242172620e-03 7.919987278242111503e-03 3.044731345767777778e-02
-3.180325215937499706e+03 -4.335550188484416090e-02 7.579045221911083659e-03 7.842156351334795758e-03 3.021671788025687144e-02
-3.179282828124999469e+03 -4.319935875552059074e-02 7.503219361905570824e-03 7.762595511201453302e-03 2.998262113679751178e-02
-3.178240440312499686e+03 -4.304554480767476543e-02 7.423819957413005551e-03 7.681219676043595651e-03 2.974266504752685197e-02
-3.177198052499999903e+03 -4.288557323589606979e-02 7.341584643206576499e-03 7.598180166518717603e-03 2.949573073810488749e-02
-3.176155664687499211e+03 -4.272075643198262190e-02 7.256249261810789400e-03 7.512587494330310450e-03 2.924060249045270024e-02
-3.175113276874999883e+03 -4.255443918338736031e-02 7.165685054507540605e-03 7.421962548083769172e-03 2.897230311261147009e-02
-3.174070889062499646e+03 -4.239025841285471580e-02 7.068967965006036670e-03 7.325329282260948337e-03 2.868936286171226008e-02
-3.173028501249999863e+03 -4.222869979096099957e-02 6.967390879680787803e-03 7.223895373200570416e-03 2.839501547330061659e-02
-3.171986113437500080e+03 -4.207082359122855247e-02 6.862506061335355186e-03 7.119023119424399554e-03 2.809313931140583129e-02
-3.170943725625000297e+03 -4.192271349689943860e-02 6.755860440289426262e-03 7.012244823880485478e-03 2.778911010917218399e-02
-3.169901337812499605e+03 -4.178208955943001068e-02 6.648935235531917669e-03 6.905218922866472771e-03 2.748630885687467634e-02
-3.168858949999999822e+03 -4.163983873051058104e-02 6.541981365442211746e-03 6.798350626293733767e-03 2.718329097738981723e-02
-3.167816562187499585e+03 -4.149182563086020042e-02 6.435752876843999631e-03 6.692530000309091648e-03 2.688109488388497684e-02
-3.166774174374999802e+03 -4.133952494590879129e-02 6.331802304439953372e-03 6.589416900876140029e-03 2.658412442154675995e-02
-3.165731786562500019e+03 -4.119147443344252368e-02 6.230973294366120782e-03 6.490072418841363010e-03 2.629694234408952100e-02
-3.164689398750000237e+03 -4.104865829692372348e-02 6.133693836268325379e-03 6.395083752154960902e-03 2.602109128805800420e-02
-3.163647010937499090e+03 -4.090168044528429137e-02 6.040573966369679193e-03 6.304760125976545566e-03 2.575530889009504734e-02
-3.162604623124999762e+03 -4.074262009693040143e-02 5.952727680867151393e-03 6.219609754775464426e-03 2.549953202525630930e-02
-3.161562235312499524e+03 -4.055694202366054435e-02 5.870442291453909639e-03 6.139373481121705028e-03 2.525005247568164884e-02
-3.160519847500000196e+03 -4.032976628192341817e-02 5.794390729842298533e-03 6.064623485284303082e-03 2.500467034146417258e-02
-3.159477459687499959e+03 -4.005883637415351417e-02 5.726002385135909277e-03 5.996999440335429830e-03 2.476668955148476903e-02
-3.158435071874999267e+03 -3.974272853462965799e-02 5.666024837811481189e-03 5.937334512515384140e-03 2.453774221529510247e-02
-3.157392684062499484e+03 -3.938171661082973118e-02 5.614498195404198783e-03 5.885651976535516937e-03 2.431797355724693577e-02
-3.156350296249999701e+03 -3.898304548910109385e-02 5.571368922507301605e-03 5.841788964207506041e-03 2.410891576533241709e-02
-3.155307908437499918e+03 -3.855035428311158474e-02 5.536841017570038118e-03 5.805698992256018431e-03 2.391163876964341045e-02
-3.154265520625000136e+03 -3.809768652574116454e-02 5.510703364210918845e-03 5.777169639105289925e-03 2.372914239538811976e-02
-3.153223132812499443e+03 -3.763586350549757986e-02 5.492531343966048502e-03 5.755759789296807649e-03 2.356306139850668571e-02
-3.152180744999999206e+03 -3.716563833967176378e-02 5.481314123109098588e-03 5.740231251527371133e-03 2.341073614507240691e-02
-3.151138357187499878e+03 -3.669143874570406777e-02 5.476130842190788522e-03 5.729585985338542242e-03 2.327086812240863195e-02
-3.150095969374999640e+03 -3.621370807593699698e-02 5.476851095820791000e-03 5.723583821423844711e-03 2.314308726589693610e-02
-3.149053581562500312e+03 -3.573283249401990741e-02 5.482064575912319604e-03 5.720834862927937602e-03 2.302399363609939492e-02
-3.148011193749999165e+03 -3.525606573086481621e-02 5.489618347413655064e-03 5.719639479481783591e-03 2.291066966868362045e-02
-3.146968805937499383e+03 -3.479101488817596538e-02 5.496916347423673292e-03 5.718088936975850717e-03 2.279951000813396425e-02
-3.145926418124999600e+03 -3.433518565357787655e-02 5.501638136954012902e-03 5.714298889347177966e-03 2.268470387660816850e-02
-3.144884030312499817e+03 -3.388798109147453386e-02 5.502279484751203265e-03 5.706891253106494491e-03 2.256251910136470445e-02
-3.143841642500000034e+03 -3.346054666290528001e-02 5.497951981459541296e-03 5.695180364149402680e-03 2.243382259788119504e-02
-3.142799254687499797e+03 -3.306034964736687121e-02 5.488061325237202429e-03 5.678882106597134445e-03 2.229944419709651432e-02
-3.141756866874999105e+03 -3.268414642126948877e-02 5.473206678992709705e-03 5.658798227906419037e-03 2.216035324145122776e-02
-3.140714479062499777e+03 -3.233656102303472668e-02 5.453920005164957126e-03 5.635894658585939923e-03 2.201965614993343229e-02
-3.139672091249999539e+03 -3.202391126676901872e-02 5.429739244979837898e-03 5.610085338649949127e-03 2.187831793532767771e-02
-3.138629703437499757e+03 -3.174898404663979018e-02 5.401002157567057725e-03 5.581608746710981298e-03 2.173774290544031734e-02
-3.137587315624999519e+03 -3.150978879977217595e-02 5.367987082459793613e-03 5.550677033626279233e-03 2.159803297005675332e-02
-3.136544927812499282e+03 -3.130037985770194736e-02 5.329952079149795005e-03 5.516825350137120193e-03 2.145623118659413520e-02
-3.135502539999999044e+03 -3.111272623012266772e-02 5.286237637520613611e-03 5.479748639106444413e-03 2.130917206563404109e-02
-3.134460152187499716e+03 -3.092969329520130206e-02 5.237038212530270576e-03 5.439627414493248582e-03 2.115301556327191940e-02
-3.133417764374999479e+03 -3.073700387204493512e-02 5.183172530901183038e-03 5.396933859007770756e-03 2.098572980456699794e-02
-3.132375376562499696e+03 -3.053372689159811193e-02 5.126339668421589502e-03 5.352958951362426880e-03 2.081075097614984784e-02
-3.131332988749999913e+03 -3.032161754872610485e-02 5.067935601166192322e-03 5.308771747966451252e-03 2.063154761504733953e-02
-3.130290600937499221e+03 -3.009269250790204756e-02 5.008280438199800601e-03 5.264228349934368077e-03 2.044625690636685256e-02
-3.129248213124999893e+03 -2.983711547062839822e-02 4.947890281024516085e-03 5.219043751303517262e-03 2.025256309248189834e-02
-3.128205825312499655e+03 -2.955273278670531717e-02 4.888167772120349981e-03 5.173863218702169989e-03 2.005235952926315637e-02
-3.127163437499999873e+03 -2.923712196619298459e-02 4.829462702361537497e-03 5.128431031788622217e-03 1.984505485285423254e-02
-3.126121049687499635e+03 -2.889023000867872726e-02 4.772515816978282512e-03 5.083038713341151565e-03 1.963185196993132153e-02
-3.125078661875000307e+03 -2.851581428805581922e-02 4.718936996380321963e-03 5.038978958102551670e-03 1.941727104045492397e-02
-3.124036274062499160e+03 -2.811993961456022567e-02 4.669716255555696367e-03 4.997212516776975387e-03 1.920526998916066361e-02
-3.122993886249999832e+03 -2.771494874807433131e-02 4.625175817789080844e-03 4.958320996149667530e-03 1.900012370433817877e-02
-3.121951498437499595e+03 -2.731133928602376415e-02 4.585172534180399773e-03 4.922245141011951687e-03 1.880423140934708165e-02
-3.120909110624999812e+03 -2.691975767045037132e-02 4.549648606367875069e-03 4.888834695786282644e-03 1.861999357384109752e-02
-3.119866722812499575e+03 -2.655022665424212891e-02 4.518039072351605345e-03 4.857525995142490671e-03 1.844851870088140555e-02
-3.118824335000000247e+03 -2.620504821573767587e-02 4.488867738287345872e-03 4.826866459406937808e-03 1.828672835721551621e-02
-3.117781947187499554e+03 -2.588497905473866392e-02 4.461043857258182449e-03 4.795714977285214092e-03 1.813201464618524952e-02
-3.116739559374999772e+03 -2.559064172102596540e-02 4.433861569135131263e-03 4.763355751801897145e-03 1.798275524362213940e-02
-3.115697171562499534e+03 -2.532524281261171878e-02 4.406410964601860554e-03 4.729317679940377682e-03 1.783810239008164211e-02
-3.114654783749999751e+03 -2.509550052011327859e-02 4.378252852689938635e-03 4.693881183506310416e-03 1.769966519138155628e-02
-3.113612395937499969e+03 -2.489745662945546181e-02 4.349164596640921546e-03 4.657227447363005042e-03 1.756646370116990777e-02
-3.112570008124999731e+03 -2.472066659454266735e-02 4.318577681298156438e-03 4.619092989193478854e-03 1.743488326523714993e-02
-3.111527620312499039e+03 -2.455977184906001434e-02 4.286337954597835113e-03 4.579555958632392128e-03 1.730352047568994509e-02
-3.110485232499999711e+03 -2.441140835727251615e-02 4.252557846054112745e-03 4.538936405846121826e-03 1.717210458964135017e-02
-3.109442844687499473e+03 -2.426942428909078381e-02 4.216971117940160156e-03 4.497141619742529503e-03 1.703866935424373785e-02
-3.108400456875000145e+03 -2.412792770108157514e-02 4.179905148894149866e-03 4.454609528501967015e-03 1.690270887190298277e-02
-3.107358069062500363e+03 -2.398174764658172337e-02 4.142560088542992375e-03 4.412346441957352809e-03 1.676564945676419296e-02
-3.106315681249999216e+03 -2.382631472732120448e-02 4.105845880047273230e-03 4.370991357092537249e-03 1.662823392126114297e-02
-3.105273293437499888e+03 -2.366096348750008904e-02 4.069779796250233214e-03 4.330765406085485859e-03 1.649062671661378349e-02
-3.104230905624999650e+03 -2.348037460304524052e-02 4.034579086092174999e-03 4.292013945099092641e-03 1.635221534370041863e-02
-3.103188517812499867e+03 -2.327436054568153903e-02 4.000535543987933200e-03 4.255098206942471532e-03 1.621126711740280418e-02
-3.102146130000000085e+03 -2.303788706188798080e-02 3.967562288637622482e-03 4.219993215170741475e-03 1.606638716875384218e-02
-3.101103742187499392e+03 -2.277248582012708633e-02 3.935122294623491501e-03 4.186009235641478636e-03 1.591640165905929688e-02
-3.100061354374999155e+03 -2.247565801288167742e-02 3.902566202005949836e-03 4.152105010046715748e-03 1.575850432620660990e-02
-3.099018966562499827e+03 -2.214817701823294099e-02 3.869256239886862282e-03 4.117330120316630565e-03 1.559085250934578136e-02
-3.097976578749999589e+03 -2.179293336429520903e-02 3.835102546992180672e-03 4.081473122845544893e-03 1.541377596103538083e-02
-3.096934190937500261e+03 -2.141201525048501766e-02 3.800920620502589581e-03 4.045248538972099142e-03 1.522969531702636145e-02
-3.095891803125000024e+03 -2.101148268395845037e-02 3.768138421664624961e-03 4.009963940239659637e-03 1.504353310771737624e-02
-3.094849415312499332e+03 -2.059438649411377345e-02 3.738247369881748591e-03 3.976862181949425423e-03 1.485943283058969826e-02
-3.093807027499999549e+03 -2.017034269517022776e-02 3.712403057928968884e-03 3.946916735171688249e-03 1.468244257066280214e-02
-3.092764639687499766e+03 -1.975237556352459414e-02 3.690598181430471136e-03 3.920255773987851335e-03 1.451600926866858723e-02
-3.091722251874999529e+03 -1.934418835182075830e-02 3.671562641454645219e-03 3.895956442315346574e-03 1.435837995768731931e-02
-3.090679864062500201e+03 -1.894797989500071611e-02 3.654453059970373500e-03 3.873413550333578651e-03 1.420833599040486304e-02
-3.089637476249999054e+03 -1.857290353185067633e-02 3.639184327868914912e-03 3.852539334611305988e-03 1.406796136852075767e-02
-3.088595088437499271e+03 -1.822629005762034862e-02 3.625273497767549438e-03 3.832948311380768476e-03 1.393802911957463600e-02
-3.087552700624999488e+03 -1.791628661940382686e-02 3.611541444765333300e-03 3.813736514137216604e-03 1.381802845744031609e-02
-3.086510312812499706e+03 -1.765508021150498721e-02 3.597203734552240854e-03 3.794474261195197352e-03 1.370956337938482317e-02
-3.085467925000000378e+03 -1.744612150788271004e-02 3.581401733433619942e-03 3.774613265948129417e-03 1.361179383393800943e-02
-3.084425537187499231e+03 -1.728100208338295696e-02 3.563865392721529603e-03 3.754046616140745227e-03 1.352216235884085363e-02
-3.083383149374999448e+03 -1.715164036018956839e-02 3.544754578985013799e-03 3.732902693317653904e-03 1.343899298342790538e-02
-3.082340761562499665e+03 -1.705343468743925756e-02 3.523968667769262347e-03 3.710848074526211689e-03 1.336054814629069817e-02
-3.081298373749999882e+03 -1.698200505668477980e-02 3.501667926612147663e-03 3.688079166590650052e-03 1.328617892875753013e-02
-3.080255985937500100e+03 -1.692980257939137589e-02 3.478629151628116322e-03 3.665635292146580352e-03 1.321630166625153285e-02
-3.079213598124999407e+03 -1.688865589471534590e-02 3.455443043262520619e-03 3.644153882054805733e-03 1.315040549571443521e-02
-3.078171210312499625e+03 -1.685789846942470360e-02 3.432394911756726612e-03 3.623915847768581586e-03 1.308902998138032452e-02
-3.077128822499999842e+03 -1.683529477571692884e-02 3.410027164089962474e-03 3.605520017093250939e-03 1.303304916694269719e-02
-3.076086434687499604e+03 -1.681263377573948350e-02 3.388813143228619571e-03 3.589342900747355750e-03 1.298144569489245378e-02
-3.075044046874999822e+03 -1.678372241056093339e-02 3.369229269240566534e-03 3.575582919706149672e-03 1.293346069760326934e-02
-3.074001659062499584e+03 -1.674200417280460526e-02 3.351167493227770206e-03 3.563874339780132277e-03 1.288681150292338672e-02
-3.072959271250000256e+03 -1.668544404505881151e-02 3.334385192161917061e-03 3.553694510111888097e-03 1.283998383874127534e-02
-3.071916883437499564e+03 -1.661779192668064870e-02 3.319303036713624772e-03 3.545001301267708578e-03 1.279431690237048565e-02
-3.070874495624999781e+03 -1.654247931712234804e-02 3.306025773015884572e-03 3.537852194139907459e-03 1.275086818978733542e-02
-3.069832107812499544e+03 -1.645834179608201414e-02 3.294200570232690226e-03 3.531909717812151475e-03 1.270848491034726538e-02
-3.068789719999999761e+03 -1.636627936494469693e-02 3.283272010992752989e-03 3.526505104035097902e-03 1.266584437741287081e-02
-3.067747332187499069e+03 -1.627468544440901013e-02 3.272686392234876000e-03 3.520971909988476409e-03 1.262351216204887945e-02
-3.066704944374999741e+03 -1.618761988729752049e-02 3.262361775388251083e-03 3.514983164199974534e-03 1.258195683600808745e-02
-3.065662556562499503e+03 -1.610356291691013297e-02 3.252057493212592767e-03 3.508007184649750403e-03 1.253978274968176043e-02
-3.064620168750000175e+03 -1.601833011645791699e-02 3.240913817076334323e-03 3.498827644703609002e-03 1.249328405223747857e-02
-3.063577780937499483e+03 -1.593222552932806180e-02 3.227727985009552335e-03 3.486310452969386669e-03 1.243962736223817346e-02
-3.062535393124999700e+03 -1.584791900315213678e-02 3.211841226359771206e-03 3.469892877873758524e-03 1.237797258965056893e-02
-3.061493005312500372e+03 -1.576444862265139607e-02 3.193162641348701401e-03 3.449539409775078183e-03 1.230792908182342001e-02
-3.060450617499999680e+03 -1.567726569980684020e-02 3.171847589319188709e-03 3.425636128978788719e-03 1.222906856450700283e-02
-3.059408229687500352e+03 -1.558559423839474267e-02 3.148083650581191221e-03 3.398525314535562423e-03 1.214188387013383913e-02
-3.058365841874999660e+03 -1.549503636904651406e-02 3.122129432471691234e-03 3.368632156104928339e-03 1.204866522949761543e-02
-3.057323454062499877e+03 -1.541295561699030682e-02 3.094044025274567816e-03 3.336202294178843963e-03 1.195167505744701084e-02
-3.056281066250000094e+03 -1.534481822080998627e-02 3.063607123024711387e-03 3.301190720179930736e-03 1.185198450573081951e-02
-3.055238678437499857e+03 -1.529142193540884709e-02 3.030355754685342198e-03 3.263268931544705247e-03 1.174882694097164823e-02
-3.054196290624999619e+03 -1.525420896512645966e-02 2.993942221609615078e-03 3.222260316782571757e-03 1.164193770902675028e-02
-3.053153902812499837e+03 -1.522855072449219582e-02 2.954833665151538041e-03 3.178963694201013442e-03 1.153179079333899355e-02
-3.052111514999999599e+03 -1.520756779102061182e-02 2.914224020317168935e-03 3.134737439644641726e-03 1.141987478482334867e-02
-3.051069127187499817e+03 -1.518976438176061067e-02 2.873014772741267799e-03 3.090400015737880708e-03 1.130794993104237978e-02
-3.050026739375000034e+03 -1.516986148346131935e-02 2.831395520672097023e-03 3.046135171939180070e-03 1.119515512828972784e-02
-3.048984351562499796e+03 -1.514074731952435617e-02 2.789405559299090558e-03 3.002057802678949165e-03 1.107990821437186343e-02
-3.047941963749999104e+03 -1.510282922285205789e-02 2.747468636408277511e-03 2.958782651683043979e-03 1.096364128354514536e-02
-3.046899575937499776e+03 -1.505388354762440296e-02 2.706328524438357357e-03 2.917083729387227268e-03 1.084769774065078712e-02
-3.045857188124999539e+03 -1.498680902471860935e-02 2.666607243498051241e-03 2.877277083697411114e-03 1.073141488263559991e-02
-3.044814800312500211e+03 -1.489892335295493059e-02 2.628903049870684547e-03 2.839460125896227285e-03 1.061490533911460359e-02
-3.043772412499999518e+03 -1.479217086343533397e-02 2.593208314700432005e-03 2.803446281562231666e-03 1.049838544601019996e-02
-3.042730024687499281e+03 -1.467011221420539725e-02 2.559299504654265547e-03 2.769080018949506179e-03 1.038228750542907926e-02
-3.041687636874999498e+03 -1.453921491727002725e-02 2.527438196251052642e-03 2.736628387078753662e-03 1.026889869371964449e-02
-3.040645249062499715e+03 -1.440528852957782303e-02 2.497935509349317237e-03 2.706479999753783148e-03 1.016056665040387420e-02
-3.039602861249999933e+03 -1.427206799915925473e-02 2.470933432033791365e-03 2.678757912202298433e-03 1.005855826180864290e-02
-3.038560473437500150e+03 -1.414284743605974393e-02 2.446689789479058671e-03 2.653725231050756226e-03 9.964353533117760453e-03
-3.037518085624999458e+03 -1.401880592531727990e-02 2.424958256083947078e-03 2.631046195556796183e-03 9.877506418543431990e-03
-3.036475697812499220e+03 -1.390011368798277011e-02 2.404997486677626448e-03 2.609920004592616600e-03 9.796122172799855143e-03
-3.035433309999999892e+03 -1.378878409971502628e-02 2.386443884254981548e-03 2.590176746725558147e-03 9.720071963744306848e-03
-3.034390922187499655e+03 -1.368343684891165299e-02 2.369146165031160538e-03 2.571784965869664333e-03 9.648800247092213789e-03
-3.033348534375000327e+03 -1.358087942730339115e-02 2.353272317871788789e-03 2.554932879243927441e-03 9.581953312705639852e-03
-3.032306146562499180e+03 -1.347823105353996090e-02 2.338699246553243172e-03 2.539543505754185502e-03 9.518564711202413126e-03
-3.031263758749999397e+03 -1.337386897801598647e-02 2.324681497257469892e-03 2.525019982053531252e-03 9.456573296583201810e-03
-3.030221370937499614e+03 -1.326647655604393239e-02 2.310954831582868584e-03 2.511083572460488193e-03 9.394967002027109979e-03
-3.029178983124999831e+03 -1.315300203231817462e-02 2.297674997562762413e-03 2.497891758256293171e-03 9.333370598496726692e-03
-3.028136595312500049e+03 -1.303222997547954544e-02 2.285037765342602840e-03 2.485604487117107700e-03 9.271917308436277566e-03
-3.027094207499999357e+03 -1.290069253011237073e-02 2.272809662204263413e-03 2.473606395380474176e-03 9.208611382191039460e-03
-3.026051819687499574e+03 -1.275585388432140706e-02 2.260267589113660464e-03 2.461137124449928621e-03 9.140955133622185452e-03
-3.025009431874999791e+03 -1.259888948781571344e-02 2.247229753805594227e-03 2.448204246845262378e-03 9.069057633400746943e-03
-3.023967044062499554e+03 -1.243099733696181874e-02 2.233891553885084934e-03 2.435037102838054184e-03 8.993756521699348971e-03
-3.022924656249999771e+03 -1.225042072541871960e-02 2.220597244505259724e-03 2.421894638003700608e-03 8.915350108880653462e-03
-3.021882268437499079e+03 -1.205896167270937083e-02 2.207382306255825308e-03 2.408708650739740595e-03 8.834233222600084562e-03
-3.020839880625000205e+03 -1.186206441878471553e-02 2.193711203787225474e-03 2.394949659220020535e-03 8.750443877214502536e-03
-3.019797492812499513e+03 -1.166436601012777775e-02 2.178824613180513521e-03 2.379672292027164814e-03 8.662985820729099048e-03
-3.018755104999999730e+03 -1.146607867513089324e-02 2.162393572497833729e-03 2.362557117706958268e-03 8.571103496890166221e-03
-3.017712717187500402e+03 -1.126555741620612408e-02 2.144513224819150077e-03 2.343802684967612009e-03 8.474767733150204846e-03
-3.016670329374999710e+03 -1.106538701700036931e-02 2.125361700536309174e-03 2.323434305367162635e-03 8.374857156146470194e-03
-3.015627941562499018e+03 -1.086829524250858270e-02 2.105596254269788761e-03 2.302128598229528488e-03 8.273727822108915483e-03
-3.014585553749999690e+03 -1.067537836945616804e-02 2.085873258931349259e-03 2.280729632345141096e-03 8.173561855361589912e-03
-3.013543165937499907e+03 -1.049020694222296303e-02 2.066448861531467503e-03 2.259622402081424772e-03 8.076079399320049146e-03
-3.012500778125000124e+03 -1.031887295941052302e-02 2.047191839023625171e-03 2.238609509514224993e-03 7.982389772168141384e-03
-3.011458390312499887e+03 -1.016761019446633593e-02 2.027882741433009554e-03 2.217304162818990298e-03 7.893274126216374628e-03
-3.010416002499999195e+03 -1.003907571465009578e-02 2.008619636384164665e-03 2.195836264519888253e-03 7.809690515435489637e-03
-3.009373614687500321e+03 -9.934466205895569127e-03 1.989512162036089545e-03 2.174417287741297038e-03 7.732358024813514898e-03
-3.008331226874999629e+03 -9.857877864279255067e-03 1.970957052822366017e-03 2.153536952665093245e-03 7.663429603911349128e-03
-3.007288839062499846e+03 -9.811017413660432299e-03 1.953382168572681023e-03 2.133772668357835581e-03 7.604615565982649969e-03
-3.006246451249999609e+03 -9.793583623339709512e-03 1.936383032321918217e-03 2.114957792247518231e-03 7.555165714291914650e-03
-3.005204063437499826e+03 -9.804001731781301909e-03 1.919821491597778918e-03 2.097329031729882384e-03 7.514869454841841684e-03
-3.004161675624999134e+03 -9.840268519922092463e-03 1.904188196625048292e-03 2.081814896609113317e-03 7.485069688498853860e-03
-3.003119287812499806e+03 -9.899283685937400670e-03 1.889643682322881234e-03 2.068686107747272612e-03 7.465544527798182936e-03
-3.002076899999999569e+03 -9.975894749151151611e-03 1.876205016523579960e-03 2.057730492978389683e-03 7.454717248823889905e-03
-3.001034512187499786e+03 -1.006358732250883098e-02 1.863786551072279044e-03 2.048817619339505982e-03 7.450673141933756086e-03
-2.999992124374999548e+03 -1.015458100941971087e-02 1.852686342317246253e-03 2.042172628082731308e-03 7.452098695989003291e-03
-2.998949736562499311e+03 -1.024293966265223468e-02 1.843108912878838913e-03 2.037643261447899794e-03 7.457508303321324500e-03
-2.997907348749999983e+03 -1.032447355014145737e-02 1.834670869958299026e-03 2.034475545794120835e-03 7.464365968796943425e-03
-2.996864960937499745e+03 -1.039608930074419416e-02 1.827745918161589921e-03 2.032782249931349393e-03 7.472459166940587962e-03
-2.995822573124999053e+03 -1.045691070828304314e-02 1.823066360706301339e-03 2.033008244003564526e-03 7.482991624101899102e-03
-2.994780185312499725e+03 -1.050443050442351201e-02 1.820674288109146773e-03 2.034831340839720563e-03 7.494922809289537510e-03
-2.993737797499999488e+03 -1.053906925362785643e-02 1.820558035598527063e-03 2.037880930580271421e-03 7.507821149620170012e-03
-2.992695409687500160e+03 -1.056222586536521325e-02 1.822364917511033874e-03 2.041488237324704750e-03 7.520708985232689783e-03
-2.991653021874999922e+03 -1.057160527501694626e-02 1.825122169457246615e-03 2.044615752535104605e-03 7.530485799112034313e-03
-2.990610634062499230e+03 -1.056418698261824343e-02 1.828421070544036537e-03 2.046990571319975971e-03 7.535562795829078842e-03
-2.989568246249999902e+03 -1.053831803546254053e-02 1.832140985620183023e-03 2.048596716796563261e-03 7.535371059508157859e-03
-2.988525858437499664e+03 -1.049396600752708353e-02 1.835722308695216659e-03 2.048951800586590755e-03 7.528612646691429204e-03
-2.987483470624999427e+03 -1.043183582595647030e-02 1.838374552979063188e-03 2.047410924773404063e-03 7.513694509249222234e-03
-2.986441082812500099e+03 -1.035314568104133727e-02 1.839727291958533507e-03 2.044061668079049342e-03 7.490644961236888992e-03
-2.985398694999999861e+03 -1.025895216351695519e-02 1.839939709723741653e-03 2.039436832563414851e-03 7.460656214508106995e-03
-2.984356307187499169e+03 -1.015001490053250507e-02 1.838738237845396941e-03 2.033376307233321183e-03 7.423395799776314787e-03
-2.983313919374999841e+03 -1.002750744165848903e-02 1.835771212493249706e-03 2.025736045337122281e-03 7.378573421972000126e-03
-2.982271531562499604e+03 -9.893933123821425923e-03 1.831134460988605899e-03 2.016874182978229454e-03 7.327429155735061886e-03
-2.981229143750000276e+03 -9.749754005951384583e-03 1.824971132920798602e-03 2.007125752643014547e-03 7.270708622450188473e-03
-2.980186755937499129e+03 -9.594821787757869258e-03 1.817521362587141628e-03 1.996736241029162164e-03 7.208982523761812630e-03
-2.979144368124999801e+03 -9.430423856317727074e-03 1.809140566064139670e-03 1.986107276229778177e-03 7.143528459115613266e-03
-2.978101980312499563e+03 -9.259498350598187322e-03 1.800034424835165580e-03 1.975508932060723692e-03 7.075690248229487243e-03
-2.977059592499999781e+03 -9.085134261274430828e-03 1.790327188752508609e-03 1.964988816246048594e-03 7.006446369392109290e-03
-2.976017204687499088e+03 -8.909723300134861010e-03 1.779991989605441945e-03 1.954543858101572863e-03 6.936364455755523149e-03
-2.974974816874999306e+03 -8.737439902201840636e-03 1.768624286791613785e-03 1.943735547287758769e-03 6.865434305128890156e-03
-2.973932429062499523e+03 -8.573126898824988754e-03 1.756021270776463288e-03 1.932227315104189606e-03 6.794176732125179786e-03
-2.972890041249999740e+03 -8.418660487346431992e-03 1.742239277750842101e-03 1.920009922261671628e-03 6.723111367372971818e-03
-2.971847653437500412e+03 -8.275293642588327572e-03 1.727451980001130450e-03 1.907219760962501056e-03 6.652934654740943858e-03
-2.970805265624999720e+03 -8.143299177477879291e-03 1.712060981765838388e-03 1.894239138564293105e-03 6.584691949629381362e-03
-2.969762877812499028e+03 -8.024868341777275857e-03 1.696569739352122696e-03 1.881357983613806024e-03 6.519890445548449237e-03
-2.968720489999999700e+03 -7.923651187394686879e-03 1.681455150973056424e-03 1.868947083882530188e-03 6.460489597673257922e-03
-2.967678102187499917e+03 -7.839999115186851650e-03 1.666544245818790725e-03 1.856876134333732865e-03 6.406205721292414570e-03
-2.966635714374999679e+03 -7.773543956173366992e-03 1.651568519625632413e-03 1.844698665456980836e-03 6.356023171550140120e-03
-2.965593326562500351e+03 -7.722816847507221923e-03 1.636971887783711865e-03 1.832614656049610241e-03 6.310337302157235928e-03
-2.964550938749999204e+03 -7.684041615095092009e-03 1.622965167369929199e-03 1.820630021650687051e-03 6.268436046691399505e-03
-2.963508550937499422e+03 -7.653862969559489977e-03 1.609436492751638650e-03 1.808438615042093529e-03 6.228921471036258720e-03
-2.962466163124999639e+03 -7.631883145953907710e-03 1.596436977769707987e-03 1.795855309923288269e-03 6.191486979741171390e-03
-2.961423775312499856e+03 -7.617534529499398778e-03 1.583877503383331574e-03 1.782857797022495416e-03 6.155861671036794158e-03
-2.960381387500000073e+03 -7.608129410213663318e-03 1.571989429871054967e-03 1.769760189221574603e-03 6.122065548442906860e-03
-2.959338999687500291e+03 -7.602153238891004583e-03 1.560919077194063229e-03 1.756651799000827439e-03 6.090003031282566030e-03
-2.958296611874999144e+03 -7.598966890440496044e-03 1.550387229429905488e-03 1.743506511712534460e-03 6.059173655711761093e-03
-2.957254224062499816e+03 -7.598561591210159158e-03 1.540451634500831623e-03 1.730621798689874549e-03 6.030058849820467068e-03
-2.956211836249999578e+03 -7.601867992047262046e-03 1.530988897461378704e-03 1.717969772631702287e-03 6.002719182985961563e-03
-2.955169448437499796e+03 -7.606996014227179748e-03 1.521766413906645854e-03 1.705475950445204661e-03 5.976321848724379555e-03
-2.954127060625000013e+03 -7.612718473716703106e-03 1.513098604595503917e-03 1.693555375434956795e-03 5.951486860855868116e-03
-2.953084672812499321e+03 -7.619313209528859494e-03 1.505349785432329645e-03 1.682599637801190234e-03 5.929233465143166071e-03
-2.952042284999999083e+03 -7.624942284726606012e-03 1.498758567185226511e-03 1.672939657427102147e-03 5.909826970641440455e-03
-2.950999897187499755e+03 -7.628728783659204787e-03 1.493831122636113222e-03 1.665043320843977853e-03 5.894258272646122135e-03
-2.949957509374999518e+03 -7.629169411039714299e-03 1.490899597369993272e-03 1.659166832327065889e-03 5.882872401355905903e-03
-2.948915121562500190e+03 -7.624473381747589804e-03 1.490046192353980913e-03 1.655338837445766934e-03 5.875348925917159640e-03
-2.947872733749999497e+03 -7.615366499114988204e-03 1.491144282295678389e-03 1.653392088691491490e-03 5.871496156435578387e-03
-2.946830345937499260e+03 -7.600609898912084883e-03 1.493950479144061849e-03 1.653243957385247672e-03 5.870621794113784625e-03
-2.945787958124999932e+03 -7.578658743054054320e-03 1.498275925313064970e-03 1.654775753466078414e-03 5.871964755108562833e-03
-2.944745570312499694e+03 -7.550329278264754709e-03 1.503543687740650434e-03 1.657325170080368483e-03 5.874167057213411543e-03
-2.943703182500000366e+03 -7.517672707284131853e-03 1.509342875750285763e-03 1.660596258672509488e-03 5.876879724269392508e-03
-2.942660794687499674e+03 -7.482513566311935378e-03 1.515690646578380773e-03 1.664674811375935291e-03 5.880701300448236066e-03
-2.941618406874999437e+03 -7.445108154935859042e-03 1.522335035342408565e-03 1.669110523629737568e-03 5.884785492657657741e-03
-2.940576019062500109e+03 -7.404939401794909115e-03 1.529074838549258951e-03 1.673582181358536760e-03 5.888329453022232880e-03
-2.939533631249999871e+03 -7.361832237069877195e-03 1.535992411229008441e-03 1.678097271059261113e-03 5.891389061989778242e-03
-2.938491243437499634e+03 -7.316834480712229062e-03 1.542981981991220020e-03 1.682591955057739916e-03 5.894022553297574053e-03
-2.937448855624999851e+03 -7.272270348051820821e-03 1.549850025793632824e-03 1.686966551558630178e-03 5.896463069024891063e-03
-2.936406467812499614e+03 -7.227784475430915241e-03 1.556415128254510540e-03 1.691118553210983885e-03 5.898279443170121455e-03
-2.935364079999999376e+03 -7.179687158071346512e-03 1.562438382418467313e-03 1.694933047596239480e-03 5.898122595819071598e-03
-2.934321692187499593e+03 -7.125623471685247484e-03 1.567601919465533723e-03 1.698236289080664891e-03 5.894810002832982440e-03
-2.933279304374999811e+03 -7.065780213486350797e-03 1.571585676721685325e-03 1.700795631157112856e-03 5.887712231891726114e-03
-2.932236916562499573e+03 -7.001025765596705953e-03 1.574199397932288767e-03 1.702366898944543449e-03 5.876495585772173631e-03
-2.931194528749999790e+03 -6.929677611454276506e-03 1.575141106449976392e-03 1.702603340523951934e-03 5.859918864956631043e-03
-2.930152140937499098e+03 -6.851253843810253298e-03 1.573843224870340998e-03 1.701058299010970581e-03 5.836613226389343947e-03
-2.929109753125000225e+03 -6.767416219949991436e-03 1.569839682442177378e-03 1.697515394920359137e-03 5.806184625245755168e-03
-2.928067365312499533e+03 -6.679739183913289621e-03 1.563011618075392517e-03 1.691913961815515004e-03 5.768813971037319369e-03
-2.927024977499999750e+03 -6.589389764159910880e-03 1.553677573476684812e-03 1.684372822564208757e-03 5.725308260344739823e-03
-2.925982589687499512e+03 -6.496890428883678528e-03 1.542403133593981714e-03 1.675188876150552914e-03 5.676832474989114592e-03
-2.924940201875000184e+03 -6.402236251948710544e-03 1.529477647602416144e-03 1.664469267104267541e-03 5.623850831928503199e-03
-2.923897814062499037e+03 -6.306967319438643201e-03 1.515160300966335825e-03 1.652421536213111294e-03 5.567325275358933276e-03
-2.922855426249999709e+03 -6.212996946044484214e-03 1.499741099972417896e-03 1.639386711083727329e-03 5.508533934525343748e-03
-2.921813038437499927e+03 -6.122054858790523975e-03 1.483515336541893015e-03 1.625748559951129728e-03 5.448775079709525758e-03
-2.920770650624999689e+03 -6.036294794514060653e-03 1.467119399560872254e-03 1.612084341739742147e-03 5.390097322056446559e-03
-2.919728262812499906e+03 -5.956964003764740612e-03 1.450905378783107474e-03 1.598601567218776998e-03 5.333489720746430705e-03
-2.918685875000000124e+03 -5.885837715384121399e-03 1.434898798048297574e-03 1.585251021331649099e-03 5.279356475104095628e-03
-2.917643487187500341e+03 -5.822637648322942505e-03 1.419186129484312393e-03 1.572133784381133693e-03 5.227864481735153973e-03
-2.916601099374999649e+03 -5.767124510183990749e-03 1.403868788813854252e-03 1.559303009068582204e-03 5.179138825517655767e-03
-2.915558711562499866e+03 -5.719622782012347834e-03 1.388963458819643740e-03 1.546614669474049306e-03 5.133075295804905708e-03
-2.914516323749999628e+03 -5.680427857636012601e-03 1.374430988569282043e-03 1.533824330020522883e-03 5.089359711863802177e-03
-2.913473935937500300e+03 -5.650798945905728156e-03 1.360385746451062833e-03 1.520948742959851024e-03 5.048456313455762859e-03
-2.912431548125000063e+03 -5.629973486333143817e-03 1.346587971121214478e-03 1.507752587991028270e-03 5.009580299298875203e-03
-2.911389160312499371e+03 -5.617787392115093821e-03 1.332582652369688776e-03 1.493807899901147080e-03 4.971591116859242800e-03
-2.910346772499999588e+03 -5.615924847922925886e-03 1.318161713169531662e-03 1.479024270947713058e-03 4.934558329343160729e-03
-2.909304384687499805e+03 -5.625735279215467351e-03 1.303233925093224242e-03 1.463297529361912283e-03 4.898574667775673457e-03
-2.908261996875000023e+03 -5.645928846367669236e-03 1.287815980016257479e-03 1.446576365411483605e-03 4.863261448916685742e-03
-2.907219609062500240e+03 -5.673774905613913205e-03 1.272136675756630007e-03 1.429077084102103054e-03 4.828486675954002730e-03
-2.906177221249999093e+03 -5.708139038760461949e-03 1.256717987582267994e-03 1.411336328444057556e-03 4.795290883228967189e-03
-2.905134833437499765e+03 -5.748883938160259319e-03 1.241769353560914042e-03 1.393579198815029369e-03 4.764185309405232112e-03
-2.904092445624999527e+03 -5.795771336975578426e-03 1.227295759697360133e-03 1.375872342945338783e-03 4.735209811190820017e-03
-2.903050057812499745e+03 -5.846620723133987875e-03 1.213422507969234843e-03 1.358359792011234113e-03 4.708156102752093092e-03
-2.902007670000000417e+03 -5.899133124552086507e-03 1.200188539401357167e-03 1.341085032044969432e-03 4.682550182536051112e-03
-2.900965282187499270e+03 -5.952635892167993520e-03 1.187779228639682626e-03 1.324431273261485534e-03 4.658966444287851796e-03
-2.899922894374999032e+03 -6.005691988546377202e-03 1.176184061260095778e-03 1.308526746509301383e-03 4.637213784000056120e-03
-2.898880506562499704e+03 -6.055467420972659651e-03 1.165120834248939419e-03 1.293229566867229278e-03 4.616073049616074321e-03
-2.897838118749999921e+03 -6.100797891319465968e-03 1.154491661408597490e-03 1.278515183597535862e-03 4.595110725894600845e-03
-2.896795730937500139e+03 -6.139862787367399849e-03 1.144328380276501706e-03 1.264447328326010617e-03 4.573993980860075609e-03
-2.895753343124999446e+03 -6.170333230001533512e-03 1.134672510210374798e-03 1.251193642285328925e-03 4.552419812633287308e-03
-2.894710955312499209e+03 -6.192041470945316289e-03 1.125603924186922497e-03 1.238977175852912140e-03 4.530748414151856279e-03
-2.893668567499999881e+03 -6.204275514042690773e-03 1.117327211746036927e-03 1.228015240037069267e-03 4.509330305837333519e-03
-2.892626179687499643e+03 -6.204907087699472641e-03 1.110015577968493164e-03 1.218503861322387232e-03 4.488095874104655950e-03
-2.891583791874999861e+03 -6.193166249431633283e-03 1.103880122388538332e-03 1.210793840378825495e-03 4.467577097588867029e-03
-2.890541404062499623e+03 -6.169948618211439258e-03 1.099074543439313746e-03 1.205022183785359798e-03 4.448359716454023532e-03
-2.889499016249999386e+03 -6.135776253546884780e-03 1.095345902525852620e-03 1.200848905525238580e-03 4.429819391093908765e-03
-2.888456628437499603e+03 -6.091137602580731780e-03 1.092435684315791857e-03 1.197902555688927203e-03 4.411272745150299907e-03
-2.887414240624999820e+03 -6.034398618887815841e-03 1.090001246362565712e-03 1.195696785509002026e-03 4.391249111010610273e-03
-2.886371852812499583e+03 -5.964669285458251355e-03 1.087674251909945657e-03 1.193829495388781413e-03 4.368556191400192572e-03
-2.885329464999999800e+03 -5.883014239935131437e-03 1.085263663908146714e-03 1.192204166975851208e-03 4.343117768235282318e-03
-2.884287077187499108e+03 -5.791462293052556873e-03 1.082631808375872449e-03 1.190659282924573037e-03 4.315065859498247620e-03
-2.883244689374999325e+03 -5.694059117135928140e-03 1.079821116016136708e-03 1.189055584365291459e-03 4.285266214431393897e-03
-2.882202301562499542e+03 -5.594334860402472645e-03 1.076813837360864274e-03 1.187211975791182747e-03 4.254330498473847880e-03
-2.881159913749999760e+03 -5.493996020491500112e-03 1.073480345803713709e-03 1.184893982561064426e-03 4.222215135424482908e-03
-2.880117525937499522e+03 -5.394425972036682483e-03 1.069620336855367027e-03 1.181846768844697177e-03 4.188689877074857834e-03
-2.879075138124999739e+03 -5.296639023827201184e-03 1.064987377856720617e-03 1.177837923768370763e-03 4.153413429273032816e-03
-2.878032750312499047e+03 -5.202884730059269616e-03 1.059374503388271251e-03 1.172697540355217708e-03 4.116486210120152978e-03
-2.876990362499999719e+03 -5.116708355187155055e-03 1.052721515562070418e-03 1.166289382695659491e-03 4.078541162588466759e-03
-2.875947974687499936e+03 -5.038777432064645706e-03 1.045090067175173882e-03 1.158519842192153905e-03 4.039680442418980277e-03
-2.874905586874999699e+03 -4.968501476537362689e-03 1.036660892001387262e-03 1.149587275087358583e-03 4.000232414040775022e-03
-2.873863199062499916e+03 -4.905235200139556814e-03 1.027755956302383190e-03 1.139935850808773818e-03 3.961012795859883071e-03
-2.872820811250000133e+03 -4.846297278799320714e-03 1.018533188911423465e-03 1.129717117356776558e-03 3.921733479262551683e-03
-2.871778423437500351e+03 -4.789592705770001103e-03 1.009186431987347393e-03 1.119168028589249920e-03 3.882413556571173621e-03
-2.870736035624999658e+03 -4.734455691203287575e-03 1.000011371414929063e-03 1.108669756747540126e-03 3.843745925269091354e-03
-2.869693647812499876e+03 -4.679419428586802099e-03 9.911946893206694843e-04 1.098444337566017092e-03 3.805878688000154629e-03
-2.868651259999999638e+03 -4.624180199217748505e-03 9.827603191593689124e-04 1.088617456405669825e-03 3.768939352628963586e-03
-2.867608872187499855e+03 -4.570520287030846798e-03 9.746449446284650639e-04 1.079245852411040351e-03 3.733387466416228026e-03
-2.866566484375000073e+03 -4.519961566196281991e-03 9.667712176197228646e-04 1.070389686937746635e-03 3.699606795283927503e-03
-2.865524096562499835e+03 -4.474000216555541407e-03 9.589709380282757838e-04 1.061942197393149967e-03 3.667639842160172210e-03
-2.864481708749999143e+03 -4.433114181384423258e-03 9.513922231283309305e-04 1.054012315375705590e-03 3.637921520105539056e-03
-2.863439320937499815e+03 -4.396286677459435022e-03 9.442583109006565762e-04 1.046789805995352717e-03 3.610706931627430134e-03
-2.862396933124999578e+03 -4.361078021041371773e-03 9.376065945822984436e-04 1.040358754523639873e-03 3.585542411796959535e-03
-2.861354545312500250e+03 -4.324979525341257104e-03 9.315186862606642838e-04 1.034813224744802291e-03 3.562019054647961105e-03
-2.860312157500000012e+03 -4.287636507570822229e-03 9.260416572089550692e-04 1.030123193513264633e-03 3.540056262481224014e-03
-2.859269769687499320e+03 -4.250108068553752790e-03 9.211955513658586555e-04 1.026361232143792410e-03 3.520044693389385356e-03
-2.858227381874999537e+03 -4.214400692507391799e-03 9.170183385570459178e-04 1.023576577450012936e-03 3.502599493230740876e-03
-2.857184994062499754e+03 -4.180521323643363388e-03 9.135122419614154264e-04 1.021722146949329089e-03 3.487658156424432686e-03
-2.856142606249999972e+03 -4.147807206558083021e-03 9.105786793274024855e-04 1.020637605580158739e-03 3.474720260022848457e-03
-2.855100218437500189e+03 -4.117518138768939615e-03 9.082433654025917407e-04 1.020254802146519950e-03 3.464033878485458032e-03
-2.854057830624999042e+03 -4.091471150368437490e-03 9.067084818917258435e-04 1.020624983975128297e-03 3.456347484927057082e-03
-2.853015442812499714e+03 -4.070338755162640487e-03 9.060967144934537745e-04 1.021712010944472900e-03 3.451911974549299982e-03
-2.851973054999999931e+03 -4.055417689122821703e-03 9.063527752214137808e-04 1.023294383488766680e-03 3.450679764106540093e-03
-2.850930667187499694e+03 -4.048485650458668803e-03 9.071786494880078842e-04 1.024894366271075254e-03 3.452098207563728156e-03
-2.849888279375000366e+03 -4.050292481386758188e-03 9.081797412213631028e-04 1.026120794087137132e-03 3.455374112433148501e-03
-2.848845891562499219e+03 -4.061452476654932656e-03 9.093185301031811831e-04 1.026949570808717007e-03 3.460587060187424267e-03
-2.847803503749999436e+03 -4.081151057680178218e-03 9.106957571962660770e-04 1.027411696417644031e-03 3.467685456522341496e-03
-2.846761115937499653e+03 -4.108942586954618566e-03 9.123361792608090243e-04 1.027410369688853834e-03 3.476447125017159950e-03
-2.845718728124999870e+03 -4.143493167187335853e-03 9.141868225681872755e-04 1.026858243300893389e-03 3.486355747758808875e-03
-2.844676340312500088e+03 -4.183294186753942767e-03 9.159500046673103857e-04 1.025496217637729109e-03 3.496342614413838756e-03
-2.843633952499999396e+03 -4.227657752965544198e-03 9.173180953001770126e-04 1.023112862571715726e-03 3.505601944659936763e-03
-2.842591564687499158e+03 -4.274867785233274139e-03 9.181334645963727800e-04 1.019701465055375964e-03 3.513521990551466290e-03
-2.841549176874999830e+03 -4.322989746340832190e-03 9.184967666873470552e-04 1.015469891084420408e-03 3.520019969904895647e-03
-2.840506789062499593e+03 -4.370322362783729542e-03 9.184578638086138497e-04 1.010622093121609248e-03 3.525011107420774736e-03
-2.839464401249999810e+03 -4.416351438278049053e-03 9.178799599172588787e-04 1.005169280383424145e-03 3.528233712099237626e-03
-2.838422013437499572e+03 -4.461111453821342727e-03 9.168176302549229046e-04 9.992517517784316530e-04 3.529954272091533844e-03
-2.837379625624999335e+03 -4.503410969752740141e-03 9.155434278578558063e-04 9.931576002542269032e-04 3.530576759222228602e-03
-2.836337237812499097e+03 -4.542521258236259518e-03 9.142646573988230142e-04 9.871529388711323526e-04 3.530519523142288795e-03
-2.835294849999999769e+03 -4.579092704839642265e-03 9.130649189361578514e-04 9.815801019162383786e-04 3.530521257202426030e-03
-2.834252462187499532e+03 -4.612555773700496853e-03 9.120061546719430414e-04 9.766826774546511717e-04 3.530850793237744027e-03
-2.833210074374999749e+03 -4.643044705599764198e-03 9.108971403221819644e-04 9.723054274513230578e-04 3.531114727427264385e-03
-2.832167686562500421e+03 -4.671444580390950001e-03 9.094297454774502880e-04 9.682745638267643363e-04 3.530955316586863180e-03
-2.831125298749999274e+03 -4.697665184313927142e-03 9.073652261652289438e-04 9.645083539672061205e-04 3.529975264438316163e-03
-2.830082910937499946e+03 -4.722311363130915832e-03 9.045618008318519112e-04 9.609100665988220928e-04 3.528035920431877095e-03
-2.829040523124999709e+03 -4.746254362024651674e-03 9.010620839004010582e-04 9.574640020254677857e-04 3.525380277115481437e-03
-2.827998135312499926e+03 -4.768829878644376477e-03 8.970553127320455645e-04 9.542065185371112306e-04 3.522098089869917913e-03
-2.826955747499999688e+03 -4.788713095562056529e-03 8.927256636593773739e-04 9.512469775458892805e-04 3.518210916042780606e-03
-2.825913359687500360e+03 -4.804469825172871453e-03 8.882515078531099924e-04 9.487340744156239590e-04 3.513762190066285762e-03
-2.824870971874999668e+03 -4.813871976888498862e-03 8.837244579756361584e-04 9.466426816616360261e-04 3.508255692399092542e-03
-2.823828584062499885e+03 -4.815009145152687048e-03 8.790236542873205473e-04 9.448676656768082230e-04 3.500931357427375552e-03
-2.822786196249999648e+03 -4.807630556151533049e-03 8.741907173154978570e-04 9.434246101024737485e-04 3.491793335798481883e-03
-2.821743808437499865e+03 -4.792989924140977388e-03 8.693934531374888919e-04 9.422834152637094094e-04 3.481296117429403050e-03
-2.820701420625000083e+03 -4.772757555372806638e-03 8.645835802988772415e-04 9.413058983714933268e-04 3.469611539421899992e-03
-2.819659032812499845e+03 -4.747430320686155981e-03 8.596842944555828456e-04 9.404269581860020709e-04 3.456689022306587335e-03
-2.818616644999999608e+03 -4.716185076175030168e-03 8.548323172166677865e-04 9.396208124677059119e-04 3.442433475063350155e-03
-2.817574257187499825e+03 -4.678277196030825036e-03 8.500563908607722090e-04 9.387500434044501957e-04 3.426494404634983920e-03
-2.816531869374999587e+03 -4.634693934993463355e-03 8.452626738906418016e-04 9.377007691291364350e-04 3.408856949764883532e-03
-2.815489481562499805e+03 -4.586699967699653553e-03 8.404664137927044193e-04 9.364717695908679473e-04 3.389853747337281866e-03
-2.814447093750000022e+03 -4.535165668035663969e-03 8.355726360191067679e-04 9.349368855731890341e-04 3.369421945599473337e-03
-2.813404705937499784e+03 -4.480297252348552049e-03 8.303269362869286760e-04 9.328295855354385314e-04 3.346960189542809785e-03
-2.812362318125000002e+03 -4.421673429738281515e-03 8.245161448877132279e-04 9.299080844139460088e-04 3.321789179671367099e-03
-2.811319930312499764e+03 -4.358543383285042906e-03 8.181111131498623647e-04 9.261513675069933194e-04 3.293658869331485793e-03
-2.810277542499999527e+03 -4.290027572032636613e-03 8.111953336563726196e-04 9.217239788080968006e-04 3.262671668249529471e-03
-2.809235154687500199e+03 -4.215948136829105082e-03 8.040400680676178463e-04 9.169163305673295192e-04 3.229488143854845981e-03
-2.808192766874999506e+03 -4.136701263599353723e-03 7.969389089868664277e-04 9.120431495609638423e-04 3.194971742405181177e-03
-2.807150379062499724e+03 -4.052792326346744273e-03 7.899936755935125674e-04 9.072278558277954924e-04 3.159534570805590595e-03
-2.806107991249999941e+03 -3.965022020259684025e-03 7.832999853827788414e-04 9.026014532603925979e-04 3.123667004744029932e-03
-2.805065603437499703e+03 -3.876282691816555423e-03 7.768590816789622830e-04 8.982064813927416675e-04 3.088157542493503906e-03
-2.804023215625000375e+03 -3.788772187251193430e-03 7.707462487177960293e-04 8.940669437696443589e-04 3.053674177179988708e-03
-2.802980827812500138e+03 -3.704129182673268020e-03 7.651580412062543865e-04 8.903234260897237729e-04 3.021040914272442920e-03
-2.801938439999999900e+03 -3.624402813817022978e-03 7.600180429998659292e-04 8.869142372572405867e-04 2.990602571452938112e-03
-2.800896052187499663e+03 -3.551158922815714908e-03 7.550906029260591587e-04 8.835751308347941126e-04 2.962123092223890516e-03
-2.799853664374999880e+03 -3.485140855962597095e-03 7.503062994800404392e-04 8.801885427894628544e-04 2.935547602360337981e-03
-2.798811276562499643e+03 -3.425712755927695467e-03 7.458658142729919852e-04 8.768715522351526676e-04 2.911099663747390275e-03
-2.797768888750000315e+03 -3.373080784338794522e-03 7.418202855036531854e-04 8.736058581385180988e-04 2.888860653106937060e-03
-2.796726500937499623e+03 -3.327905808990885925e-03 7.379817659964787785e-04 8.702135710205619957e-04 2.868541059708754927e-03
-2.795684113124999385e+03 -3.290018502284126640e-03 7.342335040338999466e-04 8.666316906391556508e-04 2.849882553021813869e-03
-2.794641725312499602e+03 -3.259578817724647498e-03 7.304956767736403350e-04 8.628118243454370754e-04 2.832770274109514680e-03
-2.793599337499999820e+03 -3.236816790400624290e-03 7.268255629622598791e-04 8.587812560322181888e-04 2.817362801718136661e-03
-2.792556949687500037e+03 -3.220966566659459827e-03 7.234374366363181992e-04 8.547796989399897164e-04 2.804039372910723058e-03
-2.791514561875000254e+03 -3.210309795779748253e-03 7.205842529191393243e-04 8.510702574144293937e-04 2.793014891407888389e-03
-2.790472174062499107e+03 -3.203455560965787728e-03 7.184385588884593379e-04 8.478043440858219716e-04 2.784341252263893007e-03
-2.789429786249999779e+03 -3.199135739886878847e-03 7.169742063565388412e-04 8.449828352190646812e-04 2.777672622768800632e-03
-2.788387398437499542e+03 -3.195317284418974953e-03 7.159239896077182908e-04 8.424641665027125673e-04 2.772007857486337955e-03
-2.787345010624999759e+03 -3.190650075897458193e-03 7.151026733810815928e-04 8.401980472147907875e-04 2.766735560166354475e-03
-2.786302622812500431e+03 -3.184608603290859340e-03 7.145064910557883233e-04 8.381498884304808229e-04 2.761670622186648480e-03
-2.785260234999999284e+03 -3.178033176976621538e-03 7.140397666304695813e-04 8.361993465223782097e-04 2.756750141610144270e-03
-2.784217847187499046e+03 -3.171342477732264076e-03 7.137858854925166431e-04 8.344341420076815475e-04 2.752293960963239378e-03
-2.783175459374999718e+03 -3.164507052908487484e-03 7.139567588925616048e-04 8.329905389116734572e-04 2.748717410063144378e-03
-2.782133071562499936e+03 -3.156969954365223489e-03 7.144524713271499126e-04 8.318040695726631756e-04 2.745680928917005291e-03
-2.781090683750000153e+03 -3.148348685247364959e-03 7.151243737477677937e-04 8.308259051326105605e-04 2.742858063952343349e-03
-2.780048295937499461e+03 -3.138289905953443610e-03 7.159014391861155506e-04 8.299838854456707349e-04 2.739980835917733837e-03
-2.779005908124999678e+03 -3.125807503347089681e-03 7.166570102999889362e-04 8.291181427711240238e-04 2.736437742303585337e-03
-2.777963520312499895e+03 -3.112373408279939246e-03 7.172110565186670672e-04 8.281209527769471885e-04 2.732250956038661301e-03
-2.776921132499999658e+03 -3.099761207075710668e-03 7.174588460108592691e-04 8.269897409154697981e-04 2.727748966125922644e-03
-2.775878744687500330e+03 -3.087912815594888883e-03 7.172868928799642227e-04 8.256099061782134563e-04 2.722631854159847115e-03
-2.774836356874999183e+03 -3.076282061595971874e-03 7.166437824747115331e-04 8.239130537834064502e-04 2.716609758414827505e-03
-2.773793969062499855e+03 -3.064976647399612723e-03 7.155554147238431468e-04 8.219298863595955263e-04 2.709781285728173408e-03
-2.772751581249999617e+03 -3.054725297320952902e-03 7.139449332289817159e-04 8.196323132025639703e-04 2.702206470688603510e-03
-2.771709193437499835e+03 -3.045669176665800025e-03 7.118042853105875645e-04 8.170814572134966558e-04 2.693998579165821604e-03
-2.770666805624999597e+03 -3.037951461036733636e-03 7.091030308139942501e-04 8.142233910722964946e-04 2.685084247336228230e-03
-2.769624417812499814e+03 -3.032626530898779871e-03 7.058834860804322296e-04 8.110231716974780842e-04 2.675724902677832640e-03
-2.768582030000000032e+03 -3.030932534524137262e-03 7.021859880157278527e-04 8.074932043962549690e-04 2.666293024901143782e-03
-2.767539642187499794e+03 -3.033750940879461570e-03 6.980714963291787976e-04 8.036460066845040615e-04 2.657093991406237615e-03
-2.766497254374999557e+03 -3.041467546135617588e-03 6.936506319227932552e-04 7.995316830265380243e-04 2.648415667090064929e-03
-2.765454866562500229e+03 -3.054456954501972785e-03 6.889571171473198637e-04 7.952285960226766716e-04 2.640499681363444543e-03
-2.764412478749999536e+03 -3.071297161090043824e-03 6.841760683545027120e-04 7.909769239815765641e-04 2.633529357605396588e-03
-2.763370090937499299e+03 -3.090453843056427136e-03 6.794747165634309940e-04 7.869352477815547142e-04 2.627524896140851635e-03
-2.762327703124999516e+03 -3.111107684087020212e-03 6.749177284966185282e-04 7.831095947414265035e-04 2.622359029199710680e-03
-2.761285315312499733e+03 -3.132234714240835112e-03 6.706238372774237910e-04 7.795321359939283478e-04 2.617948692044368142e-03
-2.760242927500000405e+03 -3.153152091226736013e-03 6.666244064520938711e-04 7.762307444720055677e-04 2.614195726579131209e-03
-2.759200539687499713e+03 -3.173761674210492760e-03 6.629702027458941058e-04 7.732690701325346935e-04 2.611220619805967869e-03
-2.758158151874999930e+03 -3.193620929574106804e-03 6.595707790361585556e-04 7.705320493737928024e-04 2.608651194194338153e-03
-2.757115764062500148e+03 -3.211014093037381500e-03 6.563266698279305797e-04 7.679406005621240618e-04 2.605836420008639243e-03
-2.756073376249999910e+03 -3.224876069310858052e-03 6.533004330360261958e-04 7.655628905647329742e-04 2.602672927129878831e-03
-2.755030988437499673e+03 -3.234141070993443601e-03 6.505920814460783644e-04 7.634519922857566608e-04 2.599076455642403225e-03
-2.753988600624999890e+03 -3.237424672962309173e-03 6.483045677661766759e-04 7.616255687689501641e-04 2.594835753553707478e-03
-2.752946212812499653e+03 -3.234803697371753731e-03 6.463533917325204551e-04 7.599278772065518398e-04 2.589658049315018973e-03
-2.751903824999999415e+03 -3.227417485569588664e-03 6.445720892794168074e-04 7.582102603505525788e-04 2.583438748290024962e-03
-2.750861437187499632e+03 -3.216925776286929523e-03 6.428480703619074985e-04 7.563614222908740265e-04 2.576315376165771304e-03
-2.749819049374999850e+03 -3.204388039295158995e-03 6.411380877252222414e-04 7.542499907399118986e-04 2.568321360468533640e-03
-2.748776661562499157e+03 -3.190728146885926479e-03 6.394637502472577109e-04 7.518447135145770593e-04 2.559668098549939229e-03
-2.747734273749999829e+03 -3.177358637843363549e-03 6.380283104826425366e-04 7.493104566780597279e-04 2.551164416157168484e-03
-2.746691885937499592e+03 -3.165613131033064888e-03 6.368737634451914365e-04 7.467176644502803188e-04 2.543290750242570893e-03
-2.745649498125000264e+03 -3.157188442334750433e-03 6.358770902890576674e-04 7.440194468287893072e-04 2.536273762335173633e-03
-2.744607110312499572e+03 -3.151931721868232034e-03 6.350496154284053377e-04 7.412147014047195922e-04 2.530085731968291160e-03
-2.743564722499999334e+03 -3.148482974669627316e-03 6.342471936431550057e-04 7.381576987917137572e-04 2.524022237924427019e-03
-2.742522334687499551e+03 -3.146368776838157251e-03 6.332337629858427732e-04 7.346339091603582699e-04 2.517404608027015885e-03
-2.741479946874999769e+03 -3.145668175887902235e-03 6.319553847276754071e-04 7.306406394730071644e-04 2.510190369058344900e-03
-2.740437559062499986e+03 -3.146366802281083848e-03 6.304617979408490497e-04 7.263299827636424425e-04 2.502645117250471875e-03
-2.739395171249999748e+03 -3.148680911041073366e-03 6.287896883368733264e-04 7.218266418590363635e-04 2.495039488927783353e-03
-2.738352783437499056e+03 -3.153423435828852858e-03 6.270399014117552681e-04 7.172627642667816746e-04 2.487874219494360349e-03
-2.737310395624999728e+03 -3.159732532376419590e-03 6.253116632584252094e-04 7.127558123914724819e-04 2.481206572094571058e-03
-2.736268007812499945e+03 -3.166871356966216924e-03 6.236359739000917448e-04 7.083824661359266464e-04 2.474993489797392733e-03
-2.735225619999999708e+03 -3.175343916361465183e-03 6.220251388659038105e-04 7.042933862312730255e-04 2.469588240466476150e-03
-2.734183232187500380e+03 -3.185842126429725557e-03 6.203908846161021191e-04 7.005134589854978763e-04 2.465104217403773449e-03
-2.733140844374999688e+03 -3.198169014045679388e-03 6.186460878690288245e-04 6.969727443078457384e-04 2.461298424202422105e-03
-2.732098456562499450e+03 -3.210470823028790943e-03 6.169430315206778917e-04 6.938156337659160192e-04 2.458074486724150329e-03
-2.731056068749999667e+03 -3.221429677059994921e-03 6.154161596489736517e-04 6.911451618522547946e-04 2.455392835153313510e-03
-2.730013680937499885e+03 -3.230547916109728288e-03 6.140260994129016769e-04 6.889561167821047199e-04 2.453078310114718656e-03
-2.728971293125000102e+03 -3.237504324059363101e-03 6.127082851689074792e-04 6.871873357177297852e-04 2.450893585132103356e-03
-2.727928905312499410e+03 -3.241475625160737152e-03 6.114396586154232380e-04 6.857302355044788290e-04 2.448453063435302758e-03
-2.726886517499999627e+03 -3.240860353161048070e-03 6.101524653372334631e-04 6.844544866199844639e-04 2.445096297516768935e-03
-2.725844129687499844e+03 -3.235552613107298917e-03 6.088383580174147602e-04 6.833430154210446425e-04 2.440763454881372460e-03
-2.724801741874999607e+03 -3.225957429359657853e-03 6.075239192446357100e-04 6.824008889133787760e-04 2.435592342623539228e-03
-2.723759354062499824e+03 -3.212780325671774854e-03 6.061358105226108840e-04 6.815002113147263819e-04 2.429499726163208886e-03
-2.722716966249999132e+03 -3.197128239337081873e-03 6.046066426349707822e-04 6.806123219410278001e-04 2.422650174006038461e-03
-2.721674578437499804e+03 -3.179542162411630197e-03 6.029244654095787309e-04 6.797448347473457114e-04 2.415177489764112201e-03
-2.720632190624999566e+03 -3.160223795753442505e-03 6.011633154411572888e-04 6.788898432034513007e-04 2.407201492665165046e-03
-2.719589802812500238e+03 -3.139076756755420673e-03 5.994174477667748137e-04 6.780622078774302224e-04 2.398821223405917663e-03
-2.718547415000000001e+03 -3.116809681431595511e-03 5.977002775317245440e-04 6.772000786198558320e-04 2.390141787866137922e-03
-2.717505027187499309e+03 -3.094779313264849584e-03 5.959625395918979754e-04 6.762798403434174726e-04 2.381417319035138841e-03
-2.716462639374999526e+03 -3.074161389979941303e-03 5.942267181282431766e-04 6.753672555187373132e-04 2.373060786626638580e-03
-2.715420251562499743e+03 -3.054491659131141918e-03 5.926124533971926850e-04 6.745136048845739186e-04 2.365157863867624246e-03
-2.714377863750000415e+03 -3.035375039075202154e-03 5.910175656195647449e-04 6.735554550870693179e-04 2.357267106486390582e-03
-2.713335475937500178e+03 -3.017250015496891064e-03 5.893284253918885636e-04 6.723608834436350804e-04 2.349188742543415961e-03
-2.712293088124999940e+03 -3.000082778248087771e-03 5.877388065192013346e-04 6.711000974794693701e-04 2.341365359695743442e-03
-2.711250700312499703e+03 -2.983886584304661777e-03 5.863868297974511763e-04 6.698801658157464180e-04 2.334101653024009317e-03
-2.710208312499999920e+03 -2.969326304155973408e-03 5.852458280467680600e-04 6.686538955866451646e-04 2.327468997758832224e-03
-2.709165924687499682e+03 -2.956862875218924450e-03 5.843232622580356913e-04 6.674396527633507823e-04 2.321617317049759054e-03
-2.708123536875000354e+03 -2.946183218136341243e-03 5.836462110186096518e-04 6.662945254636991376e-04 2.316578080199029402e-03
-2.707081149062499662e+03 -2.936035078448551942e-03 5.832150690643594752e-04 6.652048287993871621e-04 2.312017587553987646e-03
-2.706038761249999425e+03 -2.925203115091257623e-03 5.830587417726957981e-04 6.641542746679285087e-04 2.307638653722267168e-03
-2.704996373437499642e+03 -2.912577830182861219e-03 5.830528351182584284e-04 6.630747544008971537e-04 2.302931101720609615e-03
-2.703953985624999859e+03 -2.897785434128441473e-03 5.830989895153204780e-04 6.619742426203880422e-04 2.297705610978603794e-03
-2.702911597812500077e+03 -2.881535335829572657e-03 5.831961448183341007e-04 6.609213936613756021e-04 2.292236494700687979e-03
-2.701869209999999384e+03 -2.864576848087297192e-03 5.832782420720557682e-04 6.599138439830499331e-04 2.286637080551177058e-03
-2.700826822187499602e+03 -2.847861226396393528e-03 5.833236738729560920e-04 6.588783129045558927e-04 2.281019295495210781e-03
-2.699784434374999819e+03 -2.831416485756970032e-03 5.833078393421316362e-04 6.576425202048753272e-04 2.275119635512103371e-03
-2.698742046562499581e+03 -2.815031657153750644e-03 5.832330765848682801e-04 6.561196610221620672e-04 2.268764746089063297e-03
-2.697699658750000253e+03 -2.799496648382425283e-03 5.830706710172108573e-04 6.542819993231020715e-04 2.262082761980088296e-03
-2.696657270937499106e+03 -2.786113228723970537e-03 5.828337442937010478e-04 6.521785784621776834e-04 2.255484519685696694e-03
-2.695614883124999778e+03 -2.774886727364966280e-03 5.826332796831851842e-04 6.500162588761453520e-04 2.249384542930433790e-03
-2.694572495312499541e+03 -2.765270848610092147e-03 5.825781506106714408e-04 6.479667447165961530e-04 2.244006653283329988e-03
-2.693530107499999758e+03 -2.757282881952009910e-03 5.827127730738691216e-04 6.461102844347161017e-04 2.239516963536974156e-03
-2.692487719687499521e+03 -2.751110568581877081e-03 5.830673152306689805e-04 6.446001864153136883e-04 2.236212392991487018e-03
-2.691445331874999283e+03 -2.747932335871700483e-03 5.835823154255004135e-04 6.434479732718423588e-04 2.234340942473543243e-03
-2.690402944062499046e+03 -2.749430106499505151e-03 5.841096764486262537e-04 6.425273188301347613e-04 2.233985901641652796e-03
-2.689360556249999718e+03 -2.755798947624506917e-03 5.846551582276604715e-04 6.418782559933924143e-04 2.235259209460303126e-03
-2.688318168437499935e+03 -2.765373124347588005e-03 5.851890397927401316e-04 6.415784328283529814e-04 2.237819885654420294e-03
-2.687275780624999697e+03 -2.776868298747031498e-03 5.856306325896338486e-04 6.416519116005885539e-04 2.241291670180385436e-03
-2.686233392812499460e+03 -2.790125892836521800e-03 5.859861454234465425e-04 6.421162869069083632e-04 2.245666342118731243e-03
-2.685191004999999222e+03 -2.804110939771321809e-03 5.862456616984503682e-04 6.429510739318914292e-04 2.250644044255995999e-03
-2.684148617187499894e+03 -2.817274761417074176e-03 5.864524061958320718e-04 6.441830915767947537e-04 2.255920393235104869e-03
-2.683106229374999657e+03 -2.828935502463204594e-03 5.866855575228140324e-04 6.458555916017984493e-04 2.261471116964071815e-03
-2.682063841562499874e+03 -2.838440794953455727e-03 5.869126153087886018e-04 6.478635528130617530e-04 2.266948368104664338e-03
-2.681021453749999637e+03 -2.844770338574495201e-03 5.870228300486694242e-04 6.500943026812090221e-04 2.271816127810151638e-03
-2.679979065937499854e+03 -2.847204776298952085e-03 5.869141619988364495e-04 6.524763308478365728e-04 2.275681722081631785e-03
-2.678936678124999617e+03 -2.845988971899371563e-03 5.865939165577388308e-04 6.549814450182099004e-04 2.278574708085368342e-03
-2.677894290312499834e+03 -2.841230093110361579e-03 5.861081345094061156e-04 6.576003133717351831e-04 2.280558734967740551e-03
-2.676851902499999596e+03 -2.832512901772222570e-03 5.855335155416752741e-04 6.602870647313872042e-04 2.281547689334443782e-03
-2.675809514687499814e+03 -2.820270409774921182e-03 5.849241629372177670e-04 6.629451899613785122e-04 2.281572472707853703e-03
-2.674767126874999576e+03 -2.805846770747459640e-03 5.842151866675857020e-04 6.654997274769501592e-04 2.280794429615599223e-03
-2.673724739062499793e+03 -2.790350986484917226e-03 5.834695621744622352e-04 6.680098924168862730e-04 2.279644394537787798e-03
-2.672682351249999556e+03 -2.774162854715368082e-03 5.827863649480760589e-04 6.705089267728797913e-04 2.278372325753480043e-03
-2.671639963437499773e+03 -2.757981605894988756e-03 5.820447060653572086e-04 6.728786506440662032e-04 2.276855566949338976e-03
-2.670597575624999536e+03 -2.742346434175076640e-03 5.812166353561500293e-04 6.750498196907454493e-04 2.275101290611345611e-03
-2.669555187812499753e+03 -2.727171191225402722e-03 5.803961047758825816e-04 6.770445705612730507e-04 2.273221054259725368e-03
-2.668512799999999515e+03 -2.712538354712178915e-03 5.795869603481384590e-04 6.788487818774135247e-04 2.271219761613227014e-03
-2.667470412187499733e+03 -2.698234479660402418e-03 5.788186854493097659e-04 6.804650077082500517e-04 2.269079363696116427e-03
-2.666428024375000405e+03 -2.684403180056994190e-03 5.781516602949051797e-04 6.818984029119631342e-04 2.266908748022149634e-03
-2.665385636562500167e+03 -2.671164706251124166e-03 5.776589554619387251e-04 6.831974768431393810e-04 2.264886056272417958e-03
-2.664343248749999930e+03 -2.658356936506528316e-03 5.774392903996255827e-04 6.844375486798962016e-04 2.263184233133926776e-03
-2.663300860937499692e+03 -2.646103432583917382e-03 5.774987628392386826e-04 6.855487642062667525e-04 2.261742083791052835e-03
-2.662258473125000364e+03 -2.634454784959968602e-03 5.777886253238771839e-04 6.864277084257867619e-04 2.260373084382385177e-03
-2.661216085312499672e+03 -2.623122513814101810e-03 5.783415667918791756e-04 6.870753019974479812e-04 2.259041492101421938e-03
-2.660173697500000344e+03 -2.611575560367602675e-03 5.792975779679682916e-04 6.876954693338015265e-04 2.258054305525013499e-03
-2.659131309687499652e+03 -2.600562832036669436e-03 5.806900699139518236e-04 6.884769186834714585e-04 2.257903096547815222e-03
-2.658088921874999869e+03 -2.590974218403202002e-03 5.824125028979549755e-04 6.893912982706615605e-04 2.258655850844638706e-03
-2.657046534062499632e+03 -2.581909221230039783e-03 5.843871205536852126e-04 6.903804694742674995e-04 2.259919609894186360e-03
-2.656004146249999849e+03 -2.571949318404638182e-03 5.865395360002366703e-04 6.913923439571626481e-04 2.261183433540376719e-03
-2.654961758437500066e+03 -2.560389571570760060e-03 5.886979377624054939e-04 6.921501952950603886e-04 2.261692122621909631e-03
-2.653919370624999374e+03 -2.546775712470996950e-03 5.906254819663913887e-04 6.922955230531020222e-04 2.260567185818555206e-03
-2.652876982812499591e+03 -2.530316431019471752e-03 5.922153162680139421e-04 6.916942231819289601e-04 2.257304005749156267e-03
-2.651834594999999808e+03 -2.510151523961267131e-03 5.933791191608956675e-04 6.902592739821076509e-04 2.251467400241324943e-03
-2.650792207187500026e+03 -2.485707154605336106e-03 5.938596985520865849e-04 6.878261023789402837e-04 2.242401252186059998e-03
-2.649749819375000243e+03 -2.456942779637211714e-03 5.935371227736109317e-04 6.844333317249252230e-04 2.230019963760028132e-03
-2.648707431562499096e+03 -2.424348668600329396e-03 5.924869928344696180e-04 6.802308861903022226e-04 2.214740952901569915e-03
-2.647665043749999768e+03 -2.389053040002244062e-03 5.908262076510697580e-04 6.753471064986773598e-04 2.197156214871908049e-03
-2.646622655937499530e+03 -2.352302629509750876e-03 5.886495930761702139e-04 6.699943163351188349e-04 2.177982493315546580e-03
-2.645580268124999748e+03 -2.315242402673015933e-03 5.860013039383779945e-04 6.643678275493015636e-04 2.157831923592330031e-03
-2.644537880312499965e+03 -2.279225153888895291e-03 5.829916552226241389e-04 6.586166113780804292e-04 2.137375015061170579e-03
-2.643495492499999727e+03 -2.245442950247023700e-03 5.797274385610588212e-04 6.528337513577584699e-04 2.117158945111207238e-03
-2.642453104687499490e+03 -2.214647851189022187e-03 5.763624249414847460e-04 6.471949234693628525e-04 2.097788152824205717e-03
-2.641410716874999707e+03 -2.187322462802510949e-03 5.731700964570176282e-04 6.419759097290467925e-04 2.080070887651093957e-03
-2.640368329062499924e+03 -2.163915409796811698e-03 5.704621697529820576e-04 6.374576208365171975e-04 2.064855598528339727e-03
-2.639325941250000142e+03 -2.145386600012444238e-03 5.684618434815573093e-04 6.338457130088399720e-04 2.052916723660111985e-03
-2.638283553437499450e+03 -2.132044013397158856e-03 5.672080222357288098e-04 6.311917976884207646e-04 2.044446932511582819e-03
-2.637241165624999212e+03 -2.123654329220106031e-03 5.667386670866108927e-04 6.295701003838668867e-04 2.039533828813556472e-03
-2.636198777812499884e+03 -2.119985835298449778e-03 5.670519991661345438e-04 6.290021746927481477e-04 2.038147766583136081e-03
-2.635156389999999647e+03 -2.120015988049830588e-03 5.680304282005486623e-04 6.293885891862441035e-04 2.039763460528067930e-03
-2.634114002187500319e+03 -2.122720007058806913e-03 5.695872547748252399e-04 6.306234663886473978e-04 2.043879438969488545e-03
-2.633071614374999626e+03 -2.127827482726189420e-03 5.717087972543548552e-04 6.325970146909383951e-04 2.050257502675654347e-03
-2.632029226562499844e+03 -2.134983426825497275e-03 5.743523408941850379e-04 6.351577031481643858e-04 2.058547614673980966e-03
-2.630986838749999606e+03 -2.143559184453611849e-03 5.774585180566729585e-04 6.381469366622691481e-04 2.068302886125906320e-03
-2.629944450937499823e+03 -2.153366728583403552e-03 5.810765327766330640e-04 6.415409063393152445e-04 2.079495720708964511e-03
-2.628902063124999586e+03 -2.164276369565657290e-03 5.852557121244978452e-04 6.453438491229636104e-04 2.092153018553242518e-03
-2.627859675312499803e+03 -2.176358667813666110e-03 5.899998747660920419e-04 6.494659635716454370e-04 2.106169544623937712e-03
-2.626817287499999566e+03 -2.189529888178874152e-03 5.952350963387429209e-04 6.537360872752257055e-04 2.121201806789419202e-03
-2.625774899687500238e+03 -2.203502037700073510e-03 6.007048905080566992e-04 6.579472417330028446e-04 2.136606273601303167e-03
-2.624732511874999545e+03 -2.218154117087577440e-03 6.060505331549861019e-04 6.618331935829473243e-04 2.151586618338495460e-03
-2.623690124062499763e+03 -2.233593069169711488e-03 6.110973833351744829e-04 6.651536264016536708e-04 2.165640148453421791e-03
-2.622647736249999525e+03 -2.249931766050639742e-03 6.158424223059473903e-04 6.678455018911986585e-04 2.178702730239722232e-03
-2.621605348437499742e+03 -2.266983614187289327e-03 6.202841721850366544e-04 6.699978812494052386e-04 2.190851919037846429e-03
-2.620562960624999960e+03 -2.284228696548179938e-03 6.243649480215427523e-04 6.716000234874902261e-04 2.201879284406555067e-03
-2.619520572812500177e+03 -2.301550747616148106e-03 6.279626587386848320e-04 6.724967622279315630e-04 2.211403576969190547e-03
-2.618478184999999939e+03 -2.318689792340337084e-03 6.309236923661446991e-04 6.725836994384584667e-04 2.219045105970673861e-03
-2.617435797187499247e+03 -2.335037994758735330e-03 6.330477196802309628e-04 6.718237597019671280e-04 2.224381364804457577e-03
-2.616393409374999919e+03 -2.350744012687931532e-03 6.342814809040866206e-04 6.702876783146021747e-04 2.227492086267835077e-03
-2.615351021562499682e+03 -2.365796969482076954e-03 6.346093908938317974e-04 6.680673203352100169e-04 2.228487684407606459e-03
-2.614308633750000354e+03 -2.379353753456011841e-03 6.340986256057989760e-04 6.653904893739385866e-04 2.227551561071888526e-03
-2.613266245937500116e+03 -2.391145375295113899e-03 6.329563491574381534e-04 6.625651219534390429e-04 2.225276659250548673e-03
-2.612223858124999879e+03 -2.401349115531805582e-03 6.313600224369851849e-04 6.598454385503347685e-04 2.222259861972899174e-03
-2.611181470312499641e+03 -2.410012826959018195e-03 6.294418782705422368e-04 6.573915794913894528e-04 2.218883296113539991e-03
-2.610139082499999859e+03 -2.417477822710726275e-03 6.274952720409087293e-04 6.554056006164844621e-04 2.215836912268604950e-03
-2.609096694687499621e+03 -2.423599629365076787e-03 6.258043118071499652e-04 6.540420490701932994e-04 2.213611299511213885e-03
-2.608054306875000293e+03 -2.428652327904214092e-03 6.243653120625559071e-04 6.532171020648700008e-04 2.212152704711561023e-03
-2.607011919062499601e+03 -2.433452645331449747e-03 6.231602684568537422e-04 6.528926879268475087e-04 2.211592972583956585e-03
-2.605969531249999363e+03 -2.438189732560624903e-03 6.222563701296160432e-04 6.530916988162444124e-04 2.212084886539122507e-03
-2.604927143437499581e+03 -2.442652486370834250e-03 6.217087143251835354e-04 6.538367329375574131e-04 2.213667103941070920e-03
-2.603884755624999798e+03 -2.446774746959486969e-03 6.215389299235906436e-04 6.551544815367246885e-04 2.216384224598966224e-03
-2.602842367812499560e+03 -2.450748102502273585e-03 6.217871406275464474e-04 6.570237291873103199e-04 2.220297898994127821e-03
-2.601799979999999778e+03 -2.454597784401206951e-03 6.223498681627326898e-04 6.592219484364108791e-04 2.224987276431734592e-03
-2.600757592187499540e+03 -2.458518324187915910e-03 6.230227243962713603e-04 6.614477220578616470e-04 2.229852944228500992e-03
-2.599715204374999757e+03 -2.462766894095126408e-03 6.235902074988212236e-04 6.634116795602902367e-04 2.234316221665581369e-03
-2.598672816562499975e+03 -2.466926520234965711e-03 6.239589864669344834e-04 6.649847688213394656e-04 2.237988401521122991e-03
-2.597630428749999737e+03 -2.470497838287750731e-03 6.242046247452397558e-04 6.662156416955611121e-04 2.240894790587478948e-03
-2.596588040937499954e+03 -2.473521743408071440e-03 6.243428307722091166e-04 6.670297519181574847e-04 2.242957182749193232e-03
-2.595545653124999717e+03 -2.475732181951854211e-03 6.244157781183601276e-04 6.674292151630916445e-04 2.244157440296630415e-03
-2.594503265312499934e+03 -2.476644371459141725e-03 6.245561504917751441e-04 6.675162011835684452e-04 2.244662251098678441e-03
-2.593460877499999697e+03 -2.476078319717866811e-03 6.248847490737969440e-04 6.673052357623996018e-04 2.244577944976696490e-03
-2.592418489687499914e+03 -2.473713535463988901e-03 6.254598688955201801e-04 6.668795242320176009e-04 2.244004948229000925e-03
-2.591376101874999677e+03 -2.469546282183952834e-03 6.263159203523568355e-04 6.664143486031569134e-04 2.243227740475365901e-03
-2.590333714062499439e+03 -2.463441420930669902e-03 6.274731631842396951e-04 6.660142273187830836e-04 2.242382275604428397e-03
-2.589291326249999656e+03 -2.454974305951916104e-03 6.288646627644181369e-04 6.656193267680024115e-04 2.241204540163718555e-03
-2.588248938437499874e+03 -2.443611606781492286e-03 6.303933682309738502e-04 6.651850683889550843e-04 2.239392143032255516e-03
-2.587206550624999636e+03 -2.429033532702671618e-03 6.319703786669787771e-04 6.647459917257119745e-04 2.236817187392923980e-03
-2.586164162812499853e+03 -2.411516308522865942e-03 6.335949835899843275e-04 6.643311683200581880e-04 2.233589472886495387e-03
-2.585121774999999161e+03 -2.391533356809979072e-03 6.353971841495948802e-04 6.640431385484553807e-04 2.230114107872742044e-03
-2.584079387187499833e+03 -2.369938858850586388e-03 6.376325383008745341e-04 6.641255820358022604e-04 2.227227864506099980e-03
-2.583036999374999596e+03 -2.347390401555663701e-03 6.405161566955394018e-04 6.648379948663552495e-04 2.225696621263644360e-03
-2.581994611562499358e+03 -2.324378005120939904e-03 6.440746987500325666e-04 6.662665737034242789e-04 2.225794456881990263e-03
-2.580952223749999575e+03 -2.301368983991615436e-03 6.482777746955721782e-04 6.684030487271795488e-04 2.227594174145855130e-03
-2.579909835937499793e+03 -2.278720924249800529e-03 6.531891741610743258e-04 6.713449323361291325e-04 2.231392855202593214e-03
-2.578867448124999555e+03 -2.256542262500782665e-03 6.588007332318923789e-04 6.751624700030499186e-04 2.237308314378549153e-03
-2.577825060312499772e+03 -2.234669747472750254e-03 6.651398786562915267e-04 6.799547340005515032e-04 2.245469480967424245e-03
-2.576782672499999535e+03 -2.213254978017850302e-03 6.722014195319444326e-04 6.858068461767817059e-04 2.256029321440322383e-03
-2.575740284687499752e+03 -2.192034129911409144e-03 6.797956181496356103e-04 6.926767187273074125e-04 2.268656181530878842e-03
-2.574697896874999969e+03 -2.170407976329882457e-03 6.877577406494567993e-04 7.004153470616743433e-04 2.282809896292423320e-03
-2.573655509062499732e+03 -2.149072436590465738e-03 6.958909981935178669e-04 7.087691863146552626e-04 2.298093085070613065e-03
-2.572613121249999949e+03 -2.129246658869072151e-03 7.040405324175803619e-04 7.175771754462855964e-04 2.314416231743015098e-03
-2.571570733437499712e+03 -2.111773155773034611e-03 7.119826445274152725e-04 7.266062018591053608e-04 2.331418491408807341e-03
-2.570528345625000384e+03 -2.097193114068618067e-03 7.195797874361002959e-04 7.356640146985219363e-04 2.348814562703674304e-03
-2.569485957812500146e+03 -2.085837045501319834e-03 7.268253704186879724e-04 7.446921934686030406e-04 2.366597670660518238e-03
-2.568443569999999909e+03 -2.078063295054891763e-03 7.337017718842824172e-04 7.536888529961115408e-04 2.384836102358367863e-03
-2.567401182187499671e+03 -2.073818165794149952e-03 7.403181162056723724e-04 7.628075234949538777e-04 2.403852039973130000e-03
-2.566358794374999889e+03 -2.073213467409505597e-03 7.466589385593555388e-04 7.719824589839656848e-04 2.423563778429442539e-03
-2.565316406562499651e+03 -2.076473394191482528e-03 7.525928359734606558e-04 7.809204850105339567e-04 2.443470199877378641e-03
-2.564274018749999868e+03 -2.083657117836299789e-03 7.581693572473860226e-04 7.894802061968035113e-04 2.463439785180470548e-03
-2.563231630937499631e+03 -2.094448628128197515e-03 7.634099662463558712e-04 7.975195141844793967e-04 2.483215237311292567e-03
-2.562189243125000303e+03 -2.108528464575021386e-03 7.682163625582535526e-04 8.048754881611437043e-04 2.502379016089551021e-03
-2.561146855312499611e+03 -2.126033202722073332e-03 7.726289452667696196e-04 8.115712601505912539e-04 2.521041982160280963e-03
-2.560104467499999828e+03 -2.146425492229442084e-03 7.767787098832194771e-04 8.176960515002354175e-04 2.539337426998723724e-03
-2.559062079687500045e+03 -2.168867132149622946e-03 7.808214368081294997e-04 8.233784960782839640e-04 2.557405677972549203e-03
-2.558019691874999808e+03 -2.192845901238974632e-03 7.848786918707702318e-04 8.286897554454588678e-04 2.575350543125069780e-03
-2.556977304062499570e+03 -2.218094539179897226e-03 7.889561259139048991e-04 8.335647800681148835e-04 2.593018890225477421e-03
-2.555934916249999787e+03 -2.244155162309205854e-03 7.930754775883910000e-04 8.380236595287812208e-04 2.610347646645017755e-03
-2.554892528437499550e+03 -2.270821638227478369e-03 7.973783304275712178e-04 8.421802467595564633e-04 2.627599718285916416e-03
-2.553850140625000222e+03 -2.298051569986520395e-03 8.019584378551723345e-04 8.460855521331101751e-04 2.644938352761348234e-03
-2.552807752812499530e+03 -2.325076808140103153e-03 8.068418677510004857e-04 8.498359175214815998e-04 2.662335168013548869e-03
-2.551765364999999747e+03 -2.351763406427380236e-03 8.120078021725871511e-04 8.534547644863904430e-04 2.679767099933135985e-03
-2.550722977187499964e+03 -2.378213121597996110e-03 8.173164022734168404e-04 8.567762666839431147e-04 2.696873344214345200e-03
-2.549680589374999727e+03 -2.403806193228091165e-03 8.225888938953510423e-04 8.596682415021007165e-04 2.713117136542351343e-03
-2.548638201562499944e+03 -2.427798933926101927e-03 8.276540478075032235e-04 8.620821434680123359e-04 2.728057134869727243e-03
-2.547595813749999706e+03 -2.449713559027161432e-03 8.324369518160080464e-04 8.640225173337703207e-04 2.741498441548745682e-03
-2.546553425937499924e+03 -2.468720184250372107e-03 8.370005268037184485e-04 8.655918674107419483e-04 2.753445806612408141e-03
-2.545511038124999232e+03 -2.484897011057508875e-03 8.413390568526304351e-04 8.668973128457498935e-04 2.764064306305011841e-03
-2.544468650312499904e+03 -2.499174471880268207e-03 8.452825897916243277e-04 8.678438685085790522e-04 2.773269041470290391e-03
-2.543426262499999666e+03 -2.510806905154547644e-03 8.486669598002471830e-04 8.682470153972614247e-04 2.780433398577244683e-03
-2.542383874687499429e+03 -2.518814477056968010e-03 8.512952581169074733e-04 8.679731157410117918e-04 2.784908388488015196e-03
-2.541341486874999646e+03 -2.522756438157025549e-03 8.530770023517189084e-04 8.670768965249230293e-04 2.786562539527244302e-03
-2.540299099062499863e+03 -2.522638985868415340e-03 8.540216152365177112e-04 8.656682511761732779e-04 2.785563152986289884e-03
-2.539256711249999626e+03 -2.518697138198909211e-03 8.541441248735926264e-04 8.638593167869557414e-04 2.782144330336796829e-03
-2.538214323437499843e+03 -2.511022638476857229e-03 8.536675806652280424e-04 8.619078128055303193e-04 2.776935879969879856e-03
-2.537171935624999605e+03 -2.499900200815636901e-03 8.526762765922692904e-04 8.598701178292516645e-04 2.770180626345583597e-03
-2.536129547812499823e+03 -2.486327228134437104e-03 8.513017350537747377e-04 8.578519662540547109e-04 2.762421541128151550e-03
-2.535087159999999585e+03 -2.471565873266685746e-03 8.498692074386251464e-04 8.560996746641368711e-04 2.754677226896857720e-03
-2.534044772187499348e+03 -2.457186660246260968e-03 8.485963414990931823e-04 8.548080222185471845e-04 2.747854149622694538e-03
-2.533002384374999565e+03 -2.444316400883729621e-03 8.476797020319761173e-04 8.541572241089538621e-04 2.742703782317089563e-03
-2.531959996562499782e+03 -2.432619428462326830e-03 8.473679925100807610e-04 8.542949280773647590e-04 2.739620513239411810e-03
-2.530917608749999545e+03 -2.421924219901912430e-03 8.479345275060209096e-04 8.553773132454622766e-04 2.739078760005175806e-03
-2.529875220937499762e+03 -2.412495645152782937e-03 8.495005702322794673e-04 8.574664002171640759e-04 2.741364419563904493e-03
-2.528832833124999979e+03 -2.403916907991704259e-03 8.520828900365065095e-04 8.606246636385950785e-04 2.746479358013124809e-03
-2.527790445312499742e+03 -2.395559036240482633e-03 8.556314980613140145e-04 8.647869278518094741e-04 2.754119022710589670e-03
-2.526748057499999959e+03 -2.387816625086473105e-03 8.600780242771829259e-04 8.697591695771243747e-04 2.764033793750140643e-03
-2.525705669687499721e+03 -2.381073636475333852e-03 8.655704115673142681e-04 8.756056720542982827e-04 2.776571586482359452e-03
-2.524663281874999939e+03 -2.375425493881313469e-03 8.721477590956756235e-04 8.824030432841662103e-04 2.791907206366766279e-03
-2.523620894062499701e+03 -2.370721276593092293e-03 8.794969403479418850e-04 8.899403733908573845e-04 2.809364575130461877e-03
-2.522578506250000373e+03 -2.366048403588132468e-03 8.874038161126552530e-04 8.980979542958481172e-04 2.828312623098342814e-03
-2.521536118437499681e+03 -2.360304213364181058e-03 8.958278957988941287e-04 9.068690866497496929e-04 2.848420824481716351e-03
-2.520493730624999898e+03 -2.352744652621834541e-03 9.047536961692189544e-04 9.162580477937688154e-04 2.869491461117739967e-03
-2.519451342812499661e+03 -2.343106135928319129e-03 9.140846012369187703e-04 9.262160299357294563e-04 2.891284420947596266e-03
-2.518408954999999878e+03 -2.331684051764051045e-03 9.236304378900094545e-04 9.365653133098891976e-04 2.913416135569299112e-03
-2.517366567187499641e+03 -2.318760204097869253e-03 9.333278635318105823e-04 9.471844453983425602e-04 2.935716815535878953e-03
-2.516324179374999858e+03 -2.304390223934556572e-03 9.431989730894515915e-04 9.579727655078574839e-04 2.958081916379141831e-03
-2.515281791562499620e+03 -2.288094557013373859e-03 9.531496738497567331e-04 9.687580906334564796e-04 2.980045115405110991e-03
-2.514239403749999838e+03 -2.268971087811471905e-03 9.629027454303059870e-04 9.791922445164251594e-04 3.000586136311625147e-03
-2.513197015937499600e+03 -2.246584813149751780e-03 9.721739729207902686e-04 9.889728879616296441e-04 3.018859407543649474e-03
-2.512154628124999817e+03 -2.221565014127743244e-03 9.808463612227681216e-04 9.979309613353912374e-04 3.034656854022826575e-03
-2.511112240312499580e+03 -2.194562935167372088e-03 9.888596144021781411e-04 1.005868897951729289e-03 3.047797067363157246e-03
-2.510069852499999797e+03 -2.166267611163792683e-03 9.961925281301458636e-04 1.012754324349348202e-03 3.058384407542353092e-03
-2.509027464687499560e+03 -2.138324972018045521e-03 1.002936904411900034e-03 1.018697226303998159e-03 3.067087835403620004e-03
-2.507985076874999777e+03 -2.112081046788308065e-03 1.009235978973924532e-03 1.023848778690193218e-03 3.074615014977392750e-03
-2.506942689062499539e+03 -2.087903005775531423e-03 1.015140433719388625e-03 1.028287650908110088e-03 3.081224560722252079e-03
-2.505900301249999757e+03 -2.066620724953192878e-03 1.020495275938295169e-03 1.031901385089390496e-03 3.086797778871998646e-03
-2.504857913437499974e+03 -2.048633491583930037e-03 1.025292823017340607e-03 1.034749518377462872e-03 3.091510970308889664e-03
-2.503815525624999736e+03 -2.033443802459509227e-03 1.029755201517308953e-03 1.037105862785477582e-03 3.095867586429464427e-03
-2.502773137812499954e+03 -2.021458752503279156e-03 1.034073110038465255e-03 1.039221396870646050e-03 3.100532036035867460e-03
-2.501730749999999716e+03 -2.012860087725476185e-03 1.038409024281813442e-03 1.041380041549650609e-03 3.106128115886268130e-03
-2.500688362187499933e+03 -2.007062670301566418e-03 1.042786558611788960e-03 1.043659205867843122e-03 3.112643993288689587e-03
-2.499645974374999696e+03 -2.003493775732053533e-03 1.047251307983533119e-03 1.046040315964699968e-03 3.119958937238969093e-03
-2.498603586562499913e+03 -2.001684504259289375e-03 1.051746342768267216e-03 1.048494837062901057e-03 3.127852985693690274e-03
-2.497561198749999676e+03 -2.001483008644621558e-03 1.056047071277087593e-03 1.050922439777137373e-03 3.135902365362597689e-03
-2.496518810937499893e+03 -2.003067935900632469e-03 1.060216595953116176e-03 1.053415823449826375e-03 3.144351590417412533e-03
-2.495476423124999656e+03 -2.006337529334624274e-03 1.064421051647938170e-03 1.056062465309351569e-03 3.153479078688333458e-03
-2.494434035312499873e+03 -2.011226700669859445e-03 1.068842617345960779e-03 1.058987031627636874e-03 3.163642523535537335e-03
-2.493391647499999635e+03 -2.016876076269460711e-03 1.073683614676311559e-03 1.062382702577291003e-03 3.175118803061386698e-03
-2.492349259687499853e+03 -2.022631732799265707e-03 1.078986630035719220e-03 1.066271999841600935e-03 3.187821637354035838e-03
-2.491306871874999615e+03 -2.028926580749978396e-03 1.084600807269326707e-03 1.070562142292621208e-03 3.201564881088541162e-03
-2.490264484062499378e+03 -2.036157970837147464e-03 1.090371180699028358e-03 1.075225783216930079e-03 3.216241611190111434e-03
-2.489222096249999595e+03 -2.044591190206498238e-03 1.096282215508235028e-03 1.080289988649418310e-03 3.231939960167523260e-03
-2.488179708437499812e+03 -2.054907098908978144e-03 1.102273812888688621e-03 1.085655902520667833e-03 3.248625927210873395e-03
-2.487137320624999575e+03 -2.067601781579147830e-03 1.108349391497765206e-03 1.091243271043179641e-03 3.266314289974561486e-03
-2.486094932812499792e+03 -2.082332633240317060e-03 1.114480449805033873e-03 1.097056291334919846e-03 3.284893960903533059e-03
-2.485052544999999100e+03 -2.098471281789834279e-03 1.120456111392740227e-03 1.102942765625315952e-03 3.303762886128932402e-03
-2.484010157187499772e+03 -2.115680241114531977e-03 1.126139895665812310e-03 1.108691068827050803e-03 3.322388687257477827e-03
-2.482967769374999534e+03 -2.133993938305263176e-03 1.131675291009119969e-03 1.114375535693032165e-03 3.341040863500894468e-03
-2.481925381562499297e+03 -2.153698892002083205e-03 1.137245397533263955e-03 1.120128098894029650e-03 3.360176794049644922e-03
-2.480882993749999969e+03 -2.174697946409166055e-03 1.142854088367170791e-03 1.125890907727095146e-03 3.379694395877626181e-03
-2.479840605937499731e+03 -2.196487011834779256e-03 1.148430536860295783e-03 1.131500908233464041e-03 3.399159334965668171e-03
-2.478798218124999948e+03 -2.219285661659243115e-03 1.153984137502380401e-03 1.136884381714826963e-03 3.418532625065247993e-03
-2.477755830312499711e+03 -2.242706955550908491e-03 1.159592712929575489e-03 1.142029167533634669e-03 3.437784204072528126e-03
-2.476713442499999928e+03 -2.265573021558935952e-03 1.165204711992868505e-03 1.146884177032939231e-03 3.456489799534565380e-03
-2.475671054687499691e+03 -2.286733257020686846e-03 1.170561860692998293e-03 1.151356587242551325e-03 3.473948733686148867e-03
-2.474628666874999908e+03 -2.306253717053695362e-03 1.175516221966437132e-03 1.155359711352212061e-03 3.489894500536154520e-03
-2.473586279062499671e+03 -2.324916319655949935e-03 1.180052248755839939e-03 1.158913342395566674e-03 3.504534802779533074e-03
-2.472543891249999888e+03 -2.342789672315416950e-03 1.184178195624206210e-03 1.162098478752112687e-03 3.518010473649771982e-03
-2.471501503437499650e+03 -2.359409592261646656e-03 1.187919937562263240e-03 1.165047085601139242e-03 3.530419710661152673e-03
-2.470459115625000322e+03 -2.374126143079707645e-03 1.191387118325506426e-03 1.167990078986827539e-03 3.542044979271898649e-03
-2.469416727812499630e+03 -2.385694868377171221e-03 1.194729058526717820e-03 1.171055968107778027e-03 3.552917370907386456e-03
-2.468374339999999847e+03 -2.392690107945471840e-03 1.198028347964452895e-03 1.174351304847146135e-03 3.562918938504096474e-03
-2.467331952187500065e+03 -2.394770458050971777e-03 1.201196455624856932e-03 1.177823703225210419e-03 3.571793707467058217e-03
-2.466289564374999827e+03 -2.392160313300305350e-03 1.204209289426122747e-03 1.181379156173241636e-03 3.579438859783356380e-03
-2.465247176562499590e+03 -2.384714984146563306e-03 1.207237154135651618e-03 1.185100640838956249e-03 3.586120131359788431e-03
-2.464204788749999807e+03 -2.372532840482187867e-03 1.210247368885854387e-03 1.188928811699555129e-03 3.591742771357363598e-03
-2.463162400937499569e+03 -2.355989966927173052e-03 1.213120471395720242e-03 1.192793270703603348e-03 3.596172058088068120e-03
-2.462120013125000241e+03 -2.335691167299141103e-03 1.215834550147011552e-03 1.196757089637310711e-03 3.599625469017398664e-03
-2.461077625312499549e+03 -2.312608037876655222e-03 1.218456528223844579e-03 1.200871507402051421e-03 3.602492265334419907e-03
-2.460035237499999766e+03 -2.288174771000074138e-03 1.221118350994146494e-03 1.205209744010813733e-03 3.605379607335779460e-03
-2.458992849687499984e+03 -2.263617669223092627e-03 1.224066963202791614e-03 1.209998483038533541e-03 3.609184353382721179e-03
-2.457950461874999746e+03 -2.239242506410795037e-03 1.227623902217687881e-03 1.215373512450463852e-03 3.614524252610407020e-03
-2.456908074062499963e+03 -2.215423440206270092e-03 1.232096062484229395e-03 1.221395868389241711e-03 3.621912559073173742e-03
-2.455865686249999726e+03 -2.192840328899711873e-03 1.237630333880576161e-03 1.228114986104172695e-03 3.631749433276359323e-03
-2.454823298437499943e+03 -2.171961025590097780e-03 1.244244929869182340e-03 1.235521544141900867e-03 3.644159045890782173e-03
-2.453780910624999251e+03 -2.152712497945883513e-03 1.251705784546633914e-03 1.243367188317103010e-03 3.658517653931873080e-03
-2.452738522812499923e+03 -2.135903198374102495e-03 1.259706492049760505e-03 1.251345702900411331e-03 3.674262708035417810e-03
-2.451696134999999686e+03 -2.122137386558053864e-03 1.268164122721594832e-03 1.259426514560007789e-03 3.691412867372266277e-03
-2.450653747187499903e+03 -2.111607853037331898e-03 1.277079618224751965e-03 1.267614260283589193e-03 3.710024179809711525e-03
-2.449611359374999665e+03 -2.104062627288003084e-03 1.286410007270937092e-03 1.275760971312641344e-03 3.729777291965756351e-03
-2.448568971562499883e+03 -2.098800660264081748e-03 1.295905411556483745e-03 1.283591501586447666e-03 3.749835572435435398e-03
-2.447526583749999645e+03 -2.095113491751342781e-03 1.305042010227343893e-03 1.290664342579062518e-03 3.768827953446384545e-03
-2.446484195937499862e+03 -2.092688947356536634e-03 1.313407158449915891e-03 1.296687754321370917e-03 3.785815521570148716e-03
-2.445441808124999625e+03 -2.091559278623881558e-03 1.320857244842485413e-03 1.301597246058571996e-03 3.800559360074709861e-03
-2.444399420312499842e+03 -2.091524131953045700e-03 1.327493482118864265e-03 1.305586711232975582e-03 3.813393357715627943e-03
-2.443357032499999605e+03 -2.092361140476389249e-03 1.333391084250997198e-03 1.308885946203478066e-03 3.824668507810326593e-03
-2.442314644687499367e+03 -2.092935534124630570e-03 1.338542761747485042e-03 1.311500962952550763e-03 3.834100246280416641e-03
-2.441272256874999584e+03 -2.092613133022080442e-03 1.343026218884488211e-03 1.313455923762649538e-03 3.841647661430305175e-03
-2.440229869062499802e+03 -2.091965171051139282e-03 1.346784147179651888e-03 1.314701377967897799e-03 3.847322188564480244e-03
-2.439187481249999564e+03 -2.090520950666202669e-03 1.349587202584683586e-03 1.315032616337071707e-03 3.850467078770150771e-03
-2.438145093437499781e+03 -2.087089888448506042e-03 1.351272328986676810e-03 1.314341788730796290e-03 3.850453624927287644e-03
-2.437102705624999544e+03 -2.081843077014129337e-03 1.351860184219825676e-03 1.312770371893518797e-03 3.847547504379297649e-03
-2.436060317812499761e+03 -2.076078349678744158e-03 1.351353571781011877e-03 1.310467895023575491e-03 3.842289630454668974e-03
-2.435017929999999978e+03 -2.070760876761888834e-03 1.350179664963551632e-03 1.307850741597224326e-03 3.835975236653927940e-03
-2.433975542187499741e+03 -2.065633437958467114e-03 1.348768130098180465e-03 1.305329273802647693e-03 3.829586503808942756e-03
-2.432933154374999958e+03 -2.060058338584704139e-03 1.347151893128284645e-03 1.303003564412794557e-03 3.823140551779858828e-03
-2.431890766562499721e+03 -2.054096603022900758e-03 1.345460838720540647e-03 1.300931835647208511e-03 3.816876037938681573e-03
-2.430848378749999938e+03 -2.048215185019605471e-03 1.343837375487297358e-03 1.299232755009673479e-03 3.811232745788604818e-03
-2.429805990937499701e+03 -2.042811717322825116e-03 1.342254268117163210e-03 1.297995348831698040e-03 3.806407036019244378e-03
-2.428763603124999918e+03 -2.038472463879686340e-03 1.340771119203359573e-03 1.297441482761994098e-03 3.802924878946606097e-03
-2.427721215312499680e+03 -2.035658970805571000e-03 1.339615005830478191e-03 1.297864832119658687e-03 3.801564212677192595e-03
-2.426678827499999898e+03 -2.034314572393464398e-03 1.339143517444553889e-03 1.299546526750685986e-03 3.803096506866973474e-03
-2.425636439687499660e+03 -2.034407065079596889e-03 1.339666687912917592e-03 1.302771046527532789e-03 3.808252574188137826e-03
-2.424594051874999877e+03 -2.036068947306127024e-03 1.341365966809813159e-03 1.307653938282115182e-03 3.817426076185452977e-03
-2.423551664062499640e+03 -2.039314922549211907e-03 1.344462993175818757e-03 1.314270035893518604e-03 3.830966988425133293e-03
-2.422509276249999857e+03 -2.044228290534566388e-03 1.349261463145207335e-03 1.322769193631668540e-03 3.849437694525928780e-03
-2.421466888437499620e+03 -2.051362836792317446e-03 1.356002906086534177e-03 1.333245602298412146e-03 3.873372588780484363e-03
-2.420424500624999837e+03 -2.061191228700783550e-03 1.364801258331995023e-03 1.345604740361163679e-03 3.902880226952809041e-03
-2.419382112812499599e+03 -2.073153536774959439e-03 1.375780314628132200e-03 1.359811656091164519e-03 3.937904647693642526e-03
-2.418339725000000271e+03 -2.086668310624810885e-03 1.388745469490939872e-03 1.375661193435430895e-03 3.977798206576359588e-03
-2.417297337187499579e+03 -2.102545797824690796e-03 1.403414141737597534e-03 1.392862096041006881e-03 4.022045766501217666e-03
-2.416254949374999796e+03 -2.121543093879844043e-03 1.419429757018584367e-03 1.411015035390956714e-03 4.069885625578051683e-03
-2.415212561562499559e+03 -2.143406982974681730e-03 1.436377135822832765e-03 1.429676719865374509e-03 4.120176383928831135e-03
-2.414170173749999776e+03 -2.167262058145476809e-03 1.453977357192695738e-03 1.448576673136295432e-03 4.172012657760900550e-03
-2.413127785937499993e+03 -2.192164212535002103e-03 1.471882163565450125e-03 1.467342206075325593e-03 4.224251913961650333e-03
-2.412085398124999756e+03 -2.218006390128938066e-03 1.489596686838986009e-03 1.485430445586392260e-03 4.275562117220734967e-03
-2.411043010312499973e+03 -2.245232720997924775e-03 1.506678755000947622e-03 1.502417843492694777e-03 4.324975865012506936e-03
-2.410000622500000190e+03 -2.273542700609446250e-03 1.522866670256736938e-03 1.518181105766834918e-03 4.371959354184208786e-03
-2.408958234687499953e+03 -2.302263527376957782e-03 1.537967333206368206e-03 1.532761328876266604e-03 4.416192265756974794e-03
-2.407915846874999716e+03 -2.330283274180812870e-03 1.551917795102846290e-03 1.546246101461224657e-03 4.457450879392195302e-03
-2.406873459062500388e+03 -2.356082605369013393e-03 1.564861914341661052e-03 1.558694095636513040e-03 4.495592448005557643e-03
-2.405831071249999695e+03 -2.378626917329076419e-03 1.576828574804616401e-03 1.570037830715710668e-03 4.530292775328940806e-03
-2.404788683437499913e+03 -2.396580885195765363e-03 1.587704366709736040e-03 1.580090265230864105e-03 4.560828525097905539e-03
-2.403746295624999675e+03 -2.408907201732992786e-03 1.597274937380266813e-03 1.588513510011512787e-03 4.586228267415675894e-03
-2.402703907812499892e+03 -2.415348009646408126e-03 1.605446113156460937e-03 1.595075605640115151e-03 4.605996759755330051e-03
-2.401661519999999655e+03 -2.416620064101626317e-03 1.612119122964496406e-03 1.599698375624968071e-03 4.620096384682071539e-03
-2.400619132187499872e+03 -2.413689623566651551e-03 1.617029224865484819e-03 1.602341977878964183e-03 4.628426481428224264e-03
-2.399576744374999635e+03 -2.406804018469179979e-03 1.620203865358223628e-03 1.603168888627526031e-03 4.631308937206576014e-03
-2.398534356562499397e+03 -2.396731788519244292e-03 1.621876256510218625e-03 1.602440386876496231e-03 4.629559663735636002e-03
-2.397491968749999614e+03 -2.384848125955648431e-03 1.622160457730504636e-03 1.600297478722058396e-03 4.623847633336251872e-03
-2.396449580937499832e+03 -2.371982269271974853e-03 1.621220181507494187e-03 1.596922073205297695e-03 4.614816345872142442e-03
-2.395407193124999594e+03 -2.358368963415545267e-03 1.619309634654527699e-03 1.592576491717731264e-03 4.603171825905447850e-03
-2.394364805312499811e+03 -2.344077641147593750e-03 1.616302805617994423e-03 1.587245401436892123e-03 4.588773157017524834e-03
-2.393322417499999119e+03 -2.329486064171845758e-03 1.612295832789902277e-03 1.581143599650456158e-03 4.572123557005967377e-03
-2.392280029687499791e+03 -2.315956727905901878e-03 1.607841085025287636e-03 1.574877015643852450e-03 4.555022170610375370e-03
-2.391237641874999554e+03 -2.304872917918190586e-03 1.603245350993629231e-03 1.568853649949421801e-03 4.538726882620398514e-03
-2.390195254062499316e+03 -2.297373389331152510e-03 1.598696294578944065e-03 1.563363410086338924e-03 4.524137771278934073e-03
-2.389152866249999988e+03 -2.293865581556529462e-03 1.594575737403163256e-03 1.558945614750261712e-03 4.512534695732831926e-03
-2.388110478437499751e+03 -2.294359267729248648e-03 1.591174313756609773e-03 1.555789077507599861e-03 4.504502520777007094e-03
-2.387068090624999968e+03 -2.298937321870626969e-03 1.588662326775371969e-03 1.553804547675443617e-03 4.500120374928704217e-03
-2.386025702812499730e+03 -2.306974453760476940e-03 1.587162447240096554e-03 1.553198851222979465e-03 4.499656881988346388e-03
-2.384983314999999493e+03 -2.318587963159102379e-03 1.586783317277331608e-03 1.554113332197397173e-03 4.503459402692317447e-03
-2.383940927187499710e+03 -2.333949429753313324e-03 1.587517403126959643e-03 1.556541346523179770e-03 4.511553450234673940e-03
-2.382898539374999928e+03 -2.351924417375657068e-03 1.589400967154160505e-03 1.560601158350713620e-03 4.523860650980740875e-03
-2.381856151562499235e+03 -2.371209299051435081e-03 1.592484046551403487e-03 1.566326805421587760e-03 4.540155844618077446e-03
-2.380813763749999907e+03 -2.390418376738694985e-03 1.596648497568602630e-03 1.573465372790894962e-03 4.559604663702455929e-03
-2.379771375937499670e+03 -2.409388146743536747e-03 1.601707318306837225e-03 1.581835649024337931e-03 4.581706675665708772e-03
-2.378728988124999887e+03 -2.428920836613408536e-03 1.607544322546358142e-03 1.591367690454499346e-03 4.606438486924291711e-03
-2.377686600312499650e+03 -2.448984198805681956e-03 1.614084778453139845e-03 1.601825092953699506e-03 4.633376355879254699e-03
-2.376644212499999867e+03 -2.469176733035927107e-03 1.621116640490773619e-03 1.612774053505003141e-03 4.661575391330256661e-03
-2.375601824687499629e+03 -2.489334237505144189e-03 1.628725183772525330e-03 1.624060310243735303e-03 4.690868480516491128e-03
-2.374559436874999847e+03 -2.509372683947136071e-03 1.637095553354073153e-03 1.635746007904584527e-03 4.721523294921867349e-03
-2.373517049062499609e+03 -2.529304748963867935e-03 1.646257426954514857e-03 1.647812017334399125e-03 4.753548151522849624e-03
-2.372474661249999826e+03 -2.549424119435900193e-03 1.656278921958982426e-03 1.660184883982826270e-03 4.786986780679916564e-03
-2.371432273437499589e+03 -2.568742384602806794e-03 1.667246034039028806e-03 1.672732964755977705e-03 4.821497688732639605e-03
-2.370389885625000261e+03 -2.585421611267329795e-03 1.679130545217314687e-03 1.685263303843896653e-03 4.856315188310930155e-03
-2.369347497812499569e+03 -2.598852514359568412e-03 1.691857739869025807e-03 1.697612279129224761e-03 4.890973494233773547e-03
-2.368305109999999786e+03 -2.609925773410094567e-03 1.705388998416003908e-03 1.709557806469296079e-03 4.925340208593306096e-03
-2.367262722187500458e+03 -2.620183207744250509e-03 1.719379271295065235e-03 1.720712553844027607e-03 4.958880363963513553e-03
-2.366220334374999766e+03 -2.630422437352127052e-03 1.733443684730523677e-03 1.730873437353253833e-03 4.991089563408993707e-03
-2.365177946562499983e+03 -2.640490342888975571e-03 1.747503143702768512e-03 1.740003207702135171e-03 5.021790835691142957e-03
-2.364135558749999745e+03 -2.650623617069012162e-03 1.761450238153367378e-03 1.748057810766533247e-03 5.050864883794399171e-03
-2.363093170937499963e+03 -2.660870374900956709e-03 1.774981029433008459e-03 1.754974756604424802e-03 5.077905714728010028e-03
-2.362050783125000180e+03 -2.670910415749239587e-03 1.787898053772519211e-03 1.760831296312441192e-03 5.102727993995951998e-03
-2.361008395312499943e+03 -2.680182467776959666e-03 1.800336333603402752e-03 1.765975076747140250e-03 5.125829174141679524e-03
-2.359966007499999705e+03 -2.688296877577924134e-03 1.812431470621055996e-03 1.770682148449270873e-03 5.147649113936059173e-03
-2.358923619687499922e+03 -2.695305512823696972e-03 1.824105620624847648e-03 1.774991947630596457e-03 5.168172261827995440e-03
-2.357881231874999685e+03 -2.701763692359363672e-03 1.835369564596654691e-03 1.779160883707958055e-03 5.187912820880373477e-03
-2.356838844062499902e+03 -2.707973869509941282e-03 1.846549920865214441e-03 1.783794396045782979e-03 5.208157922322044844e-03
-2.355796456249999665e+03 -2.714088579608652657e-03 1.857700005890867544e-03 1.789205982330125322e-03 5.229447405976781621e-03
-2.354754068437499882e+03 -2.720752050568042701e-03 1.868591253526408159e-03 1.795389643835859292e-03 5.251686780993297145e-03
-2.353711680624999644e+03 -2.728436037163150911e-03 1.879342611274166909e-03 1.802495130366761752e-03 5.275335595249511060e-03
-2.352669292812499862e+03 -2.737391483628579501e-03 1.889995243055501073e-03 1.810484109877698745e-03 5.300447328383037573e-03
-2.351626904999999624e+03 -2.747540194860884077e-03 1.900292477645770415e-03 1.818994182884560136e-03 5.326210973724369857e-03
-2.350584517187499841e+03 -2.757850629003387628e-03 1.910358554672932606e-03 1.828119072372017678e-03 5.352634663518254440e-03
-2.349542129374999604e+03 -2.766825859910445901e-03 1.920501492625801719e-03 1.838049634941235676e-03 5.379946373630856322e-03
-2.348499741562499821e+03 -2.774687217668688703e-03 1.930896457033906251e-03 1.848572666565741554e-03 5.408089960233081889e-03
-2.347457353749999584e+03 -2.781393125124733551e-03 1.941730685394934619e-03 1.859737754985803671e-03 5.437328288238777417e-03
-2.346414965937499801e+03 -2.786380494160469682e-03 1.953057718761194023e-03 1.871649901034062218e-03 5.467726585247130282e-03
-2.345372578124999563e+03 -2.790475561761620454e-03 1.964959675271321128e-03 1.884197373808335629e-03 5.499423441059097042e-03
-2.344330190312499781e+03 -2.793745007871157541e-03 1.977529588810018543e-03 1.897439811583215676e-03 5.532620922783761108e-03
-2.343287802499999998e+03 -2.796302437188408381e-03 1.990846414928569477e-03 1.911531009414110284e-03 5.567650925653640052e-03
-2.342245414687499760e+03 -2.799987244152845819e-03 2.004934977189155431e-03 1.926399608085752838e-03 5.604901680775812266e-03
-2.341203026874999978e+03 -2.806677361249897227e-03 2.019785517385862521e-03 1.941976375242882762e-03 5.644736606535322859e-03
-2.340160639062499740e+03 -2.816833209777591055e-03 2.035282178555407242e-03 1.958275255552795711e-03 5.687165542275959482e-03
-2.339118251249999958e+03 -2.830030668880013749e-03 2.051429541620900052e-03 1.975260307463394538e-03 5.732036055313000089e-03
-2.338075863437499265e+03 -2.845678059912357550e-03 2.068168746943651465e-03 1.992720073581444231e-03 5.778836337798608398e-03
-2.337033475624999937e+03 -2.864017854304639569e-03 2.085076792421270905e-03 2.010302992873322023e-03 5.826670977454180902e-03
-2.335991087812499700e+03 -2.885443631765043614e-03 2.101630721264524833e-03 2.027749873355993559e-03 5.874704848631374932e-03
-2.334948699999999917e+03 -2.908700301779094076e-03 2.117048036736120069e-03 2.044447728853006612e-03 5.920906163646530440e-03
-2.333906312187499680e+03 -2.932551674353974392e-03 2.130891236635877768e-03 2.059932698485005074e-03 5.963833117338859097e-03
-2.332863924374999442e+03 -2.956132153192290654e-03 2.143013441068225382e-03 2.074053430317233850e-03 6.002894613502743337e-03
-2.331821536562499659e+03 -2.978376941836193698e-03 2.153089695123919321e-03 2.086526876508163365e-03 6.037069978177983000e-03
-2.330779148749999877e+03 -2.999114058516942800e-03 2.161069883127738744e-03 2.097293314784906548e-03 6.066177065478788044e-03
-2.329736760937499184e+03 -3.018503205717148682e-03 2.167052683491934532e-03 2.106350500882567083e-03 6.090359807272371397e-03
-2.328694373124999856e+03 -3.035795782031813859e-03 2.171031406689680112e-03 2.113617573423326977e-03 6.109308297127303590e-03
-2.327651985312499619e+03 -3.049720434384253515e-03 2.173089907905503826e-03 2.119211719921208336e-03 6.122959823133400717e-03
-2.326609597500000291e+03 -3.059108187808187891e-03 2.173799270975064132e-03 2.123600064641776100e-03 6.132301152113387582e-03
-2.325567209687499599e+03 -3.064280889249477394e-03 2.173873324582756717e-03 2.127276406826642680e-03 6.138886273813991094e-03
-2.324524821874999816e+03 -3.065771278703416803e-03 2.173927944734261718e-03 2.130771732954199991e-03 6.144268558205444146e-03
-2.323482434062499578e+03 -3.063337831884689784e-03 2.174593549815712328e-03 2.134715632211414433e-03 6.149962110719049517e-03
-2.322440046249999796e+03 -3.057388899242268615e-03 2.176290346824519186e-03 2.139456836154873722e-03 6.157018924062758816e-03
-2.321397658437499558e+03 -3.048497749312851189e-03 2.179239579252766328e-03 2.145168096037563133e-03 6.166067575560050910e-03
-2.320355270624999775e+03 -3.037436809149437686e-03 2.183432263854206620e-03 2.151846866732332400e-03 6.177288827407813668e-03
-2.319312882812499993e+03 -3.024845161794380375e-03 2.188846460038573576e-03 2.159340678495811662e-03 6.190603726543492287e-03
-2.318270495000000210e+03 -3.010916467847802799e-03 2.195528490939099246e-03 2.167670371702976138e-03 6.206140693979076209e-03
-2.317228107187499972e+03 -2.995598529849236892e-03 2.203279178531781200e-03 2.176679581125058605e-03 6.223449234608542484e-03
-2.316185719374999735e+03 -2.979251219725002984e-03 2.211651948822480895e-03 2.185873484288048969e-03 6.241435122796038133e-03
-2.315143331562500407e+03 -2.961738902507972220e-03 2.220239539863596255e-03 2.194712803220000199e-03 6.258859292077258510e-03
-2.314100943749999715e+03 -2.942376496516699302e-03 2.228937995651375428e-03 2.203087802757489663e-03 6.275281463838465641e-03
-2.313058555937499932e+03 -2.921836800215863762e-03 2.237888628779325425e-03 2.211279785476256976e-03 6.291422086380810130e-03
-2.312016168124999695e+03 -2.901612510848184529e-03 2.247152438881632949e-03 2.219445099916755437e-03 6.307943748083908939e-03
-2.310973780312499912e+03 -2.882627412194959174e-03 2.256840624265395862e-03 2.227840837981805936e-03 6.325563145877986966e-03
-2.309931392500000129e+03 -2.865665457454860329e-03 2.267076980094359651e-03 2.236707389517240616e-03 6.344951845585318495e-03
-2.308889004687499892e+03 -2.851349391897427688e-03 2.277641921337508410e-03 2.245953917875768199e-03 6.365899672573708049e-03
-2.307846616874999654e+03 -2.839248391599578231e-03 2.288225806192588883e-03 2.255395740783970506e-03 6.387701148117546843e-03
-2.306804229062500326e+03 -2.830781836106996234e-03 2.298748139293244237e-03 2.265013611824212136e-03 6.410598470999034036e-03
-2.305761841249999634e+03 -2.827948147701037432e-03 2.309242159754210273e-03 2.274968967150272671e-03 6.435358436530055556e-03
-2.304719453437499851e+03 -2.830230800374742596e-03 2.319771341839282994e-03 2.285416553301835955e-03 6.462139079454654218e-03
-2.303677065624999614e+03 -2.837308273426341655e-03 2.330323960599860536e-03 2.296149939137808252e-03 6.490554719350967623e-03
-2.302634677812499831e+03 -2.848918690739461052e-03 2.340910163931050024e-03 2.306825914632137150e-03 6.520064810232935326e-03
-2.301592289999999593e+03 -2.863799437018057798e-03 2.351270129320593653e-03 2.317103770192380837e-03 6.549587976612106233e-03
-2.300549902187499811e+03 -2.881162414084831140e-03 2.361053234449445645e-03 2.326657184939564301e-03 6.578083963123006021e-03
-2.299507514374999573e+03 -2.901272790617730885e-03 2.370320016459748907e-03 2.335370421364689909e-03 6.605521247593717712e-03
-2.298465126562499790e+03 -2.923325610614355141e-03 2.378892576655367627e-03 2.342964890365662172e-03 6.631110287159241654e-03
-2.297422738749999553e+03 -2.946276617990425603e-03 2.386369128215396363e-03 2.349010624332233382e-03 6.653544307258212748e-03
-2.296380350937499770e+03 -2.969345911452164147e-03 2.392948070877440846e-03 2.353586544291524571e-03 6.672954168318089539e-03
-2.295337963124999987e+03 -2.991323950242842037e-03 2.399212969782738014e-03 2.357240006813663812e-03 6.690443536556432008e-03
-2.294295575312499750e+03 -3.012012404954200057e-03 2.405637634883876774e-03 2.360686597144414506e-03 6.707489295735749764e-03
-2.293253187499999967e+03 -3.031376344122201777e-03 2.412519749245586702e-03 2.364382554835273154e-03 6.725051297053924980e-03
-2.292210799687499730e+03 -3.049261395398556070e-03 2.419841067437214933e-03 2.368205145393863578e-03 6.742897242528918256e-03
-2.291168411874999947e+03 -3.066252795169956136e-03 2.427532740487426625e-03 2.372207842066637647e-03 6.761175249235322829e-03
-2.290126024062499255e+03 -3.083010115901748012e-03 2.435649400078991871e-03 2.376642574959961576e-03 6.780466983857827423e-03
-2.289083636249999927e+03 -3.099470078532713755e-03 2.444157940387203191e-03 2.381536596482126782e-03 6.800759249306669030e-03
-2.288041248437499689e+03 -3.115566440901382413e-03 2.452762277468515436e-03 2.386615338580540258e-03 6.821325636551470867e-03
-2.286998860624999907e+03 -3.131636710611389752e-03 2.461094085158636695e-03 2.391456690822207302e-03 6.841253973107983347e-03
-2.285956472812499669e+03 -3.147764220954580531e-03 2.468915060056941970e-03 2.395986556202888990e-03 6.860201822414150469e-03
-2.284914084999999886e+03 -3.163628907495053856e-03 2.475921861364777099e-03 2.400133895022594274e-03 6.877659226887470993e-03
-2.283871697187499649e+03 -3.179361607114539537e-03 2.481724619167709547e-03 2.403621369074302686e-03 6.892843701252057351e-03
-2.282829309374999866e+03 -3.195291089429304083e-03 2.486366798703591383e-03 2.406477551412568566e-03 6.905925444840234351e-03
-2.281786921562499629e+03 -3.211840584529231969e-03 2.490424971019379683e-03 2.409256117636297215e-03 6.918419840839682908e-03
-2.280744533749999846e+03 -3.229658558204135527e-03 2.494562718168357330e-03 2.412599917277762941e-03 6.932119428942559031e-03
-2.279702145937499608e+03 -3.248106746333701174e-03 2.499312696494011398e-03 2.416988320264765785e-03 6.948119952393467906e-03
-2.278659758124999826e+03 -3.266067904612719904e-03 2.504749196354636234e-03 2.422535604255671507e-03 6.966382884218505836e-03
-2.277617370312499588e+03 -3.282704606311418610e-03 2.510835757164149844e-03 2.429288334948688510e-03 6.986724089048508730e-03
-2.276574982499999805e+03 -3.297159126636294360e-03 2.518122179085138454e-03 2.437791787347717756e-03 7.010296086997904602e-03
-2.275532594687499568e+03 -3.309214594835629096e-03 2.527238985866291174e-03 2.448619542979231425e-03 7.038539973045942338e-03
-2.274490206874999785e+03 -3.319108221899820001e-03 2.538651853132607803e-03 2.462261500551990792e-03 7.072713748712968797e-03
-2.273447819062500002e+03 -3.327415118771492875e-03 2.553177239996211930e-03 2.479248923482294410e-03 7.114599433393761947e-03
-2.272405431249999765e+03 -3.334035442764203289e-03 2.571044166867159173e-03 2.499483678856357673e-03 7.164281503204541178e-03
-2.271363043437499982e+03 -3.337996412034950622e-03 2.591842276805866440e-03 2.522385332870451507e-03 7.220248938335142516e-03
-2.270320655625000200e+03 -3.338519093051382867e-03 2.615505083864990213e-03 2.547708929917097843e-03 7.281887176283871090e-03
-2.269278267812499962e+03 -3.335619507910684602e-03 2.641735606011890065e-03 2.574931728616854272e-03 7.348138257834794032e-03
-2.268235879999999725e+03 -3.330587455562721098e-03 2.670246918487064868e-03 2.603372181687999779e-03 7.418050498252173712e-03
-2.267193492187499942e+03 -3.325095544756215098e-03 2.700746073561919539e-03 2.632537521905968861e-03 7.491029121820000879e-03
-2.266151104374999704e+03 -3.318886412649824091e-03 2.732555920948800520e-03 2.661759399294447419e-03 7.565329093564363699e-03
-2.265108716562499922e+03 -3.311137808397745467e-03 2.764977308551141294e-03 2.690399048529311648e-03 7.639081442035934588e-03
-2.264066328749999684e+03 -3.303305318603325883e-03 2.797396533032867148e-03 2.717796004802903054e-03 7.711051592897248674e-03
-2.263023940937499901e+03 -3.296882952238165167e-03 2.829077463833790974e-03 2.743358817299080404e-03 7.779979485514112655e-03
-2.261981553124999664e+03 -3.292151940314052855e-03 2.859427877747650060e-03 2.766837811836560940e-03 7.844940078145391099e-03
-2.260939165312499881e+03 -3.289082994879931072e-03 2.888627201655636148e-03 2.788416619969842115e-03 7.906380506175477579e-03
-2.259896777499999644e+03 -3.287711434688912054e-03 2.916700802874284352e-03 2.808139101422105384e-03 7.964399237692251776e-03
-2.258854389687499861e+03 -3.287947828493194453e-03 2.943145599005732912e-03 2.825710989244167859e-03 8.018011657019138982e-03
-2.257812001874999623e+03 -3.289690853011409399e-03 2.967530947213158077e-03 2.841168836817736017e-03 8.066776981986724035e-03
-2.256769614062499841e+03 -3.292862759419978858e-03 2.989842898586655105e-03 2.854973268845572773e-03 8.111312530874020821e-03
-2.255727226249999603e+03 -3.296522161211832593e-03 3.010288210820953863e-03 2.867472995539178254e-03 8.152099501193412617e-03
-2.254684838437499820e+03 -3.299173137953354765e-03 3.028982902183531816e-03 2.878726343153548833e-03 8.188970305954985582e-03
-2.253642450624999583e+03 -3.299957219186684058e-03 3.046195994723452719e-03 2.888846188350871827e-03 8.222160773266267916e-03
-2.252600062812499800e+03 -3.298948240372070670e-03 3.061792617942711570e-03 2.897609430969301687e-03 8.251227438147261395e-03
-2.251557674999999563e+03 -3.295795301344859891e-03 3.075506742626665443e-03 2.904861807376641139e-03 8.275575223198508579e-03
-2.250515287187499780e+03 -3.289511502535976545e-03 3.087260728794638011e-03 2.910570262898653712e-03 8.294825068877719962e-03
-2.249472899374999997e+03 -3.279413726757830251e-03 3.096974064317651633e-03 2.914703681540843985e-03 8.308673901360984909e-03
-2.248430511562499760e+03 -3.265727620831973023e-03 3.104757105731540800e-03 2.917590975626380319e-03 8.317763622772311738e-03
-2.247388123749999977e+03 -3.249115462266013131e-03 3.111107593844478908e-03 2.919985316492911681e-03 8.323866543440638921e-03
-2.246345735937499285e+03 -3.229552008577519021e-03 3.116611502033763120e-03 2.922738039548480622e-03 8.328816857872865798e-03
-2.245303348124999957e+03 -3.208001048256168414e-03 3.121624273608651721e-03 2.926468632972544816e-03 8.334119074891328457e-03
-2.244260960312499719e+03 -3.185711628270690172e-03 3.126717894650710931e-03 2.931917325623771033e-03 8.341755095716687357e-03
-2.243218572499999937e+03 -3.162547590715034107e-03 3.132212349690221762e-03 2.939259738212495962e-03 8.352286296080752362e-03
-2.242176184687499699e+03 -3.138710657754666122e-03 3.137877806929736859e-03 2.948068308351861275e-03 8.364908890023997970e-03
-2.241133796874999462e+03 -3.114000908061179216e-03 3.143164490208727718e-03 2.957754903122463037e-03 8.378143819996349689e-03
-2.240091409062499679e+03 -3.087294427029031469e-03 3.147244725389955131e-03 2.967393918072184274e-03 8.389500798296685088e-03
-2.239049021249999896e+03 -3.058747732968091718e-03 3.149397439752990059e-03 2.976035391084987883e-03 8.396892457297923038e-03
-2.238006633437499204e+03 -3.029065588257195615e-03 3.149731476277950470e-03 2.983560841705840995e-03 8.400446227053997780e-03
-2.236964245624999876e+03 -2.998736099833343525e-03 3.148819107310056858e-03 2.990270143663994497e-03 8.401329902576085834e-03
-2.235921857812499638e+03 -2.968322666316623205e-03 3.146706196968282812e-03 2.995899735365380352e-03 8.399361715515555812e-03
-2.234879469999999856e+03 -2.937282741329226565e-03 3.143332514902218936e-03 3.000005184344710536e-03 8.393710988198410661e-03
-2.233837082187499618e+03 -2.905752696451538095e-03 3.138802827603480537e-03 3.002230198401012028e-03 8.384021404588735960e-03
-2.232794694374999381e+03 -2.875549136377725332e-03 3.132850890045339471e-03 3.002169600420501357e-03 8.369887285348636546e-03
-2.231752306562499598e+03 -2.848848786244921778e-03 3.125505080584422158e-03 2.999969103084986193e-03 8.352092807783546846e-03
-2.230709918749999815e+03 -2.826543824242062561e-03 3.117441262918197505e-03 2.996258992553692789e-03 8.332487344132446030e-03
-2.229667530937499123e+03 -2.809118357229770276e-03 3.109258490289715238e-03 2.991378627842029934e-03 8.312322622338294206e-03
-2.228625143124999795e+03 -2.797801519945668919e-03 3.101419924197248035e-03 2.985497281918224593e-03 8.292649562564225266e-03
-2.227582755312500012e+03 -2.792837871009188656e-03 3.094280826807023922e-03 2.979013491137215072e-03 8.274479080829736516e-03
-2.226540367499999775e+03 -2.793944682047314922e-03 3.088464795183080373e-03 2.972759622420914887e-03 8.259594635877323329e-03
-2.225497979687499992e+03 -2.802055326774234752e-03 3.084878088256209731e-03 2.967786688252870529e-03 8.250701411456794893e-03
-2.224455591874999755e+03 -2.817217174133519134e-03 3.084135924318111635e-03 2.964781641771597771e-03 8.249450949219590268e-03
-2.223413204062499972e+03 -2.837784932596161633e-03 3.086598295513290780e-03 2.964221635933595670e-03 8.256495637995671030e-03
-2.222370816249999734e+03 -2.862585355539442461e-03 3.092891902020974797e-03 2.966646451267988989e-03 8.272984433023218565e-03
-2.221328428437499952e+03 -2.891769218272046034e-03 3.103780864821758037e-03 2.972585084817938941e-03 8.300532802912199623e-03
-2.220286040625000169e+03 -2.926162115672502340e-03 3.119175716842247526e-03 2.982147704627395590e-03 8.339407217427220395e-03
-2.219243652812499931e+03 -2.965824078122597518e-03 3.138800320439624671e-03 2.995261652984384810e-03 8.389220471400973128e-03
-2.218201265000000149e+03 -3.010271068176109416e-03 3.162617502579472342e-03 3.012230448362132433e-03 8.450240216918201638e-03
-2.217158877187499911e+03 -3.058977544508126138e-03 3.190441679569167889e-03 3.032848258985435842e-03 8.521841719613296520e-03
-2.216116489374999674e+03 -3.110864405320726278e-03 3.221944499559470636e-03 3.056400291457780569e-03 8.602385894073135558e-03
-2.215074101562500346e+03 -3.164886712571488795e-03 3.256122303913830049e-03 3.081914303661677235e-03 8.689145438104279098e-03
-2.214031713749999653e+03 -3.220730774145515261e-03 3.292103941618268383e-03 3.108762003640000784e-03 8.780207360982904968e-03
-2.212989325937499871e+03 -3.277912902445202781e-03 3.328656690526250479e-03 3.136290270177533902e-03 8.873188653697364203e-03
-2.211946938124999633e+03 -3.335087862228293138e-03 3.364588043642937308e-03 3.163949199495301023e-03 8.965679420143601169e-03
-2.210904550312499850e+03 -3.391609737711266063e-03 3.399414669581329092e-03 3.191785602488596274e-03 9.057059270855035565e-03
-2.209862162500000068e+03 -3.447409858568819575e-03 3.432808928678573145e-03 3.219768534044934599e-03 9.146911783370223481e-03
-2.208819774687499830e+03 -3.501486997512492580e-03 3.464497496238664719e-03 3.247820678595682471e-03 9.234579421226529056e-03
-2.207777386874999593e+03 -3.553096325395545957e-03 3.494015856700338329e-03 3.275636591552842907e-03 9.318938806919321860e-03
-2.206734999062499810e+03 -3.601461857833215298e-03 3.520966626918312341e-03 3.302729929768466553e-03 9.398675465079510058e-03
-2.205692611249999572e+03 -3.645412431626102699e-03 3.544610294695675103e-03 3.328492181375693280e-03 9.471831603737075958e-03
-2.204650223437499790e+03 -3.684006116782932803e-03 3.564268337227184322e-03 3.352014114410208252e-03 9.536147622018148820e-03
-2.203607835625000007e+03 -3.716161625957893969e-03 3.579391341558462846e-03 3.372397998384824101e-03 9.589485139818890863e-03
-2.202565447812499769e+03 -3.741860772870718443e-03 3.589751226653433835e-03 3.389515700038423125e-03 9.631410719391435282e-03
-2.201523059999999987e+03 -3.761706175985043456e-03 3.595591940811816017e-03 3.403484035774089877e-03 9.662505699143338761e-03
-2.200480672187499749e+03 -3.776400579655482537e-03 3.597420120501352431e-03 3.414429677112213596e-03 9.683675420872851422e-03
-2.199438284374999967e+03 -3.787280858012510507e-03 3.596268179242656862e-03 3.423160126080449211e-03 9.697518486663409681e-03
-2.198395896562499729e+03 -3.795803518456206289e-03 3.593030626353504314e-03 3.430441574588443884e-03 9.706455651428058315e-03
-2.197353508749999946e+03 -3.804163709650287915e-03 3.588188984439570194e-03 3.436466425107841290e-03 9.711833264223122125e-03
-2.196311120937499709e+03 -3.813659374021075021e-03 3.582138032885517995e-03 3.441365779248645260e-03 9.714591270970410891e-03
-2.195268733124999926e+03 -3.824053231896218374e-03 3.575054758221685777e-03 3.445070241777651449e-03 9.714763859706878127e-03
-2.194226345312499689e+03 -3.835266655484793549e-03 3.567026910848878143e-03 3.447630922222806073e-03 9.712498869963788473e-03
-2.193183957499999906e+03 -3.847462774703219821e-03 3.558735799338816428e-03 3.449929490776489777e-03 9.709824232756127452e-03
-2.192141569687499668e+03 -3.860042471800590076e-03 3.551179623480847907e-03 3.452720060274461471e-03 9.708739455366179744e-03
-2.191099181874999886e+03 -3.871949856909478668e-03 3.545013864010510777e-03 3.455903008159397390e-03 9.709549034571619483e-03
-2.190056794062499648e+03 -3.884414522883065067e-03 3.540635570698931998e-03 3.459258826082770976e-03 9.712681988326978336e-03
-2.189014406249999865e+03 -3.899085302308751867e-03 3.538143604909747830e-03 3.462417993131820890e-03 9.718137043682200174e-03
-2.187972018437499628e+03 -3.916044673665829319e-03 3.537778262328915638e-03 3.465298106829114468e-03 9.726078974667057980e-03
-2.186929630624999845e+03 -3.935611600194878490e-03 3.540243129558199014e-03 3.468257813173637131e-03 9.737858703971829025e-03
-2.185887242812499153e+03 -3.958142770259203205e-03 3.545747784638121972e-03 3.471335806576406231e-03 9.753847969700380274e-03
-2.184844854999999825e+03 -3.982734487733084749e-03 3.553606255446223154e-03 3.473805929465874440e-03 9.772047854126055325e-03
-2.183802467187499587e+03 -4.009138261844617801e-03 3.563269945246947974e-03 3.475071441201468304e-03 9.790956333481915658e-03
-2.182760079374999805e+03 -4.037918434776141888e-03 3.574646179611196475e-03 3.475345825258721079e-03 9.810916916873930332e-03
-2.181717691562499567e+03 -4.068844022814720879e-03 3.587404755025854538e-03 3.474905380822356209e-03 9.831904464073530289e-03
-2.180675303749999784e+03 -4.100981738937474648e-03 3.600560253505853073e-03 3.473674280967132752e-03 9.852508310071488723e-03
-2.179632915937500002e+03 -4.131885067367475385e-03 3.613535271959064394e-03 3.471633167047104458e-03 9.871459908220301879e-03
-2.178590528124999764e+03 -4.158872168643065748e-03 3.626547939837390135e-03 3.469346760229141680e-03 9.889121135317369138e-03
-2.177548140312499982e+03 -4.181778608216387555e-03 3.639306713217784015e-03 3.466467413954359925e-03 9.904642396785755254e-03
-2.176505752499999744e+03 -4.200768663258897147e-03 3.651572838998416812e-03 3.462655882796633784e-03 9.917325847917247972e-03
-2.175463364687499961e+03 -4.215448040795874603e-03 3.663180337405440648e-03 3.458446682859578347e-03 9.927648892597593783e-03
-2.174420976875000179e+03 -4.226806932395452132e-03 3.673792777221384850e-03 3.454391764229347139e-03 9.936276760722435528e-03
-2.173378589062499941e+03 -4.235517277289163260e-03 3.683123559318069676e-03 3.450799075492319914e-03 9.943503367486498934e-03
-2.172336201249999704e+03 -4.241852955134011761e-03 3.691446706966166735e-03 3.448412831416522526e-03 9.950748087773599732e-03
-2.171293813437499921e+03 -4.246718483182206072e-03 3.699047999009603786e-03 3.447724084758915265e-03 9.959243289940945820e-03
-2.170251425624999683e+03 -4.250501660045121269e-03 3.705636368736903857e-03 3.448001533038020858e-03 9.967735640489824508e-03
-2.169209037812499901e+03 -4.252925424163094686e-03 3.710765692886796099e-03 3.448577585895050771e-03 9.974726670200243991e-03
-2.168166649999999663e+03 -4.253534034038099383e-03 3.714266378183340035e-03 3.449317086116443758e-03 9.979726538097801955e-03
-2.167124262187499880e+03 -4.250822293199009796e-03 3.716549337134839558e-03 3.450567551102084411e-03 9.983294374322762219e-03
-2.166081874375000098e+03 -4.244089086565067982e-03 3.717426641789047057e-03 3.452036118534727947e-03 9.984635508732124520e-03
-2.165039486562499860e+03 -4.233672048828644209e-03 3.717282858932933597e-03 3.453761824806549086e-03 9.984307059179889712e-03
-2.163997098749999623e+03 -4.218847263620381996e-03 3.717021425372889730e-03 3.456312172165378321e-03 9.983910047965609269e-03
-2.162954710937500295e+03 -4.200266507906114111e-03 3.716780716751695579e-03 3.459214861730338514e-03 9.983089776923827902e-03
-2.161912323124999602e+03 -4.179505444107632639e-03 3.716553747642839176e-03 3.461570673943108536e-03 9.980961912695610061e-03
-2.160869935312499820e+03 -4.156956675921716013e-03 3.716303208188789352e-03 3.462848457869462972e-03 9.976832890752495783e-03
-2.159827547499999582e+03 -4.133591442208506619e-03 3.715939283987737540e-03 3.462534923885990466e-03 9.970122892489784866e-03
-2.158785159687499799e+03 -4.110279476093298134e-03 3.715536703766590329e-03 3.460154031409314393e-03 9.960457797647545922e-03
-2.157742771875000017e+03 -4.087036102639029708e-03 3.715641999781389617e-03 3.455748825786214822e-03 9.948495132270985739e-03
-2.156700384062499779e+03 -4.062661374560709235e-03 3.716339259908955830e-03 3.449548684454555297e-03 9.934349100292281728e-03
-2.155657996249999997e+03 -4.037667318248273213e-03 3.717342530922205721e-03 3.441842218606139345e-03 9.918246782827573951e-03
-2.154615608437500214e+03 -4.013674984203747208e-03 3.719100243898560126e-03 3.433331013344542888e-03 9.902075044516164826e-03
-2.153573220624999976e+03 -3.991815033482427021e-03 3.721960877716567681e-03 3.424592007884196942e-03 9.887312645277012910e-03
-2.152530832812499739e+03 -3.973243268724668820e-03 3.726036871896577785e-03 3.415900645276939013e-03 9.874761922679390486e-03
-2.151488444999999956e+03 -3.958532484382703068e-03 3.731497238489401690e-03 3.407500579327660435e-03 9.865095008441392491e-03
-2.150446057187499719e+03 -3.948232043284973999e-03 3.738675069559927594e-03 3.400091416291483107e-03 9.859801509897330590e-03
-2.149403669374999936e+03 -3.942055786559114580e-03 3.747880457800635817e-03 3.394705177923741744e-03 9.860606649180064798e-03
-2.148361281562499698e+03 -3.939694170929714488e-03 3.759412895020491051e-03 3.392193088237292851e-03 9.868962303740798359e-03
-2.147318893749999916e+03 -3.941426046952798898e-03 3.773739730319778957e-03 3.393373728664109395e-03 9.886604108810974345e-03
-2.146276505937499223e+03 -3.947293794285548947e-03 3.790496021260070496e-03 3.398261998351465810e-03 9.913168034662200173e-03
-2.145234118124999895e+03 -3.956944926584720842e-03 3.808879852474866563e-03 3.406385162507916467e-03 9.947026680107381308e-03
-2.144191730312499658e+03 -3.970094370210013220e-03 3.828715084394663029e-03 3.417706516787983023e-03 9.987865518798660566e-03
-2.143149342499999875e+03 -3.986457279646901664e-03 3.849943911103087275e-03 3.432052809949433583e-03 1.003530507237541947e-02
-2.142106954687499638e+03 -4.006240095720791858e-03 3.871915067723582897e-03 3.448884344999907266e-03 1.008792703698688058e-02
-2.141064566874999400e+03 -4.029361824007056565e-03 3.894187105457530638e-03 3.467709939828424529e-03 1.014453717165925486e-02
-2.140022179062499617e+03 -4.055738167125108595e-03 3.916683368798513226e-03 3.487982531536543227e-03 1.020425691873346266e-02
-2.138979791249999835e+03 -4.086337302696137902e-03 3.938542810582769914e-03 3.508513733646254421e-03 1.026471374331311068e-02
-2.137937403437499142e+03 -4.121163433049170911e-03 3.958390355964481848e-03 3.527566826485641419e-03 1.032195913373828294e-02
-2.136895015624999814e+03 -4.157795098469216008e-03 3.975908582419336937e-03 3.544667686122258445e-03 1.037436916340942622e-02
-2.135852627812499577e+03 -4.195097871008310678e-03 3.990786384649178467e-03 3.559716402362213521e-03 1.042117991046923736e-02
-2.134810239999999794e+03 -4.233428025779112369e-03 4.002033398994524378e-03 3.571712995250928870e-03 1.045999132453951166e-02
-2.133767852187500011e+03 -4.271544281488695582e-03 4.009523899839639513e-03 3.580190054454679503e-03 1.048969339285963157e-02
-2.132725464374999774e+03 -4.309148500825804931e-03 4.013276904464875040e-03 3.584518865975225635e-03 1.050934185861718967e-02
-2.131683076562499991e+03 -4.346932375704628398e-03 4.013070258539582630e-03 3.583288493269994306e-03 1.051687249449236201e-02
-2.130640688749999299e+03 -4.383565127427551875e-03 4.009155744798379578e-03 3.576398823726791801e-03 1.051208213665921244e-02
-2.129598300937499516e+03 -4.417124378555643133e-03 4.001874117367033509e-03 3.564590911489699983e-03 1.049590607586455872e-02
-2.128555913124999734e+03 -4.446387589687177122e-03 3.992126130048820158e-03 3.548800092030977849e-03 1.047033780546573201e-02
-2.127513525312499951e+03 -4.471003335311496754e-03 3.980704546344574456e-03 3.529786321353043169e-03 1.043722440477502095e-02
-2.126471137499999713e+03 -4.491886724600873716e-03 3.967692529666533817e-03 3.507559289380063686e-03 1.039689976431385290e-02
-2.125428749687499931e+03 -4.509907644259996545e-03 3.953793529697219832e-03 3.483041220771959830e-03 1.035165078536623082e-02
-2.124386361874999693e+03 -4.525596176486266359e-03 3.939651052025700331e-03 3.456973285940188965e-03 1.030335765999885328e-02
-2.123343974062499910e+03 -4.540031258407467227e-03 3.924998453313112597e-03 3.429081637324605473e-03 1.025161471675179771e-02
-2.122301586250000128e+03 -4.553381691812039521e-03 3.910245995105535860e-03 3.400609084802871940e-03 1.019866849184877626e-02
-2.121259198437499890e+03 -4.564498729119997184e-03 3.896674904044633569e-03 3.373726048789538884e-03 1.014869187804909832e-02
-2.120216810624999653e+03 -4.573062765860968527e-03 3.885045027081716375e-03 3.349203192011070487e-03 1.010351931149420721e-02
-2.119174422812499870e+03 -4.579169886069115770e-03 3.875900373810827176e-03 3.327454595458607424e-03 1.006435098980925334e-02
-2.118132035000000087e+03 -4.582896307575069945e-03 3.869547310574857155e-03 3.308794238724418590e-03 1.003198272747275049e-02
-2.117089647187499850e+03 -4.584354479938272837e-03 3.865654308052431706e-03 3.293221655630083899e-03 1.000608261433560443e-02
-2.116047259375000067e+03 -4.584216538859056667e-03 3.864061084935073963e-03 3.280741191116022092e-03 9.986652047925863307e-03
-2.115004871562499829e+03 -4.582372127713178929e-03 3.864841209875301102e-03 3.270870041950100018e-03 9.973059766535962573e-03
-2.113962483750000047e+03 -4.579169769876183758e-03 3.867601076733946912e-03 3.263063691275551632e-03 9.964195773085724253e-03
-2.112920095937499809e+03 -4.575652959053762986e-03 3.872086119455270172e-03 3.257180246353586113e-03 9.959845448444065025e-03
-2.111877708124999572e+03 -4.572161782938782316e-03 3.877611355195137183e-03 3.252695771664941907e-03 9.958609816456201469e-03
-2.110835320312500244e+03 -4.568844645890800769e-03 3.883434951552365393e-03 3.249186601495531162e-03 9.959122094503728567e-03
-2.109792932499999552e+03 -4.564989906438237169e-03 3.889250120270370398e-03 3.246419251015928917e-03 9.960540340655424374e-03
-2.108750544687499769e+03 -4.560026765042933528e-03 3.894658087786245781e-03 3.243713710106108095e-03 9.961326096767350591e-03
-2.107708156874999986e+03 -4.553866722816981780e-03 3.898999499718145984e-03 3.240034123394092396e-03 9.959275883827837378e-03
-2.106665769062499749e+03 -4.545695467445601094e-03 3.900903549461612330e-03 3.234304869050386253e-03 9.951175934780653529e-03
-2.105623381249999966e+03 -4.534436827866852524e-03 3.899641857632395788e-03 3.226461666089964347e-03 9.935874901597023523e-03
-2.104580993437499728e+03 -4.519676178641757885e-03 3.895315254080023402e-03 3.217076423294091755e-03 9.914187453048723189e-03
-2.103538605624999946e+03 -4.500921379792478458e-03 3.888093023883829394e-03 3.206716597346909430e-03 9.886976650372747422e-03
-2.102496217812500163e+03 -4.477906636044103918e-03 3.878444917093117582e-03 3.195848874983829579e-03 9.855345706970605052e-03
-2.101453829999999471e+03 -4.449904527659130984e-03 3.866678075806815381e-03 3.184371833306710170e-03 9.819301382328775307e-03
-2.100411442187499688e+03 -4.417244957281228970e-03 3.852729100167455976e-03 3.171951024561282372e-03 9.778384422021491745e-03
-2.099369054374999905e+03 -4.381405440952786112e-03 3.836378352556199609e-03 3.158494152630088661e-03 9.732597250213938928e-03
-2.098326666562499668e+03 -4.343639655979962891e-03 3.818233594210295422e-03 3.144895518181350241e-03 9.684179873017036491e-03
-2.097284278749999885e+03 -4.305788045958112813e-03 3.799567895063350482e-03 3.132448259093590683e-03 9.636805902123971035e-03
-2.096241890937499647e+03 -4.269311230418904902e-03 3.781107299603554336e-03 3.121859594131395389e-03 9.592630856595547525e-03
-2.095199503124999865e+03 -4.234694055423772127e-03 3.763879056262162386e-03 3.113927116969505970e-03 9.554019566947284658e-03
-2.094157115312500082e+03 -4.202740386468266191e-03 3.749126974076155434e-03 3.109615715862581488e-03 9.523888782131135350e-03
-2.093114727499999390e+03 -4.174662173938429623e-03 3.737059019926939046e-03 3.109028422439252207e-03 9.502914508494428314e-03
-2.092072339687499607e+03 -4.150459749647282190e-03 3.728046234982205619e-03 3.112199436574765443e-03 9.491547667722531265e-03
-2.091029951874999824e+03 -4.129343160956861283e-03 3.722924434509505918e-03 3.119522366632547245e-03 9.491053284921672356e-03
-2.089987564062499587e+03 -4.111804701749722721e-03 3.721512156397986746e-03 3.130232344115628507e-03 9.500275600792838088e-03
-2.088945176249999804e+03 -4.099047182494871405e-03 3.723304567630537389e-03 3.143352848723395248e-03 9.517587171171328075e-03
-2.087902788437500021e+03 -4.091875433648707247e-03 3.727672141862955427e-03 3.157584500331545030e-03 9.540668275088190486e-03
-2.086860400624999784e+03 -4.090839255961865178e-03 3.733836900472258316e-03 3.171461866058916841e-03 9.566739026157877399e-03
-2.085818012812499546e+03 -4.095860117887630859e-03 3.741380783454509047e-03 3.184115900055801539e-03 9.594096164087951434e-03
-2.084775624999999764e+03 -4.106712547704676093e-03 3.749842157461230445e-03 3.194636095686159780e-03 9.620893581262631930e-03
-2.083733237187499981e+03 -4.122781641533597788e-03 3.758256354078603426e-03 3.202536511934315003e-03 9.645242656769059328e-03
-2.082690849374999743e+03 -4.142890525398511790e-03 3.766262833426110498e-03 3.207662813569078439e-03 9.666238156997394859e-03
-2.081648461562499506e+03 -4.165035063111802334e-03 3.773446219462980519e-03 3.209254343933202590e-03 9.681849173045953619e-03
-2.080606073749999723e+03 -4.187921559658027218e-03 3.777944203824773993e-03 3.206250077636844335e-03 9.688228918835067177e-03
-2.079563685937499940e+03 -4.211401346088558886e-03 3.778468615607176884e-03 3.198385966291930789e-03 9.683569242819314513e-03
-2.078521298124999703e+03 -4.233776615299248910e-03 3.774751922808151743e-03 3.185590908778772583e-03 9.667052677891023460e-03
-2.077478910312499920e+03 -4.253192163635986095e-03 3.766523756605410621e-03 3.168414652450103099e-03 9.638697850384767701e-03
-2.076436522499999683e+03 -4.269365804298745452e-03 3.753797434421841505e-03 3.147767658784371772e-03 9.599736936760337042e-03
-2.075394134687499900e+03 -4.282037541783948256e-03 3.737004622961998326e-03 3.124147747704207872e-03 9.551277351133428267e-03
-2.074351746875000117e+03 -4.290731701172908683e-03 3.716669966513614504e-03 3.098524770219818550e-03 9.495141313506233471e-03
-2.073309359062499425e+03 -4.294314071073712484e-03 3.693697441806188548e-03 3.072202246533495447e-03 9.433869205994625112e-03
-2.072266971249999642e+03 -4.291365321985723784e-03 3.668916003171248785e-03 3.046226004619716470e-03 9.369483647750285332e-03
-2.071224583437499859e+03 -4.281529464344020763e-03 3.643153345788565419e-03 3.021389465557423534e-03 9.303915892020345885e-03
-2.070182195625000077e+03 -4.264864442353329468e-03 3.616738710319173256e-03 2.998222720943802960e-03 9.238287809465431724e-03
-2.069139807812499839e+03 -4.242483316569338470e-03 3.589449950982120073e-03 2.976771118576915232e-03 9.172702358325839078e-03
-2.068097420000000056e+03 -4.215738118670315886e-03 3.561245412596157102e-03 2.957142052274609398e-03 9.107606223618260055e-03
-2.067055032187499819e+03 -4.185635430860550413e-03 3.532357730617658245e-03 2.940268039728069147e-03 9.044824683420892714e-03
-2.066012644375000036e+03 -4.153999194023534451e-03 3.503658332915046431e-03 2.927252867179603278e-03 8.987323650358244875e-03
-2.064970256562499799e+03 -4.122619390869573797e-03 3.475948553793297650e-03 2.918302509276862224e-03 8.936713726615029205e-03
-2.063927868750000016e+03 -4.092759404212857263e-03 3.449814496745575495e-03 2.912450351098656246e-03 8.892580021646428329e-03
-2.062885480937500233e+03 -4.065633263518553253e-03 3.425652024585001086e-03 2.908924032735191526e-03 8.854563825865295612e-03
-2.061843093124999541e+03 -4.042275389029140187e-03 3.403318226078070555e-03 2.907521839587231486e-03 8.822484715357858248e-03
-2.060800705312499758e+03 -4.023145244544201402e-03 3.383238995496370884e-03 2.908358276281224238e-03 8.797082188543177070e-03
-2.059758317499999976e+03 -4.007786034221002928e-03 3.366070723542924012e-03 2.911811898020851951e-03 8.779489159559582256e-03
-2.058715929687500193e+03 -3.996446769355798539e-03 3.352282297744376294e-03 2.917672819240693140e-03 8.769979750161189039e-03
-2.057673541874999955e+03 -3.990189470989521578e-03 3.342415930221896096e-03 2.925714180739546425e-03 8.769087916675327721e-03
-2.056631154062499718e+03 -3.990003141191052552e-03 3.336627962149552734e-03 2.934897385447081050e-03 8.775761747713505673e-03
-2.055588766249999935e+03 -3.997424102295577680e-03 3.334979707250502589e-03 2.943668994307683043e-03 8.788255107752947215e-03
-2.054546378437499698e+03 -4.014255459578145932e-03 3.336889366041439781e-03 2.951299176266216576e-03 8.805357181698369659e-03
-2.053503990624999915e+03 -4.040202488848407616e-03 3.341430634719713254e-03 2.957338496445199947e-03 8.825353119657311160e-03
-2.052461602812499677e+03 -4.073296905710595620e-03 3.348133439310212438e-03 2.961499797139321381e-03 8.846831888314260137e-03
-2.051419214999999895e+03 -4.113262682807422056e-03 3.355915383634849695e-03 2.963049332973900774e-03 8.867511467367738057e-03
-2.050376827187500112e+03 -4.159754784595730281e-03 3.363364653578971956e-03 2.961276403425004873e-03 8.884767934802114200e-03
-2.049334439374999420e+03 -4.211574906961996004e-03 3.369819926500909873e-03 2.955779748844166756e-03 8.897014862826412712e-03
-2.048292051562499637e+03 -4.267742329956373572e-03 3.374878492259176990e-03 2.946308528741919952e-03 8.903213826885223586e-03
-2.047249663750000082e+03 -4.326869443758584247e-03 3.378286434050910541e-03 2.933366506702910718e-03 8.903453651001830976e-03
-2.046207275937499617e+03 -4.387448783815611764e-03 3.379673952875074123e-03 2.917525544367004404e-03 8.897763774297042655e-03
-2.045164888124999834e+03 -4.448309322269779556e-03 3.378492181500387503e-03 2.898973218591117430e-03 8.885520038076816923e-03
-2.044122500312499596e+03 -4.508670665729842125e-03 3.374480593172989474e-03 2.878102692745132096e-03 8.866800178739458332e-03
-2.043080112499999814e+03 -4.568233007500270906e-03 3.367900024050083166e-03 2.855136503008916509e-03 8.842126698129263232e-03
-2.042037724687500031e+03 -4.626229408436021914e-03 3.358870918971554147e-03 2.830710963424047742e-03 8.812338099917995174e-03
-2.040995336874999566e+03 -4.682590063774878970e-03 3.347349589471063005e-03 2.805560281451142252e-03 8.778408683730698492e-03
-2.039952949062499783e+03 -4.736662073474773998e-03 3.334054184978512900e-03 2.780107827231977340e-03 8.741552524726305465e-03
-2.038910561249999546e+03 -4.786358766284728485e-03 3.319266958060640340e-03 2.755308428995249196e-03 8.702902769453497653e-03
-2.037868173437499536e+03 -4.830436167156675238e-03 3.302392945882443899e-03 2.731899478596059791e-03 8.662545171459421975e-03
-2.036825785624999753e+03 -4.867864021697299731e-03 3.283549970994013249e-03 2.709421988548157446e-03 8.619698933891448839e-03
-2.035783397812499516e+03 -4.898453271420845530e-03 3.263071650812284473e-03 2.686850238164639661e-03 8.573226561289051459e-03
-2.034741009999999733e+03 -4.922018227647034262e-03 3.241243249631169891e-03 2.663933064631428520e-03 8.523035278447331151e-03
-2.033698622187499268e+03 -4.938400445253969019e-03 3.218607698082309038e-03 2.640811357155932720e-03 8.469873565922082792e-03
-2.032656234374999485e+03 -4.949458622016036230e-03 3.195685770730990072e-03 2.617563873116392822e-03 8.414884961996882407e-03
-2.031613846562499702e+03 -4.957089366475623746e-03 3.172752018476583148e-03 2.594208629353088932e-03 8.358869478435344835e-03
-2.030571458749999238e+03 -4.961309532987534000e-03 3.150414744796010275e-03 2.570359549597677623e-03 8.301944656147598398e-03
-2.029529070937499455e+03 -4.961797375294623932e-03 3.129693048952132076e-03 2.545337822923802399e-03 8.244174220726456156e-03
-2.028486683124999900e+03 -4.958619388723392932e-03 3.111234384236519386e-03 2.519147944743223982e-03 8.186283615814733336e-03
-2.027444295312499662e+03 -4.951483569266991631e-03 3.095422395030427657e-03 2.492098820098733163e-03 8.129052888103421859e-03
-2.026401907499999879e+03 -4.940004695442258044e-03 3.082407417661508359e-03 2.464248898141063304e-03 8.072631020237369323e-03
-2.025359519687499869e+03 -4.923706030750376120e-03 3.071846397878080781e-03 2.435367717086115661e-03 8.016199871390723361e-03
-2.024317131875000086e+03 -4.903294850085540037e-03 3.063319415109340676e-03 2.405470417392794637e-03 7.959503155094367621e-03
-2.023274744062499849e+03 -4.880195196889169397e-03 3.056720065897346357e-03 2.375495396126351810e-03 7.904111642467501198e-03
-2.022232356250000066e+03 -4.855126084619987639e-03 3.051986961088578535e-03 2.345883892378308397e-03 7.850763996485073462e-03
-2.021189968437500056e+03 -4.829190042301693964e-03 3.048925180333163839e-03 2.316499491669570584e-03 7.799332765331921935e-03
-2.020147580624999819e+03 -4.804825704334846070e-03 3.047047658805273132e-03 2.287086118292797239e-03 7.749540138773968086e-03
-2.019105192812500036e+03 -4.784875262473462301e-03 3.046049525003563952e-03 2.257340720510716669e-03 7.701340861669161465e-03
-2.018062805000000253e+03 -4.768861995731960533e-03 3.045847301658039658e-03 2.227689227756158696e-03 7.655127434744518448e-03
-2.017020417187499788e+03 -4.755296888358965385e-03 3.045975727632281495e-03 2.197862262365049470e-03 7.609639681484730266e-03
-2.015978029375000006e+03 -4.743794950920882797e-03 3.045271787697854428e-03 2.167718087356052415e-03 7.563318858300560263e-03
-2.014935641562499768e+03 -4.732850872151105059e-03 3.042461885093983125e-03 2.138391551903083034e-03 7.516011606764441168e-03
-2.013893253749999985e+03 -4.720745804918398576e-03 3.037239623252185709e-03 2.110112110929472564e-03 7.467278337928571347e-03
-2.012850865937499975e+03 -4.707237425364350046e-03 3.030385147576345264e-03 2.082542088789955583e-03 7.417426304797575601e-03
-2.011808478124999738e+03 -4.693226464769653314e-03 3.022228736164835321e-03 2.055691107243660682e-03 7.367053746128833340e-03
-2.010766090312499955e+03 -4.678285240774189557e-03 3.012711635288873539e-03 2.029838208819662905e-03 7.316384464191211939e-03
-2.009723702499999490e+03 -4.661943849946588794e-03 3.001928513137269716e-03 2.005157883070071527e-03 7.265649987764268708e-03
-2.008681314687499707e+03 -4.644127949401857108e-03 2.989858175388593158e-03 1.982386954613215343e-03 7.215851548163227172e-03
-2.007638926875000152e+03 -4.623640109009688470e-03 2.976520260838471776e-03 1.962718376573484216e-03 7.168398045347063215e-03
-2.006596539062499915e+03 -4.600239652999646434e-03 2.961869918733030845e-03 1.946452684028936999e-03 7.123605691439596418e-03
-2.005554151249999904e+03 -4.574586093916810370e-03 2.946147661610552890e-03 1.933752217336554089e-03 7.082130848102897655e-03
-2.004511763437499667e+03 -4.547337489672477299e-03 2.929918230560695207e-03 1.924329474800413626e-03 7.044344477249725976e-03
-2.003469375624999884e+03 -4.518022965896546783e-03 2.913541365344058786e-03 1.916726928750571565e-03 7.008455347775727727e-03
-2.002426987812500101e+03 -4.486337786310673655e-03 2.897089754350165060e-03 1.909742700040968633e-03 6.972764453086226742e-03
-2.001384599999999637e+03 -4.453803529700288075e-03 2.880816594227344433e-03 1.902673356528295076e-03 6.936933053195567037e-03
-2.000342212187499854e+03 -4.421117309820880338e-03 2.865065335534124329e-03 1.895187859651085993e-03 6.901040246452025233e-03
-1.999299824374999844e+03 -4.388932797316055096e-03 2.849924466111565351e-03 1.886907773389036357e-03 6.864810640659775934e-03
-1.998257436562500061e+03 -4.359063332646604533e-03 2.835782571206036263e-03 1.877102500723876275e-03 6.828087337864760520e-03
-1.997215048749999823e+03 -4.333518044258710157e-03 2.823136141894252819e-03 1.865689073074424569e-03 6.791796372683630602e-03
-1.996172660937499813e+03 -4.313015556248469065e-03 2.811893090662591788e-03 1.852799660180822795e-03 6.756205540364849590e-03
-1.995130273124999803e+03 -4.296687315374411037e-03 2.801920936020365661e-03 1.838589229411508735e-03 6.721172200833821012e-03
-1.994087885312499566e+03 -4.284814430499135109e-03 2.793104811271511154e-03 1.822833203129305959e-03 6.686324560826273876e-03
-1.993045497499999556e+03 -4.278914608277040697e-03 2.785186243358011952e-03 1.805129904478553621e-03 6.651195173260762011e-03
-1.992003109687499773e+03 -4.278893042303116498e-03 2.778012905152970648e-03 1.785039074693848095e-03 6.614971818565924984e-03
-1.990960721874999763e+03 -4.282767202723470647e-03 2.771742922013997919e-03 1.762329279775929616e-03 6.577000131173769276e-03
-1.989918334062499525e+03 -4.288853365965903872e-03 2.766278890492844013e-03 1.737452435017893025e-03 6.537390991847021743e-03
-1.988875946249999515e+03 -4.296271926499174200e-03 2.761192378146383550e-03 1.711036518321142064e-03 6.496347552131235235e-03
-1.987833558437499732e+03 -4.303877459610611078e-03 2.755915216229969534e-03 1.683726063803427575e-03 6.453877986927513896e-03
-1.986791170624999950e+03 -4.311463063254800457e-03 2.750118940947828081e-03 1.656024703107918106e-03 6.410286907427191830e-03
-1.985748782812499485e+03 -4.319694559461960057e-03 2.743783706320361646e-03 1.628036792703454333e-03 6.365867875936038860e-03
-1.984706394999999702e+03 -4.329083262138038769e-03 2.736998915960302432e-03 1.600089406766067078e-03 6.321309413755061245e-03
-1.983664007187499465e+03 -4.339366071284669890e-03 2.730215516993392787e-03 1.572629121791335781e-03 6.277666656696321776e-03
-1.982621619374999909e+03 -4.349367345589119638e-03 2.723883390257189271e-03 1.545740641106617321e-03 6.235251984746002438e-03
-1.981579231562499672e+03 -4.357943280192265630e-03 2.718192260835646835e-03 1.519279181872723161e-03 6.193778838458775110e-03
-1.980536843749999662e+03 -4.364785247663948743e-03 2.713228650490642942e-03 1.493130383824352141e-03 6.153101718087507221e-03
-1.979494455937499879e+03 -4.369990870374855334e-03 2.709286242715998761e-03 1.467055929306801745e-03 6.113226407954766572e-03
-1.978452068125000096e+03 -4.372913374513891227e-03 2.706354843338507326e-03 1.440683532814033890e-03 6.073452329206975066e-03
-1.977409680312499631e+03 -4.373568907117748525e-03 2.703879365716630335e-03 1.414116762001602426e-03 6.033328088503401784e-03
-1.976367292499999849e+03 -4.372534114422680501e-03 2.700925061882547117e-03 1.387973054849523172e-03 5.992858779341053710e-03
-1.975324904687500066e+03 -4.370158878485264423e-03 2.697051579224949043e-03 1.363230029322844497e-03 5.953038495100692988e-03
-1.974282516875000056e+03 -4.367537190682223812e-03 2.692319584910330115e-03 1.340089391877738630e-03 5.914493488932822882e-03
-1.973240129062499818e+03 -4.365504956378880690e-03 2.686423576597003066e-03 1.317998075433557317e-03 5.876319667111340635e-03
-1.972197741249999808e+03 -4.364881963072572355e-03 2.678595228375264641e-03 1.296519558660804566e-03 5.837271855000176340e-03
-1.971155353437500025e+03 -4.366986490399003308e-03 2.668492902618909042e-03 1.275706377677435482e-03 5.797385175518994689e-03
-1.970112965625000015e+03 -4.372529009490932345e-03 2.656717265431839548e-03 1.255655838439042639e-03 5.757627349622913490e-03
-1.969070577812499778e+03 -4.381897906432294723e-03 2.643663092520306609e-03 1.236899642420676623e-03 5.719276728873027606e-03
-1.968028189999999768e+03 -4.394860531956133222e-03 2.629141284256149638e-03 1.220046338238033306e-03 5.682931077638488093e-03
-1.966985802187499985e+03 -4.412054659644973516e-03 2.613481681762910847e-03 1.204604615392303700e-03 5.648412966831713004e-03
-1.965943414374999975e+03 -4.433863081999663697e-03 2.597306983714818985e-03 1.189817076274858089e-03 5.615421901554829703e-03
-1.964901026562499737e+03 -4.459066588655266269e-03 2.580690380205674737e-03 1.175206194834121746e-03 5.583054875831180638e-03
-1.963858638749999955e+03 -4.486731269237388339e-03 2.563203846078690624e-03 1.161337751086214841e-03 5.551413734032511690e-03
-1.962816250937499717e+03 -4.516721007015327138e-03 2.544685724465466439e-03 1.149050698827147610e-03 5.521476399379682959e-03
-1.961773863124999707e+03 -4.548100957731672847e-03 2.525651131176511344e-03 1.138346621118305809e-03 5.493568824113754558e-03
-1.960731475312499924e+03 -4.578228407201231226e-03 2.506456717031166435e-03 1.128766480878387471e-03 5.466763925622276227e-03
-1.959689087499999914e+03 -4.606437122177963611e-03 2.487496621341611907e-03 1.119544207403003287e-03 5.440237441424102677e-03
-1.958646699687500131e+03 -4.633200356105849314e-03 2.469189612913371638e-03 1.110283323336910951e-03 5.414001324713256166e-03
-1.957604311875000349e+03 -4.657290162894215171e-03 2.451398860810935151e-03 1.101089243797845601e-03 5.387747760764859985e-03
-1.956561924062499884e+03 -4.676890588367461910e-03 2.434168338592369862e-03 1.091767179994663269e-03 5.360792305668814553e-03
-1.955519536250000101e+03 -4.692055176396457000e-03 2.417582307751565268e-03 1.082389878125884514e-03 5.333342795779206016e-03
-1.954477148437499864e+03 -4.704428592697221245e-03 2.401547283719675328e-03 1.073653307047016652e-03 5.306696315450750226e-03
-1.953434760624999853e+03 -4.714608446770228792e-03 2.386291476996620607e-03 1.065834548439880845e-03 5.281642721229285950e-03
-1.952392372812500071e+03 -4.721080554451197522e-03 2.371993751784172866e-03 1.058499730626048232e-03 5.257381308496374486e-03
-1.951349984999999833e+03 -4.721746462016185482e-03 2.358012159217173775e-03 1.051718245366930213e-03 5.232786654000445500e-03
-1.950307597187500050e+03 -4.716743129255990263e-03 2.343558561872666375e-03 1.045659456062493324e-03 5.207278118509667438e-03
-1.949265209374999586e+03 -4.707773786556070442e-03 2.328313869355233458e-03 1.039789481551812262e-03 5.180182039066690176e-03
-1.948222821562499803e+03 -4.696344186870665509e-03 2.311872509887290782e-03 1.033961702743003237e-03 5.151229484797808025e-03
-1.947180433750000020e+03 -4.684754978629316648e-03 2.294315955164121304e-03 1.028111519547915929e-03 5.120995659111390180e-03
-1.946138045937499555e+03 -4.673750659836687846e-03 2.275972275741745647e-03 1.022146702340868442e-03 5.089892952792362743e-03
-1.945095658124999773e+03 -4.662511919593308879e-03 2.257280641933893592e-03 1.016318366107739606e-03 5.058547149690643605e-03
-1.944053270312499535e+03 -4.651526150359136177e-03 2.238725146870471951e-03 1.010306244348013706e-03 5.027152405993323171e-03
-1.943010882499999752e+03 -4.641153224619859463e-03 2.220376208954864296e-03 1.003059499628709871e-03 4.994388109007072245e-03
-1.941968494687499970e+03 -4.632241735137256240e-03 2.201936299632307505e-03 9.939508939703367314e-04 4.959257024295049381e-03
-1.940926106874999505e+03 -4.626686317928439297e-03 2.183343887660276362e-03 9.834768002570429789e-04 4.922871178121330724e-03
-1.939883719062499722e+03 -4.625351247040772155e-03 2.165390598188379583e-03 9.720752076642221687e-04 4.886926252358900907e-03
-1.938841331249999712e+03 -4.627891453168060665e-03 2.148707918343145586e-03 9.599343826469446898e-04 4.852286840466999741e-03
-1.937798943437499474e+03 -4.634974721300776958e-03 2.133540034826105717e-03 9.474882603413327126e-04 4.819999839933605465e-03
-1.936756555624999919e+03 -4.647608402974736166e-03 2.120452922589630661e-03 9.345454128124273127e-04 4.790661345920487445e-03
-1.935714167812499909e+03 -4.665049143327106365e-03 2.110127330501605086e-03 9.208534367320064763e-04 4.764465593886971564e-03
-1.934671779999999899e+03 -4.686022959130078935e-03 2.102642107900678462e-03 9.064576239841466319e-04 4.741242021216652246e-03
-1.933629392187499661e+03 -4.709866939984512155e-03 2.097625878556827646e-03 8.914560540982691562e-04 4.720560082152753731e-03
-1.932587004374999651e+03 -4.736077283618593016e-03 2.094432917417524999e-03 8.769735540774048011e-04 4.703184996766454976e-03
-1.931544616562499868e+03 -4.763684556203915191e-03 2.092671875299019404e-03 8.642734146555779238e-04 4.690236831242886560e-03
[truncated: 875,025 more chars]
