# Supplementary material for: Multipolar electric and magnetic contributions to sum-frequency generation spectra reveal biaxial interfacial water structure
Source: Nat Commun. 2026 May 13;17:4333. doi: 10.1038/s41467-026-72345-4 (PMC13172427; doi:10.1038/s41467-026-72345-4)
Supplement: Supplementary file 3 — Source data [file 41467_2026_72345_MOESM3_ESM.zip › SourceData/SuppFig9(c).txt]

# f O H COM +1.7 -1.7 +0.1 -0.1
-4.169551249999998981e+04 4.209337682776414633e-09 7.402778367904549519e-08 3.845057743675672405e-09 1.356636582829389614e-07 1.336540202301280587e-07 4.356807704150179852e-09 4.238587675618690178e-09
-4.168424950023500423e+04 4.209335863201696888e-09 7.402806488926030586e-08 3.845078614411110947e-09 1.356645697450887625e-07 1.336554060680031453e-07 4.356822929914787864e-09 4.238633643427520429e-09
-4.167298650047001865e+04 4.209325836017380596e-09 7.402768371433359705e-08 3.845039637770827079e-09 1.356622793232025672e-07 1.336524324231817004e-07 4.356787359557919559e-09 4.238566373415040322e-09
-4.166172350070501852e+04 4.209305956178234915e-09 7.402818048627474348e-08 3.845055293721139261e-09 1.356586808277382394e-07 1.336511667442433849e-07 4.356732647642565576e-09 4.238641466788430212e-09
-4.165046050094002567e+04 4.209229024989595361e-09 7.402875404893735667e-08 3.844997213433547767e-09 1.356607431183169572e-07 1.336493862085165145e-07 4.356777376008425309e-09 4.238479332532773829e-09
-4.163919750117503281e+04 4.209345565625471524e-09 7.402845155239623013e-08 3.845176215588360692e-09 1.356669143188467583e-07 1.336594997192209194e-07 4.356870318718881950e-09 4.238794768835182822e-09
-4.162793450141003996e+04 4.209463200724212597e-09 7.402747699323711847e-08 3.845167445152735138e-09 1.356590500892146518e-07 1.336468477053828927e-07 4.356974154323707575e-09 4.238606133064812979e-09
-4.161667150164505438e+04 4.209568378081727827e-09 7.402884905693365260e-08 3.845260593642999740e-09 1.356664741582249249e-07 1.336579123467994719e-07 4.356990560757393740e-09 4.238840318853573160e-09
-4.160540850188006152e+04 4.209736715647238565e-09 7.402873929519329843e-08 3.845355592916494958e-09 1.356693238993736037e-07 1.336602107738877756e-07 4.357101808150145986e-09 4.238934877268556339e-09
-4.159414550211508322e+04 4.209215872653284049e-09 7.402880251757102907e-08 3.844964299039933703e-09 1.356589537065268297e-07 1.336485970651668786e-07 4.356714450520405498e-09 4.238465111606927874e-09
-4.158288250235009036e+04 4.209070373916173718e-09 7.402880173974682783e-08 3.845033654591958994e-09 1.356671423704613792e-07 1.336627452210530986e-07 4.356656681459035577e-09 4.238736281256712094e-09
-4.157161950258509751e+04 4.209096400750404151e-09 7.402866149738495483e-08 3.844700062041225355e-09 1.356597637706684262e-07 1.336452068817559076e-07 4.356567822820929689e-09 4.238074234578584950e-09
-4.156035650282010465e+04 4.209690477427286559e-09 7.403144006421572926e-08 3.845422341611573472e-09 1.356554575921641442e-07 1.336497366677895566e-07 4.357034904425464366e-09 4.239049760588307316e-09
-4.154909350305511180e+04 4.209273765870952533e-09 7.403073120304479557e-08 3.845081965106717144e-09 1.356882271968142926e-07 1.336790968133009913e-07 4.356899342348565188e-09 4.238724475553081288e-09
-4.153783050329011894e+04 4.209460191593499217e-09 7.402896947603196122e-08 3.845178408505669584e-09 1.356553716046932230e-07 1.336615493575895183e-07 4.356462512218698872e-09 4.239171407992750940e-09
-4.152656750352512609e+04 4.209464497982191999e-09 7.402998402575834143e-08 3.844889571987391474e-09 1.356787699048327974e-07 1.336659272384270167e-07 4.356786976503605153e-09 4.238373552977454410e-09
-4.151530450376013323e+04 4.209688068003016897e-09 7.402885866878272015e-08 3.844995146678900408e-09 1.356602076329696111e-07 1.336458281698251454e-07 4.356863683859940351e-09 4.238373717301380475e-09
-4.150404150399514037e+04 4.210456053118992796e-09 7.402893993820242311e-08 3.846180767760492415e-09 1.356816485178577631e-07 1.336843642208756380e-07 4.357640494534457469e-09 4.240161833548419592e-09
-4.149277850423014752e+04 4.209937381198219460e-09 7.403281039961267205e-08 3.845352040788431080e-09 1.356822161896180658e-07 1.336708590639343093e-07 4.357217339875070616e-09 4.238892792413366284e-09
-4.148151550446515466e+04 4.209681050663882967e-09 7.402797835205264051e-08 3.845514090968617859e-09 1.356454538944797064e-07 1.336404297271933680e-07 4.357076167308186898e-09 4.239121830312624044e-09
-4.147025250470016908e+04 4.209502132980893990e-09 7.403421636851797827e-08 3.845137196208040866e-09 1.356469311669834248e-07 1.336331509619643906e-07 4.356940336220375120e-09 4.238489955510853736e-09
-4.145898950493517623e+04 4.209761276038127945e-09 7.402985351062156133e-08 3.845783640049016254e-09 1.356751287672796767e-07 1.336618291079971618e-07 4.357674984191391334e-09 4.239241618164657151e-09
-4.144772650517018337e+04 4.208660623934372597e-09 7.403251031944534165e-08 3.844919328607156173e-09 1.356921268094071106e-07 1.336867185592296350e-07 4.356648231322391745e-09 4.238694566504113729e-09
-4.143646350540518324e+04 4.209929976588236150e-09 7.404021077657817676e-08 3.845348024799375980e-09 1.357084793292499425e-07 1.336853433328281458e-07 4.357628651332656581e-09 4.238613671294360351e-09
-4.142520050564020494e+04 4.211021732206396188e-09 7.403488162030760451e-08 3.846493960110835876e-09 1.356160997182648049e-07 1.336118013597983259e-07 4.357922400903982804e-09 4.240028974104131935e-09
-4.141393750587521936e+04 4.210164096296666418e-09 7.403666414878672569e-08 3.845605531203011428e-09 1.356736011616378246e-07 1.336460313641309253e-07 4.357883866985798436e-09 4.238614155577325857e-09
-4.140267450611022650e+04 4.209970696026689943e-09 7.403994247194893872e-08 3.845922517896030490e-09 1.357060360768310062e-07 1.336993061508567366e-07 4.357738452918112266e-09 4.239684651709548046e-09
-4.139141150634523365e+04 4.209490899653786849e-09 7.403474698874904297e-08 3.845049560698624108e-09 1.356990701495198363e-07 1.336890988073038314e-07 4.356925284459568324e-09 4.238697842114167506e-09
-4.138014850658024079e+04 4.209859501671195202e-09 7.402818055828131873e-08 3.845895172839224161e-09 1.356977619964909927e-07 1.336862161155638412e-07 4.357806579089423798e-09 4.239491090071391792e-09
-4.136888550681524794e+04 4.210185591723768209e-09 7.403955627694083406e-08 3.846335064376796351e-09 1.356980213406678091e-07 1.336923606522578659e-07 4.358093186149311434e-09 4.240108445054948112e-09
-4.135762250705025508e+04 4.210290415489115033e-09 7.405038462831552215e-08 3.846211173499583766e-09 1.356883514518640920e-07 1.336759827203896363e-07 4.358122494375134003e-09 4.239737315240288332e-09
-4.134635950728526223e+04 4.209303212810035485e-09 7.404954659590220919e-08 3.845597816086920208e-09 1.356944491027150912e-07 1.336939205453880574e-07 4.357202788523987216e-09 4.239516481493818178e-09
-4.133509650752026937e+04 4.208951238539122287e-09 7.404413645469452706e-08 3.844421723983037249e-09 1.357546484536558984e-07 1.337384935204989315e-07 4.356665701232853854e-09 4.238069952396503133e-09
-4.132383350775528379e+04 4.210609934645171385e-09 7.403219450986062974e-08 3.846097803901906806e-09 1.356363987999759513e-07 1.336263344603807526e-07 4.357757855923512943e-09 4.239522185658550302e-09
-4.131257050799029093e+04 4.209305026729454213e-09 7.403141943668277447e-08 3.844976747872566625e-09 1.357245286336074463e-07 1.337122941138843020e-07 4.357004865299753099e-09 4.238650852021416316e-09
-4.130130750822529808e+04 4.211038035142432646e-09 7.403938824274842947e-08 3.846365525329938819e-09 1.357374218195490955e-07 1.337486001178102858e-07 4.357790395314893912e-09 4.240803023609097671e-09
-4.129004450846030522e+04 4.212900689157018762e-09 7.404241452216676321e-08 3.847316308082923947e-09 1.357209864091518573e-07 1.336866195521455923e-07 4.359938039821685602e-09 4.240271821065949316e-09
-4.127878150869531964e+04 4.210913087097790708e-09 7.405088676491932594e-08 3.846332148350437411e-09 1.356994587134872150e-07 1.336979830340751313e-07 4.357983003188363953e-09 4.240240081499180669e-09
-4.126751850893032679e+04 4.209318801821424958e-09 7.404601772226361330e-08 3.845544906580124837e-09 1.356246138508202938e-07 1.336089224648878892e-07 4.357326720615683925e-09 4.238756697765232748e-09
-4.125625550916533393e+04 4.209104999790792182e-09 7.404750290331908976e-08 3.844545831262697987e-09 1.356969028151922534e-07 1.336692087349299540e-07 4.356919156681345867e-09 4.237627918905577820e-09
-4.124499250940034108e+04 4.211128503227920193e-09 7.404735074851500869e-08 3.846846910715142612e-09 1.357193807595600942e-07 1.337234513451757535e-07 4.358408275260428629e-09 4.240991123397540843e-09
-4.123372950963536277e+04 4.209800928150929441e-09 7.405367718100730340e-08 3.845294329573138945e-09 1.357299039936433694e-07 1.337198461847457799e-07 4.357286641116153966e-09 4.239041255913513227e-09
-4.122246650987036264e+04 4.211288800711352034e-09 7.404036028158367794e-08 3.846939339220495918e-09 1.357537445570165790e-07 1.337330392556672929e-07 4.359301590816955710e-09 4.240443804580229189e-09
-4.121120351010536979e+04 4.209980576038200333e-09 7.405682974490209631e-08 3.845848135806535814e-09 1.357139860340394970e-07 1.337010757806610814e-07 4.357863604353014392e-09 4.239451943367150595e-09
-4.119994051034037693e+04 4.210755597530390541e-09 7.404707884106063008e-08 3.845818466440567244e-09 1.357404548341182382e-07 1.336891246638370320e-07 4.358985617794798100e-09 4.238319406810609478e-09
-4.118867751057538408e+04 4.212887096416738603e-09 7.404331687772362917e-08 3.847885371459626664e-09 1.357546047752670549e-07 1.337390667937147165e-07 4.360104195629863338e-09 4.241550020683414332e-09
-4.117741451081039850e+04 4.210906604992649221e-09 7.403931846969465278e-08 3.846588036217844868e-09 1.357277828121020888e-07 1.337223634506033477e-07 4.358427272920473909e-09 4.240481455347722525e-09
-4.116615151104540564e+04 4.211691725447890687e-09 7.405003060785129844e-08 3.847943847423779315e-09 1.356817310292475585e-07 1.336894179736909791e-07 4.359265484720759573e-09 4.242072742513945209e-09
-4.115488851128041279e+04 4.211839236870986809e-09 7.404895944151016694e-08 3.846786743604177783e-09 1.356692716592105636e-07 1.336737186881830279e-07 4.358154437825289870e-09 4.240780320159758861e-09
-4.114362551151541265e+04 4.210902071902432199e-09 7.406722769336806841e-08 3.847452812746732521e-09 1.358178578164803792e-07 1.338277054068321357e-07 4.359188238992096280e-09 4.242118085674909770e-09
-4.113236251175042707e+04 4.208987774506252247e-09 7.404482864351256616e-08 3.845395944328234638e-09 1.357370921920289164e-07 1.337204679997985245e-07 4.357592387164874992e-09 4.238962721023336702e-09
-4.112109951198544150e+04 4.211182001597479061e-09 7.406852882673807238e-08 3.846736828379492421e-09 1.357028464077185463e-07 1.337230387494927537e-07 4.357798873709143336e-09 4.241326376450915281e-09
-4.110983651222044864e+04 4.215042453665668576e-09 7.407355391176254189e-08 3.850102654205832280e-09 1.356773810443579874e-07 1.336871850277248515e-07 4.361337678618358321e-09 4.244276434018396854e-09
-4.109857351245545578e+04 4.212378116755720902e-09 7.407207032811674655e-08 3.847133455420139008e-09 1.356895096877597952e-07 1.336735039683867026e-07 4.359143020012818109e-09 4.240552598860381073e-09
-4.108731051269047020e+04 4.213518646422530837e-09 7.406543418636616885e-08 3.848561513201105529e-09 1.357120966523181469e-07 1.337340152966681544e-07 4.359595670843355783e-09 4.243234678476240048e-09
-4.107604751292547735e+04 4.211134391515371337e-09 7.405857430585530376e-08 3.846088665031052412e-09 1.357233103718551301e-07 1.337229972041213362e-07 4.357779189341099492e-09 4.240126460368895945e-09
-4.106478451316048449e+04 4.211694377237366920e-09 7.407916061101777383e-08 3.847794976878440669e-09 1.357106419123983588e-07 1.337194890088495437e-07 4.359189729301832220e-09 4.242055879456146098e-09
-4.105352151339549164e+04 4.212275900261239552e-09 7.408751644096777365e-08 3.846750121989428821e-09 1.358782398915632304e-07 1.338500187845231167e-07 4.359752207291680069e-09 4.240437542829008248e-09
-4.104225851363049878e+04 4.211061241570040374e-09 7.407459791755489922e-08 3.846792702326918353e-09 1.357349117129839604e-07 1.337036323756754233e-07 4.359377408951482126e-09 4.239895831903924557e-09
-4.103099551386551320e+04 4.209941394185361671e-09 7.408290078583206091e-08 3.847146168098457765e-09 1.357461316844300462e-07 1.337515064214424872e-07 4.358759377895972723e-09 4.241429462729607489e-09
-4.101973251410052035e+04 4.212415670074020012e-09 7.407204881353651838e-08 3.847060779539843055e-09 1.358241212104213819e-07 1.338195869656688552e-07 4.359217330302788289e-09 4.241301009621681064e-09
-4.100846951433552749e+04 4.213688884301093646e-09 7.407814848436024405e-08 3.848841082235559386e-09 1.356616491316109318e-07 1.336609930431876120e-07 4.360314190246932502e-09 4.242640232440275589e-09
-4.099720651457052736e+04 4.211798385076666011e-09 7.407859394164777528e-08 3.847095706384010764e-09 1.356825679325150117e-07 1.336534123805277497e-07 4.359437713629051375e-09 4.240092790544420714e-09
-4.098594351480554178e+04 4.214930560730254954e-09 7.406854503141563502e-08 3.850460531865308455e-09 1.358295134711233512e-07 1.337820673864649543e-07 4.363809208628575537e-09 4.243378512767240160e-09
-4.097468051504055620e+04 4.214649875623805521e-09 7.409253058346468575e-08 3.849587544750090398e-09 1.357031392456412841e-07 1.336985374426633619e-07 4.361320276776196735e-09 4.243402631897281815e-09
-4.096341751527556335e+04 4.213470502028105914e-09 7.409036137466057571e-08 3.848724588703273102e-09 1.357727977313515259e-07 1.338005018271078318e-07 4.359805127291739621e-09 4.243788241062694134e-09
-4.095215451551057777e+04 4.211562518835612531e-09 7.407240068446702063e-08 3.847810374449172456e-09 1.358477299145194862e-07 1.338130209611605271e-07 4.360890944026549240e-09 4.241186866909062033e-09
-4.094089151574558491e+04 4.209010447384331513e-09 7.409758257462347073e-08 3.845639990131248464e-09 1.358254178762756654e-07 1.338365405873675674e-07 4.357366778766396959e-09 4.240382026439983324e-09
-4.092962851598059206e+04 4.211496945713905799e-09 7.409289544708465261e-08 3.848398451031852796e-09 1.357557741138509844e-07 1.337955057594390403e-07 4.359091895391223294e-09 4.243773778975150521e-09
-4.091836551621559920e+04 4.214582364685427998e-09 7.408259027305201319e-08 3.849416082163062455e-09 1.356418750256509778e-07 1.336103099348753982e-07 4.361678609037733750e-09 4.242179866353973940e-09
-4.090710251645060634e+04 4.215517743996508034e-09 7.410066298679028764e-08 3.850786928733159936e-09 1.357929800632039680e-07 1.338620560364770264e-07 4.360782704423480201e-09 4.247202461442528308e-09
-4.089583951668561349e+04 4.211983216857393656e-09 7.406232084691658725e-08 3.847577823408850877e-09 1.356263977917388851e-07 1.336582274647830397e-07 4.358044419310004624e-09 4.242270406029125300e-09
-4.088457651692062063e+04 4.215404834002430389e-09 7.406885143212002735e-08 3.850357139716830855e-09 1.357541860166384259e-07 1.337295231994862751e-07 4.362818689960920877e-09 4.243719724472976988e-09
-4.087331351715563505e+04 4.215457155431651880e-09 7.409557760178176184e-08 3.849759744430042110e-09 1.357496958384214941e-07 1.337048757013901997e-07 4.362763049828413456e-09 4.242483933954379049e-09
-4.086205051739064220e+04 4.212214410021421780e-09 7.409381137551644421e-08 3.847793394375983562e-09 1.358330068484262285e-07 1.337928515196412941e-07 4.360961605219554640e-09 4.240956834505002991e-09
-4.085078751762564207e+04 4.214114238807282387e-09 7.412211948207343802e-08 3.850509682092442276e-09 1.357888999319561827e-07 1.337987462020215643e-07 4.362135855290445277e-09 4.245069675045739369e-09
-4.083952451786065649e+04 4.212893995058855171e-09 7.411384385323544928e-08 3.847723628951196055e-09 1.359090922559569379e-07 1.338810145957140142e-07 4.360830890309254044e-09 4.241518344559667379e-09
-4.082826151809566363e+04 4.211779419838072373e-09 7.410480497822035586e-08 3.848685875175678068e-09 1.357269230215178069e-07 1.337449831462851067e-07 4.359876796827384595e-09 4.243287262619523764e-09
-4.081699851833067805e+04 4.210498969984340696e-09 7.410056160753500871e-08 3.845563172528798213e-09 1.360998559678048218e-07 1.340542680536845080e-07 4.359812420343580312e-09 4.239487318692776970e-09
-4.080573551856568520e+04 4.213476471695312873e-09 7.408181814605364240e-08 3.848291845607785434e-09 1.358794634013716251e-07 1.337998752893236016e-07 4.362708715353084822e-09 4.240387097720939963e-09
-4.079447251880069234e+04 4.214729250472824453e-09 7.413257971748414260e-08 3.849901251346490906e-09 1.359214037286015643e-07 1.339220875861490206e-07 4.362240715097983683e-09 4.244634566199038024e-09
-4.078320951903569949e+04 4.218588268329621616e-09 7.411869990390947275e-08 3.851389531833042628e-09 1.356509560504578593e-07 1.335796272488846497e-07 4.364781448520544816e-09 4.242938558564593098e-09
-4.077194651927071391e+04 4.218779964812527304e-09 7.412571299243933362e-08 3.852498366626211586e-09 1.358371434890724727e-07 1.337740855106348525e-07 4.366301616719347807e-09 4.244955684157203355e-09
-4.076068351950572105e+04 4.209350072031780834e-09 7.411275381336573083e-08 3.845047537201275214e-09 1.357198297187756307e-07 1.337319242869001557e-07 4.356388389075875630e-09 4.239458765722698952e-09
-4.074942051974072820e+04 4.211272907952891366e-09 7.411173433037764072e-08 3.848805556242351060e-09 1.359350096622573806e-07 1.339532313606824307e-07 4.360703708435913783e-09 4.244141738696812187e-09
-4.073815751997574262e+04 4.216999142227341492e-09 7.412280836779299480e-08 3.851322582601439815e-09 1.358326358659093368e-07 1.338196448707927199e-07 4.363729915833344679e-09 4.245313973073510953e-09
-4.072689452021074976e+04 4.215168062532401529e-09 7.414036298181685694e-08 3.851624160574280382e-09 1.358688251991352069e-07 1.338907006469673266e-07 4.363191677770343906e-09 4.246822839424261468e-09
-4.071563152044575691e+04 4.215186465595507661e-09 7.414648480687184929e-08 3.850944857039561615e-09 1.358607599183862358e-07 1.338156909916062503e-07 4.364337987222546485e-09 4.244039932686942836e-09
-4.070436852068075677e+04 4.214531823960818049e-09 7.414692006837600324e-08 3.850188765545490973e-09 1.359574288616665219e-07 1.338955691799050814e-07 4.364379260474313831e-09 4.243099964602477375e-09
-4.069310552091577119e+04 4.217329242800272601e-09 7.414264754520348426e-08 3.852357521096485637e-09 1.358658168017491379e-07 1.338365183271268584e-07 4.365329590339139805e-09 4.245945852205360836e-09
-4.068184252115077834e+04 4.215666973799980598e-09 7.414405276219870199e-08 3.849891866531883657e-09 1.359168260174664972e-07 1.338862724454263234e-07 4.363072600202085922e-09 4.243648880389217323e-09
-4.067057952138578548e+04 4.217734191789698649e-09 7.413821509454835627e-08 3.853391802452297511e-09 1.356235434212112807e-07 1.335978596039639466e-07 4.365425947134513018e-09 4.246255732011874869e-09
-4.065931652162079990e+04 4.215467827983087760e-09 7.413319118675130710e-08 3.851159494619218665e-09 1.359970062802911353e-07 1.339582575121247160e-07 4.364843121713376257e-09 4.244930202778853094e-09
-4.064805352185580705e+04 4.216538844866237578e-09 7.413076209265066153e-08 3.852119139328913772e-09 1.358074735380269520e-07 1.338200067664127071e-07 4.363723811100673527e-09 4.246822960623930316e-09
-4.063679052209081419e+04 4.215657189097505826e-09 7.412000005030359728e-08 3.850952473891779177e-09 1.358198410829514058e-07 1.337940387250561983e-07 4.363672117090601907e-09 4.244499877204624863e-09
-4.062552752232582134e+04 4.212099707329248986e-09 7.412170374023674516e-08 3.848682477641580972e-09 1.358263649957757295e-07 1.337910924469036617e-07 4.361690157583361182e-09 4.241967419536948500e-09
-4.061426452256082848e+04 4.212326652286810946e-09 7.415034722444530840e-08 3.849715469163330491e-09 1.357677514738120974e-07 1.337959274914044594e-07 4.360759139112129600e-09 4.244774047030070942e-09
-4.060300152279585018e+04 4.217652868088041470e-09 7.414407593267680537e-08 3.851103418874615403e-09 1.359875928258047023e-07 1.339147613552415136e-07 4.365701655048751502e-09 4.243773268278472542e-09
-4.059173852303085732e+04 4.219743042184698197e-09 7.415916708585002463e-08 3.854932407621914704e-09 1.357574771731230780e-07 1.337800933671686828e-07 4.366075015830164776e-09 4.249764910517124542e-09
-4.058047552326586447e+04 4.215978301784628140e-09 7.417256406679955122e-08 3.850112457193149382e-09 1.359360913463940109e-07 1.339210727889308232e-07 4.362938437804437154e-09 4.244403035276029674e-09
-4.056921252350086434e+04 4.216424244927767273e-09 7.413541801254970898e-08 3.850693416377039494e-09 1.359117098583342291e-07 1.338535397561703969e-07 4.364626356320893751e-09 4.243553100247699698e-09
-4.055794952373587148e+04 4.215736794311221649e-09 7.413694432046569691e-08 3.850254768232245927e-09 1.358575789390865581e-07 1.338136769508176698e-07 4.363613480505332683e-09 4.243372970031214275e-09
-4.054668652397088590e+04 4.215606666211231902e-09 7.417695191596919750e-08 3.850356341886077014e-09 1.358807568843407906e-07 1.339134995523506611e-07 4.361664015355942237e-09 4.245951633432232331e-09
-4.053542352420589305e+04 4.218958195321451900e-09 7.416952602471079281e-08 3.853067052278673004e-09 1.359725782234897760e-07 1.339547395126745697e-07 4.366075960371500955e-09 4.247398435637004130e-09
-4.052416052444090019e+04 4.213525923032892922e-09 7.414842131456393769e-08 3.849094356592486104e-09 1.359574278311302923e-07 1.339180029932642942e-07 4.362669346838979324e-09 4.242710848114723847e-09
-4.051289752467590733e+04 4.215846312401033980e-09 7.418249955372541474e-08 3.853452509586226038e-09 1.358147577733682066e-07 1.338920326739405492e-07 4.363283651466122398e-09 4.250190025433205850e-09
-4.050163452491092175e+04 4.217529913960240326e-09 7.419012275298049704e-08 3.851481841581126736e-09 1.359153479053262290e-07 1.338847901953992414e-07 4.364661230028906240e-09 4.245219896686240761e-09
-4.049037152514592890e+04 4.218498472836915865e-09 7.416669253385169945e-08 3.854735475426056821e-09 1.360247168283987295e-07 1.340310729716697301e-07 4.367260581159294633e-09 4.249981744380498029e-09
-4.047910852538094332e+04 4.216130297215914879e-09 7.419779544983819244e-08 3.853364933029781285e-09 1.359270810493845349e-07 1.338688281359027081e-07 4.367338708564644539e-09 4.246268840569774684e-09
-4.046784552561595046e+04 4.224691515861984697e-09 7.416941255417696325e-08 3.858300577648476792e-09 1.362827295042342134e-07 1.343251456102368433e-07 4.370714356470044455e-09 4.255549119497669821e-09
-4.045658252585095761e+04 4.226617654105046854e-09 7.419518202400074020e-08 3.859370886737371482e-09 1.361141466284477281e-07 1.340655445129799788e-07 4.373716175991349587e-09 4.253190771248464722e-09
-4.044531952608596475e+04 4.217175636807112330e-09 7.417052210799620718e-08 3.852689684681223206e-09 1.358055387503069300e-07 1.337773615659242386e-07 4.365417420446519633e-09 4.246113646568145364e-09
-4.043405652632097190e+04 4.216619621133569786e-09 7.416751091305489272e-08 3.854254881673769185e-09 1.359724203439148416e-07 1.339780567261121400e-07 4.366618899001122773e-09 4.249299932593957024e-09
-4.042279352655597904e+04 4.215710881581462113e-09 7.418634895648165288e-08 3.852156683395900007e-09 1.362562299328455205e-07 1.342814074555703218e-07 4.364969648355301863e-09 4.248805613561821126e-09
-4.041153052679098619e+04 4.218071715842804795e-09 7.420140246136236192e-08 3.854350254966095553e-09 1.358382153861946808e-07 1.339112661049884625e-07 4.364382759597285949e-09 4.251033355316102217e-09
-4.040026752702600061e+04 4.222082847520992273e-09 7.422528354025618112e-08 3.856034916807831400e-09 1.359743301110996238e-07 1.339421176291303303e-07 4.369447605875763022e-09 4.249904868037389876e-09
-4.038900452726100775e+04 4.218006818311884321e-09 7.417854747457881250e-08 3.853422310573489560e-09 1.361324004209480177e-07 1.340741412479049132e-07 4.368115120167659360e-09 4.247030504187260762e-09
-4.037774152749601490e+04 4.218643087255725060e-09 7.421527512657444757e-08 3.855094306364432579e-09 1.359553941397709468e-07 1.339338613893238302e-07 4.368149705471958120e-09 4.249234275581031034e-09
-4.036647852773102204e+04 4.221212939627153728e-09 7.420072510505495422e-08 3.853298737798639221e-09 1.360098473224893312e-07 1.339654597811043955e-07 4.367173202060470626e-09 4.246928015851294461e-09
-4.035521552796603646e+04 4.223838497887512344e-09 7.421754458145125596e-08 3.857452486574967559e-09 1.357878411455297666e-07 1.337782766278910619e-07 4.369597631153169882e-09 4.251366387173100971e-09
-4.034395252820104361e+04 4.218558722526085560e-09 7.415808407362636201e-08 3.851391707608675279e-09 1.360743356466432449e-07 1.340143212953253936e-07 4.365938131037723374e-09 4.244759793303865067e-09
-4.033268952843605075e+04 4.226566904959978914e-09 7.424586204570509474e-08 3.859909612967480133e-09 1.362882046495301241e-07 1.341910371581089324e-07 4.376185715240098272e-09 4.252834969068962000e-09
-4.032142652867105789e+04 4.220175537615057746e-09 7.421800448130135035e-08 3.853771078045955657e-09 1.360222682572195718e-07 1.340085911949365242e-07 4.366847074972510275e-09 4.248388834974275023e-09
-4.031016352890607232e+04 4.215518189509538909e-09 7.419894957596874756e-08 3.851080004160034302e-09 1.361319689108961418e-07 1.341465306428229444e-07 4.363760290965346331e-09 4.246969600299042484e-09
-4.029890052914107946e+04 4.215567172632154221e-09 7.423313945415574813e-08 3.851629958785940080e-09 1.362638482691106123e-07 1.342043921866412956e-07 4.366823555149124367e-09 4.245658704722687616e-09
-4.028763752937608660e+04 4.222581013884413131e-09 7.424929975452806023e-08 3.857302148815561498e-09 1.359077265551766416e-07 1.339050778268084425e-07 4.369657609220532290e-09 4.251853854838164040e-09
-4.027637452961109375e+04 4.227337114749102135e-09 7.423870275761129343e-08 3.861410230824323735e-09 1.359242306151356358e-07 1.339392432430048857e-07 4.373327236195426553e-09 4.256553422560907422e-09
-4.026511152984610089e+04 4.226795969128273603e-09 7.422711189396054372e-08 3.857277953661634416e-09 1.363493223516119019e-07 1.342385254534464483e-07 4.374161549757004318e-09 4.249988887497435306e-09
-4.025384853008110804e+04 4.226197546717466285e-09 7.422099442010028860e-08 3.860752239516883903e-09 1.361645499006443695e-07 1.341190434777874713e-07 4.375172370783295692e-09 4.254850901130029966e-09
-4.024258553031611518e+04 4.217146497919140503e-09 7.421690755913743568e-08 3.853409397973996916e-09 1.358569859886894887e-07 1.339155910236172819e-07 4.363904169661318303e-09 4.249710695646217167e-09
-4.023132253055112960e+04 4.221507888450359162e-09 7.423768750536141159e-08 3.856349282423719352e-09 1.360983428715755436e-07 1.340590023361790952e-07 4.370377299553458050e-09 4.250431620386361953e-09
-4.022005953078613675e+04 4.226274073135597954e-09 7.425057354431502572e-08 3.860930579573091593e-09 1.359567310062392791e-07 1.339867335463584905e-07 4.372549234394399738e-09 4.256657171734231375e-09
-4.020879653102114389e+04 4.220048614824604058e-09 7.428858994120095079e-08 3.856696901559267274e-09 1.361917806465245013e-07 1.341677814927863123e-07 4.370628585259229342e-09 4.251577890080984523e-09
-4.019753353125615831e+04 4.224992582200196434e-09 7.425884422329428954e-08 3.861278203772903922e-09 1.361716633505266438e-07 1.341027517035353386e-07 4.376371820583642610e-09 4.254673535006705417e-09
-4.018627053149116546e+04 4.222612457147875829e-09 7.423320771829715782e-08 3.856619843294711641e-09 1.363252864445017447e-07 1.342686925260280443e-07 4.371915745720155749e-09 4.250947446642277130e-09
-4.017500753172617260e+04 4.222358197562184306e-09 7.426527410725420851e-08 3.859505201740223982e-09 1.361385098842253348e-07 1.341918789938289937e-07 4.371096712095686853e-09 4.256597589893652471e-09
-4.016374453196118702e+04 4.225976336585094186e-09 7.430541876544450722e-08 3.860182989529374023e-09 1.361577440117933904e-07 1.342287661999062626e-07 4.371359563454210485e-09 4.257891774538931816e-09
-4.015248153219620144e+04 4.228460856579685303e-09 7.432213998248734271e-08 3.862282117489083695e-09 1.363965020306102822e-07 1.343894419826349661e-07 4.376441831892506027e-09 4.258365576762389653e-09
-4.014121853243120859e+04 4.230628043611587865e-09 7.428821270294652640e-08 3.864291806088014004e-09 1.361169755744184264e-07 1.340993589360351892e-07 4.377765473729691780e-09 4.259083010215360720e-09
-4.012995553266620846e+04 4.223642801881766172e-09 7.426486029653235672e-08 3.856933207525685516e-09 1.361973896497988573e-07 1.341929348601806338e-07 4.370347370061915274e-09 4.252430006077929960e-09
-4.011869253290121560e+04 4.223851232765465325e-09 7.428931977419232594e-08 3.858237176604083983e-09 1.362228488160630597e-07 1.341387353321217766e-07 4.373941290869952935e-09 4.251337669730363197e-09
-4.010742953313623002e+04 4.216327290278968091e-09 7.428368959901877749e-08 3.852924824637628154e-09 1.361749499259307712e-07 1.342258530636884303e-07 4.364740588941027567e-09 4.250088187664774992e-09
-4.009616653337123716e+04 4.224763186197106350e-09 7.427416167814088625e-08 3.860271536762834653e-09 1.361109338587602926e-07 1.341682778108860145e-07 4.371664152973558644e-09 4.257385833498925759e-09
-4.008490353360624431e+04 4.229867738119994510e-09 7.428775376763377341e-08 3.861115053091199669e-09 1.363346427086035782e-07 1.342197094366786477e-07 4.378048423115093310e-09 4.253639588759787262e-09
-4.007364053384125145e+04 4.227921536674085273e-09 7.428324113515896115e-08 3.860581768026334802e-09 1.363949320379365837e-07 1.343838813388085592e-07 4.374851073875163795e-09 4.256543263847859243e-09
-4.006237753407625860e+04 4.226617151031730747e-09 7.431625303640447663e-08 3.861056126352722275e-09 1.360241364873207570e-07 1.339933450953858972e-07 4.374586038892645896e-09 4.255117585537050715e-09
-4.005111453431126574e+04 4.224801975568299488e-09 7.429902360045325200e-08 3.857423798104148022e-09 1.359233660920235087e-07 1.338484378108922671e-07 4.371846369107939181e-09 4.249772426263175773e-09
-4.003985153454628016e+04 4.226812120230959312e-09 7.424516508403926433e-08 3.858668257887799246e-09 1.359605797000569984e-07 1.340347818092382264e-07 4.369079729707667970e-09 4.255790912907284631e-09
-4.002858853478128731e+04 4.225895586629830497e-09 7.434575580706634033e-08 3.859780611057876851e-09 1.362563763749273419e-07 1.342984671653527982e-07 4.372094372776737961e-09 4.256933810412257632e-09
-4.001732553501630173e+04 4.229554780614249778e-09 7.432287648897878966e-08 3.864549627142522838e-09 1.362022586082813855e-07 1.342167318634558245e-07 4.377431006384065980e-09 4.260632994172420483e-09
-4.000606253525130887e+04 4.224094878991350296e-09 7.432579469274775589e-08 3.860565459602818556e-09 1.361534216401582328e-07 1.341830926959610154e-07 4.372877678960285156e-09 4.256953882318635424e-09
-3.999479953548631602e+04 4.221344832916242241e-09 7.432868382095014748e-08 3.857654799582690370e-09 1.359288185334786091e-07 1.339632105729847155e-07 4.369070626114986404e-09 4.253433141071611027e-09
-3.998353653572131589e+04 4.226303957620431371e-09 7.427655323529565827e-08 3.859898150792480498e-09 1.361896791280879029e-07 1.341705402735746912e-07 4.373678419141263822e-09 4.254903666588989503e-09
-3.997227353595632303e+04 4.225561782636107674e-09 7.432648256700916350e-08 3.862274267094238935e-09 1.362565662815325637e-07 1.342298901994589507e-07 4.376487604781466774e-09 4.257276010020800920e-09
-3.996101053619134473e+04 4.232176454415073485e-09 7.435510489570619985e-08 3.867128776789531725e-09 1.363285661382788334e-07 1.343435367557976648e-07 4.380418771586865931e-09 4.263650175187606951e-09
-3.994974753642635187e+04 4.235973823723461981e-09 7.432991030322169716e-08 3.866551482563433988e-09 1.363435697304133102e-07 1.343445084460531798e-07 4.380285544833042986e-09 4.262693209980200109e-09
-3.993848453666135902e+04 4.233724726087742912e-09 7.434504972164046688e-08 3.866681508000166002e-09 1.358729804620956169e-07 1.338258586707149506e-07 4.380118597149715041e-09 4.259703494696858614e-09
-3.992722153689636616e+04 4.223260601150931182e-09 7.431105369917266892e-08 3.858826174615522752e-09 1.364920526875091203e-07 1.345396099564317491e-07 4.371822115405584353e-09 4.256955267749604657e-09
-3.991595853713137330e+04 4.226023421939596868e-09 7.431007070804213056e-08 3.859787631836230899e-09 1.362951447901899526e-07 1.341892237459540701e-07 4.376341894813102336e-09 4.252452646620855683e-09
-3.990469553736638045e+04 4.228384740030749874e-09 7.435572409738591799e-08 3.862856493172992363e-09 1.363243203715882120e-07 1.342745867337017753e-07 4.377936556523455694e-09 4.257369273712926332e-09
-3.989343253760139487e+04 4.228318404149743078e-09 7.438006646983825327e-08 3.861950879950985907e-09 1.365846735100621776e-07 1.345219911244523661e-07 4.378290865104966957e-09 4.256973699258298138e-09
-3.988216953783640201e+04 4.232811277289103624e-09 7.440364479654312785e-08 3.866256723887045067e-09 1.364976429511609383e-07 1.344543619479332127e-07 4.381756792315548551e-09 4.261552041068879501e-09
-3.987090653807141643e+04 4.225510256968983734e-09 7.439034749592390177e-08 3.859269366318335248e-09 1.364968442925710806e-07 1.343967674132499951e-07 4.376364521281319980e-09 4.252817745544111949e-09
-3.985964353830642358e+04 4.227492065030080263e-09 7.436759395997133146e-08 3.862993964706414470e-09 1.362181839037168004e-07 1.342644937728557893e-07 4.375049486898150981e-09 4.260136076641925106e-09
-3.984838053854143072e+04 4.228370773935698333e-09 7.433056298388492885e-08 3.858488976474603778e-09 1.363157475820073726e-07 1.342498977174710504e-07 4.374003748821042167e-09 4.252481293635002539e-09
-3.983711753877643787e+04 4.236936816753184937e-09 7.434980564769280382e-08 3.867244392506374099e-09 1.362655268674774492e-07 1.341054167259937348e-07 4.385160954767877401e-09 4.258103722291409034e-09
-3.982585453901144501e+04 4.231741067293718276e-09 7.444808635157740984e-08 3.866539033722739364e-09 1.364516587402023065e-07 1.344896534998322831e-07 4.379623346596762292e-09 4.264211890966266942e-09
-3.981459153924645216e+04 4.239774359368834842e-09 7.442789972865749955e-08 3.870368466319797099e-09 1.361110763026862755e-07 1.341416189734474547e-07 4.382465894493047140e-09 4.266616995051837600e-09
-3.980332853948145930e+04 4.231698294347784767e-09 7.440767557235667888e-08 3.864885002641688076e-09 1.365665660224682853e-07 1.344229798922749509e-07 4.383394268605829154e-09 4.257309855970536730e-09
-3.979206553971646645e+04 4.221078976203739853e-09 7.445666283970388324e-08 3.859378335715378148e-09 1.364779298504118611e-07 1.343726391315153339e-07 4.376535748292443777e-09 4.252709457721504495e-09
-3.978080253995148087e+04 4.230920319504661796e-09 7.440957128430079349e-08 3.868539615721682828e-09 1.364135455961469866e-07 1.344446542668170454e-07 4.381671570775988050e-09 4.265861435388512541e-09
-3.976953954018648801e+04 4.234046505027470582e-09 7.442321506375754950e-08 3.869221529335350860e-09 1.366580816976206842e-07 1.345780948888304491e-07 4.386275400849499245e-09 4.263925362218736825e-09
-3.975827654042149516e+04 4.235943488173181741e-09 7.442174349356565873e-08 3.869022052957468657e-09 1.366700941739012001e-07 1.346699286706008592e-07 4.383912371507159082e-09 4.266254045503814157e-09
-3.974701354065650230e+04 4.236203642651339264e-09 7.443577228832273514e-08 3.868931708229072653e-09 1.361750102189144178e-07 1.340841538279973613e-07 4.384618336732167725e-09 4.261621237702669378e-09
-3.973575054089151672e+04 4.232464352823759096e-09 7.444136997642551483e-08 3.866046526596037580e-09 1.363933804473844835e-07 1.343458523730215540e-07 4.381297258063249191e-09 4.260855932912516144e-09
-3.972448754112653114e+04 4.233072113168220275e-09 7.445240652101977386e-08 3.869440312343092653e-09 1.365860896863724841e-07 1.345252115279626171e-07 4.385708189603998188e-09 4.264496361667241487e-09
-3.971322454136153829e+04 4.234231106482778353e-09 7.438364937822620113e-08 3.865753376509577378e-09 1.366525620373553165e-07 1.345751983601437210e-07 4.382728377927599108e-09 4.260529052256459042e-09
-3.970196154159653815e+04 4.241351647252943266e-09 7.447337012119862251e-08 3.874625340896455140e-09 1.364819751474071911e-07 1.343499983409781700e-07 4.392487915373524484e-09 4.267083760241284772e-09
-3.969069854183154530e+04 4.232893981045248787e-09 7.440224545875767194e-08 3.869557532139154394e-09 1.360732420160459089e-07 1.341310358273674029e-07 4.380778667868761617e-09 4.266525710574023917e-09
-3.967943554206655972e+04 4.228761431577375263e-09 7.442214038512046476e-08 3.864197905494415808e-09 1.366118317289995430e-07 1.346502248148508006e-07 4.377832848007575897e-09 4.262443628899991084e-09
-3.966817254230156686e+04 4.232511584897970400e-09 7.440777523966559483e-08 3.865807056032586231e-09 1.366224574683227770e-07 1.345136628854794029e-07 4.383553121435573677e-09 4.259491905436819036e-09
-3.965690954253657401e+04 4.235942927176525870e-09 7.450610800145567933e-08 3.868858257816447414e-09 1.365457438351466709e-07 1.345142741662302397e-07 4.384183063800278702e-09 4.264683655677480410e-09
-3.964564654277158115e+04 4.242127373833758573e-09 7.449121922970108342e-08 3.874891796421235547e-09 1.365186601465660455e-07 1.344771979412336455e-07 4.390374135846760312e-09 4.270295801755096452e-09
-3.963438354300658830e+04 4.242634305385477236e-09 7.443584309378669593e-08 3.872104222846863342e-09 1.363048968668295848e-07 1.342168139618543778e-07 4.388147647836519101e-09 4.265324512890421703e-09
-3.962312054324159544e+04 4.244466431666335435e-09 7.444102986462588508e-08 3.873464854440699552e-09 1.363761220637519304e-07 1.343717806593951149e-07 4.387436285634124302e-09 4.269524962421117251e-09
-3.961185754347660259e+04 4.234436172134493051e-09 7.442971326019804261e-08 3.864919883754395588e-09 1.366875131860642266e-07 1.346322450147527988e-07 4.381397744818941715e-09 4.260516300909852916e-09
-3.960059454371161701e+04 4.229914133796316387e-09 7.442477130832456829e-08 3.862983117914241415e-09 1.364305106988512385e-07 1.344181939235420105e-07 4.377402559880507174e-09 4.259025041669296959e-09
-3.958933154394662415e+04 4.229794459856716752e-09 7.448234037938352329e-08 3.867020647555890516e-09 1.363109932072636516e-07 1.344368194252013081e-07 4.377191415474632569e-09 4.266932167220377650e-09
-3.957806854418164585e+04 4.238142893194907215e-09 7.446020602969340091e-08 3.869970687059644237e-09 1.367108335568046406e-07 1.346393485772981215e-07 4.386965871224834670e-09 4.265114065140369429e-09
-3.956680554441665299e+04 4.241149644729987932e-09 7.449735051541741200e-08 3.874243231588055015e-09 1.368171919263915748e-07 1.348798923921257033e-07 4.387868515546555628e-09 4.273929288723191186e-09
-3.955554254465165286e+04 4.233260889035999945e-09 7.451449960021084024e-08 3.868755293560559754e-09 1.369189923301148991e-07 1.350105547257580923e-07 4.381967728493672606e-09 4.269699937458723306e-09
-3.954427954488666001e+04 4.234627902689809413e-09 7.451102559729799751e-08 3.870463756368462551e-09 1.365220049880569692e-07 1.345216786018895041e-07 4.384839570367363189e-09 4.267172522479884495e-09
-3.953301654512167443e+04 4.236402830962396068e-09 7.444749137061582421e-08 3.866454107701080130e-09 1.363841758725998808e-07 1.342228970778196901e-07 4.384822804625250524e-09 4.257684721441511171e-09
-3.952175354535668157e+04 4.245016004523171092e-09 7.451828044185681735e-08 3.878973971604494642e-09 1.365794317576271076e-07 1.345290593332105874e-07 4.394900599805464053e-09 4.274293260845721635e-09
-3.951049054559169599e+04 4.240731295926510296e-09 7.448737789520860949e-08 3.875634972863083235e-09 1.367381654508807792e-07 1.348301125026742764e-07 4.388189385886661073e-09 4.275939164558583259e-09
-3.949922754582670314e+04 4.243078948106052393e-09 7.454392488602492902e-08 3.876978016055312821e-09 1.364398893434891884e-07 1.343974165082968046e-07 4.392212810620458645e-09 4.272065819613131044e-09
-3.948796454606171028e+04 4.235340638509387381e-09 7.456956318110786161e-08 3.869655374391397551e-09 1.365342408922831089e-07 1.345775321845557990e-07 4.382870932130754382e-09 4.267761910345987920e-09
-3.947670154629671742e+04 4.237408965642365708e-09 7.453300129592524066e-08 3.871694076422540087e-09 1.365855968167626035e-07 1.346069844356573712e-07 4.385686600226203842e-09 4.269291329289368907e-09
-3.946543854653172457e+04 4.234398778825545931e-09 7.460378855592057052e-08 3.872784433606554233e-09 1.366525079718423367e-07 1.347424952170439859e-07 4.385105357607968594e-09 4.272749230110967352e-09
-3.945417554676673171e+04 4.238813746549707369e-09 7.460893049002323825e-08 3.875056966770047067e-09 1.366179146451733676e-07 1.345172273053307761e-07 4.392525333535362917e-09 4.268957107801750420e-09
-3.944291254700173886e+04 4.243580533468367921e-09 7.459481304488322755e-08 3.875905463593870373e-09 1.365629372328493437e-07 1.345901958511727501e-07 4.389631776528355578e-09 4.273601666418446916e-09
-3.943164954723676055e+04 4.253122830011572964e-09 7.460691830170168231e-08 3.881081492329792061e-09 1.367254465678312787e-07 1.348104936212188761e-07 4.393745166652256795e-09 4.281124471296252462e-09
-3.942038654747176770e+04 4.245838941373376786e-09 7.457404833699498829e-08 3.876249660513426317e-09 1.363989226010828335e-07 1.343963439792290167e-07 4.390251269264426625e-09 4.272431312052622369e-09
-3.940912354770676757e+04 4.234679621070374674e-09 7.453940223664061618e-08 3.869529488966075497e-09 1.364092364855911209e-07 1.343496941061039365e-07 4.385152353173669317e-09 4.264007696880153627e-09
-3.939786054794177471e+04 4.239647840353022311e-09 7.454100609823509687e-08 3.870223480070089178e-09 1.364063612016923056e-07 1.341903835859112438e-07 4.390172600108334553e-09 4.259810181964457973e-09
-3.938659754817678913e+04 4.248782051774550275e-09 7.461123929836345034e-08 3.879720263055030126e-09 1.366469066214721985e-07 1.346092985999548198e-07 4.395525457979130823e-09 4.275665084875074124e-09
-3.937533454841179628e+04 4.242609205167866967e-09 7.455254251611819064e-08 3.877193715566599729e-09 1.363340050090530882e-07 1.342615367346642850e-07 4.392895312129533053e-09 4.270976119494626719e-09
-3.936407154864680342e+04 4.238273103355196602e-09 7.458069615013271900e-08 3.873495953867622194e-09 1.368763562896695534e-07 1.347368095973760139e-07 4.392934718707218014e-09 4.267085627773756466e-09
-3.935280854888181057e+04 4.238015084041844991e-09 7.459209285454827359e-08 3.872499738432729826e-09 1.365624887229762890e-07 1.345533637471585187e-07 4.387249440400770775e-09 4.269068554964132929e-09
-3.934154554911681771e+04 4.242439276684528357e-09 7.464287690269593140e-08 3.875032439860173926e-09 1.370665157841978264e-07 1.350718091123209119e-07 4.391123469352028461e-09 4.273776617627979707e-09
-3.933028254935182485e+04 4.252326685458114911e-09 7.456782471958051500e-08 3.881722497108902515e-09 1.368690759638311545e-07 1.348581740745684378e-07 4.397556409488989112e-09 4.279259443954682632e-09
-3.931901954958683928e+04 4.246061721141154310e-09 7.459669548731637985e-08 3.876161817595304300e-09 1.369363768802508698e-07 1.348784571226521064e-07 4.393540969322027971e-09 4.272491132969316872e-09
-3.930775654982184642e+04 4.248657024483744142e-09 7.458779015726299423e-08 3.881241694357880713e-09 1.367505185163903044e-07 1.347737042324454263e-07 4.395708919286275128e-09 4.279442921501864730e-09
-3.929649355005685356e+04 4.251319767278714923e-09 7.466818098153464083e-08 3.879351522471547425e-09 1.365503648548415442e-07 1.345352677283151080e-07 4.394207443189820653e-09 4.275659332526509663e-09
-3.928523055029186071e+04 4.242235342541015242e-09 7.462082164900579229e-08 3.876798136113485356e-09 1.367822903772795721e-07 1.347971766705078292e-07 4.391624619522923254e-09 4.274862466678905309e-09
-3.927396755052688241e+04 4.234160780659349334e-09 7.460201189839942942e-08 3.872992544292667463e-09 1.367965349096867114e-07 1.347386304723770473e-07 4.389907995336899552e-09 4.268841108392356796e-09
-3.926270455076188227e+04 4.242895152921887305e-09 7.459890290386605919e-08 3.877638164371531596e-09 1.369200615467637850e-07 1.349308589909383063e-07 4.393049608893774105e-09 4.276053147800873449e-09
-3.925144155099688942e+04 4.249174411627995380e-09 7.465851604500138970e-08 3.881919997043541276e-09 1.369369703239120174e-07 1.348728350918803668e-07 4.399462455430845606e-09 4.278033124120745602e-09
-3.924017855123190384e+04 4.246158554482482330e-09 7.463125744857430977e-08 3.880179663652451429e-09 1.370728639642540803e-07 1.351353003583510543e-07 4.394693648674569394e-09 4.280711440710673464e-09
-3.922891555146691098e+04 4.247555117740219016e-09 7.458662538413421378e-08 3.881369602617242146e-09 1.371697896853308957e-07 1.351680560402280574e-07 4.397987930328661719e-09 4.280237533537336204e-09
-3.921765255170191813e+04 4.242595253417646779e-09 7.457736354456727555e-08 3.873985511564336506e-09 1.367523268785036331e-07 1.346483357333686431e-07 4.392024140422260125e-09 4.268243785026081774e-09
-3.920638955193692527e+04 4.256749021532302853e-09 7.464093485208827674e-08 3.887563407130729922e-09 1.366884397925423554e-07 1.346153982471749665e-07 4.404463606170732440e-09 4.282528307083039610e-09
-3.919512655217193242e+04 4.259842838484757609e-09 7.465048227427911331e-08 3.887548643261517757e-09 1.372317112241297930e-07 1.352039114448645021e-07 4.405080988637548246e-09 4.285798288520713888e-09
-3.918386355240693956e+04 4.248317516307476688e-09 7.471033747598737564e-08 3.881429094207425840e-09 1.368872019547665530e-07 1.349472448068092144e-07 4.395354241973380378e-09 4.281243873257963408e-09
-3.917260055264194671e+04 4.240803198230531488e-09 7.469385103842948364e-08 3.877261408126946473e-09 1.365441992748474896e-07 1.345584280957101938e-07 4.391293773228501733e-09 4.274475850806405381e-09
-3.916133755287695385e+04 4.242584698538023091e-09 7.475567507894555863e-08 3.874753169285595891e-09 1.367453437850203927e-07 1.346731292490964507e-07 4.391872460483452587e-09 4.269980505289692556e-09
-3.915007455311196100e+04 4.254376787635600085e-09 7.468752967510369408e-08 3.884947142244460695e-09 1.371198693227943574e-07 1.350072957841923113e-07 4.404455905449957887e-09 4.280174297480462698e-09
-3.913881155334698269e+04 4.237956781336942495e-09 7.465266809279948733e-08 3.870887816370044303e-09 1.369815566606021133e-07 1.349262874861644685e-07 4.388372674869490172e-09 4.267473269843984882e-09
-3.912754855358199711e+04 4.250377250156937163e-09 7.463355873917718800e-08 3.880789320564861443e-09 1.368752631314588128e-07 1.347903867952781243e-07 4.398697719117465595e-09 4.276044470669489702e-09
-3.911628555381699698e+04 4.264305334799367480e-09 7.470736635805670809e-08 3.891075611092910580e-09 1.372176766898007037e-07 1.351696303144550987e-07 4.409102564706214558e-09 4.288632250500173575e-09
-3.910502255405200412e+04 4.257976666997425022e-09 7.473102804978972651e-08 3.887351011982594323e-09 1.372636367818590631e-07 1.352161004443541757e-07 4.405536752107138661e-09 4.285103050773718026e-09
-3.909375955428701855e+04 4.252071434688596756e-09 7.463641029241218376e-08 3.881653701867926926e-09 1.370422318295821707e-07 1.349830165589082484e-07 4.399415593233796940e-09 4.278283437075069353e-09
-3.908249655452202569e+04 4.252227783140337370e-09 7.468919284681900159e-08 3.883742450491402387e-09 1.369461289593882698e-07 1.348626992528531268e-07 4.401834672550289033e-09 4.279291014757311503e-09
-3.907123355475703283e+04 4.254968142632441736e-09 7.470856059060950129e-08 3.889328062400876313e-09 1.368196692748940550e-07 1.346830186773233333e-07 4.408441579816634051e-09 4.282758070022937397e-09
-3.905997055499203998e+04 4.257135068749739049e-09 7.468605430264212769e-08 3.888611754419900239e-09 1.369032602714767151e-07 1.349760409599943099e-07 4.402222193697506601e-09 4.288854240403552054e-09
-3.904870755522704712e+04 4.249538690212432746e-09 7.472560730286423443e-08 3.883504828081254366e-09 1.376927966605166516e-07 1.356323229672003037e-07 4.403548671955456445e-09 4.282346517140645910e-09
-3.903744455546205427e+04 4.240409642521218683e-09 7.473534589896588190e-08 3.877851801866140099e-09 1.373551691917701178e-07 1.352702591197131577e-07 4.397409613654404678e-09 4.274796787597134757e-09
-3.902618155569706141e+04 4.254323140130607037e-09 7.480330088936437291e-08 3.885659251470697112e-09 1.368197287655291305e-07 1.348016639238122621e-07 4.401493066745196174e-09 4.282797092864246253e-09
-3.901491855593206856e+04 4.262509756467663088e-09 7.472458110894564688e-08 3.891155356325444973e-09 1.372365428006093275e-07 1.351425654734795771e-07 4.410521896851465596e-09 4.287346027549677181e-09
-3.900365555616708298e+04 4.258242008007580843e-09 7.480686864837505473e-08 3.889187069750730637e-09 1.374645286651535616e-07 1.353707213791813882e-07 4.409338509779286888e-09 4.286185663914617116e-09
-3.899239255640209012e+04 4.257838707998576635e-09 7.479520165894268069e-08 3.890110116030647725e-09 1.368685224569486451e-07 1.349466108772942436e-07 4.403449664900140053e-09 4.290387885834250211e-09
-3.898112955663709727e+04 4.262126245168741709e-09 7.476911830514544956e-08 3.891418273492259493e-09 1.370803954076262521e-07 1.349977193796049244e-07 4.409931174121040624e-09 4.287422592932929982e-09
-3.896986655687211169e+04 4.254461604282349085e-09 7.476360729627784197e-08 3.886823919805789690e-09 1.372953727861682424e-07 1.351285443663900624e-07 4.408426776301582396e-09 4.280970135236606158e-09
-3.895860355710711883e+04 4.243251234688571074e-09 7.479128163631027248e-08 3.878424106153627771e-09 1.375013707908336086e-07 1.356464151071277698e-07 4.392133740726968016e-09 4.283024299261166090e-09
-3.894734055734213325e+04 4.249620196764375206e-09 7.486194607606607487e-08 3.883817876950640446e-09 1.371664881809806285e-07 1.351575425677383958e-07 4.400611617288996550e-09 4.282445206934426666e-09
-3.893607755757714040e+04 4.256376555557588592e-09 7.475832140338109746e-08 3.889130011297646238e-09 1.370487698943208191e-07 1.352075761073393231e-07 4.400859032488479465e-09 4.292548256934610648e-09
-3.892481455781214754e+04 4.260186826189879635e-09 7.488790401687294707e-08 3.886992866739613229e-09 1.369344847489335445e-07 1.349749009925379185e-07 4.401610860580248348e-09 4.286344689009329944e-09
-3.891355155804715469e+04 4.265442706486174789e-09 7.487207482696700222e-08 3.892119204673950293e-09 1.372237226089559236e-07 1.351564473587271117e-07 4.410698757750433042e-09 4.289096028954235982e-09
-3.890228855828216183e+04 4.240039344398458180e-09 7.484870188463265845e-08 3.875746534679598158e-09 1.370223908486469748e-07 1.350781958204502273e-07 4.390281582273296501e-09 4.275913948260768793e-09
-3.889102555851716897e+04 4.261531646141940262e-09 7.478051988671425900e-08 3.888212230773384885e-09 1.374320985104926167e-07 1.352226595485877172e-07 4.411463752192384663e-09 4.281491795408049955e-09
-3.887976255875217612e+04 4.274488580112656699e-09 7.479877769929791283e-08 3.898389967724999669e-09 1.374767161262209153e-07 1.352986646749613521e-07 4.420889784417894180e-09 4.292769075759013867e-09
-3.886849955898719054e+04 4.264709924741384697e-09 7.481023379984332996e-08 3.892502690100408290e-09 1.373068318388335317e-07 1.352086863125665419e-07 4.412227749238000268e-09 4.288802176830973165e-09
-3.885723655922219768e+04 4.250655467579741663e-09 7.496096442023706030e-08 3.885374766920308709e-09 1.372986432064879642e-07 1.352206242974713830e-07 4.404536607784757139e-09 4.282295379251567896e-09
-3.884597355945720483e+04 4.252123881793808068e-09 7.484109496605035248e-08 3.884664390590810876e-09 1.376473507881126347e-07 1.355292745629751910e-07 4.406138163115060360e-09 4.281557139866010314e-09
-3.883471055969221197e+04 4.249143668728304605e-09 7.490069317224824096e-08 3.884492859668513176e-09 1.377214707160401263e-07 1.355604414717642537e-07 4.407412979037164064e-09 4.280302287560603698e-09
-3.882344755992721912e+04 4.254355032486451741e-09 7.481749994773985529e-08 3.886737752732338313e-09 1.370097445761263783e-07 1.351169764896932227e-07 4.399769571114329274e-09 4.288429335677730460e-09
-3.881218456016223354e+04 4.263988170136695931e-09 7.494578432922379866e-08 3.895388828112859900e-09 1.371756292413376740e-07 1.350866801072902500e-07 4.414389703967079637e-09 4.291515624797311317e-09
-3.880092156039724068e+04 4.264568750494461586e-09 7.482625604315661985e-08 3.897736205949817350e-09 1.373909134494477698e-07 1.353862824463090807e-07 4.415144074323536010e-09 4.297217235211427739e-09
-3.878965856063225510e+04 4.270128583461871115e-09 7.491534477072213102e-08 3.898406872208901348e-09 1.369442348193589651e-07 1.349650459196416660e-07 4.413561784651667004e-09 4.297141367822059517e-09
-3.877839556086726225e+04 4.266611753844393606e-09 7.478148136329015224e-08 3.895225992755004981e-09 1.370125031179996647e-07 1.348758057574289881e-07 4.414982802055220035e-09 4.289294753018502044e-09
-3.876713256110226939e+04 4.246856415247514990e-09 7.481929731109126808e-08 3.881610698326374168e-09 1.372880849085051112e-07 1.353279226334035758e-07 4.397483980148600872e-09 4.282177881423013551e-09
-3.875586956133727654e+04 4.255538720940775728e-09 7.493310668018200253e-08 3.892327666011504763e-09 1.376002648041795316e-07 1.356444122483810620e-07 4.409125994131482379e-09 4.294073257151515347e-09
-3.874460656157228368e+04 4.265571353124945046e-09 7.487992162414047306e-08 3.894418344966442368e-09 1.374972739368405829e-07 1.354531966513085527e-07 4.413304020155187530e-09 4.293048724379260698e-09
-3.873334356180729083e+04 4.267033062769295516e-09 7.495577326834726072e-08 3.899751332655525870e-09 1.372354860611891179e-07 1.349504846033358338e-07 4.424384419866086304e-09 4.289955879163922430e-09
-3.872208056204229797e+04 4.257077084426428504e-09 7.492760208388451150e-08 3.891669758195318375e-09 1.378914471373373734e-07 1.357886596465056060e-07 4.413539818032998486e-09 4.289854367302625498e-09
-3.871081756227730511e+04 4.256215345224616197e-09 7.491270390327050714e-08 3.888576037754161589e-09 1.374679208441303753e-07 1.353889578357283116e-07 4.408341240422851670e-09 4.286038475700891379e-09
-3.869955456251231954e+04 4.270891614750881925e-09 7.498237673438343173e-08 3.897427408995063748e-09 1.373387436425448246e-07 1.353808600762418936e-07 4.413364175980231603e-09 4.298187561740677429e-09
-3.868829156274732668e+04 4.274455062966801615e-09 7.493322714860994828e-08 3.899242603860220588e-09 1.386443036864579944e-07 1.364191676982988280e-07 4.427071498926708503e-09 4.296207343819115361e-09
-3.867702856298233382e+04 4.278248929036245847e-09 7.498152185041436782e-08 3.904407515201521419e-09 1.374518746634872588e-07 1.355088456343731956e-07 4.420291337888610337e-09 4.305999367393402624e-09
-3.866576556321734097e+04 4.265827352094375325e-09 7.498543665836198255e-08 3.896246608512240868e-09 1.377396403887660261e-07 1.355893940713051233e-07 4.418891863783417253e-09 4.292409799804679089e-09
-3.865450256345236266e+04 4.271491738474577618e-09 7.499671028559110776e-08 3.903417399712726944e-09 1.378183996555417093e-07 1.356226071889351723e-07 4.427571044842804092e-09 4.298412691540622274e-09
-3.864323956368736981e+04 4.259183260468225394e-09 7.495745065318579648e-08 3.886964888908918222e-09 1.381388153702020305e-07 1.358143701278609931e-07 4.415840366920680085e-09 4.279125320809384364e-09
-3.863197656392237695e+04 4.254559177076587694e-09 7.501128980798010804e-08 3.890029898423403706e-09 1.379956164139348604e-07 1.360522986555883095e-07 4.407847354061445038e-09 4.293551761725677747e-09
-3.862071356415738410e+04 4.260830560079542175e-09 7.499662605804663820e-08 3.897746916164435917e-09 1.371347845474520059e-07 1.352859116552350742e-07 4.409957184437462705e-09 4.301190394926403584e-09
-3.860945056439239124e+04 4.280325709632750379e-09 7.500329966650612483e-08 3.904545929465335671e-09 1.375111502119258777e-07 1.352437031867796301e-07 4.429613809564385786e-09 4.296244369272796439e-09
-3.859818756462739839e+04 4.278946777671226553e-09 7.497515153542159603e-08 3.902421665889202745e-09 1.376346588014840994e-07 1.354515505399696301e-07 4.425589024871869223e-09 4.297179901057056392e-09
-3.858692456486240553e+04 4.259402245158642867e-09 7.497672231699723094e-08 3.891676004865316214e-09 1.374402217881367607e-07 1.354249530693846757e-07 4.409576906801330698e-09 4.291013612537327937e-09
-3.857566156509741268e+04 4.266369616793795818e-09 7.506348715019559926e-08 3.898092473347760174e-09 1.378478725650331436e-07 1.357320649453051618e-07 4.420164178253959633e-09 4.295692640476527847e-09
-3.856439856533241982e+04 4.272262912841922331e-09 7.487537374029707180e-08 3.902322605523885893e-09 1.378154465034563166e-07 1.358004669641937584e-07 4.421464298533820996e-09 4.302943951380012764e-09
-3.855313556556743424e+04 4.278664568615008567e-09 7.503182100511536993e-08 3.907292422168693945e-09 1.375905151342258885e-07 1.356474366124938026e-07 4.423648781290322000e-09 4.309355697230130267e-09
-3.854187256580243411e+04 4.274925990866044831e-09 7.493675096169640381e-08 3.905924165111778504e-09 1.378213713404890828e-07 1.356669881251354357e-07 4.428932197452317013e-09 4.302209184136074539e-09
-3.853060956603744125e+04 4.264294769954463207e-09 7.497729277550191226e-08 3.899334496088442178e-09 1.378440192425455447e-07 1.359550503438159919e-07 4.415099255833628770e-09 4.303984554825768450e-09
-3.851934656627244840e+04 4.262484616940523460e-09 7.501583886692888711e-08 3.900711855370802277e-09 1.379786803576035442e-07 1.360221359791633756e-07 4.418806941361857320e-09 4.303719944188230761e-09
-3.850808356650747737e+04 4.268841090185563093e-09 7.495802858378984853e-08 3.897228021784910657e-09 1.376456891393563989e-07 1.356056913171147831e-07 4.416499129075693755e-09 4.296491765164673691e-09
-3.849682056674248452e+04 4.276162391863933579e-09 7.500837128367786036e-08 3.904074492409720730e-09 1.375194387800396054e-07 1.354788679322509591e-07 4.422895377380404400e-09 4.302863895983597414e-09
-3.848555756697749166e+04 4.276035005136830595e-09 7.524373496528346813e-08 3.907492695174860013e-09 1.377169149760075777e-07 1.358597609349923457e-07 4.421913230428751494e-09 4.312661342768355184e-09
-3.847429456721249881e+04 4.282348474392187410e-09 7.516643881102609303e-08 3.909904464978083693e-09 1.374242759045645287e-07 1.354430439395683596e-07 4.426734323149998781e-09 4.310197211861680030e-09
-3.846303156744750595e+04 4.278519736763239685e-09 7.504429271557758359e-08 3.902888624933434220e-09 1.380802842537573870e-07 1.358974918487157604e-07 4.427591473276696646e-09 4.299192695664098263e-09
-3.845176856768251309e+04 4.264029587891330339e-09 7.498492645242072089e-08 3.893591517260063629e-09 1.377342011985443596e-07 1.353630574080022322e-07 4.422339842103021470e-09 4.282870962817626410e-09
-3.844050556791752024e+04 4.264709777883548493e-09 7.509807957057170051e-08 3.897872657805753874e-09 1.381560755976588414e-07 1.359666450674966130e-07 4.423046024462226224e-09 4.294253612178604191e-09
-3.842924256815252738e+04 4.271616909812171547e-09 7.518316220292312498e-08 3.903314037212031216e-09 1.385170466509738344e-07 1.365943180766982519e-07 4.422339885686631932e-09 4.309221952971385308e-09
-3.841797956838753453e+04 4.279770140679030704e-09 7.508366242169765962e-08 3.908864188220780344e-09 1.370721261619137677e-07 1.349290140693995546e-07 4.428966343935727516e-09 4.302887338864858759e-09
-3.840671656862254895e+04 4.272020017810409476e-09 7.516544115516359481e-08 3.899804630853822718e-09 1.376448309492043954e-07 1.357226001392006884e-07 4.415806431383537634e-09 4.302725732106543118e-09
-3.839545356885755609e+04 4.267416174072049096e-09 7.519347803342807972e-08 3.897385770017667230e-09 1.375185690732682179e-07 1.353365631190938572e-07 4.420142368167311467e-09 4.291794144188340068e-09
-3.838419056909256324e+04 4.280542462305196841e-09 7.511151201284902110e-08 3.909883632041034645e-09 1.374201318374986859e-07 1.352446079155959446e-07 4.432084915528536086e-09 4.304098764429020213e-09
-3.837292756932757038e+04 4.283021412587416237e-09 7.520142409152155495e-08 3.905552820128418726e-09 1.385864598634840659e-07 1.365197417451765151e-07 4.428782869537834596e-09 4.307220067690507224e-09
-3.836166456956257753e+04 4.294454465979165257e-09 7.520242942256424492e-08 3.917515417417096071e-09 1.382380879661090984e-07 1.360576962966873408e-07 4.442643505121790015e-09 4.314396474841497330e-09
-3.835040156979759195e+04 4.273823788735285678e-09 7.511667445639742464e-08 3.905345541925169763e-09 1.381067263181026071e-07 1.360117514079205959e-07 4.427690302745233505e-09 4.304480421426406603e-09
-3.833913857003260637e+04 4.282397313304935440e-09 7.521933067099412894e-08 3.915949296235969724e-09 1.378066562467710391e-07 1.357981041128089492e-07 4.434842338662396881e-09 4.316682256390037565e-09
-3.832787557026761351e+04 4.267421455078665396e-09 7.520978412735816047e-08 3.900093204449380639e-09 1.384779867322450074e-07 1.362580666209982905e-07 4.427214963283447353e-09 4.296625060141934883e-09
-3.831661257050262066e+04 4.273507360530771903e-09 7.517659072836887942e-08 3.906368803643985013e-09 1.385217189453390723e-07 1.365373781014465636e-07 4.427096028270848455e-09 4.310371718782362930e-09
-3.830534957073762780e+04 4.277711306177837393e-09 7.523378983188639620e-08 3.910917880713761785e-09 1.378736969298087557e-07 1.358539050005311091e-07 4.430364701180458948e-09 4.311558496703168153e-09
-3.829408657097263495e+04 4.293752003859287870e-09 7.521674151242968551e-08 3.922339083028297013e-09 1.381781673332487070e-07 1.362432629304557485e-07 4.440458534577238304e-09 4.326634276874713969e-09
-3.828282357120764209e+04 4.290985545833661358e-09 7.528192430151633398e-08 3.921445906203468171e-09 1.384660821878612903e-07 1.365418724539882903e-07 4.440266007020292590e-09 4.327070785935112081e-09
-3.827156057144264923e+04 4.274792947891900006e-09 7.520587463861102576e-08 3.901989761699066875e-09 1.379687661129161963e-07 1.358996048006141244e-07 4.423171629287742652e-09 4.301448650476152306e-09
-3.826029757167766365e+04 4.286164578310966823e-09 7.521653852390522648e-08 3.915794110651072709e-09 1.382531902042262759e-07 1.360749123334206802e-07 4.440933259424974574e-09 4.312786280152812030e-09
-3.824903457191266352e+04 4.273637248480737316e-09 7.518487751783288928e-08 3.904227355843675601e-09 1.381241283557709516e-07 1.360741297628387685e-07 4.425402304874890453e-09 4.304818012331046309e-09
-3.823777157214767067e+04 4.282085964141903266e-09 7.518642011937111970e-08 3.912147795941557957e-09 1.375190353275005212e-07 1.352948707327466296e-07 4.436029573316171192e-09 4.305190597202727338e-09
-3.822650857238268509e+04 4.292807624259172343e-09 7.530836625469587808e-08 3.915940661292684844e-09 1.381783140483060333e-07 1.359473788491748961e-07 4.442270266062760045e-09 4.311041442275910360e-09
-3.821524557261769223e+04 4.279556893261047540e-09 7.523789378624387824e-08 3.909355881261439765e-09 1.382801750022591338e-07 1.362565810002391702e-07 4.430319364371720367e-09 4.311290604095451959e-09
-3.820398257285269938e+04 4.266909797133535083e-09 7.527976924821413013e-08 3.903564298847600753e-09 1.377513467046421410e-07 1.357273170580971099e-07 4.422733237695617551e-09 4.303673849817958511e-09
-3.819271957308771380e+04 4.272951585166399936e-09 7.533597627270244203e-08 3.900836789173608429e-09 1.382303068852744062e-07 1.360297797324880467e-07 4.426559880253368262e-09 4.297119293783292186e-09
-3.818145657332272094e+04 4.300275915839729421e-09 7.527477000233221608e-08 3.922165411438974082e-09 1.382054354933487306e-07 1.361834171016642029e-07 4.442786934341201735e-09 4.323840497354305809e-09
-3.817019357355772809e+04 4.291042758675075440e-09 7.527791576773511589e-08 3.915285077463715385e-09 1.381325967537675528e-07 1.359331465281235642e-07 4.440588685030279464e-09 4.311206482722689470e-09
-3.815893057379273523e+04 4.298281185748842859e-09 7.535664644584498082e-08 3.922668499414616686e-09 1.386638794174701552e-07 1.365975399982815180e-07 4.446105986407220199e-09 4.324545982687701098e-09
-3.814766757402774965e+04 4.289821820211591788e-09 7.531181195831057288e-08 3.917425147336156955e-09 1.381460021657451099e-07 1.361801649959861578e-07 4.436302794523001973e-09 4.320661548434478723e-09
-3.813640457426275680e+04 4.279060407236092485e-09 7.526628561229974442e-08 3.907278510330576068e-09 1.379170613961213764e-07 1.359322732891212104e-07 4.425930240259482083e-09 4.309164577681604409e-09
-3.812514157449776394e+04 4.287258173362756220e-09 7.525700488553272366e-08 3.915783871015400153e-09 1.382394011958707807e-07 1.361759252002549542e-07 4.437694815728072640e-09 4.316310659236754660e-09
-3.811387857473277836e+04 4.280935608335031415e-09 7.543106071464731072e-08 3.914596135539927622e-09 1.376243125273286287e-07 1.354993276736581503e-07 4.436079068713092299e-09 4.311092486168383160e-09
-3.810261557496777823e+04 4.293266145417608433e-09 7.543835211362165795e-08 3.925775909218996168e-09 1.376559054593785232e-07 1.359194312977261942e-07 4.436573981355847108e-09 4.334432743630887893e-09
-3.809135257520278537e+04 4.287796279782872526e-09 7.542248885036538203e-08 3.913782751652212779e-09 1.384268321276595900e-07 1.363212024782684833e-07 4.437517746780684092e-09 4.313646353827084656e-09
-3.808008957543779252e+04 4.288734628772271737e-09 7.546042639542924379e-08 3.918772891474972173e-09 1.378055961178627555e-07 1.357745330926381239e-07 4.438275801618763514e-09 4.318799695352424852e-09
-3.806882657567281422e+04 4.281246894651266237e-09 7.531702708512081981e-08 3.916713695985074741e-09 1.380741694922810174e-07 1.362410244804358865e-07 4.431671554934546707e-09 4.323838228857970878e-09
-3.805756357590782136e+04 4.297954830437052292e-09 7.530298173396686673e-08 3.924127804694970756e-09 1.389095518421506794e-07 1.369244518710108988e-07 4.446154081589253398e-09 4.329389875922207989e-09
-3.804630057614283578e+04 4.308414799930872820e-09 7.536714428207284595e-08 3.931033355798677183e-09 1.378095048352817037e-07 1.357647642682586060e-07 4.450887840676036947e-09 4.330601487546044363e-09
-3.803503757637784292e+04 4.288857020671923749e-09 7.552136869261172384e-08 3.916202193797414362e-09 1.381199768898791966e-07 1.361112236783086514e-07 4.436186563862847993e-09 4.318017575423252187e-09
-3.802377457661285007e+04 4.293455834565807866e-09 7.542521261488320304e-08 3.926074948756796958e-09 1.388020195420428168e-07 1.368784824623398760e-07 4.446020219108849442e-09 4.332869334027136943e-09
-3.801251157684785721e+04 4.287783036450225281e-09 7.546515465309569857e-08 3.915586439462861979e-09 1.385229018223745614e-07 1.364043981536005274e-07 4.439994832061659890e-09 4.315386872166797794e-09
-3.800124857708286436e+04 4.283253062917966933e-09 7.545929734058786476e-08 3.913856444338865298e-09 1.391321176408822859e-07 1.371847126311558884e-07 4.435649630746956797e-09 4.321091770182829499e-09
-3.798998557731787150e+04 4.291261024728816531e-09 7.545578982200591596e-08 3.918649436719963651e-09 1.393036840592206854e-07 1.372426746851923891e-07 4.444159985754162817e-09 4.322931431879509078e-09
-3.797872257755287865e+04 4.307998069073111344e-09 7.540177040021564473e-08 3.930778500249937878e-09 1.380014602767425719e-07 1.358119848236344499e-07 4.455305335926592828e-09 4.326498406717299050e-09
-3.796745957778788579e+04 4.299887875088077231e-09 7.543174295684192851e-08 3.930050444353373794e-09 1.384448850473688614e-07 1.365987935382486030e-07 4.446602696997144913e-09 4.338012927978217574e-09
-3.795619657802289294e+04 4.310518175493401197e-09 7.536787916646706892e-08 3.927216304439167813e-09 1.391168247900275085e-07 1.367684956171346196e-07 4.460010183791284899e-09 4.321863791304012529e-09
-3.794493357825790008e+04 4.306830696375575716e-09 7.543426132640012895e-08 3.927479653475231487e-09 1.383143172134571620e-07 1.361884258708917823e-07 4.451341008788812996e-09 4.326274593003167895e-09
-3.793367057849290723e+04 4.278183673696912333e-09 7.537272310964175495e-08 3.909043623399858700e-09 1.380942010842349717e-07 1.361443635997926041e-07 4.427332906696984879e-09 4.312623270484130440e-09
-3.792240757872792165e+04 4.297474294147761039e-09 7.546479439111006670e-08 3.927490997614240258e-09 1.385096765758904251e-07 1.365396660847558734e-07 4.447711670818753228e-09 4.331816247585016922e-09
-3.791114457896292879e+04 4.303391401223230964e-09 7.551667615607923058e-08 3.928257428150413569e-09 1.382043236920899136e-07 1.361399419504917463e-07 4.450029883882296177e-09 4.328592145181009640e-09
-3.789988157919793593e+04 4.295564347729216486e-09 7.550700378490965836e-08 3.922518044817021127e-09 1.385895800127891758e-07 1.365457532343249031e-07 4.445079655109200178e-09 4.324833288793119311e-09
-3.788861857943295036e+04 4.294335535090633294e-09 7.554750930310150379e-08 3.929176075806661013e-09 1.383080789502141749e-07 1.364531241576643678e-07 4.445501211996070587e-09 4.336392909377749343e-09
-3.787735557966796478e+04 4.291730652033141937e-09 7.555968652515379211e-08 3.920670725119581872e-09 1.387807881035865202e-07 1.366612944505618019e-07 4.445989606802212797e-09 4.321302408691342100e-09
-3.786609257990297192e+04 4.301554586339243413e-09 7.550855016922148647e-08 3.930803048503819544e-09 1.390167177772642851e-07 1.370061760714320413e-07 4.453883467482883067e-09 4.335617577111175873e-09
-3.785482958013797906e+04 4.315444441091400782e-09 7.553174229699633503e-08 3.934928631710193512e-09 1.385062007455638204e-07 1.362913146447199617e-07 4.461881916125476678e-09 4.331596186447441248e-09
-3.784356658037298621e+04 4.325767110633627166e-09 7.550499108990107989e-08 3.948545013833316961e-09 1.389645829722657028e-07 1.368307969881740115e-07 4.474798518494832709e-09 4.349276195499927495e-09
-3.783230358060799335e+04 4.300884925891845517e-09 7.557847156405592029e-08 3.936961422878102705e-09 1.390854209138488575e-07 1.371608673982078575e-07 4.457878712547007556e-09 4.344668796623005868e-09
-3.782104058084300050e+04 4.297002837408088058e-09 7.545133622794690886e-08 3.926521699703734434e-09 1.387602782488678709e-07 1.366626092495419632e-07 4.451142499636367646e-09 4.327745400309891484e-09
-3.780977758107800764e+04 4.303560494541391017e-09 7.554972606028177004e-08 3.930832193464812462e-09 1.381189710306605494e-07 1.359743184855719463e-07 4.454525001861598900e-09 4.328359756983157636e-09
-3.779851458131301479e+04 4.291958537242671021e-09 7.556614293274627790e-08 3.926100277767559389e-09 1.392002191251139953e-07 1.371310709324451570e-07 4.451450447176433152e-09 4.329739204129891254e-09
-3.778725158154802193e+04 4.306208521638733907e-09 7.557968232939981425e-08 3.938105097742816686e-09 1.390460082212047079e-07 1.370051769647833430e-07 4.462108419981337982e-09 4.342047127284107709e-09
-3.777598858178303635e+04 4.305844553322193804e-09 7.569963511054973320e-08 3.931702703005928449e-09 1.391701450107739593e-07 1.372598364327087004e-07 4.452532231662478696e-09 4.340171226808974406e-09
-3.776472558201804350e+04 4.306688909899365256e-09 7.572063891679527294e-08 3.932084552198234685e-09 1.387015644580720828e-07 1.365976199817851269e-07 4.456665046798675114e-09 4.332883489140098675e-09
-3.775346258225305064e+04 4.310782101663347430e-09 7.560101371060468296e-08 3.935041390988547294e-09 1.382737941435070798e-07 1.363885455150646500e-07 4.452066056135313059e-09 4.341171463807383839e-09
-3.774219958248805779e+04 4.309188316901567590e-09 7.557211301653628968e-08 3.928218026043946702e-09 1.388603173362873523e-07 1.367476600953018860e-07 4.453584483075524458e-09 4.329318562571886394e-09
-3.773093658272307221e+04 4.311264427530012992e-09 7.564272601760172494e-08 3.937317405865183902e-09 1.391305131320177450e-07 1.370002994250625952e-07 4.464075903260692716e-09 4.338783311532105010e-09
-3.771967358295807935e+04 4.309821714936247744e-09 7.572196031031797992e-08 3.927281313831599395e-09 1.391220034986006017e-07 1.370876752706176584e-07 4.451398183307807911e-09 4.331728319864175552e-09
-3.770841058319308650e+04 4.323912744192447493e-09 7.567985734521125298e-08 3.948274578627673642e-09 1.390314826865762113e-07 1.370013595089040145e-07 4.471876884176706463e-09 4.352472999046604954e-09
-3.769714758342810092e+04 4.290149176819657412e-09 7.564248601756628481e-08 3.921216629679892592e-09 1.389516232114335268e-07 1.369646061068986113e-07 4.443460713275415130e-09 4.326566222170342425e-09
-3.768588458366310806e+04 4.282524702295355954e-09 7.574759507490525203e-08 3.915509562129121497e-09 1.390221995169501564e-07 1.370103013049760265e-07 4.438691612977667439e-09 4.320357612232981159e-09
-3.767462158389811520e+04 4.311762657358949893e-09 7.578613404206087436e-08 3.935221609093110940e-09 1.391403448529228349e-07 1.371776211696402787e-07 4.457388295009458402e-09 4.341943571967271224e-09
-3.766335858413312235e+04 4.316414529487753210e-09 7.569292620518049440e-08 3.938800027932487717e-09 1.390110805727151058e-07 1.368737666105362762e-07 4.465341337355496532e-09 4.339625813451530203e-09
-3.765209558436812949e+04 4.326786846151728663e-09 7.583220096963717912e-08 3.954328016834269162e-09 1.398523254917353044e-07 1.378547901952482066e-07 4.479866053493994924e-09 4.362349141875193872e-09
-3.764083258460313664e+04 4.319155024878806325e-09 7.573736337585623759e-08 3.941807652577616936e-09 1.391270290334392709e-07 1.369867847372624453e-07 4.468823796196138250e-09 4.342923232624337455e-09
-3.762956958483815106e+04 4.322985743820086979e-09 7.566935587622534700e-08 3.949626309414080304e-09 1.391449655743240708e-07 1.370009701637746086e-07 4.476769734022041524e-09 4.350670679911424632e-09
-3.761830658507315820e+04 4.304112197492766984e-09 7.580437251767981066e-08 3.928476188312539400e-09 1.401520053050248906e-07 1.378727989004686179e-07 4.462935459010630711e-09 4.328853919185991087e-09
-3.760704358530816535e+04 4.311246259751772470e-09 7.568479897366163413e-08 3.942723047143541392e-09 1.388480045899786855e-07 1.370906865862954197e-07 4.458166170454773790e-09 4.354801103809366314e-09
-3.759578058554316522e+04 4.306096545681245339e-09 7.577148123238336514e-08 3.938269876059244323e-09 1.390585215755106175e-07 1.369966947357351680e-07 4.462890702691723363e-09 4.341599450533581757e-09
-3.758451758577817964e+04 4.309525082942243088e-09 7.567747142614505299e-08 3.938256289234549624e-09 1.384767895332478768e-07 1.365251242423986873e-07 4.457817048918204622e-09 4.343003665152822120e-09
-3.757325458601319406e+04 4.326946742264404641e-09 7.587421143661932498e-08 3.950738199891406274e-09 1.398654382328400558e-07 1.376660100039103738e-07 4.481910396051136957e-09 4.352536434853239844e-09
-3.756199158624820120e+04 4.297047454511421324e-09 7.576654560421842939e-08 3.930112026655648330e-09 1.391135838517825325e-07 1.369341011630942050e-07 4.458201727666110960e-09 4.330005063100786138e-09
-3.755072858648320835e+04 4.312972025608130025e-09 7.587161271059322565e-08 3.942762658011900763e-09 1.379947713634492404e-07 1.360726550861304620e-07 4.459806640929729970e-09 4.346758024841700980e-09
-3.753946558671821549e+04 4.329394085353073336e-09 7.582475924633257816e-08 3.948797984913001145e-09 1.395551673044632978e-07 1.375545129964038126e-07 4.473402270157703907e-09 4.355722661355837728e-09
-3.752820258695322991e+04 4.341978863104268033e-09 7.576967475493987720e-08 3.959125988799410910e-09 1.392046268093869133e-07 1.369754534735064750e-07 4.488805796571206325e-09 4.357683601622688583e-09
-3.751693958718823706e+04 4.321928152351386638e-09 7.596644135295032263e-08 3.947495085065023625e-09 1.388903807713957608e-07 1.371602014616649382e-07 4.462321141025087363e-09 4.360545753166136460e-09
-3.750567658742324420e+04 4.313584724148732885e-09 7.585985803074285575e-08 3.939478170407003098e-09 1.382469348256751497e-07 1.359920467306760569e-07 4.466629405787649287e-09 4.333983064903400467e-09
-3.749441358765825134e+04 4.304223987302263385e-09 7.579300119050430027e-08 3.930927738065300704e-09 1.392724075390357256e-07 1.368781691102734401e-07 4.465522812931838292e-09 4.324666527193828409e-09
-3.748315058789326577e+04 4.311332678099251642e-09 7.590062382486732068e-08 3.934522640605681858e-09 1.387680772762932836e-07 1.366455593465215028e-07 4.459828646521163595e-09 4.334974643760200073e-09
-3.747188758812827291e+04 4.328384135744755594e-09 7.589923381084085240e-08 3.956990679547435560e-09 1.391735456957866548e-07 1.371931978140090414e-07 4.479685609932648424e-09 4.363200894298172347e-09
-3.746062458836328005e+04 4.312629040255062476e-09 7.601271079801643503e-08 3.936560124401228707e-09 1.403706838474155100e-07 1.383051315626433479e-07 4.465824631618534315e-09 4.344330245509095117e-09
-3.744936158859827992e+04 4.333404372986241306e-09 7.575493323562470123e-08 3.957513892858570425e-09 1.389602795900639839e-07 1.370437967995187075e-07 4.477708433178547046e-09 4.364965685213565402e-09
-3.743809858883329434e+04 4.337861245843200014e-09 7.594867781390018839e-08 3.952578632796594989e-09 1.393334909909879420e-07 1.372072217947101604e-07 4.479877070719210815e-09 4.354808181193492933e-09
-3.742683558906831604e+04 4.326333359370497734e-09 7.589014661624403756e-08 3.950333357487737524e-09 1.398768315487270261e-07 1.378343628842224630e-07 4.477213035956764727e-09 4.357059445836697073e-09
-3.741557258930332318e+04 4.321892720369340250e-09 7.590538438814565531e-08 3.951971566304165415e-09 1.398456970966352424e-07 1.376435236442240917e-07 4.483160697657299881e-09 4.353605842068187175e-09
-3.740430958953833033e+04 4.331998888413546322e-09 7.597033618594403348e-08 3.953935746951327818e-09 1.397059566595420915e-07 1.375915547942003282e-07 4.482196359506403553e-09 4.357814318619497680e-09
-3.739304658977333747e+04 4.334911692858148647e-09 7.601419766897494347e-08 3.958492830431617094e-09 1.383175529589641137e-07 1.361515043443808468e-07 4.483372757675652969e-09 4.355938107175252873e-09
-3.738178359000834462e+04 4.300696163800934312e-09 7.595705539638007659e-08 3.932773165038749888e-09 1.395763712413890915e-07 1.373328848131536997e-07 4.464228260436914425e-09 4.332269859982781583e-09
-3.737052059024335176e+04 4.323009290491007677e-09 7.597660777467565714e-08 3.957183700148910831e-09 1.393787991921241246e-07 1.373470267669029495e-07 4.482017405073276329e-09 4.362492650968014227e-09
-3.735925759047835891e+04 4.312299867052920219e-09 7.592339230014868270e-08 3.940552503116027392e-09 1.390259099365163180e-07 1.369141566796852974e-07 4.466431894837145215e-09 4.342210110640174013e-09
-3.734799459071336605e+04 4.322658675964695287e-09 7.599917670999947495e-08 3.949122096704491299e-09 1.399996099630228538e-07 1.378994953731690786e-07 4.478012918905883352e-09 4.354490521325294885e-09
-3.733673159094838047e+04 4.337575121964113484e-09 7.600456830564677592e-08 3.960105824564636439e-09 1.393717369566517764e-07 1.372127603647738409e-07 4.488419253566358465e-09 4.361426873286784191e-09
-3.732546859118338762e+04 4.335955223241281788e-09 7.600913696461863627e-08 3.958169606874933061e-09 1.395769058494336298e-07 1.374187771542500263e-07 4.487172621888251519e-09 4.360234200160341560e-09
-3.731420559141839476e+04 4.323061737543376209e-09 7.606214600142931183e-08 3.953798971312523355e-09 1.394966594147875366e-07 1.375793604875426614e-07 4.475871950853314116e-09 4.363098454751927502e-09
-3.730294259165339463e+04 4.314413053767834092e-09 7.609427644688224966e-08 3.940413422293010809e-09 1.393006210897195424e-07 1.370452874858068558e-07 4.471216305743906866e-09 4.338553145869160778e-09
-3.729167959188840905e+04 4.328909859055182199e-09 7.602036570775569263e-08 3.954071379840355094e-09 1.400781442131457942e-07 1.380148439299672087e-07 4.482207235856772338e-09 4.360833239901348045e-09
-3.728041659212341619e+04 4.320452572657278818e-09 7.601611748867980165e-08 3.949681211880761144e-09 1.394893548382295746e-07 1.371049877390222853e-07 4.484682830575543439e-09 4.344421981829025278e-09
-3.726915359235843061e+04 4.331758286002580593e-09 7.593651046016110046e-08 3.957018211051201118e-09 1.403945273635591263e-07 1.383192320223458182e-07 4.486563215098022779e-09 4.364493998879343692e-09
-3.725789059259343776e+04 4.336439170823583818e-09 7.615172326378122062e-08 3.957201174209969212e-09 1.399070581831632866e-07 1.377408625952742062e-07 4.487583394848298233e-09 4.360155600200001322e-09
-3.724662759282844490e+04 4.326598571074007553e-09 7.612105381081846803e-08 3.950181086113910236e-09 1.398472222510594599e-07 1.380018849473809636e-07 4.471492448409178435e-09 4.362949535652593195e-09
-3.723536459306345932e+04 4.327580471506551376e-09 7.605391262119417639e-08 3.951281968708072422e-09 1.393194769229271634e-07 1.371604616383219611e-07 4.479448102037761599e-09 4.352449034135158000e-09
-3.722410159329846647e+04 4.338237848574976503e-09 7.610184506748627376e-08 3.955233982769773901e-09 1.399701751376087889e-07 1.376492438904887537e-07 4.490114920044884385e-09 4.353600738673789521e-09
-3.721283859353347361e+04 4.344770035482642446e-09 7.632538893700893751e-08 3.965881674875379942e-09 1.393698322549708759e-07 1.375874090614753760e-07 4.483747456029184204e-09 4.378897993132564191e-09
-3.720157559376848076e+04 4.353313589626102163e-09 7.605103169077538343e-08 3.969646038670405575e-09 1.395560288539780398e-07 1.374302812379019293e-07 4.497652955169146136e-09 4.372600495918855188e-09
-3.719031259400349518e+04 4.329914278573738825e-09 7.616131480446816889e-08 3.954356775951718638e-09 1.390066646109924140e-07 1.370360359937237061e-07 4.476216287513157064e-09 4.360297767398915799e-09
-3.717904959423850232e+04 4.312114741950095182e-09 7.618016746656063149e-08 3.946730926742730960e-09 1.396600806882137339e-07 1.377294720268263212e-07 4.469763640833466112e-09 4.356210474331480012e-09
-3.716778659447350947e+04 4.322155504165310684e-09 7.620001711957320879e-08 3.950363377520848876e-09 1.399077180190951077e-07 1.381592067689029386e-07 4.469199894389756066e-09 4.366350985780334548e-09
-3.715652359470850934e+04 4.345393378837693973e-09 7.625511698273661271e-08 3.970187193110499795e-09 1.405245352145004828e-07 1.383188359453125056e-07 4.503761509770842093e-09 4.374001289812171839e-09
-3.714526059494352376e+04 4.332831524816392672e-09 7.619300060403901997e-08 3.958939523827666938e-09 1.399255603919005690e-07 1.378914291598444558e-07 4.485725237045937721e-09 4.366063260933907758e-09
-3.713399759517853090e+04 4.353228556207457197e-09 7.610561360524975397e-08 3.986102204838983004e-09 1.394039125478057147e-07 1.376373433043518854e-07 4.503569504575141175e-09 4.399661985586407916e-09
-3.712273459541353805e+04 4.351383401475254464e-09 7.638709854699258819e-08 3.973034881393031817e-09 1.400949929816701401e-07 1.380163164355964519e-07 4.501584505128089113e-09 4.379312526554444244e-09
-3.711147159564855247e+04 4.351165352748290365e-09 7.613260109442976685e-08 3.972404624108918319e-09 1.400537674209404014e-07 1.379304563610164582e-07 4.502050127645021076e-09 4.377153878008330902e-09
-3.710020859588355961e+04 4.334870363470745930e-09 7.611841873594684068e-08 3.960922276912352560e-09 1.405195247175407315e-07 1.386363679648246635e-07 4.485576691879119921e-09 4.374796462652287403e-09
-3.708894559611856675e+04 4.349963042104933161e-09 7.629235450774064501e-08 3.974926980958958996e-09 1.395881820449145217e-07 1.372827875399013623e-07 4.507985599042111724e-09 4.372385776801839599e-09
-3.707768259635357390e+04 4.343127181383509127e-09 7.624179482693799971e-08 3.973792945565555765e-09 1.391332484672570223e-07 1.374199641915778596e-07 4.488904247576519405e-09 4.388106811265948760e-09
-3.706641959658858104e+04 4.342289820907532451e-09 7.615563117914136240e-08 3.961842243559921993e-09 1.396370049475756352e-07 1.374804122510247220e-07 4.491003206559239186e-09 4.364151616538195627e-09
-3.705515659682359546e+04 4.338877784148940514e-09 7.621557823894577443e-08 3.967889178883863799e-09 1.400292924123803361e-07 1.378917549464659423e-07 4.497859981688653993e-09 4.372123558949843477e-09
-3.704389359705860988e+04 4.323932381468949344e-09 7.618045487381830323e-08 3.953986566673715403e-09 1.388466029905070784e-07 1.367568373660478319e-07 4.478593476982649162e-09 4.355667712602052176e-09
-3.703263059729361703e+04 4.339522884961032196e-09 7.643127259021562679e-08 3.966166054144057975e-09 1.405668349747024356e-07 1.386919996481933973e-07 4.490732785992368332e-09 4.380444272145603958e-09
-3.702136759752862417e+04 4.374052643606437554e-09 7.633622718224209561e-08 3.985429600944925880e-09 1.407153010396404071e-07 1.383614893251486889e-07 4.523700609475510447e-09 4.385244806711179690e-09
-3.701010459776362404e+04 4.366437656784325016e-09 7.642745310138551816e-08 3.980267650738548234e-09 1.413237487746574903e-07 1.391851183932548880e-07 4.514705163268947018e-09 4.388904253878126000e-09
-3.699884159799863846e+04 4.338426406226955236e-09 7.629621723724014117e-08 3.968317285122962058e-09 1.391109351236596468e-07 1.369785559408823439e-07 4.494963148175570986e-09 4.369537062919805207e-09
-3.698757859823364561e+04 4.350366247425092824e-09 7.638381496884461432e-08 3.966501666651357501e-09 1.399879976318128718e-07 1.376445462767646078e-07 4.502033220174725243e-09 4.364192248557520567e-09
-3.697631559846865275e+04 4.347320365337552669e-09 7.604358364942370624e-08 3.973778529742237875e-09 1.406692749722313935e-07 1.384616224436788931e-07 4.507891569931275762e-09 4.378016525141654962e-09
-3.696505259870365990e+04 4.336188603367851454e-09 7.634617958686860558e-08 3.959700844596582595e-09 1.396890562078262758e-07 1.377012169456227510e-07 4.484384609938878630e-09 4.367444910825330747e-09
-3.695378959893867432e+04 4.349604353953535064e-09 7.620687142367580579e-08 3.974512663627238291e-09 1.401324360288323601e-07 1.377497425372499596e-07 4.511605107676755538e-09 4.371446268349684066e-09
-3.694252659917368146e+04 4.354055917376997641e-09 7.643395177787466817e-08 3.980270088483721002e-09 1.403013691138920190e-07 1.378145898422401816e-07 4.520812169239590827e-09 4.374519884409683084e-09
-3.693126359940868861e+04 4.350852402001024828e-09 7.638982169294178251e-08 3.972147934532839184e-09 1.406067691346032949e-07 1.386244636913934190e-07 4.499802030478155742e-09 4.383201417796268052e-09
-3.692000059964370303e+04 4.363178631736638523e-09 7.630566829077883568e-08 3.981732666560342473e-09 1.403801518694136576e-07 1.382822118432749977e-07 4.511767343341060831e-09 4.388370738485863469e-09
-3.690873759987871017e+04 4.348456252330084384e-09 7.638655217252931917e-08 3.967498721844472853e-09 1.406630420144108499e-07 1.382241884446241123e-07 4.508006416369521459e-09 4.364540257894458306e-09
-3.689747460011371732e+04 4.362311847175046453e-09 7.644679347162208173e-08 3.990420966073141544e-09 1.405122109301479248e-07 1.383437174742681107e-07 4.522834405122421347e-09 4.395288622625113594e-09
-3.688621160034873174e+04 4.375479077419104990e-09 7.650855377638541669e-08 3.991217284130358551e-09 1.401447647528449543e-07 1.380375298134436907e-07 4.520666543724939217e-09 4.396712216454680913e-09
-3.687494860058373888e+04 4.356356619440999073e-09 7.646656376743713753e-08 3.979755462975636212e-09 1.408695399827648274e-07 1.387808217751907787e-07 4.511238749060268065e-09 4.388373396815943659e-09
-3.686368560081873875e+04 4.335545349715004589e-09 7.626091666461005225e-08 3.969936939551732690e-09 1.409429744975377881e-07 1.386445134394786924e-07 4.507511202415383362e-09 4.372319448292342994e-09
-3.685242260105375317e+04 4.332661039408859810e-09 7.642126165047005835e-08 3.962523628069468316e-09 1.412779356001164163e-07 1.391889914129172959e-07 4.495490190795822166e-09 4.372603398757334656e-09
-3.684115960128876031e+04 4.367302225688025145e-09 7.641442649282328555e-08 3.989540854279892584e-09 1.407021112804812927e-07 1.387139928002065883e-07 4.517626902535306598e-09 4.400681882988856512e-09
-3.682989660152376746e+04 4.354961739779415250e-09 7.656418495566930578e-08 3.974330631976119160e-09 1.402925804254849082e-07 1.382178169111902881e-07 4.503454860535553055e-09 4.381403669081922783e-09
-3.681863360175877460e+04 4.375176414675480540e-09 7.645411356457839311e-08 3.999431389348516169e-09 1.404379055986886603e-07 1.381275116201823873e-07 4.535491337249876125e-09 4.399589608227762460e-09
-3.680737060199378902e+04 4.369558421166103752e-09 7.657475393492828544e-08 3.987098604456060406e-09 1.398568718623643907e-07 1.379755045906964698e-07 4.509312711309054977e-09 4.398650475972146549e-09
-3.679610760222879617e+04 4.346800969309455461e-09 7.646255578272964856e-08 3.973007855812315528e-09 1.400238111829935667e-07 1.384255415862000046e-07 4.488010309833732592e-09 4.393997848782652833e-09
-3.678484460246381059e+04 4.353028255676009212e-09 7.634198094259747070e-08 3.970525998241902783e-09 1.410369540723599463e-07 1.389845953233590992e-07 4.501616781575356521e-09 4.380889175736996731e-09
-3.677358160269881773e+04 4.361566204488646266e-09 7.653220595013438241e-08 3.980904322073327364e-09 1.407669768639097857e-07 1.384115707361282607e-07 4.519415108276683784e-09 4.380860391395763046e-09
-3.676231860293382488e+04 4.353159769477380980e-09 7.653255706513001325e-08 3.983344018123300213e-09 1.409644226702542724e-07 1.390161855055514177e-07 4.511259177766399821e-09 4.396648068163079596e-09
-3.675105560316883202e+04 4.363187629960494365e-09 7.668281742798535037e-08 3.980507022080067970e-09 1.395225580088126460e-07 1.374350865163225984e-07 4.507299256354382136e-09 4.384495592914225031e-09
-3.673979260340383917e+04 4.371723663522264547e-09 7.655002512481173937e-08 3.990600922931831476e-09 1.403612142204309583e-07 1.385912127999375992e-07 4.511464290669819358e-09 4.407357797791913413e-09
-3.672852960363884631e+04 4.340523097831355747e-09 7.646077343940818417e-08 3.967896925636462718e-09 1.405876991795365820e-07 1.384176686408599158e-07 4.500696670850386991e-09 4.373056486907882725e-09
-3.671726660387385346e+04 4.356590426035714787e-09 7.665851930442603736e-08 3.984300919721015913e-09 1.410210467098809860e-07 1.392535522240278798e-07 4.507394604886431641e-09 4.403442827773841737e-09
-3.670600360410886788e+04 4.391493073108477665e-09 7.657426491396412699e-08 3.999175363260782626e-09 1.407575090667076706e-07 1.382837380004675078e-07 4.540866624664943891e-09 4.395348220415969750e-09
-3.669474060434387502e+04 4.379150332543141297e-09 7.685516272069532396e-08 3.993604229223723220e-09 1.403064082487415054e-07 1.382329230964710735e-07 4.522663692716184720e-09 4.400706228910571032e-09
-3.668347760457888216e+04 4.383950174472050317e-09 7.665450539216109886e-08 4.004986409743042727e-09 1.414042907139475342e-07 1.393753014162677202e-07 4.536584132748615768e-09 4.417229304936710098e-09
-3.667221460481388931e+04 4.361172601052279357e-09 7.670787504026689835e-08 3.986953824122350771e-09 1.408990385370452281e-07 1.387207923348224114e-07 4.520985634524357305e-09 4.392874313325358209e-09
-3.666095160504889645e+04 4.361115971896134091e-09 7.668919060516947241e-08 3.995998169360709090e-09 1.413352206684979552e-07 1.394563256129366674e-07 4.523240327004367280e-09 4.412699196253442193e-09
-3.664968860528391087e+04 4.355930417425556764e-09 7.684238648272638423e-08 3.980566615252607676e-09 1.413263145188999061e-07 1.393143668962440562e-07 4.511507096204917034e-09 4.393155152803118910e-09
-3.663842560551891802e+04 4.378249082194041866e-09 7.663930732553903854e-08 4.005931436105288167e-09 1.400848566554357163e-07 1.383135511863425792e-07 4.525830712580440309e-09 4.421626669269510613e-09
-3.662716260575392516e+04 4.352524985943018527e-09 7.666679826876609792e-08 3.985796507467488526e-09 1.399501502701242272e-07 1.377464055852782018e-07 4.517256301048313112e-09 4.387636792700590357e-09
-3.661589960598893231e+04 4.375384304390713121e-09 7.671203974932101464e-08 3.996376638330197930e-09 1.406722374923762719e-07 1.386047927661092220e-07 4.526539432392682486e-09 4.404911352935148927e-09
-3.660463660622394673e+04 4.387910311333403912e-09 7.680090524825664840e-08 3.999808552076553814e-09 1.410667928265297885e-07 1.389082727426405796e-07 4.533844164841934857e-09 4.406870195550463307e-09
-3.659337360645896115e+04 4.352018198405319728e-09 7.673245637538208096e-08 3.972081874280243655e-09 1.409417950743287987e-07 1.385685110183766722e-07 4.511721411734618096e-09 4.372118682552020425e-09
-3.658211060669396102e+04 4.391311314477900940e-09 7.671339563565077681e-08 4.016051466734382485e-09 1.410807990090972430e-07 1.393152892910185937e-07 4.539195857568809850e-09 4.435343160321863962e-09
-3.657084760692896816e+04 4.387265839056419737e-09 7.675900439867090015e-08 3.998794827690144680e-09 1.412716300462851134e-07 1.392728497929697598e-07 4.529113596363260936e-09 4.411543087113136520e-09
-3.655958460716398258e+04 4.377988420111795619e-09 7.664090407912026269e-08 3.996994156161962805e-09 1.411190624703855010e-07 1.394570315100370867e-07 4.517468477432500826e-09 4.419711227705057837e-09
-3.654832160739898973e+04 4.355644584936690614e-09 7.676820055315862540e-08 3.974363213304058335e-09 1.411523455739991027e-07 1.389213305774273725e-07 4.510787150155673544e-09 4.379545431967690985e-09
-3.653705860763399687e+04 4.370964870065150349e-09 7.685571924142541678e-08 3.995495319355732950e-09 1.409610283476877645e-07 1.391621158276645125e-07 4.519217706619017085e-09 4.413411085242323530e-09
-3.652579560786900402e+04 4.362620346113558567e-09 7.692659119361814932e-08 3.993059493831419394e-09 1.409885956580733229e-07 1.388614722362491953e-07 4.525979735605539094e-09 4.400847716237999050e-09
-3.651453260810401116e+04 4.372936277813587489e-09 7.676895210282358137e-08 3.985991089188119645e-09 1.412223271356546697e-07 1.389713881391151151e-07 4.523168192696735569e-09 4.390757776925504783e-09
-3.650326960833901830e+04 4.419733571159923091e-09 7.696467992071884627e-08 4.030484999587032007e-09 1.416616007708462973e-07 1.395150208013235375e-07 4.566144777846769772e-09 4.439865393802922987e-09
-3.649200660857403273e+04 4.373477199754269057e-09 7.699468955584961454e-08 3.992797524218283862e-09 1.419521873837540103e-07 1.396944105695269130e-07 4.532661467755739133e-09 4.399859931970078737e-09
-3.648074360880903987e+04 4.379985450674198197e-09 7.685145701394655084e-08 4.004743193719870413e-09 1.423649020755570923e-07 1.402512862391804337e-07 4.542000007528516755e-09 4.417683716029592634e-09
-3.646948060904404701e+04 4.386745285309568995e-09 7.685059894416364665e-08 3.996529961900606151e-09 1.412988094349404555e-07 1.388843457346903542e-07 4.538466537436007112e-09 4.396431563286827193e-09
-3.645821760927906143e+04 4.377689480055609870e-09 7.670779461980555442e-08 4.001143002728636221e-09 1.414613181127818685e-07 1.392315540229468197e-07 4.538510080954471115e-09 4.407344049070924644e-09
-3.644695460951406858e+04 4.378984312464967287e-09 7.686650598574417482e-08 4.009672187841194988e-09 1.406846288886805971e-07 1.385653085688765150e-07 4.541253137326776154e-09 4.416608512305730278e-09
-3.643569160974906845e+04 4.376832440879885856e-09 7.683727917229671353e-08 3.998500909792125703e-09 1.419496479687457722e-07 1.397547574307302446e-07 4.536604099571319327e-09 4.407480936395891988e-09
-3.642442860998407559e+04 4.383044239109778775e-09 7.674822659449160199e-08 4.007766847642044255e-09 1.405671911688703600e-07 1.386037673843100086e-07 4.534640114628723046e-09 4.419145154460643098e-09
-3.641316561021909729e+04 4.366624119368002696e-09 7.694942952533607162e-08 3.989185220458405463e-09 1.419738999750235718e-07 1.398317354581552732e-07 4.525941474898040313e-09 4.399932813400247949e-09
-3.640190261045410443e+04 4.402644732549132613e-09 7.682641868765821577e-08 4.023701007931373306e-09 1.411002537783625609e-07 1.388370656045425935e-07 4.560667770628002058e-09 4.427530523443073696e-09
-3.639063961068911158e+04 4.386396062192902845e-09 7.697446758117415848e-08 4.010667250994802269e-09 1.408456162948787705e-07 1.388173642423712401e-07 4.540285633049609794e-09 4.420979596116063230e-09
-3.637937661092411872e+04 4.415354293771683798e-09 7.715288686386513251e-08 4.030073403304869205e-09 1.424046880626569496e-07 1.407201562905838001e-07 4.555502472868608057e-09 4.456422958887729268e-09
-3.636811361115912587e+04 4.408107433710406648e-09 7.699770569773664143e-08 4.020295515288587021e-09 1.417026257021414745e-07 1.399250015349823113e-07 4.545914384594401150e-09 4.441348206738007319e-09
-3.635685061139413301e+04 4.371339587370974296e-09 7.706390492531028301e-08 3.995240933817032128e-09 1.419221331155953254e-07 1.397114549823974201e-07 4.533688651794000344e-09 4.403652302156694876e-09
-3.634558761162914743e+04 4.379658237873930519e-09 7.708127269551907633e-08 4.007802331128815738e-09 1.413982816033535263e-07 1.391280355977590336e-07 4.546055369607185749e-09 4.412492836442073018e-09
-3.633432461186415458e+04 4.376999937679863665e-09 7.696223631416278008e-08 3.992504503806540219e-09 1.423171361028337770e-07 1.400468812431918165e-07 4.533975814549625552e-09 4.400439412146995891e-09
-3.632306161209916900e+04 4.388460423231406055e-09 7.711344546815294930e-08 4.007805712169022409e-09 1.418333744875492829e-07 1.395173481323535398e-07 4.548812399344691462e-09 4.412592063449008182e-09
-3.631179861233417614e+04 4.400147236137603854e-09 7.690242389141913650e-08 4.016752765760966482e-09 1.413740463844115704e-07 1.391976507180900756e-07 4.552275305503009350e-09 4.424265638863147038e-09
-3.630053561256918329e+04 4.415805884885783776e-09 7.707379586612809074e-08 4.034367468845166630e-09 1.420947952945256381e-07 1.399273803955642622e-07 4.572087710188405285e-09 4.444589399263505750e-09
-3.628927261280419043e+04 4.394534776430316042e-09 7.699545358890533209e-08 4.006149377479625749e-09 1.416356153435307999e-07 1.391754110723638073e-07 4.550475548949154314e-09 4.405758649201766446e-09
-3.627800961303919757e+04 4.395419037436924179e-09 7.687146515262705860e-08 4.009077413754864191e-09 1.420138930673623591e-07 1.400026816109795760e-07 4.542264858936336853e-09 4.423975332430368660e-09
-3.626674661327420472e+04 4.400591731062254645e-09 7.703339458143376146e-08 4.010531096541534433e-09 1.416286267075506790e-07 1.394407186270421529e-07 4.547282798728506043e-09 4.418584211004309135e-09
-3.625548361350921186e+04 4.387354399826045064e-09 7.708733591923401410e-08 4.009869199804916569e-09 1.416523114815063278e-07 1.395929929101696934e-07 4.543155285820763181e-09 4.422008678475682763e-09
-3.624422061374422628e+04 4.407326601844045394e-09 7.706063526814225923e-08 4.030123745669748466e-09 1.408639578412188729e-07 1.389348247124687039e-07 4.557000232123837789e-09 4.443518631734905325e-09
-3.623295761397923343e+04 4.395962930532582109e-09 7.701676079677924711e-08 4.005114290118471619e-09 1.418810920369442300e-07 1.399557952424371715e-07 4.535491547905917107e-09 4.422232329689764027e-09
-3.622169461421424057e+04 4.396004994780506940e-09 7.713811889067097644e-08 4.018794503830945686e-09 1.419159499278892420e-07 1.399251263099289958e-07 4.551058407580418073e-09 4.433952174736319892e-09
-3.621043161444924772e+04 4.365754844593249359e-09 7.730294987187830399e-08 3.998998837973638021e-09 1.423304274741827470e-07 1.404862141289258925e-07 4.528710970991592424e-09 4.420217853698064785e-09
-3.619916861468425486e+04 4.408105777585275961e-09 7.704134498672448132e-08 4.021886039779032548e-09 1.414305049574348163e-07 1.392114217053861489e-07 4.558771031583539472e-09 4.428245294469300477e-09
-3.618790561491926928e+04 4.423136346134724548e-09 7.710663500970750345e-08 4.034961286159747470e-09 1.433142173119174758e-07 1.409229257945811896e-07 4.583085891723313174e-09 4.442430171454355224e-09
-3.617664261515428370e+04 4.424392365456431179e-09 7.714735454985892492e-08 4.037027509442586496e-09 1.416122566721059926e-07 1.394021425527332080e-07 4.574242965412869407e-09 4.444238667548526611e-09
-3.616537961538929085e+04 4.404840130930063911e-09 7.730220136004312087e-08 4.034178123332572674e-09 1.423035953887659559e-07 1.402526948886332569e-07 4.569394997611203739e-09 4.448754980910290574e-09
-3.615411661562429799e+04 4.396652324574443728e-09 7.717433412309113956e-08 4.011861877711761937e-09 1.423251744782370468e-07 1.399381037124598418e-07 4.556530038421900643e-09 4.416123027284430881e-09
-3.614285361585930514e+04 4.398227282506994910e-09 7.712900966567429432e-08 4.020642429077543642e-09 1.423453969740458047e-07 1.401387437036539358e-07 4.560357376354180016e-09 4.430550135046005355e-09
-3.613159061609431228e+04 4.402810565260330647e-09 7.730506675455340459e-08 4.023873976544483627e-09 1.414728313003925930e-07 1.391352055423232577e-07 4.564184363197631510e-09 4.426677570551195100e-09
-3.612032761632931943e+04 4.403773292060310820e-09 7.719736585363188999e-08 4.023181385363284515e-09 1.434671605058750437e-07 1.415175846678300877e-07 4.559646398021170311e-09 4.444976151607928374e-09
-3.610906461656432657e+04 4.415150797855831474e-09 7.756566269306461785e-08 4.037780887916596035e-09 1.419004375712164049e-07 1.399161445773828274e-07 4.569740145732585587e-09 4.453017820982548915e-09
-3.609780161679933371e+04 4.391409370285572239e-09 7.714305882115924387e-08 4.004705784276355164e-09 1.412211088878456010e-07 1.389757330319449186e-07 4.541664002051339101e-09 4.409578668633437716e-09
-3.608653861703434086e+04 4.422071084167961756e-09 7.721639603302241511e-08 4.034964775023729500e-09 1.422591712340790788e-07 1.402871325877516555e-07 4.567836895798530529e-09 4.451839036947773920e-09
-3.607527561726934800e+04 4.402283924230412077e-09 7.741377154933290533e-08 4.019888123912504081e-09 1.428184020018030994e-07 1.407274906888953279e-07 4.558037255121671219e-09 4.435051103715594646e-09
-3.606401261750436242e+04 4.444964363152968794e-09 7.732142624882378130e-08 4.051537788641277809e-09 1.416197857544741709e-07 1.393229057248592003e-07 4.591134585931619299e-09 4.456021504028634019e-09
-3.605274961773936957e+04 4.437356070060102257e-09 7.735201105757132422e-08 4.038769468444316892e-09 1.427031875123410278e-07 1.401563606306810490e-07 4.589071439186698194e-09 4.439266641930069663e-09
-3.604148661797437671e+04 4.411831681816225264e-09 7.730359788716855375e-08 4.023712196378146915e-09 1.417241185942054017e-07 1.394196147099380870e-07 4.563987418271012359e-09 4.428413743306969371e-09
-3.603022361820939841e+04 4.407622500384863250e-09 7.735557340462714343e-08 4.030713287086014348e-09 1.421296206752695027e-07 1.403950493899181705e-07 4.556571913276728492e-09 4.454553831735186272e-09
-3.601896061844440555e+04 4.395700457189581502e-09 7.742721204759436820e-08 4.013802233163593345e-09 1.419543248364827143e-07 1.393650157819922046e-07 4.562773571385062168e-09 4.410475142249094693e-09
-3.600769761867941270e+04 4.412148318499455358e-09 7.740559874465189888e-08 4.032132206426963497e-09 1.417336295306285755e-07 1.394781621968492446e-07 4.571047127699479695e-09 4.438365714709521762e-09
-3.599643461891441257e+04 4.427382710465815123e-09 7.757410737993547179e-08 4.035201199244989090e-09 1.425187680463291943e-07 1.408090790048533888e-07 4.561710003855143857e-09 4.461141400425708290e-09
-3.598517161914941971e+04 4.431075856098562242e-09 7.745236040107967588e-08 4.048661364498564495e-09 1.430623159090565563e-07 1.407270450138397420e-07 4.594322405052405794e-09 4.456952351390256853e-09
-3.597390861938444141e+04 4.411789968963681445e-09 7.738748651518628955e-08 4.028894361210173628e-09 1.421139843846705031e-07 1.400193039873003248e-07 4.564678206380834688e-09 4.441460982013495654e-09
-3.596264561961944855e+04 4.410368484641421045e-09 7.735121546852713076e-08 4.030299866333933529e-09 1.416169623520352420e-07 1.397827175724391140e-07 4.557155197412242101e-09 4.449259171255217031e-09
-3.595138261985445570e+04 4.435817861448259737e-09 7.747685172823610161e-08 4.047063920493010368e-09 1.437040952405535468e-07 1.412705631020417129e-07 4.597671063331253271e-09 4.454513740649363115e-09
-3.594011962008946284e+04 4.416966633300578423e-09 7.758846466972561366e-08 4.035118121662536582e-09 1.426586323055846014e-07 1.404033727610967327e-07 4.577206117624465742e-09 4.444561264163370456e-09
-3.592885662032446999e+04 4.428990822963196244e-09 7.769821755944815392e-08 4.058966001065877704e-09 1.441185485326832675e-07 1.418132759685297839e-07 4.607413491265554027e-09 4.471810585245740169e-09
-3.591759362055947713e+04 4.417172701073345831e-09 7.753309670011794228e-08 4.029904686915273838e-09 1.424343759404809048e-07 1.401835291755898954e-07 4.571122636909092820e-09 4.438720473936538449e-09
-3.590633062079448428e+04 4.423411819684114170e-09 7.744903145696071010e-08 4.049315046664106224e-09 1.425965289858114587e-07 1.406785940863896793e-07 4.581804093296177283e-09 4.468990752937895441e-09
-3.589506762102949142e+04 4.405630726870851802e-09 7.746328291789490381e-08 4.023703286524078753e-09 1.437926344809813246e-07 1.416902049239461783e-07 4.565532814907042972e-09 4.441859617320091738e-09
-3.588380462126451312e+04 4.411774123866448675e-09 7.754165135276494812e-08 4.032692804326464095e-09 1.422188125816997880e-07 1.402161835864283504e-07 4.566283453387551457e-09 4.448480125430622747e-09
-3.587254162149952026e+04 4.449898087221896624e-09 7.755781996342419842e-08 4.060269225365899044e-09 1.429278213948353891e-07 1.408334047692556400e-07 4.598759287390724819e-09 4.475553651736156818e-09
-3.586127862173452013e+04 4.450356491132471266e-09 7.758722463749508534e-08 4.055148260792585960e-09 1.432567323123105015e-07 1.412072043373747852e-07 4.593550289261896372e-09 4.472984340094094993e-09
-3.585001562196952727e+04 4.452966773164099085e-09 7.762285240661705339e-08 4.060827014835762428e-09 1.421301919038590319e-07 1.401520435677245414e-07 4.593335028903917621e-09 4.476974878728857411e-09
-3.583875262220453442e+04 4.403620881992968778e-09 7.758322553676264409e-08 4.022875480511210228e-09 1.432437591952818128e-07 1.411872893544872540e-07 4.561530975109274245e-09 4.440565359486282076e-09
-3.582748962243954884e+04 4.403932134875032251e-09 7.757469621268176794e-08 4.030040272813058907e-09 1.421627480978062720e-07 1.400561413250173702e-07 4.566326369099060984e-09 4.442400534788100200e-09
-3.581622662267455598e+04 4.422724765740609373e-09 7.762105448798444377e-08 4.034350137267311275e-09 1.429271880177900877e-07 1.407646902826186745e-07 4.574810521953137295e-09 4.447599614174271779e-09
-3.580496362290956313e+04 4.446616781084861252e-09 7.772801830391108576e-08 4.060341555453850904e-09 1.432951520024657220e-07 1.411757633700846363e-07 4.600791763803048659e-09 4.476117591512393317e-09
-3.579370062314457755e+04 4.424045297118087847e-09 7.776237910772456842e-08 4.043354370769691072e-09 1.429334669643823970e-07 1.409407616895881285e-07 4.579108813118434299e-09 4.461880860130558473e-09
-3.578243762337958469e+04 4.428273274250158977e-09 7.761912838003229310e-08 4.035061693255836040e-09 1.430384864523642746e-07 1.412335053948381188e-07 4.566003611331290434e-09 4.459836991659299710e-09
-3.577117462361459184e+04 4.448042467665979536e-09 7.768842068071416557e-08 4.057153777588990282e-09 1.434104357557064121e-07 1.414278964035913809e-07 4.594216374258081406e-09 4.477611160611664914e-09
-3.575991162384959898e+04 4.419326286103472766e-09 7.756033575611358073e-08 4.028047806732782089e-09 1.431706494766139806e-07 1.409558488971858867e-07 4.570821478321034822e-09 4.440535149743285072e-09
-3.574864862408460613e+04 4.437315961788500898e-09 7.790584078248252333e-08 4.054265802096824070e-09 1.430661669905748947e-07 1.413289515548051399e-07 4.583372761844285155e-09 4.481169328912008780e-09
-3.573738562431961327e+04 4.435901800804783984e-09 7.772538774431777859e-08 4.052010139624022168e-09 1.436302171456131587e-07 1.419442255382984502e-07 4.581658915490486982e-09 4.482469340485489762e-09
-3.572612262455462769e+04 4.441013575594269355e-09 7.793234928319512421e-08 4.057121370499052796e-09 1.433980557581419868e-07 1.412026621440872546e-07 4.600047709531637915e-09 4.470895751729430997e-09
-3.571485962478963484e+04 4.445589964926818813e-09 7.772879594381774247e-08 4.062436879593809695e-09 1.430241236817207499e-07 1.405130233079567345e-07 4.612784738898123345e-09 4.465072846647118355e-09
-3.570359662502464198e+04 4.413644742704838513e-09 7.784045983225498670e-08 4.042627230750742500e-09 1.430433605641169827e-07 1.412064020624567980e-07 4.574438315660147013e-09 4.466398154939822977e-09
-3.569233362525965640e+04 4.415736591881961008e-09 7.782532730838899165e-08 4.047589256838062084e-09 1.436990919906284917e-07 1.420741005045007884e-07 4.575794822883193799e-09 4.480202656144460869e-09
-3.568107062549466355e+04 4.441303891755092919e-09 7.776521031056860319e-08 4.048274670240119407e-09 1.429982640782992748e-07 1.407469090604963343e-07 4.591393771023657355e-09 4.458957572705734881e-09
-3.566980762572967069e+04 4.491898853877647984e-09 7.781104231485985600e-08 4.096797846061174677e-09 1.437933252285190438e-07 1.413098757645949455e-07 4.648929479105961018e-09 4.502832214913894524e-09
-3.565854462596467783e+04 4.430880325176523244e-09 7.783182917239427994e-08 4.048920919242786126e-09 1.429976662509233467e-07 1.410069260737479918e-07 4.584824689113920715e-09 4.467715788840557910e-09
-3.564728162619968498e+04 4.443535559893104910e-09 7.777140671187336142e-08 4.058582908419481391e-09 1.437078073869881448e-07 1.414300955105638960e-07 4.604857652023873387e-09 4.470861340099324311e-09
-3.563601862643469212e+04 4.467682886751866745e-09 7.793461649309088582e-08 4.073889478271906005e-09 1.434300844912890305e-07 1.411835660551362493e-07 4.618283481350829877e-09 4.486120316565863312e-09
-3.562475562666969927e+04 4.429863895916681890e-09 7.781184604224181706e-08 4.048740816772783950e-09 1.434439313315364893e-07 1.412612707607386436e-07 4.591501585281099179e-09 4.463098886725287331e-09
-3.561349262690471369e+04 4.447604576007896040e-09 7.794626860825330860e-08 4.068153234009714979e-09 1.439092671747119117e-07 1.414903187766778816e-07 4.618993849134736382e-09 4.476701350912683041e-09
-3.560222962713972083e+04 4.437940369730579286e-09 7.776651747566935664e-08 4.051890399090118984e-09 1.441917795525729718e-07 1.421158837139972107e-07 4.594262999213194010e-09 4.472158561520679106e-09
-3.559096662737473525e+04 4.435504036648380007e-09 7.794768208114123212e-08 4.052482487113331338e-09 1.436172919428650158e-07 1.413283638017275106e-07 4.598761557282527506e-09 4.464129243475552678e-09
-3.557970362760974967e+04 4.433862101966902401e-09 7.796360413063608027e-08 4.037327991433246434e-09 1.426837022923137303e-07 1.404766422093702321e-07 4.578160019732312695e-09 4.448350258686343890e-09
-3.556844062784474954e+04 4.461314597535309063e-09 7.798525688242237626e-08 4.070552035503278437e-09 1.444863078007992845e-07 1.417725476461721660e-07 4.631544563689912050e-09 4.471902918577502893e-09
-3.555717762807975669e+04 4.433506628910512564e-09 7.778857028319136862e-08 4.046935276440550163e-09 1.419118031537962823e-07 1.399326481004225653e-07 4.578751883073721092e-09 4.462351611708206483e-09
-3.554591462831476383e+04 4.484663097115703360e-09 7.811242039134544079e-08 4.084379629257199378e-09 1.426310529911037541e-07 1.405834426133149818e-07 4.620450928918261492e-09 4.500019302358948006e-09
-3.553465162854977825e+04 4.495474926551332060e-09 7.821945975202788353e-08 4.097739411038981878e-09 1.450298347561089655e-07 1.427123831064771773e-07 4.649533910111324879e-09 4.513231279319988933e-09
-3.552338862878478540e+04 4.437834566124903321e-09 7.792520572710485482e-08 4.053053912618720255e-09 1.433729729700405546e-07 1.413253518177684148e-07 4.591811038698921998e-09 4.471365464580930035e-09
-3.551212562901979254e+04 4.446009924014539216e-09 7.815151155490039952e-08 4.076375066499516094e-09 1.442078946059904018e-07 1.422783166911327283e-07 4.614672581745505428e-09 4.501164364612927554e-09
-3.550086262925479969e+04 4.436241938931880218e-09 7.809213187797592851e-08 4.051255893493431075e-09 1.449673359859358698e-07 1.427535111970201368e-07 4.600129714171818073e-09 4.469923186588230027e-09
-3.548959962948980683e+04 4.455731835028416429e-09 7.817359679573469902e-08 4.074662978313079817e-09 1.435478055004852624e-07 1.419661968270943063e-07 4.601059828303116417e-09 4.508013451175127407e-09
-3.547833662972481397e+04 4.463299609317548908e-09 7.798387499115325890e-08 4.073546647633696858e-09 1.438157525508437856e-07 1.417575915869919960e-07 4.614061319682955087e-09 4.492981425951526918e-09
-3.546707362995982112e+04 4.461346319984187047e-09 7.830019720133503941e-08 4.079410575343115610e-09 1.446531919164642872e-07 1.425873176355370425e-07 4.623015142982798697e-09 4.501484464601259640e-09
-3.545581063019482826e+04 4.451680490840138384e-09 7.802440619475815465e-08 4.071698320386960336e-09 1.434505191674191134e-07 1.414156739139203652e-07 4.610293323149799665e-09 4.490621756412125942e-09
-3.544454763042984996e+04 4.454097477365688344e-09 7.806068630671516893e-08 4.065713411281069613e-09 1.432154842601380963e-07 1.413608710057795172e-07 4.598535306709412780e-09 4.489442321085941479e-09
-3.543328463066485710e+04 4.472574442672807422e-09 7.806533857032341650e-08 4.086428957984052735e-09 1.453492888314463491e-07 1.433038192977173662e-07 4.631853759136037235e-09 4.511521875304247293e-09
-3.542202163089985697e+04 4.450925062888038627e-09 7.824794717158981018e-08 4.064375014339732237e-09 1.426711358155798685e-07 1.405980104361075217e-07 4.601377179222508889e-09 4.479417792753461856e-09
-3.541075863113487139e+04 4.479069362980478535e-09 7.811441242443090477e-08 4.098699152910671620e-09 1.438783038908457797e-07 1.417268561794996913e-07 4.641927925109336812e-09 4.515363778076029070e-09
-3.539949563136987854e+04 4.487521954216113971e-09 7.806883332532363543e-08 4.091113885812196430e-09 1.446201673476896914e-07 1.424346080366403941e-07 4.637880537220452327e-09 4.509299057288449923e-09
-3.538823263160489296e+04 4.430348644881677780e-09 7.806574826222543070e-08 4.054867930006712737e-09 1.434460324921116466e-07 1.412727480866549211e-07 4.597348079600376823e-09 4.469513116548426403e-09
-3.537696963183990010e+04 4.440740034604629134e-09 7.803866186439989141e-08 4.064789797366138146e-09 1.437593168051439571e-07 1.416332201678435348e-07 4.607014460049306387e-09 4.481949828862971679e-09
-3.536570663207490725e+04 4.471057387232081845e-09 7.841462988699143065e-08 4.079384059353291504e-09 1.440343240243249220e-07 1.418697368535796726e-07 4.623574054580704174e-09 4.496249925597897764e-09
-3.535444363230991439e+04 4.500673981703514651e-09 7.824496025544759802e-08 4.103807542733558871e-09 1.432824841354661721e-07 1.410644912161732168e-07 4.646797151453280279e-09 4.516313395550156601e-09
-3.534318063254492881e+04 4.479272443614870363e-09 7.813319157656024629e-08 4.081667838443108696e-09 1.433947659590326885e-07 1.411080144856347133e-07 4.627019239149536258e-09 4.492507664411931731e-09
-3.533191763277993596e+04 4.495737074060927830e-09 7.839382546220336101e-08 4.102817342276942274e-09 1.443526104362161283e-07 1.426259953622397324e-07 4.635910979065971839e-09 4.534332162039895324e-09
-3.532065463301494310e+04 4.450910617936222173e-09 7.831113497913514885e-08 4.061474118464422931e-09 1.439020455425603550e-07 1.417104713401765092e-07 4.606019564345118016e-09 4.477099787176321240e-09
-3.530939163324995025e+04 4.465682928437774549e-09 7.807776390782183502e-08 4.074883774463063683e-09 1.444251655524447226e-07 1.425269524194938621e-07 4.613064802870217951e-09 4.501417409709484030e-09
-3.529812863348495739e+04 4.485413965076603858e-09 7.849653352260322631e-08 4.090339108268588686e-09 1.448721273200009602e-07 1.428217439203872454e-07 4.634221499858073810e-09 4.513623294887724984e-09
-3.528686563371996453e+04 4.453919675194240372e-09 7.845927368853251480e-08 4.071540508820052273e-09 1.440847488358956239e-07 1.425987657315381121e-07 4.597155535318514930e-09 4.509733411535145049e-09
-3.527560263395497168e+04 4.461526121719230055e-09 7.865047487217181813e-08 4.092364466778945024e-09 1.438157088011364886e-07 1.420347207942951980e-07 4.625130757601376615e-09 4.520374425841790213e-09
-3.526433963418998610e+04 4.465897501494232794e-09 7.829340597565059738e-08 4.071287406946898022e-09 1.456894489086943905e-07 1.435076632342461001e-07 4.621708014108389572e-09 4.493373193991867041e-09
-3.525307663442499324e+04 4.469400483496584226e-09 7.836407349387907661e-08 4.085311300423210241e-09 1.445767343114166653e-07 1.424047322484661476e-07 4.631563751998081690e-09 4.503800701246781538e-09
-3.524181363466000766e+04 4.464532004665366799e-09 7.832752294955416054e-08 4.084407712397809132e-09 1.448559249351007354e-07 1.424485211145414498e-07 4.638150898403816902e-09 4.496529914523171855e-09
-3.523055063489501481e+04 4.493845419346819740e-09 7.821185217392564750e-08 4.101934226085467988e-09 1.452055072371802582e-07 1.425825977802087124e-07 4.662792311475263322e-09 4.508496168014780170e-09
-3.521928763513002195e+04 4.480628027956914942e-09 7.846954972024202042e-08 4.092102180621570970e-09 1.443435479892829820e-07 1.418673220746818485e-07 4.645947871904941004e-09 4.500286885358825632e-09
-3.520802463536502910e+04 4.480662695316881131e-09 7.837448695983501181e-08 4.083993038142146528e-09 1.450854917521894103e-07 1.427028963083536862e-07 4.637844205240984802e-09 4.497685098475394146e-09
-3.519676163560003624e+04 4.461191264139035395e-09 7.850032345554383679e-08 4.089549524955002678e-09 1.447795245442853962e-07 1.427280680542012821e-07 4.633157044082187403e-09 4.512474145883100491e-09
-3.518549863583504339e+04 4.453362925053817732e-09 7.847314993147350476e-08 4.076641873137704051e-09 1.460119557780190516e-07 1.445961198045488598e-07 4.606959375519587080e-09 4.523674448687908044e-09
-3.517423563607005053e+04 4.489392077989206757e-09 7.859223660634620831e-08 4.106586232594752195e-09 1.438650240100421373e-07 1.418110611039190921e-07 4.647038291774865046e-09 4.526213850300298630e-09
-3.516297263630505768e+04 4.520968784598655914e-09 7.871716602651319933e-08 4.124292380384343151e-09 1.445295078694527674e-07 1.421853177666165499e-07 4.675019700114424060e-09 4.537116700608548014e-09
-3.515170963654007210e+04 4.485193988690392856e-09 7.839840898717997071e-08 4.094423221103156897e-09 1.444410173855611373e-07 1.423485569479285246e-07 4.637973413761424702e-09 4.514889106715342999e-09
-3.514044663677507924e+04 4.487650257064801117e-09 7.859529623352373942e-08 4.099752280793340918e-09 1.430232607490809056e-07 1.411613454034409292e-07 4.632006571968167737e-09 4.522461654142025670e-09
-3.512918363701008639e+04 4.506293968460699454e-09 7.868157284429311193e-08 4.102803818259475088e-09 1.443610552119600614e-07 1.420219180918391699e-07 4.652875326957242426e-09 4.515281144919696248e-09
-3.511792063724509353e+04 4.501402278492641601e-09 7.860175529411883957e-08 4.103648591179824784e-09 1.447445023622769545e-07 1.422547113080482899e-07 4.659211105833075870e-09 4.512765465586683517e-09
-3.510665763748011523e+04 4.458905953105598545e-09 7.867736399662499118e-08 4.064114560045681035e-09 1.447239822622760034e-07 1.421485930912814226e-07 4.622120761906147800e-09 4.470621089898252764e-09
-3.509539463771512237e+04 4.517649569873347848e-09 7.883689594401347773e-08 4.126472653132267596e-09 1.442889540904975504e-07 1.420218413610735274e-07 4.674229732061649382e-09 4.540861033840223848e-09
-3.508413163795012952e+04 4.481310935482672124e-09 7.867395389561304807e-08 4.089511180441874671e-09 1.453971494410910303e-07 1.433642623340879361e-07 4.634740085581103406e-09 4.515154168308716980e-09
-3.507286863818513666e+04 4.468843541713008432e-09 7.876127374125061293e-08 4.082413280335951444e-09 1.443076859235150921e-07 1.418583240535933457e-07 4.635426600663131816e-09 4.491341054155580703e-09
-3.506160563842014380e+04 4.467169864538292298e-09 7.861065671827839169e-08 4.078245316905330687e-09 1.443912271879743080e-07 1.421150685853527401e-07 4.626765329972309115e-09 4.492876950738351918e-09
-3.505034263865515095e+04 4.480715000505920072e-09 7.865931532971900399e-08 4.090268206939816237e-09 1.455768498317983073e-07 1.432187940638584499e-07 4.645117607112932542e-09 4.506407219124128616e-09
-3.503907963889015809e+04 4.509150463310958182e-09 7.871747747870039144e-08 4.121230136695801450e-09 1.456618846723782214e-07 1.435049105253418558e-07 4.670707839192688047e-09 4.543809830462092988e-09
-3.502781663912516524e+04 4.520620283942791601e-09 7.886620386026202176e-08 4.117618933215578278e-09 1.451640311578711608e-07 1.429987994761192125e-07 4.665602909145332212e-09 4.538236972442458155e-09
-3.501655363936017238e+04 4.521133401586086490e-09 7.854019862027933290e-08 4.125785436404803844e-09 1.442571175804710371e-07 1.420455231910915233e-07 4.671891291173327411e-09 4.541798180281640037e-09
-3.500529063959518680e+04 4.471539675330676563e-09 7.868464869728473498e-08 4.091281345525678713e-09 1.445545661949919611e-07 1.423616150927695308e-07 4.638022367228546337e-09 4.509017324641534025e-09
-3.499402763983018667e+04 4.510945868127964156e-09 7.889166817894037144e-08 4.127908787112266008e-09 1.451747035564933499e-07 1.430849555898488192e-07 4.673810342555664126e-09 4.550885904334660217e-09
-3.498276464006519382e+04 4.495945124916039996e-09 7.884914881958246334e-08 4.103971719604771919e-09 1.456862395101395339e-07 1.436022709459252526e-07 4.651564816416809075e-09 4.528973540436637602e-09
-3.497150164030020824e+04 4.494908421026240111e-09 7.892435110157100484e-08 4.113757454047474232e-09 1.447695493297138982e-07 1.430480321459717108e-07 4.648103860693683109e-09 4.546850823819445476e-09
-3.496023864053522993e+04 4.507484352225735376e-09 7.889291218607356627e-08 4.129011777190660612e-09 1.438336248956651341e-07 1.422233819004972117e-07 4.656995309178833756e-09 4.562270712926123978e-09
-3.494897564077023708e+04 4.501209232997643079e-09 7.879518270399941378e-08 4.110132802841571595e-09 1.453218555170076683e-07 1.430251880511110192e-07 4.662329253281389649e-09 4.527237738218907711e-09
-3.493771264100524422e+04 4.513531869355923345e-09 7.874266465483597469e-08 4.119422432284640279e-09 1.466644014592160745e-07 1.443186230848990841e-07 4.677592774471550941e-09 4.539610839397139004e-09
-3.492644964124025137e+04 4.521303364954587047e-09 7.872765057524527657e-08 4.121840234998153959e-09 1.451637320843091028e-07 1.426346365690679248e-07 4.679882581930843542e-09 4.531116836176214877e-09
-3.491518664147525851e+04 4.522124963859546841e-09 7.891027444199681134e-08 4.126634930830980770e-09 1.462451637784981410e-07 1.437841525350384538e-07 4.686519463593165603e-09 4.541751767171348550e-09
-3.490392364171026566e+04 4.535332676691175226e-09 7.916561459853409884e-08 4.142766483142208294e-09 1.445863251761530575e-07 1.424113186302899804e-07 4.688933767036506240e-09 4.561002340601215909e-09
-3.489266064194527280e+04 4.507558498332795588e-09 7.879970674708130894e-08 4.105036682867605867e-09 1.457703207459101939e-07 1.434856195878908266e-07 4.658481982597555114e-09 4.524074576218674321e-09
-3.488139764218027995e+04 4.493053959627847069e-09 7.892325154075620503e-08 4.099469687210425381e-09 1.448398887967523661e-07 1.422289794623500747e-07 4.658732729589905423e-09 4.505151366804459433e-09
-3.487013464241528709e+04 4.478312393955501706e-09 7.906766315395297505e-08 4.088229247520142534e-09 1.446303547007088583e-07 1.423543235176852151e-07 4.637540815166007399e-09 4.503646450691146583e-09
-3.485887164265030151e+04 4.492316543271264348e-09 7.903790048969176036e-08 4.112854950199122479e-09 1.457847290162462518e-07 1.439889108791621751e-07 4.652781201452434138e-09 4.547141915582563894e-09
-3.484760864288530865e+04 4.533612144721339357e-09 7.889286781137595488e-08 4.134477215839362168e-09 1.447927134830636403e-07 1.420863198263723165e-07 4.696104427443037521e-09 4.536898563828487296e-09
-3.483634564312031580e+04 4.548206422352756981e-09 7.911180713468844466e-08 4.149731402873091432e-09 1.462858900604829055e-07 1.438787151804250183e-07 4.708190989430001956e-09 4.566588113233085575e-09
-3.482508264335532294e+04 4.513277082424706020e-09 7.891615339830022587e-08 4.118645742632087144e-09 1.448040108550425312e-07 1.422124703987309536e-07 4.677183286005301784e-09 4.524743721437022680e-09
-3.481381964359033009e+04 4.512956301880216021e-09 7.930788852993746999e-08 4.115337037113755938e-09 1.452521900868087906e-07 1.428961277078377155e-07 4.668926158635533094e-09 4.530317332350842775e-09
-3.480255664382535178e+04 4.535204191331073880e-09 7.911264471834335806e-08 4.138633089110103918e-09 1.464392294129694994e-07 1.442824081532344463e-07 4.690721094059660384e-09 4.563855681899790866e-09
-3.479129364406035893e+04 4.516401095022577330e-09 7.913506775138116114e-08 4.113972618719557188e-09 1.451520310502231328e-07 1.426055231390130522e-07 4.672483403855101536e-09 4.522692487767046564e-09
-3.478003064429536607e+04 4.532528482671547409e-09 7.931453467746541776e-08 4.143407126720762093e-09 1.464894805141582666e-07 1.440491973291872532e-07 4.703509869175551631e-09 4.559956519264585818e-09
-3.476876764453037322e+04 4.512962723820297071e-09 7.920169320487383905e-08 4.133339724486095880e-09 1.468975253162501472e-07 1.448958786973468830e-07 4.682737329709856267e-09 4.565006571212221565e-09
-3.475750464476538036e+04 4.513419035464322384e-09 7.918263727401784030e-08 4.131697802676457677e-09 1.452329218854091171e-07 1.434935405025633087e-07 4.668091987042279783e-09 4.565767070709125415e-09
-3.474624164500038751e+04 4.502115202714505553e-09 7.901959029114689992e-08 4.108476147320247361e-09 1.452772645822707926e-07 1.431013944769565816e-07 4.657179302943674436e-09 4.529191250644280366e-09
-3.473497864523539465e+04 4.521558298757606694e-09 7.914174361906586382e-08 4.135588486644648841e-09 1.449912142385859274e-07 1.428973300088703060e-07 4.680942322121274245e-09 4.557771830407001558e-09
-3.472371564547040180e+04 4.521372893759398077e-09 7.917672972861580017e-08 4.139552868389012409e-09 1.460983399518907304e-07 1.439553203786021980e-07 4.690087027933233082e-09 4.564018752341407245e-09
-3.471245264570541622e+04 4.554804017855731283e-09 7.958769363488811512e-08 4.147177368642846230e-09 1.450496837474345848e-07 1.427684736071508014e-07 4.697880604688061113e-09 4.563689235546341203e-09
-3.470118964594042336e+04 4.555890429147429620e-09 7.919293986161055985e-08 4.156699121511885296e-09 1.458720499461368509e-07 1.438425120646288815e-07 4.703245464301617436e-09 4.583861328295892814e-09
-3.468992664617543051e+04 4.497510616637716761e-09 7.883288573399478078e-08 4.109327556691357582e-09 1.459947674896713944e-07 1.442693841593255173e-07 4.648041537185202648e-09 4.546547942265075398e-09
-3.467866364641043765e+04 4.502412935022347846e-09 7.922660357105041036e-08 4.119745144617834853e-09 1.460083038954058939e-07 1.445723534645872376e-07 4.650453460996080875e-09 4.565998876950813868e-09
-3.466740064664544479e+04 4.515545412642968832e-09 7.940759493614696921e-08 4.125657849980362873e-09 1.460091271751811355e-07 1.440955067360288329e-07 4.669574394511175002e-09 4.557010632740701947e-09
-3.465613764688045194e+04 4.513736182094182783e-09 7.933427337512011978e-08 4.124653012659805658e-09 1.454834900844769091e-07 1.435587488467252966e-07 4.667066638148324371e-09 4.553845760937452969e-09
-3.464487464711546636e+04 4.538812262445020677e-09 7.955457141246183893e-08 4.142832233942965729e-09 1.459058953600943252e-07 1.438281883392184077e-07 4.690873233187347003e-09 4.568657712247751804e-09
-3.463361164735047350e+04 4.522331726456307890e-09 7.964306134960103365e-08 4.125939121036913220e-09 1.468494889537181138e-07 1.447429642905881947e-07 4.678116903040653703e-09 4.554181422677473009e-09
-3.462234864758548065e+04 4.531235192171632041e-09 7.933935284393598268e-08 4.135827846123032090e-09 1.451034865852366247e-07 1.429357009789152101e-07 4.683611374227257534e-09 4.556098898375098476e-09
-3.461108564782049507e+04 4.533797417042199704e-09 7.951861595964424902e-08 4.122752313864520208e-09 1.476164317785812153e-07 1.456760834073794077e-07 4.672984264351313799e-09 4.558843790216030289e-09
-3.459982264805550221e+04 4.555083803428505154e-09 7.948184873126310566e-08 4.151733125237499536e-09 1.464101557661854046e-07 1.439983848624793144e-07 4.710732494165524456e-09 4.568877217433750388e-09
-3.458855964829050936e+04 4.548248612303100881e-09 7.939258702402849729e-08 4.155979314346628959e-09 1.474481538828805830e-07 1.447767149528154987e-07 4.725745791321871640e-09 4.568608983489024674e-09
-3.457729664852551650e+04 4.556326874803061488e-09 7.942695630328004054e-08 4.154842558004597921e-09 1.454221219164286946e-07 1.431600861352487025e-07 4.706272372920171453e-09 4.573217943525931784e-09
-3.456603364876053092e+04 4.537782815726849236e-09 7.939371668750962249e-08 4.138336426305257608e-09 1.477733814620509288e-07 1.454780240663483639e-07 4.698881210613547596e-09 4.563857839681300431e-09
-3.455477064899553079e+04 4.501882987198794681e-09 7.934611975311108473e-08 4.116249631676234293e-09 1.467222802942860516e-07 1.444673850905276913e-07 4.672126381669938359e-09 4.539468158419110935e-09
-3.454350764923053794e+04 4.537100931107208323e-09 7.967751277443381667e-08 4.155178490831540486e-09 1.463525496217233402e-07 1.443379003612687235e-07 4.702982045169461326e-09 4.584467738498765057e-09
-3.453224464946554508e+04 4.530255660118533462e-09 7.942624310681444860e-08 4.136799984949976521e-09 1.462070115720659558e-07 1.443098919315029653e-07 4.680909648108279310e-09 4.569313456258648771e-09
-3.452098164970055950e+04 4.566621421717186639e-09 7.969678644041763320e-08 4.174487237771347784e-09 1.453930759912427064e-07 1.439526600086794171e-07 4.703010935401719855e-09 4.618273147464917851e-09
-3.450971864993557392e+04 4.553775689717217964e-09 7.953172397917825438e-08 4.146763909270962407e-09 1.464814377917348747e-07 1.442268361088775347e-07 4.701683203442228189e-09 4.569063906892493973e-09
-3.449845565017058834e+04 4.555236422899824589e-09 7.967499602926164235e-08 4.168378149373397722e-09 1.466282155148452007e-07 1.443147450223044491e-07 4.725367812841936732e-09 4.589263686817269181e-09
-3.448719265040559549e+04 4.518419027877206618e-09 7.946161412882996892e-08 4.138979590351891054e-09 1.446726095957096945e-07 1.431316857618267628e-07 4.667912991490352553e-09 4.577264591946047801e-09
-3.447592965064059536e+04 4.544483612414397271e-09 7.950993309536067361e-08 4.149434040541618857e-09 1.474797837759350412e-07 1.453682706612228850e-07 4.703838572696434884e-09 4.579626020022871427e-09
-3.446466665087560978e+04 4.575340141329689365e-09 7.969000057523771085e-08 4.177004031014663489e-09 1.473757440262663396e-07 1.451947235929242792e-07 4.732873352872353500e-09 4.604579249467484701e-09
-3.445340365111061692e+04 4.544656116053907160e-09 7.967492220818890486e-08 4.155139886161648601e-09 1.465239484503375525e-07 1.445289478385252454e-07 4.702999642846392224e-09 4.585630479037958013e-09
-3.444214065134562406e+04 4.538814153507910482e-09 7.951203873892550660e-08 4.154455739436127716e-09 1.473219656808392656e-07 1.453646591079516084e-07 4.704025138968174284e-09 4.588889462990460506e-09
-3.443087765158063121e+04 4.546070166853893328e-09 7.951762255153479957e-08 4.148171047043333974e-09 1.471333014705006547e-07 1.454074300363721749e-07 4.690709715410659915e-09 4.589180865336325117e-09
-3.441961465181564563e+04 4.543605435174078734e-09 7.969921918465803127e-08 4.147810359146589409e-09 1.464419290732157702e-07 1.445847034056150430e-07 4.691579858024805858e-09 4.582346595246139825e-09
-3.440835165205064550e+04 4.565840965008663560e-09 7.974952269922782473e-08 4.164836026453472800e-09 1.472127536829625728e-07 1.452043295508982216e-07 4.715414186673520677e-09 4.597256941059988860e-09
-3.439708865228565264e+04 4.585085618188686903e-09 7.988368806530031991e-08 4.175330853258681907e-09 1.475970733741875196e-07 1.452827407589430836e-07 4.735665159749736498e-09 4.599528688906130044e-09
-3.438582565252065979e+04 4.577908973072719680e-09 7.976264387077798032e-08 4.172342363350472587e-09 1.474863117869660735e-07 1.452892216271297533e-07 4.729057186519300804e-09 4.599815692195848517e-09
-3.437456265275567421e+04 4.554433070775175958e-09 7.980070826447776655e-08 4.146463038408989299e-09 1.468317346300866225e-07 1.444567255817688728e-07 4.705933078736188556e-09 4.566221662247479014e-09
-3.436329965299068135e+04 4.547569536634560113e-09 7.975967954900314192e-08 4.155516613818444102e-09 1.455261010722336708e-07 1.432893338407412366e-07 4.706605160492467863e-09 4.575027274145900066e-09
-3.435203665322569577e+04 4.519557130385284071e-09 7.987661260227964369e-08 4.134948113937669366e-09 1.472077855421572200e-07 1.449709368918696447e-07 4.691925457528817761e-09 4.560356701225068074e-09
-3.434077365346071019e+04 4.559783465914904123e-09 7.986508444466672199e-08 4.163329675442985239e-09 1.473980437466479273e-07 1.452612124662438009e-07 4.718107800097122664e-09 4.592398777947242046e-09
-3.432951065369571006e+04 4.577212563702552224e-09 7.976418996664619812e-08 4.176861800598052972e-09 1.491226172173510283e-07 1.470033381525205556e-07 4.737057258150411301e-09 4.612415975778352183e-09
-3.431824765393072448e+04 4.553283894540780651e-09 7.983665476338772013e-08 4.150857058199675320e-09 1.470427153520666508e-07 1.447257674090530918e-07 4.709436412559774261e-09 4.573131342093134713e-09
-3.430698465416573163e+04 4.585401471065056704e-09 7.975669384415046982e-08 4.192451273589628855e-09 1.474735769092819393e-07 1.451942636830651009e-07 4.751322697015745887e-09 4.617254907219683946e-09
-3.429572165440073877e+04 4.576667799542218601e-09 7.982118898081088670e-08 4.163692677479780921e-09 1.480846539246166165e-07 1.455424744916213565e-07 4.732065090439144421e-09 4.582527880013357272e-09
-3.428445865463574592e+04 4.587246516873409963e-09 7.964011255749724652e-08 4.193246619135573521e-09 1.482217681052525995e-07 1.463385690743308164e-07 4.743746410284757148e-09 4.632966741043728569e-09
-3.427319565487075306e+04 4.579178243683411195e-09 8.001587879645755043e-08 4.178458973894911255e-09 1.483110070934364783e-07 1.461420205454435898e-07 4.737229339284626231e-09 4.609637513805110733e-09
-3.426193265510576020e+04 4.594584730581309703e-09 8.003509849414167030e-08 4.196628038683799483e-09 1.474615735496193110e-07 1.454593145467095079e-07 4.747777244199739927e-09 4.630006662097564008e-09
-3.425066965534076735e+04 4.561020889997719119e-09 8.007612838536618540e-08 4.178044496472748391e-09 1.473981530708830587e-07 1.454732931161385394e-07 4.726897231106085804e-09 4.613667746989823534e-09
-3.423940665557578177e+04 4.552232343527030910e-09 8.011829120204013510e-08 4.154080957347850844e-09 1.476677450948118362e-07 1.453698863303886363e-07 4.714285209145852292e-09 4.579105705541089150e-09
-3.422814365581078891e+04 4.571806589456643319e-09 8.001751194379776140e-08 4.181875931715099756e-09 1.475184946943072455e-07 1.457738082390611103e-07 4.726150750863740023e-09 4.623514415095898577e-09
-3.421688065604579606e+04 4.557683815082617206e-09 8.018488965929640009e-08 4.172751066790772590e-09 1.473164172684276239e-07 1.453867947099850254e-07 4.721472386235472835e-09 4.607969402224542587e-09
-3.420561765628080320e+04 4.573798121788040193e-09 8.024005054506251715e-08 4.175053763195324850e-09 1.484487948939235549e-07 1.465996895639305142e-07 4.725465072147021705e-09 4.616679262959244677e-09
-3.419435465651581035e+04 4.652636452600514686e-09 8.011721932028899418e-08 4.232614021353488801e-09 1.464830891125185141e-07 1.440305520301787952e-07 4.792717844302577334e-09 4.648457307173741089e-09
-3.418309165675082477e+04 4.585498974514579831e-09 8.009128196992787153e-08 4.180490407194471236e-09 1.473741032233103995e-07 1.452381003825534429e-07 4.735096505042344987e-09 4.609452310844480467e-09
-3.417182865698583191e+04 4.559129338599452228e-09 8.027042273445236785e-08 4.169835310663579735e-09 1.461977076091626095e-07 1.441262149944982715e-07 4.718626471358727351e-09 4.596770383298599906e-09
-3.416056565722084633e+04 4.567700267882294401e-09 7.998227348810732055e-08 4.165785593880173088e-09 1.484876240804810855e-07 1.462344032754252736e-07 4.727537257899884986e-09 4.594996380831501760e-09
-3.414930265745585348e+04 4.565991663006918800e-09 8.019210299796137443e-08 4.173650322883682036e-09 1.497847286057711568e-07 1.475225360830756162e-07 4.740119902190930887e-09 4.607047276895812856e-09
-3.413803965769086062e+04 4.555592407689925430e-09 8.038708713402803665e-08 4.157591479399572639e-09 1.485551589484478181e-07 1.460196521248367099e-07 4.727426428072578700e-09 4.578274110244372374e-09
-3.412677665792586777e+04 4.590694036665351849e-09 8.015469473050227752e-08 4.194284109410422493e-09 1.482042052925438956e-07 1.460014520918356662e-07 4.753557881097801785e-09 4.623994939552873266e-09
-3.411551365816087491e+04 4.550346923681025317e-09 8.014147319428295250e-08 4.159506267339288330e-09 1.484690140194675985e-07 1.459812652134528028e-07 4.727719068747868252e-09 4.581363640847530982e-09
-3.410425065839588206e+04 4.570339823711546362e-09 8.015050282710482387e-08 4.168901828670307611e-09 1.477925509570831082e-07 1.456574392889438192e-07 4.724968493090168268e-09 4.599378323036807354e-09
-3.409298765863088920e+04 4.617870909671928195e-09 8.034558746270275322e-08 4.206730049812996823e-09 1.493141093608048090e-07 1.471625906277980042e-07 4.768392906730983304e-09 4.641826563875568919e-09
-3.408172465886591090e+04 4.599251539465395289e-09 8.016276983696554746e-08 4.193743965266813950e-09 1.489077204755751607e-07 1.462658764209516524e-07 4.767619974783165475e-09 4.612205341566319908e-09
-3.407046165910091804e+04 4.634906943230764079e-09 8.021171461567845632e-08 4.232323989017043402e-09 1.485144002572062105e-07 1.461892066617369122e-07 4.795942666977257036e-09 4.659152603689639522e-09
-3.405919865933592519e+04 4.591528059243661416e-09 8.067180004991936905e-08 4.190157788043601852e-09 1.474550187758146338e-07 1.454249677617932487e-07 4.742073045781728447e-09 4.622676089620473570e-09
-3.404793565957093233e+04 4.574572479574317283e-09 8.005163156182159408e-08 4.185462120376212985e-09 1.493224130837174357e-07 1.469125814385622161e-07 4.754373735246100485e-09 4.612615656744501083e-09
-3.403667265980593947e+04 4.556659928083946290e-09 8.032656527932062759e-08 4.174332556682039418e-09 1.486637186651424650e-07 1.461585749553468307e-07 4.743640144982820797e-09 4.596284044251267440e-09
-3.402540966004094662e+04 4.604899008469024784e-09 8.035063610593063431e-08 4.207996467429516950e-09 1.473306807226214773e-07 1.454190118007437087e-07 4.756150403362831316e-09 4.643701274705022838e-09
-3.401414666027595376e+04 4.604393009679391027e-09 8.066299197055564897e-08 4.210569760587862822e-09 1.481079397288486989e-07 1.456605637024505636e-07 4.776231039829084052e-09 4.632270418806571502e-09
-3.400288366051096091e+04 4.629891437012907942e-09 8.062439436380838768e-08 4.229175530761821982e-09 1.485937827616596134e-07 1.468929645354062890e-07 4.775782605186019837e-09 4.675745407789606865e-09
-3.399162066074596805e+04 4.611840780577194462e-09 8.047801860138952814e-08 4.206992859205065461e-09 1.488787045130693273e-07 1.468812554369984609e-07 4.762886452636548439e-09 4.645372502151852489e-09
-3.398035766098098247e+04 4.571596938994491891e-09 8.025006209316402280e-08 4.175156854799155206e-09 1.487474758878143322e-07 1.463204141320177302e-07 4.742596019604188901e-09 4.599820139462348057e-09
-3.396909466121598962e+04 4.592083072262422059e-09 8.031337889727505788e-08 4.191830130327673899e-09 1.464718600280117349e-07 1.443955342609891368e-07 4.741623011323154776e-09 4.619485590443041389e-09
-3.395783166145099676e+04 4.662462836819584308e-09 8.028546759484816439e-08 4.253280311323546836e-09 1.480369840048116887e-07 1.455269655969550281e-07 4.820280190094577809e-09 4.672635309788503256e-09
-3.394656866168600391e+04 4.591532795902060213e-09 8.059340009871895788e-08 4.194294649344167197e-09 1.501530149040102388e-07 1.477397182080923651e-07 4.766140680140892820e-09 4.624197094721232483e-09
-3.393530566192101833e+04 4.610830193856297516e-09 8.056915844453414278e-08 4.220152191537826145e-09 1.473345300990394907e-07 1.453333137034111713e-07 4.770758965247646311e-09 4.653035697426854699e-09
-3.392404266215602547e+04 4.589795194047910369e-09 8.052300490087761452e-08 4.186865336220081518e-09 1.480601410194828949e-07 1.460707370467561761e-07 4.739767769836388487e-09 4.622748977065719043e-09
-3.391277966239103262e+04 4.593900559395799198e-09 8.074792361333158222e-08 4.190973476354263744e-09 1.480666255366352500e-07 1.455238918387132060e-07 4.759195885874940818e-09 4.609630336803212663e-09
-3.390151666262603976e+04 4.583495222934313982e-09 8.048461550635815083e-08 4.184174937260495395e-09 1.497075970155971855e-07 1.478619717204454398e-07 4.738794252735892474e-09 4.630247518257539828e-09
-3.389025366286105418e+04 4.625666895056574330e-09 8.085404042250047425e-08 4.224552927312806048e-09 1.499242530878723933e-07 1.478785319959208944e-07 4.785330528489483974e-09 4.664996460816811354e-09
-3.387899066309606133e+04 4.635074913653241888e-09 8.060492881966149084e-08 4.217089542142672805e-09 1.497408757092325060e-07 1.473461783160236104e-07 4.786921770982739035e-09 4.646059422871101185e-09
-3.386772766333106847e+04 4.636360344509141191e-09 8.073275254311674431e-08 4.227579306032239204e-09 1.496376948539853487e-07 1.472605453995013440e-07 4.796530012642019450e-09 4.656706284702868489e-09
-3.385646466356607561e+04 4.615534385337469503e-09 8.065982115964715010e-08 4.214010048927498736e-09 1.493336046459517181e-07 1.469224903141484805e-07 4.782914220089932069e-09 4.641057865462183858e-09
-3.384520166380108276e+04 4.573795939339167655e-09 8.039746704505565629e-08 4.179691825985117340e-09 1.494937222587559650e-07 1.476244464110766852e-07 4.734257530993429135e-09 4.624293277598856907e-09
-3.383393866403608990e+04 4.606893003340134764e-09 8.065630539617215800e-08 4.226057630588268283e-09 1.490971198595288900e-07 1.471385560698855739e-07 4.781554953632484894e-09 4.666355060155674482e-09
-3.382267566427109705e+04 4.588614468406184049e-09 8.062559869535555913e-08 4.191950420085252537e-09 1.487708521433038084e-07 1.465090096480897215e-07 4.754832374519542213e-09 4.621787597466714790e-09
-3.381141266450610419e+04 4.619219869298599788e-09 8.068507290025149197e-08 4.227814744576009186e-09 1.483625058121256549e-07 1.460895108163179734e-07 4.789481898397092381e-09 4.655756234888083226e-09
-3.380014966474111134e+04 4.606940781727409521e-09 8.111109489933514166e-08 4.221487871213669061e-09 1.492883563005144526e-07 1.477111123855038064e-07 4.767112604597194490e-09 4.674329559494337080e-09
-3.378888666497613303e+04 4.608440316070260992e-09 8.058596464618917288e-08 4.210413592761803666e-09 1.489922038022448462e-07 1.467090564408314798e-07 4.774589476481179372e-09 4.640286793320460433e-09
-3.377762366521114018e+04 4.635022674112083662e-09 8.111273385714222332e-08 4.223606455754131966e-09 1.485088776045488024e-07 1.462832351220372968e-07 4.784478815029684410e-09 4.653546835190193212e-09
-3.376636066544614732e+04 4.670747596276211435e-09 8.066356077523977690e-08 4.253922485833138727e-09 1.488364531706262894e-07 1.461113443507866325e-07 4.829645724885588562e-09 4.669343056237905141e-09
-3.375509766568115447e+04 4.636292023453303101e-09 8.083113157138856368e-08 4.238174037778598051e-09 1.490583684190109683e-07 1.467831380128686763e-07 4.802268948085517230e-09 4.668421676440251325e-09
-3.374383466591616161e+04 4.615485032991156791e-09 8.070700907033735345e-08 4.216214256345800413e-09 1.494029141585210616e-07 1.471311112785514448e-07 4.781482195472786527e-09 4.647839339268409109e-09
-3.373257166615116876e+04 4.617631531914841950e-09 8.110718784579955114e-08 4.222973768182605188e-09 1.487378248442504324e-07 1.466142126064986916e-07 4.781817443064027646e-09 4.656885605272838700e-09
-3.372130866638618318e+04 4.610040590336415469e-09 8.081820656264981003e-08 4.203279628035038857e-09 1.494368811977774370e-07 1.465122295128912002e-07 4.786774657238135835e-09 4.614739746568813515e-09
-3.371004566662119760e+04 4.593184115787776088e-09 8.102406960890237630e-08 4.199462488400104090e-09 1.490653719639128408e-07 1.468991665624538758e-07 4.760689120267516244e-09 4.633271544466999372e-09
-3.369878266685620474e+04 4.642088337134546778e-09 8.123053947600755854e-08 4.245773460414300873e-09 1.483388985334798423e-07 1.462154626177997832e-07 4.803140693379562605e-09 4.678237626459330065e-09
-3.368751966709121189e+04 4.669172409004143716e-09 8.108161857159179731e-08 4.253317976797678669e-09 1.512168665322517478e-07 1.483088228030170631e-07 4.842330378498747636e-09 4.671291957671496864e-09
-3.367625666732621903e+04 4.673813309345677878e-09 8.107981930084418652e-08 4.253901813285278043e-09 1.495652662328125526e-07 1.472402460045048447e-07 4.821066514018715707e-09 4.684306587525801290e-09
-3.366499366756122618e+04 4.602748304075723945e-09 8.111342726686123091e-08 4.202228971988383412e-09 1.510198473548837887e-07 1.490769030303796284e-07 4.764023759041920180e-09 4.649751619027799091e-09
-3.365373066779623332e+04 4.632408159604661232e-09 8.102427398842112524e-08 4.226388947023420342e-09 1.501157069501835720e-07 1.479206060058514277e-07 4.791962189160964751e-09 4.662834931101347100e-09
-3.364246766803124774e+04 4.653402798639521718e-09 8.119768832168663927e-08 4.241010594438607286e-09 1.484137520329968518e-07 1.460821220789183673e-07 4.804420785261049022e-09 4.667264041150985919e-09
-3.363120466826625488e+04 4.660935214478906117e-09 8.118276511839285325e-08 4.256043536538529726e-09 1.481851233156214393e-07 1.459853727643499248e-07 4.814967674327496013e-09 4.685553513816968211e-09
-3.361994166850126203e+04 4.636986448098493996e-09 8.087683788745172616e-08 4.237017622979533995e-09 1.498893377233627269e-07 1.477095696976557906e-07 4.801345326269857824e-09 4.673120239507247189e-09
-3.360867866873626917e+04 4.626728903568337498e-09 8.108572671797551435e-08 4.234130773639401192e-09 1.503815603826579815e-07 1.478581994222423575e-07 4.809685844116895115e-09 4.661248233473810724e-09
-3.359741566897127632e+04 4.633648052590380421e-09 8.123658743803639064e-08 4.225953374958693611e-09 1.498892123463539967e-07 1.476771513920316217e-07 4.791210671917758205e-09 4.661096016171530209e-09
-3.358615266920628346e+04 4.598748554572491078e-09 8.098005828759154792e-08 4.197605619475195543e-09 1.502917726806426158e-07 1.485719286815909935e-07 4.750729113043486323e-09 4.649560311701945364e-09
-3.357488966944129788e+04 4.659426422086145869e-09 8.104159567126915579e-08 4.254585133547299026e-09 1.501870424449953898e-07 1.478220596937144126e-07 4.825004763188526379e-09 4.685888243080125975e-09
-3.356362666967630503e+04 4.666970698582379810e-09 8.104841234385864763e-08 4.260500550247425118e-09 1.496031040922679075e-07 1.471195044066607932e-07 4.832172244647466629e-09 4.686073836887608325e-09
-3.355236366991131217e+04 4.681114212907202898e-09 8.133414908854301760e-08 4.276877737958463741e-09 1.503703480300348165e-07 1.479077373371119684e-07 4.850563635056967938e-09 4.705701200270104211e-09
-3.354110067014631932e+04 4.674361261712775278e-09 8.092664484359416520e-08 4.258199477150211621e-09 1.497670487968063112e-07 1.477423852423253471e-07 4.817736293794218087e-09 4.698637070186400391e-09
-3.352983767038132646e+04 4.627462458372642770e-09 8.134053849758708806e-08 4.231954806347817037e-09 1.495343647251714465e-07 1.475798640219370532e-07 4.788826386968759569e-09 4.673864855445280469e-09
-3.351857467061634088e+04 4.620542240476302489e-09 8.096478087249404966e-08 4.235426334174528377e-09 1.504418125337609858e-07 1.481029591959173406e-07 4.806081903763869275e-09 4.668492506799900932e-09
-3.350731167085134803e+04 4.643377955043439634e-09 8.139905081705301934e-08 4.248707147667328985e-09 1.506401285005837055e-07 1.482920356122864049e-07 4.820255605124890856e-09 4.682123800561576982e-09
-3.349604867108636245e+04 4.675175972482537781e-09 8.126387757627876917e-08 4.264831138534875941e-09 1.522994481467997466e-07 1.501051182742956961e-07 4.837810445907375032e-09 4.708719368352557040e-09
-3.348478567132136959e+04 4.643871038696436655e-09 8.160568318123176282e-08 4.243935328242358046e-09 1.503095937500582692e-07 1.482812226715150555e-07 4.805497595947438342e-09 4.686187588540053664e-09
-3.347352267155637674e+04 4.633207809764266692e-09 8.143888905800583520e-08 4.228528510214589115e-09 1.494133765899764241e-07 1.470780747818916855e-07 4.795546990532505875e-09 4.658165521803004498e-09
-3.346225967179137660e+04 4.649454753898274102e-09 8.135426284529989062e-08 4.240131430303524288e-09 1.500971402529059350e-07 1.476252221461526876e-07 4.813247941630426366e-09 4.667852062907230323e-09
-3.345099667202639102e+04 4.683216077935922359e-09 8.150269709922485206e-08 4.268139914947422995e-09 1.500117060628261798e-07 1.479801292142613750e-07 4.828686916528190342e-09 4.709171160029199456e-09
-3.343973367226140545e+04 4.670414991828391654e-09 8.138228845756273091e-08 4.255469333421687303e-09 1.501210188320293837e-07 1.481612251204687527e-07 4.814459269259898959e-09 4.699151973742891912e-09
-3.342847067249641259e+04 4.635401038151408102e-09 8.171583119059939121e-08 4.230967632714351728e-09 1.506504145019666091e-07 1.479575537891789561e-07 4.812150253176893281e-09 4.653750305185317819e-09
-3.341720767273141973e+04 4.644697140541751164e-09 8.147598066619363785e-08 4.250394513724863649e-09 1.511158885211655076e-07 1.485429845164661935e-07 4.829803236174921187e-09 4.678456018310639156e-09
-3.340594467296642688e+04 4.647660070279589691e-09 8.091596029215701125e-08 4.230100738509873511e-09 1.506654967687563616e-07 1.485453104354899434e-07 4.795477915198206522e-09 4.670774734893874063e-09
-3.339468167320143402e+04 4.653944879406421793e-09 8.169799655802700645e-08 4.251149798324239701e-09 1.515933886652189440e-07 1.495325246808729161e-07 4.818027267573837694e-09 4.696807906917080933e-09
-3.338341867343644117e+04 4.643433847356695495e-09 8.168260881664348138e-08 4.254937830798144342e-09 1.503987647828219602e-07 1.481884061523623214e-07 4.821824673400314631e-09 4.691781239183744631e-09
-3.337215567367144831e+04 4.689315211619562624e-09 8.167236062375941728e-08 4.274308228766918627e-09 1.511400193660939445e-07 1.486037497095535321e-07 4.852695663562474274e-09 4.703512960180115659e-09
-3.336089267390645546e+04 4.727395009238596721e-09 8.164628357798256280e-08 4.303326989963529502e-09 1.488840854230258982e-07 1.465022514250902686e-07 4.869540755223284866e-09 4.729432521663002709e-09
-3.334962967414147715e+04 4.660523767213690490e-09 8.162487286101636626e-08 4.245328513526329310e-09 1.511505847546488647e-07 1.488298044492145735e-07 4.817895328928115125e-09 4.681380466440943791e-09
-3.333836667437648430e+04 4.659000942067076571e-09 8.170274940011287704e-08 4.253892789267016544e-09 1.511203957581092541e-07 1.489015897450579726e-07 4.823506878245611320e-09 4.692981451141410922e-09
-3.332710367461149144e+04 4.655142255787409696e-09 8.153533427509606757e-08 4.248545365663432049e-09 1.530375798721433234e-07 1.504918149330224173e-07 4.833867336618026278e-09 4.684100091472766723e-09
-3.331584067484649131e+04 4.686916989785919262e-09 8.163715123518430630e-08 4.281268075998126015e-09 1.520681423510349324e-07 1.497257944811065289e-07 4.857482650681027805e-09 4.719694317060266356e-09
-3.330457767508150573e+04 4.662270895418678528e-09 8.179528388231297438e-08 4.254484934631695078e-09 1.518173136020006483e-07 1.489447936614640211e-07 4.844605601902871641e-09 4.675621062361755122e-09
-3.329331467531651288e+04 4.680692069332545289e-09 8.173630361721862701e-08 4.281783595077310432e-09 1.509718608674368909e-07 1.487132298990249411e-07 4.851883151418627335e-09 4.719026673757972349e-09
-3.328205167555152002e+04 4.637489298675970936e-09 8.183148183585179254e-08 4.255607741478240631e-09 1.502939385922463325e-07 1.483950978272138925e-07 4.813491016023496798e-09 4.701794087101355208e-09
-3.327078867578652716e+04 4.646842189088761798e-09 8.162995015010947260e-08 4.235432933977326487e-09 1.509025364938598822e-07 1.484892706663404913e-07 4.809741339606812260e-09 4.667780743005304922e-09
-3.325952567602154159e+04 4.734353552897368621e-09 8.195342918955099217e-08 4.314399286451242818e-09 1.510963871351613579e-07 1.483132504769467226e-07 4.899326308365923083e-09 4.735635786250103312e-09
-3.324826267625654873e+04 4.712078974895261782e-09 8.186542197666565284e-08 4.302745727504170332e-09 1.510754642236270049e-07 1.494781814020834216e-07 4.854829141354143228e-09 4.760867071373282665e-09
-3.323699967649155587e+04 4.721035795148984791e-09 8.166401016428113265e-08 4.309700927085143241e-09 1.513537436853628266e-07 1.493238595860489265e-07 4.874692544046093158e-09 4.755294038012630575e-09
-3.322573667672656302e+04 4.702480634209959088e-09 8.193878611644269921e-08 4.280482778986280714e-09 1.516040866440978091e-07 1.488529898634487396e-07 4.866401266541829731e-09 4.704585291870602050e-09
-3.321447367696157016e+04 4.645956287720134068e-09 8.192903144343225498e-08 4.238298213503687497e-09 1.510841438080150039e-07 1.485269887821773285e-07 4.817204134846819578e-09 4.666778570875327412e-09
-3.320321067719658458e+04 4.644316277233337606e-09 8.190211606914219936e-08 4.246107397691033609e-09 1.513961215445344300e-07 1.491086366659901286e-07 4.818594837538772949e-09 4.684046705335041934e-09
-3.319194767743159173e+04 4.686368072435721103e-09 8.188541702632521385e-08 4.279323449952272017e-09 1.517871675822407119e-07 1.497109778939564076e-07 4.847204089304289191e-09 4.725076541164650323e-09
-3.318068467766660615e+04 4.672030966624688709e-09 8.199782366550559155e-08 4.270505436361617460e-09 1.523821084246354196e-07 1.499847405738449819e-07 4.849362180075850068e-09 4.708346858791103920e-09
-3.316942167790160602e+04 4.723424058436845883e-09 8.210718143393482345e-08 4.295186918592846108e-09 1.506042999651508869e-07 1.484860502673424377e-07 4.860083471478058413e-09 4.735483863368652615e-09
-3.315815867813662044e+04 4.700432901374305751e-09 8.191020010146061850e-08 4.281125983524167805e-09 1.504660911809688586e-07 1.478547935109034199e-07 4.859241522702265484e-09 4.705636961562457322e-09
-3.314689567837162758e+04 4.659444058124136022e-09 8.196710168958015441e-08 4.264150450261752353e-09 1.517802170205251630e-07 1.492885430131836088e-07 4.843561784255316345e-09 4.696986941702739655e-09
-3.313563267860663473e+04 4.742163133900891719e-09 8.195192685008042734e-08 4.323371846307550431e-09 1.518676987972055295e-07 1.493553519957461040e-07 4.903441924639636253e-09 4.755676699621755994e-09
-3.312436967884164187e+04 4.730343411401167976e-09 8.212515318223646680e-08 4.309389092968217712e-09 1.519632702247561913e-07 1.494836139107885244e-07 4.888939815197463291e-09 4.743082063312242309e-09
-3.311310667907664902e+04 4.674701456299485405e-09 8.212402039596805825e-08 4.270769373327997013e-09 1.513318018596833455e-07 1.489356813582590026e-07 4.845970276938226503e-09 4.705006516267785764e-09
-3.310184367931166344e+04 4.738042282269153838e-09 8.219385337590193012e-08 4.332566572379397733e-09 1.519110188380409269e-07 1.495659193311162977e-07 4.908140823874063902e-09 4.770182673419636478e-09
-3.309058067954667058e+04 4.682934097572284607e-09 8.204222712618922539e-08 4.278636491111327803e-09 1.521874935981517973e-07 1.497822465249122233e-07 4.857010114271931917e-09 4.715526711088849455e-09
-3.307931767978167773e+04 4.679223240875446040e-09 8.217750448011252562e-08 4.284360926021941285e-09 1.514593039124411959e-07 1.493846937322800292e-07 4.851055267986001136e-09 4.729003489236778794e-09
-3.306805468001669215e+04 4.703954884471889248e-09 8.201085425542255238e-08 4.304495309540192392e-09 1.533621659845357331e-07 1.515454235380120849e-07 4.870546031914903880e-09 4.763697564964093547e-09
-3.305679168025169929e+04 4.741687442137951031e-09 8.203938492608961688e-08 4.331831093751986639e-09 1.529180718903887118e-07 1.507807479141911596e-07 4.905142093208077611e-09 4.779404210783087539e-09
-3.304552868048670643e+04 4.691202459595756308e-09 8.222796036236281309e-08 4.293831482385236327e-09 1.510977198716796544e-07 1.495225321717320701e-07 4.845403000577779002e-09 4.752753473472775632e-09
-3.303426568072171358e+04 4.744815290899738898e-09 8.218189347261998930e-08 4.312793684200983367e-09 1.521836565088119280e-07 1.498897546656987130e-07 4.887960679628854681e-09 4.753017084723202551e-09
-3.302300268095672072e+04 4.737899886335178439e-09 8.224090098998866604e-08 4.314311914966086954e-09 1.536466330374191278e-07 1.509265492825253686e-07 4.906330017643767794e-09 4.746330164419625989e-09
-3.301173968119173514e+04 4.683675249625502908e-09 8.225682506754809204e-08 4.286310228330499145e-09 1.527299163457338664e-07 1.502483665501177641e-07 4.868650870363572848e-09 4.722675513675630123e-09
-3.300047668142674229e+04 4.737903177697795104e-09 8.243541134215065280e-08 4.336289025414022740e-09 1.523736206926441028e-07 1.498983561692236346e-07 4.917044967349175880e-09 4.771448420052882166e-09
-3.298921368166174943e+04 4.750918119580366177e-09 8.231368365904813929e-08 4.316808628763636717e-09 1.516311035680431836e-07 1.493395403424029424e-07 4.889979223326148604e-09 4.755183737713184984e-09
-3.297795068189675658e+04 4.712934917104507387e-09 8.215939300922520547e-08 4.297567456605584880e-09 1.512441760164185996e-07 1.485537396195470035e-07 4.880503817517096114e-09 4.722255558441977459e-09
-3.296668768213177100e+04 4.700980595684880626e-09 8.236013293985348448e-08 4.301987645026117094e-09 1.528434256891419766e-07 1.507879371909458132e-07 4.872872359194886616e-09 4.751963931722183138e-09
-3.295542468236677814e+04 4.709494873312298786e-09 8.252777338275526958e-08 4.284166996643865189e-09 1.525890376806409672e-07 1.500574964036331470e-07 4.867413290404360027e-09 4.718495465170771596e-09
-3.294416168260178529e+04 4.711589380321939098e-09 8.243659773992333434e-08 4.293459859805806918e-09 1.513204072810075495e-07 1.486279795429455011e-07 4.876736617309396217e-09 4.718351806675052345e-09
-3.293289868283679243e+04 4.733165984252138879e-09 8.219819101045088830e-08 4.301770286473795196e-09 1.528756839947959259e-07 1.501144678084165200e-07 4.892302964535930609e-09 4.729874461627243287e-09
-3.292163568307179958e+04 4.751745163937535849e-09 8.246093952155598788e-08 4.334541078531850426e-09 1.516980838555458893e-07 1.491503619753261140e-07 4.914975513997718380e-09 4.765119496588961954e-09
-3.291037268330681400e+04 4.723373094811814167e-09 8.259262159087797359e-08 4.316143034426425439e-09 1.525727101602646747e-07 1.505938874576608668e-07 4.883913236387674865e-09 4.767524776991412060e-09
-3.289910968354182114e+04 4.712678201635534336e-09 8.273112889929227537e-08 4.312513738458970939e-09 1.514241773791426940e-07 1.490770829003745412e-07 4.886530937924539043e-09 4.748453438177497458e-09
-3.288784668377682101e+04 4.699906284181340228e-09 8.265971189261153624e-08 4.289862941298518235e-09 1.530280573352315337e-07 1.504032689506777445e-07 4.877192910122066759e-09 4.722782289608916210e-09
-3.287658368401183543e+04 4.662231384905738846e-09 8.240963326757277166e-08 4.277183258654934380e-09 1.508812835192303038e-07 1.487640270474642719e-07 4.843065456540388998e-09 4.718536027675702322e-09
-3.286532068424684985e+04 4.751610958574738884e-09 8.273916315093354825e-08 4.349923827736918329e-09 1.524202541977142776e-07 1.498800667677405956e-07 4.932595052973822849e-09 4.783169659952042417e-09
-3.285405768448185700e+04 4.738898367570188198e-09 8.284986822221679250e-08 4.324561301950295642e-09 1.516663339731617845e-07 1.494400143316945201e-07 4.896026867862778309e-09 4.765060738711156314e-09
-3.284279468471686414e+04 4.728752778475409154e-09 8.262591536583949642e-08 4.312232344961884872e-09 1.534498455991834649e-07 1.508149409610203795e-07 4.901219582035265022e-09 4.746219747074646500e-09
-3.283153168495187128e+04 4.733526464050763677e-09 8.259461627219656822e-08 4.324869463855605727e-09 1.534377606909340165e-07 1.508457757881174158e-07 4.912582150827331025e-09 4.760117496221731295e-09
-3.282026868518687843e+04 4.745984356365531103e-09 8.257691283262926839e-08 4.331920505570998376e-09 1.524617735884365176e-07 1.505597997621957733e-07 4.897131881042491718e-09 4.785249987698379820e-09
-3.280900568542188557e+04 4.722092720296073889e-09 8.250174161863584008e-08 4.323404517829335440e-09 1.525318211631539426e-07 1.504692085403749744e-07 4.893328999160712139e-09 4.772002698239974408e-09
-3.279774268565689999e+04 4.742512614356050399e-09 8.267943186080003560e-08 4.329519962171287467e-09 1.525318466549076399e-07 1.506024700385770023e-07 4.895743927490427723e-09 4.782243176697200495e-09
-3.278647968589190714e+04 4.758049821673269901e-09 8.282811466919849467e-08 4.343870176799897313e-09 1.524391470322643683e-07 1.502100483183838379e-07 4.918004718351258754e-09 4.786897298591580716e-09
-3.277521668612691428e+04 4.686787928114426683e-09 8.274792310240626296e-08 4.287507896333898681e-09 1.540720964938519015e-07 1.519738722798580120e-07 4.863875944792686194e-09 4.740455625015028049e-09
-3.276395368636192507e+04 4.704230289160391255e-09 8.253564685574773012e-08 4.306897038704920262e-09 1.522345230941119810e-07 1.498867518912147623e-07 4.883744406910937358e-09 4.745643295974810492e-09
-3.275269068659693585e+04 4.753831239376034559e-09 8.276128841991357420e-08 4.326905158934033696e-09 1.520947217478549515e-07 1.494304869588558792e-07 4.911959152169505944e-09 4.755242544113031471e-09
-3.274142768683193935e+04 4.775815456815883827e-09 8.295619220825441900e-08 4.347653739240412542e-09 1.522983682707211166e-07 1.497224069741925899e-07 4.930894916252647365e-09 4.779381140932094622e-09
-3.273016468706694650e+04 4.758587979953736927e-09 8.252193826441073403e-08 4.350924165613408138e-09 1.534027789552026836e-07 1.509534883647721300e-07 4.934482686171598738e-09 4.790393654217176002e-09
-3.271890168730196456e+04 4.788471206197677291e-09 8.283740213613805190e-08 4.357503943868917359e-09 1.541587117818615521e-07 1.512279669950153653e-07 4.956979775055035541e-09 4.784577438534692357e-09
-3.270763868753697170e+04 4.766618225991830996e-09 8.289731025476760920e-08 4.336498133854582463e-09 1.552280743102936019e-07 1.532242726077249143e-07 4.914074954440710118e-09 4.796217808639656166e-09
-3.269637568777197885e+04 4.739556969922783170e-09 8.270925751719444856e-08 4.327309286748832737e-09 1.542956236514011619e-07 1.516725320247544658e-07 4.918841831421851951e-09 4.764547642072505869e-09
-3.268511268800698963e+04 4.723419088846657202e-09 8.292931552924595056e-08 4.321701244514153544e-09 1.510818929570126923e-07 1.493676315724008603e-07 4.876975135789738475e-09 4.776135179871927259e-09
-3.267384968824199677e+04 4.769054037727432516e-09 8.307999772012933539e-08 4.354413212467139475e-09 1.538241786036610837e-07 1.512072881223436368e-07 4.944049895009764609e-09 4.790115504016050187e-09
-3.266258668847700392e+04 4.736779348286777072e-09 8.334751566153717926e-08 4.325762438795961560e-09 1.541557134230508291e-07 1.520876851898305396e-07 4.901452779861520290e-09 4.779802746289598256e-09
-3.265132368871201106e+04 4.758563709843381146e-09 8.337255172073849582e-08 4.352320384613379586e-09 1.550549243941024307e-07 1.530465341272725610e-07 4.929385063360872043e-09 4.811232689786337521e-09
-3.264006068894701821e+04 4.715341803836549014e-09 8.282329558405609516e-08 4.305776467112694831e-09 1.529883444882055150e-07 1.506131547110832356e-07 4.886000094204555817e-09 4.746285540927296909e-09
-3.262879768918202535e+04 4.782494526823730064e-09 8.283134996096385938e-08 4.368926895830564661e-09 1.551038786751175963e-07 1.529471601662471278e-07 4.950199279420908871e-09 4.823341777072459418e-09
-3.261753468941704341e+04 4.784850732806140972e-09 8.316766500375560818e-08 4.350659055701503729e-09 1.540442203407810252e-07 1.510209564161537046e-07 4.952314793980867775e-09 4.774482400986949078e-09
-3.260627168965205419e+04 4.779464427608851262e-09 8.336147065350705368e-08 4.366797891556888501e-09 1.546396204102948038e-07 1.524491215626229009e-07 4.947412643300146814e-09 4.818558344551883097e-09
-3.259500868988705406e+04 4.780678822961930074e-09 8.347186035301494654e-08 4.372087151531051619e-09 1.535915023806223644e-07 1.514579673837664001e-07 4.947484176555512778e-09 4.821973294449453340e-09
-3.258374569012206121e+04 4.773935506445323060e-09 8.340247076393596341e-08 4.359668939611907881e-09 1.544611014982633642e-07 1.519812147267992391e-07 4.947696237538252581e-09 4.801821056269155326e-09
-3.257248269035707563e+04 4.726676421926411658e-09 8.313938057683681180e-08 4.325802958031066998e-09 1.531441246434976380e-07 1.509042137738078929e-07 4.902746725787299796e-09 4.770990671911478913e-09
-3.256121969059208277e+04 4.744094981206298330e-09 8.342099487816547887e-08 4.340034734989061420e-09 1.522824766648172803e-07 1.504006782586186616e-07 4.904031450721691632e-09 4.793348943841455747e-09
-3.254995669082708991e+04 4.794186349615203479e-09 8.346583037086503118e-08 4.393756544715639861e-09 1.529492515146292791e-07 1.507003996292014421e-07 4.970042005824010930e-09 4.837753548693507992e-09
-3.253869369106209706e+04 4.770897064615819471e-09 8.344862960356411220e-08 4.346179985126278441e-09 1.553626297010689381e-07 1.531186700077163678e-07 4.930853498843858825e-09 4.798834049304732062e-09
-3.252743069129711148e+04 4.802891347264828211e-09 8.352859860633035448e-08 4.385052991587296473e-09 1.558699820673178307e-07 1.530174420739914397e-07 4.988184895732661190e-09 4.820393519068331280e-09
-3.251616769153211862e+04 4.794554261003868982e-09 8.311602070372801657e-08 4.363360053311767851e-09 1.542653913717746728e-07 1.516476229384580450e-07 4.954513476772128126e-09 4.800535103559568423e-09
-3.250490469176712577e+04 4.769365876268438426e-09 8.310330303559556737e-08 4.351425865609635649e-09 1.541674400942163892e-07 1.517537354244487278e-07 4.936633451202898047e-09 4.794655452834009558e-09
-3.249364169200213291e+04 4.740674540853079522e-09 8.295344552005504338e-08 4.326134233019994494e-09 1.543040048438859728e-07 1.509356435919887835e-07 4.938342351397635851e-09 4.740185696341420910e-09
-3.248237869223714006e+04 4.812140276870278501e-09 8.314015286302382831e-08 4.377153643732581799e-09 1.555699512941310431e-07 1.528760715956083342e-07 4.974887119914355337e-09 4.816421360919180529e-09
-3.247111569247215448e+04 4.786867691338503427e-09 8.376881256797732754e-08 4.359211853497853218e-09 1.537810878349652857e-07 1.516879410598391447e-07 4.934183648054647741e-09 4.811053147259094459e-09
-3.245985269270716162e+04 4.759891491276565929e-09 8.331429197368325664e-08 4.352137881810465399e-09 1.514906480577631836e-07 1.499834046874695789e-07 4.902989487700668107e-09 4.814332364410051426e-09
-3.244858969294216149e+04 4.753260432023288985e-09 8.361154942801562118e-08 4.352323879671902984e-09 1.551937515014404375e-07 1.533221041893455413e-07 4.926073015370973567e-09 4.815980943223233127e-09
-3.243732669317717227e+04 4.762481549166409933e-09 8.337961217030799620e-08 4.334375680792627072e-09 1.546311164614329248e-07 1.518728042412017405e-07 4.930793438207279696e-09 4.768527092794561391e-09
-3.242606369341219033e+04 4.796276723489789571e-09 8.351979853459377159e-08 4.382503006777033516e-09 1.536457271712601495e-07 1.521155886950346300e-07 4.941352192989128955e-09 4.851320914810692475e-09
-3.241480069364719748e+04 4.793740126869008877e-09 8.354808850540226184e-08 4.373262147041527861e-09 1.527571392568024669e-07 1.505349217557616753e-07 4.948213939155142116e-09 4.817493880211164315e-09
-3.240353769388220462e+04 4.809464113994819926e-09 8.334256461199770297e-08 4.384441763556404098e-09 1.560814749351631573e-07 1.535998961515064992e-07 4.978041872495160294e-09 4.832061392677647076e-09
-3.239227469411721177e+04 4.812896551490331240e-09 8.366528167527368606e-08 4.398149882962829473e-09 1.545596771609923712e-07 1.522808029692851152e-07 4.980828949660604621e-09 4.846768798746136708e-09
-3.238101169435221891e+04 4.773622254290318448e-09 8.344179456402888412e-08 4.345500972912612038e-09 1.532108990791002633e-07 1.509128224845707795e-07 4.924212803222775862e-09 4.789044313922711122e-09
-3.236974869458722969e+04 4.766723678791531012e-09 8.351067677390020376e-08 4.362620457718363271e-09 1.537956318568498418e-07 1.519550997826377719e-07 4.930643067561853372e-09 4.822371238208227850e-09
-3.235848569482223684e+04 4.774992001518150724e-09 8.360891099786580705e-08 4.372362683127988792e-09 1.554768832971876859e-07 1.527001225578215976e-07 4.972077690080747620e-09 4.808743416494562436e-09
-3.234722269505725126e+04 4.801562733465623386e-09 8.354864772079879916e-08 4.403973580732888916e-09 1.546549887744381873e-07 1.532763223296089539e-07 4.962032023051054014e-09 4.880944454910717014e-09
-3.233595969529225840e+04 4.797450879996770691e-09 8.373374271265732875e-08 4.376020603889471623e-09 1.558134295802576058e-07 1.532776347415181856e-07 4.970220286678183359e-09 4.821059518227261194e-09
-3.232469669552726918e+04 4.783189863306894070e-09 8.375263220721174521e-08 4.372844064662327690e-09 1.533648949332861632e-07 1.507928513462318454e-07 4.959580010164477620e-09 4.808295392305430918e-09
-3.231343369576227633e+04 4.791391780883278351e-09 8.353616724761703056e-08 4.374930204284734744e-09 1.566619537186372497e-07 1.545143078047133862e-07 4.961329293999600873e-09 4.834995430835047579e-09
-3.230217069599727984e+04 4.789913878204552753e-09 8.379934947110865120e-08 4.354068445075036903e-09 1.554009835380343695e-07 1.526935665631940509e-07 4.951678757041698827e-09 4.792400039749110627e-09
-3.229090769623229062e+04 4.846268099792718744e-09 8.380986158590942456e-08 4.419123391386034114e-09 1.551102142415517201e-07 1.525936101553256837e-07 5.010224254017594939e-09 4.862163787315911634e-09
-3.227964469646730140e+04 4.805435123922901655e-09 8.403077409427593892e-08 4.384442158595903008e-09 1.556168795354899884e-07 1.537032904989054795e-07 4.960711315713414421e-09 4.848137577754968274e-09
-3.226838169670231218e+04 4.801105747251665188e-09 8.374455799171658475e-08 4.392750399858355120e-09 1.555008212952533679e-07 1.535358291665389273e-07 4.970013170780971555e-09 4.854418989260391057e-09
-3.225711869693731933e+04 4.748438116114286909e-09 8.402120804325475180e-08 4.345203152423408845e-09 1.560159674258635208e-07 1.534761368145603586e-07 4.940325853480835947e-09 4.790919102382482366e-09
-3.224585569717232647e+04 4.784414452042923317e-09 8.391603998980531790e-08 4.362454543014196444e-09 1.551634327987161794e-07 1.522678793741070650e-07 4.964405274675702565e-09 4.794089106399810433e-09
-3.223459269740733725e+04 4.827999880740749088e-09 8.419993576649098183e-08 4.405516867173002121e-09 1.539921974246519412e-07 1.519291562224874379e-07 4.980224047925475735e-09 4.858874402397416277e-09
-3.222332969764234804e+04 4.821086407830999133e-09 8.420678133520622863e-08 4.392474988983635664e-09 1.568188421532889343e-07 1.546397449951871738e-07 4.980222664398646493e-09 4.852043591664901361e-09
-3.221206669787735518e+04 4.811052625776853969e-09 8.398215127626372224e-08 4.394930869264463337e-09 1.564817834077537644e-07 1.541673023171527369e-07 4.985248989776634531e-09 4.849107699558083420e-09
-3.220080369811236233e+04 4.886266068374913514e-09 8.430766012613012812e-08 4.439348404342852367e-09 1.572031889115282348e-07 1.542168247894424962e-07 5.050606484317608825e-09 4.874944532162788448e-09
-3.218954069834736947e+04 4.815250755998995172e-09 8.414084413458494794e-08 4.392730249171281726e-09 1.569106127177891033e-07 1.542555570232366377e-07 4.993958966492609190e-09 4.837799945786962311e-09
-3.217827769858238389e+04 4.777142378311739012e-09 8.400891160951728833e-08 4.376863269930775745e-09 1.546060832529351932e-07 1.529887386819484197e-07 4.941454345999806952e-09 4.846325309770704032e-09
-3.216701469881738376e+04 4.852169351991059722e-09 8.394092343539335353e-08 4.436029000908051709e-09 1.566173344940586474e-07 1.539803084772431236e-07 5.035605233153918695e-09 4.880484834104361729e-09
-3.215575169905239454e+04 4.863629883599624055e-09 8.416715401393123492e-08 4.451374232235866847e-09 1.552133904633856132e-07 1.529913278811018482e-07 5.034556384659033214e-09 4.903838808961296243e-09
-3.214448869928740169e+04 4.801677706347807594e-09 8.404675687492927569e-08 4.383708967190583739e-09 1.566230527186139536e-07 1.542983485306311366e-07 4.974833477401573475e-09 4.838105089586269695e-09
-3.213322569952241611e+04 4.823332641868128584e-09 8.413366371266788513e-08 4.427045846898635445e-09 1.569441321377281476e-07 1.545166366064839642e-07 5.021993654711974668e-09 4.879175737256383506e-09
-3.212196269975742325e+04 4.793300073167983132e-09 8.407137754000504030e-08 4.372808349199579311e-09 1.562721846578204416e-07 1.538187502387189007e-07 4.966327809534524498e-09 4.822002673053216077e-09
-3.211069969999243040e+04 4.846145867000954808e-09 8.424290732127607856e-08 4.423669248229992365e-09 1.556330545080901049e-07 1.536550433026314839e-07 5.001641399126763356e-09 4.885290221056448546e-09
-3.209943670022743754e+04 4.847944843854612606e-09 8.442353423879280787e-08 4.414878472312074003e-09 1.560775155838464605e-07 1.532926760541474655e-07 5.016759117483642298e-09 4.852927923232574219e-09
-3.208817370046244832e+04 4.882271869577626475e-09 8.418529240326588410e-08 4.455245903390708282e-09 1.561062795305086343e-07 1.534889581362565906e-07 5.052446146775368187e-09 4.898482984595477025e-09
-3.207691070069745911e+04 4.851660169195732194e-09 8.444805440499486761e-08 4.444703097267174673e-09 1.542865050991241512e-07 1.524659064559919948e-07 5.013575668454478698e-09 4.906495674198493244e-09
-3.206564770093246989e+04 4.823120450349330705e-09 8.446846184339228428e-08 4.394307615958397640e-09 1.575608680242332038e-07 1.545384376979084037e-07 5.007966514165663356e-09 4.830171029456181187e-09
-3.205438470116747703e+04 4.856076325461523472e-09 8.430104931827269679e-08 4.431692451569041662e-09 1.557099705106223307e-07 1.531116273789640742e-07 5.027067027945972706e-09 4.874239535252213996e-09
-3.204312170140248418e+04 4.808868224791883853e-09 8.429026644825659323e-08 4.388927452347617652e-09 1.565103954315857000e-07 1.536707538515737361e-07 4.993905362392964219e-09 4.826861999112333288e-09
-3.203185870163749496e+04 4.813672865766474476e-09 8.450920732136109970e-08 4.397955516599933937e-09 1.560954998545623350e-07 1.535360567258703077e-07 4.993710039405036580e-09 4.843153835211471611e-09
-3.202059570187249847e+04 4.856660866855998167e-09 8.443199204479205056e-08 4.426274291193329775e-09 1.565371830250194436e-07 1.540018764997403912e-07 5.022795408054221897e-09 4.873652123921831979e-09
-3.200933270210750561e+04 4.859602747969743190e-09 8.444019842909225064e-08 4.419429356904864633e-09 1.569885135946896403e-07 1.536116030107639377e-07 5.040823069844189569e-09 4.842193438808311731e-09
-3.199806970234251276e+04 4.848476766666626818e-09 8.492850660185764639e-08 4.414946250444578543e-09 1.548852304644586192e-07 1.530871663248182288e-07 4.985376480091604503e-09 4.879613631205597654e-09
-3.198680670257753445e+04 4.864001077381891065e-09 8.435923225609183776e-08 4.430675851976764141e-09 1.572005124568947425e-07 1.545653241379952912e-07 5.032235637747710443e-09 4.877226614263030502e-09
-3.197554370281254160e+04 4.855180955654173299e-09 8.458991214205599170e-08 4.432725891416648902e-09 1.572471092747417309e-07 1.545963050919648136e-07 5.034869950197008769e-09 4.878941629722496755e-09
-3.196428070304754874e+04 4.930885271294493757e-09 8.488236266466508107e-08 4.485759880191526546e-09 1.565652441692045037e-07 1.540380695390616986e-07 5.081947047051075580e-09 4.933279992197925082e-09
-3.195301770328255589e+04 4.836886637447339817e-09 8.448117297047262284e-08 4.419494067341637286e-09 1.571136615668638572e-07 1.549363378284150407e-07 5.008119644085296483e-09 4.880037539300123554e-09
-3.194175470351756303e+04 4.793696053738803101e-09 8.439954476826427135e-08 4.398715678616165789e-09 1.561626084830280036e-07 1.540456125126024464e-07 4.982453733778531844e-09 4.857923806529250990e-09
-3.193049170375257017e+04 4.832292481744883687e-09 8.440739442123771271e-08 4.412260243990469466e-09 1.569939785967907304e-07 1.544708533213552509e-07 5.010077488960228922e-09 4.861641818771381622e-09
-3.191922870398757732e+04 4.886848037732170913e-09 8.502914076734998195e-08 4.464808234713604540e-09 1.566290589133465655e-07 1.543419730143003262e-07 5.054641382344756539e-09 4.920096710880206637e-09
-3.190796570422258810e+04 4.829940064402470938e-09 8.448825952181096298e-08 4.416168932047664154e-09 1.559582146832391502e-07 1.537992814991301783e-07 5.000296688979084310e-09 4.873308657402081940e-09
-3.189670270445759888e+04 4.917643535222445119e-09 8.477711250178104874e-08 4.491733542963516209e-09 1.570648986162736814e-07 1.538134072752250884e-07 5.109677362882801678e-09 4.918406856730757483e-09
-3.188543970469261330e+04 4.886280580176374246e-09 8.491810816664658666e-08 4.450917874619928206e-09 1.573848415743163251e-07 1.548221151002377749e-07 5.051041506829467034e-09 4.900292419847045482e-09
-3.187417670492761317e+04 4.821823588169969879e-09 8.488134245632649404e-08 4.404051299141671806e-09 1.576809099351653043e-07 1.553364641351030234e-07 4.999316084270616013e-09 4.861415059089552354e-09
-3.186291370516262032e+04 4.838883861271693798e-09 8.496133733863284737e-08 4.415942938650769801e-09 1.550381633488200235e-07 1.528292562621850467e-07 4.998273509722932204e-09 4.868336094304676774e-09
-3.185165070539762746e+04 4.820578230210524589e-09 8.476942258196491025e-08 4.394142327710649157e-09 1.593937722165654643e-07 1.562258666487980968e-07 5.018167293365895909e-09 4.831815223640495676e-09
-3.184038770563264188e+04 4.894221832756901748e-09 8.534350038310372358e-08 4.486211652062200216e-09 1.561360220032132093e-07 1.536688457378013433e-07 5.079250165875288219e-09 4.934120942343970501e-09
-3.182912470586765266e+04 4.854630898287909109e-09 8.477532356423314079e-08 4.434536095432670827e-09 1.558394047959481319e-07 1.535610493979201704e-07 5.021494716852587831e-09 4.887479891035177956e-09
-3.181786170610265981e+04 4.916511254845514839e-09 8.518910473649413129e-08 4.486880348929887016e-09 1.561162325684775741e-07 1.541207030333927540e-07 5.066790586931956892e-09 4.949403528369908356e-09
-3.180659870633767059e+04 4.828254534753387462e-09 8.480930223954672653e-08 4.413522975171442687e-09 1.578871232585653692e-07 1.554845422031707771e-07 5.011072895910555784e-09 4.869762768535283246e-09
-3.179533570657267774e+04 4.873676958356065149e-09 8.480851236380655879e-08 4.444143376824271320e-09 1.565112128103931267e-07 1.537646878684017392e-07 5.046345505518161844e-09 4.884802570972817338e-09
-3.178407270680768488e+04 4.940556744650588595e-09 8.504352224017037237e-08 4.491986309025387076e-09 1.589933444886837775e-07 1.559779937059215694e-07 5.110071967564783794e-09 4.932684900762623178e-09
-3.177280970704269203e+04 4.915704694044791909e-09 8.514394522668082351e-08 4.469662880462390714e-09 1.555649135678326823e-07 1.531618092469127517e-07 5.059006083511409616e-09 4.917655596471098612e-09
-3.176154670727769917e+04 4.882225721003909368e-09 8.497706973216051543e-08 4.459445382388728489e-09 1.565716419229189752e-07 1.545905790701466555e-07 5.040623616669951911e-09 4.924087575771532196e-09
-3.175028370751271723e+04 4.872606941406694878e-09 8.508666946711773600e-08 4.433339661941695285e-09 1.577524772651379672e-07 1.547789784178096805e-07 5.046161769790973218e-09 4.871257396137061150e-09
-3.173902070774772437e+04 4.845185216797764337e-09 8.510390734723919703e-08 4.438979320685416517e-09 1.585594094633030524e-07 1.565709544694301309e-07 5.027310967616248759e-09 4.910343958005565059e-09
-3.172775770798272424e+04 4.854824534965767989e-09 8.528510154983330075e-08 4.427483322297925527e-09 1.589482232558744291e-07 1.559961252930378702e-07 5.043874845512611528e-09 4.870219185694431927e-09
-3.171649470821773139e+04 4.869176259369208008e-09 8.486638391963838808e-08 4.450427336445903567e-09 1.579516797046785626e-07 1.558175751850631129e-07 5.040643807705405005e-09 4.915121160994444058e-09
-3.170523170845274581e+04 4.867813923363390046e-09 8.545412499839736956e-08 4.446882587502128801e-09 1.581241813895515527e-07 1.560570322273941368e-07 5.035856337444267766e-09 4.914261658109115472e-09
-3.169396870868775659e+04 4.914071085672522595e-09 8.547254685913263555e-08 4.485889980619028489e-09 1.584383074948345113e-07 1.564855566109018071e-07 5.072653079278235205e-09 4.957784350934558952e-09
-3.168270570892276737e+04 4.929546645303855334e-09 8.530495419026083221e-08 4.489529051111874272e-09 1.577545392934912987e-07 1.553822512782334010e-07 5.085520046200373202e-09 4.945985357770032126e-09
-3.167144270915777452e+04 4.837718826762045414e-09 8.494834120935044663e-08 4.412747632051084985e-09 1.595976728035555390e-07 1.572179464372044612e-07 5.015600522832515160e-09 4.875604879172531757e-09
-3.166017970939278166e+04 4.932115927387926569e-09 8.532601090680674125e-08 4.515665960832471853e-09 1.571192747359724028e-07 1.551316494116317673e-07 5.098722640245232707e-09 4.981810063454713256e-09
-3.164891670962778880e+04 4.966591051617051485e-09 8.544936692969207743e-08 4.518882038052196040e-09 1.560190874817918245e-07 1.541104167758610785e-07 5.095945644809438166e-09 4.983659221316182880e-09
-3.163765370986279595e+04 4.882739841948595723e-09 8.566473348763733497e-08 4.464579132580611559e-09 1.591926742551419377e-07 1.570134620808220437e-07 5.060301447608925703e-09 4.932098208188484019e-09
-3.162639071009781037e+04 4.868585325964582132e-09 8.555488922082076985e-08 4.459459594571315074e-09 1.559937961583939848e-07 1.536529850971285845e-07 5.048596054091045576e-09 4.910900855556273846e-09
-3.161512771033281751e+04 4.900932258598803282e-09 8.526935338490988065e-08 4.484890599474219181e-09 1.582187249542515955e-07 1.557568964440071565e-07 5.084985694725410145e-09 4.940177846705603007e-09
-3.160386471056783193e+04 4.880527439291158400e-09 8.575277481575388770e-08 4.470092332485639335e-09 1.564191193079125443e-07 1.542069674143398892e-07 5.057102644924644607e-09 4.926981511629478582e-09
-3.159260171080283908e+04 4.921049939643621042e-09 8.547256116240744650e-08 4.483503801297384450e-09 1.574750684002858877e-07 1.545087365026884506e-07 5.094986159926111944e-09 4.920520202014638856e-09
-3.158133871103784259e+04 5.008561668131081478e-09 8.543217680361950122e-08 4.561503610692348693e-09 1.586896772573837391e-07 1.562330433528248415e-07 5.162824142336652881e-09 5.018315079619513978e-09
-3.157007571127284973e+04 4.888806021797930671e-09 8.598769937492537853e-08 4.458013633430316174e-09 1.579113168692306088e-07 1.552223081189507335e-07 5.063432635850725079e-09 4.905247101203920124e-09
-3.155881271150785687e+04 4.922182542357349559e-09 8.558387826871894075e-08 4.489632536226894712e-09 1.581975018357472536e-07 1.560447344130427854e-07 5.081084990076961807e-09 4.954449398544177221e-09
-3.154754971174286766e+04 4.908585277511556962e-09 8.536748510695004445e-08 4.468395879138047037e-09 1.583490149994542846e-07 1.551768497703482176e-07 5.088664408425800520e-09 4.902072022621886379e-09
-3.153628671197787844e+04 4.890179347387858298e-09 8.583293534208660473e-08 4.467609856058096681e-09 1.595568077008343909e-07 1.572373215483543270e-07 5.068453789938996604e-09 4.932018043214388343e-09
-3.152502371221288922e+04 4.873116083322519960e-09 8.565581592513032477e-08 4.447279391629168554e-09 1.589814671265971598e-07 1.570715145344589457e-07 5.034874826322325440e-09 4.922517062314727849e-09
-3.151376071244789637e+04 4.919971344364570208e-09 8.582256287869902215e-08 4.496824704168065537e-09 1.613985778878053570e-07 1.588180136245472307e-07 5.111170877646480525e-09 4.959371468298942507e-09
-3.150249771268290351e+04 4.912138014270106069e-09 8.580892396747449057e-08 4.474845893183072271e-09 1.582688288659657325e-07 1.557660962509958709e-07 5.076284574403746274e-09 4.929064544387770353e-09
-3.149123471291791429e+04 4.878532173078657522e-09 8.593324068018666346e-08 4.449540933565900894e-09 1.594035674550493465e-07 1.567384820819369233e-07 5.059480293067546606e-09 4.902721596963075756e-09
-3.147997171315292144e+04 4.876495534538168859e-09 8.589229193332987745e-08 4.462468640355148691e-09 1.597069715670250731e-07 1.575888779071307021e-07 5.058287005274492556e-09 4.933678783385479238e-09
-3.146870871338792858e+04 4.930362540867167418e-09 8.575280264808391000e-08 4.478040981660534266e-09 1.612616918899893190e-07 1.590733728911283548e-07 5.081129597353160268e-09 4.952386530428705116e-09
-3.145744571362294300e+04 4.987652374448083764e-09 8.609890386071691118e-08 4.544087856225592805e-09 1.581455785846449273e-07 1.559645337705831753e-07 5.135951605923647085e-09 5.007660865572007057e-09
-3.144618271385795379e+04 4.960318840352006184e-09 8.593551608693285809e-08 4.521348428280280071e-09 1.576499960453213160e-07 1.556549857058499969e-07 5.106428951956863441e-09 4.989074265163268386e-09
-3.143491971409295729e+04 4.912262977376282556e-09 8.581588824784406017e-08 4.495693141089143895e-09 1.585272055689034883e-07 1.559558264416698731e-07 5.099854903288644536e-09 4.948603731469000723e-09
-3.142365671432796444e+04 4.949685097407535088e-09 8.587020885618270379e-08 4.538149919923657169e-09 1.601928493668642552e-07 1.580636552466240958e-07 5.135681571715360373e-09 5.010447384459243532e-09
-3.141239371456297158e+04 4.911207121160534847e-09 8.606005214995377080e-08 4.476902359092579028e-09 1.600094215048854022e-07 1.578698870836017653e-07 5.074303748035428363e-09 4.948447181391041987e-09
-3.140113071479798236e+04 4.922556085220062966e-09 8.619720311975565821e-08 4.514457172729306986e-09 1.589409622309027313e-07 1.575672525863241586e-07 5.086833629219984956e-09 5.006024539231444993e-09
-3.138986771503298951e+04 4.920943733167963232e-09 8.595634495048860781e-08 4.504962328589689689e-09 1.598410119946429126e-07 1.571963437990647042e-07 5.115660170045212684e-09 4.960106131748630527e-09
-3.137860471526799665e+04 4.996375432207821754e-09 8.625845913813523280e-08 4.559178255403174603e-09 1.600702273986856560e-07 1.570872859321422195e-07 5.179837087433978450e-09 5.004391793368727616e-09
-3.136734171550300744e+04 4.957600954980134159e-09 8.582965997342825129e-08 4.513146693341479021e-09 1.599261246738518983e-07 1.574444624678502561e-07 5.119617257816469771e-09 4.973604112579161326e-09
-3.135607871573802186e+04 4.919064586229438775e-09 8.624085129798134681e-08 4.483432538444289409e-09 1.606995334983251825e-07 1.583751255837974913e-07 5.088320818865047810e-09 4.951586258823858095e-09
-3.134481571597302900e+04 4.943543168802069519e-09 8.592831320907151191e-08 4.517817178304325516e-09 1.568691611483891891e-07 1.545298020933467542e-07 5.109730958553606901e-09 4.972142589003215014e-09
-3.133355271620803614e+04 4.921236165803744553e-09 8.624221339412234321e-08 4.480006283285769113e-09 1.614001833378383546e-07 1.587327391578198427e-07 5.096809803553680242e-09 4.939919171546743644e-09
-3.132228971644304329e+04 4.963343433751766304e-09 8.653278663030134587e-08 4.544689000474547355e-09 1.599132856927440551e-07 1.580829524320745617e-07 5.132969295887174958e-09 5.025296455640426840e-09
-3.131102671667805407e+04 4.895823620812868063e-09 8.671688520417779613e-08 4.461667503369278264e-09 1.586506637674688702e-07 1.556167295381210168e-07 5.079172417675186114e-09 4.900719737567372339e-09
-3.129976371691305758e+04 4.913287894749671085e-09 8.605538070632302740e-08 4.491286972906287143e-09 1.594437905534421303e-07 1.572974749681348701e-07 5.086855357598274018e-09 4.960630643405672587e-09
-3.128850071714806836e+04 4.903326400018815829e-09 8.653588653470668532e-08 4.491541757413216763e-09 1.595846452118431174e-07 1.566375514361872282e-07 5.109782958729530879e-09 4.936406326871039102e-09
-3.127723771738307551e+04 4.980650872367577969e-09 8.611485909248342989e-08 4.536556552162973525e-09 1.603247043559909934e-07 1.576368598478199091e-07 5.150016496620390743e-09 4.991911209604600837e-09
-3.126597471761808265e+04 5.010405809204961990e-09 8.642852115861946147e-08 4.561426932802411203e-09 1.588958357814814968e-07 1.561943733203818267e-07 5.170227190316214538e-09 5.011334420359703362e-09
-3.125471171785310071e+04 4.984474974049895166e-09 8.619872448402618582e-08 4.540314059108068828e-09 1.582022787895617936e-07 1.549659339819824296e-07 5.161605943354911009e-09 4.971227616886914608e-09
-3.124344871808810785e+04 4.975966673169210153e-09 8.683763001340055848e-08 4.565409717662644273e-09 1.589244928121156408e-07 1.572877881793429714e-07 5.144820316894569802e-09 5.048566425369462462e-09
-3.123218571832311500e+04 4.984946512658346524e-09 8.686035055189547112e-08 4.532645326803643147e-09 1.605257447036437577e-07 1.576216327617065758e-07 5.152804664072530592e-09 4.981970835065238504e-09
-3.122092271855812578e+04 4.991821812069449796e-09 8.651903207228287240e-08 4.560902397323075390e-09 1.612627745271684846e-07 1.584750691461377806e-07 5.180292111822715844e-09 5.016308867068368254e-09
-3.120965971879313292e+04 4.932392068424732629e-09 8.639218636230920782e-08 4.515962772566369954e-09 1.607496726187006660e-07 1.587619162917180036e-07 5.111595692200300470e-09 4.994652985820304130e-09
-3.119839671902814007e+04 4.964608668835725041e-09 8.663366169583071830e-08 4.536551190564481017e-09 1.601891214672736876e-07 1.573295791185424212e-07 5.154297679966763346e-09 4.986088758205506885e-09
-3.118713371926314721e+04 5.003456443788141723e-09 8.673141298319703702e-08 4.578388206452184338e-09 1.609007187952602574e-07 1.582956481609649768e-07 5.191410874329701464e-09 5.038166126999720494e-09
-3.117587071949815436e+04 4.965066893371396374e-09 8.633941933782089399e-08 4.513488463778783196e-09 1.608274399748684227e-07 1.572945479656101263e-07 5.152168897533483552e-09 4.944341141751872606e-09
-3.116460771973317242e+04 4.971574333865811307e-09 8.644021898108120027e-08 4.540585159926781157e-09 1.602661223465425727e-07 1.578169599993207624e-07 5.147221144070033065e-09 5.003161259000468187e-09
-3.115334471996817229e+04 4.971000541320182558e-09 8.663466847449766082e-08 4.538764138696640859e-09 1.611472935906099594e-07 1.590533200888384146e-07 5.138619439260380769e-09 5.015456323377967511e-09
-3.114208172020317943e+04 5.013959433836348772e-09 8.642291541317560596e-08 4.586357254075026936e-09 1.592177244031198621e-07 1.566470777502361143e-07 5.192570879579248564e-09 5.041361897363397198e-09
-3.113081872043819021e+04 5.036295243752451457e-09 8.699286136811952844e-08 4.588223470529110269e-09 1.592775625913381896e-07 1.562781510455514831e-07 5.206505764356227765e-09 5.030076032989144489e-09
-3.111955572067319736e+04 4.962825228663546167e-09 8.687172963299839699e-08 4.532158352054631941e-09 1.619489089043553464e-07 1.595894512036816275e-07 5.142166590673946382e-09 5.003374032895632406e-09
-3.110829272090821178e+04 4.971001301797524578e-09 8.656719017415112328e-08 4.562392655066586321e-09 1.609370642438580072e-07 1.586166217334940290e-07 5.167713793407087731e-09 5.031214527071142624e-09
-3.109702972114321892e+04 4.937324333792791152e-09 8.694927007146229697e-08 4.508530426342469128e-09 1.604955587363971248e-07 1.579748069231795361e-07 5.118055070322710211e-09 4.969783653612553025e-09
-3.108576672137822970e+04 5.020113331313511211e-09 8.715759317782224356e-08 4.587599954275480013e-09 1.604525773346360508e-07 1.581023155330561769e-07 5.191978137219645040e-09 5.053735048071217510e-09
-3.107450372161323685e+04 4.995332568492350866e-09 8.721718322572092130e-08 4.558957852466963895e-09 1.635845969544173315e-07 1.622034449640469582e-07 5.147447669305291334e-09 5.066219221008959907e-09
-3.106324072184824763e+04 5.069591651656529032e-09 8.725952086589715949e-08 4.616781999013009822e-09 1.618430856935429202e-07 1.594207673466806695e-07 5.227877627303750131e-09 5.085376602907332874e-09
-3.105197772208325478e+04 4.978985577438358278e-09 8.693052897816047117e-08 4.537952292281136340e-09 1.602843402331585742e-07 1.575727863896478038e-07 5.151925410098442390e-09 4.992424100794753971e-09
-3.104071472231826192e+04 5.009972083006299821e-09 8.672216691508565930e-08 4.557216717721314255e-09 1.639702632199975708e-07 1.606178498445787727e-07 5.201620450888036924e-09 5.004421103280310359e-09
-3.102945172255326906e+04 5.002655114458791467e-09 8.685979653436121620e-08 4.554457127011144407e-09 1.609091997063592596e-07 1.583675876196257401e-07 5.165824607054581804e-09 5.016328971111420910e-09
-3.101818872278828348e+04 4.992814417612721691e-09 8.697614313410510172e-08 4.549349054903293735e-09 1.606431282730990450e-07 1.575442063581584624e-07 5.175249883424041120e-09 4.992957778925790716e-09
-3.100692572302328335e+04 5.025543620547262273e-09 8.723859102779965095e-08 4.609601861183611806e-09 1.609410097256444086e-07 1.586404126565705038e-07 5.214223362876228883e-09 5.078903320590410720e-09
-3.099566272325829050e+04 5.011277669076256648e-09 8.709059853782407909e-08 4.567036610276513631e-09 1.589291473618565353e-07 1.565195617492763954e-07 5.167860441048925271e-09 5.026128241103022507e-09
-3.098439972349330856e+04 4.997962411917434189e-09 8.700952854471855504e-08 4.571841294505440584e-09 1.602913943617324237e-07 1.581121541090425576e-07 5.170983483134004179e-09 5.042795833745859107e-09
-3.097313672372831570e+04 4.953306794567412687e-09 8.759803593476764968e-08 4.552363314973472903e-09 1.612034321378945514e-07 1.596770522054715693e-07 5.136659105576693332e-09 5.046873182539183987e-09
-3.096187372396332648e+04 4.990062760015574491e-09 8.744463415464634781e-08 4.551782163299602658e-09 1.614845588408019656e-07 1.590203388134527619e-07 5.163010576863514791e-09 5.018067043017178372e-09
-3.095061072419833363e+04 5.043049018834429363e-09 8.759330047313635049e-08 4.590532917095067470e-09 1.615632365982379943e-07 1.592059088066775846e-07 5.198948190030830804e-09 5.060279062815465318e-09
-3.093934772443334077e+04 5.013671505052807728e-09 8.741981386211321205e-08 4.566376186261583163e-09 1.627173724721471629e-07 1.596603690634389331e-07 5.198245161883222933e-09 5.018404098815417417e-09
-3.092808472466834792e+04 5.032603079401520601e-09 8.700158713294749668e-08 4.607387704927258318e-09 1.626297469941617227e-07 1.607652770466291600e-07 5.205784552927804528e-09 5.096119001870428729e-09
-3.091682172490335506e+04 5.007966376442685404e-09 8.748036573024588451e-08 4.567060563643972712e-09 1.605885603957792431e-07 1.577777629795663482e-07 5.184741904508630039e-09 5.019390281523345721e-09
-3.090555872513836948e+04 4.964406289451418408e-09 8.734418980176226736e-08 4.541219614412205664e-09 1.613654782802000106e-07 1.592339637263437553e-07 5.142870132349899771e-09 5.017477975112895370e-09
-3.089429572537337663e+04 5.012391367980143230e-09 8.735028760765579184e-08 4.577547011632034685e-09 1.634372182708422587e-07 1.613114005608383842e-07 5.186081183832679979e-09 5.061030055030647231e-09
-3.088303272560838741e+04 5.043721100154836599e-09 8.748813913498803788e-08 4.609336729372639174e-09 1.616430605497659332e-07 1.590542253232818620e-07 5.224371160594855378e-09 5.072084928912072996e-09
-3.087176972584339819e+04 5.035616567503936439e-09 8.760287411898785312e-08 4.618633200218223884e-09 1.611865705699089409e-07 1.589620387001518985e-07 5.221964203545005478e-09 5.091116878689320998e-09
-3.086050672607840170e+04 4.999409242563433268e-09 8.768861241004540124e-08 4.545438759290476967e-09 1.618739187678586116e-07 1.586412332576841472e-07 5.179321387721959944e-09 4.989156248282334859e-09
-3.084924372631340884e+04 5.117030541439742169e-09 8.755846861641536229e-08 4.655101586612098615e-09 1.623741884471861896e-07 1.602238476768038294e-07 5.260366584887932009e-09 5.133877604421359492e-09
-3.083798072654841599e+04 5.013027755131436140e-09 8.731044314057272557e-08 4.567510881535685488e-09 1.617625606786148281e-07 1.593394896092710061e-07 5.178513910087537198e-09 5.035978415362944401e-09
-3.082671772678342677e+04 5.076757637085460943e-09 8.761498092973459820e-08 4.626464588265278739e-09 1.618461489661604415e-07 1.597465616398681205e-07 5.228592712643652601e-09 5.105093333992011215e-09
-3.081545472701844119e+04 5.046725788438437755e-09 8.773147583976178724e-08 4.595350689251164383e-09 1.624515924668570916e-07 1.592199634944136512e-07 5.231022562674577901e-09 5.040919606918921087e-09
-3.080419172725344833e+04 5.019145324787726989e-09 8.785318421784809105e-08 4.574513892368212629e-09 1.603791443794372522e-07 1.576161353844996082e-07 5.190120253328811296e-09 5.027582576157751058e-09
-3.079292872748845548e+04 5.012612133035064529e-09 8.773384566674395995e-08 4.586387518254764335e-09 1.614321752400118269e-07 1.594680428021451533e-07 5.183468848614827888e-09 5.067946934399352884e-09
-3.078166572772345899e+04 4.994032561067313832e-09 8.758550845179975367e-08 4.563280699216426074e-09 1.625914564403159060e-07 1.594974159931549306e-07 5.195735455811926377e-09 5.013738973221226035e-09
-3.077040272795846977e+04 5.009316957844310588e-09 8.741278118628912370e-08 4.589085228453033257e-09 1.635870478462217075e-07 1.615771429974320682e-07 5.194892105380075229e-09 5.076656555293194355e-09
-3.075913972819347691e+04 5.099588819690315451e-09 8.796930954038879029e-08 4.628012896816142242e-09 1.627248941269003410e-07 1.602227016888807973e-07 5.244334695770540818e-09 5.097128641480113041e-09
-3.074787672842849133e+04 5.138628542437327149e-09 8.783655446942234180e-08 4.685620265307740179e-09 1.634110293661335708e-07 1.606782959838591979e-07 5.310485310184553844e-09 5.149744392506758807e-09
-3.073661372866349848e+04 5.003318986885590852e-09 8.754269370347322727e-08 4.574863453177816902e-09 1.625015796374188317e-07 1.599580616689409266e-07 5.191736120164382487e-09 5.042100961705931311e-09
-3.072535072889851290e+04 5.122131608638366319e-09 8.764461187203031234e-08 4.675770956322091551e-09 1.619734851342382344e-07 1.596175062678200670e-07 5.285269178850952613e-09 5.146687792289096218e-09
-3.071408772913351640e+04 5.073481307534063321e-09 8.757677524800367168e-08 4.611456807026835539e-09 1.634599592199042249e-07 1.606321685201628594e-07 5.239389602356110564e-09 5.073043168935431318e-09
-3.070282472936852355e+04 5.014473561790273298e-09 8.780575000502561054e-08 4.595855600580058474e-09 1.621170737932127337e-07 1.600820143743089034e-07 5.197248574452789810e-09 5.077535364652353106e-09
-3.069156172960353069e+04 5.075151122860040475e-09 8.787289170933081138e-08 4.674363111354578538e-09 1.628113260720470402e-07 1.611085542595884539e-07 5.268693384044657693e-09 5.168522685131124797e-09
-3.068029872983854511e+04 5.063661171302455336e-09 8.811067998326362610e-08 4.618307544853699121e-09 1.627758917789393891e-07 1.603345644549089633e-07 5.233137534746362296e-09 5.089541944108156263e-09
-3.066903573007355226e+04 5.070446491834750580e-09 8.797206782875303001e-08 4.648756244686544151e-09 1.632467129844969913e-07 1.619262885981179453e-07 5.234088544854637998e-09 5.156414920666360549e-09
-3.065777273030855940e+04 5.008137684591150640e-09 8.830564004541277262e-08 4.571490849188164582e-09 1.633016790754040003e-07 1.608945548825309955e-07 5.187355085221556696e-09 5.045775428260320092e-09
-3.064650973054356655e+04 5.049559240193053211e-09 8.797953478589121203e-08 4.612403622052176692e-09 1.650724744591307246e-07 1.623134520513149012e-07 5.244011203842550013e-09 5.081697998985985056e-09
-3.063524673077857005e+04 5.083746167614830541e-09 8.803615860889175078e-08 4.638959631817403571e-09 1.636165181761725038e-07 1.612972388343581925e-07 5.253260473916843239e-09 5.116823815537224291e-09
-3.062398373101358811e+04 5.081513775064258415e-09 8.883563833022147154e-08 4.620245012393479720e-09 1.639902930128357839e-07 1.613208815677833742e-07 5.245587769379130713e-09 5.088569750030739127e-09
-3.061272073124859526e+04 5.160473896041855640e-09 8.818634337802474922e-08 4.692485555954894761e-09 1.641530048485567749e-07 1.613673968425674413e-07 5.321364155313658117e-09 5.157501769256183736e-09
-3.060145773148360604e+04 4.997574730061436274e-09 8.801336962275352253e-08 4.564530926001990800e-09 1.624975510238088151e-07 1.599273360555117083e-07 5.182155487415810622e-09 5.030971617243662381e-09
-3.059019473171861318e+04 5.038624857588718735e-09 8.836419860218788291e-08 4.626107888994008760e-09 1.641059910832955468e-07 1.624037199993496570e-07 5.225066962966734690e-09 5.124929088616597793e-09
-3.057893173195362397e+04 5.054621847074538281e-09 8.821202982941935572e-08 4.588075043374214860e-09 1.636083212992191182e-07 1.608816267487276707e-07 5.213800036656086494e-09 5.053401910353642430e-09
-3.056766873218862747e+04 5.100120171410975836e-09 8.799319965435903087e-08 4.652720545033493251e-09 1.647823308957453674e-07 1.621296762570795015e-07 5.280234065774980436e-09 5.124192381572062252e-09
-3.055640573242363462e+04 5.082024312661419460e-09 8.832481437110464777e-08 4.634839706426955132e-09 1.633074301140555201e-07 1.608966783289875550e-07 5.250612707788692901e-09 5.108805050807691756e-09
-3.054514273265864176e+04 5.090512866475957263e-09 8.868829846135069790e-08 4.628919971852439805e-09 1.638518206649270171e-07 1.608228281696952374e-07 5.263709161646680641e-09 5.085534979192316210e-09
-3.053387973289365982e+04 5.048872449316084706e-09 8.798058248419917583e-08 4.594320354315852090e-09 1.625141666405896985e-07 1.598186234249209259e-07 5.215371396269825703e-09 5.056809115005444008e-09
-3.052261673312867060e+04 5.091354136599145798e-09 8.833634870575443877e-08 4.634639010602237497e-09 1.639072898615493741e-07 1.617613176368017787e-07 5.245161481783324976e-09 5.118920947917350124e-09
-3.051135373336367775e+04 5.166067780426070976e-09 8.871944990610498800e-08 4.709906003487778401e-09 1.619057899357302633e-07 1.593850676827340978e-07 5.323616248269660902e-09 5.175334964152100835e-09
-3.050009073359868489e+04 5.033578357429327008e-09 8.852951515776486296e-08 4.596983815063936220e-09 1.636889492419194169e-07 1.604659439595727960e-07 5.236696482070375538e-09 5.047101466542559789e-09
-3.048882773383368476e+04 5.134115312655876814e-09 8.901487114344391979e-08 4.692323370563966886e-09 1.644154698162779891e-07 1.627245172147638980e-07 5.291801391966535109e-09 5.192337393866191349e-09
-3.047756473406869918e+04 5.075972364978266954e-09 8.893108428463932497e-08 4.622965523992102377e-09 1.627768453109109831e-07 1.597226179689844834e-07 5.254755466326002079e-09 5.075101250209078136e-09
-3.046630173430370633e+04 5.039636519471482448e-09 8.860226014327628978e-08 4.628067897267203992e-09 1.670990442346966372e-07 1.642892471641377986e-07 5.268021553488012866e-09 5.102758277954146243e-09
-3.045503873453871347e+04 5.071529920319984291e-09 8.853668079592988571e-08 4.663856029397869132e-09 1.644589399252271586e-07 1.629794778868105703e-07 5.257738195974629699e-09 5.170709692634352587e-09
-3.044377573477372789e+04 5.152491624735905591e-09 8.849224761977131277e-08 4.688894002076024773e-09 1.640449899050490899e-07 1.616575484400532093e-07 5.306394241882530500e-09 5.165950192639514879e-09
-3.043251273500873504e+04 5.159573644284005907e-09 8.880624184478589655e-08 4.702780430082454832e-09 1.620873213965195092e-07 1.599057957023741460e-07 5.307751706889207359e-09 5.179423606457584593e-09
-3.042124973524374218e+04 5.091149451081188311e-09 8.893297389632963050e-08 4.644600960822651389e-09 1.650852011040727811e-07 1.631751902733713916e-07 5.252620265306243196e-09 5.140280376601459377e-09
-3.040998673547874932e+04 5.124286191825980190e-09 8.863182953723270903e-08 4.676977096105410772e-09 1.668788479127293744e-07 1.641835562251917959e-07 5.312843079827561895e-09 5.154287414005291900e-09
-3.039872373571375647e+04 5.050802599251550410e-09 8.896014795449525070e-08 4.604746204632797772e-09 1.627079779458609394e-07 1.600446363608824416e-07 5.225543049935909085e-09 5.068874688936815348e-09
-3.038746073594877089e+04 5.052498379084822980e-09 8.853496267536529548e-08 4.616173704991800630e-09 1.659530899392107344e-07 1.633773822851650010e-07 5.245735197602481765e-09 5.094221417234512629e-09
-3.037619773618377803e+04 5.163453943502374288e-09 8.906986339347000031e-08 4.710688730717985661e-09 1.661270969930696000e-07 1.639904652671849171e-07 5.328373486066993497e-09 5.202681113415555567e-09
-3.036493473641879245e+04 5.081570629331666576e-09 8.869564794250396856e-08 4.633334998396871143e-09 1.627154840130326808e-07 1.595281312808325259e-07 5.268569206077518357e-09 5.081068709047721920e-09
-3.035367173665379960e+04 5.121140268180728452e-09 8.878692208394451980e-08 4.686666586133437509e-09 1.627722393889544490e-07 1.605746356545027749e-07 5.294506980459711353e-09 5.165233722801065977e-09
-3.034240873688880311e+04 5.151018896984679675e-09 8.840366464071258334e-08 4.672527757892711629e-09 1.661481949417719435e-07 1.630815866262169747e-07 5.316152998026666573e-09 5.135765315145350372e-09
-3.033114573712381389e+04 5.113672008331215891e-09 8.892099598885143640e-08 4.670330022783251445e-09 1.649495916087069430e-07 1.621396274259533261e-07 5.302704305651078355e-09 5.137429957604356256e-09
-3.031988273735882103e+04 5.081556727261844494e-09 8.899379030747276323e-08 4.627977401464236632e-09 1.652573536353474680e-07 1.620587882554509300e-07 5.272330462558566531e-09 5.084182578818922601e-09
-3.030861973759382818e+04 5.159779329375368473e-09 8.908151009309445228e-08 4.697045428332657560e-09 1.664177859564965396e-07 1.640309221823296154e-07 5.322715747849595404e-09 5.182289291464287777e-09
-3.029735673782883532e+04 5.191458530972618865e-09 8.944304207071702955e-08 4.727339276953075283e-09 1.649966084560747120e-07 1.626970220518867152e-07 5.345558286127141538e-09 5.210291736590834355e-09
-3.028609373806384610e+04 5.114096172291887572e-09 8.896866521800376465e-08 4.655198804787767545e-09 1.652977834593382473e-07 1.633106410788995246e-07 5.266071266403791616e-09 5.149165201301812747e-09
-3.027483073829885325e+04 5.129038222604153407e-09 8.913141516031053007e-08 4.714080770782669029e-09 1.639766970326216468e-07 1.619164652566750157e-07 5.322194073199293835e-09 5.201000189749991224e-09
-3.026356773853386767e+04 5.040202126403177370e-09 8.897182302429619120e-08 4.605229936028077605e-09 1.659217871154578070e-07 1.640227502388827518e-07 5.215996119003580988e-09 5.104270510453715795e-09
-3.025230473876887481e+04 5.156620521806418285e-09 8.964653714415391343e-08 4.727415785465620316e-09 1.644910238135321501e-07 1.618669719427365565e-07 5.352873314947366421e-09 5.198509281211399565e-09
-3.024104173900388560e+04 5.159300569250565695e-09 8.953023529721815741e-08 4.701861962436751020e-09 1.653808801019776369e-07 1.623451314827758657e-07 5.341876495693085911e-09 5.163308896084871949e-09
-3.022977873923889274e+04 5.144630713630275168e-09 8.940218043749620970e-08 4.697667726584921554e-09 1.657007653058525896e-07 1.632715634241582971e-07 5.322021348254370776e-09 5.179118154938299719e-09
-3.021851573947389988e+04 5.156664886599278029e-09 8.891109120432237984e-08 4.719296877867743227e-09 1.659134684824169363e-07 1.629845431879347568e-07 5.358146840918324890e-09 5.185839580952255846e-09
-3.020725273970891067e+04 5.199184117489739672e-09 8.943993879274925159e-08 4.725389815950674602e-09 1.639637072850164431e-07 1.605213423359382250e-07 5.371684142976989565e-09 5.169180414480059928e-09
-3.019598973994391417e+04 5.149549565921534512e-09 8.918802744174705421e-08 4.698630870172523287e-09 1.662460485696093619e-07 1.641372374765232350e-07 5.315992482156109802e-09 5.191949073923421289e-09
-3.018472674017892496e+04 5.116654708474744503e-09 8.928467124294187996e-08 4.679738921538782132e-09 1.648623728050419344e-07 1.624695093779739645e-07 5.300248657104682568e-09 5.159483588571012942e-09
-3.017346374041393574e+04 5.207051170580787667e-09 8.925130961354670615e-08 4.759541531285733849e-09 1.668206201298189760e-07 1.643749070905813540e-07 5.388004624590007341e-09 5.244147610916392284e-09
-3.016220074064894288e+04 5.178428160648445853e-09 8.979357983245014815e-08 4.725651221739070898e-09 1.676630233350511495e-07 1.647987580452244269e-07 5.368736566992904860e-09 5.200248711362425147e-09
-3.015093774088395367e+04 5.099664937987708035e-09 8.941054660070586641e-08 4.665460255312384071e-09 1.655634870639329662e-07 1.637099718317444018e-07 5.273505278919532119e-09 5.164480519868775009e-09
-3.013967474111896445e+04 5.156701978911688310e-09 8.955541800382300822e-08 4.709938452100642427e-09 1.671155702982618216e-07 1.648514367848834317e-07 5.334565936431500055e-09 5.201391601145409049e-09
-3.012841174135397159e+04 5.118824604687546224e-09 8.923629483595281685e-08 4.667404609706409088e-09 1.635961025598590566e-07 1.609420251114843829e-07 5.290802746810502419e-09 5.134674861196250973e-09
-3.011714874158897874e+04 5.207092936146324265e-09 8.933951335368755214e-08 4.744113013324387221e-09 1.676885055188893044e-07 1.647244020672517051e-07 5.389990621232246602e-09 5.215622850366856986e-09
-3.010588574182398588e+04 5.223014177079144760e-09 8.992851453222279748e-08 4.738990923126197142e-09 1.683217323347293657e-07 1.644312036067123032e-07 5.412720500953609847e-09 5.183864438021682850e-09
-3.009462274205900030e+04 5.160449257510064256e-09 8.960595737869783420e-08 4.703544146145703704e-09 1.650594579280098919e-07 1.622786787577126778e-07 5.335400717485205815e-09 5.171800652164325587e-09
-3.008335974229400745e+04 5.117551644478524001e-09 8.997381342484437526e-08 4.670766803187348797e-09 1.660989920121499015e-07 1.633542226086078165e-07 5.305317323418612662e-09 5.143875466527928516e-09
-3.007209674252901459e+04 5.161876781754077116e-09 8.993667257870398180e-08 4.713171810043404409e-09 1.670821397776423024e-07 1.639008908809911113e-07 5.363067196758274740e-09 5.175930705702817802e-09
-3.006083374276402537e+04 5.150255087520142513e-09 8.972956769879748416e-08 4.689602726974355691e-09 1.641259083750018217e-07 1.611188431345497688e-07 5.324526076196673513e-09 5.147642464851142997e-09
-3.004957074299902888e+04 5.151584298945450014e-09 8.986978507885713719e-08 4.709033110471737609e-09 1.645655961675163391e-07 1.626149836714217573e-07 5.316166098680447835e-09 5.201416817305212566e-09
-3.003830774323403966e+04 5.185577414747165585e-09 8.985960602731539520e-08 4.752157493544004921e-09 1.648321775447746234e-07 1.620682346963067902e-07 5.382580620463792837e-09 5.219990079116688801e-09
-3.002704474346904681e+04 5.130858663383569091e-09 8.973462098880105063e-08 4.673027562669977955e-09 1.671407200833148135e-07 1.638991879298111950e-07 5.324931313003376977e-09 5.134248881569133604e-09
-3.001578174370405759e+04 5.212959924955538354e-09 9.043028900291322350e-08 4.757867175930640807e-09 1.680692546236796658e-07 1.658048417804907010e-07 5.385645583385971261e-09 5.252436338123314073e-09
-3.000451874393906473e+04 5.131966359802806686e-09 9.005700849206625406e-08 4.677271951259865681e-09 1.697881973239140394e-07 1.670599809493760161e-07 5.324111683894722601e-09 5.163625965572010696e-09
-2.999325574417407552e+04 5.213419377390667963e-09 8.980790816860225526e-08 4.759009254755411150e-09 1.663707886282999499e-07 1.638439318945619072e-07 5.388165926950144840e-09 5.239525847312867716e-09
-2.998199274440908630e+04 5.250943602763222039e-09 9.011414123905427463e-08 4.792773964677405317e-09 1.676237362879473032e-07 1.655011148666534968e-07 5.414960186698104997e-09 5.290099697423706350e-09
-2.997072974464409344e+04 5.208262484628091087e-09 9.003971613883385477e-08 4.742285741996855167e-09 1.675623058430953523e-07 1.641388894637427095e-07 5.400438590401233615e-09 5.199064061975698896e-09
-2.995946674487910059e+04 5.151247906951456010e-09 8.985447372804113713e-08 4.723608889430354011e-09 1.684746583385552656e-07 1.661900059704329946e-07 5.353470466686275533e-09 5.219069837310515256e-09
-2.994820374511411137e+04 5.127793691167294356e-09 9.036646407010397283e-08 4.694130303383779882e-09 1.673426609100686123e-07 1.652779063225636286e-07 5.314083190063712614e-09 5.192626446281326624e-09
-2.993694074534911852e+04 5.125598846421445658e-09 8.991677880631238007e-08 4.703667925166450982e-09 1.673104681918300241e-07 1.652905267199436428e-07 5.322229226844396350e-09 5.203422612756233684e-09
-2.992567774558412566e+04 5.261345390965369584e-09 9.053356952290982784e-08 4.789418679793365841e-09 1.663314822349395007e-07 1.636694547937581091e-07 5.422071819344115168e-09 5.265491915849378554e-09
-2.991441474581912917e+04 5.225321730415716944e-09 9.010316846216553832e-08 4.760943676871309436e-09 1.667309134781351578e-07 1.637838714795228889e-07 5.402964535515271650e-09 5.229619505605405785e-09
-2.990315174605413631e+04 5.203396172101971548e-09 9.088171707178948193e-08 4.746927036538384290e-09 1.672981911150796680e-07 1.645247287304612739e-07 5.386167780488628262e-09 5.223011527646569963e-09
-2.989188874628915801e+04 5.242797721294469734e-09 9.031044359223648824e-08 4.759383490306302287e-09 1.694706149377693122e-07 1.661050467266651174e-07 5.422478136050217601e-09 5.224512983181595774e-09
-2.988062574652416515e+04 5.254320511296338953e-09 9.020443664945758723e-08 4.770875802860005377e-09 1.680709893484573734e-07 1.651200398761366235e-07 5.417612546560111371e-09 5.244028360396286794e-09
-2.986936274675917230e+04 5.138103001238611145e-09 9.027093173863036151e-08 4.696525768691971532e-09 1.675732697140077836e-07 1.653186342523169490e-07 5.322533380536126759e-09 5.189894014230293915e-09
-2.985809974699417944e+04 5.224243859350854271e-09 9.095148349180793264e-08 4.775831050532082236e-09 1.687477194050369508e-07 1.665366770694192442e-07 5.404414768020347832e-09 5.274351996195878571e-09
-2.984683674722918659e+04 5.194735145853231400e-09 9.033104871738556034e-08 4.738980219566632896e-09 1.686652105888221028e-07 1.659518369588793234e-07 5.381312436186021583e-09 5.221693221441597820e-09
-2.983557374746419373e+04 5.174771141403801621e-09 9.026108736593538695e-08 4.715019122221838897e-09 1.694146711348490312e-07 1.662988865936504087e-07 5.371162046025468420e-09 5.187885036352758632e-09
-2.982431074769920451e+04 5.212784216670709337e-09 8.969612546198737479e-08 4.743133260410583487e-09 1.676168778763724631e-07 1.643826461743757975e-07 5.396229072119885115e-09 5.206004116659755934e-09
-2.981304774793421166e+04 5.237193864602553300e-09 9.042682475085865904e-08 4.763532441433325023e-09 1.681205699739305517e-07 1.654969517505696825e-07 5.401410538018693353e-09 5.247077844620539844e-09
-2.980178474816922972e+04 5.232894521110238079e-09 9.058022629158003471e-08 4.780148389517137395e-09 1.694344215725677485e-07 1.676573552162369974e-07 5.399079547006046029e-09 5.294533346699650013e-09
-2.979052174840423686e+04 5.300934466944542131e-09 9.096755121121471645e-08 4.811070172441008070e-09 1.683374011620405586e-07 1.650595985230825442e-07 5.467637729236899799e-09 5.274832076498157174e-09
-2.977925874863924400e+04 5.320815013069652920e-09 9.095915261480555996e-08 4.849247179226126039e-09 1.694900147387524793e-07 1.674056294839310600e-07 5.476641079708222869e-09 5.354025158384392927e-09
-2.976799574887424387e+04 5.138341861839710764e-09 9.040631602781009394e-08 4.686820832939714210e-09 1.664658226541181157e-07 1.637780554514308813e-07 5.321006419224746672e-09 5.162916076271356525e-09
-2.975673274910925102e+04 5.214010340064274140e-09 9.107077920246176009e-08 4.793675959169782527e-09 1.682871773525815508e-07 1.658395679048201809e-07 5.427147605014575958e-09 5.283175309614754220e-09
-2.974546974934426908e+04 5.223450952653556200e-09 9.090548567339246840e-08 4.768747650060158544e-09 1.672963498079835770e-07 1.651181260073888971e-07 5.391427179115244425e-09 5.263286711049665681e-09
-2.973420674957927622e+04 5.227167438224287268e-09 9.082274223123952728e-08 4.779081959801701281e-09 1.695717393750517208e-07 1.683993909734740385e-07 5.381754066310459815e-09 5.312784268939320080e-09
-2.972294374981428700e+04 5.205302140561248482e-09 9.066606589030666632e-08 4.773962266263458397e-09 1.694053437246625216e-07 1.673582110804810802e-07 5.400286148279044722e-09 5.279870985908637669e-09
-2.971168075004929415e+04 5.224379102784101581e-09 9.058690791830184541e-08 4.753261623417472674e-09 1.690437359996831402e-07 1.653487320139134569e-07 5.424028123216175658e-09 5.206668145718418852e-09
-2.970041775028430129e+04 5.205309793255627985e-09 9.078550720117335722e-08 4.761966646473474292e-09 1.710740195972314994e-07 1.686775855410158519e-07 5.403777470743569844e-09 5.262809755521800617e-09
-2.968915475051930844e+04 5.240366015792378540e-09 9.080799772049714765e-08 4.751471280930101575e-09 1.698564976137560092e-07 1.664217667019237670e-07 5.417855923272170338e-09 5.215796697521861910e-09
-2.967789175075431558e+04 5.296645518103489306e-09 9.179684065524835613e-08 4.839102703631613230e-09 1.707539139410930943e-07 1.683390219465480486e-07 5.480042566565354297e-09 5.338006064904432931e-09
-2.966662875098932636e+04 5.232554465929222053e-09 9.139728424919111651e-08 4.782315183392772394e-09 1.697657484484518253e-07 1.669986072241262968e-07 5.429789352513501121e-09 5.267018374850435586e-09
-2.965536575122434078e+04 5.304861035523487020e-09 9.131452754728430471e-08 4.829092469688754228e-09 1.690649762030247227e-07 1.651484452870553006e-07 5.505799059300721468e-09 5.275414164942259824e-09
-2.964410275145935157e+04 5.278686384127537063e-09 9.164247000721774500e-08 4.807171956927641619e-09 1.708854164343086642e-07 1.685672939762327693e-07 5.446005606310266146e-09 5.309648917853565892e-09
-2.963283975169435871e+04 5.127110019855193117e-09 9.126772899365922058e-08 4.694517056957697299e-09 1.681846787693182469e-07 1.657602634391814723e-07 5.327334409314428621e-09 5.184727336320406038e-09
-2.962157675192936222e+04 5.218601652232778704e-09 9.094700530919076118e-08 4.778563901855706179e-09 1.695579194402702155e-07 1.671289180441143304e-07 5.415976217379866388e-09 5.273092623104577298e-09
-2.961031375216437300e+04 5.284783146146809274e-09 9.167447388665059669e-08 4.807365676417686635e-09 1.669697448056716833e-07 1.641896315669730983e-07 5.445442127855605340e-09 5.281898374439654648e-09
-2.959905075239938378e+04 5.264995325625038428e-09 9.092580564790918335e-08 4.805217878219946348e-09 1.704124550241948215e-07 1.685613388759837707e-07 5.429497563957825764e-09 5.320600335478870112e-09
-2.958778775263439093e+04 5.303107563120675128e-09 9.124887744215953896e-08 4.818022291934635185e-09 1.682565509969699861e-07 1.656352800460148238e-07 5.456107943155168794e-09 5.301930966276898207e-09
-2.957652475286939807e+04 5.280109926707129409e-09 9.132552972838294641e-08 4.808419040370339194e-09 1.696049414901064850e-07 1.668596521252255973e-07 5.454643631106521919e-09 5.293158706182638186e-09
-2.956526175310440522e+04 5.189587910329315140e-09 9.159438068015630775e-08 4.749862359060811008e-09 1.717471012935755365e-07 1.691870467917566620e-07 5.398573784707159150e-09 5.247980512745510375e-09
-2.955399875333941236e+04 5.266966929694936446e-09 9.147930255605595910e-08 4.806004437697609020e-09 1.692046132102189243e-07 1.661868580873070133e-07 5.458393651049814344e-09 5.280884642234894837e-09
-2.954273575357442678e+04 5.318759718788938450e-09 9.171072663415914668e-08 4.843289959992220738e-09 1.709244789767704321e-07 1.681347117623477581e-07 5.495204610112926975e-09 5.331075402975596904e-09
-2.953147275380943393e+04 5.188976358221675753e-09 9.131163412476539859e-08 4.750776565481660972e-09 1.714426759437867888e-07 1.689982750309952191e-07 5.395221553875322956e-09 5.251443038608200078e-09
-2.952020975404444471e+04 5.342457091057025400e-09 9.143959515463838819e-08 4.914081697087280111e-09 1.688930151399264056e-07 1.668341792175162454e-07 5.538473467259726565e-09 5.417369060352174450e-09
-2.950894675427945549e+04 5.274027017500512268e-09 9.164290312190907231e-08 4.792919006396517491e-09 1.718440452825557300e-07 1.687103819723373491e-07 5.457697874391336545e-09 5.273360363190603568e-09
-2.949768375451446263e+04 5.295429941855951267e-09 9.180481819431169611e-08 4.842514363229565861e-09 1.723126699990996138e-07 1.707552589865051332e-07 5.465117158369381762e-09 5.373481190496468080e-09
-2.948642075474946978e+04 5.224491484179838756e-09 9.175831871101256735e-08 4.786243462873818506e-09 1.716569015593379400e-07 1.690571478961516535e-07 5.435628052012648277e-09 5.282685362029460846e-09
-2.947515775498447329e+04 5.346569513000275654e-09 9.149771970413630818e-08 4.867574756173881952e-09 1.706649379642026539e-07 1.681498544438063604e-07 5.510889861714408725e-09 5.362938289662859508e-09
-2.946389475521948407e+04 5.300117536186044624e-09 9.148541062560663002e-08 4.835124295098240883e-09 1.720409955185699090e-07 1.697457326796711192e-07 5.477235287435657287e-09 5.342205461322216716e-09
-2.945263175545449485e+04 5.269458087938194100e-09 9.157595943970803359e-08 4.794984816106613767e-09 1.703072000093861857e-07 1.670759086926052260e-07 5.457132881226235041e-09 5.267069600415055209e-09
-2.944136875568950563e+04 5.274541372248309960e-09 9.182635652458313348e-08 4.835718799394918991e-09 1.697269760311987255e-07 1.678740802132536576e-07 5.457573774154473522e-09 5.348567814955188064e-09
-2.943010575592451278e+04 5.260002034326256945e-09 9.225864058046020099e-08 4.805843690432249143e-09 1.709799526292912145e-07 1.680982203680390232e-07 5.460609911820732515e-09 5.291100692692654079e-09
-2.941884275615951992e+04 5.291742653161020445e-09 9.222354706939865710e-08 4.821724798244850180e-09 1.708120183981630771e-07 1.678033868885362989e-07 5.479370209196375192e-09 5.302388018141503212e-09
-2.940757975639453070e+04 5.388906495274817063e-09 9.206930083463147677e-08 4.917205924625359317e-09 1.707463304580717304e-07 1.684238330091617230e-07 5.555301587263264141e-09 5.418680885299602191e-09
-2.939631675662953785e+04 5.283550730300992583e-09 9.139904227613762799e-08 4.816336645638038923e-09 1.720115746076715827e-07 1.689697597238012302e-07 5.479067228670360982e-09 5.300142071356106965e-09
-2.938505375686454499e+04 5.282962471717369398e-09 9.249617257978198064e-08 4.827386663195931230e-09 1.710421823196332584e-07 1.681678393466924638e-07 5.482107987914656732e-09 5.313003357586666888e-09
-2.937379075709955214e+04 5.370245323656316541e-09 9.175332347638674306e-08 4.863848861197114187e-09 1.699010946931069477e-07 1.675875926234648284e-07 5.498948304235460242e-09 5.362866556101813849e-09
-2.936252775733457020e+04 5.276290172632612230e-09 9.228189236658140449e-08 4.803380151839102562e-09 1.710089056305114396e-07 1.676718012888934115e-07 5.470872730151226102e-09 5.274555071871824725e-09
-2.935126475756957734e+04 5.330293106095868193e-09 9.253744464040305749e-08 4.854438837977412958e-09 1.694636947833808198e-07 1.665683461787778418e-07 5.504165648780274921e-09 5.333858505185555102e-09
-2.934000175780458449e+04 5.372001740287589146e-09 9.228231359024368869e-08 4.898808791365162493e-09 1.721766151163941062e-07 1.693265893250086688e-07 5.556524818438990372e-09 5.388860903723967757e-09
-2.932873875803958799e+04 5.261739321259364636e-09 9.208005496938813895e-08 4.801479716776580387e-09 1.725129720156119375e-07 1.696817744762500957e-07 5.460172649916374720e-09 5.293623766425266820e-09
-2.931747575827459877e+04 5.240708374219645761e-09 9.211001160254459880e-08 4.790395047161662485e-09 1.715170418042065939e-07 1.689122777892695318e-07 5.439399782019010880e-09 5.286195015366452621e-09
-2.930621275850960592e+04 5.376495425106104094e-09 9.243703416312881806e-08 4.915375557899026704e-09 1.725103595961439649e-07 1.698273597360294727e-07 5.569551501349874104e-09 5.411748539476810910e-09
-2.929494975874461306e+04 5.271829042970035257e-09 9.197318609934953878e-08 4.814181905064785740e-09 1.712576109357843171e-07 1.680812850287763393e-07 5.478034434141843088e-09 5.291198148696804571e-09
-2.928368675897962385e+04 5.417430955354691521e-09 9.230159675344127774e-08 4.950335529222853300e-09 1.732555473712477621e-07 1.704108677950073866e-07 5.611440340102505541e-09 5.444127638660205769e-09
-2.927242375921463827e+04 5.436529531255221162e-09 9.245377566366569938e-08 4.935527945336783755e-09 1.711984285051265492e-07 1.681030298256140839e-07 5.596516188136240702e-09 5.414433009636070572e-09
-2.926116075944964541e+04 5.333863774709484230e-09 9.240221904202073160e-08 4.874340711816628007e-09 1.714708770713283710e-07 1.689940364298968379e-07 5.519360359481222311e-09 5.373661850550264947e-09
-2.924989775968465256e+04 5.280625563785805345e-09 9.249179804556739515e-08 4.838444811010827339e-09 1.729470106296375506e-07 1.702217833440442236e-07 5.495567902643055087e-09 5.335274633127294931e-09
-2.923863475991965970e+04 5.330309248843227349e-09 9.226253188818730338e-08 4.850224030644250644e-09 1.715258484098583069e-07 1.678515535373794661e-07 5.528670798278638327e-09 5.312530117429889218e-09
-2.922737176015466684e+04 5.308352664496639047e-09 9.261167419344980928e-08 4.845186449689897020e-09 1.737266174139917914e-07 1.707571591598527388e-07 5.511746086488118136e-09 5.337080909594596362e-09
-2.921610876038967763e+04 5.309018418538546732e-09 9.259957447520915918e-08 4.848773598122184108e-09 1.691941949052463869e-07 1.655502320050529929e-07 5.518306059503023238e-09 5.303968546203082780e-09
-2.920484576062468841e+04 5.304597647986819550e-09 9.211597204401449890e-08 4.851076020128115197e-09 1.727575154457846572e-07 1.698616806457986910e-07 5.512225940771829210e-09 5.341883552006830389e-09
-2.919358276085969192e+04 5.343034727056123843e-09 9.254874221421035177e-08 4.853759942981365453e-09 1.732865563681524539e-07 1.701814540920934846e-07 5.522522963228957449e-09 5.339873961121806163e-09
-2.918231976109469906e+04 5.323019361404285636e-09 9.255940069684350743e-08 4.850656523927504922e-09 1.725150057887764811e-07 1.701361648966650495e-07 5.496664951716315654e-09 5.356720646055340977e-09
-2.917105676132971712e+04 5.383466034416483675e-09 9.255099221688177051e-08 4.907294810615389331e-09 1.720597807390505827e-07 1.688135978429212501e-07 5.575545849683734694e-09 5.384577251001799249e-09
-2.915979376156472426e+04 5.341032411208188165e-09 9.269382586488894097e-08 4.863421284529188626e-09 1.710440076979534595e-07 1.683070026750355026e-07 5.514206426921240115e-09 5.353205918831649557e-09
-2.914853076179973141e+04 5.424014270560187767e-09 9.269605788106979494e-08 4.942430840992319655e-09 1.710479147273296587e-07 1.681420925755543487e-07 5.597625844944505935e-09 5.426696520230719794e-09
-2.913726776203474219e+04 5.388565136720735929e-09 9.253645458196365586e-08 4.888143663728446099e-09 1.727523183338910699e-07 1.701670026606558128e-07 5.540563436185793851e-09 5.388472128472420211e-09
-2.912600476226974934e+04 5.287255539049191646e-09 9.287370849826721187e-08 4.828071666448993506e-09 1.731681730851294034e-07 1.710932424285120489e-07 5.468002744804925856e-09 5.345946861402098231e-09
-2.911474176250475648e+04 5.339327701549928947e-09 9.304455753797839633e-08 4.897417504275308493e-09 1.717047593966947392e-07 1.692221503187433880e-07 5.543330582323628328e-09 5.397292151424017837e-09
-2.910347876273976362e+04 5.375711652949288846e-09 9.263881120026715215e-08 4.916119140131245514e-09 1.719671158755817304e-07 1.684936984465918113e-07 5.590300972656527345e-09 5.385983190246154877e-09
-2.909221576297477077e+04 5.382946951998192668e-09 9.312181054367089370e-08 4.903433267097723270e-09 1.713062993186869199e-07 1.682604841445888761e-07 5.563533034209428430e-09 5.384375148805008644e-09
-2.908095276320978155e+04 5.331505402359674671e-09 9.328224228709525841e-08 4.863602441446588912e-09 1.718722591202406466e-07 1.695585467671489365e-07 5.505542586480677938e-09 5.369425534957663448e-09
-2.906968976344479597e+04 5.393610074621030896e-09 9.308475489322113479e-08 4.920313550528471874e-09 1.737116685598453684e-07 1.708466036563624000e-07 5.583677948384573819e-09 5.415143867233437417e-09
-2.905842676367980675e+04 5.287826553665932193e-09 9.318282802154958303e-08 4.831751176094051774e-09 1.712080403030331768e-07 1.681104829225954224e-07 5.493207692427491525e-09 5.310975907235820448e-09
-2.904716376391480662e+04 5.402111431846387515e-09 9.324069997790198699e-08 4.938572524703058927e-09 1.747695743222590441e-07 1.727018156912010906e-07 5.583469409560646338e-09 5.461825008721487156e-09
-2.903590076414981377e+04 5.380242730837740385e-09 9.346027391539752116e-08 4.913758270684746464e-09 1.744821462389242383e-07 1.715667668882915401e-07 5.581207390473038700e-09 5.409708476755107952e-09
-2.902463776438482819e+04 5.363378637628846121e-09 9.281008146201583956e-08 4.911885871251273723e-09 1.721302324718766431e-07 1.702279375935104180e-07 5.543156058239789787e-09 5.431260066559205572e-09
-2.901337476461983533e+04 5.371819530267869145e-09 9.362219724503087164e-08 4.942932592856445082e-09 1.719924540392321325e-07 1.692786377399793615e-07 5.596076786344588727e-09 5.436450781804137928e-09
-2.900211176485484611e+04 5.351405250861698411e-09 9.289148162643383606e-08 4.887553206043582900e-09 1.733153546177592346e-07 1.703456853030377144e-07 5.552545502996416309e-09 5.377872605162081164e-09
-2.899084876508985326e+04 5.363700396870271700e-09 9.403291356785187490e-08 4.905644306013163152e-09 1.759161345916089525e-07 1.729196530632800062e-07 5.580317604340198144e-09 5.404066839470146893e-09
-2.897958576532486404e+04 5.402204851388990221e-09 9.346363813003515415e-08 4.950855456971573536e-09 1.710780222994642555e-07 1.682123271716539195e-07 5.605010922407482938e-09 5.436446824733744209e-09
-2.896832276555987119e+04 5.393294705719028676e-09 9.356609248118488054e-08 4.922414447242096226e-09 1.745035829033094766e-07 1.722593734396992868e-07 5.571312475414364371e-09 5.439313958403760381e-09
-2.895705976579487833e+04 5.535123760762567890e-09 9.372051057486065978e-08 5.012854398517911411e-09 1.715544513160717442e-07 1.682585032598614713e-07 5.680346447699053031e-09 5.486490436047898578e-09
-2.894579676602988548e+04 5.445086786543059845e-09 9.355839298583564302e-08 4.958076587517124141e-09 1.753440319843944720e-07 1.731978938577728444e-07 5.607062369062888617e-09 5.480809021445540716e-09
-2.893453376626489262e+04 5.384681863221885933e-09 9.370669808244402918e-08 4.929696428645762716e-09 1.720343111886379236e-07 1.695948029815374389e-07 5.575437295815617431e-09 5.431947156137134997e-09
-2.892327076649991068e+04 5.343954855771869686e-09 9.317209923805569541e-08 4.863775789086338060e-09 1.746127513985079317e-07 1.723098422987642915e-07 5.514896613464891716e-09 5.379423960202126423e-09
-2.891200776673491782e+04 5.388868597834524486e-09 9.378443769863303784e-08 4.921435802669274428e-09 1.757779108203883796e-07 1.738131572960083786e-07 5.567016242171573971e-09 5.451457835541408823e-09
-2.890074476696992497e+04 5.415384405674237446e-09 9.355399113023888494e-08 4.934335780324125306e-09 1.753256040666419952e-07 1.723667707932423684e-07 5.605816076163553995e-09 5.431799056617616030e-09
-2.888948176720493211e+04 5.355606350824814412e-09 9.384230033155113250e-08 4.882711714633286303e-09 1.743338930468488234e-07 1.713072353764498095e-07 5.552824386491010273e-09 5.374798994670570213e-09
-2.887821876743994289e+04 5.422111375019112037e-09 9.357017508376685643e-08 4.942106081507507631e-09 1.749525984911578671e-07 1.723862846917102828e-07 5.601418866432423795e-09 5.450457704120007449e-09
-2.886695576767495004e+04 5.350733529082642636e-09 9.360588604138321866e-08 4.882734057168689021e-09 1.746919051767111498e-07 1.720589715323892907e-07 5.543194671160739627e-09 5.388313520872807422e-09
-2.885569276790995718e+04 5.442813592997712272e-09 9.365580858001345380e-08 4.939098286506111171e-09 1.733066457203558752e-07 1.701517145148332647e-07 5.609007094664171945e-09 5.423443739833958538e-09
-2.884442976814496433e+04 5.421633859438858304e-09 9.404942138169553458e-08 4.949957840371785043e-09 1.742243039055105133e-07 1.725837398979854052e-07 5.581101075459294539e-09 5.484582138161717768e-09
-2.883316676837997147e+04 5.449884403456852671e-09 9.396398324667420353e-08 4.982932381801989939e-09 1.756039162641366384e-07 1.732472755598896064e-07 5.638549889456861484e-09 5.499931245697370450e-09
-2.882190376861498225e+04 5.406717080101970213e-09 9.412021057163245899e-08 4.929574292744463108e-09 1.747114289913186564e-07 1.724598411381389268e-07 5.579379799651439489e-09 5.446940663180003897e-09
-2.881064076884999668e+04 5.439419741408014327e-09 9.442929129739292517e-08 4.972778024034916031e-09 1.754930534174121476e-07 1.728805411868289196e-07 5.635133615601134313e-09 5.481457003124202947e-09
-2.879937776908500382e+04 5.374600338447100227e-09 9.391173102878656466e-08 4.925400378005961200e-09 1.744304419944637888e-07 1.721634616762027957e-07 5.574678938266567607e-09 5.441320689036133950e-09
-2.878811476932001096e+04 5.388835103853346297e-09 9.379737324629010830e-08 4.941899154479785001e-09 1.747013684658260426e-07 1.713584189914691369e-07 5.621833721562430275e-09 5.425197265842703027e-09
-2.877685176955502175e+04 5.426347247443493197e-09 9.421513552121407460e-08 4.961941113288680807e-09 1.737561631557593997e-07 1.709706006455156376e-07 5.623103051826528003e-09 5.459272244123660334e-09
-2.876558876979002889e+04 5.509828417416780067e-09 9.434770046283836604e-08 5.011374078060520177e-09 1.743161407285996249e-07 1.712290809635531056e-07 5.682655569090984149e-09 5.501068522612401741e-09
-2.875432577002503240e+04 5.497396926745692627e-09 9.469015486137958004e-08 5.005124398102550180e-09 1.763825573089463270e-07 1.737419284625022488e-07 5.671227762882921736e-09 5.515890452492333447e-09
-2.874306277026004318e+04 5.395819281689820579e-09 9.410014801282727810e-08 4.932731269789669742e-09 1.752582953159822312e-07 1.718287127552516174e-07 5.617022702145495308e-09 5.415298186907582908e-09
-2.873179977049505760e+04 5.427528718397781612e-09 9.443610316981969251e-08 4.956723683678219146e-09 1.756519460999535732e-07 1.731726764276895676e-07 5.615998970517797492e-09 5.470147758179749487e-09
-2.872053677073006475e+04 5.477777437167206514e-09 9.412474248472148084e-08 4.965791775739798721e-09 1.748641209562956002e-07 1.717666177183898638e-07 5.639417607180606844e-09 5.457220337907748141e-09
-2.870927377096507189e+04 5.435435210513416905e-09 9.448328762307205791e-08 4.973584947464743152e-09 1.753235847389227062e-07 1.740457055009912793e-07 5.598409765890189848e-09 5.523240247738466412e-09
-2.869801077120007903e+04 5.355700596344824332e-09 9.459564112877072995e-08 4.912559462918768742e-09 1.757296359105538525e-07 1.733821205849759044e-07 5.568609623591170124e-09 5.430511540320170111e-09
-2.868674777143508618e+04 5.429558896233119244e-09 9.472297499746493217e-08 4.953314269933724145e-09 1.758769723030792791e-07 1.722928214968455242e-07 5.643955476079191343e-09 5.433136368733365498e-09
-2.867548477167009696e+04 5.456481144891911269e-09 9.502716555705474900e-08 4.977887006292527050e-09 1.763033669704205193e-07 1.743342426495770559e-07 5.625223327557749537e-09 5.509384961903291328e-09
-2.866422177190510774e+04 5.416460359841353872e-09 9.435623566405548060e-08 4.954378410723379948e-09 1.749592246204395542e-07 1.719567772370109832e-07 5.625742175826132082e-09 5.449127011741131953e-09
-2.865295877214011489e+04 5.464215253391360391e-09 9.417279296478939208e-08 4.968450215015832617e-09 1.762133873537649171e-07 1.738921106859623084e-07 5.625248729835716260e-09 5.488704818402995732e-09
-2.864169577237512203e+04 5.553997285706427809e-09 9.536124117321648090e-08 5.040772608540661081e-09 1.745072345685330048e-07 1.720992216923590590e-07 5.693813867867513781e-09 5.552178433548460885e-09
-2.863043277261013645e+04 5.503633136422442896e-09 9.515334494829120539e-08 5.017147176704430176e-09 1.760589672167830359e-07 1.730803826512155476e-07 5.691436458073233612e-09 5.516227359695727311e-09
-2.861916977284514360e+04 5.523162088067057358e-09 9.485997231519943037e-08 5.039051897372822750e-09 1.775650631288050767e-07 1.744757312359090093e-07 5.721548645715393789e-09 5.539817409031414357e-09
-2.860790677308014710e+04 5.435886526711595156e-09 9.503112898129655019e-08 4.985340455869879399e-09 1.775679228804696528e-07 1.755228291473683981e-07 5.639128923345734122e-09 5.518820231525163643e-09
-2.859664377331515425e+04 5.485668821367377794e-09 9.488142977818504604e-08 5.041052258898781291e-09 1.776147696073564268e-07 1.755921838590905973e-07 5.694174819158161292e-09 5.575209329290599501e-09
-2.858538077355016867e+04 5.455343190545482028e-09 9.498056850618788510e-08 4.970353779514641633e-09 1.749389256931307879e-07 1.725155410009037944e-07 5.625557372704182700e-09 5.483013444595251027e-09
-2.857411777378517581e+04 5.628039609766233026e-09 9.525299109966634991e-08 5.144769854227150351e-09 1.765490381213853605e-07 1.747763425022686730e-07 5.786936337660318507e-09 5.682654887912007210e-09
-2.856285477402018296e+04 5.436873776110225302e-09 9.468799107301424108e-08 4.976475971963731945e-09 1.767599518663702695e-07 1.746999771839548488e-07 5.627904836565036167e-09 5.506731271815313346e-09
-2.855159177425519738e+04 5.463502584681630425e-09 9.501360588102811446e-08 5.025560487918091114e-09 1.786624126939636656e-07 1.769648902164692436e-07 5.673372590490410137e-09 5.573514816112112656e-09
-2.854032877449020452e+04 5.514318440511197328e-09 9.550738762312543609e-08 5.017937542863065603e-09 1.776878141924329250e-07 1.759362437243040697e-07 5.663889573454602698e-09 5.560869989882143519e-09
-2.852906577472521167e+04 5.501849617908328178e-09 9.526966997965604155e-08 5.024618408915973308e-09 1.771531521701768008e-07 1.751271580588710608e-07 5.676300523323179264e-09 5.557125470204628460e-09
-2.851780277496022245e+04 5.466691657762478326e-09 9.517154816603103246e-08 4.984897748714223144e-09 1.768312388255148628e-07 1.743179387985278170e-07 5.649099677561292557e-09 5.501253080041909800e-09
-2.850653977519522959e+04 5.492923697373288411e-09 9.494399297199278358e-08 4.998943717320430848e-09 1.757565725765531846e-07 1.732965712566507172e-07 5.657895198081061534e-09 5.513190760499354603e-09
-2.849527677543023674e+04 5.532827376331257655e-09 9.483873275507189077e-08 5.063521005030517314e-09 1.752693191100260049e-07 1.733307279786722379e-07 5.706123716115909912e-09 5.592101445228717796e-09
-2.848401377566524752e+04 5.460993282597077369e-09 9.545776476503073248e-08 4.977909105988882709e-09 1.788975919087123151e-07 1.762455335968026613e-07 5.653130945134807972e-09 5.497110544701982647e-09
-2.847275077590025467e+04 5.512101220753793642e-09 9.487334279389888985e-08 5.036726798840705183e-09 1.794081042968998919e-07 1.759063050489378397e-07 5.737031601029929696e-09 5.531029430618996438e-09
-2.846148777613525817e+04 5.450823276893969611e-09 9.543595169138482249e-08 4.990650984210897480e-09 1.760820022899726855e-07 1.731738920223824930e-07 5.663148765424823430e-09 5.492113820691722372e-09
-2.845022477637026532e+04 5.573528893067951373e-09 9.521582655314400156e-08 5.073187715379006908e-09 1.789909952333216041e-07 1.749287648756011535e-07 5.787429170255290234e-09 5.548471452245508349e-09
-2.843896177660528701e+04 5.685891540637259874e-09 9.575301645942864797e-08 5.166008594209101263e-09 1.792907725977198444e-07 1.778515400728443527e-07 5.808357177784387465e-09 5.723694675903235271e-09
-2.842769877684029416e+04 5.447713864871953010e-09 9.547770284083602180e-08 4.949335275816027670e-09 1.789220851967630633e-07 1.754139918758247407e-07 5.648428632716576939e-09 5.442078469590019403e-09
-2.841643577707530130e+04 5.499545948225088418e-09 9.494645453221724518e-08 5.015314304550209551e-09 1.763955882105759387e-07 1.741261908056778685e-07 5.671134507355772073e-09 5.537655268094942981e-09
-2.840517277731030845e+04 5.573023636119217570e-09 9.588059925152070097e-08 5.075769401100191113e-09 1.773620580388867488e-07 1.745110770211940694e-07 5.750839133836670494e-09 5.583121525431335522e-09
-2.839390977754531559e+04 5.498177699455101619e-09 9.585802694310800224e-08 5.036884621856901347e-09 1.791443765275330659e-07 1.766880619140892733e-07 5.707330901681648110e-09 5.562837605375348273e-09
-2.838264677778032274e+04 5.527019762448911189e-09 9.594615764123492867e-08 5.043185298690064772e-09 1.796932861537711801e-07 1.777545259043510745e-07 5.701183434619080073e-09 5.587132545696195719e-09
-2.837138377801532988e+04 5.530903375754484091e-09 9.585124168678740612e-08 5.053283221840636943e-09 1.773875750148307728e-07 1.743135763670939734e-07 5.734696397209079117e-09 5.553855920774324300e-09
-2.836012077825034430e+04 5.495643028785917973e-09 9.568228498098102424e-08 5.028866942824815011e-09 1.775113086538391442e-07 1.750702093440448340e-07 5.693271085855978804e-09 5.549670383768534331e-09
-2.834885777848535145e+04 5.473247631634150189e-09 9.548394906299465773e-08 4.988734921681710706e-09 1.792975048964754475e-07 1.766943327375764849e-07 5.663940003686038597e-09 5.510815176493775600e-09
-2.833759477872036587e+04 5.635905279484282558e-09 9.567660158190353393e-08 5.131666944981053284e-09 1.757902422643804156e-07 1.741390175355908214e-07 5.767882805110678136e-09 5.670767762806718325e-09
-2.832633177895536573e+04 5.497862896589048749e-09 9.577134427650327295e-08 5.020412657002141429e-09 1.770419095078605392e-07 1.737537709009001876e-07 5.706662765646864371e-09 5.513250419182352201e-09
-2.831506877919037288e+04 5.612849633497618155e-09 9.590581151012552758e-08 5.137843158911325807e-09 1.786188582320294630e-07 1.761860914017515644e-07 5.805466107411279598e-09 5.662363228241337083e-09
-2.830380577942538002e+04 5.573295549847741283e-09 9.634412091738492722e-08 5.070110888981155037e-09 1.779921798664372652e-07 1.744323607569925695e-07 5.766997651938444531e-09 5.557596025661921397e-09
-2.829254277966039444e+04 5.489959721050407633e-09 9.552525479756911990e-08 5.018714910539297032e-09 1.773738816169645340e-07 1.752057345233870334e-07 5.675110655646135573e-09 5.547585689534631393e-09
-2.828127977989540886e+04 5.472067016112611427e-09 9.601727777016263378e-08 5.021170696952394230e-09 1.815755245747598755e-07 1.783562084516197290e-07 5.721202718671051805e-09 5.531830976847471310e-09
-2.827001678013041601e+04 5.534046124467982595e-09 9.582574623646686851e-08 5.053970892616990291e-09 1.779081569652876049e-07 1.745708334632744118e-07 5.744465447819546439e-09 5.548151354167553197e-09
-2.825875378036542315e+04 5.605083235181019256e-09 9.638983590978280422e-08 5.109240932910081609e-09 1.773838372570579159e-07 1.748699479674504033e-07 5.774937691846122125e-09 5.627062879111941596e-09
-2.824749078060043030e+04 5.615346520142269542e-09 9.617783074112555393e-08 5.106427436613268096e-09 1.790071054288639446e-07 1.765698821318623513e-07 5.775624331744214145e-09 5.632263433655711818e-09
-2.823622778083543744e+04 5.582171816787358516e-09 9.642168185017364846e-08 5.081683699771788017e-09 1.781899336050783610e-07 1.752101832474235590e-07 5.763156844381448904e-09 5.587874040973619565e-09
-2.822496478107044459e+04 5.542714458070790849e-09 9.636398834502529007e-08 5.065004979186712340e-09 1.789979740817062382e-07 1.767521847495015495e-07 5.729018752228429272e-09 5.596908271579732791e-09
-2.821370178130545173e+04 5.700860032036386761e-09 9.660448983577363909e-08 5.176488317864448933e-09 1.804619205238810031e-07 1.766937623956930203e-07 5.887317936986240870e-09 5.665664745009948500e-09
-2.820243878154046251e+04 5.645100981370810017e-09 9.691396475815735872e-08 5.136905117851108817e-09 1.782058215554552094e-07 1.754067006722631311e-07 5.813246515110373445e-09 5.648591006485919192e-09
-2.819117578177548057e+04 5.564654357241921131e-09 9.626355720284962272e-08 5.070211802452995591e-09 1.792673829023156866e-07 1.761604475484365658e-07 5.758973957630710168e-09 5.576210776390239518e-09
-2.817991278201048408e+04 5.548781501745393697e-09 9.692863993275687169e-08 5.088424856832346824e-09 1.778792960165456398e-07 1.759344539539403317e-07 5.740161553818364799e-09 5.625748089771353535e-09
-2.816864978224549122e+04 5.620125528272270182e-09 9.696640591067269940e-08 5.108029112627684960e-09 1.810770027599124668e-07 1.779015304300680778e-07 5.804813447082030020e-09 5.618035854451519708e-09
-2.815738678248049837e+04 5.442807067870650700e-09 9.621958434535878192e-08 4.982663318975050988e-09 1.771265523667475955e-07 1.751310378385513783e-07 5.633549407726044419e-09 5.516175670384018409e-09
-2.814612378271550915e+04 5.519303374708115256e-09 9.675127317419752851e-08 5.057605423534114422e-09 1.782188608451709150e-07 1.755463837350839266e-07 5.730765290472334977e-09 5.573550470781836511e-09
-2.813486078295051993e+04 5.647048833479163237e-09 9.685361046860094344e-08 5.134445223163864920e-09 1.811765492706704240e-07 1.786778863143963329e-07 5.812744601059808768e-09 5.665779910466613477e-09
-2.812359778318552708e+04 5.622599285084581721e-09 9.736374193246208074e-08 5.136052430577477255e-09 1.797756969727057337e-07 1.756146561762479397e-07 5.855537435448672354e-09 5.610751750901091709e-09
-2.811233478342053422e+04 5.642184644971628080e-09 9.681549737492428454e-08 5.140344700768040408e-09 1.793992863091198921e-07 1.772716981467431812e-07 5.802211689818610299e-09 5.677052852676364827e-09
-2.810107178365554137e+04 5.601155435414997500e-09 9.689540924127918438e-08 5.110193105350123413e-09 1.821118139050388683e-07 1.792063502016352890e-07 5.803088097189770378e-09 5.632170152783861511e-09
-2.808980878389055215e+04 5.533038866240997115e-09 9.627823316683849980e-08 5.076735020825143403e-09 1.811620276849101363e-07 1.780687357126597955e-07 5.771648885959576986e-09 5.589702100224239657e-09
-2.807854578412555929e+04 5.644353521512754335e-09 9.722997944250283067e-08 5.181777421102820718e-09 1.785150700506829012e-07 1.764265372461270058e-07 5.839366008138585623e-09 5.716502259675827913e-09
-2.806728278436057008e+04 5.617580835006046742e-09 9.714493160120236200e-08 5.127602562457288265e-09 1.796586098625545534e-07 1.777314760461383856e-07 5.784866981519852031e-09 5.671503629609276634e-09
-2.805601978459558086e+04 5.583423753941003278e-09 9.638730125931681551e-08 5.104121672038884554e-09 1.799327516016352442e-07 1.771576011720085811e-07 5.785889131503123053e-09 5.622639156077761737e-09
-2.804475678483059164e+04 5.593911283864961382e-09 9.721422294445038929e-08 5.141120230938891475e-09 1.801852716195379488e-07 1.774086040967253559e-07 5.823668809275703993e-09 5.660342285572050052e-09
-2.803349378506559515e+04 5.608509759668342624e-09 9.678060146175704003e-08 5.104899258465429451e-09 1.806635963016676335e-07 1.779596029304516360e-07 5.787229673324172591e-09 5.628150034157894670e-09
-2.802223078530060229e+04 5.677515705366323397e-09 9.755208509883920549e-08 5.156948768499651701e-09 1.796133997404255921e-07 1.770488857706429822e-07 5.831595079266543921e-09 5.680737278891198976e-09
-2.801096778553560944e+04 5.649178477389465941e-09 9.687577872198797673e-08 5.145573285896854138e-09 1.773909712991340304e-07 1.749207961387141484e-07 5.809957917052424505e-09 5.664646402607568146e-09
-2.799970478577062386e+04 5.634021802612002804e-09 9.742667029363929404e-08 5.138040570032070235e-09 1.795178670962066644e-07 1.763620097559058679e-07 5.828787380756736260e-09 5.643147485656258383e-09
-2.798844178600563100e+04 5.657371847083634178e-09 9.698688867541105982e-08 5.144265201307674714e-09 1.805598336771280641e-07 1.771925874025033609e-07 5.844448128978332019e-09 5.646381805768548989e-09
-2.797717878624064178e+04 5.633358457830613625e-09 9.734457091372452747e-08 5.136996492958841410e-09 1.796573468640128772e-07 1.770329203736018233e-07 5.813527697874928312e-09 5.659141281957372659e-09
-2.796591578647564893e+04 5.536294936998048027e-09 9.734037269552847482e-08 5.052034455507336825e-09 1.804172025716992348e-07 1.777758534598567672e-07 5.731942625377481358e-09 5.576586822709740674e-09
-2.795465278671065607e+04 5.514407282865602693e-09 9.749374581430871688e-08 5.044160791801878636e-09 1.817163019426730428e-07 1.786271930630239503e-07 5.740996776954929845e-09 5.559280648967214193e-09
-2.794338978694566322e+04 5.653306336264039202e-09 9.803265678567546671e-08 5.146855547923009842e-09 1.839074976737479891e-07 1.811882684865448970e-07 5.840672035296561540e-09 5.680728553659069877e-09
-2.793212678718067400e+04 5.706118991860336629e-09 9.764308568438558829e-08 5.173161762402208944e-09 1.810713314808781571e-07 1.775086315713792992e-07 5.880423719700156410e-09 5.670864497742337683e-09
-2.792086378741568114e+04 5.584197728906824810e-09 9.825722689586089295e-08 5.076631075690559333e-09 1.814352924776119517e-07 1.781523801978394156e-07 5.777743385404929756e-09 5.584633668557039245e-09
-2.790960078765069193e+04 5.610158926302680487e-09 9.743561145913962695e-08 5.127742919334583755e-09 1.813016750716750579e-07 1.789117588291710902e-07 5.803484777827109953e-09 5.662925518664691338e-09
-2.789833778788570635e+04 5.679171531748220929e-09 9.796841867754508408e-08 5.174591687670091015e-09 1.819444686644380364e-07 1.794755728620739175e-07 5.854589845388524434e-09 5.709374486035284909e-09
-2.788707478812070985e+04 5.697721898842643456e-09 9.772784985082084702e-08 5.173699744719295465e-09 1.821911073832366004e-07 1.794060731976647587e-07 5.863308585522540224e-09 5.699487966285379182e-09
-2.787581178835571700e+04 5.605160603670448008e-09 9.790320433815867268e-08 5.125255697621747394e-09 1.855485429520928746e-07 1.830021550362260833e-07 5.820048031771961586e-09 5.670253017733427255e-09
-2.786454878859072414e+04 5.722904955205714446e-09 9.780473153096252184e-08 5.235280116237312409e-09 1.800862620754845185e-07 1.770011768930457500e-07 5.925705884852690273e-09 5.744224870964705410e-09
-2.785328578882573493e+04 5.587748369083151190e-09 9.787268684739921437e-08 5.128303036791370188e-09 1.828987846960954739e-07 1.811052614050888218e-07 5.793078112729106318e-09 5.687559445685418049e-09
-2.784202278906074207e+04 5.606326447498278803e-09 9.779079730375745988e-08 5.120984349832257669e-09 1.810689281760408379e-07 1.785681452240210880e-07 5.799024978547484445e-09 5.651922143282799519e-09
-2.783075978929575649e+04 5.658456659838235660e-09 9.776302045708755884e-08 5.169594576484761429e-09 1.778188433144804091e-07 1.748283114883438478e-07 5.849776095274001213e-09 5.673869219413871617e-09
-2.781949678953076727e+04 5.704050054283208607e-09 9.819174266837849233e-08 5.199060468142329215e-09 1.836478850918180646e-07 1.802476797386820418e-07 5.910661615172694008e-09 5.710638700562427849e-09
-2.780823378976577442e+04 5.665288156956631775e-09 9.863368759207692792e-08 5.175885380053923590e-09 1.809567381549879442e-07 1.784572157892739627e-07 5.853324027331556465e-09 5.706278685997007101e-09
-2.779697079000078156e+04 5.697082203336247108e-09 9.843524620825321447e-08 5.175370663920944185e-09 1.822708369687501181e-07 1.784245661750872674e-07 5.894626013257987071e-09 5.668378785888342438e-09
-2.778570779023578871e+04 5.704064928947901211e-09 9.743309034448122420e-08 5.173165682823184411e-09 1.819236583204110558e-07 1.798992690878558833e-07 5.840797130076133878e-09 5.721714517554636103e-09
-2.777444479047079585e+04 5.549051617510415653e-09 9.802407484978241148e-08 5.080949886693341409e-09 1.814170414808889325e-07 1.785595982025220602e-07 5.770209145888623887e-09 5.602124554974111119e-09
-2.776318179070580300e+04 5.607633997834914752e-09 9.856427661834259163e-08 5.140547525344073669e-09 1.819265875849378411e-07 1.793865298716078635e-07 5.822575318424648798e-09 5.673163668952417416e-09
-2.775191879094081378e+04 5.636435745713931311e-09 9.863373219022389544e-08 5.120422876289793852e-09 1.841279926653362706e-07 1.816982136785182258e-07 5.807090249047691910e-09 5.664155448493362694e-09
-2.774065579117582092e+04 5.754429593467131243e-09 9.888425504194438247e-08 5.236649779554153329e-09 1.857489018381046007e-07 1.824089413134839028e-07 5.953707603234169664e-09 5.757254982413714271e-09
-2.772939279141082807e+04 5.661708707464303606e-09 9.801543458371733091e-08 5.175671302461019255e-09 1.836787586873476313e-07 1.805836468194825229e-07 5.879006099820805740e-09 5.696945890332108830e-09
-2.771812979164583885e+04 5.689930322055528721e-09 9.859561993714069522e-08 5.173976631118481401e-09 1.844634880716540099e-07 1.814830859656620839e-07 5.876855356699873942e-09 5.701537045652196457e-09
-2.770686679188085327e+04 5.733845733640007674e-09 9.909592606655311143e-08 5.211332051322294807e-09 1.803713500789246441e-07 1.786786149883366089e-07 5.864281926788116880e-09 5.764698038461352774e-09
-2.769560379211586041e+04 5.766875503180465260e-09 9.863775774776843306e-08 5.225353040553520987e-09 1.869261011794873253e-07 1.833155444802817750e-07 5.954023918866865720e-09 5.741640529011106529e-09
-2.768434079235086756e+04 5.694219261196351962e-09 9.862696536750894033e-08 5.186546293820176349e-09 1.829838939283292123e-07 1.800935215600351104e-07 5.881766597126579071e-09 5.711754645252905262e-09
-2.767307779258587470e+04 5.808968912675266663e-09 9.852579686597958479e-08 5.305053860095522639e-09 1.831232078030503656e-07 1.791438577950641308e-07 6.030492652888280549e-09 5.796419864423485559e-09
-2.766181479282088549e+04 5.716289687451021002e-09 9.876482549865239731e-08 5.223977521965178582e-09 1.828336441144011039e-07 1.799924572794041721e-07 5.917195673943731784e-09 5.750067935973318384e-09
-2.765055179305589263e+04 5.629670385517680252e-09 9.852969489136905839e-08 5.135388619636568727e-09 1.834215520435703978e-07 1.812285643575085404e-07 5.813012258774400510e-09 5.683991913667442106e-09
-2.763928879329090341e+04 5.632773722748846293e-09 9.874708038460310812e-08 5.142150509556636639e-09 1.832909047155505035e-07 1.815188244103733240e-07 5.807638321261725035e-09 5.703397628722261926e-09
-2.762802579352591056e+04 5.739114468021728810e-09 9.904990543466372139e-08 5.270780241535942157e-09 1.837111690146934547e-07 1.809323582635274580e-07 5.965143513863615122e-09 5.801677772601158731e-09
-2.761676279376091770e+04 5.644180756247784993e-09 9.868026403741008261e-08 5.130371581623846474e-09 1.854411573753544579e-07 1.821781871256947083e-07 5.844606408249684662e-09 5.652671072691806282e-09
-2.760549979399593212e+04 5.779776847243680653e-09 9.898415255075130793e-08 5.261501446498509027e-09 1.846015732498221112e-07 1.827935198852130808e-07 5.932104017184229567e-09 5.825747281396646022e-09
-2.759423679423093199e+04 5.636169629954489136e-09 9.892925275281896765e-08 5.128876917659259301e-09 1.863335774767773829e-07 1.833734815319515749e-07 5.837821043350336345e-09 5.663699685924275008e-09
-2.758297379446594277e+04 5.711985790296572273e-09 9.842398041067073128e-08 5.212919115739535567e-09 1.838903092814889240e-07 1.818925297855283878e-07 5.886479408746908415e-09 5.768964907236809424e-09
-2.757171079470094992e+04 5.735355744555558237e-09 9.922591098749881213e-08 5.225959230941054118e-09 1.836782647575889582e-07 1.801929309858998053e-07 5.939923094121278727e-09 5.734904415240677751e-09
-2.756044779493596798e+04 5.725025667821805532e-09 9.896742734989329879e-08 5.213430400579973531e-09 1.842703243158349806e-07 1.810454687821152779e-07 5.922270841825257237e-09 5.732576131582582623e-09
-2.754918479517097512e+04 5.789478953954603503e-09 9.933573402117897176e-08 5.277293268282876829e-09 1.847664936889477902e-07 1.819648546791641477e-07 5.975912809150898482e-09 5.811117515562830938e-09
-2.753792179540598227e+04 5.692541337668632434e-09 1.000459699352894274e-07 5.228094442841865244e-09 1.853231539494415570e-07 1.826950915261062670e-07 5.924004815781615637e-09 5.769419973042471817e-09
-2.752665879564098941e+04 5.670789748932103978e-09 9.889633611053113140e-08 5.202111885388939869e-09 1.846933852834970489e-07 1.817173712381225420e-07 5.905567951956200750e-09 5.730508428260644447e-09
-2.751539579587600019e+04 5.730264956165389813e-09 9.945995783306356881e-08 5.196017690468085648e-09 1.857807296640150784e-07 1.828630768880009915e-07 5.901644668791973255e-09 5.730013199684904501e-09
-2.750413279611100734e+04 5.877344227675962778e-09 9.961860751032615797e-08 5.350931236304176866e-09 1.863305774934508524e-07 1.831084961288657134e-07 6.066342912342424430e-09 5.876829870862930016e-09
-2.749286979634601448e+04 5.730649756427562467e-09 9.926051667876090134e-08 5.221144261487859258e-09 1.852677678742252627e-07 1.821067999743664469e-07 5.931640365679594918e-09 5.745711296659720200e-09
-2.748160679658102163e+04 5.928263537729063320e-09 9.994870729844992790e-08 5.401419203840476644e-09 1.845871286141760444e-07 1.814938438946458174e-07 6.107061991749404872e-09 5.925116126979241697e-09
-2.747034379681602877e+04 5.789071694506712030e-09 9.910558050614848093e-08 5.248793484192466728e-09 1.859445547085207052e-07 1.828826520773225330e-07 5.958796533275223899e-09 5.778687445370602267e-09
-2.745908079705103592e+04 5.639202161203239080e-09 1.001641155112341631e-07 5.150015325625063295e-09 1.851565043460579268e-07 1.827953341693158880e-07 5.838250056975089872e-09 5.699335373545306176e-09
-2.744781779728605034e+04 5.702333369752034014e-09 9.916078114638228512e-08 5.224626407470027061e-09 1.857082442293647921e-07 1.832760711218946840e-07 5.916456831556554770e-09 5.773402689872122972e-09
-2.743655479752106112e+04 5.770021910141159948e-09 9.951975730221651069e-08 5.278182247693502360e-09 1.874165724648703948e-07 1.846219224400959578e-07 5.985774922083930693e-09 5.821388616723664100e-09
-2.742529179775606826e+04 5.781407293014015285e-09 9.964929107213153040e-08 5.290087223123016993e-09 1.845505294845249296e-07 1.822670456792162697e-07 5.973572582272823486e-09 5.839259577295572430e-09
-2.741402879799107905e+04 5.764256779876912045e-09 9.967136815270301151e-08 5.258074251362089705e-09 1.863503067689785131e-07 1.836212834849059751e-07 5.960232471744491905e-09 5.799702538544748059e-09
-2.740276579822608619e+04 5.759007264743216736e-09 9.988775504913489779e-08 5.257575713163652416e-09 1.862780366145953477e-07 1.837317042341113092e-07 5.954427935317720989e-09 5.804649824202930576e-09
-2.739150279846109333e+04 5.770498635518442994e-09 9.966222874834426759e-08 5.277167860135449447e-09 1.850446901831295695e-07 1.829163104166985279e-07 5.958118160263321957e-09 5.832925789401781017e-09
-2.738023979869610048e+04 5.761478355647294942e-09 1.002737383668407490e-07 5.256563584591031604e-09 1.875292031960457026e-07 1.849939309251490318e-07 5.957449861518839402e-09 5.808308093804394453e-09
-2.736897679893111126e+04 5.895276335444616864e-09 9.971044113928220260e-08 5.362561145137512750e-09 1.858688273217628716e-07 1.830440868304700671e-07 6.065342648256834404e-09 5.899183440878397478e-09
-2.735771379916612204e+04 5.754005818757430436e-09 9.985988935780314459e-08 5.261361739741086278e-09 1.847383085264146732e-07 1.814103361275870731e-07 5.974506563970889897e-09 5.778756742047369172e-09
-2.734645079940112919e+04 5.812904704739985522e-09 9.966953536841413405e-08 5.333417579422098483e-09 1.840917105263372590e-07 1.814234108750158728e-07 6.025812543163893507e-09 5.868875448556578414e-09
-2.733518779963613997e+04 5.759890788071396197e-09 9.996570787688115003e-08 5.247742111587007637e-09 1.861082969561510432e-07 1.822556383014307807e-07 5.980202670773274276e-09 5.753582261958160299e-09
-2.732392479987115075e+04 5.724500124855085267e-09 9.964492441929592567e-08 5.220848937167885837e-09 1.825343851264141936e-07 1.797978732578711031e-07 5.910140299416785262e-09 5.749171227638162167e-09
-2.731266180010615426e+04 5.828609500679390778e-09 1.005931417844229599e-07 5.326155511541214287e-09 1.865050055093642486e-07 1.836785991318512540e-07 6.031305465665344268e-09 5.865065773509205253e-09
-2.730139880034116140e+04 5.828039708108271252e-09 1.003897199274569396e-07 5.301466487285838196e-09 1.845246481990424061e-07 1.814738347280560336e-07 6.006070837075122174e-09 5.826602853847351652e-09
-2.729013580057616855e+04 5.838325053973066060e-09 1.005040019429185475e-07 5.327701187447810159e-09 1.872158821656192627e-07 1.844443661975563378e-07 6.033792361622144477e-09 5.870762150815875084e-09
-2.727887280081117933e+04 5.854979519795319856e-09 1.003693000773854793e-07 5.320371157412512559e-09 1.859169280826522177e-07 1.828688540642534256e-07 6.029649245221699298e-09 5.850356332116387958e-09
-2.726760980104619375e+04 5.858221912763725911e-09 1.004415753519653247e-07 5.332338460202606702e-09 1.855032168037934038e-07 1.822612412389203541e-07 6.045503532388714045e-09 5.854808298688029763e-09
-2.725634680128120090e+04 5.747593072434757565e-09 9.961992173563770476e-08 5.268374005233333207e-09 1.840143206653410104e-07 1.811472041372522919e-07 5.966232704836387746e-09 5.797587410698338832e-09
-2.724508380151620804e+04 5.928715424313370159e-09 1.012806726608376951e-07 5.398134349149716638e-09 1.902667538497450373e-07 1.861599961510687557e-07 6.151501445959409808e-09 5.909926387131993929e-09
-2.723382080175121519e+04 5.884728103903908286e-09 1.014054600669340802e-07 5.356681213523557351e-09 1.872914345927772067e-07 1.845659195303238182e-07 6.061657104933903059e-09 5.901337880969060988e-09
-2.722255780198622233e+04 5.723966554142766770e-09 1.004651143532327468e-07 5.240677811841608556e-09 1.876494567591147404e-07 1.849122506887321132e-07 5.947618381956032343e-09 5.786614606057966771e-09
-2.721129480222122947e+04 5.770138375135050046e-09 1.006359290938499494e-07 5.294032049505549067e-09 1.869761485155557358e-07 1.833745249685414181e-07 6.022382264032195477e-09 5.810530334698545747e-09
-2.720003180245624026e+04 5.892426870679439543e-09 1.007366890909843691e-07 5.344305956757190939e-09 1.860051744497754739e-07 1.822151078928606707e-07 6.074338591349960477e-09 5.851408238039030403e-09
-2.718876880269125468e+04 5.806268700625915626e-09 1.008776497067137164e-07 5.285115657865922975e-09 1.892396006170709639e-07 1.875641025452392612e-07 5.968012914043676445e-09 5.869455413635738938e-09
-2.717750580292626546e+04 5.902170124438842056e-09 1.010439100496208634e-07 5.372768954385375280e-09 1.902190503323495104e-07 1.865456211142420169e-07 6.114059158593696033e-09 5.897984699211346343e-09
-2.716624280316126897e+04 5.978115820895599225e-09 1.009584559131028333e-07 5.449682658299686000e-09 1.853764305321663988e-07 1.825933573869244623e-07 6.149310225314021134e-09 5.985596079165474438e-09
-2.715497980339627611e+04 5.828736218044650487e-09 1.010079878273836948e-07 5.312911872006968329e-09 1.875489862750654623e-07 1.849759964664462873e-07 6.014709359643920509e-09 5.863347557847566766e-09
-2.714371680363128326e+04 5.849668917756961911e-09 1.008765893360569489e-07 5.341296179541620442e-09 1.883101050977077722e-07 1.849517232289703186e-07 6.067377310953907165e-09 5.869817374120556351e-09
-2.713245380386629040e+04 5.836377157473504439e-09 1.015110383685184064e-07 5.353437544361031717e-09 1.874463690662860836e-07 1.853730178893611528e-07 6.040903452354866528e-09 5.918956231930969965e-09
-2.712119080410130482e+04 5.830422130465827579e-09 1.009264333783967183e-07 5.341078057774308815e-09 1.877097217614750741e-07 1.843063711098962303e-07 6.066332042350599630e-09 5.866123914464302710e-09
-2.710992780433631197e+04 5.814997188247679469e-09 1.011963741876249001e-07 5.320305475922494163e-09 1.880338125825970245e-07 1.845394896201186533e-07 6.049259411516505696e-09 5.843713809114444932e-09
-2.709866480457132639e+04 5.942877778363097344e-09 1.010495264949465861e-07 5.393324748702103996e-09 1.877990678952183797e-07 1.852445008946341887e-07 6.095202824846191425e-09 5.944923659481998769e-09
-2.708740180480633353e+04 5.852594495427834580e-09 1.009165181470725424e-07 5.324035952719565646e-09 1.883946714662409593e-07 1.857804757925916673e-07 6.029865657546597280e-09 5.876088931155164873e-09
-2.707613880504134067e+04 5.855826773942532551e-09 1.010679919638590890e-07 5.359105093554098094e-09 1.891449378486408809e-07 1.868911596704722350e-07 6.057434967811287803e-09 5.924855258975337594e-09
-2.706487580527634782e+04 5.850802295084712898e-09 1.008953669895777748e-07 5.304619183954053916e-09 1.871764799058978710e-07 1.826868635914595020e-07 6.058216322074447731e-09 5.794116308855612319e-09
-2.705361280551135860e+04 5.915030392424158948e-09 1.013292807945691197e-07 5.377696717312698658e-09 1.888542872103468553e-07 1.850187850176823801e-07 6.118729195563298267e-09 5.893128246809081053e-09
-2.704234980574636575e+04 5.870615622443294318e-09 1.014544104104499926e-07 5.346308016027827193e-09 1.888208421923552562e-07 1.845187873726858223e-07 6.100252443685582229e-09 5.847195624841295559e-09
-2.703108680598137653e+04 5.936482709726788895e-09 1.005905902730941546e-07 5.400682635234544436e-09 1.892408464786348307e-07 1.844637377197647138e-07 6.169054432994389679e-09 5.888031630771519636e-09
-2.701982380621638004e+04 5.803127165167805668e-09 1.012899805589199140e-07 5.328190557173426234e-09 1.899231923472063566e-07 1.882027379894194571e-07 6.014556976215553727e-09 5.913345921872783723e-09
-2.700856080645138718e+04 5.848023241415528327e-09 1.018993384992898970e-07 5.324582502977081550e-09 1.875491870781186169e-07 1.841204505068942427e-07 6.050024853529923838e-09 5.848341552566888025e-09
-2.699729780668639796e+04 5.994040300922034453e-09 1.023535369881089867e-07 5.447423051658545036e-09 1.864950620741012116e-07 1.833403776180514505e-07 6.161217191777066482e-09 5.975642929557938838e-09
-2.698603480692140511e+04 5.887561579281785432e-09 1.019731858748408325e-07 5.363214315704738879e-09 1.879451694206752711e-07 1.840171398845927181e-07 6.103719663338646770e-09 5.872665377735506471e-09
-2.697477180715642316e+04 5.922347622617802134e-09 1.016070610146322832e-07 5.403959479778752947e-09 1.865832286902947981e-07 1.832786261604242578e-07 6.122356009826639643e-09 5.927967702007291734e-09
-2.696350880739143031e+04 6.065773999173289501e-09 1.019234118924846566e-07 5.491644321314375190e-09 1.902265178240465856e-07 1.867584720236288596e-07 6.226864443993740567e-09 6.022863162704569208e-09
-2.695224580762643745e+04 5.834852932106495244e-09 1.013679206559210848e-07 5.300572809766354497e-09 1.924922472686754330e-07 1.891006897612123934e-07 6.042178337373926923e-09 5.842670515842001587e-09
-2.694098280786143732e+04 5.896555990926581127e-09 1.022540131286630121e-07 5.416519344492707195e-09 1.893730574732170113e-07 1.871706410598700327e-07 6.114013262845619706e-09 5.984458935488153342e-09
-2.692971980809645174e+04 5.865405922734158595e-09 1.022546891560204992e-07 5.362769911383897042e-09 1.865440553286963699e-07 1.837918940485513147e-07 6.065874520880353991e-09 5.903985564164620778e-09
-2.691845680833146253e+04 5.882913925159121338e-09 1.021423499597033354e-07 5.401216541376002935e-09 1.924124665245669871e-07 1.893953567912903746e-07 6.131835087746348530e-09 5.954358504637114998e-09
-2.690719380856646967e+04 5.889578550502344922e-09 1.024589821492487591e-07 5.376360411976603700e-09 1.897847367249027840e-07 1.878795157432750109e-07 6.067188209804974905e-09 5.955122927293423708e-09
-2.689593080880148045e+04 5.914750715018051616e-09 1.013337612569601295e-07 5.411427996919506172e-09 1.915563451875935306e-07 1.885861070911307492e-07 6.137745457607957312e-09 5.963028000858454675e-09
-2.688466780903649124e+04 5.852539954921857118e-09 1.023381153142467285e-07 5.374861136378489023e-09 1.891190848462724982e-07 1.857184733991538913e-07 6.104795720722755483e-09 5.904746005965216990e-09
-2.687340480927149474e+04 5.866965437677209436e-09 1.024686433509375204e-07 5.346678155331104412e-09 1.903030449341520140e-07 1.874303921600828717e-07 6.066187860847164983e-09 5.897201510511354959e-09
-2.686214180950650189e+04 5.981051863279482187e-09 1.022806483893363994e-07 5.429101554188261399e-09 1.912620461741675933e-07 1.879800777906501540e-07 6.162969095793965660e-09 5.969919751388813833e-09
-2.685087880974150903e+04 5.882753034149050925e-09 1.029286861028074665e-07 5.357610668192543728e-09 1.889031457830653408e-07 1.868512529585504970e-07 6.049512601536734209e-09 5.928819246656309290e-09
-2.683961580997651618e+04 5.992318588831820765e-09 1.028686099479477286e-07 5.495168978839186183e-09 1.918981477734048129e-07 1.891731819608236354e-07 6.215589791303851851e-09 6.055305610846633353e-09
-2.682835281021153423e+04 5.826728344405991023e-09 1.022881739170313940e-07 5.310946918397885651e-09 1.883833435757487027e-07 1.844316361101864627e-07 6.053798987157907267e-09 5.821354067689412921e-09
-2.681708981044654502e+04 5.876482970927171605e-09 1.023416604634024759e-07 5.367825643182293350e-09 1.909329891217040691e-07 1.879352641656386691e-07 6.092905584231740582e-09 5.916565065480623585e-09
-2.680582681068155216e+04 5.870242539637769679e-09 1.023704394690014816e-07 5.355364590371400349e-09 1.894288069207379487e-07 1.867434964719608481e-07 6.066631236570905307e-09 5.908672597497449459e-09
-2.679456381091655567e+04 5.944650051209898632e-09 1.027778506340600858e-07 5.427615962607891726e-09 1.903713513903375650e-07 1.877558008551056407e-07 6.139961854484559828e-09 5.986109454574559373e-09
-2.678330081115156645e+04 5.885911551222978753e-09 1.029667177377762227e-07 5.351934675328537927e-09 1.932863895540247519e-07 1.898119619123383637e-07 6.098401321338125569e-09 5.894029863780084665e-09
-2.677203781138657359e+04 6.122480485576834944e-09 1.032437011663815256e-07 5.560703137398346540e-09 1.890673165856460075e-07 1.855448750637974443e-07 6.293173555087663267e-09 6.085990671656801282e-09
-2.676077481162158074e+04 5.937622053632463827e-09 1.027270445375222956e-07 5.397257292478963264e-09 1.915224589372560444e-07 1.876701286433154355e-07 6.147927162868279019e-09 5.921328077396333621e-09
-2.674951181185658788e+04 5.848643219409399713e-09 1.022878055391859858e-07 5.321290647039329649e-09 1.897544467739735195e-07 1.873822959917766253e-07 6.025138899552297386e-09 5.885586992372811192e-09
-2.673824881209160958e+04 5.983139061092528603e-09 1.024787274707186449e-07 5.466574717249870972e-09 1.896827534002243076e-07 1.866665784794570087e-07 6.187493808233005227e-09 6.010069554515636422e-09
-2.672698581232661309e+04 6.119021284062980210e-09 1.029169116671147740e-07 5.560694044809039030e-09 1.906461665713895453e-07 1.878017725837596455e-07 6.279865590599620070e-09 6.112546119007725340e-09
-2.671572281256162023e+04 5.920035678703296316e-09 1.030617910220383112e-07 5.418215649349018980e-09 1.937652057035980464e-07 1.916357050821894050e-07 6.128876135937680655e-09 6.003622367234053208e-09
-2.670445981279662738e+04 5.919466234453023419e-09 1.030379523586230003e-07 5.432184291028304237e-09 1.908820869494871103e-07 1.898488462147924333e-07 6.102470499501468248e-09 6.041704102274503076e-09
-2.669319681303163452e+04 5.904962365303753890e-09 1.031752768147031334e-07 5.392595267799416253e-09 1.952852441805617252e-07 1.932227814046724081e-07 6.106751565729346314e-09 5.985440610399439717e-09
-2.668193381326664530e+04 5.956071408482780320e-09 1.031737220663334186e-07 5.427571158470741056e-09 1.928207606214358923e-07 1.898406660769310711e-07 6.158482728901110386e-09 5.983181028089013278e-09
-2.667067081350165245e+04 5.965612986674403397e-09 1.035270253614556493e-07 5.439820013028398986e-09 1.918855745076951026e-07 1.888374422466689916e-07 6.169336588297716507e-09 5.990036451009120883e-09
-2.665940781373666323e+04 6.111656582958705557e-09 1.030125465496605557e-07 5.575631318441533197e-09 1.935903649765870587e-07 1.902358180556190273e-07 6.319059745277301852e-09 6.121739441920238564e-09
-2.664814481397166674e+04 6.046172361269980513e-09 1.033213852095336201e-07 5.495621447205754256e-09 1.923309344238943055e-07 1.885963389358426167e-07 6.245495933685664785e-09 6.025804916017962470e-09
-2.663688181420668116e+04 5.985389304725339902e-09 1.031142985925403648e-07 5.460366230928028190e-09 1.919118431386777605e-07 1.889055534991063067e-07 6.188745881820291594e-09 6.011906024751132527e-09
-2.662561881444168830e+04 5.980574821307702779e-09 1.037810525767612490e-07 5.445018732285640456e-09 1.949657658536159233e-07 1.913804478258102363e-07 6.200040000563797646e-09 5.989154569576926101e-09
-2.661435581467669545e+04 5.914322046739513073e-09 1.031219026475246634e-07 5.427504917869995571e-09 1.909027318310573790e-07 1.883525243572590018e-07 6.139886064132650389e-09 5.989870230169402978e-09
-2.660309281491170259e+04 5.980779514464091715e-09 1.033359452528961442e-07 5.477080959618272699e-09 1.925617139598935943e-07 1.894470192358625496e-07 6.210661258288906142e-09 6.027429206806470035e-09
-2.659182981514671701e+04 5.950293913541920774e-09 1.034463868659869466e-07 5.433372026862922873e-09 1.927141815502994478e-07 1.895568530186347024e-07 6.168788282672162657e-09 5.983092798014116705e-09
-2.658056681538172415e+04 6.058871760501414728e-09 1.031511749556795382e-07 5.510789461554580316e-09 1.905042747304058123e-07 1.882816330479608156e-07 6.212441002167026688e-09 6.081676138638824467e-09
-2.656930381561673130e+04 5.965511633904731344e-09 1.028884993007030604e-07 5.431279120337048072e-09 1.941523895257170192e-07 1.909441847752057956e-07 6.173094862075885402e-09 5.984384647208175478e-09
-2.655804081585173844e+04 5.993572679328290010e-09 1.041735765828890454e-07 5.469184074865566177e-09 1.922748556958659646e-07 1.878689202171158796e-07 6.237540270077884549e-09 5.978363446256201109e-09
-2.654677781608674923e+04 6.000654701171049729e-09 1.035171364990558150e-07 5.456229048379697516e-09 1.907649698510236318e-07 1.869659207290996326e-07 6.202599831266335279e-09 5.979126882557616365e-09
-2.653551481632175637e+04 6.212972425202091648e-09 1.043746931235071624e-07 5.644753446126562417e-09 1.924808737795988584e-07 1.895122431646881573e-07 6.373422403669309546e-09 6.198798527642414904e-09
-2.652425181655676352e+04 5.958614939286033577e-09 1.041915278519184900e-07 5.431905669847706595e-09 1.917250811200685157e-07 1.882857462716395233e-07 6.171728151232763786e-09 5.969410423052462078e-09
-2.651298881679177066e+04 5.945416782568572464e-09 1.034585826916585497e-07 5.419420770049289422e-09 1.945589345766184605e-07 1.894526083908828914e-07 6.215228247707054217e-09 5.914867989358857898e-09
-2.650172581702678508e+04 6.025917750422739665e-09 1.045673277818037284e-07 5.494940645232106807e-09 1.945059240853312608e-07 1.914448498709814402e-07 6.233690069484430638e-09 6.053628877797312623e-09
-2.649046281726179222e+04 5.995438063133362405e-09 1.036767225766899611e-07 5.440445008369236239e-09 1.935079123150538913e-07 1.891581224215057213e-07 6.211608921117561089e-09 5.955737788051171400e-09
-2.647919981749679937e+04 6.027816893081806931e-09 1.040136402781837106e-07 5.515968404874773290e-09 1.976501266310657840e-07 1.953031260132427967e-07 6.245770873383977254e-09 6.107695357879085253e-09
-2.646793681773181379e+04 6.014553344481618720e-09 1.038260210198722296e-07 5.481979469766926603e-09 1.948927745238670586e-07 1.923175133671618055e-07 6.208659319589844781e-09 6.057186673104811366e-09
-2.645667381796682093e+04 6.123467143050640267e-09 1.045891001247268752e-07 5.572125077830912272e-09 1.962544249628540167e-07 1.935982079361336870e-07 6.305458902585850057e-09 6.149201723753206746e-09
-2.644541081820182808e+04 6.040156824315915612e-09 1.035693733992127515e-07 5.479952102866569319e-09 1.920437803151519670e-07 1.889354105406985807e-07 6.211549519802119840e-09 6.028699551536914748e-09
-2.643414781843683886e+04 6.023122991566219405e-09 1.046621246025209928e-07 5.499021176673080181e-09 1.930181721628353114e-07 1.908715901041910464e-07 6.207299773559034612e-09 6.081022607966385151e-09
-2.642288481867184964e+04 6.042975394537005103e-09 1.046503673214381462e-07 5.554259355822612434e-09 1.946036008811718607e-07 1.928117883714075277e-07 6.258001696577738143e-09 6.152614941846542162e-09
-2.641162181890685315e+04 6.098761792899168838e-09 1.047996839937982934e-07 5.538210144559172881e-09 1.958793666774703258e-07 1.919936849081238589e-07 6.304384244583556632e-09 6.075822069143696149e-09
-2.640035881914186029e+04 6.134271089163494012e-09 1.049427961559434143e-07 5.613699435525983707e-09 1.965315260907079149e-07 1.934745602300453298e-07 6.358934696074734273e-09 6.179124661646757094e-09
-2.638909581937687108e+04 5.988309445094464731e-09 1.042869282017283373e-07 5.467516833488768959e-09 1.924673888758761960e-07 1.880127644682352026e-07 6.237882450924057448e-09 5.975850302567192554e-09
-2.637783281961187822e+04 6.039320512549757544e-09 1.040405339067876922e-07 5.523548519434521178e-09 1.932512535244676924e-07 1.903897718984679006e-07 6.252334227160385408e-09 6.084012705876881675e-09
-2.636656981984688537e+04 6.030761009961096164e-09 1.043555164755650496e-07 5.497932240793958462e-09 1.970571046155838106e-07 1.937540067657575131e-07 6.252205277021858552e-09 6.057895273180601024e-09
-2.635530682008189615e+04 6.024878954390528755e-09 1.045350551138760792e-07 5.478124814418844558e-09 1.942612265662754272e-07 1.906115918300751476e-07 6.232395187853651167e-09 6.017685105970908352e-09
-2.634404382031691057e+04 6.229408358683177302e-09 1.057731236153105274e-07 5.665748826307451437e-09 1.938428602048077681e-07 1.918020872307175445e-07 6.373370396409572929e-09 6.253328936484570685e-09
-2.633278082055191771e+04 6.111072499658540714e-09 1.035991999104585566e-07 5.540971752073333877e-09 1.967480700760198820e-07 1.934478889836315851e-07 6.293943171461617119e-09 6.099817061619432973e-09
-2.632151782078692486e+04 6.078816167353772296e-09 1.051859277679435350e-07 5.579946757483106521e-09 1.950894608059588987e-07 1.939985596603277520e-07 6.265882793083508154e-09 6.201718138816399204e-09
-2.631025482102193200e+04 6.091270494049675387e-09 1.050230191698743001e-07 5.533055703588417231e-09 1.966860763109747028e-07 1.921552714967587437e-07 6.319902156995678949e-09 6.053390478353413847e-09
-2.629899182125694279e+04 6.120943665368605587e-09 1.053493656623321057e-07 5.574737814151136512e-09 1.953346380065280355e-07 1.937698298813769659e-07 6.274647905220184843e-09 6.182623507001494702e-09
-2.628772882149194993e+04 6.069267467762551893e-09 1.051053815239924015e-07 5.567598859541696419e-09 1.967677139972549783e-07 1.938471460631662666e-07 6.310035710159737236e-09 6.138244921061563985e-09
-2.627646582172696071e+04 6.101453561679628279e-09 1.057785252270766635e-07 5.567604317033331516e-09 1.957723164510329700e-07 1.931882812244744341e-07 6.297285918371518669e-09 6.145279961520074582e-09
-2.626520282196196786e+04 6.249750752884743255e-09 1.055901354792430702e-07 5.681645687659035595e-09 1.999648778806460549e-07 1.979976071089015712e-07 6.408364967124694960e-09 6.292640847502277019e-09
-2.625393982219698228e+04 6.123630157222665992e-09 1.043462064143275223e-07 5.564417274403461808e-09 1.955977084724576950e-07 1.924887345920842476e-07 6.308029208834039480e-09 6.125158087665999414e-09
-2.624267682243198215e+04 6.090599106520761716e-09 1.048746436990732252e-07 5.563709919760440292e-09 2.001025900041933129e-07 1.960912965380814588e-07 6.347886785863002223e-09 6.111942754326441984e-09
-2.623141382266699657e+04 6.181233747178454796e-09 1.049207902300218780e-07 5.616143716323184279e-09 1.927307645538339729e-07 1.887513677993561908e-07 6.373751438474017250e-09 6.139678053570926956e-09
-2.622015082290200371e+04 6.169522340494850144e-09 1.052392999891393666e-07 5.648142492339205174e-09 1.946690696819738270e-07 1.918410527772053051e-07 6.380474627096035365e-09 6.214128800077877354e-09
-2.620888782313701086e+04 6.057543229238398129e-09 1.056349494411959235e-07 5.513391220318858046e-09 1.955319301839563831e-07 1.926112991602711830e-07 6.251742195375589752e-09 6.079942703208799476e-09
-2.619762482337202528e+04 6.075281788310236733e-09 1.055551931559445557e-07 5.548598295023234680e-09 1.932069065449914479e-07 1.888531228449044027e-07 6.318456465303123216e-09 6.062346407281907039e-09
-2.618636182360703242e+04 6.163709109688778644e-09 1.053693246841268388e-07 5.680643898649618905e-09 1.923610657520860417e-07 1.904396925617082821e-07 6.379775484418074009e-09 6.266766200553697217e-09
-2.617509882384203956e+04 6.055747205870874111e-09 1.055777127793852251e-07 5.532434677272117422e-09 1.968728778386678840e-07 1.936252901061702676e-07 6.284414098318957939e-09 6.093375561085777098e-09
-2.616383582407704671e+04 6.212232231177029590e-09 1.060747743798075380e-07 5.674433415004183704e-09 1.965327015517287582e-07 1.944589837703881906e-07 6.392239576006681403e-09 6.270266877816947380e-09
-2.615257282431205749e+04 6.163376377798819320e-09 1.054191359380679581e-07 5.624214437621596302e-09 1.966560489852031847e-07 1.924177791032083592e-07 6.402540903058818342e-09 6.153243337356624961e-09
-2.614130982454706464e+04 6.198169052051200729e-09 1.053116372694644909e-07 5.641107160652402248e-09 1.975807244886959291e-07 1.939199299519252053e-07 6.406598697990345038e-09 6.191247379378965628e-09
-2.613004682478206814e+04 6.268742664895150088e-09 1.056698086719170225e-07 5.703813248401655628e-09 1.963082233009618986e-07 1.925278055417433696e-07 6.467994318951315233e-09 6.245615605191561745e-09
-2.611878382501707893e+04 6.079332386492024249e-09 1.058828054484587120e-07 5.528617780508609698e-09 1.974830000249223784e-07 1.935232794792356093e-07 6.302432242681710210e-09 6.069498340781876579e-09
-2.610752082525209698e+04 6.171735312229586370e-09 1.055440388206081936e-07 5.622427883684513971e-09 1.955611184184819658e-07 1.926614491856918514e-07 6.359928968597064190e-09 6.189347852629978645e-09
-2.609625782548710049e+04 6.150343512184956026e-09 1.064118423448291604e-07 5.607170552624420697e-09 1.969552246723180000e-07 1.931880753040756992e-07 6.373550007239691701e-09 6.151957002571981420e-09
-2.608499482572210763e+04 6.118240374388617444e-09 1.071227122803017972e-07 5.623581653098268927e-09 1.990783139880166594e-07 1.970028507454740070e-07 6.350432840297877453e-09 6.228338426826100811e-09
-2.607373182595711478e+04 6.115839054488549962e-09 1.068237205036547448e-07 5.554312219189043281e-09 1.981342685160944073e-07 1.948511923139928476e-07 6.311556202473763545e-09 6.118441121301540821e-09
-2.606246882619212192e+04 6.232200410447308682e-09 1.068460791536283225e-07 5.670115227068098343e-09 1.998442936969631705e-07 1.956722087283199234e-07 6.457492290199234171e-09 6.212068432578515809e-09
-2.605120582642713634e+04 6.043173070859555795e-09 1.059053462293703601e-07 5.536992515021905459e-09 1.984803996067671078e-07 1.944317571462560099e-07 6.316691917065908789e-09 6.078527944667429082e-09
-2.603994282666214349e+04 6.246178741018840227e-09 1.069310067769050266e-07 5.690715966834630026e-09 1.988481364013486406e-07 1.966715230545230535e-07 6.419329113708492187e-09 6.291300270676210371e-09
-2.602867982689715063e+04 6.396809590928779064e-09 1.063158222111169668e-07 5.793198564092666754e-09 1.993452497451726223e-07 1.955930129181582380e-07 6.566792452980616484e-09 6.346077116237265059e-09
-2.601741682713215778e+04 6.136652429779058579e-09 1.065981609991291453e-07 5.584773549308232818e-09 1.970689850238867802e-07 1.939915532425355503e-07 6.332541133802565821e-09 6.151509671657578096e-09
-2.600615382736716856e+04 6.299570674824618065e-09 1.075430805312045876e-07 5.764794095506679192e-09 1.982609418712138870e-07 1.959439028552190568e-07 6.494990857281994347e-09 6.358729373798200279e-09
-2.599489082760217570e+04 6.225658806633978810e-09 1.065890496824503509e-07 5.665616056672957101e-09 1.978676999093470192e-07 1.941133665922815581e-07 6.434612554221024041e-09 6.213747294176785738e-09
-2.598362782783718649e+04 6.173369703914796507e-09 1.064753728042117177e-07 5.633667548816245907e-09 1.979838283078071335e-07 1.941356225886089827e-07 6.405754791687780323e-09 6.179408692540629852e-09
-2.597236482807219727e+04 6.100149791538225860e-09 1.059213432959703710e-07 5.568089462700729836e-09 2.003933149539838674e-07 1.963756484696191845e-07 6.353449135504272658e-09 6.117107226004294176e-09
-2.596110182830720805e+04 6.133734934483454488e-09 1.072344206761071719e-07 5.598884896881388383e-09 1.983551923093544186e-07 1.950569575301880712e-07 6.357157990547320117e-09 6.163155787015370746e-09
-2.594983882854221520e+04 6.311709409839534790e-09 1.073983484215264210e-07 5.789460037916146909e-09 1.947641390878792555e-07 1.921800937585122711e-07 6.514880545652977196e-09 6.362880026267180171e-09
-2.593857582877722234e+04 6.256408883522564234e-09 1.069074399190910294e-07 5.672957678658791805e-09 2.002008817212528946e-07 1.970289657476338847e-07 6.433873507086000647e-09 6.247274371447450994e-09
-2.592731282901222949e+04 6.214195037438677975e-09 1.072233307962273148e-07 5.677890573017827823e-09 1.985245457588775729e-07 1.966080961287530713e-07 6.398233444632121848e-09 6.285494764817961540e-09
-2.591604982924723663e+04 6.146982980052321080e-09 1.067039274593339504e-07 5.626420918632196534e-09 1.966204954722740909e-07 1.940604344333102305e-07 6.358160114552464775e-09 6.207578857433066313e-09
-2.590478682948224741e+04 6.215638050811648282e-09 1.073885101799806499e-07 5.683282462893922022e-09 2.023331675997745666e-07 1.989381476930694971e-07 6.457713767009896839e-09 6.258007231663188740e-09
-2.589352382971725820e+04 6.276116096762671542e-09 1.081466775153262839e-07 5.703197283471167688e-09 1.980062915606734514e-07 1.953457211989591469e-07 6.442250963567392059e-09 6.285762167637859992e-09
-2.588226082995226534e+04 6.144891963210351556e-09 1.070979953970055523e-07 5.606897124455232971e-09 2.004169071742122250e-07 1.977873585154048820e-07 6.353773762941304404e-09 6.199087541022485963e-09
-2.587099783018726885e+04 6.206163030243117951e-09 1.072935022960097995e-07 5.701780598540165926e-09 1.993124374040995423e-07 1.975236238594876913e-07 6.421217927674925540e-09 6.316013075944113901e-09
-2.585973483042228690e+04 6.147655719725839885e-09 1.074480392642553334e-07 5.589701450453267564e-09 2.001999342478125960e-07 1.962805897290869450e-07 6.371587712642323261e-09 6.141037480270670935e-09
-2.584847183065729405e+04 6.206626814054168268e-09 1.072216491817522430e-07 5.679238335422870499e-09 2.035960447211464271e-07 2.007975060446431135e-07 6.441543928336296184e-09 6.276915781505693389e-09
-2.583720883089229756e+04 6.253083784779796546e-09 1.078998314402133086e-07 5.670754050520793880e-09 2.011801771658569249e-07 1.971297692903935478e-07 6.459380476302044558e-09 6.221122806311010241e-09
-2.582594583112730834e+04 6.475421961023091314e-09 1.081367180000879394e-07 5.893182321304226536e-09 2.037718630045708404e-07 2.003669841835410067e-07 6.672150055662270472e-09 6.471831739280461508e-09
-2.581468283136232276e+04 6.182436969878507382e-09 1.076323551203894789e-07 5.633096032235948825e-09 2.011240042032977900e-07 1.973259335427973189e-07 6.414673267693154185e-09 6.191255577798331970e-09
-2.580341983159732627e+04 6.343776788793895143e-09 1.070336624060591334e-07 5.772327246026132120e-09 2.034143557862919647e-07 2.002663801713978615e-07 6.543357575305969649e-09 6.358176946638956638e-09
-2.579215683183233341e+04 6.306142699400712954e-09 1.074249919659312710e-07 5.734329415008965777e-09 2.052167688559660572e-07 2.002107592535893207e-07 6.563158687308666201e-09 6.268681892371974580e-09
-2.578089383206734419e+04 6.184046386095993102e-09 1.077744689741135912e-07 5.643783208466035073e-09 2.023327364807309928e-07 1.991875407666574836e-07 6.411434138747531809e-09 6.226414170987010078e-09
-2.576963083230235134e+04 6.403265541816254472e-09 1.070778120320180644e-07 5.886200871186795471e-09 2.046839676699391841e-07 2.027465761718687879e-07 6.627713269615509852e-09 6.513753344250837080e-09
-2.575836783253735848e+04 6.346626105400251556e-09 1.076168775027297315e-07 5.757362250713700070e-09 2.039570917965338922e-07 2.003428606604162674e-07 6.543209070674686954e-09 6.330635284963185040e-09
-2.574710483277236563e+04 6.276617108714089765e-09 1.084918825776220995e-07 5.732703092453861662e-09 2.016674287341315743e-07 1.987920045348953361e-07 6.490278347443994474e-09 6.321131770632216100e-09
-2.573584183300738368e+04 6.165918835261999971e-09 1.077925510620834423e-07 5.638281781705687536e-09 2.013920304313445774e-07 1.979620969196314664e-07 6.410560886289605544e-09 6.208829180102492662e-09
-2.572457883324238355e+04 6.300657284780550471e-09 1.088392172033111006e-07 5.763207637214525771e-09 1.954717280180596533e-07 1.921250775585209221e-07 6.512286491665991731e-09 6.315414180752691158e-09
-2.571331583347739797e+04 6.298245206282310980e-09 1.084427515649636275e-07 5.710710064030210762e-09 1.991652309067244551e-07 1.954123594787220396e-07 6.483978843971433482e-09 6.263240368078101028e-09
-2.570205283371240876e+04 6.373957405970041426e-09 1.085982731704746468e-07 5.795062643399236914e-09 2.022807646292498718e-07 1.982256635474317420e-07 6.587205011679387931e-09 6.348653678216836255e-09
-2.569078983394741226e+04 6.290755402179648708e-09 1.086793008892075445e-07 5.739650237353449651e-09 2.006944944142373094e-07 1.980513742559566918e-07 6.487403651545735949e-09 6.331920615126536443e-09
-2.567952683418241941e+04 6.164920930332484475e-09 1.081145206415218612e-07 5.641348718892194073e-09 2.000073672065719666e-07 1.978002015071682288e-07 6.374987964701478022e-09 6.245161579589675793e-09
-2.566826383441743019e+04 6.289794057014908596e-09 1.079103992290940991e-07 5.762111914264785761e-09 2.029261632849357515e-07 2.000086910937745596e-07 6.525110397263270611e-09 6.353486810818770879e-09
-2.565700083465244097e+04 6.226994867924979178e-09 1.083527731388708280e-07 5.670691766962686070e-09 2.019369793155663268e-07 1.987222197306197810e-07 6.438800114927961183e-09 6.249704684088959116e-09
-2.564573783488744812e+04 6.430609724838647566e-09 1.089612304760223711e-07 5.882244966676428168e-09 2.006740608833334906e-07 1.971138153529265391e-07 6.654822658702533544e-09 6.445389587974765155e-09
-2.563447483512245526e+04 6.382802627925423841e-09 1.090763091184318946e-07 5.836811212752402587e-09 2.034707963743133460e-07 2.009896423961705974e-07 6.589354698913250160e-09 6.443395663800956542e-09
-2.562321183535746241e+04 6.315360759402286393e-09 1.091268273481792353e-07 5.725562686281924906e-09 2.041572467719173098e-07 1.999267416092619590e-07 6.529284495456696222e-09 6.280428383348564653e-09
-2.561194883559247683e+04 6.309933629352709441e-09 1.085295992282776765e-07 5.724809107647589503e-09 2.007316169016811411e-07 1.970579044533735769e-07 6.501268857830460884e-09 6.285170736250738225e-09
-2.560068583582748397e+04 6.326681951260440980e-09 1.091888179963254924e-07 5.733938166453918143e-09 2.053912724437326851e-07 2.018164180964357264e-07 6.523752913534818079e-09 6.313463646908818356e-09
-2.558942283606249475e+04 6.391045555159427813e-09 1.092460855451814026e-07 5.808563619308449344e-09 2.023964823575806326e-07 1.974740665821709458e-07 6.625045194037814606e-09 6.335513562611252765e-09
-2.557815983629750190e+04 6.230881237583888187e-09 1.089380507008788567e-07 5.672059075144640460e-09 2.025521623513404569e-07 1.980322922352789751e-07 6.478427545932065517e-09 6.212541200244586661e-09
-2.556689683653251268e+04 6.458737187103716488e-09 1.096528550285726309e-07 5.893031469324137192e-09 2.026349326255751566e-07 2.001781430765026627e-07 6.641802733797377246e-09 6.497289248305794081e-09
-2.555563383676751982e+04 6.285163058180372452e-09 1.085085319131997747e-07 5.711596055837121161e-09 2.044900633520926342e-07 2.006893923922629138e-07 6.504612591260931066e-09 6.281056830910816393e-09
-2.554437083700252697e+04 6.144000994706795768e-09 1.094417793899528995e-07 5.627182941105516411e-09 2.041255777402945785e-07 2.015035114235960702e-07 6.386611566977330148e-09 6.232372683038075574e-09
-2.553310783723753411e+04 6.337204173765715917e-09 1.091960326033720524e-07 5.795822690582354320e-09 2.065709047239414574e-07 2.032169536324693116e-07 6.583388116968135987e-09 6.386093985361183955e-09
-2.552184483747254126e+04 6.427239812923798510e-09 1.098606926652148779e-07 5.828384523600457433e-09 2.057423242055212960e-07 2.016387115255625632e-07 6.633721541444140671e-09 6.392330849536943313e-09
-2.551058183770755932e+04 6.381908605541624040e-09 1.098866638850290635e-07 5.819563750799213707e-09 2.025425486452599227e-07 1.993730281535310913e-07 6.587998460586390159e-09 6.401564526950964787e-09
-2.549931883794256646e+04 6.278973047802763469e-09 1.099946790023360773e-07 5.734918229855499464e-09 2.026217520351804016e-07 1.995263845145191253e-07 6.501876987541680349e-09 6.319789796180922506e-09
-2.548805583817757361e+04 6.468460305496176669e-09 1.089594395106156746e-07 5.922254636096802165e-09 2.034264985095514542e-07 1.998152911076415984e-07 6.705625112611182615e-09 6.493200920310437408e-09
-2.547679283841258075e+04 6.228535291166229526e-09 1.093765735713114941e-07 5.675759327533104600e-09 2.051984520697111629e-07 2.008418787842745294e-07 6.486744997387450351e-09 6.230479934034832008e-09
-2.546552983864759153e+04 6.295704590220318790e-09 1.097761291293547635e-07 5.766568605363236681e-09 2.037143234149697530e-07 2.008934296972816966e-07 6.529597857074098653e-09 6.363661049591205117e-09
-2.545426683888259868e+04 6.381544074025871915e-09 1.094260024538422092e-07 5.857167382168205679e-09 2.052114146497301648e-07 2.013560734232596572e-07 6.653697194691909036e-09 6.426915445890009785e-09
-2.544300383911760582e+04 6.327785993012223124e-09 1.100642444738133004e-07 5.770929007643799579e-09 2.049693401746449884e-07 2.017358062446501524e-07 6.549703317038144303e-09 6.359497276937521042e-09
-2.543174083935261297e+04 6.417498001237466746e-09 1.098757813574203987e-07 5.865700720821516516e-09 2.038886493974495682e-07 2.011682172404847883e-07 6.626199958315866019e-09 6.466191356665899898e-09
-2.542047783958762739e+04 6.500521101632227676e-09 1.104018213116989635e-07 5.900849382616783879e-09 2.040380445476137267e-07 2.005935501762654767e-07 6.681795855215230810e-09 6.479180464481111110e-09
-2.540921483982263089e+04 6.349458073239500251e-09 1.094707701739406782e-07 5.815631674482474680e-09 2.032499731112567501e-07 1.992147773645952861e-07 6.610502761519241027e-09 6.373126930260527635e-09
-2.539795184005763804e+04 6.493204780666526491e-09 1.106088171331322505e-07 5.910487894255187301e-09 2.067645590278873163e-07 2.045512920737078444e-07 6.666751961970438108e-09 6.536555258302787093e-09
-2.538668884029264518e+04 6.465249640406983441e-09 1.095076262567681748e-07 5.876765782171848294e-09 2.069278406637489013e-07 2.044584824054102890e-07 6.640796051082345197e-09 6.495545208805097419e-09
-2.537542584052765960e+04 6.495022818749171313e-09 1.098446201662910963e-07 5.896962605292440810e-09 2.054716474536585300e-07 2.025678611835159248e-07 6.667920120271410763e-09 6.497095085805543383e-09
-2.536416284076266675e+04 6.406211301622365826e-09 1.104469080456954093e-07 5.840475069743283089e-09 2.025784810563768457e-07 1.988740365642733742e-07 6.623775753113056952e-09 6.405869262685993525e-09
-2.535289984099767753e+04 6.376359059664427345e-09 1.103977595020518527e-07 5.854089521153664590e-09 2.073427983836213948e-07 2.039526291884958839e-07 6.645121113203441058e-09 6.445708193421123958e-09
-2.534163684123268467e+04 6.226520588729259979e-09 1.101955404368118884e-07 5.657683330476401848e-09 2.082152918034593875e-07 2.034748920780746457e-07 6.489795102924735857e-09 6.210946938559451685e-09
-2.533037384146769546e+04 6.469932732915746077e-09 1.104347693678113172e-07 5.881255731295760045e-09 2.068713645343957568e-07 2.031475109989904823e-07 6.679807091676384885e-09 6.460760357344628102e-09
-2.531911084170270260e+04 6.502994587524357277e-09 1.107097098744716068e-07 5.914358880094909680e-09 2.056277956430075563e-07 2.013598042170851491e-07 6.723552696478985825e-09 6.472496429728560426e-09
-2.530784784193770975e+04 6.385442466800296509e-09 1.102899778729505536e-07 5.805601560324823292e-09 2.058079013035802054e-07 2.027181700329116078e-07 6.583187216610623215e-09 6.401427644834719846e-09
-2.529658484217271689e+04 6.520425569474820037e-09 1.107920031261516622e-07 5.954484954706482141e-09 2.066120494535786687e-07 2.037110682238475397e-07 6.729104154068584970e-09 6.558464301487790872e-09
-2.528532184240772403e+04 6.416636015340139163e-09 1.095364867397996465e-07 5.821071225701573668e-09 2.073061360680212792e-07 2.046664920887935895e-07 6.591319408654481547e-09 6.436051681541961399e-09
-2.527405884264273845e+04 6.404113323649259503e-09 1.111233149570846784e-07 5.843080401337915602e-09 2.061062690885878432e-07 2.040434541869972157e-07 6.593136017932773798e-09 6.471791548486997035e-09
-2.526279584287774560e+04 6.346083581350814781e-09 1.107642747860245916e-07 5.817250923114254263e-09 2.047361223498546838e-07 2.025458448759041803e-07 6.566184285153887984e-09 6.437350036751293720e-09
-2.525153284311275638e+04 6.608038919167757052e-09 1.108585899148351073e-07 6.050646966795402563e-09 2.051102343022010964e-07 2.038403291489260539e-07 6.774579185723357428e-09 6.699891754382533425e-09
-2.524026984334776353e+04 6.463641977451979678e-09 1.108889622019546666e-07 5.892530830981452170e-09 2.046370269778661556e-07 2.013346719798224549e-07 6.671656012802387316e-09 6.477379045962021813e-09
-2.522900684358277431e+04 6.409830420407400711e-09 1.108171660742016733e-07 5.879723500095480546e-09 2.059691124439873994e-07 2.037076848267353167e-07 6.634668487411305080e-09 6.501659780224483083e-09
-2.521774384381778145e+04 6.483158700303336411e-09 1.112777256968757446e-07 5.968931083596632007e-09 2.051245720560063360e-07 2.025024864638749054e-07 6.730625138489919559e-09 6.576400688756167819e-09
-2.520648084405278860e+04 6.487423197655376929e-09 1.109296041504692166e-07 5.898989638135856429e-09 2.076745315832869031e-07 2.044294957864343103e-07 6.687009334206535771e-09 6.496121857885124698e-09
-2.519521784428779938e+04 6.576882673743185255e-09 1.108784473972751966e-07 5.994703385344385143e-09 2.070269960997605265e-07 2.038025371566317212e-07 6.779571373198971807e-09 6.589905269760830514e-09
-2.518395484452281016e+04 6.514749878499727582e-09 1.106343306524109836e-07 5.910024926344368411e-09 2.078647287916388270e-07 2.036991738545321488e-07 6.724133444073912537e-09 6.479115537320176603e-09
-2.517269184475781731e+04 6.509017066401401931e-09 1.110860167269388141e-07 5.913529114114596870e-09 2.099709027587372632e-07 2.057760298503013050e-07 6.735727786492861883e-09 6.488969526270810017e-09
-2.516142884499282445e+04 6.501173475116700368e-09 1.113092259119977306e-07 5.939620223313050215e-09 2.065491960206027282e-07 2.036954100449258105e-07 6.712766031722507329e-09 6.544901459011112093e-09
-2.515016584522782796e+04 6.298814419072392970e-09 1.113310538191413830e-07 5.743174657625839241e-09 2.075586986769909795e-07 2.039554575094011864e-07 6.541243717781752308e-09 6.329287480837581697e-09
-2.513890284546283874e+04 6.490007967562461133e-09 1.114721812878024216e-07 5.908647516630538481e-09 2.085823839375131598e-07 2.055574945961804715e-07 6.693675652838525949e-09 6.515736744445106522e-09
-2.512763984569785680e+04 6.445604697458988842e-09 1.122060491047558185e-07 5.877076811037599429e-09 2.062327276475865529e-07 2.031924106133194731e-07 6.654513308996668866e-09 6.475669393143437914e-09
-2.511637684593286031e+04 6.445458637214134209e-09 1.121774016328752891e-07 5.902731383271161720e-09 2.042336382802194743e-07 2.015683250618640404e-07 6.662769632817178172e-09 6.505997194911670022e-09
-2.510511384616786745e+04 6.514054587445284767e-09 1.109093226646779843e-07 5.904418570529150959e-09 2.114165602449058506e-07 2.090830049925291811e-07 6.680135042945554058e-09 6.542856997921101727e-09
-2.509385084640287823e+04 6.620999356356165828e-09 1.114649812342018403e-07 6.001728311590846817e-09 2.077680934217308003e-07 2.036249317304062378e-07 6.814575878681882012e-09 6.570848294266508618e-09
-2.508258784663788538e+04 6.472814963301405908e-09 1.120655711468971236e-07 5.887552831431169279e-09 2.055958181691283508e-07 2.029682250648059783e-07 6.651316582768041434e-09 6.496767088551750425e-09
-2.507132484687289252e+04 6.553505438434373748e-09 1.119559622556431805e-07 5.966179262761981067e-09 2.112841803520560285e-07 2.076284935080606053e-07 6.777822280207759121e-09 6.562773353261628065e-09
-2.506006184710790330e+04 6.703527548223412040e-09 1.124384334687646955e-07 6.093365048365620247e-09 2.066932462359362123e-07 2.046628873793415065e-07 6.843675210001110543e-09 6.724261414824779051e-09
-2.504879884734291409e+04 6.475041896438106715e-09 1.125963516180126295e-07 5.871699660363895399e-09 2.079579489588657925e-07 2.040941089062684981e-07 6.677904180446361420e-09 6.450634346711023412e-09
-2.503753584757792123e+04 6.566501433498055387e-09 1.119554578627798877e-07 6.037025034321150755e-09 2.070257844481968707e-07 2.046647285458867736e-07 6.797848334731660726e-09 6.658956211581821001e-09
-2.502627284781292838e+04 6.364132951074114843e-09 1.113265344101106340e-07 5.823257057496424701e-09 2.088532718769523756e-07 2.065312096876846643e-07 6.590057206548074045e-09 6.453478868458752480e-09
-2.501500984804794280e+04 6.576130551937656405e-09 1.119765364100049036e-07 6.025980866544985547e-09 2.093377216727375602e-07 2.082013817484559460e-07 6.760939496542435361e-09 6.694096865098467029e-09
-2.500374684828294266e+04 6.571289026484886455e-09 1.127438831539083277e-07 5.987714709352972178e-09 2.101960543252088726e-07 2.062126885558868136e-07 6.804571385065710062e-09 6.570280247501664181e-09
-2.499248384851794981e+04 6.576604527405805192e-09 1.130853143714857914e-07 5.987691934171735849e-09 2.116898306183958886e-07 2.073262785447649675e-07 6.820259778930510509e-09 6.563569843949439617e-09
-2.498122084875296787e+04 6.544598716380545507e-09 1.123989783901410188e-07 6.004365701530998292e-09 2.093134239382862043e-07 2.075244320561426189e-07 6.757379017628171536e-09 6.652146202590514670e-09
-2.496995784898797501e+04 6.620096993310478092e-09 1.127400299982800917e-07 6.016761438645163788e-09 2.100870266708978545e-07 2.069918526306729896e-07 6.808563310121471855e-09 6.626498688652102135e-09
-2.495869484922298216e+04 6.576455362815677169e-09 1.127360715069071094e-07 5.985728281508264128e-09 2.104756906353006230e-07 2.064067234210178631e-07 6.805948769031281914e-09 6.566589833218653683e-09
-2.494743184945798930e+04 6.429643679172559232e-09 1.139619113446768370e-07 5.866920932564996553e-09 2.096407018376455904e-07 2.062253061093761273e-07 6.666568022533264134e-09 6.465655914431359532e-09
-2.493616884969300008e+04 6.590434037707693268e-09 1.136286146100108218e-07 6.044891182708266338e-09 2.143272923868459138e-07 2.104070286094888388e-07 6.874110030907701563e-09 6.643505763914593452e-09
-2.492490584992800723e+04 6.650944866700761766e-09 1.120854773823454022e-07 6.048961049596603133e-09 2.129012981198463781e-07 2.080972651930411866e-07 6.897695358881911839e-09 6.615101418577636214e-09
-2.491364285016301437e+04 6.436597246443430907e-09 1.131474018860812317e-07 5.873623462713678430e-09 2.132311714309975185e-07 2.093489089014643047e-07 6.698594136715042409e-09 6.470220675803562771e-09
-2.490237985039802152e+04 6.532722536141671352e-09 1.129816254861073132e-07 5.941474644524908887e-09 2.143848815254074851e-07 2.103651980496209585e-07 6.774014414165689277e-09 6.537545075098556619e-09
-2.489111685063303958e+04 6.604276216697719614e-09 1.120123507556241921e-07 5.994590581324645146e-09 2.109165007097584945e-07 2.079746659237957153e-07 6.785095088165901440e-09 6.612050257616292176e-09
-2.487985385086804672e+04 6.531243564421157555e-09 1.136299541903812669e-07 5.956776585681034515e-09 2.085077016984282998e-07 2.050821326979338259e-07 6.752471905138391097e-09 6.550965522259300401e-09
-2.486859085110305386e+04 6.856004443616453730e-09 1.144371775562647223e-07 6.213650979555211093e-09 2.102047774739650747e-07 2.070293132887570962e-07 7.007395571018112438e-09 6.820617314557147868e-09
-2.485732785133806101e+04 6.751591411718063358e-09 1.134031260596728295e-07 6.134983066523779340e-09 2.124433491857365780e-07 2.092091362347282296e-07 6.938362291342992742e-09 6.748149254380885708e-09
-2.484606485157306815e+04 6.481034992491061035e-09 1.129117907351351748e-07 5.941739521182036680e-09 2.117075580847339900e-07 2.086528221041742778e-07 6.738300739699656276e-09 6.558594428297895025e-09
-2.483480185180807894e+04 6.539726762480282620e-09 1.140101563449869340e-07 5.976787651249698339e-09 2.107858562825548911e-07 2.081649212289141905e-07 6.758020441313564562e-09 6.603849361630615085e-09
-2.482353885204308608e+04 6.672992308994411711e-09 1.137187724327324642e-07 6.054952139983813815e-09 2.131755263534563440e-07 2.099603569477830460e-07 6.860651916100069805e-09 6.671484622306262377e-09
-2.481227585227809686e+04 6.552626506029292256e-09 1.138815939025301816e-07 5.989785725478603533e-09 2.096902690765417518e-07 2.066492662676940677e-07 6.778817050779213502e-09 6.599925089208087704e-09
-2.480101285251310401e+04 6.635627141904282521e-09 1.136447334713581456e-07 6.072009146322691806e-09 2.107024471401402081e-07 2.066551763674620531e-07 6.892112236613136429e-09 6.654030016897086406e-09
-2.478974985274811843e+04 6.554418520534573970e-09 1.128848520774687206e-07 5.934801955989635102e-09 2.141944977210610378e-07 2.083037181295363447e-07 6.818492036158167176e-09 6.471965141885280892e-09
-2.477848685298312557e+04 6.657717223222966634e-09 1.141021544807674051e-07 6.035559061410960994e-09 2.136892333397992312e-07 2.102347361633879420e-07 6.849699959115339704e-09 6.646515256373590457e-09
-2.476722385321813272e+04 6.504858196764079017e-09 1.139911129430580160e-07 5.936536373300386554e-09 2.100773006599570243e-07 2.083519095465545201e-07 6.690662693052607813e-09 6.589176800511114488e-09
-2.475596085345313986e+04 6.627079489005517387e-09 1.138318893340827952e-07 6.054608370587657251e-09 2.122371016898004900e-07 2.088928512285157037e-07 6.860610272194944139e-09 6.663901831088465253e-09
-2.474469785368815428e+04 6.570566990917694043e-09 1.141178741149206221e-07 6.024122018895966565e-09 2.117158528622747564e-07 2.081417099870165388e-07 6.834806043324020365e-09 6.624540373737720807e-09
-2.473343485392316143e+04 6.745516827719136967e-09 1.145152081117567365e-07 6.155282841198779614e-09 2.135828118259021389e-07 2.110754780912476195e-07 6.942424260280280693e-09 6.794947510472782796e-09
-2.472217185415816857e+04 6.494231841154773652e-09 1.144459759441855020e-07 5.926843192357660499e-09 2.094645041097805561e-07 2.070897870895840095e-07 6.696870276527835616e-09 6.557164651917151504e-09
-2.471090885439317208e+04 6.484385987867197823e-09 1.143980542615729728e-07 5.962118002155872835e-09 2.107966801019398416e-07 2.070913840205904458e-07 6.773448558225803682e-09 6.555504513215342017e-09
-2.469964585462817922e+04 6.716720724408811294e-09 1.146963593421711637e-07 6.158275024135769992e-09 2.153823776665838344e-07 2.125432251176462805e-07 6.960824220376956276e-09 6.793813246706167975e-09
-2.468838285486319364e+04 6.868282905309500174e-09 1.150694111772862904e-07 6.241591504375367108e-09 2.135690890274454326e-07 2.093271696371155346e-07 7.076403041317632938e-09 6.826892881676129098e-09
-2.467711985509819715e+04 6.697242611970049504e-09 1.138111340864806433e-07 6.105874234172907146e-09 2.126270124048646816e-07 2.101053503074439358e-07 6.890291882919916848e-09 6.741948610155189092e-09
-2.466585685533320429e+04 6.671662126052121990e-09 1.135686552452540309e-07 6.065485904241338239e-09 2.149857128874944449e-07 2.109537902056196601e-07 6.900000710709677760e-09 6.662822995599010034e-09
-2.465459385556821508e+04 6.667558731491876492e-09 1.144582067541439768e-07 6.034199973462664255e-09 2.164113391958043219e-07 2.132978553333877595e-07 6.848342175934207672e-09 6.665184430426710238e-09
-2.464333085580322950e+04 6.528540562664208019e-09 1.149169235505928376e-07 5.976598510245753292e-09 2.138285622429805871e-07 2.115322497188662689e-07 6.759376983965937370e-09 6.624292095870225447e-09
-2.463206785603823664e+04 6.640311561521498769e-09 1.144791308798834102e-07 6.030808713581927410e-09 2.105556226209951129e-07 2.061260201741935651e-07 6.861125249917461851e-09 6.600561283066893839e-09
-2.462080485627324379e+04 6.770148253876791729e-09 1.153072495458550219e-07 6.170729094165206070e-09 2.153166702020637750e-07 2.119912586690774313e-07 6.986472576963764165e-09 6.790865600663777270e-09
-2.460954185650825457e+04 6.548400252989997691e-09 1.145947305844833870e-07 5.974054461054264105e-09 2.130767155563717596e-07 2.094689978755430938e-07 6.790546769843168386e-09 6.578312409877675276e-09
-2.459827885674326171e+04 6.687605795565207768e-09 1.148173318063551409e-07 6.117419323401516011e-09 2.129811271937970923e-07 2.104700462862871697e-07 6.902718916841635069e-09 6.755014787812564566e-09
-2.458701585697826886e+04 6.819793784510673748e-09 1.150653900720019466e-07 6.180325735435617736e-09 2.113809421417776784e-07 2.078179381681345596e-07 6.988981744773438343e-09 6.779408589085878142e-09
-2.457575285721327964e+04 6.532055593456106062e-09 1.145802247428546607e-07 5.986020315188427847e-09 2.161601381176344491e-07 2.129644731300409671e-07 6.801713222063222074e-09 6.613758989469854949e-09
-2.456448985744828678e+04 6.702205364984802304e-09 1.151586079514241162e-07 6.114773202307700894e-09 2.162566441194811518e-07 2.125691086355631488e-07 6.943990099373151113e-09 6.727069927185212646e-09
-2.455322685768329393e+04 6.944511845977784858e-09 1.152056176041332990e-07 6.271924655997005491e-09 2.136996195827804875e-07 2.090636966605248230e-07 7.117990151072560216e-09 6.845304546662126600e-09
-2.454196385791830471e+04 6.850595507239946819e-09 1.156167249380627446e-07 6.229332059588876873e-09 2.142797714038921498e-07 2.119483023280581336e-07 7.013773734803525639e-09 6.876613600928728827e-09
-2.453070085815331186e+04 6.593390112915488222e-09 1.153313403723431416e-07 6.038846055608585718e-09 2.184462861984493388e-07 2.150753900612049833e-07 6.867137376246342723e-09 6.668840938883217612e-09
-2.451943785838831900e+04 6.856384238897958563e-09 1.157622298095228986e-07 6.312877624254421053e-09 2.156671263059976421e-07 2.126256329964027633e-07 7.121475764342054496e-09 6.942571788698039074e-09
-2.450817485862333342e+04 6.538025467365020188e-09 1.143823265949356426e-07 5.983322096870443031e-09 2.130644002261106308e-07 2.097932536178616148e-07 6.790421977942913422e-09 6.597991904125471144e-09
-2.449691185885834420e+04 6.752636554792385956e-09 1.160286102901907623e-07 6.167950357455930687e-09 2.137482285109966823e-07 2.112196326054464418e-07 6.956213160995008450e-09 6.807484101778183352e-09
-2.448564885909335135e+04 6.755588200529322469e-09 1.153605641750195093e-07 6.168170514115086864e-09 2.146152237626156929e-07 2.119053224795753845e-07 6.964448967452258110e-09 6.805056775841532068e-09
-2.447438585932835849e+04 6.689701343303640192e-09 1.159222685942546684e-07 6.094513193181021296e-09 2.171456754412205111e-07 2.136583729121010580e-07 6.921339205902041369e-09 6.716184047786915817e-09
-2.446312285956336564e+04 6.795603472350046522e-09 1.156437696465994042e-07 6.189410932028361673e-09 2.178682171414604269e-07 2.146954668061270800e-07 7.009692408324321296e-09 6.823057193376328236e-09
-2.445185985979837642e+04 6.951471476607435103e-09 1.163293987265245475e-07 6.294413750225423609e-09 2.152263851718975459e-07 2.116961717539765611e-07 7.115073054552762861e-09 6.907436552482097309e-09
-2.444059686003338356e+04 6.658436762759266959e-09 1.156513707420070689e-07 6.070905712450660492e-09 2.173737946559035282e-07 2.136933118050887721e-07 6.903946493521776678e-09 6.687435545844592479e-09
-2.442933386026838707e+04 6.765109669217287374e-09 1.161198137540457962e-07 6.182715464652612979e-09 2.168152271696314792e-07 2.134355285175760294e-07 7.005100878611850235e-09 6.806300472461066826e-09
-2.441807086050340149e+04 6.802335016214348420e-09 1.166603270693407595e-07 6.209080924673057806e-09 2.139330603270991830e-07 2.118189301579273705e-07 6.986368562065244515e-09 6.862018842987875687e-09
-2.440680786073840864e+04 6.623813675949797766e-09 1.160182424135360479e-07 6.044926185106039172e-09 2.189622695357210970e-07 2.145077562158781447e-07 6.904958498902958790e-09 6.642958660765853658e-09
-2.439554486097341578e+04 6.624883722478132618e-09 1.159478870669712960e-07 6.013324620539279963e-09 2.156727645939702266e-07 2.115092279570857091e-07 6.854055165864548162e-09 6.609121708714368171e-09
-2.438428186120842292e+04 6.791907692338836863e-09 1.164151328010257998e-07 6.234015165391237627e-09 2.177741726065822538e-07 2.152075953599782199e-07 7.037039644412266565e-09 6.886051773477173690e-09
-2.437301886144343734e+04 6.737035875177769861e-09 1.167648023889481029e-07 6.108962081440996735e-09 2.198297244234220643e-07 2.154002190194092936e-07 6.971091111014782640e-09 6.710536831458811192e-09
-2.436175586167844449e+04 6.859350641950682812e-09 1.173184147924718477e-07 6.247124867595341512e-09 2.157529810537917772e-07 2.137898648471482962e-07 7.026405599628452575e-09 6.910927584391330865e-09
-2.435049286191345527e+04 7.036631137738862546e-09 1.162521845500781448e-07 6.351498421133405181e-09 2.168139314366497323e-07 2.133891882081768752e-07 7.174546602372439150e-09 6.973091060748827299e-09
-2.433922986214846605e+04 6.686679306129661556e-09 1.159166890934785843e-07 6.098087028122699729e-09 2.166555591321774198e-07 2.141365215705029909e-07 6.896392048723378491e-09 6.748206367029727148e-09
-2.432796686238347320e+04 6.824533285564965454e-09 1.171550864917663917e-07 6.266557414597667707e-09 2.147828965502691225e-07 2.121745775147406845e-07 7.060270515648549284e-09 6.906846178303463658e-09
-2.431670386261848034e+04 6.728834986522305142e-09 1.160772248141004714e-07 6.123556167399667991e-09 2.186958948042487847e-07 2.155417926547762397e-07 6.946406304329537217e-09 6.760884734184524018e-09
-2.430544086285348749e+04 6.828902294956150174e-09 1.163187184321725882e-07 6.236361864691929500e-09 2.180625349025529549e-07 2.148030574808627642e-07 7.059560406615772025e-09 6.867817021142974110e-09
-2.429417786308850191e+04 6.683727278619965696e-09 1.175483529486490493e-07 6.134675890102357240e-09 2.196167877751897786e-07 2.155320613176031134e-07 6.986441998833579317e-09 6.746154378177030813e-09
-2.428291486332350178e+04 6.893775398681132408e-09 1.173766006883107364e-07 6.305170451334268583e-09 2.197725750504009341e-07 2.167169137523142519e-07 7.128396990426847059e-09 6.948651500127727906e-09
-2.427165186355851256e+04 6.773586655781220455e-09 1.166017917932633060e-07 6.116010390150638003e-09 2.182594173491856794e-07 2.137939083411624238e-07 6.973680360593446466e-09 6.711008435523322564e-09
-2.426038886379351970e+04 6.806497381214682397e-09 1.159797479730418490e-07 6.211388074310038931e-09 2.164724783862481568e-07 2.138019310397391451e-07 7.012850267406914094e-09 6.855777305416457693e-09
-2.424912586402853412e+04 6.715522142926979846e-09 1.174599946886572537e-07 6.140151421936630670e-09 2.179951011880291481e-07 2.148326449412801670e-07 6.960758208124468824e-09 6.774720896577279475e-09
-2.423786286426354127e+04 6.793461798582488692e-09 1.167766774009590006e-07 6.187616094706516171e-09 2.164959836898592338e-07 2.140890217106629214e-07 6.981951246443039254e-09 6.840375684897557423e-09
-2.422659986449854841e+04 6.947334326672841650e-09 1.182025542990438437e-07 6.333093663845743266e-09 2.185668624600088533e-07 2.163904833092382286e-07 7.127712354319021321e-09 6.999691378298294467e-09
-2.421533686473355556e+04 6.796714631959073822e-09 1.174498878660910793e-07 6.178277937791154190e-09 2.166115977025221665e-07 2.128671609222379794e-07 7.010073261135105641e-09 6.789812026052342454e-09
-2.420407386496856634e+04 6.759644263656064264e-09 1.175204098249508091e-07 6.195446757069000669e-09 2.181628747649196004e-07 2.156296678358976823e-07 6.999019018476013471e-09 6.850015342301971899e-09
-2.419281086520357712e+04 6.803356233899996450e-09 1.179202233542567879e-07 6.251349455548247533e-09 2.205183857286261421e-07 2.190182453331882166e-07 7.034271083934513743e-09 6.946053007839396780e-09
-2.418154786543858427e+04 6.839279273650731273e-09 1.174302697577766483e-07 6.230265963571468542e-09 2.156270680143672249e-07 2.124915540110486097e-07 7.041625030128496924e-09 6.857172778569686214e-09
-2.417028486567359141e+04 6.850256141912578112e-09 1.172739536133918889e-07 6.226040436554690627e-09 2.160386573024562943e-07 2.112101648054211924e-07 7.085703792329234492e-09 6.801666432851550649e-09
-2.415902186590860583e+04 6.985597888081016107e-09 1.177669268158699512e-07 6.340204666204338249e-09 2.222909339432788495e-07 2.180878155842785668e-07 7.203787786982568248e-09 6.956548782640367418e-09
-2.414775886614361298e+04 6.870716526778067076e-09 1.177422264413124330e-07 6.270527336392885789e-09 2.172683936730889147e-07 2.141380621785934506e-07 7.087272173729517107e-09 6.903140648189160199e-09
-2.413649586637862012e+04 6.892177262453189262e-09 1.173576482425031949e-07 6.235251263381085636e-09 2.202347345386900856e-07 2.152508766665870831e-07 7.113689887484163869e-09 6.820534859207230058e-09
-2.412523286661362727e+04 6.894214106156890569e-09 1.180288685966327384e-07 6.278771355504441372e-09 2.222386779572848487e-07 2.180701831674103134e-07 7.141438314150375229e-09 6.896212671852939801e-09
-2.411396986684863805e+04 6.870762767359960529e-09 1.182484914118026123e-07 6.242704610506756509e-09 2.199799885759351535e-07 2.165242486516397974e-07 7.077947499438511016e-09 6.874654974657648938e-09
-2.410270686708364883e+04 6.828542089577453893e-09 1.190496162300166348e-07 6.222770860866895326e-09 2.215322474107120328e-07 2.171722869448128020e-07 7.088478491693026133e-09 6.832012557514319876e-09
-2.409144386731865598e+04 6.883028174824414163e-09 1.187714644944775200e-07 6.311128094081146883e-09 2.206395326519921419e-07 2.185775246850145306e-07 7.109834872553335764e-09 6.988532486176840471e-09
-2.408018086755366312e+04 6.752371199802321090e-09 1.184264688605283210e-07 6.146358632640305671e-09 2.231453420801354583e-07 2.201125269098105640e-07 6.981159943410995531e-09 6.802782893886844156e-09
-2.406891786778867026e+04 6.852449336072747669e-09 1.185906851241705717e-07 6.265222945318636785e-09 2.231901103853343235e-07 2.199242480891207080e-07 7.106236031087218440e-09 6.914114822953880773e-09
-2.405765486802368105e+04 6.805272008859355234e-09 1.186610927764881482e-07 6.226140363264440700e-09 2.241688373015708522e-07 2.212274012173506379e-07 7.061697989544192531e-09 6.888659332133370542e-09
-2.404639186825869547e+04 6.928130281350461424e-09 1.187734746895069078e-07 6.333353219175490484e-09 2.226960356921004227e-07 2.195249441766493141e-07 7.169790287026949263e-09 6.983266036743484390e-09
-2.403512886849370261e+04 7.048795982875433437e-09 1.184313849587283764e-07 6.393734352601265216e-09 2.215834801587898260e-07 2.180186188272098937e-07 7.237009268380369471e-09 7.027326486635514665e-09
-2.402386586872870248e+04 6.945413894430380257e-09 1.191172446381453106e-07 6.314859942116490479e-09 2.232640433799550817e-07 2.194444284061611725e-07 7.171278739452785950e-09 6.946601351675817873e-09
-2.401260286896372054e+04 6.919884048766573144e-09 1.188942946513403051e-07 6.365763460696426782e-09 2.215967927412207003e-07 2.196903884114918699e-07 7.163278694043192511e-09 7.051142046998633407e-09
-2.400133986919872768e+04 6.902330582704046170e-09 1.197542639264159248e-07 6.303702329322386355e-09 2.209644782511954616e-07 2.177255987309164806e-07 7.136128966902176768e-09 6.945610933813660145e-09
-2.399007686943373119e+04 6.936293385309321217e-09 1.197687824516236956e-07 6.327435998805133662e-09 2.218695571186509941e-07 2.188117552153936481e-07 7.157902674113086493e-09 6.978029852936335766e-09
-2.397881386966873833e+04 6.975061852917740100e-09 1.204297073448342560e-07 6.414205385584622242e-09 2.253763783626907339e-07 2.227433229960544198e-07 7.244744919239473542e-09 7.089862075873745504e-09
-2.396755086990375639e+04 6.967919442213195402e-09 1.191146402151436117e-07 6.356341599904666283e-09 2.207672862667416197e-07 2.170177133214333955e-07 7.202041934285807415e-09 6.981480787828661822e-09
-2.395628787013875990e+04 6.981272385260654538e-09 1.192008364138316019e-07 6.339765278409241501e-09 2.198589886237242976e-07 2.171111356637071756e-07 7.154661583029129810e-09 6.993011251603183161e-09
-2.394502487037376704e+04 6.858485632330856552e-09 1.195947819347221716e-07 6.240492880522272981e-09 2.258930367919536453e-07 2.207465058780725381e-07 7.143008348741201526e-09 6.840252807001272311e-09
-2.393376187060877419e+04 6.961977698434735302e-09 1.201582239859918237e-07 6.310018665012235491e-09 2.256352161098218561e-07 2.218830662952683039e-07 7.172806360074946788e-09 6.952072618961434675e-09
-2.392249887084378497e+04 7.039931995067490909e-09 1.192037990090785243e-07 6.409677404426686553e-09 2.260133010565852224e-07 2.218810192736186307e-07 7.283938690468413078e-09 7.040859721848561330e-09
-2.391123587107879575e+04 6.904266231533596309e-09 1.200513562141775103e-07 6.307866566837142865e-09 2.197422130784384422e-07 2.166150472395593367e-07 7.132946096951748722e-09 6.949019564499339095e-09
-2.389997287131380290e+04 7.015144096849256533e-09 1.195809817690295254e-07 6.386795637492033801e-09 2.206794459237895508e-07 2.176817914726696760e-07 7.211273497657384321e-09 7.034936008091580090e-09
-2.388870987154881368e+04 6.827681261503744012e-09 1.197240285155464342e-07 6.227574762787825663e-09 2.244318824671003981e-07 2.212296960103762980e-07 7.071253561809633465e-09 6.882878063619316527e-09
-2.387744687178382082e+04 6.865782875642233709e-09 1.199411529644249877e-07 6.290453175053677100e-09 2.269535933867123506e-07 2.234155852626644110e-07 7.151927875001475564e-09 6.943811839367845166e-09
-2.386618387201883161e+04 6.806303466337018746e-09 1.201965758014754070e-07 6.205024010937909510e-09 2.238293219691191528e-07 2.203324166778352747e-07 7.054844520869708329e-09 6.849153172245092598e-09
-2.385492087225383875e+04 7.021352807161445626e-09 1.203873453694560371e-07 6.382119972449850431e-09 2.248760246877776134e-07 2.216614978735382675e-07 7.227139186886468016e-09 7.038048022685164732e-09
-2.384365787248884590e+04 6.988846836685404464e-09 1.195653515988615068e-07 6.367435375547943732e-09 2.232245556326248100e-07 2.192303288786339833e-07 7.228383001327059854e-09 6.993406096535611820e-09
-2.383239487272385304e+04 7.150221389946968556e-09 1.213118605245844876e-07 6.472072796904854787e-09 2.284699309741335939e-07 2.232695493116246045e-07 7.384187568140256494e-09 7.078283590545839272e-09
-2.382113187295886382e+04 6.841308320917814158e-09 1.206443344923103973e-07 6.257753052783454041e-09 2.242907859733976840e-07 2.212045344151491958e-07 7.097621289576276214e-09 6.916083837262218402e-09
-2.380986887319387461e+04 7.024842915538463321e-09 1.202229122008544634e-07 6.396359161994407737e-09 2.246523840078557629e-07 2.210648668952142111e-07 7.250880994792324804e-09 7.039850539043762017e-09
-2.379860587342888175e+04 6.946236320995159011e-09 1.195742541784937483e-07 6.304015001401858109e-09 2.244316095993145275e-07 2.214501446333263566e-07 7.141326261860568745e-09 6.965923319471909053e-09
-2.378734287366388889e+04 7.196455067960656865e-09 1.202915105169170220e-07 6.577814960260103453e-09 2.208840934967630929e-07 2.178931703562535465e-07 7.402144045966426095e-09 7.226224914898389927e-09
-2.377607987389889968e+04 6.996441172926242331e-09 1.200368740766241598e-07 6.438521985755026335e-09 2.270494542695114739e-07 2.237239197903732155e-07 7.293950985771678622e-09 7.098304892289427332e-09
-2.376481687413391046e+04 7.072532367821109682e-09 1.201554237627163020e-07 6.448421453242632784e-09 2.212597976410744663e-07 2.168082071455643868e-07 7.314945766812689704e-09 7.053072598620511231e-09
-2.375355387436891760e+04 7.058744229651137809e-09 1.210355039119714393e-07 6.402979253619583044e-09 2.255123248944594853e-07 2.220003428806216144e-07 7.258358716192059401e-09 7.051775874515296305e-09
-2.374229087460392475e+04 6.980334499990120376e-09 1.210755388829643595e-07 6.376670344545297836e-09 2.271401143575750093e-07 2.220056459349751559e-07 7.282677922124003110e-09 6.980679830408995936e-09
-2.373102787483893553e+04 7.082441370466318832e-09 1.200546706043645651e-07 6.449003481209971009e-09 2.265975623385130128e-07 2.221300369811751094e-07 7.334442053206580522e-09 7.071633825057948852e-09
-2.371976487507394631e+04 7.325232055868320955e-09 1.210465901852831172e-07 6.607586139925630775e-09 2.278956132635270811e-07 2.226151622088687863e-07 7.519472333658276286e-09 7.208842489011270832e-09
-2.370850187530895346e+04 6.986169060852501882e-09 1.207889108225020541e-07 6.366599718073870560e-09 2.280607271516750752e-07 2.257010581735014536e-07 7.199018028846258341e-09 7.060228185195142877e-09
-2.369723887554396060e+04 6.932513658645994102e-09 1.213509963764902082e-07 6.304135853432987341e-09 2.249470187962463291e-07 2.216658125857894847e-07 7.151500620321963755e-09 6.958515004373078631e-09
-2.368597587577896775e+04 7.030319397199556866e-09 1.211270294303762453e-07 6.401666614552919836e-09 2.263462101111423708e-07 2.231487487037547245e-07 7.251229849807373981e-09 7.063144581321336041e-09
-2.367471287601397489e+04 6.884128464686203218e-09 1.212398772300013110e-07 6.313280745586892346e-09 2.254590840279629343e-07 2.217786643798421204e-07 7.173453678602000381e-09 6.956954950852703660e-09
-2.366344987624898204e+04 7.141237928434495471e-09 1.212533542191205621e-07 6.490774150605547486e-09 2.289266814597530758e-07 2.250570987371571962e-07 7.367570002601739065e-09 7.139940023257740975e-09
-2.365218687648400009e+04 7.203757155738103799e-09 1.204660292913004150e-07 6.545754620042348719e-09 2.279622144330885767e-07 2.237507768556477068e-07 7.428484281716200849e-09 7.180741573358180328e-09
-2.364092387671900724e+04 7.019480585173514638e-09 1.215635459121338942e-07 6.391365161379541606e-09 2.256035256026613054e-07 2.213825834729331572e-07 7.266720148821566191e-09 7.018443374628166446e-09
-2.362966087695401438e+04 7.180920445742824186e-09 1.220408879957556947e-07 6.584717720713175025e-09 2.273095673909404397e-07 2.235018324002021676e-07 7.453866096054420055e-09 7.229897253849026462e-09
-2.361839787718902517e+04 7.344913772988936147e-09 1.243309351128600521e-07 6.654930726070914877e-09 2.298693364688948408e-07 2.254341513361618573e-07 7.550069229969516583e-09 7.289180710656789170e-09
-2.360713487742403231e+04 7.105199025201749279e-09 1.221118434492990330e-07 6.490648155162556985e-09 2.295196520352083420e-07 2.260046847826248362e-07 7.359674805275738054e-09 7.152916823683902673e-09
-2.359587187765903946e+04 7.222498377555178828e-09 1.225246788995078992e-07 6.574436546801089944e-09 2.267251936077191130e-07 2.230410911575931312e-07 7.438182834645549764e-09 7.221483518915559322e-09
-2.358460887789404296e+04 7.112039195321035011e-09 1.229830723297579798e-07 6.495723294487720716e-09 2.288775957498725041e-07 2.241180348522493597e-07 7.396968139202887334e-09 7.116991841026837378e-09
-2.357334587812906466e+04 7.115982671425299788e-09 1.227249280469874444e-07 6.540131303313628290e-09 2.276799786270722130e-07 2.255216395910496248e-07 7.365085038584288736e-09 7.238089710994258196e-09
-2.356208287836406453e+04 6.946800898355227780e-09 1.211030828343556191e-07 6.316543412197772852e-09 2.322240299095469448e-07 2.276208305303043683e-07 7.225658013866117767e-09 6.954871276709024615e-09
-2.355081987859907167e+04 7.292661357572469522e-09 1.224238382122996294e-07 6.707024967468182413e-09 2.296631363661787225e-07 2.271205699919827947e-07 7.548883743801376960e-09 7.399317950404398067e-09
-2.353955687883407882e+04 7.004608183484301490e-09 1.223625447321286486e-07 6.413423542177282907e-09 2.292449734557387389e-07 2.252470314924213980e-07 7.295136314726842961e-09 7.059960608435524064e-09
-2.352829387906909324e+04 7.288860059156161473e-09 1.227159960428056940e-07 6.627958130232178923e-09 2.289293453532229089e-07 2.251583772562758017e-07 7.501559567970762839e-09 7.279727351295978224e-09
-2.351703087930410038e+04 7.489866758611468927e-09 1.225986172645459506e-07 6.788564867373075749e-09 2.291804640658994615e-07 2.250235704668335457e-07 7.673150999040103663e-09 7.428638991349421869e-09
-2.350576787953911116e+04 7.059906431703033663e-09 1.218948532304720965e-07 6.478131504027684580e-09 2.293164537101339890e-07 2.259992601590070906e-07 7.341032195555297707e-09 7.145892064575538905e-09
-2.349450487977411831e+04 7.281008832225361340e-09 1.232114151555161497e-07 6.667395186817122150e-09 2.304602031662503417e-07 2.258891918343406317e-07 7.568295313220214133e-09 7.299411859174660007e-09
-2.348324188000912545e+04 7.317763018914226990e-09 1.231072174724914536e-07 6.621722448734362911e-09 2.276259462832331191e-07 2.216857390902001648e-07 7.550881902947130032e-09 7.201448919994424731e-09
-2.347197888024413623e+04 7.220144481389286596e-09 1.225675284438106133e-07 6.594021615504697014e-09 2.307793292463720070e-07 2.281514486870767836e-07 7.442496076531006555e-09 7.287919453110903475e-09
-2.346071588047914338e+04 7.103774838634656320e-09 1.230014041991061194e-07 6.479479012329522563e-09 2.293915796968833095e-07 2.244486124870778482e-07 7.387637809566973331e-09 7.096865477598291272e-09
-2.344945288071415052e+04 7.314183280194848388e-09 1.233905632867160462e-07 6.638374194350631656e-09 2.316701473812004411e-07 2.264930485952107972e-07 7.560340555109534081e-09 7.255808360651286988e-09
-2.343818988094915767e+04 7.108872393070357304e-09 1.227885841397966221e-07 6.461368262313104389e-09 2.297004973508888529e-07 2.249065515169493455e-07 7.366524984562285892e-09 7.084531085676732085e-09
-2.342692688118417573e+04 7.074569664954591466e-09 1.221273892276960358e-07 6.432207705109512999e-09 2.268190126730246179e-07 2.233199807122589385e-07 7.291639731657387565e-09 7.085832559559451002e-09
-2.341566388141918287e+04 7.371869838984225321e-09 1.231237397562711343e-07 6.665663009937589103e-09 2.310646977952658644e-07 2.267097552412471408e-07 7.562679070443084651e-09 7.306511482034083249e-09
-2.340440088165419002e+04 7.175843020840429686e-09 1.236030204073369448e-07 6.505711084563969566e-09 2.298212827868861908e-07 2.266090097035941850e-07 7.367362751642370964e-09 7.178381561423278913e-09
-2.339313788188919716e+04 7.352991522694105757e-09 1.241551885865959480e-07 6.723429439677937851e-09 2.298951463391959932e-07 2.263708707855573217e-07 7.593213483807084993e-09 7.385894177978329667e-09
-2.338187488212420794e+04 7.457679927835478167e-09 1.239084753582376853e-07 6.758807233863617142e-09 2.284369672196848063e-07 2.239461914334616632e-07 7.650175513407668347e-09 7.385997740887572444e-09
-2.337061188235921509e+04 7.148654118744782651e-09 1.227283369889257229e-07 6.544898119273069864e-09 2.252583148720474104e-07 2.219747583018486046e-07 7.392590851105123917e-09 7.199434521368299523e-09
-2.335934888259422223e+04 7.125665522211456782e-09 1.231397629472397372e-07 6.565046698287054920e-09 2.325137814367687406e-07 2.281806808842876805e-07 7.466833158097630553e-09 7.211922705354965952e-09
-2.334808588282923301e+04 7.052468190452731407e-09 1.228724408990986841e-07 6.409132685464332917e-09 2.296668790438175162e-07 2.267940160685385619e-07 7.261169606629711097e-09 7.092192641514232967e-09
-2.333682288306424016e+04 7.265051508268489869e-09 1.240840786167038370e-07 6.622566750119856828e-09 2.298912879233808832e-07 2.275813499282297376e-07 7.459070472392863727e-09 7.323178286190445713e-09
-2.332555988329925094e+04 7.250096260966998438e-09 1.247600188794327773e-07 6.645347622286317863e-09 2.324799482403930305e-07 2.288580449297610913e-07 7.527036064208596438e-09 7.313989597205698864e-09
-2.331429688353425809e+04 7.196145639357816499e-09 1.234720643658465028e-07 6.560733297484352022e-09 2.324382380780690114e-07 2.282861506281663289e-07 7.457247995973324331e-09 7.213016614503850340e-09
-2.330303388376926159e+04 7.117602483873455812e-09 1.235903419545809883e-07 6.482493274347223209e-09 2.320412980870054529e-07 2.273662720410316324e-07 7.392381386872087086e-09 7.117393567428711079e-09
-2.329177088400426874e+04 7.438597917047783476e-09 1.244040878076228118e-07 6.757313754855603612e-09 2.311947819915019599e-07 2.284219129230747252e-07 7.610665030846356035e-09 7.447569402173420340e-09
-2.328050788423928680e+04 7.261052733901642439e-09 1.246818847404896033e-07 6.606596342242019849e-09 2.307200033830275592e-07 2.277738266486275655e-07 7.463631447382276781e-09 7.290327524903152896e-09
-2.326924488447429394e+04 7.132935734338340404e-09 1.242424582263603723e-07 6.519547412878478654e-09 2.303514622031932556e-07 2.273240672459235583e-07 7.377853933037851453e-09 7.199775266268443449e-09
-2.325798188470930108e+04 7.308735603194299772e-09 1.250169121879972806e-07 6.673493884267375351e-09 2.325041795325902987e-07 2.283169050745835986e-07 7.570821210855444893e-09 7.324524095861476344e-09
-2.324671888494431187e+04 7.382971853693693097e-09 1.244084064198849804e-07 6.699827400865014211e-09 2.374154464925728615e-07 2.328050188233204832e-07 7.625762513797028831e-09 7.354589770628370175e-09
-2.323545588517931901e+04 7.191307230474872315e-09 1.237836233427773204e-07 6.578228619518087877e-09 2.323215194464097720e-07 2.285427343820056107e-07 7.463950268353160556e-09 7.241663962435672867e-09
-2.322419288541432616e+04 7.227144825980446647e-09 1.238260595054908024e-07 6.596562571731443177e-09 2.353432787534964698e-07 2.320168437505366959e-07 7.480145630505739298e-09 7.284486304873800693e-09
-2.321292988564933330e+04 7.559134848138472247e-09 1.254517956852105864e-07 6.875457046330320380e-09 2.287458813175746425e-07 2.248527178230651319e-07 7.750957686146798453e-09 7.521926056316719956e-09
-2.320166688588434408e+04 7.271032669635356006e-09 1.236942113613232318e-07 6.590603012464918751e-09 2.356502043201150272e-07 2.310924660334945004e-07 7.509370668500823625e-09 7.241254176062710033e-09
-2.319040388611935487e+04 7.470972428898556249e-09 1.247430875428059685e-07 6.775285057785261129e-09 2.337486581878875656e-07 2.279870283088285411e-07 7.720139578102762799e-09 7.381238575803595626e-09
-2.317914088635436201e+04 7.161529915883636015e-09 1.246161027568171969e-07 6.528393552647597031e-09 2.321375558329522265e-07 2.288521172769069994e-07 7.399998105990343872e-09 7.206733204682708094e-09
-2.316787788658937279e+04 7.222108605542817303e-09 1.258576802854554948e-07 6.573757566896267778e-09 2.327466498413212818e-07 2.292374420725278498e-07 7.453498558822906844e-09 7.247076839626388311e-09
-2.315661488682437994e+04 7.334495553057653781e-09 1.250187040800087479e-07 6.740882703126903626e-09 2.357147538571560968e-07 2.335918671836535369e-07 7.591948610858315113e-09 7.467068573625397776e-09
-2.314535188705938708e+04 7.432733082750414316e-09 1.264727116024742405e-07 6.741340548489679020e-09 2.349905609255906027e-07 2.305920603367672870e-07 7.652886017160406914e-09 7.394153434120448359e-09
-2.313408888729439786e+04 7.248464902470502203e-09 1.251500280076422237e-07 6.646432687331608361e-09 2.314375727479141776e-07 2.281099268235955112e-07 7.516368995968686750e-09 7.320632845235444902e-09
-2.312282588752940501e+04 7.274808158008328273e-09 1.253355775095299486e-07 6.644858919911425803e-09 2.353007384950716726e-07 2.324432702546709763e-07 7.515158545489713216e-09 7.347067518359090447e-09
-2.311156288776441579e+04 7.277577754870547926e-09 1.261175075771940879e-07 6.641002916708955538e-09 2.333071781268996404e-07 2.313790758602489683e-07 7.478693202170206085e-09 7.365276144044274401e-09
-2.310029988799942294e+04 7.394222660389987112e-09 1.252968098393372118e-07 6.713005579829281420e-09 2.342804981491355135e-07 2.292142255464518437e-07 7.640676818951276871e-09 7.342666253247408806e-09
-2.308903688823443372e+04 7.328965542458366469e-09 1.260190958999887975e-07 6.701430524228897528e-09 2.320353575315806169e-07 2.285647497448156565e-07 7.577198857261383810e-09 7.373051546805241499e-09
-2.307777388846944086e+04 7.373327324922499576e-09 1.266126377813040677e-07 6.721035967366170720e-09 2.343931785570545633e-07 2.299616100057265180e-07 7.631496518087738511e-09 7.370820402231319819e-09
-2.306651088870444801e+04 7.480963999002315353e-09 1.261991331807739139e-07 6.807260164669180833e-09 2.352591822291700323e-07 2.331194193227132224e-07 7.656993968427839588e-09 7.531102573320380579e-09
-2.305524788893945515e+04 7.307206472271087889e-09 1.266419304432628639e-07 6.650118609528452868e-09 2.369691649461692552e-07 2.328481361094418567e-07 7.561152126614496029e-09 7.318725391220743589e-09
-2.304398488917446230e+04 7.318082674835607829e-09 1.263603665870857939e-07 6.704468927244516726e-09 2.392131944762948600e-07 2.361714465959036472e-07 7.593197408133917391e-09 7.414277864728591354e-09
-2.303272188940948035e+04 7.135119795470429281e-09 1.267633141673631844e-07 6.554223073403121918e-09 2.349826687303395679e-07 2.322453423432496952e-07 7.420408313337766147e-09 7.259386628342733069e-09
-2.302145888964448750e+04 7.382847742334164165e-09 1.278537934679375463e-07 6.713297783274119422e-09 2.358603512471743768e-07 2.319461950011674733e-07 7.614533549412463602e-09 7.384312972769446503e-09
-2.301019588987949464e+04 7.525510944347556712e-09 1.260090067500643728e-07 6.832520677240684736e-09 2.359859993944388410e-07 2.316899411354103958e-07 7.744368330360110610e-09 7.491653419797018366e-09
-2.299893289011450179e+04 7.328259504407427094e-09 1.261717472778285622e-07 6.641866555846483282e-09 2.393748669542350002e-07 2.348865513359156546e-07 7.571409464184884656e-09 7.307402032229120189e-09
-2.298766989034951257e+04 7.307428184884610729e-09 1.268363227016598209e-07 6.651986462995320518e-09 2.333807815283039950e-07 2.289535519621529427e-07 7.559071229110437494e-09 7.298643970443473902e-09
-2.297640689058451972e+04 7.514724483939002623e-09 1.261842532339618074e-07 6.829558381719973977e-09 2.364914328025285146e-07 2.324942415045967615e-07 7.734891744094849107e-09 7.499755541077950492e-09
-2.296514389081953050e+04 7.303174268844867831e-09 1.273858417127748690e-07 6.596070135239644391e-09 2.372797159179376415e-07 2.327691437460402037e-07 7.519143101666223311e-09 7.253822948975076681e-09
-2.295388089105453764e+04 7.432453172784628434e-09 1.279209424040726991e-07 6.748332797294869241e-09 2.341485695971284619e-07 2.297258755463153382e-07 7.657600937381744393e-09 7.397466090328537786e-09
-2.294261789128954479e+04 7.340955362818340687e-09 1.268569135260120240e-07 6.714962247271856219e-09 2.353225040360589036e-07 2.315880920247714373e-07 7.609369865503244149e-09 7.389688437310567436e-09
-2.293135489152455921e+04 7.305574349850882676e-09 1.264325621717218785e-07 6.644886732727870337e-09 2.405930794508184742e-07 2.352559902361629658e-07 7.602132501323346767e-09 7.288201744325372520e-09
-2.292009189175956635e+04 7.290435345004740726e-09 1.265325644353577747e-07 6.631615746967413793e-09 2.409655800382951805e-07 2.364259619873889467e-07 7.568120615100080241e-09 7.301082620753711121e-09
-2.290882889199457350e+04 7.370094380496251916e-09 1.278302011300761647e-07 6.703028178879321563e-09 2.393306835023099689e-07 2.349649500746083996e-07 7.628816839475432365e-09 7.372013372150943784e-09
-2.289756589222958064e+04 7.410353636557129780e-09 1.277297527915987370e-07 6.715099326425315632e-09 2.371284151708746307e-07 2.340189776354152338e-07 7.598449210463348895e-09 7.415547806545242601e-09
-2.288630289246459506e+04 7.505613353664947294e-09 1.307466176147689557e-07 6.837699217097459950e-09 2.390179628088931690e-07 2.351377238024254645e-07 7.748496957027833740e-09 7.520256941152964724e-09
-2.287503989269960221e+04 7.342744210767969532e-09 1.280092376031441876e-07 6.699987276261865783e-09 2.404061676387996769e-07 2.368980910199714163e-07 7.605775259835639782e-09 7.399410536824017825e-09
-2.286377689293460571e+04 7.404549225307509146e-09 1.272393146541710555e-07 6.729410221243519615e-09 2.412234050019136085e-07 2.371682536446673144e-07 7.653066605817780113e-09 7.414526060168312914e-09
-2.285251389316961286e+04 7.314300751932237759e-09 1.271030448588601452e-07 6.725637482509529383e-09 2.404812798485019414e-07 2.369094437449858452e-07 7.633350798261273547e-09 7.423250427058686813e-09
-2.284125089340463092e+04 7.343895445095587460e-09 1.284696435204559140e-07 6.771959797364910889e-09 2.338644893555947372e-07 2.307508105847445878e-07 7.643948021286189882e-09 7.460774641423989837e-09
-2.282998789363963078e+04 7.601661749525950783e-09 1.284517918208648443e-07 6.892727072988675120e-09 2.402405040036921250e-07 2.366847312296015501e-07 7.798583851248102795e-09 7.589428528187953116e-09
-2.281872489387463793e+04 7.622707672168154326e-09 1.276742712126148114e-07 6.949746968358122854e-09 2.383745828969342335e-07 2.354961045804005412e-07 7.830205109691387521e-09 7.660877896563214141e-09
-2.280746189410964871e+04 7.392964324193054097e-09 1.274862531467588331e-07 6.772477284213286271e-09 2.388014014159813157e-07 2.345949064194322334e-07 7.691784760597649772e-09 7.444349774977382166e-09
-2.279619889434466313e+04 7.372812810593601978e-09 1.282050120080412207e-07 6.698891774135900623e-09 2.361800897257704597e-07 2.316661406552590330e-07 7.617899377515821583e-09 7.352378264033167130e-09
-2.278493589457967028e+04 7.779804446405293635e-09 1.287852554879817657e-07 7.018099404611269498e-09 2.402111200123799602e-07 2.349477476473497236e-07 7.970701777179888442e-09 7.661081496174907819e-09
-2.277367289481467742e+04 7.442187620367087523e-09 1.283394384973866894e-07 6.771346384047379635e-09 2.410298527562834528e-07 2.376507597202066124e-07 7.675465583242977229e-09 7.476700522845226559e-09
-2.276240989504968456e+04 7.560644865339064353e-09 1.286699636366892007e-07 6.884086016991825776e-09 2.391921794252016220e-07 2.358490944793739621e-07 7.780466559894623493e-09 7.583807268775538325e-09
-2.275114689528469535e+04 7.563991246994845018e-09 1.288627710897327881e-07 6.868604757862969528e-09 2.427340912489108695e-07 2.385269740713719894e-07 7.801220124176052951e-09 7.553725704892619060e-09
-2.273988389551970249e+04 7.483021579696891743e-09 1.280785694216020632e-07 6.826723057498124987e-09 2.353902302809009864e-07 2.318600984722467269e-07 7.715325258917771532e-09 7.507665753172682959e-09
-2.272862089575471327e+04 7.258841969870896562e-09 1.279433281657593664e-07 6.606055419006877551e-09 2.386195176494617680e-07 2.351713373509212901e-07 7.504333466851664382e-09 7.301490623449760935e-09
-2.271735789598972042e+04 7.459280131946933634e-09 1.291620532185221216e-07 6.833878170571654488e-09 2.417178952548674068e-07 2.379774171348925293e-07 7.750164202789338369e-09 7.530147667159946357e-09
-2.270609489622472756e+04 7.430660255075131636e-09 1.293844871068582178e-07 6.770044063286306903e-09 2.387000645156843063e-07 2.339906148385717466e-07 7.702941948493111923e-09 7.425901604617891965e-09
-2.269483189645974198e+04 7.800150293879586720e-09 1.295111214764338144e-07 7.090508837243422630e-09 2.423147144848668097e-07 2.376535210030845511e-07 8.033464650955954355e-09 7.759269019816755925e-09
-2.268356889669474913e+04 7.588030476996255707e-09 1.300426954944740389e-07 6.885857009444889182e-09 2.377790588627372821e-07 2.338148881600504987e-07 7.794525603862848065e-09 7.561349445354378713e-09
-2.267230589692975627e+04 7.444190410496551229e-09 1.300194560949532479e-07 6.780381286965235909e-09 2.374169319973032382e-07 2.340284704486888309e-07 7.672233536398119919e-09 7.472902904699724884e-09
-2.266104289716476342e+04 7.640501063011161595e-09 1.295322216308091585e-07 6.988357207971003535e-09 2.416294693909442517e-07 2.367424777519768451e-07 7.935560876583304048e-09 7.648064574421501691e-09
-2.264977989739977784e+04 7.572811079605569559e-09 1.300595382538678507e-07 6.886337515810186411e-09 2.455031778745821694e-07 2.422539270210469620e-07 7.801950165057296877e-09 7.610814034858447879e-09
-2.263851689763478498e+04 7.519251038198841661e-09 1.299131188540742639e-07 6.893001445895914156e-09 2.402279775214179659e-07 2.369758698931479539e-07 7.790398624212571080e-09 7.599126035840041428e-09
-2.262725389786979213e+04 7.541623743122597684e-09 1.296786013531392998e-07 6.864518123769820728e-09 2.399621897220426338e-07 2.360380368435263737e-07 7.779704185753148214e-09 7.548881192427458101e-09
-2.261599089810479927e+04 7.529797533999287309e-09 1.288242089410791505e-07 6.885118173019259091e-09 2.423720139303225065e-07 2.383696238844917008e-07 7.810756280416932111e-09 7.575310622997505096e-09
-2.260472789833981005e+04 7.594382389575452536e-09 1.305543318603550039e-07 6.963634537520430814e-09 2.420289232695651797e-07 2.385052940416837205e-07 7.874553219065709981e-09 7.667274653818299589e-09
-2.259346489857481720e+04 7.553621372138652231e-09 1.293174840182672462e-07 6.845826409453373056e-09 2.405063203647873574e-07 2.359817375750861115e-07 7.779581345071592303e-09 7.513439223757831787e-09
-2.258220189880982434e+04 8.042316332023084826e-09 1.309450868167635696e-07 7.320524137033220474e-09 2.468310912709018700e-07 2.427244730715114104e-07 8.262951673789877782e-09 8.021400495235523821e-09
-2.257093889904483149e+04 7.478786562180430682e-09 1.302986836854094085e-07 6.834759213451113815e-09 2.403734014943077054e-07 2.368511912881938935e-07 7.740349875210504661e-09 7.533158736003113573e-09
-2.255967589927984591e+04 7.812847377096708416e-09 1.301594597565193160e-07 7.110634383222120312e-09 2.442140065320373431e-07 2.385266880733176454e-07 8.088498505514058211e-09 7.753948824983555780e-09
-2.254841289951485305e+04 7.972133369214464801e-09 1.310564576177871288e-07 7.210938809588422423e-09 2.425662590319147352e-07 2.376418172656808598e-07 8.161635252396004010e-09 7.871957520060109864e-09
-2.253714989974986020e+04 7.462846498367490665e-09 1.299470028924486829e-07 6.834467477066732988e-09 2.425464965653660698e-07 2.387382476800289397e-07 7.755496182887021111e-09 7.531491787024405853e-09
-2.252588689998486734e+04 7.576812091482417282e-09 1.315994711111218030e-07 6.937738910536495258e-09 2.427155131633140614e-07 2.387992265761890726e-07 7.861988725071458134e-09 7.631621110784666776e-09
-2.251462390021987812e+04 7.632054387524082411e-09 1.311358319685784557e-07 6.927742355567495274e-09 2.418379393544292257e-07 2.381080044204774964e-07 7.843825009507701074e-09 7.624432464190418095e-09
-2.250336090045488891e+04 7.636119087881141884e-09 1.317432199114036305e-07 6.956910254870714273e-09 2.455347210436075078e-07 2.417683653993898240e-07 7.886706241500808125e-09 7.665136071630937466e-09
-2.249209790068989605e+04 7.490473234782995910e-09 1.301088289414260627e-07 6.806654947423823105e-09 2.443308225565095754e-07 2.397854517391862980e-07 7.754353597572704374e-09 7.486995839508554599e-09
-2.248083490092490683e+04 7.757537526689348598e-09 1.311317246626701554e-07 7.047385240456865804e-09 2.394900969917616685e-07 2.357549885609606638e-07 7.955085471876697822e-09 7.735368654912559815e-09
-2.246957190115991398e+04 7.495869326120468954e-09 1.313785781859741891e-07 6.818337196934436583e-09 2.386703331349914251e-07 2.331963039454262860e-07 7.772124722359224753e-09 7.450123982110916803e-09
-2.245830890139492112e+04 7.775478596548979824e-09 1.314686685730644394e-07 7.036226465662585815e-09 2.506216527929594366e-07 2.454417890140379670e-07 8.022460281325206653e-09 7.717781941263390335e-09
-2.244704590162992827e+04 7.692747002120361910e-09 1.320762132696222894e-07 6.974805433387249125e-09 2.484320560318857632e-07 2.432135236206917545e-07 7.954757661979756148e-09 7.647780124674714399e-09
-2.243578290186493905e+04 7.620120344266155277e-09 1.297308597246754945e-07 6.948423430384275912e-09 2.422786198849784246e-07 2.389332408564644307e-07 7.855318889174146949e-09 7.658542351343642231e-09
-2.242451990209994983e+04 8.201945797812221945e-09 1.317379746916674606e-07 7.512914485729638942e-09 2.488896438966550780e-07 2.443789255785302660e-07 8.472997578377831379e-09 8.207653441072450732e-09
-2.241325690233495698e+04 7.642022363540693063e-09 1.311252688624542117e-07 6.965327729906235352e-09 2.426655337727115606e-07 2.390218709620496845e-07 7.881749692730424422e-09 7.667441134393468507e-09
-2.240199390256996776e+04 7.553352144532282014e-09 1.313516116440275144e-07 6.920851221159687157e-09 2.458388063178343363e-07 2.428191118497280516e-07 7.831153919752254319e-09 7.653510942379463637e-09
-2.239073090280497490e+04 7.783264207699341678e-09 1.312973267054881623e-07 7.109387591195819247e-09 2.447616080355121598e-07 2.416574976006572490e-07 8.017633716674811464e-09 7.835053038439667750e-09
-2.237946790303998205e+04 7.759673351264177419e-09 1.331294649970700268e-07 7.058592765738032396e-09 2.464842679724139813e-07 2.427472810271665271e-07 7.990502561800947031e-09 7.770682371670154484e-09
-2.236820490327498919e+04 7.849498995378487247e-09 1.326810804866404603e-07 7.156682216050681697e-09 2.450025310352872400e-07 2.416503560249612314e-07 8.072473915389546345e-09 7.875284010301239739e-09
-2.235694190350999997e+04 7.738001868352005391e-09 1.320683453299950325e-07 7.019760792411356563e-09 2.452883155065545780e-07 2.431142338886114790e-07 7.904393835767801515e-09 7.776520439632984346e-09
-2.234567890374501076e+04 7.655368082427096739e-09 1.322162658650369826e-07 6.983649504338830130e-09 2.474889979974716260e-07 2.433024037070203035e-07 7.931742096305988400e-09 7.685472827742004060e-09
-2.233441590398001790e+04 7.587606997681244306e-09 1.324429230707763017e-07 6.958303643725922917e-09 2.478527407505473969e-07 2.448543312339652301e-07 7.874853076899183632e-09 7.698477064801984674e-09
-2.232315290421502505e+04 7.779662069756906005e-09 1.332573827700925468e-07 7.093466605063813659e-09 2.488274019307280948e-07 2.452180542616111053e-07 8.029828197983399444e-09 7.817515374843545282e-09
-2.231188990445003947e+04 8.145572351613944303e-09 1.325521663842912791e-07 7.436240209954987997e-09 2.441592758034549561e-07 2.407450738774675321e-07 8.349868161823223847e-09 8.149013710251969090e-09
-2.230062690468504661e+04 7.596087606324984067e-09 1.325125884363643268e-07 6.958777005896739502e-09 2.428106616925411297e-07 2.391511432626463197e-07 7.876176990204984477e-09 7.660908532805938948e-09
-2.228936390492005376e+04 7.692268552359430854e-09 1.319441197355724790e-07 7.053126168461818486e-09 2.485546988275485235e-07 2.434647130294109240e-07 8.029667230457307536e-09 7.730260861950541356e-09
-2.227810090515506090e+04 7.946379204680210000e-09 1.331309748458340394e-07 7.169263599138809054e-09 2.478164373781760150e-07 2.422985145434172185e-07 8.154697521062278671e-09 7.830112615473765761e-09
-2.226683790539007168e+04 7.785590953940799785e-09 1.322480829487642119e-07 7.072656571181464633e-09 2.478954949390381980e-07 2.443142466191586303e-07 8.005083024918949495e-09 7.794437087078924870e-09
-2.225557490562508247e+04 7.667143002346096989e-09 1.330601805513747929e-07 6.997175111401994167e-09 2.445016780818763731e-07 2.412043204293781698e-07 7.910262162359217589e-09 7.716309086604784734e-09
-2.224431190586008961e+04 8.374283080605020399e-09 1.348502341476117385e-07 7.619474857533681690e-09 2.475411360076543686e-07 2.433325499009871239e-07 8.566156922626039175e-09 8.318595284077161930e-09
-2.223304890609509675e+04 7.724514110366690967e-09 1.335965844572461741e-07 7.025089337961900322e-09 2.497471417509522281e-07 2.453733847824077476e-07 7.986027949461041523e-09 7.728737829352734046e-09
-2.222178590633010390e+04 7.707464240232789349e-09 1.342034941947830011e-07 7.009081128570582916e-09 2.475380354031246557e-07 2.439143352363935751e-07 7.941669936856820460e-09 7.728516563899314192e-09
-2.221052290656511832e+04 7.623325322506697037e-09 1.323855352306283432e-07 6.995244174082980559e-09 2.451055699990570669e-07 2.422230238518590914e-07 7.898946103482836837e-09 7.729395428567884749e-09
-2.219925990680012546e+04 7.701146358665102486e-09 1.343809027818697556e-07 7.076553100877192869e-09 2.481407280800131584e-07 2.460699607021770185e-07 7.968008862754105253e-09 7.846196958594355605e-09
-2.218799690703513625e+04 7.871626673237219193e-09 1.330898516149757493e-07 7.184897971174076719e-09 2.466724582763752509e-07 2.436118789386339278e-07 8.098280509731612022e-09 7.918270305712668427e-09
-2.217673390727013611e+04 8.020145640185908300e-09 1.345185767800514733e-07 7.261772197007766072e-09 2.517074400083020875e-07 2.475922439095694353e-07 8.221511953197484728e-09 7.979460893336189502e-09
-2.216547090750515417e+04 7.715563932216232457e-09 1.341933794522043556e-07 7.012984731256093706e-09 2.511263225503320743e-07 2.458836412802045884e-07 8.002803137700080597e-09 7.694393053541060610e-09
-2.215420790774016132e+04 7.784236789529036410e-09 1.335096757243785214e-07 7.121212804208774907e-09 2.477524137832944028e-07 2.449723565316377668e-07 8.030791093627452337e-09 7.867283595660355382e-09
-2.214294490797516482e+04 7.863573266797585413e-09 1.334072506576557346e-07 7.155651399115414943e-09 2.464098295004619087e-07 2.422666893676679037e-07 8.098205250612175725e-09 7.854499686811196593e-09
-2.213168190821017197e+04 7.773585691180865947e-09 1.338170717417563398e-07 7.091817731731740705e-09 2.536501592894437503e-07 2.505547125971434280e-07 8.030658606092702640e-09 7.848555409898652240e-09
-2.212041890844517911e+04 7.897461579739011023e-09 1.354434535301086410e-07 7.188850123539147427e-09 2.479789834030521488e-07 2.442354072498560155e-07 8.125664986353045402e-09 7.905454809920611708e-09
-2.210915590868019353e+04 7.721056618021178472e-09 1.337234328588728179e-07 7.043896624115829750e-09 2.511060058438903925e-07 2.464965514291694386e-07 8.015990755874054351e-09 7.744867374993984273e-09
-2.209789290891520068e+04 7.684828509295809982e-09 1.346327028997660318e-07 7.043182714998215635e-09 2.491075552906662480e-07 2.459359972006372518e-07 7.968565473348798732e-09 7.782012583754085600e-09
-2.208662990915020782e+04 7.596330023522177705e-09 1.344445109993826024e-07 6.910255335301065703e-09 2.514358157722352723e-07 2.478574369519420679e-07 7.855420120780646190e-09 7.644925204773953075e-09
-2.207536690938521497e+04 8.199567431080310674e-09 1.350656195754432619e-07 7.468690584489506109e-09 2.499714770843976932e-07 2.466093350515380695e-07 8.400880173547301790e-09 8.203085447792311863e-09
-2.206410390962022939e+04 7.761499883824175098e-09 1.343485649235220481e-07 7.091169757065502118e-09 2.526388730294258774e-07 2.482804037777289529e-07 8.061467311067933275e-09 7.805088163606800347e-09
-2.205284090985523653e+04 8.166109584953063861e-09 1.354697974373729661e-07 7.426867754611604834e-09 2.507788903760415705e-07 2.475718075713692274e-07 8.357698701555535679e-09 8.169038317554659423e-09
-2.204157791009024368e+04 8.018585119409295738e-09 1.344090343886453848e-07 7.230207388366049613e-09 2.525039409610802854e-07 2.469033807432460526e-07 8.233935339307932440e-09 7.904495015275808873e-09
-2.203031491032525446e+04 7.818117669996736821e-09 1.349449002930474358e-07 7.110071472937181631e-09 2.504520706144132029e-07 2.458129267521645443e-07 8.080502772055337541e-09 7.807624349816018190e-09
-2.201905191056026524e+04 7.772233923891466063e-09 1.344490665329507113e-07 7.132124517919083498e-09 2.528269164854395098e-07 2.488196068862133834e-07 8.093205618306619780e-09 7.857488398254161524e-09
-2.200778891079527239e+04 8.041684267598594679e-09 1.362203991908229735e-07 7.287844197636583304e-09 2.575031285230496087e-07 2.525130347096588909e-07 8.291766201364483045e-09 7.998245001273861681e-09
-2.199652591103027953e+04 7.845252634167953731e-09 1.349544947193059877e-07 7.146825356395038354e-09 2.549613526161439772e-07 2.505199580370037485e-07 8.127261207260350647e-09 7.866003726745384881e-09
-2.198526291126528668e+04 7.817869560075928269e-09 1.359355988544098677e-07 7.128085225706162092e-09 2.527398602251987376e-07 2.490560749819200132e-07 8.079934491172374020e-09 7.863226235242589147e-09
-2.197399991150029382e+04 7.780412647461866637e-09 1.367483141748247173e-07 7.079204289997057718e-09 2.547911178266417367e-07 2.502668753248302235e-07 8.061571566610997263e-09 7.795452796244246051e-09
-2.196273691173531188e+04 7.852389905967368600e-09 1.353884240492721685e-07 7.141229421787022032e-09 2.569393602751772125e-07 2.522228174459403666e-07 8.136143342584154812e-09 7.858704599874683359e-09
-2.195147391197031902e+04 7.820601288766792633e-09 1.354203744920886986e-07 7.100331351646312387e-09 2.503441176986202902e-07 2.454576788427986527e-07 8.077271029508821809e-09 7.789823273551014589e-09
-2.194021091220532617e+04 7.895198898704800031e-09 1.362953523812753081e-07 7.151946275981807915e-09 2.568472426317155058e-07 2.510310523879693031e-07 8.176949677082118939e-09 7.834814151289069825e-09
-2.192894791244033331e+04 7.915623801851943635e-09 1.370525569806836361e-07 7.190716226259776011e-09 2.499732768250804801e-07 2.460326543329841951e-07 8.139867998533621896e-09 7.908079852675692922e-09
-2.191768491267534409e+04 8.044726771667648719e-09 1.357964686306957404e-07 7.383955675557694758e-09 2.499868780994674310e-07 2.457738711331178679e-07 8.340032576357066505e-09 8.092223816677953798e-09
-2.190642191291035124e+04 8.046606202765451128e-09 1.359773795654662773e-07 7.332385001138419113e-09 2.543419578858361005e-07 2.501247124071990843e-07 8.303833769049337761e-09 8.055753283644378024e-09
-2.189515891314535838e+04 7.951668095046980547e-09 1.355860311016760488e-07 7.267256600340449072e-09 2.528218581320361576e-07 2.496232093687445986e-07 8.205471638187217622e-09 8.017316618455542559e-09
-2.188389591338036189e+04 7.943596854285223617e-09 1.380462907165020836e-07 7.315828115029180797e-09 2.513944786787279982e-07 2.492953716061115570e-07 8.218492743057053187e-09 8.095021021136654135e-09
-2.187263291361537995e+04 8.043351171682415451e-09 1.363353957273602014e-07 7.351142238317875245e-09 2.548780909258735265e-07 2.500436310096179238e-07 8.341461670834455309e-09 8.057081567745399112e-09
-2.186136991385038709e+04 7.985400523836835903e-09 1.375360260945282514e-07 7.254537669659174927e-09 2.539501289045944562e-07 2.498613955477363634e-07 8.221328154801555993e-09 7.980826242782879429e-09
-2.185010691408539060e+04 8.142771590086206123e-09 1.362880442817619199e-07 7.350773601528614625e-09 2.562343880746497495e-07 2.513725991882058090e-07 8.346535611166899650e-09 8.060558067768053721e-09
-2.183884391432040138e+04 8.027325354002725326e-09 1.367449183412437845e-07 7.287236003725734928e-09 2.532007205297065941e-07 2.492911476310581896e-07 8.246367472919848332e-09 8.016401471660543449e-09
-2.182758091455541216e+04 7.805818231966365491e-09 1.368237897887186302e-07 7.102133823705275128e-09 2.520772831420651688e-07 2.476123320710877900e-07 8.073393701115048063e-09 7.810752254318234383e-09
-2.181631791479041931e+04 8.110916397881036693e-09 1.378945114723344280e-07 7.386648481567486764e-09 2.549284956683344730e-07 2.526406578105066288e-07 8.306532093464359234e-09 8.171946230706537199e-09
-2.180505491502543009e+04 7.986564171511432212e-09 1.385799315581864821e-07 7.223229336734142919e-09 2.577951347201506639e-07 2.536894343763575458e-07 8.203912251237842232e-09 7.962404074014855791e-09
-2.179379191526044087e+04 7.978473291590619544e-09 1.375895279445097450e-07 7.284637164638199750e-09 2.502641232991970175e-07 2.462167701529490303e-07 8.237439031870387778e-09 7.999358263124095816e-09
-2.178252891549544802e+04 7.778084375391319539e-09 1.378793449978998554e-07 7.136897884275367886e-09 2.540060229043574424e-07 2.508525077753373139e-07 8.078405243064058054e-09 7.892918505669175399e-09
-2.177126591573045516e+04 7.963165276332770835e-09 1.369080693109217435e-07 7.244390897394614253e-09 2.600930204584647799e-07 2.558350210649042017e-07 8.237165815354584277e-09 7.986696572133735922e-09
-2.176000291596546595e+04 7.995481949674680186e-09 1.379758717158176964e-07 7.229945633816564622e-09 2.558836246117758487e-07 2.498736607859155915e-07 8.256708783657300560e-09 7.903173648187534411e-09
-2.174873991620047309e+04 8.199984976855603082e-09 1.374662851225310944e-07 7.448426917506030625e-09 2.596574864389788712e-07 2.547528715091233012e-07 8.456892564321843723e-09 8.168383952341897094e-09
-2.173747691643547660e+04 8.065268204602251827e-09 1.375721748224005196e-07 7.333689978666803692e-09 2.564504509744287552e-07 2.529177697997168111e-07 8.293484400881497368e-09 8.085666201332498513e-09
-2.172621391667049465e+04 8.256498573446031345e-09 1.382682289636983264e-07 7.482964647011624139e-09 2.550783318747939880e-07 2.507812562215066096e-07 8.458646987299852501e-09 8.205875168904964645e-09
-2.171495091690550180e+04 8.192613147714959128e-09 1.370929267669693467e-07 7.438800108048076545e-09 2.550529950448031817e-07 2.499777370421059704e-07 8.436088818429103045e-09 8.137550489120619947e-09
-2.170368791714050531e+04 7.877894896503050003e-09 1.390908035617704730e-07 7.189057750596028397e-09 2.603068702924987485e-07 2.581618476743104422e-07 8.124286689115902137e-09 7.998091118123475082e-09
-2.169242491737551609e+04 8.000229770873970703e-09 1.383049943615319771e-07 7.306647194065887897e-09 2.556169205754916076e-07 2.519660742731534065e-07 8.266915155600511466e-09 8.052162720056370864e-09
-2.168116191761052687e+04 8.099415348596646217e-09 1.379818413399055635e-07 7.392483351215105498e-09 2.563269307087703304e-07 2.525727321346046544e-07 8.357781033850858587e-09 8.136933761932965316e-09
-2.166989891784553402e+04 8.097697621715142469e-09 1.390230910114008776e-07 7.378726074975754722e-09 2.603231844350517391e-07 2.546563347002076421e-07 8.410831514604668699e-09 8.077491391612705835e-09
-2.165863591808054116e+04 8.137343464402382246e-09 1.389716837368932500e-07 7.426466455644734684e-09 2.574066019163749076e-07 2.545737707392211113e-07 8.369854309542795325e-09 8.203248938008079613e-09
-2.164737291831555194e+04 8.088028933493519383e-09 1.395997617644938607e-07 7.364178876477856757e-09 2.558947301902859014e-07 2.523035697374549738e-07 8.323547361816360508e-09 8.112316718560763463e-09
-2.163610991855056272e+04 8.050163601199580790e-09 1.383811090216179734e-07 7.376256005325984240e-09 2.595999486399785410e-07 2.563615786349344752e-07 8.338649106638059966e-09 8.148152986450772009e-09
-2.162484691878556987e+04 8.231733966601446326e-09 1.393205752308816211e-07 7.458597524710928817e-09 2.574590478374925649e-07 2.522519662707047256e-07 8.467794638873719322e-09 8.161491641575190089e-09
-2.161358391902057701e+04 8.284791129301029235e-09 1.397055839596150243e-07 7.531188226896877943e-09 2.556617713908048749e-07 2.512144698334465348e-07 8.512883111585666017e-09 8.251265587827148095e-09
-2.160232091925558416e+04 8.027638563503922597e-09 1.393090456018877931e-07 7.344643295106123425e-09 2.592706011422635522e-07 2.538538795018218662e-07 8.366296276668970889e-09 8.047685149338614563e-09
-2.159105791949059130e+04 8.027940671522917859e-09 1.388616961657928809e-07 7.317082922017016135e-09 2.607613468911248495e-07 2.554658796488739606e-07 8.340634110016286235e-09 8.029147128906796825e-09
-2.157979491972560936e+04 8.178992792565897222e-09 1.393511352060279017e-07 7.442173834337762488e-09 2.587209759105656789e-07 2.553489262962325567e-07 8.404999728799298606e-09 8.206640406534642288e-09
-2.156853191996061287e+04 8.077025256012551613e-09 1.392722304002591113e-07 7.350274157313491094e-09 2.554312862514789581e-07 2.505685869305689303e-07 8.343288783750351270e-09 8.057252412117145460e-09
-2.155726892019562001e+04 8.003101400363132116e-09 1.399905692409063851e-07 7.305119452128930386e-09 2.612836232535948165e-07 2.578949470765465135e-07 8.277741403500529120e-09 8.078409417401985263e-09
-2.154600592043063079e+04 8.130998959802355598e-09 1.403092381388487698e-07 7.377630457042916445e-09 2.610330901854902507e-07 2.567349346453474686e-07 8.374313316825957141e-09 8.121483103757081345e-09
-2.153474292066563794e+04 8.311999090493946063e-09 1.392560301999863212e-07 7.564671254586339801e-09 2.602579034566918879e-07 2.559936156421015732e-07 8.557087043633007769e-09 8.306238983715649462e-09
-2.152347992090064872e+04 8.299012262231518229e-09 1.393846277880586197e-07 7.496318598643458939e-09 2.618566564235894075e-07 2.559953352274217103e-07 8.538704322400712338e-09 8.193932957180112760e-09
-2.151221692113565587e+04 8.216377385903166610e-09 1.399288787004807255e-07 7.454152926859940063e-09 2.619255890010562008e-07 2.572020450462515528e-07 8.465429709960152587e-09 8.187582418691470577e-09
-2.150095392137066665e+04 8.306387142402566328e-09 1.400780898539271840e-07 7.605797228892998873e-09 2.638693309400247220e-07 2.605449954670119230e-07 8.584537702637500438e-09 8.389000905844219790e-09
-2.148969092160567379e+04 8.314978949728409556e-09 1.404007530158227790e-07 7.524555355928172754e-09 2.622947791535129951e-07 2.560884868004354142e-07 8.577909285853446311e-09 8.212839393947453861e-09
-2.147842792184068458e+04 8.210536357117138231e-09 1.405782951875895956e-07 7.527851333853208860e-09 2.626404702774039641e-07 2.583018915754344341e-07 8.530691621872794206e-09 8.275480855944923806e-09
-2.146716492207569172e+04 8.083941380927265795e-09 1.413479462147457672e-07 7.378345512887793314e-09 2.656053535232012253e-07 2.607234843868629825e-07 8.407007849217327125e-09 8.119839693067185316e-09
-2.145590192231069523e+04 8.455153195313068394e-09 1.408070592751044962e-07 7.742891800686151780e-09 2.627162384542436240e-07 2.593705107649003673e-07 8.717774117987379744e-09 8.520952474537731759e-09
-2.144463892254570601e+04 8.312142767822658729e-09 1.405606610032005123e-07 7.562469944352671104e-09 2.592949397993408206e-07 2.567902068458836473e-07 8.502855492103924489e-09 8.355512210235187661e-09
-2.143337592278071679e+04 8.166666448709009283e-09 1.402989981246581537e-07 7.463404478242571032e-09 2.598235622546150438e-07 2.564947156061966980e-07 8.428766292111888736e-09 8.232958926716865205e-09
-2.142211292301572757e+04 8.314250474448011680e-09 1.403701367967358621e-07 7.572250827067446165e-09 2.615619858760632760e-07 2.561606852692606919e-07 8.600625862298436381e-09 8.282899192689347720e-09
-2.141084992325073472e+04 8.493298352010140205e-09 1.411685780451360725e-07 7.694794306912471464e-09 2.591307246729134110e-07 2.548233816300057789e-07 8.684051195563506102e-09 8.430674026130469947e-09
-2.139958692348574186e+04 8.286864329430391143e-09 1.424399893436339181e-07 7.617152913695360154e-09 2.671247192373154355e-07 2.617405977823183148e-07 8.664153578869520725e-09 8.347422966247903678e-09
-2.138832392372075265e+04 8.266708842894342689e-09 1.410367315718060266e-07 7.546374788937162977e-09 2.612194462882442081e-07 2.559021545726610691e-07 8.571326741859118585e-09 8.258549897904812878e-09
-2.137706092395575979e+04 8.217568091535094351e-09 1.420951227598433415e-07 7.503633549567302197e-09 2.592469006551742935e-07 2.551477375341066850e-07 8.488195035927594570e-09 8.247058580507715330e-09
-2.136579792419077057e+04 8.541681368809732923e-09 1.422012126714722055e-07 7.843914705079709426e-09 2.611591958840287875e-07 2.565446154834525299e-07 8.848177721004608497e-09 8.576731350276416496e-09
-2.135453492442577772e+04 8.263209893779702725e-09 1.416833275999044217e-07 7.531695364018483498e-09 2.630065532737306219e-07 2.573781057973676475e-07 8.571503193565119868e-09 8.240399271278971830e-09
-2.134327192466078850e+04 9.058119110959366256e-09 1.416140946878680021e-07 8.225068871283162419e-09 2.632886528141208510e-07 2.590674257287334467e-07 9.224490685406874334e-09 8.976187006536892888e-09
-2.133200892489579928e+04 8.140077237340572545e-09 1.409976045678912766e-07 7.409098693919982186e-09 2.601735656659470915e-07 2.564598864279623559e-07 8.386506356887317434e-09 8.168074419410884598e-09
-2.132074592513080643e+04 8.130842426005790377e-09 1.420349122597960025e-07 7.430078366817018957e-09 2.637371443265052284e-07 2.607945247950069072e-07 8.398415798924680447e-09 8.225316478324151435e-09
-2.130948292536581357e+04 8.483667570825065158e-09 1.434190050124425569e-07 7.683235402980924643e-09 2.658422825945692415e-07 2.621856242154768192e-07 8.677743243480814295e-09 8.462644074268222786e-09
-2.129821992560082072e+04 8.419281635292386684e-09 1.412438646666792249e-07 7.649781646390469737e-09 2.665967196639203867e-07 2.614943850712388250e-07 8.687038359663843677e-09 8.386897511245045304e-09
-2.128695692583583514e+04 8.284249466004187133e-09 1.423141974169067708e-07 7.526504238265104760e-09 2.635393724609157719e-07 2.593624226326307092e-07 8.527997812497135312e-09 8.282272324772272728e-09
-2.127569392607083864e+04 8.326222015219052108e-09 1.430539913609515749e-07 7.566712194003403884e-09 2.666645605708289015e-07 2.626711126256050545e-07 8.573785402436138519e-09 8.338886452773814984e-09
-2.126443092630584943e+04 8.329822778142490727e-09 1.437457531693465555e-07 7.617405822059786901e-09 2.688764285734179283e-07 2.649462610655505458e-07 8.630204646962917119e-09 8.399020192623338414e-09
-2.125316792654085657e+04 8.260559387857058582e-09 1.423137897430555918e-07 7.511942201219022161e-09 2.624372653906994968e-07 2.584816777106944357e-07 8.503548398591861876e-09 8.270836914132823507e-09
-2.124190492677586735e+04 8.248587110256459592e-09 1.432041256457248139e-07 7.507972873878259712e-09 2.629342898129930026e-07 2.602634666434754739e-07 8.465735806215080752e-09 8.308631824288109177e-09
-2.123064192701087813e+04 8.247168558126850292e-09 1.432559831549377980e-07 7.546188045179254021e-09 2.634206902922221058e-07 2.595407461025493918e-07 8.538962575650070122e-09 8.310747389778434528e-09
-2.121937892724588528e+04 8.580481394239194260e-09 1.448047878865841186e-07 7.854948699266929432e-09 2.662015391115522926e-07 2.638883089572499522e-07 8.812912250484488177e-09 8.676839303176394002e-09
-2.120811592748089242e+04 8.542096300975094321e-09 1.444239528669593788e-07 7.782155564785959913e-09 2.689415587276864932e-07 2.658172772413684998e-07 8.772301584929650275e-09 8.588525022413074920e-09
-2.119685292771589593e+04 8.173920615821895949e-09 1.427597098859170989e-07 7.455634526197443637e-09 2.649979926085621226e-07 2.617666702975641944e-07 8.436228608062597572e-09 8.246152476818473929e-09
-2.118558992795091399e+04 8.545640644136395885e-09 1.440569634493799387e-07 7.830937876267772155e-09 2.633228297655510213e-07 2.594619380503438376e-07 8.821858179777232955e-09 8.594764539730998138e-09
-2.117432692818592113e+04 8.472479682276194984e-09 1.450009700939210906e-07 7.717301330490554650e-09 2.706722785684303437e-07 2.670812566498005149e-07 8.726564743186746940e-09 8.515362868357165551e-09
-2.116306392842092464e+04 8.385432950101515092e-09 1.443896653848093843e-07 7.692199166241125647e-09 2.699530844549065309e-07 2.661214108250392433e-07 8.705745079225382221e-09 8.480350460405112082e-09
-2.115180092865593178e+04 8.393580542958145324e-09 1.439827001279437410e-07 7.668458562385736955e-09 2.665659356624438831e-07 2.628710777216245974e-07 8.666573628887943374e-09 8.449239767984418186e-09
-2.114053792889094620e+04 8.415968733974023995e-09 1.436377349288491501e-07 7.636081346708342263e-09 2.663087419916470869e-07 2.605091140816814619e-07 8.691684825386490425e-09 8.350529525892487312e-09
-2.112927492912595335e+04 8.715610689476174878e-09 1.441540581470556732e-07 8.023422579759766386e-09 2.715037862311517825e-07 2.678809994029103438e-07 9.035413997230672887e-09 8.822293018694010805e-09
-2.111801192936096049e+04 8.383067221976185051e-09 1.447076398403917476e-07 7.619164429796104185e-09 2.692915755402343253e-07 2.653654852449314682e-07 8.633294402407442823e-09 8.402326293005739110e-09
-2.110674892959597128e+04 9.042240304117024822e-09 1.458457707734271678e-07 8.211131427167258695e-09 2.691209249699306852e-07 2.629563576122435011e-07 9.284586755735192140e-09 8.921955912635065990e-09
-2.109548592983098206e+04 8.448641232160378413e-09 1.430795841392405511e-07 7.646076099235229054e-09 2.676974621988894769e-07 2.613891452058711548e-07 8.720524596289161696e-09 8.349461249207360607e-09
-2.108422293006598920e+04 8.409890520991559640e-09 1.445395836298120547e-07 7.677250029290918925e-09 2.714502369753102848e-07 2.665216987639754894e-07 8.726392236734256348e-09 8.436468305826680709e-09
-2.107295993030099635e+04 8.458925765106910533e-09 1.450773184442246142e-07 7.693657503238070589e-09 2.709314734383464864e-07 2.668419311893831627e-07 8.717725289045848148e-09 8.477154288124882587e-09
-2.106169693053600349e+04 8.225736716801097810e-09 1.437135530980832973e-07 7.479146554179814672e-09 2.690182681168810970e-07 2.650094139442827092e-07 8.495108293385158151e-09 8.259272981868673171e-09
-2.105043393077101064e+04 8.293526625483233703e-09 1.453539175471135716e-07 7.601383727167008080e-09 2.723413350996919009e-07 2.682119700001337156e-07 8.631740643869590787e-09 8.388850902300756878e-09
-2.103917093100602870e+04 8.475925343753109967e-09 1.456348034903052533e-07 7.697615151585613668e-09 2.693423648606027336e-07 2.642473004570779837e-07 8.744007044043280679e-09 8.444288462400250839e-09
-2.102790793124103584e+04 8.654820790711164917e-09 1.464283083905703048e-07 7.870278013819512543e-09 2.695635365113157816e-07 2.664480802184924436e-07 8.862034133967416965e-09 8.678765278146911394e-09
-2.101664493147603935e+04 8.511445298583023646e-09 1.457931317938113122e-07 7.729841516614079270e-09 2.686826367351830681e-07 2.657261588891247382e-07 8.714650685203970684e-09 8.540710297934919263e-09
-2.100538193171104649e+04 8.476291071746469346e-09 1.462571501645651068e-07 7.695176377556110491e-09 2.688361470488910758e-07 2.654688309164251140e-07 8.691984619581429145e-09 8.493914547244808502e-09
-2.099411893194606091e+04 8.289475245965366111e-09 1.449397934663285526e-07 7.564798883891045349e-09 2.697961432759213848e-07 2.643806912515703810e-07 8.622091899645570206e-09 8.303521067551232189e-09
-2.098285593218106442e+04 8.816479180065878532e-09 1.458377277562455482e-07 8.019398469758028831e-09 2.705789050155527193e-07 2.669878531622998021e-07 9.027319067676032760e-09 8.816071656432650938e-09
-2.097159293241607156e+04 8.594947350843936772e-09 1.460056130233806137e-07 7.776952231918395539e-09 2.731673429003264571e-07 2.666213796737984181e-07 8.876456241097516858e-09 8.491412586378484890e-09
-2.096032993265108598e+04 8.492204729748088220e-09 1.455415193111639020e-07 7.755777734681388860e-09 2.732958346538942094e-07 2.686171131134471349e-07 8.804117900301697735e-09 8.528893643120477634e-09
-2.094906693288609677e+04 8.717059613702503647e-09 1.470722131390457126e-07 8.044886932390055758e-09 2.717312847042538552e-07 2.703405935314174112e-07 8.995797550372642323e-09 8.913988126539655643e-09
-2.093780393312110391e+04 8.433233878976723568e-09 1.457253691981839827e-07 7.684561359418199665e-09 2.730125735984546618e-07 2.687890724300843493e-07 8.719571398176647783e-09 8.471118215918415754e-09
-2.092654093335611105e+04 8.392043837136863252e-09 1.454587723813134003e-07 7.691430318861227440e-09 2.687638774613679020e-07 2.650757665075974992e-07 8.696888317054517893e-09 8.479941459022059797e-09
-2.091527793359112184e+04 8.741595216045313486e-09 1.476722762878729573e-07 7.935671882312936639e-09 2.714531629575037197e-07 2.668980767391619215e-07 8.973596635136612717e-09 8.705641092380326605e-09
-2.090401493382612534e+04 8.653472602245432957e-09 1.473407447987806236e-07 7.880216530130455438e-09 2.736775046305098305e-07 2.691466832925099469e-07 8.925349552078572797e-09 8.658839442524619171e-09
-2.089275193406113613e+04 8.494749635235542142e-09 1.458525543097463691e-07 7.704335275152884106e-09 2.745044239521084233e-07 2.702752392756979978e-07 8.744598698088504071e-09 8.495807102191211529e-09
-2.088148893429614691e+04 8.553661433540285843e-09 1.470917278080218855e-07 7.775881102017006898e-09 2.720680090730952948e-07 2.682541347076971896e-07 8.795964040223341347e-09 8.571608635397617609e-09
-2.087022593453115405e+04 8.692271588584649367e-09 1.470919834148937269e-07 7.853019906119019579e-09 2.785400914262426134e-07 2.726873661004948635e-07 8.951670435799849674e-09 8.607386797908667179e-09
-2.085896293476616120e+04 8.454280271039644902e-09 1.453515959392555951e-07 7.742562163497460556e-09 2.716794839673012352e-07 2.660703909702945431e-07 8.811105191484364921e-09 8.481154426916087772e-09
-2.084769993500117198e+04 8.708677031008519658e-09 1.478683111730443321e-07 7.994029621646901207e-09 2.730910697202316706e-07 2.698456723819847222e-07 9.001150583523993911e-09 8.810259216036213756e-09
-2.083643693523617912e+04 8.714447424563374613e-09 1.476336278759009225e-07 7.891555012875862862e-09 2.798232467263553652e-07 2.728971432092919690e-07 9.024217931704815695e-09 8.616806287287247906e-09
-2.082517393547118991e+04 8.789094377276409361e-09 1.488876894738530076e-07 8.035780370077025332e-09 2.759109735419356198e-07 2.724451099509867337e-07 9.058630295958473145e-09 8.854744684548377225e-09
-2.081391093570619705e+04 8.461799386791678097e-09 1.478758152248728586e-07 7.690069521735894795e-09 2.744200078162583515e-07 2.685008112146221405e-07 8.776855166489270548e-09 8.428687386165404437e-09
-2.080264793594120783e+04 8.694590171733490968e-09 1.470001881557755527e-07 7.871725689401465034e-09 2.727801482217714821e-07 2.681443953192731601e-07 8.916693282827103030e-09 8.643991498413482589e-09
-2.079138493617621862e+04 8.888597574715864852e-09 1.478165892107015342e-07 8.008967369075467645e-09 2.756686780080310916e-07 2.714989481051732866e-07 9.050540166219472534e-09 8.805277783310502183e-09
-2.078012193641122576e+04 8.661904618673009508e-09 1.494145268726535955e-07 7.838641171518262070e-09 2.747849604690547341e-07 2.698657650383629796e-07 8.898491283319599320e-09 8.609149551249401777e-09
-2.076885893664623291e+04 8.674487236638964585e-09 1.493743560047241334e-07 7.915136138962708685e-09 2.789739644366023872e-07 2.744137884291891690e-07 8.979288750119659051e-09 8.711036613523517406e-09
-2.075759593688124005e+04 8.604778177864892048e-09 1.482920472594393365e-07 7.807334661953572141e-09 2.776572243346686480e-07 2.722318738069706327e-07 8.891250440902834320e-09 8.572110875118107282e-09
-2.074633293711624719e+04 8.668686846978987515e-09 1.481928679840978099e-07 7.877617896624285939e-09 2.755038576276490455e-07 2.715677859093111518e-07 8.912609732789962058e-09 8.681096010135062823e-09
-2.073506993735126161e+04 8.396461058918613491e-09 1.489279311555762187e-07 7.671778542435799434e-09 2.770233167617498981e-07 2.712251669271974838e-07 8.764286148409486519e-09 8.423226471830100988e-09
-2.072380693758626876e+04 8.994724798201972821e-09 1.472523896967784168e-07 8.249347851269301196e-09 2.773255675403940192e-07 2.729495560654267800e-07 9.301535860283186400e-09 9.044133698780334816e-09
-2.071254393782127954e+04 8.766400477019952297e-09 1.500226548552638394e-07 8.006484597991699422e-09 2.797115451912741751e-07 2.745842255336048043e-07 9.088592524057527700e-09 8.786952196673098619e-09
-2.070128093805628669e+04 8.667341176574915426e-09 1.497178259260090203e-07 7.848570722851546158e-09 2.803945339392296419e-07 2.740957757010463680e-07 8.965984740513053927e-09 8.595490205009616847e-09
-2.069001793829129383e+04 8.519988320562956403e-09 1.493272571943037500e-07 7.747901630754950081e-09 2.787423877574307281e-07 2.751934422268704791e-07 8.783825587483245346e-09 8.575087310920007047e-09
-2.067875493852630098e+04 8.663786952428473013e-09 1.480067331220389923e-07 7.874572563866835541e-09 2.759449509929588083e-07 2.712574559543636562e-07 8.931910573286891787e-09 8.656174669457506645e-09
-2.066749193876131176e+04 8.829373764699259260e-09 1.487974905678227600e-07 8.089867225463410823e-09 2.796480230104190027e-07 2.740572895510125277e-07 9.184279218065779472e-09 8.855409618062238519e-09
-2.065622893899631890e+04 8.677534408288833302e-09 1.485362673236748901e-07 7.882202423375585487e-09 2.772340477995040935e-07 2.724199121965854401e-07 8.947481378800221409e-09 8.664286320588597545e-09
-2.064496593923133332e+04 8.731095843440031425e-09 1.506972742552443829e-07 7.965069610717571943e-09 2.773344955953937616e-07 2.741802076743135529e-07 8.984450152581648864e-09 8.798922212428540830e-09
-2.063370293946634047e+04 8.924846078254187092e-09 1.495412671388071714e-07 8.138558636930212193e-09 2.788539638464953079e-07 2.757201181252230095e-07 9.162041150384369621e-09 8.977702913147588146e-09
-2.062243993970134761e+04 8.467907593422033568e-09 1.500884033735911802e-07 7.750272685119238318e-09 2.797916623503955469e-07 2.767032780159798743e-07 8.777089427140752272e-09 8.595405641452538888e-09
-2.061117693993635476e+04 8.751080570038971574e-09 1.502170914565840446e-07 7.966490649238745746e-09 2.780107014335120855e-07 2.736746947308186725e-07 9.020945946041118870e-09 8.765847272192973592e-09
-2.059991394017136190e+04 8.921340784294083868e-09 1.502871683193206231e-07 8.033951745417488572e-09 2.824336241810240026e-07 2.780781210894967327e-07 9.104000637998209220e-09 8.847796404307882681e-09
-2.058865094040637268e+04 9.072624269068024953e-09 1.514024353851126990e-07 8.201649720007262746e-09 2.809034861678872508e-07 2.740446621397491151e-07 9.335110245162758737e-09 8.931666232591188752e-09
-2.057738794064137983e+04 8.987487611069079092e-09 1.500360882533747217e-07 8.154286724327190071e-09 2.746754698748805287e-07 2.671704561539133403e-07 9.284265422560074884e-09 8.842786536858038110e-09
-2.056612494087639061e+04 8.880748033850557679e-09 1.499990200616213145e-07 8.086784778620123213e-09 2.829354867066553960e-07 2.781734680378866083e-07 9.169644973139382242e-09 8.889521529568041030e-09
-2.055486194111140139e+04 8.798562377413099875e-09 1.494775501236972694e-07 7.931481986207024480e-09 2.781173001196874011e-07 2.729771026567303950e-07 9.008660233450977852e-09 8.706313838216259910e-09
-2.054359894134640854e+04 8.752498795893526109e-09 1.513632902779627786e-07 7.967527231964653170e-09 2.815333176642518885e-07 2.779070457798074423e-07 9.014504876852239936e-09 8.801188438139327070e-09
-2.053233594158141568e+04 8.713479501141705110e-09 1.519710343745519828e-07 8.027826640107791045e-09 2.769503143584170443e-07 2.740454507223977742e-07 9.038763294953397282e-09 8.867892371370530412e-09
-2.052107294181642646e+04 8.864611631831533469e-09 1.510206995916679517e-07 8.014067656533010327e-09 2.815743829101557615e-07 2.770778593731660883e-07 9.085123247422029123e-09 8.820600863252137533e-09
-2.050980994205142997e+04 8.997389057472150977e-09 1.515964257572606198e-07 8.168221097056213181e-09 2.815622184778012141e-07 2.779098154925604542e-07 9.215326568864610738e-09 9.000472835704241675e-09
-2.049854694228644075e+04 8.652161709512402257e-09 1.519641031838199666e-07 7.849388907935042269e-09 2.823434493079084307e-07 2.752492942253600107e-07 8.995580953045551179e-09 8.578267892312160375e-09
-2.048728394252145517e+04 8.810556779580248801e-09 1.513608392577420139e-07 8.065791137371600341e-09 2.751251904495947367e-07 2.715634121350227893e-07 9.088457333336310331e-09 8.878963669231418646e-09
-2.047602094275646232e+04 8.901665283565317595e-09 1.534296487552770561e-07 8.081610975341505314e-09 2.787142960222017975e-07 2.753861048884968860e-07 9.110188847029663900e-09 8.914407510428721408e-09
-2.046475794299146946e+04 8.881451751152336536e-09 1.525710280258306858e-07 8.103433663409467852e-09 2.836844088205387745e-07 2.784726872947055108e-07 9.201278026941041020e-09 8.894689815508858893e-09
-2.045349494322648025e+04 8.835036913849874980e-09 1.510429764180542264e-07 8.042933782569709719e-09 2.864230310274253683e-07 2.816325092236316902e-07 9.138798584788648449e-09 8.857000836423379329e-09
-2.044223194346148375e+04 9.052940015068945227e-09 1.536849669219892471e-07 8.277643290438502030e-09 2.847422100258156753e-07 2.796777540749797592e-07 9.374456017796021473e-09 9.076561616908281470e-09
-2.043096894369649090e+04 8.803683551849880083e-09 1.516476185845606771e-07 8.112860834916946249e-09 2.821522157416630114e-07 2.767057555542697213e-07 9.211845810715974800e-09 8.891492036130879911e-09
-2.041970594393150895e+04 8.728524054832540940e-09 1.534586685377681269e-07 7.923063389263848693e-09 2.879023891238559776e-07 2.817173810322569598e-07 9.063073930566461291e-09 8.699226333656973289e-09
-2.040844294416651610e+04 9.042845073276441948e-09 1.513294756951811890e-07 8.226245857341367029e-09 2.828667809943613685e-07 2.783943484083276804e-07 9.300375833254157406e-09 9.037264462872249734e-09
-2.039717994440152324e+04 9.307924563894752923e-09 1.532619271620930285e-07 8.489427180945606372e-09 2.850589582113223506e-07 2.794664191820370489e-07 9.601222909832045110e-09 9.272253466034442023e-09
-2.038591694463653039e+04 8.879565223613721294e-09 1.528592307210904172e-07 8.080704282773091635e-09 2.792232696321422582e-07 2.745680153830961694e-07 9.147773877606428465e-09 8.873947696001657527e-09
-2.037465394487154117e+04 9.094382541275111243e-09 1.538350578515400583e-07 8.250878724618067917e-09 2.843271461141407361e-07 2.793160583672986155e-07 9.344877980745823875e-09 9.050108640017424589e-09
-2.036339094510654468e+04 8.765191940524176456e-09 1.520969425614445560e-07 7.939174158703957616e-09 2.880845548710014107e-07 2.821271091833166645e-07 9.073458406741889386e-09 8.722993449839462594e-09
-2.035212794534155546e+04 8.777686735003995846e-09 1.512367522165892296e-07 7.960024775851439187e-09 2.814566840550457816e-07 2.760936203549888961e-07 9.054851416481035671e-09 8.739351528144852685e-09
-2.034086494557656624e+04 8.895251420470536713e-09 1.529853467967618339e-07 8.098616601224318762e-09 2.879478335445958183e-07 2.835000743675873327e-07 9.190077317203500278e-09 8.928437410357933536e-09
-2.032960194581157702e+04 8.926898558849311586e-09 1.551885327467841600e-07 8.122489737334951266e-09 2.887486784326644397e-07 2.857734298387006793e-07 9.175873968372147204e-09 9.000856886808060437e-09
-2.031833894604658417e+04 8.945026596058992504e-09 1.530710350368048282e-07 8.156296845769637749e-09 2.859222622981712759e-07 2.809894783890356045e-07 9.253970019646475963e-09 8.963807479244901797e-09
-2.030707594628159495e+04 8.859879097638381915e-09 1.531956363897282439e-07 8.071823681284859441e-09 2.840779236577656815e-07 2.797319504512981587e-07 9.147159766607213756e-09 8.891527440844813181e-09
-2.029581294651659846e+04 8.948386649384916891e-09 1.529727180907199936e-07 8.191006351971265597e-09 2.865191662909820683e-07 2.815013433436959805e-07 9.292983507191500570e-09 8.997810151103474259e-09
-2.028454994675160560e+04 8.987756755236515040e-09 1.534398059226137602e-07 8.147242269533327924e-09 2.858737215640835531e-07 2.814676275872446731e-07 9.230205495898110531e-09 8.971019297382908995e-09
-2.027328694698661639e+04 9.493496389151424145e-09 1.542996575043487733e-07 8.607695621732090035e-09 2.828842691487869787e-07 2.772434192361240670e-07 9.712894906536335146e-09 9.381091574716118647e-09
-2.026202394722162717e+04 9.006732003875868699e-09 1.546893649832621957e-07 8.220216167447833556e-09 2.863336348511239550e-07 2.825573082983321897e-07 9.287073796524351919e-09 9.064947474155059646e-09
-2.025076094745663431e+04 9.475821405540714744e-09 1.547434417162136680e-07 8.679968191390651666e-09 2.835835206637269832e-07 2.792562770376016139e-07 9.750955364015411397e-09 9.496450791093006086e-09
-2.023949794769164146e+04 8.900279191379765499e-09 1.571614020666509474e-07 8.120152800395192144e-09 2.840503333143874447e-07 2.810441540610642079e-07 9.158141682965418522e-09 8.981310844510832908e-09
-2.022823494792665588e+04 8.787176427943555240e-09 1.546336339985129569e-07 8.014977649835159077e-09 2.864844639140657036e-07 2.821086525056651799e-07 9.099661552297208841e-09 8.842270266591363720e-09
-2.021697194816165938e+04 9.266329277392140538e-09 1.561901265919285188e-07 8.508644645335323725e-09 2.879172900179102632e-07 2.842158025968805120e-07 9.577912639158200872e-09 9.360182431277268301e-09
-2.020570894839667017e+04 9.285695822189317011e-09 1.561363673637949835e-07 8.421650430839455788e-09 2.879699796209315644e-07 2.839016896557849583e-07 9.501577826317453364e-09 9.262242628210084954e-09
-2.019444594863167731e+04 9.136012505334503220e-09 1.539884543188934733e-07 8.358901016593458632e-09 2.869453176601967140e-07 2.826625305369224695e-07 9.441422158268616224e-09 9.189502538833732724e-09
-2.018318294886669173e+04 8.947286075209912399e-09 1.565025286947769919e-07 8.101862395057333954e-09 2.906735543018864826e-07 2.866495091094883339e-07 9.191008491501917403e-09 8.954308288351934757e-09
-2.017191994910169888e+04 9.215714650983028521e-09 1.566942444669595214e-07 8.335113975427585583e-09 2.926046907143995313e-07 2.870071739354433240e-07 9.473698031792844683e-09 9.144425307179739719e-09
-2.016065694933670602e+04 9.254154245358031197e-09 1.555676806169233555e-07 8.490378771806384509e-09 2.872005719325052264e-07 2.830638567388022071e-07 9.569287273407991347e-09 9.325947263116001603e-09
-2.014939394957171316e+04 9.076008182449037910e-09 1.566058512762836004e-07 8.242853653153108530e-09 2.902931173652936706e-07 2.844080927434457984e-07 9.381709834965165408e-09 9.035535591701022489e-09
-2.013813094980672031e+04 9.455063928162637629e-09 1.556640155259340446e-07 8.601552234726899359e-09 2.916409147466068315e-07 2.867907687581777840e-07 9.715187081886951230e-09 9.429875982213955104e-09
-2.012686795004173109e+04 9.022530302029120322e-09 1.551750873073029803e-07 8.174024787546553252e-09 2.904928457050363435e-07 2.857285457156866924e-07 9.282782188481317599e-09 9.002539070506273008e-09
-2.011560495027673824e+04 9.099811817709293354e-09 1.552054883655066968e-07 8.339386787295372985e-09 2.875931543167344207e-07 2.834585034459152485e-07 9.420119583111466060e-09 9.176905011413763549e-09
-2.010434195051174902e+04 9.037156305229490742e-09 1.566740260280591631e-07 8.189226242896124822e-09 2.892317142287469916e-07 2.845310447898936359e-07 9.291817183758533056e-09 9.015294826552459280e-09
-2.009307895074675980e+04 8.972739702740439529e-09 1.571318711398224705e-07 8.127391400403455302e-09 2.900634401251572998e-07 2.852938111301373375e-07 9.234977142747141229e-09 8.954410028294044032e-09
-2.008181595098176695e+04 9.379720402640490045e-09 1.570284310849311963e-07 8.441342584037049650e-09 2.901307584012286691e-07 2.825839979151498811e-07 9.624959486129404185e-09 9.181019684199506247e-09
-2.007055295121677409e+04 9.173116772455843139e-09 1.580817909572146538e-07 8.338396724817119736e-09 2.960800753330054932e-07 2.919898769833176728e-07 9.447274612586717698e-09 9.206658813644952761e-09
-2.005928995145178487e+04 9.214752361610961972e-09 1.564001802606172565e-07 8.429056815937605321e-09 2.877463376248736946e-07 2.858835142031269758e-07 9.447114107606139275e-09 9.337546525502251255e-09
-2.004802695168679202e+04 9.310255812100371027e-09 1.578184597107588074e-07 8.438686712186873189e-09 2.908029591105486227e-07 2.853462673512565780e-07 9.566777236695347312e-09 9.245792955302662707e-09
-2.003676395192179916e+04 9.320987701300611416e-09 1.566725030849288568e-07 8.466353018075821600e-09 2.950621163766485485e-07 2.915678625225366200e-07 9.554776464395152129e-09 9.349208215007518067e-09
-2.002550095215680994e+04 9.038146040560159265e-09 1.583770925742416510e-07 8.310898244368042131e-09 2.967964986951015073e-07 2.915078326800498430e-07 9.455512182024014123e-09 9.144426110611346722e-09
-2.001423795239182436e+04 9.457480142985605955e-09 1.586127967204239879e-07 8.620520908660509259e-09 2.937768477048875557e-07 2.897323524126702131e-07 9.719176637181589125e-09 9.481275365470012802e-09
-2.000297495262682787e+04 9.041367802420756777e-09 1.573129271090627186e-07 8.226252623563266903e-09 2.894262638628396556e-07 2.837350111931224857e-07 9.356819036824351286e-09 9.022012943399698895e-09
-1.999171195286183502e+04 9.141842852842090448e-09 1.592115682139129872e-07 8.368145206273457725e-09 2.933872269657474251e-07 2.893957087882479399e-07 9.464862122746222533e-09 9.230070896902428669e-09
-1.998044895309684580e+04 9.188639964608949924e-09 1.578442875199754501e-07 8.426038019450633642e-09 2.965884495175973457e-07 2.940357029898757672e-07 9.493795197857749196e-09 9.343651123044769235e-09
-1.996918595333184930e+04 9.329500436974529407e-09 1.588114408142883341e-07 8.473202264857737053e-09 2.926262912233005292e-07 2.878446416044900018e-07 9.588797191551593039e-09 9.307522549817962897e-09
-1.995792295356686373e+04 9.295815233038665671e-09 1.585691095922448481e-07 8.461560953269583346e-09 2.917222784180178261e-07 2.889211564865079650e-07 9.519239980388405773e-09 9.354468779846165709e-09
-1.994665995380187087e+04 9.531317670733772364e-09 1.594076889493814738e-07 8.614486970051914313e-09 2.955289711325719584e-07 2.889993310886364018e-07 9.788030867086312652e-09 9.403921703937934809e-09
-1.993539695403687801e+04 9.384454154884870308e-09 1.588585465180882589e-07 8.484002446012853811e-09 2.982970968277318904e-07 2.923322707896233836e-07 9.651943815062870899e-09 9.301051648368726172e-09
-1.992413395427188516e+04 9.047732146382584503e-09 1.590536165361478999e-07 8.294811398097423640e-09 2.921392293051529133e-07 2.873750369003195938e-07 9.408842673215395024e-09 9.128609851481117272e-09
-1.991287095450689958e+04 9.013884829818663511e-09 1.581691979503651617e-07 8.238104129934997159e-09 2.923336943682301343e-07 2.873420358456423848e-07 9.359307754511604487e-09 9.065690693510166492e-09
-1.990160795474190672e+04 9.548025220377402775e-09 1.596434422093488888e-07 8.649411273010978259e-09 2.969890146768282256e-07 2.924005703627682773e-07 9.774141837942482779e-09 9.504232079583182168e-09
-1.989034495497691387e+04 9.264438634094846582e-09 1.609833084795906489e-07 8.429349139935081571e-09 2.964463459052534530e-07 2.906485218948863453e-07 9.586438796920456071e-09 9.245395811382382266e-09
-1.987908195521192465e+04 9.287152006950037210e-09 1.610161238773436112e-07 8.477392163866766957e-09 2.930744315689384743e-07 2.885883547972152108e-07 9.586339362643647988e-09 9.322456214175905884e-09
-1.986781895544693543e+04 9.631795332783638384e-09 1.597019745457770980e-07 8.696595957631920180e-09 2.969097206719974201e-07 2.898127392185511850e-07 9.890335297135427777e-09 9.472856982302750977e-09
-1.985655595568194258e+04 9.306612572218258162e-09 1.602519050820307973e-07 8.409411677791621589e-09 2.956082189137942635e-07 2.924695533727782910e-07 9.490060884119942607e-09 9.305429687588885411e-09
-1.984529295591694972e+04 9.368639817711197912e-09 1.592397130530797495e-07 8.511945893780129217e-09 2.962856066617668409e-07 2.913020154544766643e-07 9.645667966527421033e-09 9.352493247882119055e-09
-1.983402995615196050e+04 9.140251668873109459e-09 1.607699574678904444e-07 8.314533842300415727e-09 3.000139510845448300e-07 2.946229146022313824e-07 9.473118330496084060e-09 9.155976826525541779e-09
-1.982276695638696401e+04 9.431617011458345750e-09 1.606750732383957037e-07 8.575568496402267187e-09 3.008790997729419618e-07 2.951108133887430560e-07 9.746664254966925967e-09 9.407373465163469894e-09
-1.981150395662197479e+04 9.458344618932220400e-09 1.625388370142942515e-07 8.592619382418860756e-09 2.970902219376221446e-07 2.928111655238218276e-07 9.709338043521717168e-09 9.457619453627482796e-09
-1.980024095685698558e+04 9.472423280687491295e-09 1.591873836675689212e-07 8.620720313784304898e-09 2.934063056477399334e-07 2.873795271411353838e-07 9.772968196234542182e-09 9.418452630089704646e-09
-1.978897795709199272e+04 9.157842601998846680e-09 1.606495647401062932e-07 8.439398181801328259e-09 3.000900054097218017e-07 2.953107541917437458e-07 9.580877699767102953e-09 9.299725679950204852e-09
-1.977771495732700350e+04 9.580496249447976673e-09 1.616513208095137474e-07 8.737496026480025098e-09 3.016959613337267671e-07 2.964797819894071865e-07 9.895590102607888485e-09 9.588751797951015054e-09
-1.976645195756201065e+04 9.498363545877767917e-09 1.616424341320682374e-07 8.616546275159208320e-09 2.986201472794909754e-07 2.931251639937927427e-07 9.772119083191163537e-09 9.448892534756343871e-09
-1.975518895779701779e+04 9.653448392459146397e-09 1.610357793956091526e-07 8.833898406904354743e-09 3.006454064917696939e-07 2.969873696523166953e-07 9.944874766742548849e-09 9.729716264121865464e-09
-1.974392595803202857e+04 9.507828302952263556e-09 1.595891034592768450e-07 8.663423420198523540e-09 2.996224085578627602e-07 2.959699002673813326e-07 9.771314967050022733e-09 9.556457449071525244e-09
-1.973266295826703572e+04 9.499147608530606413e-09 1.609945969027733105e-07 8.564955658645914297e-09 3.002406112585192069e-07 2.933416857320439657e-07 9.765187584060244820e-09 9.359372128315074751e-09
-1.972139995850204650e+04 9.286846122229547181e-09 1.604105188409634977e-07 8.496815586712665989e-09 2.987375154659124568e-07 2.940134105194428014e-07 9.631893356555841195e-09 9.353978077765918054e-09
-1.971013695873705365e+04 9.259952110231070577e-09 1.616089623912287383e-07 8.459043805137440685e-09 3.002957962341397116e-07 2.964793404358242395e-07 9.574493566407252752e-09 9.350014842970956594e-09
-1.969887395897206807e+04 9.644141272181117516e-09 1.621265278860413138e-07 8.848958885255487875e-09 2.990109642089294958e-07 2.947300501343974626e-07 9.971485498003468563e-09 9.719660018106964911e-09
-1.968761095920707521e+04 9.232959772588894931e-09 1.607661226703747409e-07 8.359324524742027423e-09 3.001445555755490863e-07 2.915547040790811176e-07 9.606746319713493883e-09 9.101454102538103520e-09
-1.967634795944207872e+04 9.590110114635776949e-09 1.613414863508063495e-07 8.734674732328483819e-09 3.005333806700852604e-07 2.965244801425328376e-07 9.855328742299508642e-09 9.619518431531774015e-09
-1.966508495967708950e+04 9.632908210791020898e-09 1.603363379474891411e-07 8.710271117464640113e-09 2.965374000211935308e-07 2.899733962663239727e-07 9.887919817845675445e-09 9.501794211441669992e-09
-1.965382195991209664e+04 9.355706374708157269e-09 1.623551797032430043e-07 8.479331959116331186e-09 3.008282490819776772e-07 2.943797780260975698e-07 9.669427017736018799e-09 9.290095001244607033e-09
-1.964255896014710743e+04 9.461717954447436698e-09 1.609858754684337371e-07 8.573198748447211324e-09 3.041388216000813190e-07 2.987198954811680312e-07 9.745917537785483219e-09 9.427169792412111938e-09
-1.963129596038211457e+04 9.980251450520694262e-09 1.639800088046172885e-07 9.007771062378336967e-09 3.055295598289428103e-07 2.981950090594706173e-07 1.023683652286285699e-08 9.805382831037850175e-09
-1.962003296061712535e+04 9.665939173730848892e-09 1.628092185438342304e-07 8.796027708088122774e-09 3.050667712080089028e-07 3.019224602588233806e-07 9.908232276948754101e-09 9.723262773931832972e-09
-1.960876996085213614e+04 9.468823619988609701e-09 1.629684543381936931e-07 8.600021047162972504e-09 3.049340863698576944e-07 2.977153939192593000e-07 9.825222612680220650e-09 9.400588281492421482e-09
-1.959750696108714328e+04 9.560236640634035167e-09 1.625587663698622219e-07 8.798842525558335089e-09 3.035302352982802413e-07 3.000228328938880689e-07 9.915763761551338249e-09 9.709454400876805208e-09
-1.958624396132215043e+04 9.495692300876378651e-09 1.631881798508740624e-07 8.610801748695558323e-09 3.031307461318558667e-07 2.985404823101803683e-07 9.756961429336978077e-09 9.486957159961112015e-09
-1.957498096155715757e+04 9.703275335153377090e-09 1.609700615081291898e-07 8.828486208594599308e-09 3.021324145532264816e-07 2.990838383833332318e-07 9.927767692790078740e-09 9.748431900661614827e-09
-1.956371796179216835e+04 9.663923981450800977e-09 1.644575103345692248e-07 8.829062521494846649e-09 3.018918120790628699e-07 2.972849474400760450e-07 9.970646435925402144e-09 9.699659698576691714e-09
-1.955245496202717914e+04 9.364513579332818226e-09 1.626904271033220286e-07 8.468556921154511176e-09 3.073349685005792220e-07 3.005549967737405023e-07 9.690367216796799668e-09 9.291557313497965583e-09
-1.954119196226218628e+04 9.859018970280252826e-09 1.644283724579618041e-07 8.988392234250819569e-09 3.047215329034804308e-07 3.007798940417764160e-07 1.012079830850818655e-08 9.888946118045672419e-09
-1.952992896249719342e+04 9.435954288309953949e-09 1.633832118640150040e-07 8.529196980296726295e-09 3.095997291400945801e-07 3.033251453205941036e-07 9.744653740065159047e-09 9.375559051026216753e-09
-1.951866596273220057e+04 9.708690540262864173e-09 1.647978080714406739e-07 8.910653089415960803e-09 3.062926638106702433e-07 3.007111624140944271e-07 1.009416543156052276e-08 9.765833695872513825e-09
-1.950740296296721135e+04 9.556443674133113135e-09 1.645847563624458508e-07 8.737780989190244833e-09 3.067646359312239000e-07 3.009868169953463398e-07 9.928964925050036079e-09 9.589077023224629718e-09
-1.949613996320221850e+04 9.822064624880918790e-09 1.648119679017349105e-07 8.935813447028999515e-09 3.039643692201539709e-07 2.994910515986208333e-07 1.008049826392907543e-08 9.817373141741076545e-09
-1.948487696343722928e+04 9.414798511290508025e-09 1.635613203866700515e-07 8.593380560452088085e-09 3.054444482599363616e-07 3.024703545042311381e-07 9.702884182175201192e-09 9.527920476328448819e-09
-1.947361396367224006e+04 9.536154448554707608e-09 1.672680531485796305e-07 8.751076282264319153e-09 3.033379411121690897e-07 2.991025211672910298e-07 9.887650008823259184e-09 9.638511713621290026e-09
-1.946235096390724721e+04 9.565204647789786481e-09 1.656043764405770333e-07 8.737904194845544246e-09 3.047596803106032110e-07 3.026260523372126865e-07 9.821270756290892370e-09 9.695747694660079550e-09
-1.945108796414225799e+04 9.824696902514372266e-09 1.670127813182521301e-07 8.916245077926977128e-09 3.067635705786535309e-07 2.997324831677504335e-07 1.014149234052907669e-08 9.727893495969814215e-09
-1.943982496437726513e+04 1.000060652338089527e-08 1.663292658625892782e-07 9.046665350260517136e-09 3.088222774864391993e-07 3.059268744062176024e-07 1.016408968634076790e-08 9.993793158151298578e-09
-1.942856196461227228e+04 1.001323735619293957e-08 1.669471933881322592e-07 9.110446944954407921e-09 3.091322511469180522e-07 3.048453170568490790e-07 1.026724589037200398e-08 1.001508947823079277e-08
-1.941729896484728306e+04 9.694118614891676721e-09 1.659715731535701025e-07 8.785945169549154754e-09 3.056755086267419444e-07 3.002997922626596715e-07 9.962060677319875214e-09 9.645837123278325061e-09
-1.940603596508229384e+04 9.661647530014772190e-09 1.657849197018484520e-07 8.773755404977024447e-09 3.073185524872532842e-07 3.004682219792464212e-07 9.996412057659373645e-09 9.593451176214803814e-09
-1.939477296531730099e+04 9.767223807648948303e-09 1.659255951795727182e-07 8.822770970496258017e-09 3.095010633689632142e-07 3.023933960094811380e-07 1.005994698975783648e-08 9.641827454262359128e-09
-1.938350996555230813e+04 9.522137572709865701e-09 1.659246494286566889e-07 8.671017116968836866e-09 3.127475330406112485e-07 3.074831360257938919e-07 9.868904926377588690e-09 9.559243784973959500e-09
-1.937224696578731891e+04 9.710870369475190900e-09 1.668092690626898528e-07 8.847409632573756719e-09 3.064495138218260158e-07 3.006168677894765474e-07 1.003862491073265287e-08 9.695539764910993597e-09
-1.936098396602232606e+04 9.683291801894831027e-09 1.679247335837502529e-07 8.832928355163985901e-09 3.069166742589603157e-07 3.020127894413098778e-07 1.000009460545269247e-08 9.711661088805619892e-09
-1.934972096625733320e+04 9.855853520984636101e-09 1.665178008310519221e-07 8.924068313221045747e-09 3.101841074368399423e-07 3.069381952499853478e-07 1.005634268816202394e-08 9.865408115063432484e-09
-1.933845796649234399e+04 9.839174401683690369e-09 1.672766014692465167e-07 8.924353130493349320e-09 3.065904521184492391e-07 3.025691423985952290e-07 1.006567420802031937e-08 9.829090270889220175e-09
-1.932719496672735477e+04 9.662157960630062304e-09 1.658498846014133199e-07 8.841792167581660837e-09 3.090651538141595399e-07 3.053911298376554219e-07 9.982324986324524708e-09 9.766215189511596673e-09
-1.931593196696235827e+04 9.837409395387889538e-09 1.681395169062177466e-07 8.907926271938187985e-09 3.083406430425369061e-07 3.021913478731807987e-07 1.011424677987582367e-08 9.752526492464825661e-09
-1.930466896719736906e+04 1.027015714138986703e-08 1.677060775510538484e-07 9.364381457332594162e-09 3.119473898156651887e-07 3.068513522524392761e-07 1.055244847880396977e-08 1.025268439152208317e-08
[truncated: 1,084,714 more chars]
