# Supplementary material for: Multipolar electric and magnetic contributions to sum-frequency generation spectra reveal biaxial interfacial water structure
Source: Nat Commun. 2026 May 13;17:4333. doi: 10.1038/s41467-026-72345-4 (PMC13172427; doi:10.1038/s41467-026-72345-4)
Supplement: Supplementary file 3 — Source data [file 41467_2026_72345_MOESM3_ESM.zip › SourceData/SuppFig5(c).txt]

# nu, delta_pred delta_exp
2.200000000000000000e+03 -2.090953366638736100e+00 nan
2.200070007000700116e+03 -2.091023042564502887e+00 nan
2.200140014001400232e+03 -2.091092718799346883e+00 nan
2.200210021002100348e+03 -2.091162395343276081e+00 nan
2.200280028002800464e+03 -2.091232072196305136e+00 nan
2.200350035003500125e+03 -2.091301749358442041e+00 nan
2.200420042004200241e+03 -2.091371426829702340e+00 nan
2.200490049004900357e+03 -2.091441104610095802e+00 nan
2.200560056005600472e+03 -2.091510782699633086e+00 nan
2.200630063006300588e+03 -2.091580461098326182e+00 nan
2.200700070007000704e+03 -2.091650139806184860e+00 nan
2.200770077007700820e+03 -2.091719818823221555e+00 nan
2.200840084008400936e+03 -2.091789498149450033e+00 nan
2.200910091009101052e+03 -2.091859177784877399e+00 nan
2.200980098009801168e+03 -2.091928857729519198e+00 nan
2.201050105010500829e+03 -2.091998537983383866e+00 nan
2.201120112011200945e+03 -2.092068218546483838e+00 nan
2.201190119011901061e+03 -2.092137899418829772e+00 nan
2.201260126012601177e+03 -2.092207580600434547e+00 nan
2.201330133013301293e+03 -2.092277262091307044e+00 nan
2.201400140014001408e+03 -2.092346943891461031e+00 nan
2.201470147014701524e+03 -2.092416626000907165e+00 nan
2.201540154015401640e+03 -2.092486308419657437e+00 nan
2.201610161016101756e+03 -2.092555991147722505e+00 nan
2.201680168016801872e+03 -2.092625674185113471e+00 nan
2.201750175017501533e+03 -2.092695357531840106e+00 nan
2.201820182018201649e+03 -2.092765041187917063e+00 nan
2.201890189018901765e+03 -2.092834725153354558e+00 nan
2.201960196019601881e+03 -2.092904409428164136e+00 nan
2.202030203020301997e+03 -2.092974094012357344e+00 nan
2.202100210021002113e+03 -2.093043778905944396e+00 nan
2.202170217021702229e+03 -2.093113464108937283e+00 nan
2.202240224022402344e+03 -2.093183149621347106e+00 nan
2.202310231023102460e+03 -2.093252835443185855e+00 nan
2.202380238023802576e+03 -2.093322521574463746e+00 nan
2.202450245024502237e+03 -2.093392208015193212e+00 nan
2.202520252025202353e+03 -2.093461894765385800e+00 nan
2.202590259025902469e+03 -2.093531581825053500e+00 nan
2.202660266026602585e+03 -2.093601269194206971e+00 nan
2.202730273027302701e+03 -2.093670956872855538e+00 nan
2.202800280028002817e+03 -2.093740644861012523e+00 nan
2.202870287028702933e+03 -2.093810333158690362e+00 nan
2.202940294029403049e+03 -2.093880021765897936e+00 nan
2.203010301030103165e+03 -2.093949710682649457e+00 nan
2.203080308030803280e+03 -2.094019399908954693e+00 nan
2.203150315031502942e+03 -2.094089089444824747e+00 nan
2.203220322032203057e+03 -2.094158779290270722e+00 nan
2.203290329032903173e+03 -2.094228469445305940e+00 nan
2.203360336033603289e+03 -2.094298159909939727e+00 nan
2.203430343034303405e+03 -2.094367850684183185e+00 nan
2.203500350035003521e+03 -2.094437541768050526e+00 nan
2.203570357035703637e+03 -2.094507233161551074e+00 nan
2.203640364036403753e+03 -2.094576924864697265e+00 nan
2.203710371037103869e+03 -2.094646616877499312e+00 nan
2.203780378037803985e+03 -2.094716309199967430e+00 nan
2.203850385038503646e+03 -2.094786001832114941e+00 nan
2.203920392039203762e+03 -2.094855694773952948e+00 nan
2.203990399039903878e+03 -2.094925388025494328e+00 nan
2.204060406040603993e+03 -2.094995081586748409e+00 nan
2.204130413041304109e+03 -2.095064775457727624e+00 nan
2.204200420042004225e+03 -2.095134469638441743e+00 nan
2.204270427042704341e+03 -2.095204164128903201e+00 nan
2.204340434043404457e+03 -2.095273858929124433e+00 nan
2.204410441044104573e+03 -2.095343554039114320e+00 nan
2.204480448044804689e+03 -2.095413249458886185e+00 nan
2.204550455045504350e+03 -2.095482945188451573e+00 nan
2.204620462046204466e+03 -2.095552641227821145e+00 nan
2.204690469046904582e+03 -2.095622337577006444e+00 nan
2.204760476047604698e+03 -2.095692034236018575e+00 nan
2.204830483048304814e+03 -2.095761731204868195e+00 nan
2.204900490049004929e+03 -2.095831428483569514e+00 nan
2.204970497049705045e+03 -2.095901126072130527e+00 nan
2.205040504050405161e+03 -2.095970823970565000e+00 nan
2.205110511051105277e+03 -2.096040522178884036e+00 nan
2.205180518051805393e+03 -2.096110220697098292e+00 nan
2.205250525052505054e+03 -2.096179919525218871e+00 nan
2.205320532053205170e+03 -2.096249618663257763e+00 nan
2.205390539053905286e+03 -2.096319318111225183e+00 nan
2.205460546054605402e+03 -2.096389017869134008e+00 nan
2.205530553055305518e+03 -2.096458717936996230e+00 nan
2.205600560056005634e+03 -2.096528418314822506e+00 nan
2.205670567056705750e+03 -2.096598119002623051e+00 nan
2.205740574057405865e+03 -2.096667820000410742e+00 nan
2.205810581058105981e+03 -2.096737521308195351e+00 nan
2.205880588058806097e+03 -2.096807222925988423e+00 nan
2.205950595059505758e+03 -2.096876924853802837e+00 nan
2.206020602060205874e+03 -2.096946627091650139e+00 nan
2.206090609060905990e+03 -2.097016329639541876e+00 nan
2.206160616061606106e+03 -2.097086032497487373e+00 nan
2.206230623062306222e+03 -2.097155735665499954e+00 nan
2.206300630063006338e+03 -2.097225439143588055e+00 nan
2.206370637063706454e+03 -2.097295142931766776e+00 nan
2.206440644064406570e+03 -2.097364847030044555e+00 nan
2.206510651065106686e+03 -2.097434551438434713e+00 nan
2.206580658065806801e+03 -2.097504256156948355e+00 nan
2.206650665066506463e+03 -2.097573961185597025e+00 nan
2.206720672067206579e+03 -2.097643666524392270e+00 nan
2.206790679067906694e+03 -2.097713372173343416e+00 nan
2.206860686068606810e+03 -2.097783078132462453e+00 nan
2.206930693069306926e+03 -2.097852784401764037e+00 nan
2.207000700070007042e+03 -2.097922490981255272e+00 nan
2.207070707070707158e+03 -2.097992197870951259e+00 nan
2.207140714071407274e+03 -2.098061905070861322e+00 nan
2.207210721072107390e+03 -2.098131612580997007e+00 nan
2.207280728072807506e+03 -2.098201320401369863e+00 nan
2.207350735073507167e+03 -2.098271028531989657e+00 nan
2.207420742074207283e+03 -2.098340736972869713e+00 nan
2.207490749074907399e+03 -2.098410445724020690e+00 nan
2.207560756075607515e+03 -2.098480154785455465e+00 nan
2.207630763076307630e+03 -2.098549864157185141e+00 nan
2.207700770077007746e+03 -2.098619573839219932e+00 nan
2.207770777077707862e+03 -2.098689283831571828e+00 nan
2.207840784078407978e+03 -2.098758994134250155e+00 nan
2.207910791079108094e+03 -2.098828704747269125e+00 nan
2.207980798079807755e+03 -2.098898415670638062e+00 nan
2.208050805080507871e+03 -2.098968126904371623e+00 nan
2.208120812081207987e+03 -2.099037838448478244e+00 nan
2.208190819081908103e+03 -2.099107550302969916e+00 nan
2.208260826082608219e+03 -2.099177262467859073e+00 nan
2.208330833083308335e+03 -2.099246974943155042e+00 nan
2.208400840084008451e+03 -2.099316687728870701e+00 nan
2.208470847084708566e+03 -2.099386400825016263e+00 nan
2.208540854085408682e+03 -2.099456114231604609e+00 nan
2.208610861086108798e+03 -2.099525827948647727e+00 nan
2.208680868086808459e+03 -2.099595541976155832e+00 nan
2.208750875087508575e+03 -2.099665256314140471e+00 nan
2.208820882088208691e+03 -2.099734970962610525e+00 nan
2.208890889088908807e+03 -2.099804685921580649e+00 nan
2.208960896089608923e+03 -2.099874401191062834e+00 nan
2.209030903090309039e+03 -2.099944116771065517e+00 nan
2.209100910091009155e+03 -2.100013832661602464e+00 nan
2.209170917091709271e+03 -2.100083548862685223e+00 nan
2.209240924092409387e+03 -2.100153265374323119e+00 nan
2.209310931093109502e+03 -2.100222982196529031e+00 nan
2.209380938093809164e+03 -2.100292699329312285e+00 nan
2.209450945094509279e+03 -2.100362416772686203e+00 nan
2.209520952095209395e+03 -2.100432134526662775e+00 nan
2.209590959095909511e+03 -2.100501852591252216e+00 nan
2.209660966096609627e+03 -2.100571570966467405e+00 nan
2.209730973097309743e+03 -2.100641289652318111e+00 nan
2.209800980098009859e+03 -2.100711008648815881e+00 nan
2.209870987098709975e+03 -2.100780727955971372e+00 nan
2.209940994099410091e+03 -2.100850447573797020e+00 nan
2.210011001100110207e+03 -2.100920167502305258e+00 nan
2.210081008100809868e+03 -2.100989887741506301e+00 nan
2.210151015101509984e+03 -2.101059608291411696e+00 nan
2.210221022102210100e+03 -2.101129329152033876e+00 nan
2.210291029102910215e+03 -2.101199050323382167e+00 nan
2.210361036103610331e+03 -2.101268771805468116e+00 nan
2.210431043104310447e+03 -2.101338493598306378e+00 nan
2.210501050105010563e+03 -2.101408215701903170e+00 nan
2.210571057105710679e+03 -2.101477938116273592e+00 nan
2.210641064106410795e+03 -2.101547660841428744e+00 nan
2.210711071107110911e+03 -2.101617383877379730e+00 nan
2.210781078107810572e+03 -2.101687107224137652e+00 nan
2.210851085108510688e+03 -2.101756830881713611e+00 nan
2.210921092109210804e+03 -2.101826554850117823e+00 nan
2.210991099109910920e+03 -2.101896279129365830e+00 nan
2.211061106110611036e+03 -2.101966003719464293e+00 nan
2.211131113111311151e+03 -2.102035728620427868e+00 nan
2.211201120112011267e+03 -2.102105453832267656e+00 nan
2.211271127112711383e+03 -2.102175179354992984e+00 nan
2.211341134113411499e+03 -2.102244905188617619e+00 nan
2.211411141114111615e+03 -2.102314631333150441e+00 nan
2.211481148114811276e+03 -2.102384357788602998e+00 nan
2.211551155115511392e+03 -2.102454084554989500e+00 nan
2.211621162116211508e+03 -2.102523811632320161e+00 nan
2.211691169116911624e+03 -2.102593539020606972e+00 nan
2.211761176117611740e+03 -2.102663266719859259e+00 nan
2.211831183118311856e+03 -2.102732994730089455e+00 nan
2.211901190119011972e+03 -2.102802723051308664e+00 nan
2.211971197119712087e+03 -2.102872451683527988e+00 nan
2.212041204120412203e+03 -2.102942180626760305e+00 nan
2.212111211121112319e+03 -2.103011909881016717e+00 nan
2.212181218121811980e+03 -2.103081639446307882e+00 nan
2.212251225122512096e+03 -2.103151369322645792e+00 nan
2.212321232123212212e+03 -2.103221099510041547e+00 nan
2.212391239123912328e+03 -2.103290830008506695e+00 nan
2.212461246124612444e+03 -2.103360560818051450e+00 nan
2.212531253125312560e+03 -2.103430291938688246e+00 nan
2.212601260126012676e+03 -2.103500023370428185e+00 nan
2.212671267126712792e+03 -2.103569755113283701e+00 nan
2.212741274127412908e+03 -2.103639487167266342e+00 nan
2.212811281128113023e+03 -2.103709219532386321e+00 nan
2.212881288128812685e+03 -2.103778952208653852e+00 nan
2.212951295129512800e+03 -2.103848685196081814e+00 nan
2.213021302130212916e+03 -2.103918418494683529e+00 nan
2.213091309130913032e+03 -2.103988152104466991e+00 nan
2.213161316131613148e+03 -2.104057886025445523e+00 nan
2.213231323132313264e+03 -2.104127620257631115e+00 nan
2.213301330133013380e+03 -2.104197354801033981e+00 nan
2.213371337133713496e+03 -2.104267089655665224e+00 nan
2.213441344134413612e+03 -2.104336824821536833e+00 nan
2.213511351135113728e+03 -2.104406560298659912e+00 nan
2.213581358135813389e+03 -2.104476296087044229e+00 nan
2.213651365136513505e+03 -2.104546032186705329e+00 nan
2.213721372137213621e+03 -2.104615768597652536e+00 nan
2.213791379137913736e+03 -2.104685505319896954e+00 nan
2.213861386138613852e+03 -2.104755242353450573e+00 nan
2.213931393139313968e+03 -2.104824979698322718e+00 nan
2.214001400140014084e+03 -2.104894717354525824e+00 nan
2.214071407140714200e+03 -2.104964455322074102e+00 nan
2.214141414141414316e+03 -2.105034193600975545e+00 nan
2.214211421142114432e+03 -2.105103932191243477e+00 nan
2.214281428142814093e+03 -2.105173671092889442e+00 nan
2.214351435143514209e+03 -2.105243410305922769e+00 nan
2.214421442144214325e+03 -2.105313149830355890e+00 nan
2.214491449144914441e+03 -2.105382889666200796e+00 nan
2.214561456145614557e+03 -2.105452629813467702e+00 nan
2.214631463146314672e+03 -2.105522370272169042e+00 nan
2.214701470147014788e+03 -2.105592111042317249e+00 nan
2.214771477147714904e+03 -2.105661852123922539e+00 nan
2.214841484148415020e+03 -2.105731593516996014e+00 nan
2.214911491149115136e+03 -2.105801335221549220e+00 nan
2.214981498149814797e+03 -2.105871077237591482e+00 nan
2.215051505150514913e+03 -2.105940819565139233e+00 nan
2.215121512151215029e+03 -2.106010562204199577e+00 nan
2.215191519151915145e+03 -2.106080305154786281e+00 nan
2.215261526152615261e+03 -2.106150048416910447e+00 nan
2.215331533153315377e+03 -2.106219791990583179e+00 nan
2.215401540154015493e+03 -2.106289535875815133e+00 nan
2.215471547154715608e+03 -2.106359280072617413e+00 nan
2.215541554155415724e+03 -2.106429024581002896e+00 nan
2.215611561156115386e+03 -2.106498769400980464e+00 nan
2.215681568156815501e+03 -2.106568514532565217e+00 nan
2.215751575157515617e+03 -2.106638259975767369e+00 nan
2.215821582158215733e+03 -2.106708005730597577e+00 nan
2.215891589158915849e+03 -2.106777751797067388e+00 nan
2.215961596159615965e+03 -2.106847498175187017e+00 nan
2.216031603160316081e+03 -2.106917244864969341e+00 nan
2.216101610161016197e+03 -2.106986991866425907e+00 nan
2.216171617161716313e+03 -2.107056739179568261e+00 nan
2.216241624162416429e+03 -2.107126486804407062e+00 nan
2.216311631163116090e+03 -2.107196234740953855e+00 nan
2.216381638163816206e+03 -2.107265982989220632e+00 nan
2.216451645164516322e+03 -2.107335731549217606e+00 nan
2.216521652165216437e+03 -2.107405480420958099e+00 nan
2.216591659165916553e+03 -2.107475229604450107e+00 nan
2.216661666166616669e+03 -2.107544979099708726e+00 nan
2.216731673167316785e+03 -2.107614728906743284e+00 nan
2.216801680168016901e+03 -2.107684479025567548e+00 nan
2.216871687168717017e+03 -2.107754229456190398e+00 nan
2.216941694169417133e+03 -2.107823980198624270e+00 nan
2.217011701170116794e+03 -2.107893731252878045e+00 nan
2.217081708170816910e+03 -2.107963482618967266e+00 nan
2.217151715171517026e+03 -2.108033234296900815e+00 nan
2.217221722172217142e+03 -2.108102986286693348e+00 nan
2.217291729172917258e+03 -2.108172738588351969e+00 nan
2.217361736173617373e+03 -2.108242491201890445e+00 nan
2.217431743174317489e+03 -2.108312244127320323e+00 nan
2.217501750175017605e+03 -2.108381997364650484e+00 nan
2.217571757175717721e+03 -2.108451750913896028e+00 nan
2.217641764176417837e+03 -2.108521504775064503e+00 nan
2.217711771177117498e+03 -2.108591258948169678e+00 nan
2.217781778177817614e+03 -2.108661013433223985e+00 nan
2.217851785178517730e+03 -2.108730768230237196e+00 nan
2.217921792179217846e+03 -2.108800523339221300e+00 nan
2.217991799179917962e+03 -2.108870278760187400e+00 nan
2.218061806180618078e+03 -2.108940034493144822e+00 nan
2.218131813181318194e+03 -2.109009790538109108e+00 nan
2.218201820182018309e+03 -2.109079546895090029e+00 nan
2.218271827182718425e+03 -2.109149303564098688e+00 nan
2.218341834183418541e+03 -2.109219060545146629e+00 nan
2.218411841184118202e+03 -2.109288817838244956e+00 nan
2.218481848184818318e+03 -2.109358575443404327e+00 nan
2.218551855185518434e+03 -2.109428333360637620e+00 nan
2.218621862186218550e+03 -2.109498091589955049e+00 nan
2.218691869186918666e+03 -2.109567850131369049e+00 nan
2.218761876187618782e+03 -2.109637608984891610e+00 nan
2.218831883188318898e+03 -2.109707368150533391e+00 nan
2.218901890189019014e+03 -2.109777127628305493e+00 nan
2.218971897189719130e+03 -2.109846887418219019e+00 nan
2.219041904190419245e+03 -2.109916647520285959e+00 nan
2.219111911191118907e+03 -2.109986407934516528e+00 nan
2.219181918191819022e+03 -2.110056168660923603e+00 nan
2.219251925192519138e+03 -2.110125929699519620e+00 nan
2.219321932193219254e+03 -2.110195691050314348e+00 nan
2.219391939193919370e+03 -2.110265452713319778e+00 nan
2.219461946194619486e+03 -2.110335214688547456e+00 nan
2.219531953195319602e+03 -2.110404976976007152e+00 nan
2.219601960196019718e+03 -2.110474739575712633e+00 nan
2.219671967196719834e+03 -2.110544502487672336e+00 nan
2.219741974197419950e+03 -2.110614265711900472e+00 nan
2.219811981198119611e+03 -2.110684029248407700e+00 nan
2.219881988198819727e+03 -2.110753793097206898e+00 nan
2.219951995199519843e+03 -2.110823557258306948e+00 nan
2.220022002200219958e+03 -2.110893321731718508e+00 nan
2.220092009200920074e+03 -2.110963086517454901e+00 nan
2.220162016201620190e+03 -2.111032851615529449e+00 nan
2.220232023202320306e+03 -2.111102617025950146e+00 nan
2.220302030203020422e+03 -2.111172382748729870e+00 nan
2.220372037203720538e+03 -2.111242148783881056e+00 nan
2.220442044204420654e+03 -2.111311915131413919e+00 nan
2.220512051205120315e+03 -2.111381681791338671e+00 nan
2.220582058205820431e+03 -2.111451448763669081e+00 nan
2.220652065206520547e+03 -2.111521216048414029e+00 nan
2.220722072207220663e+03 -2.111590983645586839e+00 nan
2.220792079207920779e+03 -2.111660751555199500e+00 nan
2.220862086208620894e+03 -2.111730519777262227e+00 nan
2.220932093209321010e+03 -2.111800288311787455e+00 nan
2.221002100210021126e+03 -2.111870057158785396e+00 nan
2.221072107210721242e+03 -2.111939826318266267e+00 nan
2.221142114211421358e+03 -2.112009595790243388e+00 nan
2.221212121212121019e+03 -2.112079365574728307e+00 nan
2.221282128212821135e+03 -2.112149135671733458e+00 nan
2.221352135213521251e+03 -2.112218906081268166e+00 nan
2.221422142214221367e+03 -2.112288676803345755e+00 nan
2.221492149214921483e+03 -2.112358447837974662e+00 nan
2.221562156215621599e+03 -2.112428219185168210e+00 nan
2.221632163216321715e+03 -2.112497990844938833e+00 nan
2.221702170217021830e+03 -2.112567762817295414e+00 nan
2.221772177217721946e+03 -2.112637535102250830e+00 nan
2.221842184218422062e+03 -2.112707307699817516e+00 nan
2.221912191219121723e+03 -2.112777080610006131e+00 nan
2.221982198219821839e+03 -2.112846853832827776e+00 nan
2.222052205220521955e+03 -2.112916627368292222e+00 nan
2.222122212221222071e+03 -2.112986401216413235e+00 nan
2.222192219221922187e+03 -2.113056175377202361e+00 nan
2.222262226222622303e+03 -2.113125949850669372e+00 nan
2.222332233223322419e+03 -2.113195724636828032e+00 nan
2.222402240224022535e+03 -2.113265499735688557e+00 nan
2.222472247224722651e+03 -2.113335275147261161e+00 nan
2.222542254225422766e+03 -2.113405050871559610e+00 nan
2.222612261226122428e+03 -2.113474826908591897e+00 nan
2.222682268226822544e+03 -2.113544603258371790e+00 nan
2.222752275227522659e+03 -2.113614379920909503e+00 nan
2.222822282228222775e+03 -2.113684156896220578e+00 nan
2.222892289228922891e+03 -2.113753934184311678e+00 nan
2.222962296229623007e+03 -2.113823711785197013e+00 nan
2.223032303230323123e+03 -2.113893489698885908e+00 nan
2.223102310231023239e+03 -2.113963267925390355e+00 nan
2.223172317231723355e+03 -2.114033046464720567e+00 nan
2.223242324232423016e+03 -2.114102825316891199e+00 nan
2.223312331233123132e+03 -2.114172604481912909e+00 nan
2.223382338233823248e+03 -2.114242383959796356e+00 nan
2.223452345234523364e+03 -2.114312163750552198e+00 nan
2.223522352235223480e+03 -2.114381943854193313e+00 nan
2.223592359235923595e+03 -2.114451724270729471e+00 nan
2.223662366236623711e+03 -2.114521505000173107e+00 nan
2.223732373237323827e+03 -2.114591286042534435e+00 nan
2.223802380238023943e+03 -2.114661067397826777e+00 nan
2.223872387238724059e+03 -2.114730849066061236e+00 nan
2.223942394239423720e+03 -2.114800631047249357e+00 nan
2.224012401240123836e+03 -2.114870413341401800e+00 nan
2.224082408240823952e+03 -2.114940195948529222e+00 nan
2.224152415241524068e+03 -2.115009978868643170e+00 nan
2.224222422242224184e+03 -2.115079762101757854e+00 nan
2.224292429242924300e+03 -2.115149545647882157e+00 nan
2.224362436243624416e+03 -2.115219329507028512e+00 nan
2.224432443244324531e+03 -2.115289113679208022e+00 nan
2.224502450245024647e+03 -2.115358898164432233e+00 nan
2.224572457245724763e+03 -2.115428682962712248e+00 nan
2.224642464246424424e+03 -2.115498468074058724e+00 nan
2.224712471247124540e+03 -2.115568253498483653e+00 nan
2.224782478247824656e+03 -2.115638039235999024e+00 nan
2.224852485248524772e+03 -2.115707825286617716e+00 nan
2.224922492249224888e+03 -2.115777611650348611e+00 nan
2.224992499249925004e+03 -2.115847398327205031e+00 nan
2.225062506250625120e+03 -2.115917185317197191e+00 nan
2.225132513251325236e+03 -2.115986972620335305e+00 nan
2.225202520252025352e+03 -2.116056760236631806e+00 nan
2.225272527252725467e+03 -2.116126548166100463e+00 nan
2.225342534253425129e+03 -2.116196336408749712e+00 nan
2.225412541254125244e+03 -2.116266124964593320e+00 nan
2.225482548254825360e+03 -2.116335913833641502e+00 nan
2.225552555255525476e+03 -2.116405703015905804e+00 nan
2.225622562256225592e+03 -2.116475492511395995e+00 nan
2.225692569256925708e+03 -2.116545282320126731e+00 nan
2.225762576257625824e+03 -2.116615072442105561e+00 nan
2.225832583258325940e+03 -2.116684862877347584e+00 nan
2.225902590259026056e+03 -2.116754653625863458e+00 nan
2.225972597259726172e+03 -2.116824444687663398e+00 nan
2.226042604260425833e+03 -2.116894236062759838e+00 nan
2.226112611261125949e+03 -2.116964027751163435e+00 nan
2.226182618261826065e+03 -2.117033819752884405e+00 nan
2.226252625262526180e+03 -2.117103612067937846e+00 nan
2.226322632263226296e+03 -2.117173404696332639e+00 nan
2.226392639263926412e+03 -2.117243197638080776e+00 nan
2.226462646264626528e+03 -2.117312990893193803e+00 nan
2.226532653265326644e+03 -2.117382784461683265e+00 nan
2.226602660266026760e+03 -2.117452578343559821e+00 nan
2.226672667266726876e+03 -2.117522372538834574e+00 nan
2.226742674267426537e+03 -2.117592167047519514e+00 nan
2.226812681268126653e+03 -2.117661961869626186e+00 nan
2.226882688268826769e+03 -2.117731757005167914e+00 nan
2.226952695269526885e+03 -2.117801552454154468e+00 nan
2.227022702270227001e+03 -2.117871348216596505e+00 nan
2.227092709270927116e+03 -2.117941144292506905e+00 nan
2.227162716271627232e+03 -2.118010940681894105e+00 nan
2.227232723272327348e+03 -2.118080737384772316e+00 nan
2.227302730273027464e+03 -2.118150534401153973e+00 nan
2.227372737273727580e+03 -2.118220331731047512e+00 nan
2.227442744274427241e+03 -2.118290129374468034e+00 nan
2.227512751275127357e+03 -2.118359927331423531e+00 nan
2.227582758275827473e+03 -2.118429725601926883e+00 nan
2.227652765276527589e+03 -2.118499524185989191e+00 nan
2.227722772277227705e+03 -2.118569323083622002e+00 nan
2.227792779277927821e+03 -2.118639122294835531e+00 nan
2.227862786278627937e+03 -2.118708921819643543e+00 nan
2.227932793279328052e+03 -2.118778721658057140e+00 nan
2.228002800280028168e+03 -2.118848521810086982e+00 nan
2.228072807280728284e+03 -2.118918322275744615e+00 nan
2.228142814281427945e+03 -2.118988123055041140e+00 nan
2.228212821282128061e+03 -2.119057924147986771e+00 nan
2.228282828282828177e+03 -2.119127725554597053e+00 nan
2.228352835283528293e+03 -2.119197527274878645e+00 nan
2.228422842284228409e+03 -2.119267329308847536e+00 nan
2.228492849284928525e+03 -2.119337131656511719e+00 nan
2.228562856285628641e+03 -2.119406934317884073e+00 nan
2.228632863286328757e+03 -2.119476737292975255e+00 nan
2.228702870287028873e+03 -2.119546540581797700e+00 nan
2.228772877287728988e+03 -2.119616344184361623e+00 nan
2.228842884288428650e+03 -2.119686148100677237e+00 nan
2.228912891289128765e+03 -2.119755952330760973e+00 nan
2.228982898289828881e+03 -2.119825756874620382e+00 nan
2.229052905290528997e+03 -2.119895561732268341e+00 nan
2.229122912291229113e+03 -2.119965366903715953e+00 nan
2.229192919291929229e+03 -2.120035172388972544e+00 nan
2.229262926292629345e+03 -2.120104978188051437e+00 nan
2.229332933293329461e+03 -2.120174784300965065e+00 nan
2.229402940294029577e+03 -2.120244590727723200e+00 nan
2.229472947294729693e+03 -2.120314397468339163e+00 nan
2.229542954295429354e+03 -2.120384204522822280e+00 nan
2.229612961296129470e+03 -2.120454011891186319e+00 nan
2.229682968296829586e+03 -2.120523819573439273e+00 nan
2.229752975297529701e+03 -2.120593627569595352e+00 nan
2.229822982298229817e+03 -2.120663435879664771e+00 nan
2.229892989298929933e+03 -2.120733244503659076e+00 nan
2.229962996299630049e+03 -2.120803053441591146e+00 nan
2.230033003300330165e+03 -2.120872862693471195e+00 nan
2.230103010301030281e+03 -2.120942672259311212e+00 nan
2.230173017301730397e+03 -2.121012482139122746e+00 nan
2.230243024302430058e+03 -2.121082292332913788e+00 nan
2.230313031303130174e+03 -2.121152102840700771e+00 nan
2.230383038303830290e+03 -2.121221913662493019e+00 nan
2.230453045304530406e+03 -2.121291724798302081e+00 nan
2.230523052305230522e+03 -2.121361536248140833e+00 nan
2.230593059305930637e+03 -2.121431348012017715e+00 nan
2.230663066306630753e+03 -2.121501160089947380e+00 nan
2.230733073307330869e+03 -2.121570972481936934e+00 nan
2.230803080308030985e+03 -2.121640785188002365e+00 nan
2.230873087308730646e+03 -2.121710598208150778e+00 nan
2.230943094309430762e+03 -2.121780411542398603e+00 nan
2.231013101310130878e+03 -2.121850225190754724e+00 nan
2.231083108310830994e+03 -2.121920039153231130e+00 nan
2.231153115311531110e+03 -2.121989853429838035e+00 nan
2.231223122312231226e+03 -2.122059668020587431e+00 nan
2.231293129312931342e+03 -2.122129482925489974e+00 nan
2.231363136313631458e+03 -2.122199298144559432e+00 nan
2.231433143314331573e+03 -2.122269113677805574e+00 nan
2.231503150315031689e+03 -2.122338929525240836e+00 nan
2.231573157315731351e+03 -2.122408745686876319e+00 nan
2.231643164316431466e+03 -2.122478562162723570e+00 nan
2.231713171317131582e+03 -2.122548378952791914e+00 nan
2.231783178317831698e+03 -2.122618196057095563e+00 nan
2.231853185318531814e+03 -2.122688013475644286e+00 nan
2.231923192319231930e+03 -2.122757831208449630e+00 nan
2.231993199319932046e+03 -2.122827649255525806e+00 nan
2.232063206320632162e+03 -2.122897467616881251e+00 nan
2.232133213321332278e+03 -2.122967286292528399e+00 nan
2.232203220322032394e+03 -2.123037105282478354e+00 nan
2.232273227322732055e+03 -2.123106924586740440e+00 nan
2.232343234323432171e+03 -2.123176744205331534e+00 nan
2.232413241324132287e+03 -2.123246564138257853e+00 nan
2.232483248324832402e+03 -2.123316384385534494e+00 nan
2.232553255325532518e+03 -2.123386204947171674e+00 nan
2.232623262326232634e+03 -2.123456025823180493e+00 nan
2.232693269326932750e+03 -2.123525847013572054e+00 nan
2.232763276327632866e+03 -2.123595668518357016e+00 nan
2.232833283328332982e+03 -2.123665490337549588e+00 nan
2.232903290329033098e+03 -2.123735312471157766e+00 nan
2.232973297329732759e+03 -2.123805134919195758e+00 nan
2.233043304330432875e+03 -2.123874957681675113e+00 nan
2.233113311331132991e+03 -2.123944780758606932e+00 nan
2.233183318331833107e+03 -2.124014604150000540e+00 nan
2.233253325332533223e+03 -2.124084427855869261e+00 nan
2.233323332333233338e+03 -2.124154251876223309e+00 nan
2.233393339333933454e+03 -2.124224076211076451e+00 nan
2.233463346334633570e+03 -2.124293900860437567e+00 nan
2.233533353335333686e+03 -2.124363725824319982e+00 nan
2.233603360336033802e+03 -2.124433551102734796e+00 nan
2.233673367336733463e+03 -2.124503376695693113e+00 nan
2.233743374337433579e+03 -2.124573202603205591e+00 nan
2.233813381338133695e+03 -2.124643028825284663e+00 nan
2.233883388338833811e+03 -2.124712855361940989e+00 nan
2.233953395339533927e+03 -2.124782682213185669e+00 nan
2.234023402340234043e+03 -2.124852509379033805e+00 nan
2.234093409340934159e+03 -2.124922336859492944e+00 nan
2.234163416341634274e+03 -2.124992164654575966e+00 nan
2.234233423342334390e+03 -2.125061992764294860e+00 nan
2.234303430343034506e+03 -2.125131821188658510e+00 nan
2.234373437343734167e+03 -2.125201649927679792e+00 nan
2.234443444344434283e+03 -2.125271478981371143e+00 nan
2.234513451345134399e+03 -2.125341308349744551e+00 nan
2.234583458345834515e+03 -2.125411138032810232e+00 nan
2.234653465346534631e+03 -2.125480968030579731e+00 nan
2.234723472347234747e+03 -2.125550798343063708e+00 nan
2.234793479347934863e+03 -2.125620628970274595e+00 nan
2.234863486348634979e+03 -2.125690459912223940e+00 nan
2.234933493349335095e+03 -2.125760291168922400e+00 nan
2.235003500350035210e+03 -2.125830122740381523e+00 nan
2.235073507350734872e+03 -2.125899954626614630e+00 nan
2.235143514351434987e+03 -2.125969786827631491e+00 nan
2.235213521352135103e+03 -2.126039619343444098e+00 nan
2.235283528352835219e+03 -2.126109452174061776e+00 nan
2.235353535353535335e+03 -2.126179285319498291e+00 nan
2.235423542354235451e+03 -2.126249118779765190e+00 nan
2.235493549354935567e+03 -2.126318952554873132e+00 nan
2.235563556355635683e+03 -2.126388786644834994e+00 nan
2.235633563356335799e+03 -2.126458621049661435e+00 nan
2.235703570357035915e+03 -2.126528455769362225e+00 nan
2.235773577357735576e+03 -2.126598290803950242e+00 nan
2.235843584358435692e+03 -2.126668126153437033e+00 nan
2.235913591359135808e+03 -2.126737961817832812e+00 nan
2.235983598359835923e+03 -2.126807797797150013e+00 nan
2.236053605360536039e+03 -2.126877634091401958e+00 nan
2.236123612361236155e+03 -2.126947470700598419e+00 nan
2.236193619361936271e+03 -2.127017307624750497e+00 nan
2.236263626362636387e+03 -2.127087144863869295e+00 nan
2.236333633363336503e+03 -2.127156982417966358e+00 nan
2.236403640364036619e+03 -2.127226820287053677e+00 nan
2.236473647364736280e+03 -2.127296658471142354e+00 nan
2.236543654365436396e+03 -2.127366496970245269e+00 nan
2.236613661366136512e+03 -2.127436335784373522e+00 nan
2.236683668366836628e+03 -2.127506174913537329e+00 nan
2.236753675367536744e+03 -2.127576014357748679e+00 nan
2.236823682368236859e+03 -2.127645854117018231e+00 nan
2.236893689368936975e+03 -2.127715694191359308e+00 nan
2.236963696369637091e+03 -2.127785534580780347e+00 nan
2.237033703370337207e+03 -2.127855375285295558e+00 nan
2.237103710371037323e+03 -2.127925216304916489e+00 nan
2.237173717371736984e+03 -2.127995057639654242e+00 nan
2.237243724372437100e+03 -2.128064899289519030e+00 nan
2.237313731373137216e+03 -2.128134741254522400e+00 nan
2.237383738373837332e+03 -2.128204583534676342e+00 nan
2.237453745374537448e+03 -2.128274426129992847e+00 nan
2.237523752375237564e+03 -2.128344269040483017e+00 nan
2.237593759375937680e+03 -2.128414112266158398e+00 nan
2.237663766376637795e+03 -2.128483955807031425e+00 nan
2.237733773377337911e+03 -2.128553799663110979e+00 nan
2.237803780378038027e+03 -2.128623643834411716e+00 nan
2.237873787378737688e+03 -2.128693488320941185e+00 nan
2.237943794379437804e+03 -2.128763333122712709e+00 nan
2.238013801380137920e+03 -2.128833178239738722e+00 nan
2.238083808380838036e+03 -2.128903023672031214e+00 nan
2.238153815381538152e+03 -2.128972869419599956e+00 nan
2.238223822382238268e+03 -2.129042715482457826e+00 nan
2.238293829382938384e+03 -2.129112561860614150e+00 nan
2.238363836383638500e+03 -2.129182408554081363e+00 nan
2.238433843384338616e+03 -2.129252255562870566e+00 nan
2.238503850385038277e+03 -2.129322102886994639e+00 nan
2.238573857385738393e+03 -2.129391950526464683e+00 nan
2.238643864386438509e+03 -2.129461798481292689e+00 nan
2.238713871387138624e+03 -2.129531646751488871e+00 nan
2.238783878387838740e+03 -2.129601495337064776e+00 nan
2.238853885388538856e+03 -2.129671344238031061e+00 nan
2.238923892389238972e+03 -2.129741193454401049e+00 nan
2.238993899389939088e+03 -2.129811042986184066e+00 nan
2.239063906390639204e+03 -2.129880892833392991e+00 nan
2.239133913391339320e+03 -2.129950742996040702e+00 nan
2.239203920392038981e+03 -2.130020593474136970e+00 nan
2.239273927392739097e+03 -2.130090444267693339e+00 nan
2.239343934393439213e+03 -2.130160295376720914e+00 nan
2.239413941394139329e+03 -2.130230146801230795e+00 nan
2.239483948394839445e+03 -2.130299998541236306e+00 nan
2.239553955395539560e+03 -2.130369850596747217e+00 nan
2.239623962396239676e+03 -2.130439702967776849e+00 nan
2.239693969396939792e+03 -2.130509555654334974e+00 nan
2.239763976397639908e+03 -2.130579408656434026e+00 nan
2.239833983398340024e+03 -2.130649261974084663e+00 nan
2.239903990399039685e+03 -2.130719115607297987e+00 nan
2.239973997399739801e+03 -2.130788969556085988e+00 nan
2.240044004400439917e+03 -2.130858823820460213e+00 nan
2.240114011401140033e+03 -2.130928678400433096e+00 nan
2.240184018401840149e+03 -2.130998533296015740e+00 nan
2.240254025402540265e+03 -2.131068388507218803e+00 nan
2.240324032403240381e+03 -2.131138244034054274e+00 nan
2.240394039403940496e+03 -2.131208099876532813e+00 nan
2.240464046404640612e+03 -2.131277956034665078e+00 nan
2.240534053405340728e+03 -2.131347812508466166e+00 nan
2.240604060406040389e+03 -2.131417669297943629e+00 nan
2.240674067406740505e+03 -2.131487526403112565e+00 nan
2.240744074407440621e+03 -2.131557383823981855e+00 nan
2.240814081408140737e+03 -2.131627241560563935e+00 nan
2.240884088408840853e+03 -2.131697099612869017e+00 nan
2.240954095409540969e+03 -2.131766957980909982e+00 nan
2.241024102410241085e+03 -2.131836816664696599e+00 nan
2.241094109410941201e+03 -2.131906675664242190e+00 nan
2.241164116411641317e+03 -2.131976534979558746e+00 nan
2.241234123412341432e+03 -2.132046394610656037e+00 nan
2.241304130413041094e+03 -2.132116254557546942e+00 nan
2.241374137413741209e+03 -2.132186114820240341e+00 nan
2.241444144414441325e+03 -2.132255975398749115e+00 nan
2.241514151415141441e+03 -2.132325836293087029e+00 nan
2.241584158415841557e+03 -2.132395697503262078e+00 nan
2.241654165416541673e+03 -2.132465559029288027e+00 nan
2.241724172417241789e+03 -2.132535420871175980e+00 nan
2.241794179417941905e+03 -2.132605283028937038e+00 nan
2.241864186418642021e+03 -2.132675145502583192e+00 nan
2.241934193419342137e+03 -2.132745008292123323e+00 nan
2.242004200420041798e+03 -2.132814871397570311e+00 nan
2.242074207420741914e+03 -2.132884734818937478e+00 nan
2.242144214421442030e+03 -2.132954598556235926e+00 nan
2.242214221422142145e+03 -2.133024462609475869e+00 nan
2.242284228422842261e+03 -2.133094326978669741e+00 nan
2.242354235423542377e+03 -2.133164191663828202e+00 nan
2.242424242424242493e+03 -2.133234056664962353e+00 nan
2.242494249424942609e+03 -2.133303921982083295e+00 nan
2.242564256425642725e+03 -2.133373787615204797e+00 nan
2.242634263426342841e+03 -2.133443653564335740e+00 nan
2.242704270427042502e+03 -2.133513519829490779e+00 nan
2.242774277427742618e+03 -2.133583386410679683e+00 nan
2.242844284428442734e+03 -2.133653253307913111e+00 nan
2.242914291429142850e+03 -2.133723120521202166e+00 nan
2.242984298429842966e+03 -2.133792988050560169e+00 nan
2.243054305430543081e+03 -2.133862855895996447e+00 nan
2.243124312431243197e+03 -2.133932724057524766e+00 nan
2.243194319431943313e+03 -2.134002592535155785e+00 nan
2.243264326432643429e+03 -2.134072461328901493e+00 nan
2.243334333433343545e+03 -2.134142330438772106e+00 nan
2.243404340434043206e+03 -2.134212199864778281e+00 nan
2.243474347434743322e+03 -2.134282069606933785e+00 nan
2.243544354435443438e+03 -2.134351939665249720e+00 nan
2.243614361436143554e+03 -2.134421810039735856e+00 nan
2.243684368436843670e+03 -2.134491680730406404e+00 nan
2.243754375437543786e+03 -2.134561551737270690e+00 nan
2.243824382438243902e+03 -2.134631423060341149e+00 nan
2.243894389438944017e+03 -2.134701294699629326e+00 nan
2.243964396439644133e+03 -2.134771166655144548e+00 nan
2.244034403440344249e+03 -2.134841038926901469e+00 nan
2.244104410441043910e+03 -2.134910911514907195e+00 nan
2.244174417441744026e+03 -2.134980784419178601e+00 nan
2.244244424442444142e+03 -2.135050657639725014e+00 nan
2.244314431443144258e+03 -2.135120531176557535e+00 nan
2.244384438443844374e+03 -2.135190405029687710e+00 nan
2.244454445444544490e+03 -2.135260279199125311e+00 nan
2.244524452445244606e+03 -2.135330153684883658e+00 nan
2.244594459445944722e+03 -2.135400028486975188e+00 nan
2.244664466446644838e+03 -2.135469903605409225e+00 nan
2.244734473447344953e+03 -2.135539779040199537e+00 nan
2.244804480448044615e+03 -2.135609654791356338e+00 nan
2.244874487448744731e+03 -2.135679530858890729e+00 nan
2.244944494449444846e+03 -2.135749407242813813e+00 nan
2.245014501450144962e+03 -2.135819283943138913e+00 nan
2.245084508450845078e+03 -2.135889160959874467e+00 nan
2.245154515451545194e+03 -2.135959038293034684e+00 nan
2.245224522452245310e+03 -2.136028915942632000e+00 nan
2.245294529452945426e+03 -2.136098793908674853e+00 nan
2.245364536453645542e+03 -2.136168672191176121e+00 nan
2.245434543454345658e+03 -2.136238550790148238e+00 nan
2.245504550455045319e+03 -2.136308429705598311e+00 nan
2.245574557455745435e+03 -2.136378308937544102e+00 nan
2.245644564456445551e+03 -2.136448188485992272e+00 nan
2.245714571457145666e+03 -2.136518068350958366e+00 nan
2.245784578457845782e+03 -2.136587948532450820e+00 nan
2.245854585458545898e+03 -2.136657829030482070e+00 nan
2.245924592459246014e+03 -2.136727709845063217e+00 nan
2.245994599459946130e+03 -2.136797590976205807e+00 nan
2.246064606460646246e+03 -2.136867472423921388e+00 nan
2.246134613461345907e+03 -2.136937354188219285e+00 nan
2.246204620462046023e+03 -2.137007236269116373e+00 nan
2.246274627462746139e+03 -2.137077118666621534e+00 nan
2.246344634463446255e+03 -2.137147001380744538e+00 nan
2.246414641464146371e+03 -2.137216884411498263e+00 nan
2.246484648464846487e+03 -2.137286767758893813e+00 nan
2.246554655465546602e+03 -2.137356651422941400e+00 nan
2.246624662466246718e+03 -2.137426535403655681e+00 nan
2.246694669466946834e+03 -2.137496419701045536e+00 nan
2.246764676467646950e+03 -2.137566304315124732e+00 nan
2.246834683468346611e+03 -2.137636189245902596e+00 nan
2.246904690469046727e+03 -2.137706074493392006e+00 nan
2.246974697469746843e+03 -2.137775960057602287e+00 nan
2.247044704470446959e+03 -2.137845845938547651e+00 nan
2.247114711471147075e+03 -2.137915732136236535e+00 nan
2.247184718471847191e+03 -2.137985618650683151e+00 nan
2.247254725472547307e+03 -2.138055505481899043e+00 nan
2.247324732473247423e+03 -2.138125392629894872e+00 nan
2.247394739473947538e+03 -2.138195280094681738e+00 nan
2.247464746474647654e+03 -2.138265167876271633e+00 nan
2.247534753475347316e+03 -2.138335055974672994e+00 nan
2.247604760476047431e+03 -2.138404944389902251e+00 nan
2.247674767476747547e+03 -2.138474833121967844e+00 nan
2.247744774477447663e+03 -2.138544722170883539e+00 nan
2.247814781478147779e+03 -2.138614611536659549e+00 nan
2.247884788478847895e+03 -2.138684501219306977e+00 nan
2.247954795479548011e+03 -2.138754391218837370e+00 nan
2.248024802480248127e+03 -2.138824281535261829e+00 nan
2.248094809480948243e+03 -2.138894172168593233e+00 nan
2.248164816481648359e+03 -2.138964063118840464e+00 nan
2.248234823482348020e+03 -2.139033954386017733e+00 nan
2.248304830483048136e+03 -2.139103845970136142e+00 nan
2.248374837483748252e+03 -2.139173737871207237e+00 nan
2.248444844484448367e+03 -2.139243630089241677e+00 nan
2.248514851485148483e+03 -2.139313522624249231e+00 nan
2.248584858485848599e+03 -2.139383415476244554e+00 nan
2.248654865486548715e+03 -2.139453308645238305e+00 nan
2.248724872487248831e+03 -2.139523202131240698e+00 nan
2.248794879487948947e+03 -2.139593095934265055e+00 nan
2.248864886488649063e+03 -2.139662990054321590e+00 nan
2.248934893489348724e+03 -2.139732884491422737e+00 nan
2.249004900490048840e+03 -2.139802779245578712e+00 nan
2.249074907490748956e+03 -2.139872674316801504e+00 nan
2.249144914491449072e+03 -2.139942569705101771e+00 nan
2.249214921492149188e+03 -2.140012465410491949e+00 nan
2.249284928492849303e+03 -2.140082361432985358e+00 nan
2.249354935493549419e+03 -2.140152257772591327e+00 nan
2.249424942494249535e+03 -2.140222154429321400e+00 nan
2.249494949494949651e+03 -2.140292051403188012e+00 nan
2.249564956495649767e+03 -2.140361948694200933e+00 nan
2.249634963496349428e+03 -2.140431846302371266e+00 nan
2.249704970497049544e+03 -2.140501744227713221e+00 nan
2.249774977497749660e+03 -2.140571642470237457e+00 nan
2.249844984498449776e+03 -2.140641541029956407e+00 nan
2.249914991499149892e+03 -2.140711439906878955e+00 nan
2.249984998499850008e+03 -2.140781339101017977e+00 nan
2.250055005500550124e+03 -2.140851238612383689e+00 nan
2.250125012501250239e+03 -2.140921138440990301e+00 nan
2.250195019501950355e+03 -2.140991038586844919e+00 nan
2.250265026502650471e+03 -2.141060939049963530e+00 nan
2.250335033503350132e+03 -2.141130839830356791e+00 nan
2.250405040504050248e+03 -2.141200740928034918e+00 nan
2.250475047504750364e+03 -2.141270642343009900e+00 nan
2.250545054505450480e+03 -2.141340544075291952e+00 nan
2.250615061506150596e+03 -2.141410446124893507e+00 nan
2.250685068506850712e+03 -2.141480348491827890e+00 nan
2.250755075507550828e+03 -2.141550251176103981e+00 nan
2.250825082508250944e+03 -2.141620154177734658e+00 nan
2.250895089508951060e+03 -2.141690057496731026e+00 nan
2.250965096509651175e+03 -2.141759961133105961e+00 nan
2.251035103510350837e+03 -2.141829865086867013e+00 nan
2.251105110511050952e+03 -2.141899769358029726e+00 nan
2.251175117511751068e+03 -2.141969673946602981e+00 nan
2.251245124512451184e+03 -2.142039578852599657e+00 nan
2.251315131513151300e+03 -2.142109484076031745e+00 nan
2.251385138513851416e+03 -2.142179389616910345e+00 nan
2.251455145514551532e+03 -2.142249295475246118e+00 nan
2.251525152515251648e+03 -2.142319201651051053e+00 nan
2.251595159515951764e+03 -2.142389108144336252e+00 nan
2.251665166516651880e+03 -2.142459014955112373e+00 nan
2.251735173517351541e+03 -2.142528922083393184e+00 nan
2.251805180518051657e+03 -2.142598829529189786e+00 nan
2.251875187518751773e+03 -2.142668737292513281e+00 nan
2.251945194519451888e+03 -2.142738645373374773e+00 nan
2.252015201520152004e+03 -2.142808553771785807e+00 nan
2.252085208520852120e+03 -2.142878462487756153e+00 nan
2.252155215521552236e+03 -2.142948371521300910e+00 nan
2.252225222522252352e+03 -2.143018280872427628e+00 nan
2.252295229522952468e+03 -2.143088190541151405e+00 nan
2.252365236523652584e+03 -2.143158100527482901e+00 nan
2.252435243524352245e+03 -2.143228010831432329e+00 nan
2.252505250525052361e+03 -2.143297921453012567e+00 nan
2.252575257525752477e+03 -2.143367832392232941e+00 nan
2.252645264526452593e+03 -2.143437743649106331e+00 nan
2.252715271527152709e+03 -2.143507655223644726e+00 nan
2.252785278527852824e+03 -2.143577567115858784e+00 nan
2.252855285528552940e+03 -2.143647479325761829e+00 nan
2.252925292529253056e+03 -2.143717391853363630e+00 nan
2.252995299529953172e+03 -2.143787304698676177e+00 nan
2.253065306530653288e+03 -2.143857217861709685e+00 nan
2.253135313531352949e+03 -2.143927131342476589e+00 nan
2.253205320532053065e+03 -2.143997045140987989e+00 nan
2.253275327532753181e+03 -2.144066959257256322e+00 nan
2.253345334533453297e+03 -2.144136873691294021e+00 nan
2.253415341534153413e+03 -2.144206788443110856e+00 nan
2.253485348534853529e+03 -2.144276703512718374e+00 nan
2.253555355535553645e+03 -2.144346618900128565e+00 nan
2.253625362536253760e+03 -2.144416534605352531e+00 nan
2.253695369536953876e+03 -2.144486450628400487e+00 nan
2.253765376537653538e+03 -2.144556366969286643e+00 nan
2.253835383538353653e+03 -2.144626283628022545e+00 nan
2.253905390539053769e+03 -2.144696200604617520e+00 nan
2.253975397539753885e+03 -2.144766117899084445e+00 nan
2.254045404540454001e+03 -2.144836035511434424e+00 nan
2.254115411541154117e+03 -2.144905953441678559e+00 nan
2.254185418541854233e+03 -2.144975871689828395e+00 nan
2.254255425542554349e+03 -2.145045790255895479e+00 nan
2.254325432543254465e+03 -2.145115709139891802e+00 nan
2.254395439543954581e+03 -2.145185628341828910e+00 nan
2.254465446544654242e+03 -2.145255547861718348e+00 nan
2.254535453545354358e+03 -2.145325467699571664e+00 nan
2.254605460546054474e+03 -2.145395387855398184e+00 nan
2.254675467546754589e+03 -2.145465308329211673e+00 nan
2.254745474547454705e+03 -2.145535229121024567e+00 nan
2.254815481548154821e+03 -2.145605150230845304e+00 nan
2.254885488548854937e+03 -2.145675071658688093e+00 nan
2.254955495549555053e+03 -2.145744993404564482e+00 nan
2.255025502550255169e+03 -2.145814915468484241e+00 nan
2.255095509550955285e+03 -2.145884837850458915e+00 nan
2.255165516551654946e+03 -2.145954760550499607e+00 nan
2.255235523552355062e+03 -2.146024683568619640e+00 nan
2.255305530553055178e+03 -2.146094606904829227e+00 nan
2.255375537553755294e+03 -2.146164530559141692e+00 nan
2.255445544554455410e+03 -2.146234454531566360e+00 nan
2.255515551555155525e+03 -2.146304378822116998e+00 nan
2.255585558555855641e+03 -2.146374303430802932e+00 nan
2.255655565556555757e+03 -2.146444228357635264e+00 nan
2.255725572557255873e+03 -2.146514153602625541e+00 nan
2.255795579557955989e+03 -2.146584079165789305e+00 nan
2.255865586558655650e+03 -2.146654005047132774e+00 nan
2.255935593559355766e+03 -2.146723931246671491e+00 nan
2.256005600560055882e+03 -2.146793857764415669e+00 nan
2.256075607560755998e+03 -2.146863784600376412e+00 nan
2.256145614561456114e+03 -2.146933711754563490e+00 nan
2.256215621562156230e+03 -2.147003639226991556e+00 nan
2.256285628562856346e+03 -2.147073567017668605e+00 nan
2.256355635563556461e+03 -2.147143495126609292e+00 nan
2.256425642564256577e+03 -2.147213423553825162e+00 nan
2.256495649564956693e+03 -2.147283352299326431e+00 nan
2.256565656565656354e+03 -2.147353281363124644e+00 nan
2.256635663566356470e+03 -2.147423210745230016e+00 nan
2.256705670567056586e+03 -2.147493140445655868e+00 nan
2.256775677567756702e+03 -2.147563070464414636e+00 nan
2.256845684568456818e+03 -2.147633000801515202e+00 nan
2.256915691569156934e+03 -2.147702931456971776e+00 nan
2.256985698569857050e+03 -2.147772862430794127e+00 nan
2.257055705570557166e+03 -2.147842793722994692e+00 nan
2.257125712571257282e+03 -2.147912725333584127e+00 nan
2.257195719571957397e+03 -2.147982657262573536e+00 nan
2.257265726572657059e+03 -2.148052589509974020e+00 nan
2.257335733573357174e+03 -2.148122522075798013e+00 nan
2.257405740574057290e+03 -2.148192454960059727e+00 nan
2.257475747574757406e+03 -2.148262388162767600e+00 nan
2.257545754575457522e+03 -2.148332321683933177e+00 nan
2.257615761576157638e+03 -2.148402255523568449e+00 nan
2.257685768576857754e+03 -2.148472189681684519e+00 nan
2.257755775577557870e+03 -2.148542124158292488e+00 nan
2.257825782578257986e+03 -2.148612058953406567e+00 nan
2.257895789578958102e+03 -2.148681994067034751e+00 nan
2.257965796579657763e+03 -2.148751929499191249e+00 nan
2.258035803580357879e+03 -2.148821865249886720e+00 nan
2.258105810581057995e+03 -2.148891801319132711e+00 nan
2.258175817581758110e+03 -2.148961737706938990e+00 nan
2.258245824582458226e+03 -2.149031674413319770e+00 nan
2.258315831583158342e+03 -2.149101611438283488e+00 nan
2.258385838583858458e+03 -2.149171548781844798e+00 nan
2.258455845584558574e+03 -2.149241486444013916e+00 nan
2.258525852585258690e+03 -2.149311424424803274e+00 nan
2.258595859585958806e+03 -2.149381362724223088e+00 nan
2.258665866586658467e+03 -2.149451301342284459e+00 nan
2.258735873587358583e+03 -2.149521240278998491e+00 nan
2.258805880588058699e+03 -2.149591179534379393e+00 nan
2.258875887588758815e+03 -2.149661119108436935e+00 nan
2.258945894589458931e+03 -2.149731059001183553e+00 nan
2.259015901590159046e+03 -2.149800999212629904e+00 nan
2.259085908590859162e+03 -2.149870939742787534e+00 nan
2.259155915591559278e+03 -2.149940880591668435e+00 nan
2.259225922592259394e+03 -2.150010821759282376e+00 nan
2.259295929592959510e+03 -2.150080763245644011e+00 nan
2.259365936593659171e+03 -2.150150705050759115e+00 nan
2.259435943594359287e+03 -2.150220647174646782e+00 nan
2.259505950595059403e+03 -2.150290589617315007e+00 nan
2.259575957595759519e+03 -2.150360532378775336e+00 nan
2.259645964596459635e+03 -2.150430475459038426e+00 nan
2.259715971597159751e+03 -2.150500418858115825e+00 nan
2.259785978597859867e+03 -2.150570362576019079e+00 nan
2.259855985598559982e+03 -2.150640306612762398e+00 nan
2.259925992599260098e+03 -2.150710250968354220e+00 nan
2.259995999599960214e+03 -2.150780195642806980e+00 nan
2.260066006600659875e+03 -2.150850140636133556e+00 nan
2.260136013601359991e+03 -2.150920085948343274e+00 nan
2.260206020602060107e+03 -2.150990031579448569e+00 nan
2.260276027602760223e+03 -2.151059977529461431e+00 nan
2.260346034603460339e+03 -2.151129923798391630e+00 nan
2.260416041604160455e+03 -2.151199870386252044e+00 nan
2.260486048604860571e+03 -2.151269817293055997e+00 nan
2.260556055605560687e+03 -2.151339764518812370e+00 nan
2.260626062606260803e+03 -2.151409712063533597e+00 nan
2.260696069606960918e+03 -2.151479659927230781e+00 nan
2.260766076607660580e+03 -2.151549608109913247e+00 nan
2.260836083608360696e+03 -2.151619556611597872e+00 nan
2.260906090609060811e+03 -2.151689505432292204e+00 nan
2.260976097609760927e+03 -2.151759454572009567e+00 nan
2.261046104610461043e+03 -2.151829404030761062e+00 nan
2.261116111611161159e+03 -2.151899353808556903e+00 nan
2.261186118611861275e+03 -2.151969303905410413e+00 nan
2.261256125612561391e+03 -2.152039254321330919e+00 nan
2.261326132613261507e+03 -2.152109205056332186e+00 nan
2.261396139613961168e+03 -2.152179156110423097e+00 nan
2.261466146614661284e+03 -2.152249107483617863e+00 nan
2.261536153615361400e+03 -2.152319059175928917e+00 nan
2.261606160616061516e+03 -2.152389011187364254e+00 nan
2.261676167616761632e+03 -2.152458963517937640e+00 nan
2.261746174617461747e+03 -2.152528916167659290e+00 nan
2.261816181618161863e+03 -2.152598869136540305e+00 nan
2.261886188618861979e+03 -2.152668822424594897e+00 nan
2.261956195619562095e+03 -2.152738776031832391e+00 nan
2.262026202620262211e+03 -2.152808729958265221e+00 nan
2.262096209620961872e+03 -2.152878684203905379e+00 nan
2.262166216621661988e+03 -2.152948638768763523e+00 nan
2.262236223622362104e+03 -2.153018593652850310e+00 nan
2.262306230623062220e+03 -2.153088548856178175e+00 nan
2.262376237623762336e+03 -2.153158504378757776e+00 nan
2.262446244624462452e+03 -2.153228460220601992e+00 nan
2.262516251625162568e+03 -2.153298416381723257e+00 nan
2.262586258625862683e+03 -2.153368372862130897e+00 nan
2.262656265626562799e+03 -2.153438329661837791e+00 nan
2.262726272627262915e+03 -2.153508286780855041e+00 nan
2.262796279627962576e+03 -2.153578244219191085e+00 nan
2.262866286628662692e+03 -2.153648201976862353e+00 nan
2.262936293629362808e+03 -2.153718160053878172e+00 nan
2.263006300630062924e+03 -2.153788118450251421e+00 nan
2.263076307630763040e+03 -2.153858077165992313e+00 nan
2.263146314631463156e+03 -2.153928036201112395e+00 nan
2.263216321632163272e+03 -2.153997995555622769e+00 nan
2.263286328632863388e+03 -2.154067955229535425e+00 nan
2.263356335633563504e+03 -2.154137915222862354e+00 nan
2.263426342634263619e+03 -2.154207875535613770e+00 nan
2.263496349634963281e+03 -2.154277836167801663e+00 nan
2.263566356635663396e+03 -2.154347797119439800e+00 nan
2.263636363636363512e+03 -2.154417758390538395e+00 nan
2.263706370637063628e+03 -2.154487719981107663e+00 nan
2.263776377637763744e+03 -2.154557681891159149e+00 nan
2.263846384638463860e+03 -2.154627644120704844e+00 nan
2.263916391639163976e+03 -2.154697606669757626e+00 nan
2.263986398639864092e+03 -2.154767569538327265e+00 nan
2.264056405640564208e+03 -2.154837532726427529e+00 nan
2.264126412641264324e+03 -2.154907496234067743e+00 nan
2.264196419641963985e+03 -2.154977460061260341e+00 nan
2.264266426642664101e+03 -2.155047424208015538e+00 nan
2.264336433643364217e+03 -2.155117388674346213e+00 nan
2.264406440644064332e+03 -2.155187353460263022e+00 nan
2.264476447644764448e+03 -2.155257318565778402e+00 nan
2.264546454645464564e+03 -2.155327283990904341e+00 nan
2.264616461646164680e+03 -2.155397249735651943e+00 nan
2.264686468646864796e+03 -2.155467215800032310e+00 nan
2.264756475647564912e+03 -2.155537182184056544e+00 nan
2.264826482648265028e+03 -2.155607148887736635e+00 nan
2.264896489648964689e+03 -2.155677115911082797e+00 nan
2.264966496649664805e+03 -2.155747083254108798e+00 nan
2.265036503650364921e+03 -2.155817050916825295e+00 nan
2.265106510651065037e+03 -2.155887018899245167e+00 nan
2.265176517651765153e+03 -2.155956987201378183e+00 nan
2.265246524652465268e+03 -2.156026955823235447e+00 nan
2.265316531653165384e+03 -2.156096924764828948e+00 nan
2.265386538653865500e+03 -2.156166894026171121e+00 nan
2.265456545654565616e+03 -2.156236863607271292e+00 nan
2.265526552655265732e+03 -2.156306833508143228e+00 nan
2.265596559655965393e+03 -2.156376803728798919e+00 nan
2.265666566656665509e+03 -2.156446774269249023e+00 nan
2.265736573657365625e+03 -2.156516745129504642e+00 nan
2.265806580658065741e+03 -2.156586716309575991e+00 nan
2.265876587658765857e+03 -2.156656687809475947e+00 nan
2.265946594659465973e+03 -2.156726659629217835e+00 nan
2.266016601660166089e+03 -2.156796631768810535e+00 nan
2.266086608660866204e+03 -2.156866604228267814e+00 nan
2.266156615661566320e+03 -2.156936577007598999e+00 nan
2.266226622662266436e+03 -2.157006550106817855e+00 nan
2.266296629662966097e+03 -2.157076523525932821e+00 nan
2.266366636663666213e+03 -2.157146497264958551e+00 nan
2.266436643664366329e+03 -2.157216471323903040e+00 nan
2.266506650665066445e+03 -2.157286445702781386e+00 nan
2.266576657665766561e+03 -2.157356420401604247e+00 nan
2.266646664666466677e+03 -2.157426395420383169e+00 nan
2.266716671667166793e+03 -2.157496370759128812e+00 nan
2.266786678667866909e+03 -2.157566346417853165e+00 nan
2.266856685668567025e+03 -2.157636322396566886e+00 nan
2.266926692669267140e+03 -2.157706298695281522e+00 nan
2.266996699669966802e+03 -2.157776275314009506e+00 nan
2.267066706670666917e+03 -2.157846252252763719e+00 nan
2.267136713671367033e+03 -2.157916229511553929e+00 nan
2.267206720672067149e+03 -2.157986207090392572e+00 nan
2.267276727672767265e+03 -2.158056184989289861e+00 nan
2.267346734673467381e+03 -2.158126163208257342e+00 nan
2.267416741674167497e+03 -2.158196141747307895e+00 nan
2.267486748674867613e+03 -2.158266120606451288e+00 nan
2.267556755675567729e+03 -2.158336099785700846e+00 nan
2.267626762676267390e+03 -2.158406079285067669e+00 nan
2.267696769676967506e+03 -2.158476059104563749e+00 nan
2.267766776677667622e+03 -2.158546039244198855e+00 nan
2.267836783678367738e+03 -2.158616019703985422e+00 nan
2.267906790679067853e+03 -2.158686000483933665e+00 nan
2.267976797679767969e+03 -2.158755981584058681e+00 nan
2.268046804680468085e+03 -2.158825963004369353e+00 nan
2.268116811681168201e+03 -2.158895944744878115e+00 nan
2.268186818681868317e+03 -2.158965926805596514e+00 nan
2.268256825682568433e+03 -2.159035909186535207e+00 nan
2.268326832683268549e+03 -2.159105891887706630e+00 nan
2.268396839683968210e+03 -2.159175874909120108e+00 nan
2.268466846684668326e+03 -2.159245858250789407e+00 nan
2.268536853685368442e+03 -2.159315841912725631e+00 nan
2.268606860686068558e+03 -2.159385825894941213e+00 nan
2.268676867686768674e+03 -2.159455810197447256e+00 nan
2.268746874687468789e+03 -2.159525794820254418e+00 nan
2.268816881688168905e+03 -2.159595779763374690e+00 nan
2.268886888688869021e+03 -2.159665765026818729e+00 nan
2.268956895689569137e+03 -2.159735750610598082e+00 nan
2.269026902690268798e+03 -2.159805736514724739e+00 nan
2.269096909690968914e+03 -2.159875722739212911e+00 nan
2.269166916691669030e+03 -2.159945709284071036e+00 nan
2.269236923692369146e+03 -2.160015696149312436e+00 nan
2.269306930693069262e+03 -2.160085683334946882e+00 nan
2.269376937693769378e+03 -2.160155670840985476e+00 nan
2.269446944694469494e+03 -2.160225658667441540e+00 nan
2.269516951695169610e+03 -2.160295646814325288e+00 nan
2.269586958695869725e+03 -2.160365635281649599e+00 nan
2.269656965696569841e+03 -2.160435624069425131e+00 nan
2.269726972697269503e+03 -2.160505613177664763e+00 nan
2.269796979697969618e+03 -2.160575602606378709e+00 nan
2.269866986698669734e+03 -2.160645592355578071e+00 nan
2.269936993699369850e+03 -2.160715582425273951e+00 nan
2.270007000700069966e+03 -2.160785572815480116e+00 nan
2.270077007700770082e+03 -2.160855563526206780e+00 nan
2.270147014701470198e+03 -2.160925554557466377e+00 nan
2.270217021702170314e+03 -2.160995545909269566e+00 nan
2.270287028702870430e+03 -2.161065537581628337e+00 nan
2.270357035703570546e+03 -2.161135529574553349e+00 nan
2.270427042704270207e+03 -2.161205521888056147e+00 nan
2.270497049704970323e+03 -2.161275514522148278e+00 nan
2.270567056705670439e+03 -2.161345507476842176e+00 nan
2.270637063706370554e+03 -2.161415500752150720e+00 nan
2.270707070707070670e+03 -2.161485494348083236e+00 nan
2.270777077707770786e+03 -2.161555488264652158e+00 nan
2.270847084708470902e+03 -2.161625482501867257e+00 nan
2.270917091709171018e+03 -2.161695477059741854e+00 nan
2.270987098709871134e+03 -2.161765471938287053e+00 nan
2.271057105710571250e+03 -2.161835467137514843e+00 nan
2.271127112711270911e+03 -2.161905462657435439e+00 nan
2.271197119711971027e+03 -2.161975458498063052e+00 nan
2.271267126712671143e+03 -2.162045454659407007e+00 nan
2.271337133713371259e+03 -2.162115451141479738e+00 nan
2.271407140714071375e+03 -2.162185447944290129e+00 nan
2.271477147714771490e+03 -2.162255445067853721e+00 nan
2.271547154715471606e+03 -2.162325442512179396e+00 nan
2.271617161716171722e+03 -2.162395440277279590e+00 nan
2.271687168716871838e+03 -2.162465438363166736e+00 nan
2.271757175717571954e+03 -2.162535436769851493e+00 nan
2.271827182718271615e+03 -2.162605435497345852e+00 nan
2.271897189718971731e+03 -2.162675434545659581e+00 nan
2.271967196719671847e+03 -2.162745433914805115e+00 nan
2.272037203720371963e+03 -2.162815433604795778e+00 nan
2.272107210721072079e+03 -2.162885433615640896e+00 nan
2.272177217721772195e+03 -2.162955433947353789e+00 nan
2.272247224722472311e+03 -2.163025434599944674e+00 nan
2.272317231723172426e+03 -2.163095435573426428e+00 nan
2.272387238723872542e+03 -2.163165436867808822e+00 nan
2.272457245724572658e+03 -2.163235438483103401e+00 nan
2.272527252725272319e+03 -2.163305440419322156e+00 nan
2.272597259725972435e+03 -2.163375442676477522e+00 nan
2.272667266726672551e+03 -2.163445445254581934e+00 nan
2.272737273727372667e+03 -2.163515448153644716e+00 nan
2.272807280728072783e+03 -2.163585451373678303e+00 nan
2.272877287728772899e+03 -2.163655454914694687e+00 nan
2.272947294729473015e+03 -2.163725458776704080e+00 nan
2.273017301730173131e+03 -2.163795462959718030e+00 nan
2.273087308730873247e+03 -2.163865467463749415e+00 nan
2.273157315731573362e+03 -2.163935472288810224e+00 nan
2.273227322732273024e+03 -2.164005477434910674e+00 nan
2.273297329732973139e+03 -2.164075482902062753e+00 nan
2.273367336733673255e+03 -2.164145488690278007e+00 nan
2.273437343734373371e+03 -2.164215494799567097e+00 nan
2.273507350735073487e+03 -2.164285501229943343e+00 nan
2.273577357735773603e+03 -2.164355507981415627e+00 nan
2.273647364736473719e+03 -2.164425515053998161e+00 nan
2.273717371737173835e+03 -2.164495522447701603e+00 nan
2.273787378737873951e+03 -2.164565530162538387e+00 nan
2.273857385738574067e+03 -2.164635538198518727e+00 nan
2.273927392739273728e+03 -2.164705546555653282e+00 nan
2.273997399739973844e+03 -2.164775555233954485e+00 nan
2.274067406740673960e+03 -2.164845564233435660e+00 nan
2.274137413741374075e+03 -2.164915573554105688e+00 nan
2.274207420742074191e+03 -2.164985583195978336e+00 nan
2.274277427742774307e+03 -2.165055593159065150e+00 nan
2.274347434743474423e+03 -2.165125603443375457e+00 nan
2.274417441744174539e+03 -2.165195614048922135e+00 nan
2.274487448744874655e+03 -2.165265624975716729e+00 nan
2.274557455745574771e+03 -2.165335636223770788e+00 nan
2.274627462746274432e+03 -2.165405647793093635e+00 nan
2.274697469746974548e+03 -2.165475659683700815e+00 nan
2.274767476747674664e+03 -2.165545671895602542e+00 nan
2.274837483748374780e+03 -2.165615684428809473e+00 nan
2.274907490749074896e+03 -2.165685697283334044e+00 nan
2.274977497749775011e+03 -2.165755710459186467e+00 nan
2.275047504750475127e+03 -2.165825723956377846e+00 nan
2.275117511751175243e+03 -2.165895737774922392e+00 nan
2.275187518751875359e+03 -2.165965751914829873e+00 nan
2.275257525752575020e+03 -2.166035766376112726e+00 nan
2.275327532753275136e+03 -2.166105781158782051e+00 nan
2.275397539753975252e+03 -2.166175796262849840e+00 nan
2.275467546754675368e+03 -2.166245811688325418e+00 nan
2.275537553755375484e+03 -2.166315827435223440e+00 nan
2.275607560756075600e+03 -2.166385843503552344e+00 nan
2.275677567756775716e+03 -2.166455859893326341e+00 nan
2.275747574757475832e+03 -2.166525876604556089e+00 nan
2.275817581758175947e+03 -2.166595893637254022e+00 nan
2.275887588758876063e+03 -2.166665910991430355e+00 nan
2.275957595759576179e+03 -2.166735928667097077e+00 nan
2.276027602760275840e+03 -2.166805946664263072e+00 nan
2.276097609760975956e+03 -2.166875964982945213e+00 nan
2.276167616761676072e+03 -2.166945983623151051e+00 nan
2.276237623762376188e+03 -2.167016002584894796e+00 nan
2.276307630763076304e+03 -2.167086021868186219e+00 nan
2.276377637763776420e+03 -2.167156041473037309e+00 nan
2.276447644764476536e+03 -2.167226061399460502e+00 nan
2.276517651765176652e+03 -2.167296081647464234e+00 nan
2.276587658765876768e+03 -2.167366102217064494e+00 nan
2.276657665766576429e+03 -2.167436123108266610e+00 nan
2.276727672767276545e+03 -2.167506144321090567e+00 nan
2.276797679767976661e+03 -2.167576165855541692e+00 nan
2.276867686768676776e+03 -2.167646187711634198e+00 nan
2.276937693769376892e+03 -2.167716209889378742e+00 nan
2.277007700770077008e+03 -2.167786232388785983e+00 nan
2.277077707770777124e+03 -2.167856255209867467e+00 nan
2.277147714771477240e+03 -2.167926278352636960e+00 nan
2.277217721772177356e+03 -2.167996301817104676e+00 nan
2.277287728772877472e+03 -2.168066325603283051e+00 nan
2.277357735773577133e+03 -2.168136349711182298e+00 nan
2.277427742774277249e+03 -2.168206374140814852e+00 nan
2.277497749774977365e+03 -2.168276398892190926e+00 nan
2.277567756775677481e+03 -2.168346423965323400e+00 nan
2.277637763776377597e+03 -2.168416449360222487e+00 nan
2.277707770777077712e+03 -2.168486475076901510e+00 nan
2.277777777777777828e+03 -2.168556501115372015e+00 nan
2.277847784778477944e+03 -2.168626527475644661e+00 nan
2.277917791779178060e+03 -2.168696554157730993e+00 nan
2.277987798779878176e+03 -2.168766581161643003e+00 nan
2.278057805780577837e+03 -2.168836608487389572e+00 nan
2.278127812781277953e+03 -2.168906636134986687e+00 nan
2.278197819781978069e+03 -2.168976664104443675e+00 nan
2.278267826782678185e+03 -2.169046692395772080e+00 nan
2.278337833783378301e+03 -2.169116721008984783e+00 nan
2.278407840784078417e+03 -2.169186749944091108e+00 nan
2.278477847784778533e+03 -2.169256779201104379e+00 nan
2.278547854785478648e+03 -2.169326808780034366e+00 nan
2.278617861786178764e+03 -2.169396838680894390e+00 nan
2.278687868786878880e+03 -2.169466868903694223e+00 nan
2.278757875787578541e+03 -2.169536899448447187e+00 nan
2.278827882788278657e+03 -2.169606930315164828e+00 nan
2.278897889788978773e+03 -2.169676961503858248e+00 nan
2.278967896789678889e+03 -2.169746993014539438e+00 nan
2.279037903790379005e+03 -2.169817024847217279e+00 nan
2.279107910791079121e+03 -2.169887057001905983e+00 nan
2.279177917791779237e+03 -2.169957089478617540e+00 nan
2.279247924792479353e+03 -2.170027122277361276e+00 nan
2.279317931793179469e+03 -2.170097155398150957e+00 nan
2.279387938793879584e+03 -2.170167188840997241e+00 nan
2.279457945794579246e+03 -2.170237222605911231e+00 nan
2.279527952795279361e+03 -2.170307256692905362e+00 nan
2.279597959795979477e+03 -2.170377291101990735e+00 nan
2.279667966796679593e+03 -2.170447325833176677e+00 nan
2.279737973797379709e+03 -2.170517360886478286e+00 nan
2.279807980798079825e+03 -2.170587396261906665e+00 nan
2.279877987798779941e+03 -2.170657431959472472e+00 nan
2.279947994799480057e+03 -2.170727467979186809e+00 nan
2.280018001800180173e+03 -2.170797504321062554e+00 nan
2.280088008800880289e+03 -2.170867540985109034e+00 nan
2.280158015801579950e+03 -2.170937577971338683e+00 nan
2.280228022802280066e+03 -2.171007615279763492e+00 nan
2.280298029802980182e+03 -2.171077652910396338e+00 nan
2.280368036803680297e+03 -2.171147690863248325e+00 nan
2.280438043804380413e+03 -2.171217729138329222e+00 nan
2.280508050805080529e+03 -2.171287767735651908e+00 nan
2.280578057805780645e+03 -2.171357806655227041e+00 nan
2.280648064806480761e+03 -2.171427845897067499e+00 nan
2.280718071807180877e+03 -2.171497885461182609e+00 nan
2.280788078807880993e+03 -2.171567925347586137e+00 nan
2.280858085808580654e+03 -2.171637965556289629e+00 nan
2.280928092809280770e+03 -2.171708006087304632e+00 nan
2.280998099809980886e+03 -2.171778046940641360e+00 nan
2.281068106810681002e+03 -2.171848088116311359e+00 nan
2.281138113811381118e+03 -2.171918129614326620e+00 nan
2.281208120812081233e+03 -2.171988171434700021e+00 nan
2.281278127812781349e+03 -2.172058213577441332e+00 nan
2.281348134813481465e+03 -2.172128256042562988e+00 nan
2.281418141814181581e+03 -2.172198298830077867e+00 nan
2.281488148814881697e+03 -2.172268341939995739e+00 nan
2.281558155815581358e+03 -2.172338385372326375e+00 nan
2.281628162816281474e+03 -2.172408429127085761e+00 nan
2.281698169816981590e+03 -2.172478473204281446e+00 nan
2.281768176817681706e+03 -2.172548517603926754e+00 nan
2.281838183818381822e+03 -2.172618562326035008e+00 nan
2.281908190819081938e+03 -2.172688607370615532e+00 nan
2.281978197819782054e+03 -2.172758652737680762e+00 nan
2.282048204820482169e+03 -2.172828698427241356e+00 nan
2.282118211821182285e+03 -2.172898744439307972e+00 nan
2.282188218821882401e+03 -2.172968790773893932e+00 nan
2.282258225822582062e+03 -2.173038837431009895e+00 nan
2.282328232823282178e+03 -2.173108884410670516e+00 nan
2.282398239823982294e+03 -2.173178931712884232e+00 nan
2.282468246824682410e+03 -2.173248979337663478e+00 nan
2.282538253825382526e+03 -2.173319027285018912e+00 nan
2.282608260826082642e+03 -2.173389075554961636e+00 nan
2.282678267826782758e+03 -2.173459124147505417e+00 nan
2.282748274827482874e+03 -2.173529173062659581e+00 nan
2.282818281828182990e+03 -2.173599222300437450e+00 nan
2.282888288828882651e+03 -2.173669271860850571e+00 nan
2.282958295829582767e+03 -2.173739321743910047e+00 nan
2.283028302830282882e+03 -2.173809371949627867e+00 nan
2.283098309830982998e+03 -2.173879422478013357e+00 nan
2.283168316831683114e+03 -2.173949473329079840e+00 nan
2.283238323832383230e+03 -2.174019524502839307e+00 nan
2.283308330833083346e+03 -2.174089575999302859e+00 nan
2.283378337833783462e+03 -2.174159627818482043e+00 nan
2.283448344834483578e+03 -2.174229679960389294e+00 nan
2.283518351835183694e+03 -2.174299732425034826e+00 nan
2.283588358835883810e+03 -2.174369785212431072e+00 nan
2.283658365836583471e+03 -2.174439838322588692e+00 nan
2.283728372837283587e+03 -2.174509891755518343e+00 nan
2.283798379837983703e+03 -2.174579945511233792e+00 nan
2.283868386838683818e+03 -2.174649999589747473e+00 nan
2.283938393839383934e+03 -2.174720053991068713e+00 nan
2.284008400840084050e+03 -2.174790108715209502e+00 nan
2.284078407840784166e+03 -2.174860163762181831e+00 nan
2.284148414841484282e+03 -2.174930219131995912e+00 nan
2.284218421842184398e+03 -2.175000274824664181e+00 nan
2.284288428842884059e+03 -2.175070330840199073e+00 nan
2.284358435843584175e+03 -2.175140387178612578e+00 nan
2.284428442844284291e+03 -2.175210443839915353e+00 nan
2.284498449844984407e+03 -2.175280500824118501e+00 nan
2.284568456845684523e+03 -2.175350558131234013e+00 nan
2.284638463846384639e+03 -2.175420615761272991e+00 nan
2.284708470847084754e+03 -2.175490673714247425e+00 nan
2.284778477847784870e+03 -2.175560731990168417e+00 nan
2.284848484848484986e+03 -2.175630790589047514e+00 nan
2.284918491849185102e+03 -2.175700849510898482e+00 nan
2.284988498849884763e+03 -2.175770908755731092e+00 nan
2.285058505850584879e+03 -2.175840968323556890e+00 nan
2.285128512851284995e+03 -2.175911028214386089e+00 nan
2.285198519851985111e+03 -2.175981088428232013e+00 nan
2.285268526852685227e+03 -2.176051148965107096e+00 nan
2.285338533853385343e+03 -2.176121209825021108e+00 nan
2.285408540854085459e+03 -2.176191271007986927e+00 nan
2.285478547854785575e+03 -2.176261332514015212e+00 nan
2.285548554855485690e+03 -2.176331394343119285e+00 nan
2.285618561856185806e+03 -2.176401456495308029e+00 nan
2.285688568856885468e+03 -2.176471518970592989e+00 nan
2.285758575857585583e+03 -2.176541581768987044e+00 nan
2.285828582858285699e+03 -2.176611644890502184e+00 nan
2.285898589858985815e+03 -2.176681708335150400e+00 nan
2.285968596859685931e+03 -2.176751772102942351e+00 nan
2.286038603860386047e+03 -2.176821836193890025e+00 nan
2.286108610861086163e+03 -2.176891900608004082e+00 nan
2.286178617861786279e+03 -2.176961965345295624e+00 nan
2.286248624862486395e+03 -2.177032030405777530e+00 nan
2.286318631863186511e+03 -2.177102095789461345e+00 nan
2.286388638863886172e+03 -2.177172161496358171e+00 nan
2.286458645864586288e+03 -2.177242227526480445e+00 nan
2.286528652865286404e+03 -2.177312293879839267e+00 nan
2.286598659865986519e+03 -2.177382360556446184e+00 nan
2.286668666866686635e+03 -2.177452427556310965e+00 nan
2.286738673867386751e+03 -2.177522494879449155e+00 nan
2.286808680868086867e+03 -2.177592562525866970e+00 nan
2.286878687868786983e+03 -2.177662630495579954e+00 nan
2.286948694869487099e+03 -2.177732698788600540e+00 nan
2.287018701870187215e+03 -2.177802767404938056e+00 nan
2.287088708870886876e+03 -2.177872836344604934e+00 nan
2.287158715871586992e+03 -2.177942905607610058e+00 nan
2.287228722872287108e+03 -2.178012975193967637e+00 nan
2.287298729872987224e+03 -2.178083045103690552e+00 nan
2.287368736873687340e+03 -2.178153115336788126e+00 nan
2.287438743874387455e+03 -2.178223185893272795e+00 nan
2.287508750875087571e+03 -2.178293256773156106e+00 nan
2.287578757875787687e+03 -2.178363327976449604e+00 nan
2.287648764876487803e+03 -2.178433399503164836e+00 nan
2.287718771877187919e+03 -2.178503471353311127e+00 nan
2.287788778877887580e+03 -2.178573543526903133e+00 nan
2.287858785878587696e+03 -2.178643616023951068e+00 nan
2.287928792879287812e+03 -2.178713688844468255e+00 nan
2.287998799879987928e+03 -2.178783761988464907e+00 nan
2.288068806880688044e+03 -2.178853835455952570e+00 nan
2.288138813881388160e+03 -2.178923909246943236e+00 nan
2.288208820882088276e+03 -2.178993983361446674e+00 nan
2.288278827882788391e+03 -2.179064057799475318e+00 nan
2.288348834883488507e+03 -2.179134132561043380e+00 nan
2.288418841884188623e+03 -2.179204207646158853e+00 nan
2.288488848884888284e+03 -2.179274283054836392e+00 nan
2.288558855885588400e+03 -2.179344358787085767e+00 nan
2.288628862886288516e+03 -2.179414434842918080e+00 nan
2.288698869886988632e+03 -2.179484511222345766e+00 nan
2.288768876887688748e+03 -2.179554587925381259e+00 nan
2.288838883888388864e+03 -2.179624664952033442e+00 nan
2.288908890889088980e+03 -2.179694742302316079e+00 nan
2.288978897889789096e+03 -2.179764819976240720e+00 nan
2.289048904890489212e+03 -2.179834897973819352e+00 nan
2.289118911891189327e+03 -2.179904976295063079e+00 nan
2.289188918891888989e+03 -2.179975054939980783e+00 nan
2.289258925892589104e+03 -2.180045133908587118e+00 nan
2.289328932893289220e+03 -2.180115213200894075e+00 nan
2.289398939893989336e+03 -2.180185292816911424e+00 nan
2.289468946894689452e+03 -2.180255372756652044e+00 nan
2.289538953895389568e+03 -2.180325453020127036e+00 nan
2.289608960896089684e+03 -2.180395533607347947e+00 nan
2.289678967896789800e+03 -2.180465614518326323e+00 nan
2.289748974897489916e+03 -2.180535695753073266e+00 nan
2.289818981898190032e+03 -2.180605777311600768e+00 nan
2.289888988898889693e+03 -2.180675859193917709e+00 nan
2.289958995899589809e+03 -2.180745941400041410e+00 nan
2.290029002900289925e+03 -2.180816023929981196e+00 nan
2.290099009900990040e+03 -2.180886106783746836e+00 nan
2.290169016901690156e+03 -2.180956189961352099e+00 nan
2.290239023902390272e+03 -2.181026273462804976e+00 nan
2.290309030903090388e+03 -2.181096357288120569e+00 nan
2.290379037903790504e+03 -2.181166441437309977e+00 nan
2.290449044904490620e+03 -2.181236525910383417e+00 nan
2.290519051905190281e+03 -2.181306610707354210e+00 nan
2.290589058905890397e+03 -2.181376695828233903e+00 nan
2.290659065906590513e+03 -2.181446781273032265e+00 nan
2.290729072907290629e+03 -2.181516867041760843e+00 nan
2.290799079907990745e+03 -2.181586953134433404e+00 nan
2.290869086908690861e+03 -2.181657039551058386e+00 nan
2.290939093909390976e+03 -2.181727126291650887e+00 nan
2.291009100910091092e+03 -2.181797213356221121e+00 nan
2.291079107910791208e+03 -2.181867300744780191e+00 nan
2.291149114911491324e+03 -2.181937388457340532e+00 nan
2.291219121912191440e+03 -2.182007476493913245e+00 nan
2.291289128912891101e+03 -2.182077564854507212e+00 nan
2.291359135913591217e+03 -2.182147653539138865e+00 nan
2.291429142914291333e+03 -2.182217742547816641e+00 nan
2.291499149914991449e+03 -2.182287831880554307e+00 nan
2.291569156915691565e+03 -2.182357921537362078e+00 nan
2.291639163916391681e+03 -2.182428011518251498e+00 nan
2.291709170917091797e+03 -2.182498101823234560e+00 8.032980059095027769e+00
2.291779177917791912e+03 -2.182568192452321476e+00 7.959897291239165895e+00
2.291849184918492028e+03 -2.182638283405526014e+00 7.886814523383311126e+00
2.291919191919191690e+03 -2.182708374682855279e+00 7.813731755527914657e+00
2.291989198919891805e+03 -2.182778466284328811e+00 7.740648987672052783e+00
2.292059205920591921e+03 -2.182848558209951939e+00 7.667566219816190909e+00
2.292129212921292037e+03 -2.182918650459738874e+00 7.594483451960329035e+00
2.292199219921992153e+03 -2.182988743033699830e+00 7.521400684104463608e+00
2.292269226922692269e+03 -2.183058835931845909e+00 7.448317916248601733e+00
2.292339233923392385e+03 -2.183128929154189546e+00 7.375235148392739859e+00
2.292409240924092501e+03 -2.183199022700744063e+00 7.302152380536877985e+00
2.292479247924792617e+03 -2.183269116571517898e+00 7.229069612681016110e+00
2.292549254925492733e+03 -2.183339210766526151e+00 7.155986844825154236e+00
2.292619261926192394e+03 -2.183409305285777702e+00 7.082904076969764873e+00
2.292689268926892510e+03 -2.183479400129285430e+00 7.009821309113902998e+00
2.292759275927592626e+03 -2.183549495297058218e+00 6.936738541258037571e+00
2.292829282928292741e+03 -2.183619590789111609e+00 6.863655773402179250e+00
2.292899289928992857e+03 -2.183689686605454483e+00 6.790573005546313823e+00
2.292969296929692973e+03 -2.183759782746098832e+00 6.717490237690448396e+00
2.293039303930393089e+03 -2.183829879211058866e+00 6.644407469834590074e+00
2.293109310931093205e+03 -2.183899976000342580e+00 6.571324701978731753e+00
2.293179317931793321e+03 -2.183970073113964183e+00 6.498241934122859220e+00
2.293249324932493437e+03 -2.184040170551934334e+00 6.425159166267000899e+00
2.293319331933193098e+03 -2.184110268314261027e+00 6.352076398411611535e+00
2.293389338933893214e+03 -2.184180366400962914e+00 6.278993630555753214e+00
2.293459345934593330e+03 -2.184250464812046211e+00 6.205910862699887787e+00
2.293529352935293446e+03 -2.184320563547525129e+00 6.132828094844022360e+00
2.293599359935993562e+03 -2.184390662607410327e+00 6.059745326988156933e+00
2.293669366936693677e+03 -2.184460761991713795e+00 5.986662559132291506e+00
2.293739373937393793e+03 -2.184530861700447080e+00 5.913579791276433184e+00
2.293809380938093909e+03 -2.184600961733619950e+00 5.840497023420574862e+00
2.293879387938794025e+03 -2.184671062091247062e+00 5.767414255564709435e+00
2.293949394939494141e+03 -2.184741162773335965e+00 5.694331487708844008e+00
2.294019401940193802e+03 -2.184811263779902202e+00 5.621248719853461751e+00
2.294089408940893918e+03 -2.184881365110956430e+00 5.548165951997589218e+00
2.294159415941594034e+03 -2.184951466766509753e+00 5.475083184141730896e+00
2.294229422942294150e+03 -2.185021568746574161e+00 5.402000416285865469e+00
2.294299429942994266e+03 -2.185091671051159423e+00 5.328917648430007148e+00
2.294369436943694382e+03 -2.185161773680277975e+00 5.255834880574148826e+00
2.294439443944394498e+03 -2.185231876633943582e+00 5.182752112718276294e+00
2.294509450945094613e+03 -2.185301979912165127e+00 5.109669344862417972e+00
2.294579457945794729e+03 -2.185372083514956820e+00 5.036586577006559651e+00
2.294649464946494845e+03 -2.185442187442328432e+00 4.963503809150694224e+00
2.294719471947194506e+03 -2.185512291694291509e+00 4.890421041295304860e+00
2.294789478947894622e+03 -2.185582396270857597e+00 4.817338273439439433e+00
2.294859485948594738e+03 -2.185652501172039130e+00 4.789419588164939512e+00
2.294929492949294854e+03 -2.185722606397846324e+00 4.765600705916028801e+00
2.294999499949994970e+03 -2.185792711948292055e+00 4.741781823667110984e+00
2.295069506950695086e+03 -2.185862817823388760e+00 4.717962941418200273e+00
2.295139513951395202e+03 -2.185932924023145763e+00 4.694144059169289562e+00
2.295209520952095318e+03 -2.186003030547577275e+00 4.670325176920371746e+00
2.295279527952795434e+03 -2.186073137396692623e+00 4.646506294671453929e+00
2.295349534953495549e+03 -2.186143244570503352e+00 4.622687412422536113e+00
2.295419541954195211e+03 -2.186213352069021010e+00 4.598868530173781721e+00
2.295489548954895326e+03 -2.186283459892258918e+00 4.575049647924871010e+00
2.295559555955595442e+03 -2.186353568040228623e+00 4.551230765675953194e+00
2.295629562956295558e+03 -2.186423676512941228e+00 4.527411883427035377e+00
2.295699569956995674e+03 -2.186493785310407389e+00 4.503593001178124666e+00
2.295769576957695790e+03 -2.186563894432639987e+00 4.479774118929206850e+00
2.295839583958395906e+03 -2.186634003879648347e+00 4.455955236680296139e+00
2.295909590959096022e+03 -2.186704113651446679e+00 4.432136354431385428e+00
2.295979597959796138e+03 -2.186774223748044754e+00 4.408317472182467611e+00
2.296049604960496254e+03 -2.186844334169455006e+00 4.384498589933556900e+00
2.296119611961195915e+03 -2.186914444915689870e+00 4.360679707684795403e+00
2.296189618961896031e+03 -2.186984555986760892e+00 4.336860825435877587e+00
2.296259625962596147e+03 -2.187054667382677842e+00 4.313041943186966876e+00
2.296329632963296262e+03 -2.187124779103452710e+00 4.289223060938056165e+00
2.296399639963996378e+03 -2.187194891149097042e+00 4.265404178689131243e+00
2.296469646964696494e+03 -2.187265003519625051e+00 4.241585296440227637e+00
2.296539653965396610e+03 -2.187335116215045172e+00 4.217766414191309821e+00
2.296609660966096726e+03 -2.187405229235371174e+00 4.193947531942399110e+00
2.296679667966796842e+03 -2.187475342580614157e+00 4.170128649693481293e+00
2.296749674967496958e+03 -2.187545456250784781e+00 4.146309767444563477e+00
2.296819681968196619e+03 -2.187615570245894592e+00 4.122490885195801980e+00
2.296889688968896735e+03 -2.187685684565956024e+00 4.098672002946891268e+00
2.296959695969596851e+03 -2.187755799210980179e+00 4.074853120697973452e+00
2.297029702970296967e+03 -2.187825914180978160e+00 4.051034238449062741e+00
2.297099709970997083e+03 -2.187896029475963289e+00 4.027215356200152030e+00
2.297169716971697198e+03 -2.187966145095947113e+00 4.003396473951227108e+00
2.297239723972397314e+03 -2.188036261040939845e+00 3.979577591702316397e+00
2.297309730973097430e+03 -2.188106377310953032e+00 3.955758709453412791e+00
2.297379737973797546e+03 -2.188176493905997777e+00 3.931939827204494975e+00
2.297449744974497662e+03 -2.188246610826086513e+00 3.908120944955584264e+00
2.297519751975197323e+03 -2.188316728071232120e+00 3.884302062706815661e+00
2.297589758975897439e+03 -2.188386845641445255e+00 3.860483180457904950e+00
2.297659765976597555e+03 -2.188456963536737465e+00 3.836664298208987134e+00
2.297729772977297671e+03 -2.188527081757120740e+00 3.812845415960076423e+00
2.297799779977997787e+03 -2.188597200302605295e+00 3.789026533711158606e+00
2.297869786978697903e+03 -2.188667319173203119e+00 3.765207651462247895e+00
2.297939793979398019e+03 -2.188737438368927535e+00 3.741388769213330079e+00
2.298009800980098134e+03 -2.188807557889787869e+00 3.717569886964412262e+00
2.298079807980798250e+03 -2.188877677735796112e+00 3.693751004715501551e+00
2.298149814981497912e+03 -2.188947797906966475e+00 3.669932122466740054e+00
2.298219821982198027e+03 -2.189017918403307394e+00 3.646113240217829343e+00
2.298289828982898143e+03 -2.189088039224832638e+00 3.622294357968911527e+00
2.298359835983598259e+03 -2.189158160371551531e+00 3.598475475720000816e+00
2.298429842984298375e+03 -2.189228281843476509e+00 3.574656593471082999e+00
2.298499849984998491e+03 -2.189298403640621782e+00 3.550837711222172288e+00
2.298569856985698607e+03 -2.189368525762995343e+00 3.527018828973261577e+00
2.298639863986398723e+03 -2.189438648210611404e+00 3.503199946724343761e+00
2.298709870987098839e+03 -2.189508770983480179e+00 3.479381064475433050e+00
2.298779877987798955e+03 -2.189578894081614102e+00 3.455562182226515233e+00
2.298849884988499070e+03 -2.189649017505023831e+00 3.431743299977604522e+00
2.298919891989198732e+03 -2.189719141253720025e+00 3.407924417728843025e+00
2.298989898989898848e+03 -2.189789265327716006e+00 3.384105535479932314e+00
2.299059905990598963e+03 -2.189859389727022876e+00 3.360286653231014498e+00
2.299129912991299079e+03 -2.189929514451654402e+00 3.336467770982103787e+00
2.299199919991999195e+03 -2.189999639501619022e+00 3.312648888733185970e+00
2.299269926992699311e+03 -2.190069764876929170e+00 3.288830006484268154e+00
2.299339933993399427e+03 -2.190139890577597281e+00 3.265011124235357443e+00
2.299409940994099543e+03 -2.190210016603634458e+00 3.241192241986439626e+00
2.299479947994799659e+03 -2.190280142955050913e+00 3.202523229488249967e+00
2.299549954995499320e+03 -2.190350269631859970e+00 3.115621449076698468e+00
2.299619961996199436e+03 -2.190420396634073175e+00 3.028719668664578535e+00
2.299689968996899552e+03 -2.190490523961702962e+00 2.941817888252465707e+00
2.299759975997599668e+03 -2.190560651614760435e+00 2.854916107840345774e+00
2.299829982998299784e+03 -2.190630779593255806e+00 2.768014327428225840e+00
2.299899989998999899e+03 -2.190700907897199734e+00 2.681112547016113012e+00
2.299969996999700015e+03 -2.190771036526607318e+00 2.594210766604000185e+00
2.300040004000400131e+03 -2.190841165481486996e+00 2.507308986191880251e+00
2.300110011001100247e+03 -2.190911294761851646e+00 2.420407205779760318e+00
2.300180018001800363e+03 -2.190981424367715036e+00 2.333505425367647490e+00
2.300250025002500024e+03 -2.191051554299086490e+00 2.246603644956095991e+00
2.300320032003200140e+03 -2.191121684555977556e+00 2.159701864543983163e+00
2.300390039003900256e+03 -2.191191815138399779e+00 2.072800084131863230e+00
2.300460046004600372e+03 -2.191261946046363374e+00 1.985898303719750402e+00
2.300530053005300488e+03 -2.191332077279884771e+00 1.898996523307630468e+00
2.300600060006000604e+03 -2.191402208838970633e+00 1.812094742895517641e+00
2.300670067006700720e+03 -2.191472340723635615e+00 1.725192962483390602e+00
2.300740074007400835e+03 -2.191542472933889929e+00 1.638291182071284879e+00
2.300810081008100951e+03 -2.191612605469746011e+00 1.551389401659157841e+00
2.300880088008801067e+03 -2.191682738331214519e+00 1.464487621247045013e+00
2.300950095009500728e+03 -2.191752871518307000e+00 1.377585840835493514e+00
2.301020102010200844e+03 -2.191823005031034555e+00 1.290684060423380686e+00
2.301090109010900960e+03 -2.191893138869410063e+00 1.203782280011260752e+00
2.301160116011601076e+03 -2.191963273033445958e+00 1.116880499599147925e+00
2.301230123012301192e+03 -2.192033407523152899e+00 1.029978719187027991e+00
2.301300130013001308e+03 -2.192103542338542876e+00 9.430769387749151633e-01
2.301370137013701424e+03 -2.192173677479625660e+00 8.561751583628023354e-01
2.301440144014401540e+03 -2.192243812946414128e+00 7.692733779506824021e-01
2.301510151015101656e+03 -2.192313948738919382e+00 6.823715975385624688e-01
2.301580158015801771e+03 -2.192384084857154303e+00 5.954698171264425355e-01
2.301650165016501433e+03 -2.192454221301129991e+00 5.085680367148981418e-01
2.301720172017201548e+03 -2.192524358070857993e+00 4.216662563027782085e-01
2.301790179017901664e+03 -2.192594495166349411e+00 3.347644758906582751e-01
2.301860186018601780e+03 -2.192664632587616680e+00 2.478626954785454473e-01
2.301930193019301896e+03 -2.192734770334670014e+00 1.609609150664255139e-01
2.302000200020002012e+03 -2.192804908407522735e+00 7.405913465431268605e-02
2.302070207020702128e+03 -2.192875046806183725e+00 -1.284264575780724726e-02
2.302140214021402244e+03 -2.192945185530667640e+00 -9.974442616992007515e-02
2.302210221022102360e+03 -2.193015324580985581e+00 -1.866462065820400085e-01
2.302280228022802476e+03 -2.193085463957148651e+00 -2.731916090039234746e-01
2.302350235023502137e+03 -2.193155603659168840e+00 -3.371799320819093282e-01
2.302420242024202253e+03 -2.193225743687055918e+00 -4.011682551603072966e-01
2.302490249024902369e+03 -2.193295884040822319e+00 -4.651565782386981596e-01
2.302560256025602484e+03 -2.193366024720481811e+00 -5.291449013170890225e-01
2.302630263026302600e+03 -2.193436165726043274e+00 -5.931332243954869909e-01
2.302700270027002716e+03 -2.193506307057520921e+00 -6.571215474738849593e-01
2.302770277027702832e+03 -2.193576448714924965e+00 -7.211098705522829277e-01
2.302840284028402948e+03 -2.193646590698266508e+00 -7.850981936306737907e-01
2.302910291029103064e+03 -2.193716733007557984e+00 -8.490865167090717591e-01
2.302980298029803180e+03 -2.193786875642809164e+00 -9.130748397874626221e-01
2.303050305030502841e+03 -2.193857018604032483e+00 -9.770631628654413703e-01
2.303120312031202957e+03 -2.193927161891240374e+00 -1.041051485943846444e+00
2.303190319031903073e+03 -2.193997305504446604e+00 -1.105039809022237307e+00
2.303260326032603189e+03 -2.194067449443660056e+00 -1.169028132100628170e+00
2.303330333033303305e+03 -2.194137593708892719e+00 -1.233016455179033244e+00
2.303400340034003420e+03 -2.194207738300155253e+00 -1.297004778257424107e+00
2.303470347034703536e+03 -2.194277883217460090e+00 -1.360993101335814970e+00
2.303540354035403652e+03 -2.194348028460818778e+00 -1.424981424414212938e+00
2.303610361036103768e+03 -2.194418174030244195e+00 -1.488969747492610907e+00
2.303680368036803884e+03 -2.194488319925746111e+00 -1.552958070571008875e+00
2.303750375037503545e+03 -2.194558466147338294e+00 -1.616946393648980518e+00
2.303820382038203661e+03 -2.194628612695030956e+00 -1.680934716727378486e+00
2.303890389038903777e+03 -2.194698759568835200e+00 -1.746938566783192925e+00
2.303960396039603893e+03 -2.194768906768763017e+00 -1.816592005120249098e+00
2.304030403040304009e+03 -2.194839054294826397e+00 -1.886245443457291060e+00
2.304100410041004125e+03 -2.194909202147035998e+00 -1.955898881794340127e+00
2.304170417041704241e+03 -2.194979350325404255e+00 -2.025552320131389195e+00
2.304240424042404356e+03 -2.195049498829944046e+00 -2.095205758468445367e+00
2.304310431043104472e+03 -2.195119647660665585e+00 -2.164859196805487329e+00
2.304380438043804588e+03 -2.195189796817580863e+00 -2.234512635142536396e+00
2.304450445044504249e+03 -2.195259946300700094e+00 -2.304166073479137822e+00
2.304520452045204365e+03 -2.195330096110035267e+00 -2.373819511816186889e+00
2.304590459045904481e+03 -2.195400246245601039e+00 -2.443472950153235956e+00
2.304660466046604597e+03 -2.195470396707405403e+00 -2.513126388490292129e+00
2.304730473047304713e+03 -2.195540547495461681e+00 -2.582779826827341196e+00
2.304800480048004829e+03 -2.195610698609782307e+00 -2.652433265164390264e+00
2.304870487048704945e+03 -2.195680850050377497e+00 -2.722086703501439331e+00
2.304940494049405061e+03 -2.195751001817258352e+00 -2.791740141838488398e+00
2.305010501050105177e+03 -2.195821153910436863e+00 -2.861393580175537465e+00
2.305080508050805292e+03 -2.195891306329926351e+00 -2.931047018512593638e+00
2.305150515051504954e+03 -2.195961459075733480e+00 -3.000700456849187958e+00
2.305220522052205069e+03 -2.196031612147877787e+00 -3.070353895186237025e+00
2.305290529052905185e+03 -2.196101765546365048e+00 -3.140007333523278987e+00
2.305360536053605301e+03 -2.196171919271209472e+00 -3.209660771860335160e+00
2.305430543054305417e+03 -2.196242073322421273e+00 -3.279314210197384227e+00
2.305500550055005533e+03 -2.196312227700011999e+00 -3.348967648534433295e+00
2.305570557055705649e+03 -2.196382382403992750e+00 -3.418621086871475256e+00
2.305640564056405765e+03 -2.196452537434377295e+00 -3.488274525208531429e+00
2.305710571057105881e+03 -2.196522692791175402e+00 -3.557927963545587602e+00
2.305780578057805542e+03 -2.196592848474400839e+00 -3.627581401882174816e+00
2.305850585058505658e+03 -2.196663004484063375e+00 -3.697234840219230989e+00
2.305920592059205774e+03 -2.196733160820175002e+00 -3.766888278556272951e+00
2.305990599059905890e+03 -2.196803317482746376e+00 -3.836541716893329124e+00
2.306060606060606005e+03 -2.196873474471791265e+00 -3.906195155230378191e+00
2.306130613061306121e+03 -2.196943631787318107e+00 -3.975848593567427258e+00
2.306200620062006237e+03 -2.197013789429342445e+00 -4.045502031904476326e+00
2.306270627062706353e+03 -2.197083947397873605e+00 -4.115155470241525393e+00
2.306340634063406469e+03 -2.197154105692924464e+00 -4.184808908578574460e+00
2.306410641064106585e+03 -2.197224264314505682e+00 -4.254462346915630633e+00
2.306480648064806701e+03 -2.197294423262628804e+00 -4.324115785252679700e+00
2.306550655065506362e+03 -2.197364582537303157e+00 -4.393769223589274020e+00
2.306620662066206478e+03 -2.197434742138545172e+00 -4.463422661926326640e+00
2.306690669066906594e+03 -2.197504902066363730e+00 -4.533076100263372155e+00
2.306760676067606710e+03 -2.197575062320771266e+00 -4.602729538600424775e+00
2.306830683068306826e+03 -2.197645222901779327e+00 -4.649562162470619597e+00
2.306900690069006941e+03 -2.197715383809399903e+00 -4.689146369454608276e+00
2.306970697069707057e+03 -2.197785545043642319e+00 -4.728730576438582744e+00
2.307040704070407173e+03 -2.197855706604520787e+00 -4.768314783422571423e+00
2.307110711071107289e+03 -2.197925868492045520e+00 -4.807898990406556550e+00
2.307180718071806950e+03 -2.197996030706226733e+00 -4.847483197390278775e+00
2.307250725072507066e+03 -2.198066193247079969e+00 -4.887067404374260349e+00
2.307320732073207182e+03 -2.198136356114614998e+00 -4.926651611358238370e+00
2.307390739073907298e+03 -2.198206519308843365e+00 -4.966235818342227049e+00
2.307460746074607414e+03 -2.198276682829777062e+00 -5.005820025326201517e+00
2.307530753075307530e+03 -2.198346846677425415e+00 -5.045404232310190196e+00
2.307600760076007646e+03 -2.198417010851801301e+00 -5.084988439294164664e+00
2.307670767076707762e+03 -2.198487175352919376e+00 -5.124572646278153343e+00
2.307740774077407877e+03 -2.198557340180786746e+00 -5.164156853262134916e+00
2.307810781078107993e+03 -2.198627505335418064e+00 -5.203741060246123595e+00
2.307880788078807655e+03 -2.198697670816824878e+00 -5.243325267229842268e+00
2.307950795079507770e+03 -2.198767836625017846e+00 -5.282909474213830947e+00
2.308020802080207886e+03 -2.198838002760006738e+00 -5.322493681197812521e+00
2.308090809080908002e+03 -2.198908169221807096e+00 -5.362077888181794094e+00
2.308160816081608118e+03 -2.198978336010426471e+00 -5.401662095165779220e+00
2.308230823082308234e+03 -2.199048503125879073e+00 -5.441246302149757241e+00
2.308300830083008350e+03 -2.199118670568177336e+00 -5.480830509133742368e+00
2.308370837083708466e+03 -2.199188838337331475e+00 -5.520414716117731047e+00
2.308440844084408582e+03 -2.199259006433353481e+00 -5.559998923101705515e+00
2.308510851085108698e+03 -2.199329174856254010e+00 -5.599583130085690641e+00
2.308580858085808359e+03 -2.199399343606043278e+00 -5.639167337069412866e+00
2.308650865086508475e+03 -2.199469512682738159e+00 -5.678751544053397993e+00
2.308720872087208591e+03 -2.199539682086345760e+00 -5.718335751037376014e+00
2.308790879087908706e+03 -2.199609851816879846e+00 -5.757919958021361140e+00
2.308860886088608822e+03 -2.199680021874351077e+00 -5.797504165005342713e+00
2.308930893089308938e+03 -2.199750192258772330e+00 -5.837088371989324287e+00
2.309000900090009054e+03 -2.199820362970153376e+00 -5.876672578973312966e+00
2.309070907090709170e+03 -2.199890534008505316e+00 -5.916256785957287434e+00
2.309140914091409286e+03 -2.199960705373843250e+00 -5.955840992941276113e+00
2.309210921092109402e+03 -2.200030877066174728e+00 -5.995425199925250581e+00
2.309280928092809063e+03 -2.200101049085513960e+00 -6.035009406908983465e+00
2.309350935093509179e+03 -2.200171221431872493e+00 -6.074593613892965038e+00
2.309420942094209295e+03 -2.200241394105261872e+00 -6.114177820876946612e+00
2.309490949094909411e+03 -2.200311567105693200e+00 -6.153762027860928185e+00
2.309560956095609527e+03 -2.200381740433177136e+00 -6.193346234844909759e+00
2.309630963096309642e+03 -2.200451914087725669e+00 -6.232930441828894885e+00
2.309700970097009758e+03 -2.200522088069353011e+00 -6.251142492705966447e+00
2.309770977097709874e+03 -2.200592262378067598e+00 -6.232522244756104612e+00
2.309840984098409990e+03 -2.200662437013884087e+00 -6.213901996806232120e+00
2.309910991099110106e+03 -2.200732611976811803e+00 -6.195281748856366733e+00
2.309980998099809767e+03 -2.200802787266862737e+00 -6.176661500906615032e+00
2.310051005100509883e+03 -2.200872962884048434e+00 -6.158041252956749645e+00
2.310121012101209999e+03 -2.200943138828381773e+00 -6.139421005006880705e+00
2.310191019101910115e+03 -2.201013315099871193e+00 -6.120800757057011765e+00
2.310261026102610231e+03 -2.201083491698531791e+00 -6.102180509107139272e+00
2.310331033103310347e+03 -2.201153668624375115e+00 -6.083560261157273885e+00
2.310401040104010463e+03 -2.201223845877411822e+00 -6.064940013207412051e+00
2.310471047104710578e+03 -2.201294023457652571e+00 -6.046319765257539558e+00
2.310541054105410694e+03 -2.201364201365110684e+00 -6.027699517307674171e+00
2.310611061106110810e+03 -2.201434379599795044e+00 -6.009079269357798125e+00
2.310681068106810471e+03 -2.201504558161719416e+00 -5.990459021408053530e+00
2.310751075107510587e+03 -2.201574737050894903e+00 -5.971838773458181038e+00
2.310821082108210703e+03 -2.201644916267335716e+00 -5.953218525508319203e+00
2.310891089108910819e+03 -2.201715095811050293e+00 -5.958644447777441400e+00
2.310961096109610935e+03 -2.201785275682051068e+00 -5.968639385316684809e+00
2.311031103110311051e+03 -2.201855455880350476e+00 -5.978634322855931771e+00
2.311101110111011167e+03 -2.201925636405958286e+00 -5.988629260395182285e+00
2.311171117111711283e+03 -2.201995817258888266e+00 -5.998624197934425695e+00
2.311241124112411399e+03 -2.202065998439149297e+00 -6.008619135473679762e+00
2.311311131113111514e+03 -2.202136179946755146e+00 -6.018614073012930277e+00
2.311381138113811176e+03 -2.202206361781718691e+00 -6.028609010552109737e+00
2.311451145114511291e+03 -2.202276543944049703e+00 -6.038603948091360252e+00
2.311521152115211407e+03 -2.202346726433759727e+00 -6.048598885630607214e+00
2.311591159115911523e+03 -2.202416909250860755e+00 -6.058593823169850623e+00
2.311661166116611639e+03 -2.202487092395363000e+00 -6.068588760709104690e+00
2.311731173117311755e+03 -2.202557275867281117e+00 -6.078583698248348099e+00
2.311801180118011871e+03 -2.202627459666624876e+00 -6.088578635787598614e+00
2.311871187118711987e+03 -2.202697643793406268e+00 -6.098573573326852681e+00
2.311941194119412103e+03 -2.202767828247637283e+00 -6.108568510866092538e+00
2.312011201120112219e+03 -2.202838013029329911e+00 -6.118563448405343053e+00
2.312081208120811880e+03 -2.202908198138493034e+00 -6.128558385944529618e+00
2.312151215121511996e+03 -2.202978383575141752e+00 -6.138553323483773028e+00
2.312221222122212112e+03 -2.203048569339284057e+00 -6.148548261023023542e+00
2.312291229122912227e+03 -2.203118755430934605e+00 -6.158543198562277610e+00
2.312361236123612343e+03 -2.203188941850105831e+00 -6.168538136101517466e+00
2.312431243124312459e+03 -2.203259128596806615e+00 -6.178533073640767981e+00
2.312501250125012575e+03 -2.203329315671050281e+00 -6.188528011180011390e+00
2.312571257125712691e+03 -2.203399503072847487e+00 -6.198522948719261905e+00
2.312641264126412807e+03 -2.203469690802209779e+00 -6.208517886258512419e+00
2.312711271127112923e+03 -2.203539878859148704e+00 -6.218512823797759381e+00
2.312781278127812584e+03 -2.203610067243677140e+00 -6.228507761336945947e+00
2.312851285128512700e+03 -2.203680255955806633e+00 -6.238502698876192909e+00
2.312921292129212816e+03 -2.203750444995547841e+00 -6.248497636415436318e+00
2.312991299129912932e+03 -2.203820634362913200e+00 -6.258492573954686833e+00
2.313061306130613048e+03 -2.203890824057914699e+00 -6.268487511493937347e+00
2.313131313131313163e+03 -2.203961014080561664e+00 -6.278482449033184309e+00
2.313201320132013279e+03 -2.204031204430867863e+00 -6.288477386572431271e+00
2.313271327132713395e+03 -2.204101395108843509e+00 -6.298472324111674681e+00
2.313341334133413511e+03 -2.204171586114501036e+00 -6.308467261650925195e+00
2.313411341134113172e+03 -2.204241777447853323e+00 -6.318462199190104656e+00
2.313481348134813288e+03 -2.204311969108911029e+00 -6.328457136729355170e+00
2.313551355135513404e+03 -2.204382161097685255e+00 -6.338452074268609238e+00
2.313621362136213520e+03 -2.204452353414187549e+00 -6.348447011807859752e+00
2.313691369136913636e+03 -2.204522546058429011e+00 -6.358441949347099609e+00
2.313761376137613752e+03 -2.204592739030424298e+00 -6.368436886886350123e+00
2.313831383138313868e+03 -2.204662932330181402e+00 -6.378431824425597085e+00
2.313901390139013984e+03 -2.204733125957714979e+00 -6.388426761964847600e+00
2.313971397139714099e+03 -2.204803319913035242e+00 -6.398421699504098115e+00
2.314041404140414215e+03 -2.204873514196153739e+00 -6.408416637043337971e+00
2.314111411141114331e+03 -2.204943708807082459e+00 -6.418411574582588486e+00
2.314181418141813992e+03 -2.205013903745831172e+00 -6.428406512121767946e+00
2.314251425142514108e+03 -2.205084099012413201e+00 -6.438401449661022014e+00
2.314321432143214224e+03 -2.205154294606840537e+00 -6.448396387200265423e+00
2.314391439143914340e+03 -2.205224490529125614e+00 -6.458391324739515937e+00
2.314461446144614456e+03 -2.205294686779278646e+00 -6.468386262278766452e+00
2.314531453145314572e+03 -2.205364883357311623e+00 -6.478381199818013414e+00
2.314601460146014688e+03 -2.205435080263236092e+00 -6.488376137357256823e+00
2.314671467146714804e+03 -2.205505277497062711e+00 -6.498371074896510891e+00
2.314741474147414920e+03 -2.205575475058803026e+00 -6.508366012435754300e+00
2.314811481148114581e+03 -2.205645672948471248e+00 -6.518360949974940866e+00
2.314881488148814697e+03 -2.205715871166078035e+00 -6.528355887514184275e+00
2.314951495149514813e+03 -2.205786069711634934e+00 -6.538350825053434789e+00
2.315021502150214928e+03 -2.205856268585152602e+00 -6.548345762592681751e+00
2.315091509150915044e+03 -2.205926467786643030e+00 -6.558340700131928713e+00
2.315161516151615160e+03 -2.205996667316117321e+00 -6.568335637671179228e+00
2.315231523152315276e+03 -2.206066867173588797e+00 -6.578330575210422637e+00
2.315301530153015392e+03 -2.206137067359067672e+00 -6.588325512749676705e+00
2.315371537153715508e+03 -2.206207267872565048e+00 -6.598320450288923666e+00
2.315441544154415624e+03 -2.206277468714095580e+00 -6.608315387828174181e+00
2.315511551155115285e+03 -2.206347669883669482e+00 -6.618310325367353641e+00
2.315581558155815401e+03 -2.206417871381296969e+00 -6.628305262906604156e+00
2.315651565156515517e+03 -2.206488073206989586e+00 -6.638300200445847565e+00
2.315721572157215633e+03 -2.206558275360759325e+00 -6.648295137985101633e+00
2.315791579157915749e+03 -2.206628477842620839e+00 -6.658290075524352147e+00
2.315861586158615864e+03 -2.206698680652582123e+00 -6.668285013063592004e+00
2.315931593159315980e+03 -2.206768883790656499e+00 -6.678279950602842518e+00
2.316001600160016096e+03 -2.206839087256855958e+00 -6.688274888142085928e+00
2.316071607160716212e+03 -2.206909291051191602e+00 -6.698269825681336442e+00
2.316141614161416328e+03 -2.206979495173674088e+00 -6.708264763220590510e+00
2.316211621162115989e+03 -2.207049699624314965e+00 -6.718259700759769970e+00
2.316281628162816105e+03 -2.207119904403127109e+00 -6.728254638299020485e+00
2.316351635163516221e+03 -2.207190109510121623e+00 -6.738249575838267447e+00
2.316421642164216337e+03 -2.207260314945311830e+00 -6.748244513377510856e+00
2.316491649164916453e+03 -2.207330520708707056e+00 -6.758239450916761371e+00
2.316561656165616569e+03 -2.207400726800320623e+00 -6.768234388456008332e+00
2.316631663166316685e+03 -2.207470933220163634e+00 -6.754430041711742660e+00
2.316701670167016800e+03 -2.207541139968245414e+00 -6.734292159144750656e+00
2.316771677167716916e+03 -2.207611347044579730e+00 -6.703652524295144133e+00
2.316841684168417032e+03 -2.207681554449179906e+00 -6.673012889445537610e+00
2.316911691169116693e+03 -2.207751762182054822e+00 -6.642373254596126486e+00
2.316981698169816809e+03 -2.207821970243217802e+00 -6.611733619746516410e+00
2.317051705170516925e+03 -2.207892178632680391e+00 -6.581093984896913440e+00
2.317121712171217041e+03 -2.207962387350453692e+00 -6.550454350047306917e+00
2.317191719171917157e+03 -2.208032596396547920e+00 -6.519814715197696842e+00
2.317261726172617273e+03 -2.208102805770976396e+00 -6.489175080348086766e+00
2.317331733173317389e+03 -2.208173015473750223e+00 -6.458535445498476690e+00
2.317401740174017505e+03 -2.208243225504880947e+00 -6.427895810648873720e+00
2.317471747174717621e+03 -2.208313435864382779e+00 -6.397256175799263644e+00
2.317541754175417736e+03 -2.208383646552264157e+00 -6.366616540949664227e+00
2.317611761176117398e+03 -2.208453857568538847e+00 -6.335976906100249550e+00
2.317681768176817513e+03 -2.208524068913215732e+00 -6.305337271250646580e+00
2.317751775177517629e+03 -2.208594280586307690e+00 -6.274697636401036505e+00
2.317821782178217745e+03 -2.208664492587828931e+00 -6.244058001551426429e+00
2.317891789178917861e+03 -2.208734704917787450e+00 -6.213418366701823459e+00
2.317961796179617977e+03 -2.208804917576197457e+00 -6.182778731852216936e+00
2.318031803180318093e+03 -2.208875130563069611e+00 -6.152139097002606860e+00
2.318101810181018209e+03 -2.208945343878416345e+00 -6.121499462152996784e+00
2.318171817181718325e+03 -2.209015557522246986e+00 -6.108752118399895181e+00
2.318241824182418441e+03 -2.209085771494574857e+00 -6.148676282558600548e+00
2.318311831183118102e+03 -2.209155985795410615e+00 -6.188600446717046566e+00
2.318381838183818218e+03 -2.209226200424768027e+00 -6.228524610875751932e+00
2.318451845184518334e+03 -2.209296415382657308e+00 -6.268448775034457299e+00
2.318521852185218449e+03 -2.209366630669091780e+00 -6.308372939193169771e+00
2.318591859185918565e+03 -2.209436846284080769e+00 -6.348297103351878690e+00
2.318661866186618681e+03 -2.209507062227636709e+00 -6.388221267510591161e+00
2.318731873187318797e+03 -2.209577278499769815e+00 -6.428145431669289422e+00
2.318801880188018913e+03 -2.209647495100493408e+00 -6.468069595828005447e+00
2.318871887188719029e+03 -2.209717712029820813e+00 -6.507993759986710813e+00
2.318941894189419145e+03 -2.209787929287760466e+00 -6.547917924145416180e+00
2.319011901190118806e+03 -2.209858146874326579e+00 -6.587842088303872856e+00
2.319081908190818922e+03 -2.209928364789528921e+00 -6.627766252462578223e+00
2.319151915191519038e+03 -2.209998583033380370e+00 -6.667690416621283589e+00
2.319221922192219154e+03 -2.210068801605890698e+00 -6.707614580779992508e+00
2.319291929192919270e+03 -2.210139020507074559e+00 -6.747538744938704980e+00
2.319361936193619385e+03 -2.210209239736939946e+00 -6.787462909097410346e+00
2.319431943194319501e+03 -2.210279459295501070e+00 -6.827387073256119265e+00
2.319501950195019617e+03 -2.210349679182770366e+00 -6.867311237414824632e+00
2.319571957195719733e+03 -2.210419899398758048e+00 -6.907235401573529998e+00
2.319641964196419849e+03 -2.210490119943475662e+00 -6.947159565732242470e+00
2.319711971197119510e+03 -2.210560340816934755e+00 -6.987083729890692041e+00
2.319781978197819626e+03 -2.210630562019146428e+00 -7.027007894049397407e+00
2.319851985198519742e+03 -2.210700783550124005e+00 -7.066932058208113432e+00
2.319921992199219858e+03 -2.210771005409878143e+00 -7.106856222366818798e+00
2.319991999199919974e+03 -2.210841227598421277e+00 -7.146780386525524165e+00
2.320062006200620090e+03 -2.210911450115764953e+00 -7.186704550684233084e+00
2.320132013201320206e+03 -2.210981672961921163e+00 -7.226628714842945556e+00
2.320202020202020321e+03 -2.211051896136899675e+00 -7.266552879001650922e+00
2.320272027202720437e+03 -2.211122119640712036e+00 -7.306477043160356288e+00
2.320342034203420553e+03 -2.211192343473372901e+00 -7.346401207319061655e+00
2.320412041204120214e+03 -2.211262567634888487e+00 -7.386325371477507673e+00
2.320482048204820330e+03 -2.211332792125277447e+00 -7.426249535636223698e+00
2.320552055205520446e+03 -2.211403016944548217e+00 -7.466173699794929064e+00
2.320622062206220562e+03 -2.211473242092711899e+00 -7.506097863953634430e+00
2.320692069206920678e+03 -2.211543467569780930e+00 -7.546022028112339797e+00
2.320762076207620794e+03 -2.211613693375765521e+00 -7.585946192271052269e+00
2.320832083208320910e+03 -2.211683919510678109e+00 -7.625870356429761188e+00
2.320902090209021026e+03 -2.211754145974531571e+00 -7.665794520588466554e+00
2.320972097209721142e+03 -2.211824372767335678e+00 -7.705718684747179026e+00
2.321042104210420803e+03 -2.211894599889105084e+00 -7.745642848905621491e+00
2.321112111211120919e+03 -2.211964827339848672e+00 -7.785567013064337516e+00
2.321182118211821034e+03 -2.212035055119578431e+00 -7.825491177223042882e+00
2.321252125212521150e+03 -2.212105283228306352e+00 -7.865415341381748249e+00
2.321322132213221266e+03 -2.212175511666044425e+00 -7.905339505540460721e+00
2.321392139213921382e+03 -2.212245740432803309e+00 -7.945263669699166087e+00
2.321462146214621498e+03 -2.212315969528594994e+00 -7.985187833857875006e+00
2.321532153215321614e+03 -2.212386198953433691e+00 -8.025111998016580372e+00
2.321602160216021730e+03 -2.212456428707328726e+00 -8.065036162175292844e+00
2.321672167216721846e+03 -2.212526658790291645e+00 -8.104960326334001763e+00
2.321742174217421962e+03 -2.212596889202333994e+00 -8.144884490492707130e+00
2.321812181218121623e+03 -2.212667119943465988e+00 -8.184808654651156701e+00
2.321882188218821739e+03 -2.212737351013703169e+00 -8.224732818809862067e+00
2.321952195219521855e+03 -2.212807582413054863e+00 -8.264656982968574539e+00
2.322022202220221970e+03 -2.212877814141533506e+00 -8.304581147127279905e+00
2.322092209220922086e+03 -2.212948046199150642e+00 -8.344505311285995930e+00
2.322162216221622202e+03 -2.213018278585917376e+00 -8.384429475444694191e+00
2.322232223222322318e+03 -2.213088511301845696e+00 -8.424353639603406663e+00
2.322302230223022434e+03 -2.213158744346946261e+00 -8.464277803762115582e+00
2.322372237223722550e+03 -2.213228977721232393e+00 -8.504201967920820948e+00
2.322442244224422211e+03 -2.213299211424712976e+00 -8.544126132079270519e+00
2.322512251225122327e+03 -2.213369445457404439e+00 -8.584050296237972333e+00
2.322582258225822443e+03 -2.213439679819314776e+00 -8.623974460396684805e+00
2.322652265226522559e+03 -2.213509914510456866e+00 -8.663898624555390171e+00
2.322722272227222675e+03 -2.213580149530842256e+00 -8.703822788714106196e+00
2.322792279227922791e+03 -2.213650384880481603e+00 -8.743746952872811562e+00
2.322862286228622906e+03 -2.213720620559386454e+00 -8.775176574115050698e+00
2.322932293229323022e+03 -2.213790856567570131e+00 -8.702100444713579463e+00
2.323002300230023138e+03 -2.213861092905044181e+00 -8.629024315312101123e+00
2.323072307230723254e+03 -2.213931329571820150e+00 -8.555948185910626336e+00
2.323142314231422915e+03 -2.214001566567909141e+00 -8.482872056509638270e+00
2.323212321232123031e+03 -2.214071803893322699e+00 -8.409795927108167035e+00
2.323282328232823147e+03 -2.214142041548071926e+00 -8.336719797706688695e+00
2.323352335233523263e+03 -2.214212279532169703e+00 -8.263643668305213907e+00
2.323422342234223379e+03 -2.214282517845626241e+00 -8.190567538903742673e+00
2.323492349234923495e+03 -2.214352756488453977e+00 -8.117491409502271438e+00
2.323562356235623611e+03 -2.214422995460666677e+00 -8.044415280100800203e+00
2.323632363236323727e+03 -2.214493234762273666e+00 -7.971339150699321863e+00
2.323702370237023842e+03 -2.214563474393287379e+00 -7.898263021297854181e+00
2.323772377237723958e+03 -2.214633714353718918e+00 -7.825186891896375840e+00
2.323842384238423620e+03 -2.214703954643578054e+00 -7.752110762495380669e+00
2.323912391239123735e+03 -2.214774195262880774e+00 -7.679034633093909434e+00
2.323982398239823851e+03 -2.214844436211635514e+00 -7.605958503692441752e+00
2.324052405240523967e+03 -2.214914677489856043e+00 -7.532882374290963412e+00
2.324122412241224083e+03 -2.214984919097552574e+00 -7.459806244889492177e+00
2.324192419241924199e+03 -2.215055161034737985e+00 -7.386730115488020942e+00
2.324262426242624315e+03 -2.215125403301422491e+00 -7.313653986086542602e+00
2.324332433243324431e+03 -2.215195645897617194e+00 -7.240577856685074920e+00
2.324402440244024547e+03 -2.215265888823336748e+00 -7.167501727283596580e+00
2.324472447244724663e+03 -2.215336132078588705e+00 -7.094425597882125345e+00
2.324542454245424324e+03 -2.215406375663388161e+00 -7.021349468481126621e+00
2.324612461246124440e+03 -2.215476619577746220e+00 -6.948273339079662492e+00
2.324682468246824556e+03 -2.215546863821673984e+00 -6.875197209678177046e+00
2.324752475247524671e+03 -2.215617108395183443e+00 -6.802121080276712917e+00
2.324822482248224787e+03 -2.215687353298285256e+00 -6.729044950875231024e+00
2.324892489248924903e+03 -2.215757598530990524e+00 -6.655968821473763342e+00
2.324962496249625019e+03 -2.215827844093313903e+00 -6.582892692072292107e+00
2.325032503250325135e+03 -2.215898089985264274e+00 -6.513494091305442879e+00
2.325102510251025251e+03 -2.215968336206855849e+00 -6.459346495280939848e+00
2.325172517251725367e+03 -2.216038582758098840e+00 -6.405198899256440370e+00
2.325242524252425028e+03 -2.216108829639004352e+00 -6.351051303232285505e+00
2.325312531253125144e+03 -2.216179076849583929e+00 -6.296903707207782475e+00
2.325382538253825260e+03 -2.216249324389850450e+00 -6.262098301270121681e+00
2.325452545254525376e+03 -2.216319572259813686e+00 -6.260873229818809449e+00
2.325522552255225492e+03 -2.216389820459487847e+00 -6.259648158367511428e+00
2.325592559255925607e+03 -2.216460068988883148e+00 -6.258423086916202749e+00
2.325662566256625723e+03 -2.216530317848012466e+00 -6.257198015464890517e+00
2.325732573257325839e+03 -2.216600567036886016e+00 -6.255972944013588943e+00
2.325802580258025955e+03 -2.216670816555516232e+00 -6.254747872562276712e+00
2.325872587258726071e+03 -2.216741066403913774e+00 -6.253522801110975138e+00
2.325942594259425732e+03 -2.216811316582090186e+00 -6.252297729659677117e+00
2.326012601260125848e+03 -2.216881567090058347e+00 -6.251072658208364885e+00
2.326082608260825964e+03 -2.216951817927831581e+00 -6.249847586757063311e+00
2.326152615261526080e+03 -2.217022069095418324e+00 -6.248622515305754632e+00
2.326222622262226196e+03 -2.217092320592831900e+00 -6.247397443854445953e+00
2.326292629262926312e+03 -2.217162572420083855e+00 -6.246172372403144379e+00
2.326362636263626428e+03 -2.217232824577183958e+00 -6.244947300951832148e+00
2.326432643264326543e+03 -2.217303077064146866e+00 -6.243722229500530574e+00
2.326502650265026659e+03 -2.217373329880981458e+00 -6.242497158049225447e+00
2.326572657265726775e+03 -2.217443583027701504e+00 -6.241272086597909663e+00
2.326642664266426436e+03 -2.217513836504318103e+00 -6.240047015146622300e+00
2.326712671267126552e+03 -2.217584090310844136e+00 -6.238821943695306516e+00
2.326782678267826668e+03 -2.217654344447288928e+00 -6.237596872244001389e+00
2.326852685268526784e+03 -2.217724598913664469e+00 -6.236371800792699815e+00
2.326922692269226900e+03 -2.217794853709983194e+00 -6.235146729341387584e+00
2.326992699269927016e+03 -2.217865108836257537e+00 -6.233921657890078905e+00
2.327062706270627132e+03 -2.217935364292496825e+00 -6.232696586438773778e+00
2.327132713271327248e+03 -2.218005620078716600e+00 -6.231471514987468652e+00
2.327202720272027364e+03 -2.218075876194925300e+00 -6.230246443536159973e+00
2.327272727272727479e+03 -2.218146132641136692e+00 -6.229021372084854846e+00
2.327342734273427141e+03 -2.218216389417358769e+00 -6.227796300633556825e+00
2.327412741274127256e+03 -2.218286646523607519e+00 -6.226571229182244593e+00
2.327482748274827372e+03 -2.218356903959890936e+00 -6.225346157730943020e+00
2.327552755275527488e+03 -2.218427161726222785e+00 -6.224121086279634341e+00
2.327622762276227604e+03 -2.218497419822615946e+00 -6.222896014828329214e+00
2.327692769276927720e+03 -2.218567678249080188e+00 -6.221670943377020535e+00
2.327762776277627836e+03 -2.218637937005628391e+00 -6.220445871925711856e+00
2.327832783278327952e+03 -2.218708196092270768e+00 -6.219220800474410282e+00
2.327902790279028068e+03 -2.218778455509019309e+00 -6.217995729023101603e+00
2.327972797279728184e+03 -2.218848715255885118e+00 -6.216770657571796477e+00
2.328042804280427845e+03 -2.218918975332881072e+00 -6.215545586120491350e+00
2.328112811281127961e+03 -2.218989235740020050e+00 -6.214320514669179119e+00
2.328182818281828077e+03 -2.219059496477312265e+00 -6.213095443217877545e+00
2.328252825282528192e+03 -2.219129757544769710e+00 -6.211870371766572418e+00
2.328322832283228308e+03 -2.219200018942403485e+00 -6.210645300315260187e+00
2.328392839283928424e+03 -2.219270280670224249e+00 -6.209420228863958613e+00
2.328462846284628540e+03 -2.219340542728246213e+00 -6.187142365775631703e+00
2.328532853285328656e+03 -2.219410805116478702e+00 -6.113860775422537586e+00
2.328602860286028772e+03 -2.219481067834934596e+00 -6.040579185069443469e+00
2.328672867286728433e+03 -2.219551330883625884e+00 -5.967297594716821862e+00
2.328742874287428549e+03 -2.219621594262565001e+00 -5.894016004363734851e+00
2.328812881288128665e+03 -2.219691857971761273e+00 -5.820734414010633628e+00
2.328882888288828781e+03 -2.219762122011227579e+00 -5.747452823657539511e+00
2.328952895289528897e+03 -2.219832386380974132e+00 -5.674171233304448947e+00
2.329022902290229013e+03 -2.219902651081016032e+00 -5.600889642951351277e+00
2.329092909290929128e+03 -2.219972916111362604e+00 -5.527608052598257160e+00
2.329162916291629244e+03 -2.220043181472025839e+00 -5.454326462245163043e+00
2.329232923292329360e+03 -2.220113447163018172e+00 -5.381044871892068926e+00
2.329302930293029476e+03 -2.220183713184350260e+00 -5.307763281538974809e+00
2.329372937293729592e+03 -2.220253979536034095e+00 -5.234481691185880692e+00
2.329442944294429253e+03 -2.220324246218080333e+00 -5.161200100833262638e+00
2.329512951295129369e+03 -2.220394513230501410e+00 -5.087918510480164969e+00
2.329582958295829485e+03 -2.220464780573309316e+00 -5.014636920127074404e+00
2.329652965296529601e+03 -2.220535048246517817e+00 -4.965712409794463156e+00
2.329722972297229717e+03 -2.220605316250135353e+00 -4.993277069960541326e+00
2.329792979297929833e+03 -2.220675584584175244e+00 -5.020841730126626601e+00
2.329862986298629949e+03 -2.220745853248648150e+00 -5.048406390292704771e+00
2.329932993299330064e+03 -2.220816122243565616e+00 -5.075971050458790046e+00
2.330003000300030180e+03 -2.220886391568939189e+00 -5.103535710624868216e+00
2.330073007300729842e+03 -2.220956661224781303e+00 -5.131100370790768750e+00
2.330143014301429957e+03 -2.221026931211105282e+00 -5.158665030956850472e+00
2.330213021302130073e+03 -2.221097201527921783e+00 -5.186229691122932195e+00
2.330283028302830189e+03 -2.221167472175241020e+00 -5.213794351289010365e+00
2.330353035303530305e+03 -2.221237743153075428e+00 -5.241359011455095640e+00
2.330423042304230421e+03 -2.221308014461436109e+00 -5.268923671621173810e+00
2.330493049304930537e+03 -2.221378286100336830e+00 -5.296488331787255532e+00
2.330563056305630653e+03 -2.221448558069785584e+00 -5.324052991953337255e+00
2.330633063306330769e+03 -2.221518830369797026e+00 -5.351617652119418977e+00
2.330703070307030885e+03 -2.221589103000383592e+00 -5.379182312285497147e+00
2.330773077307731000e+03 -2.221659375961555050e+00 -5.406746972451578870e+00
2.330843084308430662e+03 -2.221729649253323391e+00 -5.434311632617475851e+00
2.330913091309130778e+03 -2.221799922875699274e+00 -5.461876292783557574e+00
2.330983098309830893e+03 -2.221870196828695576e+00 -5.489440952949639296e+00
2.331053105310531009e+03 -2.221940471112325621e+00 -5.517005613115724572e+00
2.331123112311231125e+03 -2.222010745726598291e+00 -5.544570273281802741e+00
2.331193119311931241e+03 -2.222081020671526908e+00 -5.572134933447884464e+00
2.331263126312631357e+03 -2.222151295947123018e+00 -5.599699593613962634e+00
2.331333133313331473e+03 -2.222221571553397279e+00 -5.627264253780044356e+00
2.331403140314031589e+03 -2.222291847490363015e+00 -5.654828913946126079e+00
2.331473147314731250e+03 -2.222362123758029551e+00 -5.682393574112026613e+00
2.331543154315431366e+03 -2.222432400356408877e+00 -5.709958234278108336e+00
2.331613161316131482e+03 -2.222502677285515205e+00 -5.737522894444193611e+00
2.331683168316831598e+03 -2.222572954545359192e+00 -5.765087554610261122e+00
2.331753175317531714e+03 -2.222643232135952385e+00 -5.792652214776353503e+00
2.331823182318231829e+03 -2.222713510057305442e+00 -5.820216874942428120e+00
2.331893189318931945e+03 -2.222783788309432129e+00 -5.847781535108513395e+00
2.331963196319632061e+03 -2.222854066892340441e+00 -5.875346195274591565e+00
2.332033203320332177e+03 -2.222924345806044588e+00 -5.902910855440673288e+00
2.332103210321032293e+03 -2.222994625050557005e+00 -5.930475515606751458e+00
2.332173217321731954e+03 -2.223064904625887461e+00 -5.958040175772651992e+00
2.332243224322432070e+03 -2.223135184532050168e+00 -5.985604835938737267e+00
2.332313231323132186e+03 -2.223205464769054895e+00 -6.013169496104815437e+00
2.332383238323832302e+03 -2.223275745336913634e+00 -6.040734156270897159e+00
2.332453245324532418e+03 -2.223346026235637041e+00 -6.068298816436982435e+00
2.332523252325232534e+03 -2.223416307465238884e+00 -6.095863476603057052e+00
2.332593259325932650e+03 -2.223486589025728488e+00 -6.123428136769142327e+00
2.332663266326632765e+03 -2.223556870917119621e+00 -6.150992796935216944e+00
2.332733273327332881e+03 -2.223627153139424273e+00 -6.178557457101302219e+00
2.332803280328032997e+03 -2.223697435692652657e+00 -6.206122117267383942e+00
2.332873287328732658e+03 -2.223767718576817654e+00 -6.233686777433284476e+00
2.332943294329432774e+03 -2.223838001791928587e+00 -6.261251437599373304e+00
2.333013301330132890e+03 -2.223908285337997892e+00 -6.252889340202159474e+00
2.333083308330833006e+03 -2.223978569215039780e+00 -6.239313610135120314e+00
2.333153315331533122e+03 -2.224048853423063576e+00 -6.225737880068081154e+00
2.333223322332233238e+03 -2.224119137962082160e+00 -6.212162150001045546e+00
2.333293329332933354e+03 -2.224189422832107965e+00 -6.198586419934002834e+00
2.333363336333633470e+03 -2.224259708033149874e+00 -6.185010689866956568e+00
2.333433343334333586e+03 -2.224329993565222541e+00 -6.171434959799917408e+00
2.333503350335033701e+03 -2.224400279428334848e+00 -6.157859229732874695e+00
2.333573357335733363e+03 -2.224470565622498786e+00 -6.144283499665924353e+00
2.333643364336433478e+03 -2.224540852147727676e+00 -6.130707769598888746e+00
2.333713371337133594e+03 -2.224611139004033511e+00 -6.117132039531846033e+00
2.333783378337833710e+03 -2.224681426191427835e+00 -6.103556309464806873e+00
2.333853385338533826e+03 -2.224751713709921752e+00 -6.089980579397764160e+00
2.333923392339233942e+03 -2.224822001559526807e+00 -6.076404849330725000e+00
2.333993399339934058e+03 -2.224892289740253659e+00 -6.062829119263682287e+00
2.334063406340634174e+03 -2.224962578252113854e+00 -6.049253389196646680e+00
2.334133413341334290e+03 -2.225032867095122491e+00 -6.035677659129603967e+00
2.334203420342034406e+03 -2.225103156269287119e+00 -6.022101929062564807e+00
2.334273427342734067e+03 -2.225173445774623282e+00 -6.008526198995607359e+00
2.334343434343434183e+03 -2.225243735611140750e+00 -5.987781277952258563e+00
2.334413441344134299e+03 -2.225314025778850624e+00 -5.962380601320944606e+00
2.334483448344834414e+03 -2.225384316277764896e+00 -5.936979924689627097e+00
2.334553455345534530e+03 -2.225454607107895999e+00 -5.911579248058316693e+00
2.334623462346234646e+03 -2.225524898269254148e+00 -5.886178571426995632e+00
2.334693469346934762e+03 -2.225595189761851778e+00 -5.860777894795685228e+00
2.334763476347634878e+03 -2.225665481585702654e+00 -5.835377218164371271e+00
2.334833483348334994e+03 -2.225735773740816548e+00 -5.809976541533060868e+00
2.334903490349034655e+03 -2.225806066227205449e+00 -5.784575864901906783e+00
2.334973497349734771e+03 -2.225876359044879127e+00 -5.759175188270589274e+00
2.335043504350434887e+03 -2.225946652193850905e+00 -5.733774511639275318e+00
2.335113511351135003e+03 -2.226016945674134107e+00 -5.708373835007957808e+00
2.335183518351835119e+03 -2.226087239485738056e+00 -5.682973158376650957e+00
2.335253525352535235e+03 -2.226157533628676521e+00 -5.657572481745333448e+00
2.335323532353235350e+03 -2.226227828102958828e+00 -5.632171805114019492e+00
2.335393539353935466e+03 -2.226298122908598742e+00 -5.606771128482701982e+00
2.335463546354635582e+03 -2.226368418045606923e+00 -5.581370451851391579e+00
2.335533553355335698e+03 -2.226438713513994028e+00 -5.555969775220077622e+00
2.335603560356035814e+03 -2.226509009313773824e+00 -5.530569098588767218e+00
2.335673567356735475e+03 -2.226579305444954748e+00 -5.505168421957613134e+00
2.335743574357435591e+03 -2.226649601907553677e+00 -5.479767745326299178e+00
2.335813581358135707e+03 -2.226719898701579048e+00 -5.454367068694981668e+00
2.335883588358835823e+03 -2.226790195827043295e+00 -5.436036021715469957e+00
2.335953595359535939e+03 -2.226860493283956632e+00 -5.437572981055296850e+00
2.336023602360236055e+03 -2.226930791072332383e+00 -5.439109940395113085e+00
2.336093609360936171e+03 -2.227001089192179872e+00 -5.440646899734932873e+00
2.336163616361636286e+03 -2.227071387643515088e+00 -5.442183859074752661e+00
2.336233623362336402e+03 -2.227141686426346023e+00 -5.443720818414576001e+00
2.336303630363036063e+03 -2.227211985540686445e+00 -5.445257777754388684e+00
2.336373637363736179e+03 -2.227282284986547012e+00 -5.446794737094208472e+00
2.336443644364436295e+03 -2.227352584763940602e+00 -5.448331696434031812e+00
2.336513651365136411e+03 -2.227422884872876541e+00 -5.449868655773851600e+00
2.336583658365836527e+03 -2.227493185313368596e+00 -5.451405615113671388e+00
2.336653665366536643e+03 -2.227563486085426536e+00 -5.452942574453494728e+00
2.336723672367236759e+03 -2.227633787189064130e+00 -5.454479533793314516e+00
2.336793679367936875e+03 -2.227704088624293366e+00 -5.456016493133134304e+00
2.336863686368636991e+03 -2.227774390391124459e+00 -5.457553452472957645e+00
2.336933693369337107e+03 -2.227844692489569400e+00 -5.459090411812777432e+00
2.337003700370037222e+03 -2.227914994919640179e+00 -5.460627371152590115e+00
2.337073707370736884e+03 -2.227985297681345678e+00 -5.462164330492406350e+00
2.337143714371436999e+03 -2.228055600774702771e+00 -5.463701289832229691e+00
2.337213721372137115e+03 -2.228125904199719898e+00 -5.465238249172045926e+00
2.337283728372837231e+03 -2.228196207956410824e+00 -5.466775208511869266e+00
2.337353735373537347e+03 -2.228266512044784875e+00 -5.468312167851689054e+00
2.337423742374237463e+03 -2.228336816464854930e+00 -5.469849127191508842e+00
2.337493749374937579e+03 -2.228407121216632980e+00 -5.471386086531332182e+00
2.337563756375637695e+03 -2.228477426300128794e+00 -5.472923045871151970e+00
2.337633763376337811e+03 -2.228547731715357028e+00 -5.474460005210975311e+00
2.337703770377037472e+03 -2.228618037462324786e+00 -5.475996964550787993e+00
2.337773777377737588e+03 -2.228688343541050276e+00 -5.477533923890607781e+00
2.337843784378437704e+03 -2.228758649951540161e+00 -5.479070883230424016e+00
2.337913791379137820e+03 -2.228828956693809094e+00 -5.480607842570250909e+00
2.337983798379837935e+03 -2.228899263767866845e+00 -5.482144801910067144e+00
2.338053805380538051e+03 -2.228969571173725406e+00 -5.483681761249883380e+00
2.338123812381238167e+03 -2.229039878911395878e+00 -5.485218720589713826e+00
2.338193819381938283e+03 -2.229110186980892028e+00 -5.486755679929526508e+00
2.338263826382638399e+03 -2.229180495382224070e+00 -5.488292639269353401e+00
2.338333833383338515e+03 -2.229250804115404438e+00 -5.489829598609169636e+00
2.338403840384038631e+03 -2.229321113180444680e+00 -5.460144716432200340e+00
2.338473847384738292e+03 -2.229391422577355897e+00 -5.411793896825759731e+00
2.338543854385438408e+03 -2.229461732306149191e+00 -5.363443077219002930e+00
2.338613861386138524e+03 -2.229532042366839217e+00 -5.315092257612253235e+00
2.338683868386838640e+03 -2.229602352759433082e+00 -5.266741438005492881e+00
2.338753875387538756e+03 -2.229672663483945882e+00 -5.218390618398743186e+00
2.338823882388238871e+03 -2.229742974540389167e+00 -5.170039798791982832e+00
2.338893889388938987e+03 -2.229813285928774924e+00 -5.121688979185222479e+00
2.338963896389639103e+03 -2.229883597649112481e+00 -5.073338159578469231e+00
2.339033903390339219e+03 -2.229953909701416048e+00 -5.024987339971712430e+00
2.339103910391038880e+03 -2.230024222085693619e+00 -4.976636520365275373e+00
2.339173917391738996e+03 -2.230094534801961181e+00 -4.928285700758522125e+00
2.339243924392439112e+03 -2.230164847850228060e+00 -4.879934881151765325e+00
2.339313931393139228e+03 -2.230235161230508467e+00 -4.831584061545012077e+00
2.339383938393839344e+03 -2.230305474942811728e+00 -4.783233241938255276e+00
2.339453945394539460e+03 -2.230375788987149832e+00 -4.734882422331505580e+00
2.339523952395239576e+03 -2.230446103363535659e+00 -4.686531602724745227e+00
2.339593959395939692e+03 -2.230516418071978091e+00 -4.638180783117995531e+00
2.339663966396639807e+03 -2.230586733112491782e+00 -4.589829963511235178e+00
2.339733973397339923e+03 -2.230657048485086058e+00 -4.541479143904481930e+00
2.339803980398039585e+03 -2.230727364189775130e+00 -4.493128324298041321e+00
2.339873987398739700e+03 -2.230797680226569657e+00 -4.444777504691288073e+00
2.339943994399439816e+03 -2.230867996595482072e+00 -4.396426685084534824e+00
2.340014001400139932e+03 -2.230938313296522590e+00 -4.348075865477774471e+00
2.340084008400840048e+03 -2.231008630329702758e+00 -4.299725045871024776e+00
2.340154015401540164e+03 -2.231078947695034564e+00 -4.251374226264264422e+00
2.340224022402240280e+03 -2.231149265392531778e+00 -4.203023406657507621e+00
2.340294029402940396e+03 -2.231219583422203279e+00 -4.154672587050761479e+00
2.340364036403640512e+03 -2.231289901784063723e+00 -4.106321767444001125e+00
2.340434043404340628e+03 -2.231360220478121992e+00 -4.057970947837247877e+00
2.340504050405040289e+03 -2.231430539504392296e+00 -4.009620128230807268e+00
2.340574057405740405e+03 -2.231500858862882630e+00 -3.978027399667581676e+00
2.340644064406440521e+03 -2.231571178553608537e+00 -3.959208217829953469e+00
2.340714071407140636e+03 -2.231641498576579785e+00 -3.940389035992311051e+00
2.340784078407840752e+03 -2.231711818931807922e+00 -3.921569854154675738e+00
2.340854085408540868e+03 -2.231782139619305827e+00 -3.902750672317040426e+00
2.340924092409240984e+03 -2.231852460639086377e+00 -3.883931490479405113e+00
2.340994099409941100e+03 -2.231922781991158011e+00 -3.865112308641769800e+00
2.341064106410641216e+03 -2.231993103675534496e+00 -3.846293126804127382e+00
2.341134113411341332e+03 -2.232063425692226044e+00 -3.827473944966499175e+00
2.341204120412040993e+03 -2.232133748041244647e+00 -3.808654763128977550e+00
2.341274127412741109e+03 -2.232204070722603184e+00 -3.789835581291349342e+00
2.341344134413441225e+03 -2.232274393736313645e+00 -3.771016399453706924e+00
2.341414141414141341e+03 -2.232344717082387575e+00 -3.752197217616078717e+00
2.341484148414841457e+03 -2.232415040760836522e+00 -3.733378035778429194e+00
2.341554155415541572e+03 -2.232485364771670699e+00 -3.714558853940800986e+00
2.341624162416241688e+03 -2.232555689114902098e+00 -3.695739672103172779e+00
2.341694169416941804e+03 -2.232626013790544484e+00 -3.676920490265523256e+00
2.341764176417641920e+03 -2.232696338798605851e+00 -3.658101308427895049e+00
2.341834183418342036e+03 -2.232766664139102186e+00 -3.639282126590252631e+00
2.341904190419041697e+03 -2.232836989812043260e+00 -3.620462944752738110e+00
2.341974197419741813e+03 -2.232907315817441507e+00 -3.601643762915102798e+00
2.342044204420441929e+03 -2.232977642155308029e+00 -3.582824581077474591e+00
2.342114211421142045e+03 -2.233047968825653040e+00 -3.564005399239832172e+00
2.342184218421842161e+03 -2.233118295828489419e+00 -3.545186217402196860e+00
2.342254225422542277e+03 -2.233188623163830488e+00 -3.526367035564561547e+00
2.342324232423242393e+03 -2.233258950831685130e+00 -3.507547853726926235e+00
2.342394239423942508e+03 -2.233329278832068887e+00 -3.488728671889290922e+00
2.342464246424642624e+03 -2.233399607164989753e+00 -3.469909490051648504e+00
2.342534253425342285e+03 -2.233469935830461939e+00 -3.451090308214133984e+00
2.342604260426042401e+03 -2.233540264828494326e+00 -3.432271126376498671e+00
2.342674267426742517e+03 -2.233610594159101570e+00 -3.413451944538863359e+00
2.342744274427442633e+03 -2.233680923822292108e+00 -3.394632762701228046e+00
2.342814281428142749e+03 -2.233751253818080595e+00 -3.375813580863592733e+00
2.342884288428842865e+03 -2.233821584146479466e+00 -3.356994399025957421e+00
2.342954295429542981e+03 -2.233891914807498047e+00 -3.338175217188322108e+00
2.343024302430243097e+03 -2.233962245801148772e+00 -3.319356035350679690e+00
2.343094309430943213e+03 -2.234032577127443631e+00 -3.300536853513051483e+00
2.343164316431643329e+03 -2.234102908786392838e+00 -3.281717671675409065e+00
2.343234323432343444e+03 -2.234173240778008829e+00 -3.262898489837773752e+00
2.343304330433043106e+03 -2.234243573102304481e+00 -3.244079308000266337e+00
2.343374337433743221e+03 -2.234313905759291785e+00 -3.225260126162623919e+00
2.343444344434443337e+03 -2.234384238748981844e+00 -3.206440944324988607e+00
2.343514351435143453e+03 -2.234454572071386202e+00 -3.187621762487353294e+00
2.343584358435843569e+03 -2.234524905726515964e+00 -3.168802580649717981e+00
2.343654365436543685e+03 -2.234595239714382675e+00 -3.149983398812075563e+00
2.343724372437243801e+03 -2.234665574034998770e+00 -3.131164216974447356e+00
2.343794379437943917e+03 -2.234735908688374906e+00 -3.112345035136804938e+00
2.343864386438644033e+03 -2.234806243674524406e+00 -3.093525853299176731e+00
2.343934393439343694e+03 -2.234876578993458818e+00 -3.074706671461655105e+00
2.344004400440043810e+03 -2.234946914645189686e+00 -3.055887489624019793e+00
2.344074407440743926e+03 -2.235017250629729002e+00 -3.037068307786384480e+00
2.344144414441444042e+03 -2.235087586947085647e+00 -3.018249125948749167e+00
2.344214421442144157e+03 -2.235157923597274277e+00 -2.999429944111106749e+00
2.344284428442844273e+03 -2.235228260580306436e+00 -2.980610762273478542e+00
2.344354435443544389e+03 -2.235298597896192785e+00 -2.961791580435836124e+00
2.344424442444244505e+03 -2.235368935544947089e+00 -2.942972398598200812e+00
2.344494449444944621e+03 -2.235439273526578230e+00 -2.924153216760572604e+00
2.344564456445644737e+03 -2.235509611841100419e+00 -2.905334034922930186e+00
2.344634463446344853e+03 -2.235579950488523870e+00 -2.886514853085294874e+00
2.344704470447044514e+03 -2.235650289468859686e+00 -2.867695671247780353e+00
2.344774477447744630e+03 -2.235720628782119856e+00 -2.848876489410145041e+00
2.344844484448444746e+03 -2.235790968428316816e+00 -2.830057307572509728e+00
2.344914491449144862e+03 -2.235861308407463888e+00 -2.811238125734874416e+00
2.344984498449844978e+03 -2.235931648719569953e+00 -2.792418943897231998e+00
2.345054505450545093e+03 -2.236001989364648335e+00 -2.773599762059596685e+00
2.345124512451245209e+03 -2.236072330342711023e+00 -2.754780580221961372e+00
2.345194519451945325e+03 -2.236142671653767344e+00 -2.735961398384326060e+00
2.345264526452645441e+03 -2.236213013297830621e+00 -2.717142216546690747e+00
2.345334533453345102e+03 -2.236283355274912843e+00 -2.698323034709176227e+00
2.345404540454045218e+03 -2.236353697585026890e+00 -2.679503852871533809e+00
2.345474547454745334e+03 -2.236424040228182530e+00 -2.660684671033898496e+00
2.345544554455445450e+03 -2.236494383204392200e+00 -2.641865489196270289e+00
2.345614561456145566e+03 -2.236564726513667445e+00 -2.623046307358627871e+00
2.345684568456845682e+03 -2.236635070156019367e+00 -2.604227125520992558e+00
2.345754575457545798e+03 -2.236705414131460845e+00 -2.585407943683364351e+00
2.345824582458245914e+03 -2.236775758440001649e+00 -2.566588761845721933e+00
2.345894589458946029e+03 -2.236846103081655546e+00 -2.547769580008086621e+00
2.345964596459646145e+03 -2.236916448056434525e+00 -2.528950398170451308e+00
2.346034603460346261e+03 -2.236986793364349246e+00 -2.510131216332815995e+00
2.346104610461045922e+03 -2.237057139005412143e+00 -2.491312034495294370e+00
2.346174617461746038e+03 -2.237127484979632985e+00 -2.472492852657666162e+00
2.346244624462446154e+03 -2.237197831287024208e+00 -2.457933545665618169e+00
2.346314631463146270e+03 -2.237268177927600021e+00 -2.443551264443847515e+00
2.346384638463846386e+03 -2.237338524901369308e+00 -2.429168983222069755e+00
2.346454645464546502e+03 -2.237408872208345834e+00 -2.414786702000291996e+00
2.346524652465246618e+03 -2.237479219848540257e+00 -2.400404420778528447e+00
2.346594659465946734e+03 -2.237549567821964125e+00 -2.386022139556750687e+00
2.346664666466646850e+03 -2.237619916128629871e+00 -2.371639858334972928e+00
2.346734673467346511e+03 -2.237690264768546822e+00 -2.357257577113294644e+00
2.346804680468046627e+03 -2.237760613741728744e+00 -2.342875295891516885e+00
2.346874687468746743e+03 -2.237830963048188071e+00 -2.328493014669746231e+00
2.346944694469446858e+03 -2.237901312687935906e+00 -2.314110733447975576e+00
2.347014701470146974e+03 -2.237971662660983796e+00 -2.299728452226204922e+00
2.347084708470847090e+03 -2.238042012967343286e+00 -2.285346171004427163e+00
2.347154715471547206e+03 -2.238112363607026367e+00 -2.270963889782656508e+00
2.347224722472247322e+03 -2.238182714580044141e+00 -2.256581608560878749e+00
2.347294729472947438e+03 -2.238253065886406823e+00 -2.242199327339108095e+00
2.347364736473647554e+03 -2.238323417526131287e+00 -2.227817046117337441e+00
2.347434743474347215e+03 -2.238393769499223751e+00 -2.213434764895652052e+00
2.347504750475047331e+03 -2.238464121805699758e+00 -2.199052483673881397e+00
2.347574757475747447e+03 -2.238534474445569522e+00 -2.184670202452103638e+00
2.347644764476447563e+03 -2.238604827418844589e+00 -2.170287921230332984e+00
2.347714771477147679e+03 -2.238675180725536507e+00 -2.155905640008562330e+00
2.347784778477847794e+03 -2.238745534365656820e+00 -2.141523358786791675e+00
2.347854785478547910e+03 -2.238815888339217963e+00 -2.127141077565013916e+00
2.347924792479248026e+03 -2.238886242646230595e+00 -2.112758796343236156e+00
2.347994799479948142e+03 -2.238956597286709815e+00 -2.098376515121465502e+00
2.348064806480648258e+03 -2.239026952260663172e+00 -2.083994233899687742e+00
2.348134813481347919e+03 -2.239097307568105766e+00 -2.069611952678016564e+00
2.348204820482048035e+03 -2.239167663209045145e+00 -2.055229671456238805e+00
2.348274827482748151e+03 -2.239238019183495076e+00 -2.040847390234461045e+00
2.348344834483448267e+03 -2.239308375491470215e+00 -2.026465109012683286e+00
2.348414841484148383e+03 -2.239378732132978111e+00 -2.012082827790919737e+00
2.348484848484848499e+03 -2.239449089108033419e+00 -1.991937935959029460e+00
2.348554855485548615e+03 -2.239519446416646797e+00 -1.971514361839275864e+00
2.348624862486248730e+03 -2.239589804058828904e+00 -1.951090787719536479e+00
2.348694869486948846e+03 -2.239660162034592616e+00 -1.930667213599789989e+00
2.348764876487648962e+03 -2.239730520343948594e+00 -1.910243639480043498e+00
2.348834883488348623e+03 -2.239800878986909272e+00 -1.889820065360424906e+00
2.348904890489048739e+03 -2.239871237963486195e+00 -1.869396491240685521e+00
2.348974897489748855e+03 -2.239941597273693130e+00 -1.848972917120931925e+00
2.349044904490448971e+03 -2.240011956917539848e+00 -1.828549343001178329e+00
2.349114911491149087e+03 -2.240082316895037451e+00 -1.808125768881431839e+00
2.349184918491849203e+03 -2.240152677206198817e+00 -1.787702194761685348e+00
2.349254925492549319e+03 -2.240223037851034160e+00 -1.767278620641945963e+00
2.349324932493249435e+03 -2.240293398829556359e+00 -1.746855046522192367e+00
2.349394939493949551e+03 -2.240363760141778737e+00 -1.726431472402452982e+00
2.349464946494649666e+03 -2.240434121787710176e+00 -1.706007898282699387e+00
2.349534953495349328e+03 -2.240504483767363997e+00 -1.685584324163080794e+00
2.349604960496049443e+03 -2.240574846080752192e+00 -1.665160750043341409e+00
2.349674967496749559e+03 -2.240645208727885862e+00 -1.644737175923587813e+00
2.349744974497449675e+03 -2.240715571708776110e+00 -1.624313601803848428e+00
2.349814981498149791e+03 -2.240785935023435815e+00 -1.603890027684094832e+00
2.349884988498849907e+03 -2.240856298671874303e+00 -1.583466453564348342e+00
2.349954995499550023e+03 -2.240926662654106227e+00 -1.563042879444601851e+00
2.350025002500250139e+03 -2.240997026970143136e+00 -1.542619305324855361e+00
2.350095009500950255e+03 -2.241067391619996574e+00 -1.522195731205108871e+00
2.350165016501649916e+03 -2.241137756603676312e+00 -1.501772157085497383e+00
2.350235023502350032e+03 -2.241208121921194785e+00 -1.481348582965743788e+00
2.350305030503050148e+03 -2.241278487572564870e+00 -1.460925008846004403e+00
2.350375037503750264e+03 -2.241348853557797671e+00 -1.440501434726250807e+00
2.350445044504450379e+03 -2.241419219876905178e+00 -1.420077860606504316e+00
2.350515051505150495e+03 -2.241489586529898936e+00 -1.399654286486757826e+00
2.350585058505850611e+03 -2.241559953516791381e+00 -1.379230712367011336e+00
2.350655065506550727e+03 -2.241630320837593171e+00 -1.358807138247264845e+00
2.350725072507250843e+03 -2.241700688492316296e+00 -1.338383564127511249e+00
2.350795079507950959e+03 -2.241771056480971414e+00 -1.317959990007764759e+00
2.350865086508651075e+03 -2.241841424803573180e+00 -1.297536415888018269e+00
2.350935093509350736e+03 -2.241911793460128255e+00 -1.277112841768406781e+00
2.351005100510050852e+03 -2.241982162450654847e+00 -1.256689267648660291e+00
2.351075107510750968e+03 -2.242052531775160507e+00 -1.236265693528906695e+00
2.351145114511451084e+03 -2.242122901433658555e+00 -1.215842119409167310e+00
2.351215121512151200e+03 -2.242193271426160095e+00 -1.195418545289413714e+00
2.351285128512851315e+03 -2.242263641752676229e+00 -1.174994971169674329e+00
2.351355135513551431e+03 -2.242334012413218503e+00 -1.154571397049927839e+00
2.351425142514251547e+03 -2.242404383407800683e+00 -1.134147822930181349e+00
2.351495149514951663e+03 -2.242474754736432985e+00 -1.113724248810427753e+00
2.351565156515651324e+03 -2.242545126399128286e+00 -1.093300674690809160e+00
2.351635163516351440e+03 -2.242615498395897244e+00 -1.072877100571069775e+00
2.351705170517051556e+03 -2.242685870726752295e+00 -1.052453526451316179e+00
2.351775177517751672e+03 -2.242756243391703208e+00 -1.032029952331569689e+00
2.351845184518451788e+03 -2.242826616390764194e+00 -1.011606378211830304e+00
2.351915191519151904e+03 -2.242896989723944579e+00 -9.911828040920838134e-01
2.351985198519852020e+03 -2.242967363391259017e+00 -9.707592299723302176e-01
2.352055205520552136e+03 -2.243037737392717723e+00 -9.503356558525766218e-01
2.352125212521252251e+03 -2.243108111728332688e+00 -9.299120817328443422e-01
2.352195219521952367e+03 -2.243178486398115457e+00 -9.094885076130907464e-01
2.352265226522652483e+03 -2.243248861402078020e+00 -8.890649334933442560e-01
2.352335233523352144e+03 -2.243319236740228817e+00 -8.686413593737256633e-01
2.352405240524052260e+03 -2.243389612412584722e+00 -8.482177852539862783e-01
2.352475247524752376e+03 -2.243459988419155060e+00 -8.277942111342326825e-01
2.352545254525452492e+03 -2.243530364759953155e+00 -8.073706370144861921e-01
2.352615261526152608e+03 -2.243600741434989221e+00 -7.869470628947397017e-01
2.352685268526852724e+03 -2.243671118444274359e+00 -7.665234887749932113e-01
2.352755275527552840e+03 -2.243741495787822338e+00 -7.460999146552467209e-01
2.352825282528252956e+03 -2.243811873465641593e+00 -7.256763405355002305e-01
2.352895289528953072e+03 -2.243882251477747669e+00 -7.052527664157537401e-01
2.352965296529652733e+03 -2.243952629824148115e+00 -6.848291922961422529e-01
2.353035303530352849e+03 -2.244023008504859362e+00 -6.644056181763886570e-01
2.353105310531052965e+03 -2.244093387519891625e+00 -6.439820440566421667e-01
2.353175317531753080e+03 -2.244163766869255117e+00 -6.235584699368885708e-01
2.353245324532453196e+03 -2.244234146552962716e+00 -6.031348958171491859e-01
2.353315331533153312e+03 -2.244304526571024638e+00 -5.827113216974026955e-01
2.353385338533853428e+03 -2.244374906923453317e+00 -5.622877475776562051e-01
2.353455345534553544e+03 -2.244445287610262962e+00 -5.418641734579026092e-01
2.353525352535253660e+03 -2.244515668631462013e+00 -5.214405993381561188e-01
2.353595359535953776e+03 -2.244586049987064680e+00 -5.010170252184096285e-01
2.353665366536653892e+03 -2.244656431677081621e+00 -4.805934510986631381e-01
2.353735373537353553e+03 -2.244726813701523493e+00 -4.601698769790516508e-01
2.353805380538053669e+03 -2.244797196060404065e+00 -4.397463028593051604e-01
2.353875387538753785e+03 -2.244867578753733550e+00 -4.193227287395515646e-01
2.353945394539453901e+03 -2.244937961781522606e+00 -3.988991546198050742e-01
2.354015401540154016e+03 -2.245008345143785444e+00 -3.784755805000656892e-01
2.354085408540854132e+03 -2.245078728840534943e+00 -3.580520063803120934e-01
2.354155415541554248e+03 -2.245149112871779540e+00 -3.432120759388013198e-01
2.354225422542254364e+03 -2.245219497237532558e+00 -3.341248364447437780e-01
2.354295429542954480e+03 -2.245289881937805987e+00 -3.250375969507004470e-01
2.354365436543654141e+03 -2.245360266972607377e+00 -3.159503574567139594e-01
2.354435443544354257e+03 -2.245430652341955824e+00 -3.068631179626564176e-01
2.354505450545054373e+03 -2.245501038045857101e+00 -2.977758784686059812e-01
2.354575457545754489e+03 -2.245571424084327194e+00 -2.886886389745484394e-01
2.354645464546454605e+03 -2.245641810457374987e+00 -2.796013994804980030e-01
2.354715471547154721e+03 -2.245712197165014246e+00 -2.705141599864475666e-01
2.354785478547854837e+03 -2.245782584207255184e+00 -2.614269204923971301e-01
2.354855485548554952e+03 -2.245852971584108460e+00 -2.523396809983466937e-01
2.354925492549255068e+03 -2.245923359295588284e+00 -2.432524415042962573e-01
2.354995499549955184e+03 -2.245993747341703539e+00 -2.341652020102387155e-01
2.355065506550654845e+03 -2.246064135722468880e+00 -2.250779625162522279e-01
2.355135513551354961e+03 -2.246134524437896296e+00 -2.159907230222088970e-01
2.355205520552055077e+03 -2.246204913487995114e+00 -2.069034835281442497e-01
2.355275527552755193e+03 -2.246275302872779100e+00 -1.978162440340938133e-01
2.355345534553455309e+03 -2.246345692592257581e+00 -1.887290045400433769e-01
2.355415541554155425e+03 -2.246416082646442991e+00 -1.796417650459929405e-01
2.355485548554855541e+03 -2.246486473035349984e+00 -1.705545255519425041e-01
2.355555555555555657e+03 -2.246556863758986555e+00 -1.614672860578920677e-01
2.355625562556255773e+03 -2.246627254817367358e+00 -1.523800465638416313e-01
2.355695569556955888e+03 -2.246697646210503052e+00 -1.432928070697840894e-01
2.355765576557655550e+03 -2.246768037938404738e+00 -1.342055675757904964e-01
2.355835583558355665e+03 -2.246838430001083964e+00 -1.251183280817400600e-01
2.355905590559055781e+03 -2.246908822398553607e+00 -1.160310885876896236e-01
2.355975597559755897e+03 -2.246979215130823881e+00 -1.131054737501457907e-01
2.356045604560456013e+03 -2.247049608197908110e+00 -1.117411699928325675e-01
2.356115611561156129e+03 -2.247120001599818284e+00 -1.103768662355122387e-01
2.356185618561856245e+03 -2.247190395336564617e+00 -1.090125624781919100e-01
2.356255625562556361e+03 -2.247260789408160431e+00 -1.076482587208715813e-01
2.356325632563256477e+03 -2.247331183814616384e+00 -1.062839549635583580e-01
2.356395639563956593e+03 -2.247401578555943136e+00 -1.049196512062380293e-01
2.356465646564656254e+03 -2.247471973632153119e+00 -1.035553474489177006e-01
2.356535653565356370e+03 -2.247542369043260102e+00 -1.021910436916044773e-01
2.356605660566056486e+03 -2.247612764789274742e+00 -1.008267399342841486e-01
2.356675667566756601e+03 -2.247683160870208585e+00 -9.946243617696381989e-02
2.356745674567456717e+03 -2.247753557286072734e+00 -9.809813241964349118e-02
2.356815681568156833e+03 -2.247823954036880068e+00 -9.673382866232316246e-02
2.356885688568856949e+03 -2.247894351122640799e+00 -9.536952490500283375e-02
2.356955695569557065e+03 -2.247964748543368252e+00 -9.400522114768250503e-02
2.357025702570257181e+03 -2.248035146299071751e+00 -9.264091739036217632e-02
2.357095709570957297e+03 -2.248105544389765065e+00 -9.127661363304895303e-02
2.357165716571656958e+03 -2.248175942815461514e+00 -8.991230987573572975e-02
2.357235723572357074e+03 -2.248246341576170870e+00 -8.854800611841540103e-02
2.357305730573057190e+03 -2.248316740671904679e+00 -8.718370236110217775e-02
2.357375737573757306e+03 -2.248387140102674042e+00 -8.581939860378184903e-02
2.357445744574457422e+03 -2.248457539868490951e+00 -8.445509484646152032e-02
2.357515751575157537e+03 -2.248527939969370060e+00 -8.309079108914119161e-02
2.357585758575857653e+03 -2.248598340405319362e+00 -8.172648733182796832e-02
2.357655765576557769e+03 -2.248668741176353514e+00 -8.036218357450763961e-02
2.357725772577257885e+03 -2.248739142282483172e+00 -7.899787981718020546e-02
2.357795779577957546e+03 -2.248809543723719440e+00 -7.763357605987408760e-02
2.357865786578657662e+03 -2.248879945500072974e+00 -7.626927230255375889e-02
2.357935793579357778e+03 -2.248950347611558875e+00 -7.490496854523343018e-02
2.358005800580057894e+03 -2.249020750058185136e+00 -7.354066478791310146e-02
2.358075807580758010e+03 -2.249091152839965524e+00 -7.217636103059987818e-02
2.358145814581458126e+03 -2.249161555956913361e+00 -7.081205727327954946e-02
2.358215821582158242e+03 -2.249231959409037973e+00 -6.944775351595922075e-02
2.358285828582858358e+03 -2.249302363196352683e+00 -6.808344975863889204e-02
2.358355835583558473e+03 -2.249372767318868149e+00 -6.671914600132566875e-02
2.358425842584258589e+03 -2.249443171776594586e+00 -6.535484224400534004e-02
2.358495849584958705e+03 -2.249513576569545759e+00 -6.399053848668501132e-02
2.358565856585658366e+03 -2.249583981697733659e+00 -6.262623472937178803e-02
2.358635863586358482e+03 -2.249654387161169389e+00 -6.126193097205145932e-02
2.358705870587058598e+03 -2.249724792959866271e+00 -5.989762721473113061e-02
2.358775877587758714e+03 -2.249795199093834075e+00 -5.853332345741080189e-02
2.358845884588458830e+03 -2.249865605563085680e+00 -5.716901970009047318e-02
2.358915891589158946e+03 -2.249936012367629967e+00 -5.580471594277014447e-02
2.358985898589859062e+03 -2.250006419507483368e+00 -5.444041218544981575e-02
2.359055905590559178e+03 -2.250076826982652989e+00 -5.307610842812948704e-02
2.359125912591259294e+03 -2.250147234793153483e+00 -5.171180467081626375e-02
2.359195919591958955e+03 -2.250217642938996843e+00 -5.034750091350304047e-02
2.359265926592659071e+03 -2.250288051420194169e+00 -4.898319715618271175e-02
2.359335933593359186e+03 -2.250358460236757008e+00 -4.761889339886948846e-02
2.359405940594059302e+03 -2.250428869388696462e+00 -4.625458964154915975e-02
2.359475947594759418e+03 -2.250499278876023190e+00 -4.489028588422883104e-02
2.359545954595459534e+03 -2.250569688698753179e+00 -4.352598212690850232e-02
2.359615961596159650e+03 -2.250640098856893978e+00 -4.216167836959527904e-02
2.359685968596859766e+03 -2.250710509350461130e+00 -4.079737461227495032e-02
2.359755975597559882e+03 -2.250780920179463074e+00 -3.943307085494751618e-02
2.359825982598259998e+03 -2.250851331343913575e+00 -3.806876709762718747e-02
2.359895989598960114e+03 -2.250921742843822848e+00 -3.670446334031396418e-02
2.359965996599659775e+03 -2.250992154679202439e+00 -3.534015958300074089e-02
2.360036003600359891e+03 -2.251062566850065227e+00 -3.397585582567330675e-02
2.360106010601060007e+03 -2.251132979356422759e+00 -3.261155206836008347e-02
2.360176017601760122e+03 -2.251203392198287911e+00 -3.124724831103975475e-02
2.360246024602460238e+03 -2.251273805375670900e+00 -2.988294455371942604e-02
2.360316031603160354e+03 -2.251344218888584603e+00 -2.851864079639909733e-02
2.360386038603860470e+03 -2.251414632737039678e+00 -2.715433703908587404e-02
2.360456045604560586e+03 -2.251485046921047672e+00 -2.579003328176554533e-02
2.360526052605260702e+03 -2.251555461440620132e+00 -2.442572952444521661e-02
2.360596059605960363e+03 -2.251625876295770379e+00 -2.306142576713909875e-02
2.360666066606660479e+03 -2.251696291486510404e+00 -2.169712200981877004e-02
2.360736073607360595e+03 -2.251766707012850421e+00 -2.033281825249844132e-02
2.360806080608060711e+03 -2.251837122874802866e+00 -1.896851449517811261e-02
2.360876087608760827e+03 -2.251907539072380171e+00 -1.760421073785778390e-02
2.360946094609460943e+03 -2.251977955605591220e+00 -1.623990698053745518e-02
2.361016101610161058e+03 -2.252048372474451110e+00 -1.487560322321712647e-02
2.361086108610861174e+03 -2.252118789678968724e+00 -1.351129946589679776e-02
2.361156115611561290e+03 -2.252189207219158273e+00 -1.214699570858357447e-02
2.361226122612261406e+03 -2.252259625095032192e+00 -1.078269195126324576e-02
2.361296129612961522e+03 -2.252330043306599361e+00 -9.418388193942917042e-03
2.361366136613661183e+03 -2.252400461853873548e+00 -8.054084436636799182e-03
2.361436143614361299e+03 -2.252470880736864522e+00 -6.689780679316470469e-03
2.361506150615061415e+03 -2.252541299955585163e+00 -5.325476921996141755e-03
2.361576157615761531e+03 -2.252611719510049237e+00 -3.961173164675813041e-03
2.361646164616461647e+03 -2.252682139400265182e+00 -2.596869407362589754e-03
2.361716171617161763e+03 -2.252752559626247209e+00 -1.232565650042261041e-03
2.361786178617861879e+03 -2.252822980188006863e+00 1.317381072851731005e-04
2.361856185618561994e+03 -2.252893401085554359e+00 1.496041864605501814e-03
2.361926192619262110e+03 -2.252963822318902576e+00 2.860345621925830528e-03
2.361996199619961772e+03 -2.253034243888061727e+00 4.224649379231948387e-03
2.362066206620661887e+03 -2.253104665793044692e+00 -4.347909526927651314e-03
2.362136213621362003e+03 -2.253175088033862572e+00 -1.719597770218683763e-02
2.362206220622062119e+03 -2.253245510610530911e+00 -3.004404587744602395e-02
2.362276227622762235e+03 -2.253315933523056813e+00 -4.289211405271231570e-02
2.362346234623462351e+03 -2.253386356771454491e+00 -5.574018222796439659e-02
2.362416241624162467e+03 -2.253456780355734601e+00 -6.858825040323068833e-02
2.362486248624862583e+03 -2.253527204275907803e+00 -8.143631857848276923e-02
2.362556255625562699e+03 -2.253597628531986974e+00 -9.428438675374906097e-02
2.362626262626262815e+03 -2.253668053123985437e+00 -1.071324549290082473e-01
2.362696269626962476e+03 -2.253738478051912963e+00 -1.199805231041892739e-01
2.362766276627662592e+03 -2.253808903315782874e+00 -1.328285912794413548e-01
2.362836283628362708e+03 -2.253879328915606273e+00 -1.456766594547005411e-01
2.362906290629062823e+03 -2.253949754851394260e+00 -1.585247276299597274e-01
2.362976297629762939e+03 -2.254020181123157496e+00 -1.713727958052118083e-01
2.363046304630463055e+03 -2.254090607730911522e+00 -1.842208639804781001e-01
2.363116311631163171e+03 -2.254161034674663888e+00 -1.970689321557301810e-01
2.363186318631863287e+03 -2.254231461954428362e+00 -2.099170003309964727e-01
2.363256325632563403e+03 -2.254301889570217821e+00 -2.227650685062556590e-01
2.363326332633263519e+03 -2.254372317522043367e+00 -2.356131366815148453e-01
2.363396339633963180e+03 -2.254442745809916104e+00 -2.484612048566816611e-01
2.363466346634663296e+03 -2.254513174433846245e+00 -2.702060897670364170e-01
2.363536353635363412e+03 -2.254583603393847557e+00 -3.257523306148044639e-01
2.363606360636063528e+03 -2.254654032689932475e+00 -3.812985714625796163e-01
2.363676367636763644e+03 -2.254724462322110323e+00 -4.368448123103476632e-01
2.363746374637463759e+03 -2.254794892290396646e+00 -4.923910531581157102e-01
2.363816381638163875e+03 -2.254865322594800325e+00 -5.479372940058908625e-01
2.363886388638863991e+03 -2.254935753235332907e+00 -6.034835348536589095e-01
2.363956395639564107e+03 -2.255006184212007714e+00 -6.590297757014269564e-01
2.364026402640264223e+03 -2.255076615524834960e+00 -7.145760165492021088e-01
2.364096409640963884e+03 -2.255147047173825747e+00 -7.701222573966148843e-01
2.364166416641664000e+03 -2.255217479158994287e+00 -8.256684982443829313e-01
2.364236423642364116e+03 -2.255287911480352125e+00 -8.812147390921509782e-01
2.364306430643064232e+03 -2.255358344137910809e+00 -9.367609799399190251e-01
2.364376437643764348e+03 -2.255428777131680551e+00 -9.923072207876941775e-01
2.364446444644464464e+03 -2.255499210461674231e+00 -1.047853461635462224e+00
2.364516451645164580e+03 -2.255569644127902951e+00 -1.103399702483230271e+00
2.364586458645864695e+03 -2.255640078130377812e+00 -1.158945943330998318e+00
2.364656465646564811e+03 -2.255710512469113471e+00 -1.214492184178773471e+00
2.364726472647264927e+03 -2.255780947144118809e+00 -1.270038425026541518e+00
2.364796479647964588e+03 -2.255851382155408924e+00 -1.325584665873954293e+00
2.364866486648664704e+03 -2.255921817502992699e+00 -1.381130906721722340e+00
2.364936493649364820e+03 -2.255992253186882124e+00 -1.436677147569490387e+00
2.365006500650064936e+03 -2.256062689207088301e+00 -1.492223388417258434e+00
2.365076507650765052e+03 -2.256133125563625885e+00 -1.547769629265033586e+00
2.365146514651465168e+03 -2.256203562256502426e+00 -1.603315870112801633e+00
2.365216521652165284e+03 -2.256273999285733911e+00 -1.658862110960569680e+00
2.365286528652865400e+03 -2.256344436651330110e+00 -1.714408351808344833e+00
2.365356535653565516e+03 -2.256414874353303457e+00 -1.769954592656112879e+00
2.365426542654265177e+03 -2.256485312391665943e+00 -1.825500833503525655e+00
2.365496549654965293e+03 -2.256555750766426449e+00 -1.881047074351293702e+00
2.365566556655665408e+03 -2.256626189477599187e+00 -1.936593315199061749e+00
2.365636563656365524e+03 -2.256696628525197479e+00 -1.992139556046829796e+00
2.365706570657065640e+03 -2.256767067909229763e+00 -2.047685796894604948e+00
2.365776577657765756e+03 -2.256837507629710693e+00 -2.103232037742372995e+00
2.365846584658465872e+03 -2.256907947686650484e+00 -2.158778278590148147e+00
2.365916591659165988e+03 -2.256978388080061126e+00 -2.214324519437916194e+00
2.365986598659866104e+03 -2.257048828809954166e+00 -2.269870760285684241e+00
2.366056605660566220e+03 -2.257119269876341150e+00 -2.325417001133459394e+00
2.366126612661266336e+03 -2.257189711279234956e+00 -2.380963241981227441e+00
2.366196619661965997e+03 -2.257260153018644466e+00 -2.436509482828640216e+00
2.366266626662666113e+03 -2.257330595094586112e+00 -2.492055723676408263e+00
2.366336633663366229e+03 -2.257401037507068775e+00 -2.547601964524176310e+00
2.366406640664066344e+03 -2.257471480256104446e+00 -2.603148205371944357e+00
2.366476647664766460e+03 -2.257541923341706003e+00 -2.658694446219719509e+00
2.366546654665466576e+03 -2.257612366763882328e+00 -2.714240687067487556e+00
2.366616661666166692e+03 -2.257682810522647188e+00 -2.769786927915255603e+00
2.366686668666866808e+03 -2.257753254618013905e+00 -2.825333168763023650e+00
2.366756675667566924e+03 -2.257823699049991806e+00 -2.880879409610798803e+00
2.366826682668266585e+03 -2.257894143818594213e+00 -2.936425650458204473e+00
2.366896689668966701e+03 -2.257964588923832672e+00 -2.991971891305979625e+00
2.366966696669666817e+03 -2.258035034365717397e+00 -3.047518132153747672e+00
2.367036703670366933e+03 -2.258105480144261712e+00 -3.103064373001515719e+00
2.367106710671067049e+03 -2.258175926259477162e+00 -3.158610613849290871e+00
2.367176717671767165e+03 -2.258246372711373517e+00 -3.214156854697058918e+00
2.367246724672467280e+03 -2.258316819499965433e+00 -3.269703095544826965e+00
2.367316731673167396e+03 -2.258387266625264456e+00 -3.325249336392595012e+00
2.367386738673867512e+03 -2.258457714087280799e+00 -3.380795577240363059e+00
2.367456745674567628e+03 -2.258528161886028229e+00 -3.436341818088138211e+00
2.367526752675267744e+03 -2.258598610021516517e+00 -3.491888058935906258e+00
2.367596759675967405e+03 -2.258669058493754989e+00 -3.547434299783319034e+00
2.367666766676667521e+03 -2.258739507302761407e+00 -3.602980540631087081e+00
2.367736773677367637e+03 -2.258809956448543765e+00 -3.658526781478862233e+00
2.367806780678067753e+03 -2.258880405931116275e+00 -3.714073022326630280e+00
2.367876787678767869e+03 -2.258950855750488262e+00 -3.769619263174405432e+00
2.367946794679467985e+03 -2.259021305906673049e+00 -3.825165504022173479e+00
2.368016801680168101e+03 -2.259091756399681739e+00 -3.880711744869941526e+00
2.368086808680868216e+03 -2.259162207229524988e+00 -3.936257985717709573e+00
2.368156815681568332e+03 -2.259232658396217008e+00 -3.991804226565477620e+00
2.368226822682267994e+03 -2.259303109899764905e+00 -4.047350467412890396e+00
2.368296829682968109e+03 -2.259373561740186886e+00 -4.102896708260665548e+00
2.368366836683668225e+03 -2.259444013917491834e+00 -4.155405045556385346e+00
2.368436843684368341e+03 -2.259514466431690849e+00 -4.165103513017001546e+00
2.368506850685068457e+03 -2.259584919282797255e+00 -4.174801980477624852e+00
2.368576857685768573e+03 -2.259655372470819934e+00 -4.184500447938248158e+00
2.368646864686468689e+03 -2.259725825995771764e+00 -4.194198915398864358e+00
2.368716871687168805e+03 -2.259796279857667400e+00 -4.203897382859487664e+00
2.368786878687868921e+03 -2.259866734056514836e+00 -4.213595850320110969e+00
2.368856885688569037e+03 -2.259937188592329171e+00 -4.223294317780741380e+00
2.368926892689269152e+03 -2.260007643465120619e+00 -4.232992785241357581e+00
2.368996899689968814e+03 -2.260078098674899838e+00 -4.242691252701916937e+00
2.369066906690668930e+03 -2.260148554221679262e+00 -4.252389720162540243e+00
2.369136913691369045e+03 -2.260219010105471771e+00 -4.262088187623163549e+00
2.369206920692069161e+03 -2.260289466326287577e+00 -4.271786655083786854e+00
2.369276927692769277e+03 -2.260359922884139117e+00 -4.281485122544403055e+00
2.369346934693469393e+03 -2.260430379779039711e+00 -4.291183590005026360e+00
2.369416941694169509e+03 -2.260500837010999131e+00 -4.300882057465649666e+00
2.369486948694869625e+03 -2.260571294580030255e+00 -4.310580524926272972e+00
2.369556955695569741e+03 -2.260641752486143741e+00 -4.320278992386889172e+00
2.369626962696269402e+03 -2.260712210729350247e+00 -4.329977459847455634e+00
2.369696969696969518e+03 -2.260782669309665316e+00 -4.339675927308071834e+00
2.369766976697669634e+03 -2.260853128227097386e+00 -4.349374394768695140e+00
2.369836983698369750e+03 -2.260923587481660668e+00 -4.359072862229318446e+00
2.369906990699069866e+03 -2.260994047073366708e+00 -4.352283264908216154e+00
2.369976997699769981e+03 -2.261064507002225721e+00 -4.339694105962351500e+00
2.370047004700470097e+03 -2.261134967268250140e+00 -4.327104947016486847e+00
2.370117011701170213e+03 -2.261205427871450180e+00 -4.314515788070622193e+00
2.370187018701870329e+03 -2.261275888811840939e+00 -4.301926629124757540e+00
2.370257025702570445e+03 -2.261346350089430857e+00 -4.289337470178892886e+00
2.370327032703270106e+03 -2.261416811704233698e+00 -4.276748311233113498e+00
2.370397039703970222e+03 -2.261487273656261898e+00 -4.264159152287241739e+00
2.370467046704670338e+03 -2.261557735945526115e+00 -4.251569993341377085e+00
2.370537053705370454e+03 -2.261628198572037896e+00 -4.238980834395519537e+00
2.370607060706070570e+03 -2.261698661535808785e+00 -4.226391675449647778e+00
2.370677067706770686e+03 -2.261769124836850331e+00 -4.213802516503783124e+00
2.370747074707470802e+03 -2.261839588475176299e+00 -4.201213357557918471e+00
2.370817081708170917e+03 -2.261910052450796904e+00 -4.188624198612053817e+00
2.370887088708871033e+03 -2.261980516763725024e+00 -4.176035039666189164e+00
2.370957095709571149e+03 -2.262050981413971318e+00 -4.163445880720331616e+00
2.371027102710270810e+03 -2.262121446401548663e+00 -4.150856721774538016e+00
2.371097109710970926e+03 -2.262191911726466387e+00 -4.138267562828673363e+00
2.371167116711671042e+03 -2.262262377388739143e+00 -4.125678403882808709e+00
2.371237123712371158e+03 -2.262332843388376258e+00 -4.113089244936944056e+00
2.371307130713071274e+03 -2.262403309725391054e+00 -4.100500085991086507e+00
2.371377137713771390e+03 -2.262473776399796410e+00 -4.087910927045221854e+00
2.371447144714471506e+03 -2.262544243411602540e+00 -4.075321768099350095e+00
2.371517151715171622e+03 -2.262614710760820991e+00 -4.062732609153485441e+00
2.371587158715871738e+03 -2.262685178447464640e+00 -4.050143450207620788e+00
2.371657165716571853e+03 -2.262755646471543702e+00 -4.037554291261763240e+00
2.371727172717271515e+03 -2.262826114833069724e+00 -4.024965132315976746e+00
2.371797179717971630e+03 -2.262896583532056916e+00 -4.012375973370112092e+00
2.371867186718671746e+03 -2.262967052568516380e+00 -3.999786814424247439e+00
2.371937193719371862e+03 -2.263037521942459218e+00 -3.987197655478382785e+00
2.372007200720071978e+03 -2.263107991653897422e+00 -3.974608496532525237e+00
2.372077207720772094e+03 -2.263178461702842981e+00 -3.962019337586660583e+00
2.372147214721472210e+03 -2.263248932089305665e+00 -3.949430178640788824e+00
2.372217221722172326e+03 -2.263319402813300574e+00 -3.936841019694931276e+00
2.372287228722872442e+03 -2.263389873874835256e+00 -3.924251860749066623e+00
2.372357235723572558e+03 -2.263460345273925700e+00 -3.911662701803194864e+00
2.372427242724272219e+03 -2.263530817010583007e+00 -3.899073542857415475e+00
2.372497249724972335e+03 -2.263601289084818280e+00 -3.886484383911550822e+00
2.372567256725672451e+03 -2.263671761496642176e+00 -3.873895224965686168e+00
2.372637263726372566e+03 -2.263742234246067131e+00 -3.861306066019821515e+00
2.372707270727072682e+03 -2.263812707333104246e+00 -3.848716907073956861e+00
2.372777277727772798e+03 -2.263883180757768177e+00 -3.836127748128085102e+00
2.372847284728472914e+03 -2.263953654520066916e+00 -3.823538589182227554e+00
2.372917291729173030e+03 -2.264024128620016008e+00 -3.810949430236362900e+00
2.372987298729873146e+03 -2.264094603057624333e+00 -3.798360271290498247e+00
2.373057305730572807e+03 -2.264165077832905215e+00 -3.785771112344711753e+00
2.373127312731272923e+03 -2.264235552945869756e+00 -3.773181953398854205e+00
2.373197319731973039e+03 -2.264306028396529502e+00 -3.760592794452989551e+00
2.373267326732673155e+03 -2.264376504184895555e+00 -3.748003635507124898e+00
2.373337333733373271e+03 -2.264446980310981239e+00 -3.735414476561260244e+00
2.373407340734073387e+03 -2.264517456774799431e+00 -3.697936462709186856e+00
2.373477347734773502e+03 -2.264587933576359458e+00 -3.650797385968814979e+00
2.373547354735473618e+03 -2.264658410715674641e+00 -3.603658309228450207e+00
2.373617361736173734e+03 -2.264728888192756084e+00 -3.556519232488085436e+00
2.373687368736873850e+03 -2.264799366007613557e+00 -3.509380155747720664e+00
2.373757375737573966e+03 -2.264869844160261270e+00 -3.462241079007348787e+00
2.373827382738273627e+03 -2.264940322650711213e+00 -3.415102002267289549e+00
2.373897389738973743e+03 -2.265010801478975377e+00 -3.367962925526931883e+00
2.373967396739673859e+03 -2.265081280645064865e+00 -3.320823848786560006e+00
2.374037403740373975e+03 -2.265151760148991666e+00 -3.273684772046195235e+00
2.374107410741074091e+03 -2.265222239990766440e+00 -3.226545695305823358e+00
2.374177417741774207e+03 -2.265292720170400731e+00 -3.179406618565465692e+00
2.374247424742474323e+03 -2.265363200687908751e+00 -3.132267541825100921e+00
2.374317431743174438e+03 -2.265433681543300271e+00 -3.085128465084729044e+00
2.374387438743874554e+03 -2.265504162736587723e+00 -3.037989388344371378e+00
2.374457445744574215e+03 -2.265574644267783544e+00 -2.990850311604305034e+00
2.374527452745274331e+03 -2.265645126136898835e+00 -2.943711234863940263e+00
2.374597459745974447e+03 -2.265715608343946030e+00 -2.896572158123568386e+00
2.374667466746674563e+03 -2.265786090888934901e+00 -2.849433081383203614e+00
2.374737473747374679e+03 -2.265856573771877436e+00 -2.802294004642838843e+00
2.374807480748074795e+03 -2.265927056992789179e+00 -2.755154927902474071e+00
2.374877487748774911e+03 -2.265997540551678568e+00 -2.708015851162109300e+00
2.374947494749475027e+03 -2.266068024448558482e+00 -2.660876774421744528e+00
2.375017501750175143e+03 -2.266138508683440911e+00 -2.613737697681372651e+00
2.375087508750875259e+03 -2.266208993256336957e+00 -2.566598620941000775e+00
2.375157515751575374e+03 -2.266279478167258166e+00 -2.519459544200643109e+00
2.375227522752275036e+03 -2.266349963416216529e+00 -2.472320467460583870e+00
2.375297529752975151e+03 -2.266420449003223592e+00 -2.425181390720219099e+00
2.375367536753675267e+03 -2.266490934928292234e+00 -2.378042313979847222e+00
2.375437543754375383e+03 -2.266561421191434000e+00 -2.330903237239475345e+00
2.375507550755075499e+03 -2.266631907792660883e+00 -2.283764160499117679e+00
2.375577557755775615e+03 -2.266702394731983539e+00 -2.236625083758752908e+00
2.375647564756475731e+03 -2.266772882009415735e+00 -2.189486007018381031e+00
2.375717571757175847e+03 -2.266843369624965465e+00 -2.142346930278016259e+00
2.375787578757875963e+03 -2.266913857578646940e+00 -2.095207853537651488e+00
2.375857585758575624e+03 -2.266984345870472151e+00 -2.048068776797592250e+00
2.375927592759275740e+03 -2.267054834500453975e+00 -2.000929700057227478e+00
2.375997599759975856e+03 -2.267125323468603515e+00 -1.953790623316855601e+00
2.376067606760675972e+03 -2.267195812774931429e+00 -1.906651546576490830e+00
2.376137613761376087e+03 -2.267266302419449708e+00 -1.859512469836118953e+00
2.376207620762076203e+03 -2.267336792402169898e+00 -1.812373393095754182e+00
2.376277627762776319e+03 -2.267407282723104878e+00 -1.765234316355389410e+00
2.376347634763476435e+03 -2.267477773382264861e+00 -1.718095239615024639e+00
2.376417641764176551e+03 -2.267548264379663170e+00 -1.680866573855389845e+00
2.376487648764876667e+03 -2.267618755715312240e+00 -1.689367628693865697e+00
2.376557655765576783e+03 -2.267689247389223173e+00 -1.697868683532334444e+00
2.376627662766276444e+03 -2.267759739401406183e+00 -1.706369738370746347e+00
2.376697669766976560e+03 -2.267830231751874148e+00 -1.714870793209207989e+00
2.376767676767676676e+03 -2.267900724440638616e+00 -1.723371848047676735e+00
2.376837683768376792e+03 -2.267971217467712464e+00 -1.731872902886152588e+00
2.376907690769076908e+03 -2.268041710833106350e+00 -1.740373957724621334e+00
2.376977697769777023e+03 -2.268112204536833598e+00 -1.748875012563082976e+00
2.377047704770477139e+03 -2.268182698578903977e+00 -1.757376067401558828e+00
2.377117711771177255e+03 -2.268253192959331255e+00 -1.765877122240027575e+00
2.377187718771877371e+03 -2.268323687678125644e+00 -1.774378177078496321e+00
2.377257725772577032e+03 -2.268394182735298248e+00 -1.782879231916901119e+00
2.377327732773277148e+03 -2.268464678130861500e+00 -1.791380286755369866e+00
2.377397739773977264e+03 -2.268535173864828725e+00 -1.799881341593845718e+00
2.377467746774677380e+03 -2.268605669937211466e+00 -1.808382396432314465e+00
2.377537753775377496e+03 -2.268676166348020384e+00 -1.816883451270783212e+00
2.377607760776077612e+03 -2.268746663097268801e+00 -1.825384506109244853e+00
2.377677767776777728e+03 -2.268817160184966930e+00 -1.833885560947713600e+00
2.377747774777477844e+03 -2.268887657611125874e+00 -1.842386615786175241e+00
2.377817781778177959e+03 -2.268958155375757624e+00 -1.852415815653102982e+00
2.377887788778878075e+03 -2.269028653478877278e+00 -1.864189184324928306e+00
2.377957795779577737e+03 -2.269099151920492830e+00 -1.875962552996675470e+00
2.378027802780277852e+03 -2.269169650700618490e+00 -1.887735921668493688e+00
2.378097809780977968e+03 -2.269240149819265362e+00 -1.899509290340319012e+00
2.378167816781678084e+03 -2.269310649276444547e+00 -1.911282659012151441e+00
2.378237823782378200e+03 -2.269381149072168036e+00 -1.923056027683969660e+00
2.378307830783078316e+03 -2.269451649206448263e+00 -1.934829396355794984e+00
2.378377837783778432e+03 -2.269522149679295886e+00 -1.946602765027620308e+00
2.378447844784478548e+03 -2.269592650490723340e+00 -1.958376133699445631e+00
2.378517851785178664e+03 -2.269663151640743504e+00 -1.970149502371270955e+00
2.378587858785878780e+03 -2.269733653129367923e+00 -1.981922871043096279e+00
2.378657865786578441e+03 -2.269804154956607256e+00 -1.993696239714843443e+00
2.378727872787278557e+03 -2.269874657122471717e+00 -2.005469608386668767e+00
2.378797879787978673e+03 -2.269945159626975961e+00 -2.017242977058494091e+00
2.378867886788678788e+03 -2.270015662470132867e+00 -2.029016345730319415e+00
2.378937893789378904e+03 -2.270086165651950427e+00 -2.040789714402144739e+00
2.379007900790079020e+03 -2.270156669172443298e+00 -2.052563083073970063e+00
2.379077907790779136e+03 -2.270227173031622137e+00 -2.064336451745802492e+00
2.379147914791479252e+03 -2.270297677229499378e+00 -2.076109820417620710e+00
2.379217921792179368e+03 -2.270368181766086124e+00 -2.087883189089446034e+00
2.379287928792879484e+03 -2.270438686641393478e+00 -2.099656557761271358e+00
2.379357935793579145e+03 -2.270509191855433873e+00 -2.111429926433018522e+00
2.379427942794279261e+03 -2.270579697408219744e+00 -2.123203295104836741e+00
2.379497949794979377e+03 -2.270650203299763525e+00 -2.134976663776662065e+00
2.379567956795679493e+03 -2.270720709530075876e+00 -2.146750032448487389e+00
2.379637963796379609e+03 -2.270791216099169674e+00 -2.158523401120319818e+00
2.379707970797079724e+03 -2.270861723007055133e+00 -2.170296769792138036e+00
2.379777977797779840e+03 -2.270932230253743356e+00 -2.182070138463963360e+00
2.379847984798479956e+03 -2.271002737839248109e+00 -2.193843507135788684e+00
2.379917991799180072e+03 -2.271073245763580939e+00 -2.205616875807614008e+00
2.379987998799880188e+03 -2.271143754026752948e+00 -2.217390244479439332e+00
2.380058005800579849e+03 -2.271214262628777014e+00 -2.229163613151186496e+00
2.380128012801279965e+03 -2.271284771569664684e+00 -2.240936981823011820e+00
2.380198019801980081e+03 -2.271355280849427505e+00 -2.252710350494830038e+00
2.380268026802680197e+03 -2.271425790468075689e+00 -2.264483719166655362e+00
2.380338033803380313e+03 -2.271496300425623005e+00 -2.276257087838487791e+00
2.380408040804080429e+03 -2.271566810722079666e+00 -2.288030456510306010e+00
2.380478047804780545e+03 -2.271637321357459438e+00 -2.299803825182131334e+00
2.380548054805480660e+03 -2.271707832331773425e+00 -2.311577193853963763e+00
2.380618061806180776e+03 -2.271778343645033615e+00 -2.323350562525789087e+00
2.380688068806880437e+03 -2.271848855297251557e+00 -2.335123931197536251e+00
2.380758075807580553e+03 -2.271919367288437464e+00 -2.346897299869354470e+00
2.380828082808280669e+03 -2.271989879618604657e+00 -2.358670668541179793e+00
2.380898089808980785e+03 -2.272060392287766017e+00 -2.370444037213012223e+00
2.380968096809680901e+03 -2.272130905295930869e+00 -2.382217405884837547e+00
2.381038103810381017e+03 -2.272201418643113424e+00 -2.393990774556655765e+00
2.381108110811081133e+03 -2.272271932329325228e+00 -2.405764143228481089e+00
2.381178117811781249e+03 -2.272342446354576051e+00 -2.417537511900306413e+00
2.381248124812481365e+03 -2.272412960718880104e+00 -2.429310880572131737e+00
2.381318131813181481e+03 -2.272483475422245824e+00 -2.441084249243957061e+00
2.381388138813881596e+03 -2.272553990464688756e+00 -2.452857617915775279e+00
2.381458145814581258e+03 -2.272624505846216447e+00 -2.464630986587529549e+00
2.381528152815281373e+03 -2.272695021566846219e+00 -2.476404355259354872e+00
2.381598159815981489e+03 -2.272765537626586507e+00 -2.488177723931173091e+00
2.381668166816681605e+03 -2.272836054025450192e+00 -2.499951092603005520e+00
2.381738173817381721e+03 -2.272906570763448375e+00 -2.511724461274823739e+00
2.381808180818081837e+03 -2.272977087840592159e+00 -2.523497829946649063e+00
2.381878187818781953e+03 -2.273047605256893533e+00 -2.535271198618474386e+00
2.381948194819482069e+03 -2.273118123012366265e+00 -2.547044567290299710e+00
2.382018201820182185e+03 -2.273188641107020125e+00 -2.558817935962117929e+00
2.382088208820881846e+03 -2.273259159540869323e+00 -2.570591304633872198e+00
2.382158215821581962e+03 -2.273329678313924074e+00 -2.582364673305697522e+00
2.382228222822282078e+03 -2.273400197426194591e+00 -2.594138041977522846e+00
2.382298229822982194e+03 -2.273470716877694198e+00 -2.605911410649348170e+00
2.382368236823682309e+03 -2.273541236668436216e+00 -2.617684779321173494e+00
2.382438243824382425e+03 -2.273611756798428640e+00 -2.629458147992998818e+00
2.382508250825082541e+03 -2.273682277267687013e+00 -2.641231516664824142e+00
2.382578257825782657e+03 -2.273752798076221548e+00 -2.653004885336642360e+00
2.382648264826482773e+03 -2.273823319224045125e+00 -2.664778254008467684e+00
2.382718271827182889e+03 -2.273893840711168401e+00 -2.676551622680293008e+00
2.382788278827883005e+03 -2.273964362537603812e+00 -2.688324991352125437e+00
2.382858285828582666e+03 -2.274034884703360238e+00 -2.700098360023872601e+00
2.382928292829282782e+03 -2.274105407208454555e+00 -2.711871728695690820e+00
2.382998299829982898e+03 -2.274175930052894312e+00 -2.723645097367516144e+00
2.383068306830683014e+03 -2.274246453236694610e+00 -2.735418466039341467e+00
2.383138313831383130e+03 -2.274316976759866105e+00 -2.747191834711173897e+00
2.383208320832083245e+03 -2.274387500622420344e+00 -2.758965203382992115e+00
2.383278327832783361e+03 -2.274458024824368430e+00 -2.770738572054817439e+00
2.383348334833483477e+03 -2.274528549365721464e+00 -2.782511940726642763e+00
2.383418341834183593e+03 -2.274599074246494546e+00 -2.794285309398468087e+00
2.383488348834883254e+03 -2.274669599466694336e+00 -2.806058678070222356e+00
2.383558355835583370e+03 -2.274740125026338600e+00 -2.817832046742040575e+00
2.383628362836283486e+03 -2.274810650925436217e+00 -2.829605415413865899e+00
2.383698369836983602e+03 -2.274881177163999624e+00 -2.841378784085691223e+00
2.383768376837683718e+03 -2.274951703742040365e+00 -2.853152152757516546e+00
2.383838383838383834e+03 -2.275022230659568212e+00 -2.862012423809282780e+00
2.383908390839083950e+03 -2.275092757916596486e+00 -2.869445978148156939e+00
2.383978397839784066e+03 -2.275163285513138511e+00 -2.876879532487038205e+00
2.384048404840484181e+03 -2.275233813449204501e+00 -2.884313086825919470e+00
2.384118411841184297e+03 -2.275304341724807777e+00 -2.891746641164800735e+00
2.384188418841884413e+03 -2.275374870339958999e+00 -2.899180195503682000e+00
2.384258425842584074e+03 -2.275445399294670157e+00 -2.906613749842520633e+00
2.384328432843284190e+03 -2.275515928588951020e+00 -2.914047304181394793e+00
2.384398439843984306e+03 -2.275586458222816688e+00 -2.921480858520283164e+00
2.384468446844684422e+03 -2.275656988196277375e+00 -2.928914412859164429e+00
2.384538453845384538e+03 -2.275727518509344183e+00 -2.936347967198038589e+00
2.384608460846084654e+03 -2.275798049162031766e+00 -2.943781521536919854e+00
2.384678467846784770e+03 -2.275868580154349896e+00 -2.951215075875801119e+00
2.384748474847484886e+03 -2.275939111486310118e+00 -2.958648630214675279e+00
2.384818481848185002e+03 -2.276009643157924867e+00 -2.966082184553563650e+00
2.384888488848884663e+03 -2.276080175169203468e+00 -2.973515738892388072e+00
2.384958495849584779e+03 -2.276150707520161909e+00 -2.980949293231269337e+00
2.385028502850284895e+03 -2.276221240210809516e+00 -2.988382847570150602e+00
2.385098509850985010e+03 -2.276291773241159166e+00 -2.995816401909031867e+00
2.385168516851685126e+03 -2.276362306611222852e+00 -3.003249956247920238e+00
2.385238523852385242e+03 -2.276432840321012119e+00 -3.010683510586794398e+00
2.385308530853085358e+03 -2.276503374370537625e+00 -3.018117064925675663e+00
2.385378537853785474e+03 -2.276573908759811360e+00 -3.025550619264556929e+00
2.385448544854485590e+03 -2.276644443488846203e+00 -3.032984173603438194e+00
2.385518551855185706e+03 -2.276714978557652813e+00 -3.040417727942312354e+00
2.385588558855885367e+03 -2.276785513966243624e+00 -3.047851282281150986e+00
2.385658565856585483e+03 -2.276856049714631958e+00 -3.055284836620032252e+00
2.385728572857285599e+03 -2.276926585802828917e+00 -3.064094020498501436e+00
2.385798579857985715e+03 -2.276997122230844273e+00 -3.075064234934643537e+00
2.385868586858685831e+03 -2.277067658998690902e+00 -3.086034449370785637e+00
2.385938593859385946e+03 -2.277138196106380352e+00 -3.097004663806920632e+00
2.386008600860086062e+03 -2.277208733553925946e+00 -3.107974878243062733e+00
2.386078607860786178e+03 -2.277279271341337896e+00 -3.118945092679204834e+00
2.386148614861486294e+03 -2.277349809468629971e+00 -3.129915307115346934e+00
2.386218621862186410e+03 -2.277420347935812828e+00 -3.140885521551481929e+00
2.386288628862886071e+03 -2.277490886742897125e+00 -3.151855735987560081e+00
2.386358635863586187e+03 -2.277561425889895741e+00 -3.162825950423695076e+00
2.386428642864286303e+03 -2.277631965376821555e+00 -3.173796164859837177e+00
2.386498649864986419e+03 -2.277702505203682559e+00 -3.184766379295979277e+00
2.386568656865686535e+03 -2.277773045370494742e+00 -3.195736593732121378e+00
2.386638663866386651e+03 -2.277843585877269650e+00 -3.206706808168256373e+00
2.386708670867086767e+03 -2.277914126724017496e+00 -3.217677022604405579e+00
2.386778677867786882e+03 -2.277984667910750716e+00 -3.228647237040547679e+00
2.386848684868486998e+03 -2.278055209437480855e+00 -3.239617451476682675e+00
2.386918691869187114e+03 -2.278125751304218571e+00 -3.250587665912824775e+00
2.386988698869886775e+03 -2.278196293510976744e+00 -3.261557880348888716e+00
2.387058705870586891e+03 -2.278266836057767808e+00 -3.272528094785030817e+00
2.387128712871287007e+03 -2.278337378944604641e+00 -3.283498309221172917e+00
2.387198719871987123e+03 -2.278407922171496569e+00 -3.294468523657315018e+00
2.387268726872687239e+03 -2.278478465738457359e+00 -3.305438738093457118e+00
2.387338733873387355e+03 -2.278549009645497225e+00 -3.316408952529592113e+00
2.387408740874087471e+03 -2.278619553892627714e+00 -3.327379166965734214e+00
2.387478747874787587e+03 -2.278690098479863479e+00 -3.338349381401876315e+00
2.387548754875487703e+03 -2.278760643407212072e+00 -3.349319595838011310e+00
2.387618761876187818e+03 -2.278831188674688146e+00 -3.360289810274153410e+00
2.387688768876887480e+03 -2.278901734282304581e+00 -3.371260024710231562e+00
2.387758775877587595e+03 -2.278972280230071590e+00 -3.382230239146366557e+00
2.387828782878287711e+03 -2.279042826518001164e+00 -3.393200453582508658e+00
2.387898789878987827e+03 -2.279113373146104404e+00 -3.404170668018650758e+00
2.387968796879687943e+03 -2.279183920114392414e+00 -3.415140882454785753e+00
2.388038803880388059e+03 -2.279254467422880737e+00 -3.426111096890927854e+00
2.388108810881088175e+03 -2.279325015071576477e+00 -3.437081311327077060e+00
2.388178817881788291e+03 -2.279395563060496066e+00 -3.448051525763212055e+00
2.388248824882488407e+03 -2.279466111389648830e+00 -3.459021740199354156e+00
2.388318831883188068e+03 -2.279536660059046316e+00 -3.469991954635418097e+00
2.388388838883888184e+03 -2.279607209068700957e+00 -3.480962169071553092e+00
2.388458845884588300e+03 -2.279677758418625189e+00 -3.491932383507702298e+00
2.388528852885288416e+03 -2.279748308108827892e+00 -3.502902597943844398e+00
2.388598859885988531e+03 -2.279818858139324167e+00 -3.513872812379986499e+00
2.388668866886688647e+03 -2.279889408510126003e+00 -3.524843026816121494e+00
2.388738873887388763e+03 -2.279959959221243615e+00 -3.535813241252263595e+00
2.388808880888088879e+03 -2.280030510272689881e+00 -3.546783455688405695e+00
2.388878887888788995e+03 -2.280101061664475015e+00 -3.557753670124547796e+00
2.388948894889489111e+03 -2.280171613396611452e+00 -3.568723884560682791e+00
2.389018901890189227e+03 -2.280242165469110738e+00 -3.579694098996824891e+00
2.389088908890888888e+03 -2.280312717881986639e+00 -3.590664313432895938e+00
2.389158915891589004e+03 -2.280383270635249371e+00 -3.601634527869030933e+00
2.389228922892289120e+03 -2.280453823728911367e+00 -3.612604742305173033e+00
2.389298929892989236e+03 -2.280524377162985061e+00 -3.623574956741315134e+00
2.389368936893689352e+03 -2.280594930937480669e+00 -3.634545171177450129e+00
2.389438943894389467e+03 -2.280665485052409736e+00 -3.645515385613592230e+00
2.389508950895089583e+03 -2.280736039507786028e+00 -3.656485600049741436e+00
2.389578957895789699e+03 -2.280806594303619317e+00 -3.667455814485883536e+00
2.389648964896489815e+03 -2.280877149439922480e+00 -3.678426028922018531e+00
2.389718971897189476e+03 -2.280947704916708840e+00 -3.689396243358089578e+00
2.389788978897889592e+03 -2.281018260733988612e+00 -3.700366457794224573e+00
2.389858985898589708e+03 -2.281088816891773341e+00 -3.711336672230366673e+00
2.389928992899289824e+03 -2.281159373390074574e+00 -3.722306886666515879e+00
2.389998999899989940e+03 -2.281229930228905189e+00 -3.733277101102657980e+00
2.390069006900690056e+03 -2.281300487408277178e+00 -3.744247315538792975e+00
2.390139013901390172e+03 -2.281371044928201197e+00 -3.755217529974935076e+00
2.390209020902090288e+03 -2.281441602788691458e+00 -3.766187744411077176e+00
2.390279027902790403e+03 -2.281512160989757287e+00 -3.777157958847212171e+00
2.390349034903490519e+03 -2.281582719531411119e+00 -3.788128173283354272e+00
2.390419041904190635e+03 -2.281653278413665387e+00 -3.799098387719496372e+00
2.390489048904890296e+03 -2.281723837636529861e+00 -3.810068602155560313e+00
2.390559055905590412e+03 -2.281794397200018754e+00 -3.821038816591702414e+00
2.390629062906290528e+03 -2.281864957104142277e+00 -3.832009031027844514e+00
2.390699069906990644e+03 -2.281935517348915532e+00 -3.842979245463986615e+00
2.390769076907690760e+03 -2.282006077934346955e+00 -3.848798211919614687e+00
2.390839083908390876e+03 -2.282076638860450313e+00 -3.854141956579994144e+00
2.390909090909090992e+03 -2.282147200127235820e+00 -3.859485701240380706e+00
2.390979097909791108e+03 -2.282217761734714578e+00 -3.864829445900760163e+00
2.391049104910491224e+03 -2.282288323682899911e+00 -3.870173190561132515e+00
2.391119111911190885e+03 -2.282358885971804252e+00 -3.875516935221476444e+00
2.391189118911891001e+03 -2.282429448601439148e+00 -3.880860679881848796e+00
2.391259125912591117e+03 -2.282500011571816589e+00 -3.886204424542235358e+00
2.391329132913291232e+03 -2.282570574882947678e+00 -3.891548169202621921e+00
2.391399139913991348e+03 -2.282641138534843961e+00 -3.896891913862994272e+00
2.391469146914691464e+03 -2.282711702527517428e+00 -3.902235658523373729e+00
2.391539153915391580e+03 -2.282782266860980513e+00 -3.907579403183753186e+00
2.391609160916091696e+03 -2.282852831535243876e+00 -3.912923147844125538e+00
2.391679167916791812e+03 -2.282923396550320394e+00 -3.918266892504504995e+00
2.391749174917491928e+03 -2.282993961906221614e+00 -3.923610637164884452e+00
2.391819181918192044e+03 -2.283064527602961302e+00 -3.928954381825263908e+00
2.391889188918891705e+03 -2.283135093640548785e+00 -3.934298126485614944e+00
2.391959195919591821e+03 -2.283205660018994720e+00 -3.939641871145987295e+00
2.392029202920291937e+03 -2.283276226738313319e+00 -3.944985615806366752e+00
2.392099209920992053e+03 -2.283346793798516572e+00 -3.950329360466746209e+00
2.392169216921692168e+03 -2.283417361199615137e+00 -3.955673105127125666e+00
2.392239223922392284e+03 -2.283487928941622336e+00 -3.961016849787498018e+00
2.392309230923092400e+03 -2.283558497024548828e+00 -3.966360594447877475e+00
2.392379237923792516e+03 -2.283629065448407491e+00 -3.971704339108271142e+00
2.392449244924492632e+03 -2.283699634213208096e+00 -3.977048083768636388e+00
2.392519251925192293e+03 -2.283770203318963077e+00 -3.982391828428980318e+00
2.392589258925892409e+03 -2.283840772765684424e+00 -3.987735573089359775e+00
2.392659265926592525e+03 -2.283911342553384571e+00 -3.993079317749739232e+00
2.392729272927292641e+03 -2.283981912682076398e+00 -3.998423062410125794e+00
2.392799279927992757e+03 -2.284052483151770563e+00 -4.003766807070505251e+00
2.392869286928692873e+03 -2.284123053962479055e+00 -4.009110551730877603e+00
2.392939293929392989e+03 -2.284193625114212534e+00 -4.014454296391257060e+00
2.393009300930093104e+03 -2.284264196606983877e+00 -4.019798041051636517e+00
2.393079307930793220e+03 -2.284334768440803742e+00 -4.025141785712015974e+00
2.393149314931493336e+03 -2.284405340615687230e+00 -4.030485530372395431e+00
2.393219321932192997e+03 -2.284475913131642333e+00 -4.035829275032739361e+00
2.393289328932893113e+03 -2.284546485988683706e+00 -4.041173019693118817e+00
2.393359335933593229e+03 -2.284617059186821564e+00 -4.046516764353498274e+00
2.393429342934293345e+03 -2.284687632726069229e+00 -4.051860509013870626e+00
2.393499349934993461e+03 -2.284758206606436026e+00 -4.057204253674250083e+00
2.393569356935693577e+03 -2.284828780827936612e+00 -4.062547998334629540e+00
2.393639363936393693e+03 -2.284899355390579867e+00 -4.065525397302103272e+00
2.393709370937093809e+03 -2.284969930294379559e+00 -4.066324416097863548e+00
2.393779377937793925e+03 -2.285040505539348121e+00 -4.067123434893630929e+00
2.393849384938494040e+03 -2.285111081125497101e+00 -4.067922453689398310e+00
2.393919391939193702e+03 -2.285181657052836712e+00 -4.068721472485151480e+00
2.393989398939893817e+03 -2.285252233321379389e+00 -4.069520491280911756e+00
2.394059405940593933e+03 -2.285322809931137567e+00 -4.070319510076672032e+00
2.394129412941294049e+03 -2.285393386882123679e+00 -4.071118528872439413e+00
2.394199419941994165e+03 -2.285463964174347495e+00 -4.071917547668206794e+00
2.394269426942694281e+03 -2.285534541807823672e+00 -4.072716566463967069e+00
2.394339433943394397e+03 -2.285605119782562866e+00 -4.073515585259727345e+00
2.394409440944094513e+03 -2.285675698098575737e+00 -4.074314604055494726e+00
2.394479447944794629e+03 -2.285746276755875606e+00 -4.075113622851247897e+00
2.394549454945494745e+03 -2.285816855754472243e+00 -4.075912641647015278e+00
2.394619461946194406e+03 -2.285887435094378972e+00 -4.076711660442775553e+00
2.394689468946894522e+03 -2.285958014775607783e+00 -4.077510679238535829e+00
2.394759475947594638e+03 -2.286028594798171554e+00 -4.078309698034303210e+00
2.394829482948294753e+03 -2.286099175162080499e+00 -4.079108716830063486e+00
2.394899489948994869e+03 -2.286169755867346609e+00 -4.079907735625830867e+00
2.394969496949694985e+03 -2.286240336913982318e+00 -4.080706754421591143e+00
2.395039503950395101e+03 -2.286310918301998285e+00 -4.081505773217351418e+00
2.395109510951095217e+03 -2.286381500031406055e+00 -4.082304792013111694e+00
2.395179517951795333e+03 -2.286452082102221173e+00 -4.083103810808879075e+00
2.395249524952495449e+03 -2.286522664514450742e+00 -4.083902829604646456e+00
2.395319531953195110e+03 -2.286593247268110307e+00 -4.084701848400399626e+00
2.395389538953895226e+03 -2.286663830363210081e+00 -4.085500867196159902e+00
2.395459545954595342e+03 -2.286734413799762056e+00 -4.086299885991927283e+00
2.395529552955295458e+03 -2.286804997577776000e+00 -4.087098904787687559e+00
2.395599559955995574e+03 -2.286875581697267901e+00 -4.087897923583454940e+00
2.395669566956695689e+03 -2.286946166158245752e+00 -4.088696942379215216e+00
2.395739573957395805e+03 -2.287016750960723321e+00 -4.089495961174975491e+00
2.395809580958095921e+03 -2.287087336104713042e+00 -4.090294979970742872e+00
2.395879587958796037e+03 -2.287157921590226461e+00 -4.091093998766510254e+00
2.395949594959495698e+03 -2.287228507417275125e+00 -4.091893017562256318e+00
2.396019601960195814e+03 -2.287299093585868803e+00 -4.092692036358023699e+00
2.396089608960895930e+03 -2.287369680096020819e+00 -4.093491055153791081e+00
2.396159615961596046e+03 -2.287440266947745382e+00 -4.094290073949551356e+00
2.396229622962296162e+03 -2.287510854141050931e+00 -4.095089092745318737e+00
2.396299629962996278e+03 -2.287581441675952121e+00 -4.095888111541071908e+00
2.396369636963696394e+03 -2.287652029552458277e+00 -4.096687130336839289e+00
2.396439643964396510e+03 -2.287722617770583611e+00 -4.097486149132606670e+00
2.396509650965096625e+03 -2.287793206330338336e+00 -4.098285167928366945e+00
2.396579657965796741e+03 -2.287863795231733111e+00 -4.099084186724127221e+00
2.396649664966496857e+03 -2.287934384474783034e+00 -4.099883205519894602e+00
2.396719671967196518e+03 -2.288004974059495211e+00 -4.100682224315654878e+00
2.396789678967896634e+03 -2.288075563985886962e+00 -4.101481243111415154e+00
2.396859685968596750e+03 -2.288146154253968056e+00 -4.102280261907175429e+00
2.396929692969296866e+03 -2.288216744863749597e+00 -4.103079280702935705e+00
2.396999699969996982e+03 -2.288287335815244461e+00 -4.103878299498703086e+00
2.397069706970697098e+03 -2.288357927108461976e+00 -4.104677318294463362e+00
2.397139713971397214e+03 -2.288428518743416351e+00 -4.105476337090230743e+00
2.397209720972097330e+03 -2.288499110720119578e+00 -4.106275355885991019e+00
2.397279727972797446e+03 -2.288569703038581871e+00 -4.107074374681758400e+00
2.397349734973497107e+03 -2.288640295698817440e+00 -4.107873393477511570e+00
2.397419741974197223e+03 -2.288710888700836499e+00 -4.108672412273271846e+00
2.397489748974897338e+03 -2.288781482044650595e+00 -4.109471431069039227e+00
2.397559755975597454e+03 -2.288852075730272162e+00 -4.110270449864799502e+00
2.397629762976297570e+03 -2.288922669757713191e+00 -4.111069468660559778e+00
2.397699769976997686e+03 -2.288993264126984339e+00 -4.111868487456327159e+00
2.397769776977697802e+03 -2.289063858838098930e+00 -4.112667506252087435e+00
2.397839783978397918e+03 -2.289134453891068954e+00 -4.113466525047854816e+00
2.397909790979098034e+03 -2.289205049285905957e+00 -4.114265543843615092e+00
2.397979797979798150e+03 -2.289275645022621486e+00 -4.115064562639375367e+00
2.398049804980498266e+03 -2.289346241101227086e+00 -4.115863581435142748e+00
2.398119811981197927e+03 -2.289416837521732973e+00 -4.116662600230895919e+00
2.398189818981898043e+03 -2.289487434284154244e+00 -4.117461619026663300e+00
2.398259825982598159e+03 -2.289558031388501558e+00 -4.118260637822423575e+00
2.398329832983298274e+03 -2.289628628834787349e+00 -4.119059656618190957e+00
2.398399839983998390e+03 -2.289699226623022277e+00 -4.119858675413951232e+00
2.398469846984698506e+03 -2.289769824753219218e+00 -4.120657694209711508e+00
2.398539853985398622e+03 -2.289840423225388832e+00 -4.121456713005478889e+00
2.398609860986098738e+03 -2.289911022039543109e+00 -4.122255731801239165e+00
2.398679867986798854e+03 -2.289981621195694927e+00 -4.123054750597006546e+00
2.398749874987498515e+03 -2.290052220693853169e+00 -4.123853769392759716e+00
2.398819881988198631e+03 -2.290122820534035153e+00 -4.121250069065958144e+00
2.398889888988898747e+03 -2.290193420716249317e+00 -4.112477857006965110e+00
2.398959895989598863e+03 -2.290264021240507653e+00 -4.103705644947979181e+00
2.399029902990298979e+03 -2.290334622106822593e+00 -4.094933432888979041e+00
2.399099909990999095e+03 -2.290405223315204353e+00 -4.086161220829986007e+00
2.399169916991699210e+03 -2.290475824865665366e+00 -4.077389008770992973e+00
2.399239923992399326e+03 -2.290546426758220289e+00 -4.068616796711999939e+00
2.399309930993099442e+03 -2.290617028992877113e+00 -4.059844584653006905e+00
2.399379937993799558e+03 -2.290687631569650495e+00 -4.051072372594013871e+00
2.399449944994499674e+03 -2.290758234488551981e+00 -4.042300160535013731e+00
2.399519951995199335e+03 -2.290828837749591784e+00 -4.033527948476084646e+00
2.399589958995899451e+03 -2.290899441352781007e+00 -4.024755736417084506e+00
2.399659965996599567e+03 -2.290970045298135638e+00 -4.015983524358091472e+00
2.399729972997299683e+03 -2.291040649585662781e+00 -4.007211312299105543e+00
2.399799979997999799e+03 -2.291111254215377091e+00 -3.998439100240105404e+00
2.399869986998699915e+03 -2.291181859187291447e+00 -3.989666888181105264e+00
2.399939993999400031e+03 -2.291252464501415176e+00 -3.980894676122119336e+00
2.400010001000100146e+03 -2.291323070157761155e+00 -3.972122464063126301e+00
2.400080008000800262e+03 -2.291393676156341819e+00 -3.963350252004133267e+00
2.400150015001499924e+03 -2.291464282497165605e+00 -3.954578039945197077e+00
2.400220022002200039e+03 -2.291534889180249390e+00 -3.945805827886204042e+00
2.400290029002900155e+03 -2.291605496205601611e+00 -3.937033615827211008e+00
2.400360036003600271e+03 -2.291676103573236478e+00 -3.928261403768217974e+00
2.400430043004300387e+03 -2.291746711283163762e+00 -3.919489191709217835e+00
2.400500050005000503e+03 -2.291817319335397229e+00 -3.910716979650224800e+00
2.400570057005700619e+03 -2.291887927729947538e+00 -3.901944767591231766e+00
2.400640064006400735e+03 -2.291958536466825347e+00 -3.893172555532245838e+00
2.400710071007100851e+03 -2.292029145546044866e+00 -3.884400343473245698e+00
2.400780078007800967e+03 -2.292099754967615866e+00 -3.875628131414252664e+00
2.400850085008500628e+03 -2.292170364731551224e+00 -3.866855919355316473e+00
2.400920092009200744e+03 -2.292240974837863821e+00 -3.858083707296330545e+00
2.400990099009900860e+03 -2.292311585286564757e+00 -3.849311495237330405e+00
2.401060106010600975e+03 -2.292382196077666023e+00 -3.840539283178330265e+00
2.401130113011301091e+03 -2.292452807211177390e+00 -3.831767071119337231e+00
2.401200120012001207e+03 -2.292523418687112180e+00 -3.822994859060351303e+00
2.401270127012701323e+03 -2.292594030505483715e+00 -3.814222647001351163e+00
2.401340134013401439e+03 -2.292664642666302655e+00 -3.805450434942365234e+00
2.401410141014101555e+03 -2.292735255169580100e+00 -3.796678222883372200e+00
2.401480148014801671e+03 -2.292805868015329818e+00 -3.787906010824372061e+00
2.401550155015501332e+03 -2.292876481203562022e+00 -3.782102161112263161e+00
2.401620162016201448e+03 -2.292947094734288704e+00 -3.781085855669061857e+00
2.401690169016901564e+03 -2.293017708607522742e+00 -3.780069550225853448e+00
2.401760176017601680e+03 -2.293088322823273018e+00 -3.779053244782645038e+00
2.401830183018301796e+03 -2.293158937381555074e+00 -3.778036939339436628e+00
2.401900190019001911e+03 -2.293229552282380013e+00 -3.777020633896235324e+00
2.401970197019702027e+03 -2.293300167525758937e+00 -3.776004328453026915e+00
2.402040204020402143e+03 -2.293370783111704281e+00 -3.774988023009825611e+00
2.402110211021102259e+03 -2.293441399040226703e+00 -3.773971717566617201e+00
2.402180218021802375e+03 -2.293512015311337748e+00 -3.772955412123408792e+00
2.402250225022502036e+03 -2.293582631925050297e+00 -3.771939106680207487e+00
2.402320232023202152e+03 -2.293653248881377227e+00 -3.770922801236999078e+00
2.402390239023902268e+03 -2.293723866180329196e+00 -3.769906495793797774e+00
2.402460246024602384e+03 -2.293794483821919528e+00 -3.768890190350589364e+00
2.402530253025302500e+03 -2.293865101806157991e+00 -3.767873884907380955e+00
2.402600260026002616e+03 -2.293935720133057465e+00 -3.766857579464179651e+00
2.402670267026702732e+03 -2.294006338802627720e+00 -3.765841274020971241e+00
2.402740274027402847e+03 -2.294076957814884299e+00 -3.764824968577769937e+00
2.402810281028102963e+03 -2.294147577169836083e+00 -3.763808663134561527e+00
2.402880288028803079e+03 -2.294218196867495951e+00 -3.762792357691353118e+00
2.402950295029502740e+03 -2.294288816907877671e+00 -3.761776052248151814e+00
2.403020302030202856e+03 -2.294359437290991011e+00 -3.760759746804943404e+00
2.403090309030902972e+03 -2.294430058016848406e+00 -3.759743441361734995e+00
2.403160316031603088e+03 -2.294500679085459183e+00 -3.758727135918533691e+00
2.403230323032303204e+03 -2.294571300496838440e+00 -3.757710830475325281e+00
2.403300330033003320e+03 -2.294641922250998167e+00 -3.756694525032123977e+00
2.403370337033703436e+03 -2.294712544347948135e+00 -3.755678219588915567e+00
2.403440344034403552e+03 -2.294783166787702111e+00 -3.754661914145707158e+00
2.403510351035103668e+03 -2.294853789570271196e+00 -3.753645608702505854e+00
2.403580358035803329e+03 -2.294924412695667382e+00 -3.752629303259297444e+00
2.403650365036503445e+03 -2.294995036163900881e+00 -3.751612997816096140e+00
2.403720372037203560e+03 -2.295065659974985905e+00 -3.750596692372887730e+00
2.403790379037903676e+03 -2.295136284128932225e+00 -3.749580386929679321e+00
2.403860386038603792e+03 -2.295206908625752718e+00 -3.748564081486478017e+00
2.403930393039303908e+03 -2.295277533465461151e+00 -3.747547776043269607e+00
2.404000400040004024e+03 -2.295348158648066850e+00 -3.746531470600068303e+00
2.404070407040704140e+03 -2.295418784173582694e+00 -3.745515165156859894e+00
2.404140414041404256e+03 -2.295489410042021117e+00 -3.744498859713651484e+00
2.404210421042104372e+03 -2.295560036253391445e+00 -3.743482554270443075e+00
2.404280428042804488e+03 -2.295630662807706113e+00 -3.742466248827241770e+00
2.404350435043504149e+03 -2.295701289704979331e+00 -3.741449943384040466e+00
2.404420442044204265e+03 -2.295771916945222646e+00 -3.740433637940832057e+00
2.404490449044904381e+03 -2.295842544528447160e+00 -3.739417332497623647e+00
2.404560456045604496e+03 -2.295913172454664419e+00 -3.738401027054422343e+00
2.404630463046304612e+03 -2.295983800723886414e+00 -3.737384721611213934e+00
2.404700470047004728e+03 -2.296054429336123803e+00 -3.736368416168012629e+00
2.404770477047704844e+03 -2.296125058291391685e+00 -3.735352110724804220e+00
2.404840484048404960e+03 -2.296195687589697609e+00 -3.734335805281588705e+00
2.404910491049105076e+03 -2.296266317231055787e+00 -3.733319499838380295e+00
2.404980498049804737e+03 -2.296336947215479540e+00 -3.732303194395186097e+00
2.405050505050504853e+03 -2.296407577542979972e+00 -3.731286888951984793e+00
2.405120512051204969e+03 -2.296478208213567740e+00 -3.730270583508776383e+00
2.405190519051905085e+03 -2.296548839227254390e+00 -3.729254278065567973e+00
2.405260526052605201e+03 -2.296619470584051470e+00 -3.728237972622366669e+00
2.405330533053305317e+03 -2.296690102283974522e+00 -3.727221667179158260e+00
2.405400540054005432e+03 -2.296760734327031539e+00 -3.726205361735949850e+00
2.405470547054705548e+03 -2.296831366713235845e+00 -3.725189056292748546e+00
2.405540554055405664e+03 -2.296901999442599873e+00 -3.724172750849540137e+00
2.405610561056105780e+03 -2.296972632515134727e+00 -3.723156445406331727e+00
2.405680568056805896e+03 -2.297043265930852396e+00 -3.722140139963123318e+00
2.405750575057505557e+03 -2.297113899689763983e+00 -3.721123834519922013e+00
2.405820582058205673e+03 -2.297184533791880590e+00 -3.720107529076720709e+00
2.405890589058905789e+03 -2.297255168237217315e+00 -3.719091223633512300e+00
2.405960596059605905e+03 -2.297325803025784374e+00 -3.718074918190310996e+00
2.406030603060306021e+03 -2.297396438157593757e+00 -3.717058612747102586e+00
2.406100610061006137e+03 -2.297467073632657009e+00 -3.716042307303894177e+00
2.406170617061706253e+03 -2.297537709450987009e+00 -3.715026001860692872e+00
2.406240624062406368e+03 -2.297608345612592640e+00 -3.714009696417484463e+00
2.406310631063106484e+03 -2.297678982117487223e+00 -3.712993390974276053e+00
2.406380638063806146e+03 -2.297749618965684970e+00 -3.711977085531074749e+00
2.406450645064506261e+03 -2.297820256157196095e+00 -3.710960780087866340e+00
2.406520652065206377e+03 -2.297890893692032144e+00 -3.709944474644657930e+00
2.406590659065906493e+03 -2.297961531570205551e+00 -3.708928169201456626e+00
2.406660666066606609e+03 -2.298032169791727863e+00 -3.707911863758255322e+00
2.406730673067306725e+03 -2.298102808356610183e+00 -3.710445968196339095e+00
2.406800680068006841e+03 -2.298173447264866276e+00 -3.714247504828783519e+00
2.406870687068706957e+03 -2.298244086516505469e+00 -3.718049041461220838e+00
2.406940694069407073e+03 -2.298314726111541084e+00 -3.721850578093658157e+00
2.407010701070107189e+03 -2.298385366049985556e+00 -3.725652114726095476e+00
2.407080708070807304e+03 -2.298456006331851320e+00 -3.729453651358539901e+00
2.407150715071506966e+03 -2.298526646957149033e+00 -3.733255187990955903e+00
2.407220722072207082e+03 -2.298597287925888466e+00 -3.737056724623393222e+00
2.407290729072907197e+03 -2.298667929238083829e+00 -3.740858261255837647e+00
2.407360736073607313e+03 -2.298738570893748889e+00 -3.744659797888282071e+00
2.407430743074307429e+03 -2.298809212892891640e+00 -3.748461334520719390e+00
2.407500750075007545e+03 -2.298879855235527181e+00 -3.752262871153156709e+00
2.407570757075707661e+03 -2.298950497921665281e+00 -3.756064407785601134e+00
2.407640764076407777e+03 -2.299021140951318820e+00 -3.759865944418038453e+00
2.407710771077107893e+03 -2.299091784324499788e+00 -3.763667481050475772e+00
2.407780778077807554e+03 -2.299162428041217510e+00 -3.767469017682891774e+00
2.407850785078507670e+03 -2.299233072101486641e+00 -3.771270554315336199e+00
2.407920792079207786e+03 -2.299303716505318285e+00 -3.775072090947773518e+00
2.407990799079907902e+03 -2.299374361252725318e+00 -3.778873627580210837e+00
2.408060806080608018e+03 -2.299445006343719289e+00 -3.782675164212655261e+00
2.408130813081308133e+03 -2.299515651778310854e+00 -3.786476700845092580e+00
2.408200820082008249e+03 -2.299586297556512893e+00 -3.790278237477529899e+00
2.408270827082708365e+03 -2.299656943678335619e+00 -3.794079774109967218e+00
2.408340834083408481e+03 -2.299727590143791911e+00 -3.797881310742411642e+00
2.408410841084108597e+03 -2.299798236952895092e+00 -3.801682847374848961e+00
2.408480848084808258e+03 -2.299868884105654931e+00 -3.805484384007264964e+00
2.408550855085508374e+03 -2.299939531602085641e+00 -3.809285920639709389e+00
2.408620862086208490e+03 -2.300010179442197433e+00 -3.813087457272146708e+00
2.408690869086908606e+03 -2.300080827626002300e+00 -3.816888993904584026e+00
2.408760876087608722e+03 -2.300151476153510899e+00 -3.820690530537028451e+00
2.408830883088308838e+03 -2.300222125024737885e+00 -3.824492067169472875e+00
2.408900890089008954e+03 -2.300292774239692140e+00 -3.828293603801910194e+00
2.408970897089709069e+03 -2.300363423798387430e+00 -3.832095140434340408e+00
2.409040904090409185e+03 -2.300434073700836635e+00 -3.835896677066784832e+00
2.409110911091109301e+03 -2.300504723947049524e+00 -3.839698213699229257e+00
2.409180918091808962e+03 -2.300575374537039419e+00 -3.843499750331645259e+00
2.409250925092509078e+03 -2.300646025470816092e+00 -3.847301286964082578e+00
2.409320932093209194e+03 -2.300716676748393308e+00 -3.851102823596519897e+00
2.409390939093909310e+03 -2.300787328369783058e+00 -3.854904360228964322e+00
2.409460946094609426e+03 -2.300857980334995556e+00 -3.850176595387651446e+00
2.409530953095309542e+03 -2.300928632644045457e+00 -3.841866252485331756e+00
2.409600960096009658e+03 -2.300999285296942087e+00 -3.833555909583012067e+00
2.409670967096709774e+03 -2.301069938293698769e+00 -3.825245566680699483e+00
2.409740974097409890e+03 -2.301140591634326604e+00 -3.816935223778372688e+00
2.409810981098110005e+03 -2.301211245318836252e+00 -3.808624880876060104e+00
2.409880988098809667e+03 -2.301281899347241477e+00 -3.800314537973790152e+00
2.409950995099509782e+03 -2.301352553719553828e+00 -3.792004195071470463e+00
2.410021002100209898e+03 -2.301423208435785295e+00 -3.783693852169157879e+00
2.410091009100910014e+03 -2.301493863495947867e+00 -3.775383509266831084e+00
2.410161016101610130e+03 -2.301564518900053535e+00 -3.767073166364518499e+00
2.410231023102310246e+03 -2.301635174648113402e+00 -3.758762823462191704e+00
2.410301030103010362e+03 -2.301705830740138126e+00 -3.750452480559872015e+00
2.410371037103710478e+03 -2.301776487176141472e+00 -3.742142137657559431e+00
2.410441044104410594e+03 -2.301847143956134989e+00 -3.733831794755239741e+00
2.410511051105110710e+03 -2.301917801080131110e+00 -3.725521451852920052e+00
2.410581058105810371e+03 -2.301988458548141381e+00 -3.717211108950650100e+00
2.410651065106510487e+03 -2.302059116360177793e+00 -3.708900766048337516e+00
2.410721072107210603e+03 -2.302129774516251004e+00 -3.700590423146010721e+00
2.410791079107910718e+03 -2.302200433016373449e+00 -3.692280080243691032e+00
2.410861086108610834e+03 -2.302271091860558450e+00 -3.683969737341378448e+00
2.410931093109310950e+03 -2.302341751048814444e+00 -3.675659394439051653e+00
2.411001100110011066e+03 -2.302412410581156088e+00 -3.667349051536731963e+00
2.411071107110711182e+03 -2.302483070457596259e+00 -3.659038708634419379e+00
2.411141114111411298e+03 -2.302553730678144728e+00 -3.650728365732099689e+00
2.411211121112110959e+03 -2.302624391242814816e+00 -3.642418022829829738e+00
2.411281128112811075e+03 -2.302695052151616295e+00 -3.634107679927510048e+00
2.411351135113511191e+03 -2.302765713404561598e+00 -3.625797337025197464e+00
2.411421142114211307e+03 -2.302836375001664493e+00 -3.617486994122877775e+00
2.411491149114911423e+03 -2.302907036942935193e+00 -3.609176651220558085e+00
2.411561156115611539e+03 -2.302977699228387465e+00 -3.600866308318231290e+00
2.411631163116311654e+03 -2.303048361858031079e+00 -3.592555965415918706e+00
2.411701170117011770e+03 -2.303119024831878914e+00 -3.584245622513599017e+00
2.411771177117711886e+03 -2.303189688149942516e+00 -3.575935279611272222e+00
2.411841184118412002e+03 -2.303260351812232987e+00 -3.567624936708959638e+00
2.411911191119112118e+03 -2.303331015818764538e+00 -3.559314593806647053e+00
2.411981198119811779e+03 -2.303401680169544274e+00 -3.551004250904369997e+00
2.412051205120511895e+03 -2.303472344864590404e+00 -3.542693908002057412e+00
2.412121212121212011e+03 -2.303543009903911365e+00 -3.534383565099737723e+00
2.412191219121912127e+03 -2.303613675287519147e+00 -3.526073222197418033e+00
2.412261226122612243e+03 -2.303684341015426629e+00 -3.517762879295091238e+00
2.412331233123312359e+03 -2.303755007087644024e+00 -3.509452536392778654e+00
2.412401240124012475e+03 -2.303825673504183325e+00 -3.501142193490466070e+00
2.412471247124712590e+03 -2.303896340265059184e+00 -3.492831850588139275e+00
2.412541254125412706e+03 -2.303967007370280484e+00 -3.484521507685819586e+00
2.412611261126112367e+03 -2.304037674819860548e+00 -3.476211164783556740e+00
2.412681268126812483e+03 -2.304108342613811811e+00 -3.467900821881237050e+00
2.412751275127512599e+03 -2.304179010752145373e+00 -3.459590478978910255e+00
2.412821282128212715e+03 -2.304249679234871895e+00 -3.451280136076597671e+00
2.412891289128912831e+03 -2.304320348062005142e+00 -3.442969793174277982e+00
2.412961296129612947e+03 -2.304391017233554440e+00 -3.434659450271958292e+00
2.413031303130313063e+03 -2.304461686749534000e+00 -3.426349107369638602e+00
2.413101310131013179e+03 -2.304532356609956256e+00 -3.418038764467326018e+00
2.413171317131713295e+03 -2.304603026814832312e+00 -3.409728421564999223e+00
2.413241324132413411e+03 -2.304673697364173712e+00 -3.401418078662679534e+00
2.413311331133113526e+03 -2.304744368257992448e+00 -3.393107735760359844e+00
2.413381338133813188e+03 -2.304815039496297846e+00 -3.384797392858096998e+00
2.413451345134513303e+03 -2.304885711079107224e+00 -3.376487049955777309e+00
2.413521352135213419e+03 -2.304956383006427245e+00 -3.368176707053457619e+00
2.413591359135913535e+03 -2.305027055278273895e+00 -3.359866364151130824e+00
2.413661366136613651e+03 -2.305097727894657833e+00 -3.351556021248818240e+00
2.413731373137313767e+03 -2.305168400855589717e+00 -3.343245678346505656e+00
2.413801380138013883e+03 -2.305239074161082424e+00 -3.334935335444178861e+00
2.413871387138713999e+03 -2.305309747811146170e+00 -3.326624992541859172e+00
2.413941394139414115e+03 -2.305380421805794722e+00 -3.318314649639546587e+00
2.414011401140113776e+03 -2.305451096145038292e+00 -3.310004306737276636e+00
2.414081408140813892e+03 -2.305521770828891537e+00 -3.301693963834956946e+00
2.414151415141514008e+03 -2.305592445857364226e+00 -3.293383620932637257e+00
2.414221422142214124e+03 -2.305663121230470125e+00 -3.285073278030317567e+00
2.414291429142914239e+03 -2.305733796948218561e+00 -3.276762935127997878e+00
2.414361436143614355e+03 -2.305804473010621969e+00 -3.268452592225678188e+00
2.414431443144314471e+03 -2.305875149417691894e+00 -3.260142249323365604e+00
2.414501450145014587e+03 -2.305945826169442991e+00 -3.251831906421038809e+00
2.414571457145714703e+03 -2.306016503265885031e+00 -3.243521563518719120e+00
2.414641464146414819e+03 -2.306087180707030893e+00 -3.232465226579734008e+00
2.414711471147114935e+03 -2.306157858492891677e+00 -3.220861094487261767e+00
2.414781478147814596e+03 -2.306228536623478931e+00 -3.209256962394853474e+00
2.414851485148514712e+03 -2.306299215098804645e+00 -3.197652830302381233e+00
2.414921492149214828e+03 -2.306369893918882141e+00 -3.186048698209901886e+00
2.414991499149914944e+03 -2.306440573083720302e+00 -3.174444566117422539e+00
2.415061506150615060e+03 -2.306511252593333339e+00 -3.162840434024943193e+00
2.415131513151315175e+03 -2.306581932447734129e+00 -3.151236301932463846e+00
2.415201520152015291e+03 -2.306652612646933331e+00 -3.139632169839984499e+00
2.415271527152715407e+03 -2.306723293190942048e+00 -3.128028037747512258e+00
2.415341534153415523e+03 -2.306793974079773157e+00 -3.116423905655025806e+00
2.415411541154115184e+03 -2.306864655313436430e+00 -3.104819773562624619e+00
2.415481548154815300e+03 -2.306935336891946520e+00 -3.093215641470145272e+00
2.415551555155515416e+03 -2.307006018815314530e+00 -3.081611509377673030e+00
2.415621562156215532e+03 -2.307076701083552894e+00 -3.070007377285179473e+00
2.415691569156915648e+03 -2.307147383696673160e+00 -3.058403245192707232e+00
2.415761576157615764e+03 -2.307218066654685984e+00 -3.046799113100234990e+00
2.415831583158315880e+03 -2.307288749957605134e+00 -3.035194981007748538e+00
2.415901590159015996e+03 -2.307359433605439492e+00 -3.023590848915276297e+00
2.415971597159716111e+03 -2.307430117598204156e+00 -3.011986716822796950e+00
2.416041604160416227e+03 -2.307500801935908452e+00 -3.000382584730317603e+00
2.416111611161115889e+03 -2.307571486618566148e+00 -2.988778452637916416e+00
2.416181618161816004e+03 -2.307642171646190121e+00 -2.977174320545429964e+00
2.416251625162516120e+03 -2.307712857018790142e+00 -2.965570188452957723e+00
2.416321632163216236e+03 -2.307783542736378202e+00 -2.953966056360471271e+00
2.416391639163916352e+03 -2.307854228798966290e+00 -2.942361924267999029e+00
2.416461646164616468e+03 -2.307924915206565952e+00 -2.930757792175526788e+00
2.416531653165316584e+03 -2.307995601959191845e+00 -2.919153660083040336e+00
2.416601660166016700e+03 -2.308066289056852849e+00 -2.907549527990560989e+00
2.416671667166716816e+03 -2.308136976499562731e+00 -2.895945395898081642e+00
2.416741674167416932e+03 -2.308207664287332594e+00 -2.884341263805609401e+00
2.416811681168116593e+03 -2.308278352420173984e+00 -2.872737131713201109e+00
2.416881688168816709e+03 -2.308349040898098448e+00 -2.861132999620721762e+00
2.416951695169516825e+03 -2.308419729721118863e+00 -2.849528867528249521e+00
2.417021702170216940e+03 -2.308490418889245888e+00 -2.837924735435763068e+00
2.417091709170917056e+03 -2.308561108402492845e+00 -2.826320603343290827e+00
2.417161716171617172e+03 -2.308631798260871282e+00 -2.814716471250811480e+00
2.417231723172317288e+03 -2.308702488464393632e+00 -2.803112339158332134e+00
2.417301730173017404e+03 -2.308773179013071442e+00 -2.791508207065852787e+00
2.417371737173717520e+03 -2.308843869906915369e+00 -2.784136643655735099e+00
2.417441744174417636e+03 -2.308914561145937405e+00 -2.786338834609637161e+00
2.417511751175117297e+03 -2.308985252730149540e+00 -2.788541025563539222e+00
2.417581758175817413e+03 -2.309055944659565540e+00 -2.790743216517441283e+00
2.417651765176517529e+03 -2.309126636934196952e+00 -2.792945407471350450e+00
2.417721772177217645e+03 -2.309197329554054434e+00 -2.795147598425259616e+00
2.417791779177917761e+03 -2.309268022519149977e+00 -2.797349789379175888e+00
2.417861786178617876e+03 -2.309338715829496458e+00 -2.799551980333077950e+00
2.417931793179317992e+03 -2.309409409485104092e+00 -2.801754171286994222e+00
2.418001800180018108e+03 -2.309480103485986646e+00 -2.803956362240896283e+00
2.418071807180718224e+03 -2.309550797832153002e+00 -2.806158553194805449e+00
2.418141814181418340e+03 -2.309621492523618258e+00 -2.808360744148721722e+00
2.418211821182118001e+03 -2.309692187560394849e+00 -2.810562935102616677e+00
2.418281828182818117e+03 -2.309762882942491657e+00 -2.812765126056525844e+00
2.418351835183518233e+03 -2.309833578669923337e+00 -2.814967317010435011e+00
2.418421842184218349e+03 -2.309904274742698771e+00 -2.817169507964344177e+00
2.418491849184918465e+03 -2.309974971160830837e+00 -2.819371698918260449e+00
2.418561856185618581e+03 -2.310045667924334190e+00 -2.821573889872155405e+00
2.418631863186318697e+03 -2.310116365033217267e+00 -2.823776080826071677e+00
2.418701870187018812e+03 -2.310187062487494725e+00 -2.825978271779980844e+00
2.418771877187718928e+03 -2.310257760287176776e+00 -2.828180462733890010e+00
2.418841884188418589e+03 -2.310328458432275855e+00 -2.830382653687784966e+00
2.418911891189118705e+03 -2.310399156922803066e+00 -2.832584844641694133e+00
2.418981898189818821e+03 -2.310469855758771729e+00 -2.834787035595610405e+00
2.419051905190518937e+03 -2.310540554940191171e+00 -2.836989226549519572e+00
2.419121912191219053e+03 -2.310611254467075604e+00 -2.839191417503421633e+00
2.419191919191919169e+03 -2.310681954339437461e+00 -2.841393608457337905e+00
2.419261926192619285e+03 -2.310752654557287400e+00 -2.843595799411239966e+00
2.419331933193319401e+03 -2.310823355120637856e+00 -2.845797990365156238e+00
2.419401940194019517e+03 -2.310894056029500376e+00 -2.848000181319065405e+00
2.419471947194719633e+03 -2.310964757283884730e+00 -2.850202372272967466e+00
2.419541954195419748e+03 -2.311035458883805571e+00 -2.852404563226876633e+00
2.419611961196119410e+03 -2.311106160829274891e+00 -2.854606754180778694e+00
2.419681968196819525e+03 -2.311176863120303793e+00 -2.856808945134680755e+00
2.419751975197519641e+03 -2.311247565756905153e+00 -2.859011136088597027e+00
2.419821982198219757e+03 -2.311318268739089632e+00 -2.861213327042499088e+00
2.419891989198919873e+03 -2.311388972066869663e+00 -2.863415517996415360e+00
2.419961996199619989e+03 -2.311459675740255459e+00 -2.865617708950324527e+00
2.420032003200320105e+03 -2.311530379759261677e+00 -2.867819899904233694e+00
2.420102010201020221e+03 -2.311601084123897643e+00 -2.870022090858142860e+00
2.420172017201720337e+03 -2.311671788834177121e+00 -2.872224281812052027e+00
2.420242024202419998e+03 -2.311742493890112105e+00 -2.874426472765946983e+00
2.420312031203120114e+03 -2.311813199291714138e+00 -2.876628663719856149e+00
2.420382038203820230e+03 -2.311883905038994769e+00 -2.878830854673765316e+00
2.420452045204520346e+03 -2.311954611131964654e+00 -2.881033045627674483e+00
2.420522052205220461e+03 -2.312025317570637117e+00 -2.883235236581583649e+00
2.420592059205920577e+03 -2.312096024355025037e+00 -2.885437427535492816e+00
2.420662066206620693e+03 -2.312166731485138627e+00 -2.887639618489401983e+00
2.420732073207320809e+03 -2.312237438960991653e+00 -2.889841809443318255e+00
2.420802080208020925e+03 -2.312308146782594331e+00 -2.892044000397227421e+00
2.420872087208721041e+03 -2.312378854949958651e+00 -2.894246191351129482e+00
2.420942094209421157e+03 -2.312449563463097046e+00 -2.896448382305045754e+00
2.421012101210120818e+03 -2.312520272322020620e+00 -2.898650573258933605e+00
2.421082108210820934e+03 -2.312590981526741363e+00 -2.900852764212842771e+00
2.421152115211521050e+03 -2.312661691077272597e+00 -2.903054955166751938e+00
2.421222122212221166e+03 -2.312732400973625868e+00 -2.905257146120668210e+00
2.421292129212921282e+03 -2.312803111215813168e+00 -2.907459337074570271e+00
2.421362136213621397e+03 -2.312873821803845598e+00 -2.909661528028486543e+00
2.421432143214321513e+03 -2.312944532737735148e+00 -2.911863718982388605e+00
2.421502150215021629e+03 -2.313015244017492478e+00 -2.914065909936297771e+00
2.421572157215721745e+03 -2.313085955643130909e+00 -2.916268100890206938e+00
2.421642164216421406e+03 -2.313156667614662876e+00 -2.918470291844101894e+00
2.421712171217121522e+03 -2.313227379932099925e+00 -2.920672482798018166e+00
2.421782178217821638e+03 -2.313298092595454936e+00 -2.922874673751927332e+00
2.421852185218521754e+03 -2.313368805604737233e+00 -2.925076864705836499e+00
2.421922192219221870e+03 -2.313439518959961472e+00 -2.927279055659752771e+00
2.421992199219921986e+03 -2.313510232661136534e+00 -2.929481246613654832e+00
2.422062206220622102e+03 -2.313580946708277519e+00 -2.931683437567563999e+00
2.422132213221322218e+03 -2.313651661101392865e+00 -2.933885628521473166e+00
2.422202220222022333e+03 -2.313722375840497669e+00 -2.936087819475382332e+00
2.422272227222722449e+03 -2.313793090925603035e+00 -2.938290010429291499e+00
2.422342234223422565e+03 -2.313863806356720065e+00 -2.940492201383200666e+00
2.422412241224122226e+03 -2.313934522133861638e+00 -2.942694392337102727e+00
2.422482248224822342e+03 -2.314005238257038854e+00 -2.945002467918541811e+00
2.422552255225522458e+03 -2.314075954726261930e+00 -2.948050304940345256e+00
2.422622262226222574e+03 -2.314146671541546851e+00 -2.951098141962155808e+00
2.422692269226922690e+03 -2.314217388702902500e+00 -2.954145978983952148e+00
2.422762276227622806e+03 -2.314288106210342200e+00 -2.957193816005748488e+00
2.422832283228322922e+03 -2.314358824063877940e+00 -2.960241653027544828e+00
2.422902290229023038e+03 -2.314429542263521267e+00 -2.963289490049348274e+00
2.422972297229723154e+03 -2.314500260809282839e+00 -2.966337327071151719e+00
2.423042304230422815e+03 -2.314570979701174647e+00 -2.969385164092933849e+00
2.423112311231122931e+03 -2.314641698939210013e+00 -2.972433001114730189e+00
2.423182318231823047e+03 -2.314712418523400039e+00 -2.975480838136533634e+00
2.423252325232523162e+03 -2.314783138453758493e+00 -2.978528675158337080e+00
2.423322332233223278e+03 -2.314853858730295588e+00 -2.981576512180140526e+00
2.423392339233923394e+03 -2.314924579353022871e+00 -2.984624349201936866e+00
2.423462346234623510e+03 -2.314995300321954108e+00 -2.987672186223740312e+00
2.423532353235323626e+03 -2.315066021637097737e+00 -2.990720023245543757e+00
2.423602360236023742e+03 -2.315136743298467525e+00 -2.993767860267340097e+00
2.423672367236723858e+03 -2.315207465306076795e+00 -2.996815697289143543e+00
2.423742374237423519e+03 -2.315278187659936204e+00 -2.999863534310925672e+00
2.423812381238123635e+03 -2.315348910360058188e+00 -3.002911371332722013e+00
2.423882388238823751e+03 -2.315419633406454736e+00 -3.005959208354518353e+00
2.423952395239523867e+03 -2.315490356799137395e+00 -3.009007045376321798e+00
2.424022402240223983e+03 -2.315561080538116823e+00 -3.012054882398125244e+00
2.424092409240924098e+03 -2.315631804623406342e+00 -3.015102719419928690e+00
2.424162416241624214e+03 -2.315702529055017056e+00 -3.018150556441732135e+00
2.424232423242324330e+03 -2.315773253832961842e+00 -3.021198393463528475e+00
2.424302430243024446e+03 -2.315843978957252691e+00 -3.024246230485331921e+00
2.424372437243724562e+03 -2.315914704427901594e+00 -3.027294067507135367e+00
2.424442444244424223e+03 -2.315985430244919652e+00 -3.030341904528910391e+00
2.424512451245124339e+03 -2.316056156408317968e+00 -3.033389741550713836e+00
2.424582458245824455e+03 -2.316126882918109420e+00 -3.036437578572510176e+00
2.424652465246524571e+03 -2.316197609774307331e+00 -3.039485415594320727e+00
2.424722472247224687e+03 -2.316268336976921027e+00 -3.042533252616117068e+00
2.424792479247924803e+03 -2.316339064525965163e+00 -3.045581089637920513e+00
2.424862486248624919e+03 -2.316409792421449509e+00 -3.048628926659716853e+00
2.424932493249325034e+03 -2.316480520663386944e+00 -3.051676763681520299e+00
2.425002500250025150e+03 -2.316551249251789901e+00 -3.054724600703316639e+00
2.425072507250725266e+03 -2.316621978186668152e+00 -3.057772437725120085e+00
2.425142514251424927e+03 -2.316692707468033685e+00 -3.060820274746902214e+00
2.425212521252125043e+03 -2.316763437095901157e+00 -3.063868111768698554e+00
2.425282528252825159e+03 -2.316834167070281669e+00 -3.062240474691641623e+00
2.425352535253525275e+03 -2.316904897391186324e+00 -3.058865367727356954e+00
2.425422542254225391e+03 -2.316975628058627557e+00 -3.055490260763079391e+00
2.425492549254925507e+03 -2.317046359072616468e+00 -3.052115153798794722e+00
2.425562556255625623e+03 -2.317117090433165494e+00 -3.048740046834517159e+00
2.425632563256325739e+03 -2.317187822140284403e+00 -3.045364939870232490e+00
2.425702570257025855e+03 -2.317258554193990072e+00 -3.041989832905947821e+00
2.425772577257725970e+03 -2.317329286594290050e+00 -3.038614725941663153e+00
2.425842584258425632e+03 -2.317400019341198547e+00 -3.035239618977399800e+00
2.425912591259125747e+03 -2.317470752434727110e+00 -3.031864512013122237e+00
2.425982598259825863e+03 -2.317541485874887286e+00 -3.028489405048837568e+00
2.426052605260525979e+03 -2.317612219661689732e+00 -3.025114298084560005e+00
2.426122612261226095e+03 -2.317682953795148659e+00 -3.021739191120275336e+00
2.426192619261926211e+03 -2.317753688275273394e+00 -3.018364084155990668e+00
2.426262626262626327e+03 -2.317824423102077702e+00 -3.014988977191705999e+00
2.426332633263326443e+03 -2.317895158275574463e+00 -3.011613870227421330e+00
2.426402640264026559e+03 -2.317965893795774335e+00 -3.008238763263136661e+00
2.426472647264726220e+03 -2.318036629662689307e+00 -3.004863656298880414e+00
2.426542654265426336e+03 -2.318107365876329595e+00 -3.001488549334595746e+00
2.426612661266126452e+03 -2.318178102436708521e+00 -2.998113442370311077e+00
2.426682668266826568e+03 -2.318248839343839851e+00 -2.994738335406026408e+00
2.426752675267526683e+03 -2.318319576597732912e+00 -2.991363228441741740e+00
2.426822682268226799e+03 -2.318390314198401914e+00 -2.987988121477464176e+00
2.426892689268926915e+03 -2.318461052145857071e+00 -2.984613014513186613e+00
2.426962696269627031e+03 -2.318531790440110374e+00 -2.981237907548901944e+00
2.427032703270327147e+03 -2.318602529081174257e+00 -2.977862800584617275e+00
2.427102710271027263e+03 -2.318673268069059379e+00 -2.974487693620339712e+00
2.427172717271727379e+03 -2.318744007403780394e+00 -2.971112586656055043e+00
2.427242724272427040e+03 -2.318814747085344408e+00 -2.967737479691791691e+00
2.427312731273127156e+03 -2.318885487113769628e+00 -2.964362372727507022e+00
2.427382738273827272e+03 -2.318956227489063604e+00 -2.960987265763222354e+00
2.427452745274527388e+03 -2.319026968211240547e+00 -2.957612158798951896e+00
2.427522752275227504e+03 -2.319097709280310671e+00 -2.954237051834667227e+00
2.427592759275927619e+03 -2.319168450696285966e+00 -2.950861944870382558e+00
2.427662766276627735e+03 -2.319239192459178422e+00 -2.947486837906097890e+00
2.427732773277327851e+03 -2.319309934569001808e+00 -2.944111730941813221e+00
2.427802780278027967e+03 -2.319380677025765447e+00 -2.940736623977528552e+00
2.427872787278727628e+03 -2.319451419829483552e+00 -2.937361517013272305e+00
2.427942794279427744e+03 -2.319522162980167668e+00 -2.933986410048987636e+00
2.428012801280127860e+03 -2.319592906477828897e+00 -2.930611303084702968e+00
2.428082808280827976e+03 -2.319663650322477899e+00 -2.927236196120418299e+00
2.428152815281528092e+03 -2.319734394514128883e+00 -2.923861089156133630e+00
2.428222822282228208e+03 -2.319805139052792509e+00 -2.920485982191856067e+00
2.428292829282928324e+03 -2.319875883938480321e+00 -2.917110875227571398e+00
2.428362836283628440e+03 -2.319946629171206531e+00 -2.913735768263293835e+00
2.428432843284328555e+03 -2.320017374750982242e+00 -2.910360661299009166e+00
2.428502850285028671e+03 -2.320088120677818111e+00 -2.906985554334724497e+00
2.428572857285728787e+03 -2.320158866951727017e+00 -2.903610447370439829e+00
2.428642864286428448e+03 -2.320229613572717398e+00 -2.900235340406176476e+00
2.428712871287128564e+03 -2.320300360540807016e+00 -2.896860233441898913e+00
2.428782878287828680e+03 -2.320371107856004311e+00 -2.893485126477614244e+00
2.428852885288528796e+03 -2.320441855518322605e+00 -2.890110019513336681e+00
2.428922892289228912e+03 -2.320512603527773887e+00 -2.886734912549052012e+00
2.428992899289929028e+03 -2.320583351884368373e+00 -2.883359805584767344e+00
2.429062906290629144e+03 -2.320654100588119828e+00 -2.879984698620482675e+00
2.429132913291329260e+03 -2.320724849639038467e+00 -2.876609591656198006e+00
2.429202920292029376e+03 -2.320795599037137613e+00 -2.873234484691920443e+00
2.429272927292729037e+03 -2.320866348782426591e+00 -2.869859377727657090e+00
2.429342934293429153e+03 -2.320937098874921389e+00 -2.866484270763372422e+00
2.429412941294129268e+03 -2.321007849314632665e+00 -2.863109163799087753e+00
2.429482948294829384e+03 -2.321078600101571521e+00 -2.859734056834803084e+00
2.429552955295529500e+03 -2.321149351235749947e+00 -2.856358949870525521e+00
2.429622962296229616e+03 -2.321220102717178602e+00 -2.852983842906247958e+00
2.429692969296929732e+03 -2.321290854545869919e+00 -2.849608735941963289e+00
2.429762976297629848e+03 -2.321361606721838999e+00 -2.846233628977678620e+00
2.429832983298329964e+03 -2.321432359245094723e+00 -2.842858522013401057e+00
2.429902990299030080e+03 -2.321503112115649525e+00 -2.839483415049116388e+00
2.429972997299730196e+03 -2.321573865333516284e+00 -2.836108308084831719e+00
2.430043004300429857e+03 -2.321644618898706103e+00 -2.832733201120568367e+00
2.430113011301129973e+03 -2.321715372811230083e+00 -2.829358094156283698e+00
2.430183018301830089e+03 -2.321786127071101546e+00 -2.825982987192006135e+00
2.430253025302530204e+03 -2.321856881678331597e+00 -2.822607880227728572e+00
2.430323032303230320e+03 -2.321927636632932224e+00 -2.819232773263443903e+00
2.430393039303930436e+03 -2.321998391934916306e+00 -2.816631912613424049e+00
2.430463046304630552e+03 -2.322069147584295390e+00 -2.815367647326098677e+00
2.430533053305330668e+03 -2.322139903581081022e+00 -2.814103382038759094e+00
2.430603060306030784e+03 -2.322210659925286080e+00 -2.812839116751426616e+00
2.430673067306730445e+03 -2.322281416616918115e+00 -2.811574851464108349e+00
2.430743074307430561e+03 -2.322352173655995777e+00 -2.810310586176768766e+00
2.430813081308130677e+03 -2.322422931042527061e+00 -2.809046320889436288e+00
2.430883088308830793e+03 -2.322493688776523957e+00 -2.807782055602103810e+00
2.430953095309530909e+03 -2.322564446858000675e+00 -2.806517790314764227e+00
2.431023102310231025e+03 -2.322635205286967430e+00 -2.805253525027438855e+00
2.431093109310931140e+03 -2.322705964063435768e+00 -2.803989259740099271e+00
2.431163116311631256e+03 -2.322776723187417236e+00 -2.802724994452766794e+00
2.431233123312331372e+03 -2.322847482658926044e+00 -2.801460729165434316e+00
2.431303130313031488e+03 -2.322918242477971074e+00 -2.800196463878094733e+00
2.431373137313731149e+03 -2.322989002644565648e+00 -2.798932198590776466e+00
2.431443144314431265e+03 -2.323059763158723978e+00 -2.797667933303443988e+00
2.431513151315131381e+03 -2.323130524020455834e+00 -2.796403668016104405e+00
2.431583158315831497e+03 -2.323201285229773205e+00 -2.795139402728771927e+00
2.431653165316531613e+03 -2.323272046786687195e+00 -2.793875137441439449e+00
2.431723172317231729e+03 -2.323342808691209349e+00 -2.792610872154099866e+00
2.431793179317931845e+03 -2.323413570943355655e+00 -2.791346606866767388e+00
2.431863186318631961e+03 -2.323484333543133662e+00 -2.790082341579434910e+00
2.431933193319332076e+03 -2.323555096490558469e+00 -2.788818076292109538e+00
2.432003200320032192e+03 -2.323625859785639403e+00 -2.787553811004769955e+00
2.432073207320731854e+03 -2.323696623428389785e+00 -2.786289545717437477e+00
2.432143214321431969e+03 -2.323767387418821162e+00 -2.785025280430112105e+00
2.432213221322132085e+03 -2.323838151756946413e+00 -2.783761015142772521e+00
2.432283228322832201e+03 -2.323908916442773975e+00 -2.782496749855447149e+00
2.432353235323532317e+03 -2.323979681476319836e+00 -2.781232484568107566e+00
2.432423242324232433e+03 -2.324050446857595542e+00 -2.779968219280775088e+00
2.432493249324932549e+03 -2.324121212586612195e+00 -2.778703953993449716e+00
2.432563256325632665e+03 -2.324191978663381342e+00 -2.777439688706110132e+00
2.432633263326332781e+03 -2.324262745087914084e+00 -2.776175423418777655e+00
2.432703270327032897e+03 -2.324333511860223300e+00 -2.774911158131445177e+00
2.432773277327732558e+03 -2.324404278980320981e+00 -2.773646892844112699e+00
2.432843284328432674e+03 -2.324475046448219118e+00 -2.772382627556787327e+00
2.432913291329132790e+03 -2.324545814263930588e+00 -2.771118362269454849e+00
2.432983298329832905e+03 -2.324616582427466493e+00 -2.769854096982115266e+00
2.433053305330533021e+03 -2.324687350938838826e+00 -2.768589831694782788e+00
2.433123312331233137e+03 -2.324758119798059131e+00 -2.767325566407450310e+00
2.433193319331933253e+03 -2.324828889005138510e+00 -2.763472455734913069e+00
2.433263326332633369e+03 -2.324899658560090288e+00 -2.758844999655984509e+00
2.433333333333333485e+03 -2.324970428462925565e+00 -2.754217543577063054e+00
2.433403340334033601e+03 -2.325041198713656776e+00 -2.749590087498155810e+00
2.433473347334733262e+03 -2.325111969312296800e+00 -2.744962631419255672e+00
2.433543354335433378e+03 -2.325182740258856295e+00 -2.740335175340341323e+00
2.433613361336133494e+03 -2.325253511553348584e+00 -2.735707719261419868e+00
2.433683368336833610e+03 -2.325324283195783437e+00 -2.731080263182491308e+00
2.433753375337533726e+03 -2.325395055186172844e+00 -2.726452807103576959e+00
2.433823382338233841e+03 -2.325465827524531459e+00 -2.721825351024648398e+00
2.433893389338933957e+03 -2.325536600210868610e+00 -2.717197894945734049e+00
2.433963396339634073e+03 -2.325607373245198506e+00 -2.712570438866812594e+00
2.434033403340334189e+03 -2.325678146627530474e+00 -2.707942982787884034e+00
2.434103410341033850e+03 -2.325748920357879612e+00 -2.703315526708998107e+00
2.434173417341733966e+03 -2.325819694436253471e+00 -2.698688070630076652e+00
2.434243424342434082e+03 -2.325890468862668481e+00 -2.694060614551155197e+00
2.434313431343134198e+03 -2.325961243637132636e+00 -2.689433158472240848e+00
2.434383438343834314e+03 -2.326032018759660591e+00 -2.684805702393319393e+00
2.434453445344534430e+03 -2.326102794230264781e+00 -2.680178246314390833e+00
2.434523452345234546e+03 -2.326173570048954975e+00 -2.675550790235476484e+00
2.434593459345934662e+03 -2.326244346215744940e+00 -2.670923334156555029e+00
2.434663466346634777e+03 -2.326315122730645779e+00 -2.666295878077633574e+00
2.434733473347334893e+03 -2.326385899593667705e+00 -2.661668421998712120e+00
2.434803480348035009e+03 -2.326456676804824486e+00 -2.657040965919790665e+00
2.434873487348734670e+03 -2.326527454364127667e+00 -2.652413509840904737e+00
2.434943494349434786e+03 -2.326598232271591460e+00 -2.647786053761976177e+00
2.435013501350134902e+03 -2.326669010527225634e+00 -2.643158597683054722e+00
2.435083508350835018e+03 -2.326739789131041736e+00 -2.638531141604140373e+00
2.435153515351535134e+03 -2.326810568083052200e+00 -2.633903685525211813e+00
2.435223522352235250e+03 -2.326881347383269016e+00 -2.629276229446297464e+00
2.435293529352935366e+03 -2.326952127031703732e+00 -2.624648773367376009e+00
2.435363536353635482e+03 -2.327022907028368337e+00 -2.620021317288454554e+00
2.435433543354335598e+03 -2.327093687373275266e+00 -2.615393861209533100e+00
2.435503550355035259e+03 -2.327164468066436953e+00 -2.610766405130640067e+00
2.435573557355735375e+03 -2.327235249107865389e+00 -2.606138949051725717e+00
2.435643564356435490e+03 -2.327306030497570788e+00 -2.601511492972804263e+00
2.435713571357135606e+03 -2.327376812235566472e+00 -2.596884036893875702e+00
2.435783578357835722e+03 -2.327447594321863100e+00 -2.592256580814961353e+00
2.435853585358535838e+03 -2.327518376756474439e+00 -2.587629124736039898e+00
2.435923592359235954e+03 -2.327589159539411146e+00 -2.583001668657118444e+00
2.435993599359936070e+03 -2.327659942670686544e+00 -2.578374212578196989e+00
2.436063606360636186e+03 -2.327730726150311291e+00 -2.573746756499275534e+00
2.436133613361336302e+03 -2.327801509978297823e+00 -2.569119300420361185e+00
2.436203620362036418e+03 -2.327872294154658128e+00 -2.564491844341432625e+00
2.436273627362736079e+03 -2.327943078679402422e+00 -2.559864388262546697e+00
2.436343634363436195e+03 -2.328013863552544471e+00 -2.555236932183618137e+00
2.436413641364136311e+03 -2.328084648774095378e+00 -2.550609476104703788e+00
2.436483648364836426e+03 -2.328155434344070240e+00 -2.545982020025789438e+00
2.436553655365536542e+03 -2.328226220262477053e+00 -2.541354563946867984e+00
2.436623662366236658e+03 -2.328297006529329582e+00 -2.536727107867939424e+00
2.436693669366936774e+03 -2.328367793144639375e+00 -2.532099651789025074e+00
2.436763676367636890e+03 -2.328438580108417089e+00 -2.527472195710096514e+00
2.436833683368337006e+03 -2.328509367420675602e+00 -2.522844739631182165e+00
2.436903690369036667e+03 -2.328580155081427350e+00 -2.518217283552289132e+00
2.436973697369736783e+03 -2.328650943090685210e+00 -2.513589827473367677e+00
2.437043704370436899e+03 -2.328721731448459842e+00 -2.508962371394446222e+00
2.437113711371137015e+03 -2.328792520154763679e+00 -2.504334915315524768e+00
2.437183718371837131e+03 -2.328863309209607824e+00 -2.499707459236603313e+00
2.437253725372537247e+03 -2.328934098613004711e+00 -2.495080003157681858e+00
2.437323732373237362e+03 -2.329004888364965886e+00 -2.490452547078760404e+00
2.437393739373937478e+03 -2.329075678465503341e+00 -2.485825090999838949e+00
2.437463746374637594e+03 -2.329146468914629065e+00 -2.481197634920924600e+00
2.437533753375337710e+03 -2.329217259712356825e+00 -2.476570178841996039e+00
2.437603760376037826e+03 -2.329288050858697279e+00 -2.471942722763074585e+00
2.437673767376737487e+03 -2.329358842353661974e+00 -2.467315266684188657e+00
2.437743774377437603e+03 -2.329429634197261567e+00 -2.462687810605267202e+00
2.437813781378137719e+03 -2.329500426389509826e+00 -2.458060354526352853e+00
2.437883788378837835e+03 -2.329571218930419629e+00 -2.453432898447424293e+00
2.437953795379537951e+03 -2.329642011820000747e+00 -2.448805442368502838e+00
2.438023802380238067e+03 -2.329712805058266500e+00 -2.444177986289581384e+00
2.438093809380938183e+03 -2.329783598645229326e+00 -2.439550530210667034e+00
2.438163816381638298e+03 -2.329854392580898992e+00 -2.434923074131745580e+00
2.438233823382338414e+03 -2.329925186865289710e+00 -2.430295618052824125e+00
2.438303830383038076e+03 -2.329995981498410362e+00 -2.426320197144995916e+00
2.438373837383738191e+03 -2.330066776480275603e+00 -2.423041231088326697e+00
2.438443844384438307e+03 -2.330137571810896979e+00 -2.419762265031643267e+00
2.438513851385138423e+03 -2.330208367490286925e+00 -2.416483298974966942e+00
2.438583858385838539e+03 -2.330279163518456986e+00 -2.413204332918297723e+00
2.438653865386538655e+03 -2.330349959895418266e+00 -2.409925366861621399e+00
2.438723872387238771e+03 -2.330420756621183198e+00 -2.406646400804937969e+00
2.438793879387938887e+03 -2.330491553695763329e+00 -2.403367434748261644e+00
2.438863886388639003e+03 -2.330562351119170206e+00 -2.400088468691585319e+00
2.438933893389339119e+03 -2.330633148891418482e+00 -2.396809502634908995e+00
2.439003900390038780e+03 -2.330703947012516597e+00 -2.393530536578246881e+00
2.439073907390738896e+03 -2.330774745482479648e+00 -2.390251570521577662e+00
2.439143914391439012e+03 -2.330845544301317851e+00 -2.386972604464908443e+00
2.439213921392139127e+03 -2.330916343469043639e+00 -2.383693638408225013e+00
2.439283928392839243e+03 -2.330987142985667671e+00 -2.380414672351541583e+00
2.439353935393539359e+03 -2.331057942851204157e+00 -2.377135706294872364e+00
2.439423942394239475e+03 -2.331128743065662423e+00 -2.373856740238196039e+00
2.439493949394939591e+03 -2.331199543629055793e+00 -2.370577774181512609e+00
2.439563956395639707e+03 -2.331270344541397144e+00 -2.367298808124843390e+00
2.439633963396339823e+03 -2.331341145802698023e+00 -2.364019842068167065e+00
2.439703970397039484e+03 -2.331411947412969976e+00 -2.360740876011512057e+00
2.439773977397739600e+03 -2.331482749372224106e+00 -2.357461909954835733e+00
2.439843984398439716e+03 -2.331553551680471958e+00 -2.354182943898152303e+00
2.439913991399139832e+03 -2.331624354337729521e+00 -2.350903977841483083e+00
2.439983998399839948e+03 -2.331695157344003011e+00 -2.347625011784799653e+00
2.440054005400540063e+03 -2.331765960699309304e+00 -2.344346045728123329e+00
2.440124012401240179e+03 -2.331836764403658613e+00 -2.341067079671454110e+00
2.440194019401940295e+03 -2.331907568457062485e+00 -2.337788113614770680e+00
2.440264026402640411e+03 -2.331978372859533355e+00 -2.334509147558087250e+00
2.440334033403340527e+03 -2.332049177611080548e+00 -2.331230181501418031e+00
2.440404040404040188e+03 -2.332119982711719164e+00 -2.327951215444755917e+00
2.440474047404740304e+03 -2.332190788161460304e+00 -2.324672249388086698e+00
2.440544054405440420e+03 -2.332261593960317292e+00 -2.321393283331417479e+00
2.440614061406140536e+03 -2.332332400108299897e+00 -2.318114317274734049e+00
2.440684068406840652e+03 -2.332403206605421442e+00 -2.314835351218057724e+00
2.440754075407540768e+03 -2.332474013451693473e+00 -2.311556385161381399e+00
2.440824082408240884e+03 -2.332544820647125761e+00 -2.308277419104705075e+00
2.440894089408940999e+03 -2.332615628191732515e+00 -2.304998453048028750e+00
2.440964096409641115e+03 -2.332686436085527504e+00 -2.301719486991352426e+00
2.441034103410341231e+03 -2.332757244328518720e+00 -2.298440520934676101e+00
2.441104110411040892e+03 -2.332828052920722151e+00 -2.300164055066844071e+00
2.441174117411741008e+03 -2.332898861862146678e+00 -2.305061431105222880e+00
2.441244124412441124e+03 -2.332969671152805624e+00 -2.309958807143601689e+00
2.441314131413141240e+03 -2.333040480792709204e+00 -2.314856183181973392e+00
2.441384138413841356e+03 -2.333111290781872516e+00 -2.319753559220359307e+00
2.441454145414541472e+03 -2.333182101120303997e+00 -2.324650935258723905e+00
2.441524152415241588e+03 -2.333252911808017416e+00 -2.329548311297102714e+00
2.441594159415941704e+03 -2.333323722845026982e+00 -2.334445687335481523e+00
2.441664166416641820e+03 -2.333394534231341133e+00 -2.339343063373860332e+00
2.441734173417341481e+03 -2.333465345966972748e+00 -2.344240439412203614e+00
2.441804180418041597e+03 -2.333536158051933818e+00 -2.349137815450582423e+00
2.441874187418741712e+03 -2.333606970486235888e+00 -2.354035191488954126e+00
2.441944194419441828e+03 -2.333677783269892725e+00 -2.358932567527332935e+00
2.442014201420141944e+03 -2.333748596402914099e+00 -2.363829943565711744e+00
2.442084208420842060e+03 -2.333819409885314666e+00 -2.368727319604083448e+00
2.442154215421542176e+03 -2.333890223717104639e+00 -2.373624695642455151e+00
2.442224222422242292e+03 -2.333961037898296009e+00 -2.378522071680833960e+00
2.442294229422942408e+03 -2.334031852428900322e+00 -2.383419447719205664e+00
2.442364236423642524e+03 -2.334102667308930013e+00 -2.388316823757584473e+00
2.442434243424342640e+03 -2.334173482538396627e+00 -2.393214199795963282e+00
2.442504250425042301e+03 -2.334244298117311267e+00 -2.398111575834306564e+00
2.442574257425742417e+03 -2.334315114045689921e+00 -2.403008951872685373e+00
2.442644264426442533e+03 -2.334385930323541025e+00 -2.407906327911064182e+00
2.442714271427142648e+03 -2.334456746950877015e+00 -2.412803703949428780e+00
2.442784278427842764e+03 -2.334527563927710769e+00 -2.417701079987807589e+00
2.442854285428542880e+03 -2.334598381254052057e+00 -2.422598456026193503e+00
2.442924292429242996e+03 -2.334669198929914646e+00 -2.427495832064565207e+00
2.442994299429943112e+03 -2.334740016955311415e+00 -2.432393208102944016e+00
2.443064306430643228e+03 -2.334810835330252576e+00 -2.437290584141315719e+00
2.443134313431342889e+03 -2.334881654054751010e+00 -2.442187960179666106e+00
2.443204320432043005e+03 -2.334952473128819150e+00 -2.447085336218037810e+00
2.443274327432743121e+03 -2.335023292552468099e+00 -2.451982712256409513e+00
2.443344334433443237e+03 -2.335094112325708071e+00 -2.456880088294788322e+00
2.443414341434143353e+03 -2.335164932448554609e+00 -2.461777464333160026e+00
2.443484348434843469e+03 -2.335235752921016150e+00 -2.466674840371538835e+00
2.443554355435543584e+03 -2.335306573743106462e+00 -2.471572216409917644e+00
2.443624362436243700e+03 -2.335377394914838867e+00 -2.476469592448289347e+00
2.443694369436943816e+03 -2.335448216436224911e+00 -2.481366968486661051e+00
2.443764376437643932e+03 -2.335519038307274364e+00 -2.486264344525046965e+00
2.443834383438344048e+03 -2.335589860528000994e+00 -2.491161720563425774e+00
2.443904390439043709e+03 -2.335660683098413681e+00 -2.496059096601761951e+00
2.443974397439743825e+03 -2.335731506018528414e+00 -2.500956472640140760e+00
2.444044404440443941e+03 -2.335802329288356294e+00 -2.505853848678512463e+00
2.444114411441144057e+03 -2.335873152907908423e+00 -2.510751224716898378e+00
2.444184418441844173e+03 -2.335943976877197681e+00 -2.515648600755262976e+00
2.444254425442544289e+03 -2.336014801196234281e+00 -2.520545976793641785e+00
2.444324432443244405e+03 -2.336085625865032434e+00 -2.525443352832020594e+00
2.444394439443944520e+03 -2.336156450883601021e+00 -2.530340728870399403e+00
2.444464446444644636e+03 -2.336227276251956031e+00 -2.535238104908771106e+00
2.444534453445344298e+03 -2.336298101970103680e+00 -2.540135480947114388e+00
2.444604460446044413e+03 -2.336368928038062176e+00 -2.545032856985493197e+00
2.444674467446744529e+03 -2.336439754455840845e+00 -2.549930233023872006e+00
2.444744474447444645e+03 -2.336510581223452121e+00 -2.554827609062243710e+00
2.444814481448144761e+03 -2.336581408340907551e+00 -2.559724985100622519e+00
2.444884488448844877e+03 -2.336652235808217348e+00 -2.564622361138994222e+00
2.444954495449544993e+03 -2.336723063625395280e+00 -2.569519737177373031e+00
2.445024502450245109e+03 -2.336793891792455113e+00 -2.574417113215744735e+00
2.445094509450945225e+03 -2.336864720309405286e+00 -2.579314489254123544e+00
2.445164516451645341e+03 -2.336935549176260452e+00 -2.584211865292502353e+00
2.445234523452345456e+03 -2.337006378393032158e+00 -2.589109241330874056e+00
2.445304530453045118e+03 -2.337077207959730618e+00 -2.594006617369217338e+00
2.445374537453745234e+03 -2.337148037876368711e+00 -2.598903993407603252e+00
2.445444544454445349e+03 -2.337218868142959760e+00 -2.603801369445974956e+00
2.445514551455145465e+03 -2.337289698759512202e+00 -2.608698745484346659e+00
2.445584558455845581e+03 -2.337360529726042024e+00 -2.613596121522725468e+00
2.445654565456545697e+03 -2.337431361042559885e+00 -2.618493497561104277e+00
2.445724572457245813e+03 -2.337502192709077775e+00 -2.623390873599475981e+00
2.445794579457945929e+03 -2.337573024725607240e+00 -2.628288249637854790e+00
2.445864586458646045e+03 -2.337643857092160271e+00 -2.633185625676233599e+00
2.445934593459345706e+03 -2.337714689808746193e+00 -2.638083001714576881e+00
2.446004600460045822e+03 -2.337785522875383215e+00 -2.642980377752955690e+00
2.446074607460745938e+03 -2.337856356292077553e+00 -2.647877753791320288e+00
2.446144614461446054e+03 -2.337927190058845195e+00 -2.652775129829699097e+00
2.446214621462146170e+03 -2.337998024175695466e+00 -2.663683732856007680e+00
2.446284628462846285e+03 -2.338068858642642134e+00 -2.680133131940870328e+00
2.446354635463546401e+03 -2.338139693459695412e+00 -2.696582531025732976e+00
2.446424642464246517e+03 -2.338210528626868179e+00 -2.713031930110595624e+00
2.446494649464946633e+03 -2.338281364144171537e+00 -2.729481329195458272e+00
2.446564656465646749e+03 -2.338352200011618365e+00 -2.745930728280320920e+00
2.446634663466346410e+03 -2.338423036229220209e+00 -2.762380127365076987e+00
2.446704670467046526e+03 -2.338493872796990836e+00 -2.778829526449932530e+00
2.446774677467746642e+03 -2.338564709714940903e+00 -2.795278925534795178e+00
2.446844684468446758e+03 -2.338635546983081959e+00 -2.811728324619657826e+00
2.446914691469146874e+03 -2.338706384601425103e+00 -2.828177723704513369e+00
2.446984698469846990e+03 -2.338777222569982772e+00 -2.844627122789376017e+00
2.447054705470547106e+03 -2.338848060888768732e+00 -2.861076521874245771e+00
2.447124712471247221e+03 -2.338918899557793196e+00 -2.877525920959108419e+00
2.447194719471947337e+03 -2.338989738577069932e+00 -2.893975320043963961e+00
2.447264726472647453e+03 -2.339060577946610042e+00 -2.910424719128826609e+00
2.447334733473347114e+03 -2.339131417666424628e+00 -2.926874118213575571e+00
2.447404740474047230e+03 -2.339202257736525237e+00 -2.943323517298445324e+00
2.447474747474747346e+03 -2.339273098156926078e+00 -2.959772916383300867e+00
2.447544754475447462e+03 -2.339343938927636479e+00 -2.976222315468163515e+00
2.447614761476147578e+03 -2.339414780048670206e+00 -2.992671714553026163e+00
2.447684768476847694e+03 -2.339485621520039693e+00 -3.009121113637888811e+00
2.447754775477547810e+03 -2.339556463341755599e+00 -3.025570512722744354e+00
2.447824782478247926e+03 -2.339627305513831246e+00 -3.042019911807607002e+00
2.447894789478948042e+03 -2.339698148036277292e+00 -3.058469310892469650e+00
2.447964796479648157e+03 -2.339768990909105284e+00 -3.074918709977332298e+00
2.448034803480347819e+03 -2.339839834132327656e+00 -3.091368109062081260e+00
2.448104810481047934e+03 -2.339910677705957731e+00 -3.107817508146951013e+00
2.448174817481748050e+03 -2.339981521630006611e+00 -3.124266907231806556e+00
2.448244824482448166e+03 -2.340052365904486287e+00 -3.140716306316669204e+00
2.448314831483148282e+03 -2.340123210529408748e+00 -3.157165705401531852e+00
2.448384838483848398e+03 -2.340194055504785986e+00 -3.173615104486394500e+00
2.448454845484548514e+03 -2.340264900830629546e+00 -3.190064503571257148e+00
2.448524852485248630e+03 -2.340335746506951420e+00 -3.206513902656105586e+00
2.448594859485948746e+03 -2.340406592533763153e+00 -3.222963301740982445e+00
2.448664866486648862e+03 -2.340477438911078067e+00 -3.239412700825837987e+00
2.448734873487348523e+03 -2.340548285638908599e+00 -3.255862099910594054e+00
2.448804880488048639e+03 -2.340619132717264517e+00 -3.272311498995449597e+00
2.448874887488748755e+03 -2.340689980146159588e+00 -3.288760898080319350e+00
2.448944894489448870e+03 -2.340760827925604470e+00 -3.305210297165181998e+00
2.449014901490148986e+03 -2.340831676055611155e+00 -3.310843194853283933e+00
2.449084908490849102e+03 -2.340902524536193852e+00 -3.315764914228445548e+00
2.449154915491549218e+03 -2.340973373367361887e+00 -3.320686633603621374e+00
2.449224922492249334e+03 -2.341044222549129028e+00 -3.325608352978782989e+00
2.449294929492949450e+03 -2.341115072081507265e+00 -3.330530072353951709e+00
2.449364936493649111e+03 -2.341185921964506811e+00 -3.335451791729084903e+00
2.449434943494349227e+03 -2.341256772198140546e+00 -3.340373511104246518e+00
2.449504950495049343e+03 -2.341327622782421347e+00 -3.345295230479415238e+00
2.449574957495749459e+03 -2.341398473717358542e+00 -3.350216949854576853e+00
2.449644964496449575e+03 -2.341469325002967228e+00 -3.355138669229745574e+00
2.449714971497149691e+03 -2.341540176639258064e+00 -3.360060388604907189e+00
2.449784978497849806e+03 -2.341611028626243929e+00 -3.364982107980075909e+00
2.449854985498549922e+03 -2.341681880963935924e+00 -3.369903827355237524e+00
2.449924992499250038e+03 -2.341752733652346485e+00 -3.374825546730406245e+00
2.449994999499950154e+03 -2.341823586691484937e+00 -3.379747266105574965e+00
2.450065006500650270e+03 -2.341894440081365936e+00 -3.384668985480736580e+00
2.450135013501349931e+03 -2.341965293822001026e+00 -3.389590704855876879e+00
2.450205020502050047e+03 -2.342036147913403532e+00 -3.394512424231038494e+00
2.450275027502750163e+03 -2.342107002355584111e+00 -3.399434143606200109e+00
2.450345034503450279e+03 -2.342177857148555198e+00 -3.404355862981368830e+00
2.450415041504150395e+03 -2.342248712292328339e+00 -3.409277582356537550e+00
2.450485048504850511e+03 -2.342319567786914192e+00 -3.414199301731692060e+00
2.450555055505550627e+03 -2.342390423632326968e+00 -3.419121021106860780e+00
2.450625062506250742e+03 -2.342461279828575993e+00 -3.424042740482029501e+00
2.450695069506950858e+03 -2.342532136375675478e+00 -3.428964459857198221e+00
2.450765076507650519e+03 -2.342602993273638301e+00 -3.433886179232331415e+00
2.450835083508350635e+03 -2.342673850522474677e+00 -3.438807898607493030e+00
2.450905090509050751e+03 -2.342744708122197483e+00 -3.443729617982661750e+00
2.450975097509750867e+03 -2.342815566072816491e+00 -3.448651337357830471e+00
2.451045104510450983e+03 -2.342886424374345467e+00 -3.453573056732999191e+00
2.451115111511151099e+03 -2.342957283026797732e+00 -3.458494776108153701e+00
2.451185118511851215e+03 -2.343028142030182615e+00 -3.463416495483322421e+00
2.451255125512551331e+03 -2.343099001384514768e+00 -3.468338214858491142e+00
2.451325132513251447e+03 -2.343169861089804407e+00 -3.473259934233652757e+00
2.451395139513951563e+03 -2.343240721146063965e+00 -3.478181653608821478e+00
2.451465146514651678e+03 -2.343311581553304990e+00 -3.483103372983983093e+00
2.451535153515351340e+03 -2.343382442311538583e+00 -3.488025092359116286e+00
2.451605160516051455e+03 -2.343453303420778067e+00 -3.492946811734292112e+00
2.451675167516751571e+03 -2.343524164881035876e+00 -3.497868531109446621e+00
2.451745174517451687e+03 -2.343595026692323557e+00 -3.502790250484615342e+00
2.451815181518151803e+03 -2.343665888854654433e+00 -3.507711969859784062e+00
2.451885188518851919e+03 -2.343736751368037385e+00 -3.512633689234945678e+00
2.451955195519552035e+03 -2.343807614232486181e+00 -3.517555408610114398e+00
2.452025202520252151e+03 -2.343878477448012809e+00 -3.522477127985276013e+00
2.452095209520952267e+03 -2.343949341014627485e+00 -3.527398847360444734e+00
2.452165216521651928e+03 -2.344020204932345308e+00 -3.532320566735577927e+00
2.452235223522352044e+03 -2.344091069201176936e+00 -3.537242286110746647e+00
2.452305230523052160e+03 -2.344161933821134358e+00 -3.542164005485908262e+00
2.452375237523752276e+03 -2.344232798792229566e+00 -3.547085724861076983e+00
2.452445244524452391e+03 -2.344303664114474106e+00 -3.552007444236245703e+00
2.452515251525152507e+03 -2.344374529787879080e+00 -3.556929163611407319e+00
2.452585258525852623e+03 -2.344445395812458255e+00 -3.561850882986576039e+00
2.452655265526552739e+03 -2.344516262188221845e+00 -3.566772602361737654e+00
2.452725272527252855e+03 -2.344587128915183616e+00 -3.571694321736899269e+00
2.452795279527952971e+03 -2.344657995993356892e+00 -3.576616041112067990e+00
2.452865286528653087e+03 -2.344728863422750109e+00 -3.581537760487236710e+00
2.452935293529352748e+03 -2.344799731203377480e+00 -3.586459479862362798e+00
2.453005300530052864e+03 -2.344870599335249661e+00 -3.591381199237531519e+00
2.453075307530752980e+03 -2.344941467818377312e+00 -3.596302918612700239e+00
2.453145314531453096e+03 -2.345012336652777307e+00 -3.601224637987868959e+00
2.453215321532153212e+03 -2.345083205838458085e+00 -3.606146357363030575e+00
2.453285328532853327e+03 -2.345154075375431635e+00 -3.611068076738192190e+00
2.453355335533553443e+03 -2.345224945263712168e+00 -3.615989796113360910e+00
2.453425342534253559e+03 -2.345295815503309456e+00 -3.620911515488529631e+00
2.453495349534953675e+03 -2.345366686094236375e+00 -3.625833234863691246e+00
2.453565356535653336e+03 -2.345437557036503140e+00 -3.630754954238824439e+00
2.453635363536353452e+03 -2.345508428330123074e+00 -3.635676673613986054e+00
2.453705370537053568e+03 -2.345579299975109056e+00 -3.640598392989161880e+00
2.453775377537753684e+03 -2.345650171971472631e+00 -3.645520112364323495e+00
2.453845384538453800e+03 -2.345721044319227122e+00 -3.650441831739492216e+00
2.453915391539153916e+03 -2.345791917018381412e+00 -3.655363551114653831e+00
2.453985398539854032e+03 -2.345862790068949710e+00 -3.660285270489822551e+00
2.454055405540554148e+03 -2.345933663470942676e+00 -3.665206989864991272e+00
2.454125412541254263e+03 -2.346004537224371411e+00 -3.670128709240145781e+00
2.454195419541954379e+03 -2.346075411329251903e+00 -3.661139224891805100e+00
2.454265426542654041e+03 -2.346146285785592145e+00 -3.650034724305442069e+00
2.454335433543354156e+03 -2.346217160593406792e+00 -3.638930223719015089e+00
2.454405440544054272e+03 -2.346288035752706946e+00 -3.627825723132588109e+00
2.454475447544754388e+03 -2.346358911263504599e+00 -3.616721222546161130e+00
2.454545454545454504e+03 -2.346429787125809518e+00 -3.605616721959727045e+00
2.454615461546154620e+03 -2.346500663339637249e+00 -3.594512221373300065e+00
2.454685468546854736e+03 -2.346571539904996673e+00 -3.583407720786865980e+00
2.454755475547554852e+03 -2.346642416821902000e+00 -3.572303220200431895e+00
2.454825482548254968e+03 -2.346713294090365665e+00 -3.561198719614004915e+00
2.454895489548955084e+03 -2.346784171710397882e+00 -3.550094219027577935e+00
2.454965496549654745e+03 -2.346855049682011973e+00 -3.538989718441222010e+00
2.455035503550354861e+03 -2.346925928005217710e+00 -3.527885217854780819e+00
2.455105510551054977e+03 -2.346996806680028858e+00 -3.516780717268353840e+00
2.455175517551755092e+03 -2.347067685706457851e+00 -3.505676216681926860e+00
2.455245524552455208e+03 -2.347138565084515349e+00 -3.494571716095492775e+00
2.455315531553155324e+03 -2.347209444814215118e+00 -3.483467215509065795e+00
2.455385538553855440e+03 -2.347280324895568704e+00 -3.472362714922638816e+00
2.455455545554555556e+03 -2.347351205328586765e+00 -3.461258214336211836e+00
2.455525552555255672e+03 -2.347422086113281736e+00 -3.450153713749777751e+00
2.455595559555955788e+03 -2.347492967249665163e+00 -3.439049213163343666e+00
2.455665566556655449e+03 -2.347563848737749925e+00 -3.427944712576987740e+00
2.455735573557355565e+03 -2.347634730577547124e+00 -3.416840211990553655e+00
2.455805580558055681e+03 -2.347705612769070527e+00 -3.405735711404126675e+00
2.455875587558755797e+03 -2.347776495312331679e+00 -3.394631210817692590e+00
2.455945594559455913e+03 -2.347847378207342128e+00 -3.383526710231272716e+00
2.456015601560156028e+03 -2.347918261454113420e+00 -3.372422209644838631e+00
2.456085608560856144e+03 -2.347989145052657101e+00 -3.361317709058404546e+00
2.456155615561556260e+03 -2.348060029002985605e+00 -3.350213208471977566e+00
2.456225622562256376e+03 -2.348130913305111811e+00 -3.339108707885543481e+00
2.456295629562956492e+03 -2.348201797959046377e+00 -3.328004207299123607e+00
2.456365636563656153e+03 -2.348272682964803515e+00 -3.316899706712760576e+00
2.456435643564356269e+03 -2.348343568322393438e+00 -3.305795206126326491e+00
2.456505650565056385e+03 -2.348414454031828580e+00 -3.294690705539899511e+00
2.456575657565756501e+03 -2.348485340093119600e+00 -3.283586204953465426e+00
2.456645664566456617e+03 -2.348556226506280709e+00 -3.272481704367038446e+00
2.456715671567156733e+03 -2.348627113271321676e+00 -3.261377203780604361e+00
2.456785678567856849e+03 -2.348698000388256268e+00 -3.250272703194184487e+00
2.456855685568556964e+03 -2.348768887857096477e+00 -3.239168202607750402e+00
2.456925692569257080e+03 -2.348839775677853847e+00 -3.234314671168249333e+00
2.456995699569956741e+03 -2.348910663850541258e+00 -3.233976262860977613e+00
2.457065706570656857e+03 -2.348981552375167592e+00 -3.233637854553698787e+00
2.457135713571356973e+03 -2.349052441251747503e+00 -3.233299446246427067e+00
2.457205720572057089e+03 -2.349123330480293426e+00 -3.232961037939148241e+00
2.457275727572757205e+03 -2.349194220060815574e+00 -3.232622629631883626e+00
2.457345734573457321e+03 -2.349265109993327272e+00 -3.232284221324604800e+00
2.457415741574157437e+03 -2.349336000277840508e+00 -3.231945813017333080e+00
2.457485748574857553e+03 -2.349406890914367274e+00 -3.231607404710054254e+00
2.457555755575557669e+03 -2.349477781902919116e+00 -3.231268996402782534e+00
2.457625762576257785e+03 -2.349548673243505803e+00 -3.230930588095510814e+00
2.457695769576957900e+03 -2.349619564936143767e+00 -3.230592179788246199e+00
2.457765776577657562e+03 -2.349690456980839670e+00 -3.230253771480974478e+00
2.457835783578357677e+03 -2.349761349377611275e+00 -3.229915363173695653e+00
2.457905790579057793e+03 -2.349832242126468351e+00 -3.229576954866423932e+00
2.457975797579757909e+03 -2.349903135227422446e+00 -3.229238546559145107e+00
2.458045804580458025e+03 -2.349974028680485105e+00 -3.228900138251880492e+00
2.458115811581158141e+03 -2.350044922485667875e+00 -3.228561729944601666e+00
2.458185818581858257e+03 -2.350115816642984079e+00 -3.228223321637337051e+00
2.458255825582558373e+03 -2.350186711152446151e+00 -3.227884913330058225e+00
2.458325832583258489e+03 -2.350257606014064304e+00 -3.227546505022786505e+00
2.458395839583958150e+03 -2.350328501227852751e+00 -3.227208096715514785e+00
2.458465846584658266e+03 -2.350399396793822593e+00 -3.226869688408235959e+00
2.458535853585358382e+03 -2.350470292711984932e+00 -3.226531280100964238e+00
2.458605860586058498e+03 -2.350541188982351759e+00 -3.226192871793692518e+00
2.458675867586758613e+03 -2.350612085604936397e+00 -3.225854463486413692e+00
2.458745874587458729e+03 -2.350682982579749059e+00 -3.225516055179149078e+00
2.458815881588158845e+03 -2.350753879906803068e+00 -3.225177646871870252e+00
2.458885888588858961e+03 -2.350824777586110859e+00 -3.224839238564598531e+00
2.458955895589559077e+03 -2.350895675617684422e+00 -3.224500830257326811e+00
2.459025902590259193e+03 -2.350966574001534859e+00 -3.224162421950047985e+00
2.459095909590959309e+03 -2.351037472737674605e+00 -3.223824013642776265e+00
2.459165916591658970e+03 -2.351108371826112542e+00 -3.223485605335504545e+00
2.459235923592359086e+03 -2.351179271266865989e+00 -3.223147197028239930e+00
2.459305930593059202e+03 -2.351250171059943828e+00 -3.222808788720961104e+00
2.459375937593759318e+03 -2.351321071205360269e+00 -3.222470380413689384e+00
2.459445944594459434e+03 -2.351391971703125972e+00 -3.222131972106417663e+00
2.459515951595159549e+03 -2.351462872553251149e+00 -3.221793563799138838e+00
2.459585958595859665e+03 -2.351533773755751344e+00 -3.221455155491867117e+00
2.459655965596559781e+03 -2.351604675310634995e+00 -3.221116747184595397e+00
2.459725972597259897e+03 -2.351675577217916313e+00 -3.220778338877323677e+00
2.459795979597959558e+03 -2.351746479477604623e+00 -3.220439930570044851e+00
2.459865986598659674e+03 -2.351817382089717690e+00 -3.220101522262773130e+00
2.459935993599359790e+03 -2.351888285054262617e+00 -3.219763113955501410e+00
2.460006000600059906e+03 -2.351959188371253617e+00 -3.219424705648222584e+00
2.460076007600760022e+03 -2.352030092040700904e+00 -3.219086297340950864e+00
2.460146014601460138e+03 -2.352100996062616467e+00 -3.218747889033679144e+00
2.460216021602160254e+03 -2.352171900437013186e+00 -3.218409480726407423e+00
2.460286028602860370e+03 -2.352242805163905270e+00 -3.218071072419128598e+00
2.460356035603560485e+03 -2.352313710243300715e+00 -3.217732664111863983e+00
2.460426042604260601e+03 -2.352384615675213730e+00 -3.217394255804585157e+00
2.460496049604960717e+03 -2.352455521459657639e+00 -3.217055847497313437e+00
2.460566056605660378e+03 -2.352526427596641767e+00 -3.216717439190041716e+00
2.460636063606360494e+03 -2.352597334086178105e+00 -3.216379030882769996e+00
2.460706070607060610e+03 -2.352668240928281307e+00 -3.216040622575498276e+00
2.460776077607760726e+03 -2.352739148122959367e+00 -3.215702214268226555e+00
2.460846084608460842e+03 -2.352810055670227829e+00 -3.215363805960954835e+00
2.460916091609160958e+03 -2.352880963570098238e+00 -3.215025397653676009e+00
2.460986098609861074e+03 -2.352951871822582586e+00 -3.214686989346404289e+00
2.461056105610561190e+03 -2.353022780427691973e+00 -3.214348581039132569e+00
2.461126112611261306e+03 -2.353093689385437504e+00 -3.214010172731860848e+00
2.461196119611960967e+03 -2.353164598695831611e+00 -3.213671764424589128e+00
2.461266126612661083e+03 -2.353235508358888950e+00 -3.213333356117310302e+00
2.461336133613361199e+03 -2.353306418374618403e+00 -3.212994947810038582e+00
2.461406140614061314e+03 -2.353377328743034180e+00 -3.212656539502759756e+00
2.461476147614761430e+03 -2.353448239464147385e+00 -3.212318131195488036e+00
2.461546154615461546e+03 -2.353519150537970450e+00 -3.211979722888216315e+00
2.461616161616161662e+03 -2.353590061964514479e+00 -3.211641314580944595e+00
2.461686168616861778e+03 -2.353660973743790130e+00 -3.211302906273672875e+00
2.461756175617561894e+03 -2.353731885875813390e+00 -3.210964497966394049e+00
2.461826182618261555e+03 -2.353802798360590920e+00 -3.210626089659129434e+00
2.461896189618962126e+03 -2.353873711198140928e+00 -3.210287681351850608e+00
2.461966196619661787e+03 -2.353944624388470963e+00 -3.209949273044578888e+00
2.462036203620361903e+03 -2.354015537931596125e+00 -3.211238073830216422e+00
2.462106210621062019e+03 -2.354086451827526627e+00 -3.220497527003750804e+00
2.462176217621762135e+03 -2.354157366076272240e+00 -3.229756980177278081e+00
2.462246224622462250e+03 -2.354228280677847618e+00 -3.239016433350812463e+00
2.462316231623162366e+03 -2.354299195632266528e+00 -3.248275886524346845e+00
2.462386238623862482e+03 -2.354370110939536964e+00 -3.257535339697881227e+00
2.462456245624562598e+03 -2.354441026599674469e+00 -3.266794792871415609e+00
2.462526252625262714e+03 -2.354511942612689257e+00 -3.276054246044949991e+00
2.462596259625962375e+03 -2.354582858978594206e+00 -3.285313699218420425e+00
2.462666266626662491e+03 -2.354653775697399531e+00 -3.294573152391961912e+00
2.462736273627362607e+03 -2.354724692769118555e+00 -3.303832605565489189e+00
2.462806280628062723e+03 -2.354795610193762823e+00 -3.313092058739030676e+00
2.462876287628762839e+03 -2.354866527971344770e+00 -3.322351511912557953e+00
2.462946294629462955e+03 -2.354937446101876830e+00 -3.331610965086092335e+00
2.463016301630163071e+03 -2.355008364585371439e+00 -3.340870418259619612e+00
2.463086308630863186e+03 -2.355079283421839254e+00 -3.350129871433161100e+00
2.463156315631563302e+03 -2.355150202611292265e+00 -3.359389324606695482e+00
2.463226322632262963e+03 -2.355221122153741131e+00 -3.368648777780165915e+00
2.463296329632963079e+03 -2.355292042049201839e+00 -3.377908230953700297e+00
2.463366336633663195e+03 -2.355362962297682827e+00 -3.387167684127234679e+00
2.463436343634363311e+03 -2.355433882899198750e+00 -3.396427137300776167e+00
2.463506350635063427e+03 -2.355504803853761153e+00 -3.405686590474310549e+00
2.463576357635763543e+03 -2.355575725161380696e+00 -3.414946043647837826e+00
2.463646364636463659e+03 -2.355646646822070256e+00 -3.424205496821372208e+00
2.463716371637163775e+03 -2.355717568835840048e+00 -3.433464949994906590e+00
2.463786378637863891e+03 -2.355788491202705170e+00 -3.442724403168440972e+00
2.463856385638564007e+03 -2.355859413922674506e+00 -3.451983856341975354e+00
2.463926392639264122e+03 -2.355930336995761820e+00 -3.461243309515509736e+00
2.463996399639963784e+03 -2.356001260421980437e+00 -3.470502762688980170e+00
2.464066406640663899e+03 -2.356072184201341013e+00 -3.479762215862514552e+00
2.464136413641364015e+03 -2.356143108333854652e+00 -3.489021669036048934e+00
2.464206420642064131e+03 -2.356214032819534232e+00 -3.498281122209583316e+00
2.464276427642764247e+03 -2.356284957658390411e+00 -3.507540575383117698e+00
2.464346434643464363e+03 -2.356355882850438288e+00 -3.516800028556644975e+00
2.464416441644164479e+03 -2.356426808395687189e+00 -3.526059481730179357e+00
2.464486448644864595e+03 -2.356497734294151325e+00 -3.535318934903713739e+00
2.464556455645564711e+03 -2.356568660545840910e+00 -3.544578388077248121e+00
2.464626462646264372e+03 -2.356639587150768822e+00 -3.553837841250725660e+00
2.464696469646964488e+03 -2.356710514108945276e+00 -3.563097294424260042e+00
2.464766476647664604e+03 -2.356781441420385370e+00 -3.572356747597794424e+00
2.464836483648364720e+03 -2.356852369085098431e+00 -3.576889565263513759e+00
2.464906490649064835e+03 -2.356923297103097337e+00 -3.580666646136734244e+00
2.464976497649764951e+03 -2.356994225474394522e+00 -3.584443727009954728e+00
2.465046504650465067e+03 -2.357065154199003310e+00 -3.588220807883182317e+00
2.465116511651165183e+03 -2.357136083276933469e+00 -3.591997888756402801e+00
2.465186518651865299e+03 -2.357207012708197436e+00 -3.595774969629623286e+00
2.465256525652565415e+03 -2.357277942492807643e+00 -3.599552050502850875e+00
2.465326532653265531e+03 -2.357348872630775194e+00 -3.603329131376071359e+00
2.465396539653965192e+03 -2.357419803122112523e+00 -3.607106212249263422e+00
2.465466546654665308e+03 -2.357490733966834728e+00 -3.610883293122491011e+00
2.465536553655365424e+03 -2.357561665164949805e+00 -3.614660373995718601e+00
2.465606560656065540e+03 -2.357632596716472406e+00 -3.618437454868939085e+00
2.465676567656765656e+03 -2.357703528621411859e+00 -3.622214535742159569e+00
2.465746574657465771e+03 -2.357774460879781042e+00 -3.625991616615380053e+00
2.465816581658165887e+03 -2.357845393491594166e+00 -3.629768697488600537e+00
2.465886588658866003e+03 -2.357916326456860112e+00 -3.633545778361828127e+00
2.465956595659566119e+03 -2.357987259775592204e+00 -3.637322859235048611e+00
2.466026602660265780e+03 -2.358058193447804207e+00 -3.641099940108247779e+00
2.466096609660965896e+03 -2.358129127473507225e+00 -3.644877020981475368e+00
2.466166616661666012e+03 -2.358200061852711471e+00 -3.648654101854695853e+00
2.466236623662366128e+03 -2.358270996585430268e+00 -3.652431182727916337e+00
2.466306630663066244e+03 -2.358341931671674274e+00 -3.656208263601143926e+00
2.466376637663766360e+03 -2.358412867111458588e+00 -3.659985344474357305e+00
2.466446644664466476e+03 -2.358483802904792537e+00 -3.663762425347577789e+00
2.466516651665166592e+03 -2.358554739051689886e+00 -3.667539506220798273e+00
2.466586658665866707e+03 -2.358625675552161738e+00 -3.671316587094025863e+00
2.466656665666566823e+03 -2.358696612406220527e+00 -3.675093667967253452e+00
2.466726672667266939e+03 -2.358767549613877357e+00 -3.678870748840473937e+00
2.466796679667966600e+03 -2.358838487175144660e+00 -3.682647829713673104e+00
2.466866686668666716e+03 -2.358909425090033096e+00 -3.686424910586893589e+00
2.466936693669366832e+03 -2.358980363358557764e+00 -3.690201991460114073e+00
2.467006700670066948e+03 -2.359051301980729765e+00 -3.693979072333341662e+00
2.467076707670767064e+03 -2.359122240956560645e+00 -3.697756153206562146e+00
2.467146714671467180e+03 -2.359193180286061953e+00 -3.701533234079782630e+00
2.467216721672167296e+03 -2.359264119969246121e+00 -3.705310314953003115e+00
2.467286728672867412e+03 -2.359335060006124252e+00 -3.709087395826223599e+00
2.467356735673567528e+03 -2.359406000396708780e+00 -3.712864476699451188e+00
2.467426742674267189e+03 -2.359476941141013029e+00 -3.716641557572650356e+00
2.467496749674967305e+03 -2.359547882239048544e+00 -3.720418638445870840e+00
2.467566756675667420e+03 -2.359618823690827760e+00 -3.724195719319091324e+00
2.467636763676367536e+03 -2.359689765496361336e+00 -3.727972800192318914e+00
2.467706770677067652e+03 -2.359760707655662149e+00 -3.731749881065546504e+00
2.467776777677767768e+03 -2.359831650168740413e+00 -3.735526961938759882e+00
2.467846784678467884e+03 -2.359902593035611673e+00 -3.739304042811980366e+00
2.467916791679168000e+03 -2.359973536256284365e+00 -3.743081123685207956e+00
2.467986798679868116e+03 -2.360044479830771813e+00 -3.746858204558428440e+00
2.468056805680568232e+03 -2.360115423759087783e+00 -3.750635285431648924e+00
2.468126812681268348e+03 -2.360186368041242932e+00 -3.754412366304876514e+00
2.468196819681968009e+03 -2.360257312677249697e+00 -3.758189447178075682e+00
2.468266826682668125e+03 -2.360328257667118290e+00 -3.761966528051296166e+00
2.468336833683368241e+03 -2.360399203010861591e+00 -3.765743608924516650e+00
2.468406840684068356e+03 -2.360470148708492921e+00 -3.769520689797744240e+00
2.468476847684768472e+03 -2.360541094760023384e+00 -3.773297770670964724e+00
2.468546854685468588e+03 -2.360612041165466302e+00 -3.777074851544178102e+00
2.468616861686168704e+03 -2.360682987924832332e+00 -3.780851932417405692e+00
2.468686868686868820e+03 -2.360753935038133910e+00 -3.784629013290626176e+00
2.468756875687568936e+03 -2.360824882505382583e+00 -3.788406094163853766e+00
2.468826882688268597e+03 -2.360895830326589007e+00 -3.792183175037045828e+00
2.468896889688968713e+03 -2.360966778501767394e+00 -3.795960255910273418e+00
2.468966896689668829e+03 -2.361037727030929734e+00 -3.799737336783501007e+00
2.469036903690368945e+03 -2.361108675914088462e+00 -3.803514417656721491e+00
2.469106910691069061e+03 -2.361179625151254680e+00 -3.807291498529941975e+00
2.469176917691769177e+03 -2.361250574742440378e+00 -3.811068579403162460e+00
2.469246924692469292e+03 -2.361321524687658435e+00 -3.814845660276382944e+00
2.469316931693169408e+03 -2.361392474986918177e+00 -3.818622741149610533e+00
2.469386938693869524e+03 -2.361463425640232927e+00 -3.822399822022831017e+00
2.469456945694569185e+03 -2.361534376647616895e+00 -3.826176902896030185e+00
2.469526952695269756e+03 -2.361605328009080296e+00 -3.829953983769279091e+00
2.469596959695969417e+03 -2.361676279724636895e+00 -3.833731064642471154e+00
2.469666966696669533e+03 -2.361747231794296464e+00 -3.837508145515698743e+00
2.469736973697369649e+03 -2.361818184218071881e+00 -3.841285226388919227e+00
2.469806980698069765e+03 -2.361889136995974248e+00 -3.845062307262146817e+00
2.469876987698769881e+03 -2.361960090128017775e+00 -3.848839388135367301e+00
2.469946994699469997e+03 -2.362031043614211345e+00 -3.852616469008580680e+00
2.470017001700170113e+03 -2.362101997454569613e+00 -3.862490309066117788e+00
2.470087008700870228e+03 -2.362172951649105013e+00 -3.873028500771582117e+00
2.470157015701570344e+03 -2.362243906197828203e+00 -3.883566692477060656e+00
2.470227022702270006e+03 -2.362314861100751173e+00 -3.894104884182468140e+00
2.470297029702970121e+03 -2.362385816357885471e+00 -3.904643075887939574e+00
2.470367036703670237e+03 -2.362456771969243530e+00 -3.915181267593411008e+00
2.470437043704370353e+03 -2.362527727934839117e+00 -3.925719459298889547e+00
2.470507050705070469e+03 -2.362598684254682002e+00 -3.936257651004360980e+00
2.470577057705770585e+03 -2.362669640928785508e+00 -3.946795842709839519e+00
2.470647064706470701e+03 -2.362740597957162514e+00 -3.957334034415310953e+00
2.470717071707170817e+03 -2.362811555339823233e+00 -3.967872226120782386e+00
2.470787078707870933e+03 -2.362882513076780100e+00 -3.978410417826260925e+00
2.470857085708570594e+03 -2.362953471168044217e+00 -3.988948609531668410e+00
2.470927092709270710e+03 -2.363024429613628019e+00 -3.999486801237132738e+00
2.470997099709970826e+03 -2.363095388413545272e+00 -4.010024992942604172e+00
2.471067106710670942e+03 -2.363166347567807968e+00 -4.020563184648082711e+00
2.471137113711371057e+03 -2.363237307076427207e+00 -4.031101376353554144e+00
2.471207120712071173e+03 -2.363308266939414981e+00 -4.041639568059025578e+00
2.471277127712771289e+03 -2.363379227156782836e+00 -4.052177759764504117e+00
2.471347134713471405e+03 -2.363450187728542762e+00 -4.062715951469982656e+00
2.471417141714171521e+03 -2.363521148654706749e+00 -4.073254143175454089e+00
2.471487148714871637e+03 -2.363592109935289010e+00 -4.083792334880925523e+00
2.471557155715571753e+03 -2.363663071570297980e+00 -4.094330526586404062e+00
2.471627162716271414e+03 -2.363734033559749648e+00 -4.104868718291804441e+00
2.471697169716971530e+03 -2.363804995903654227e+00 -4.115406909997282980e+00
2.471767176717671646e+03 -2.363875958602023264e+00 -4.125945101702754414e+00
2.471837183718371762e+03 -2.363946921654868749e+00 -4.136483293408232953e+00
2.471907190719071878e+03 -2.364017885062203117e+00 -4.147021485113704387e+00
2.471977197719771993e+03 -2.364088848824037914e+00 -4.157559676819175820e+00
2.472047204720472109e+03 -2.364159812940385574e+00 -4.168097868524654359e+00
2.472117211721172225e+03 -2.364230777411259865e+00 -4.178636060230125793e+00
2.472187218721872341e+03 -2.364301742236670556e+00 -4.189174251935604332e+00
2.472257225722572002e+03 -2.364372707416630526e+00 -4.199712443640997606e+00
2.472327232723272118e+03 -2.364443672951150432e+00 -4.210250635346476145e+00
2.472397239723972234e+03 -2.364514638840243155e+00 -4.220788827051954684e+00
2.472467246724672350e+03 -2.364585605083922903e+00 -4.231327018757426117e+00
2.472537253725372466e+03 -2.364656571682198116e+00 -4.241865210462897551e+00
2.472607260726072582e+03 -2.364727538635084336e+00 -4.252403402168376090e+00
2.472677267726772698e+03 -2.364798505942592222e+00 -4.262941593873847523e+00
2.472747274727472814e+03 -2.364869473604732431e+00 -4.274031070392091181e+00
2.472817281728172929e+03 -2.364940441621519174e+00 -4.285242315905321675e+00
2.472887288728873045e+03 -2.365011409992961777e+00 -4.296453561418552169e+00
2.472957295729573161e+03 -2.365082378719074008e+00 -4.307664806931768453e+00
2.473027302730272822e+03 -2.365153347799866523e+00 -4.318876052444927893e+00
2.473097309730972938e+03 -2.365224317235354867e+00 -4.330087297958158388e+00
2.473167316731673054e+03 -2.365295287025548365e+00 -4.341298543471388882e+00
2.473237323732373170e+03 -2.365366257170459452e+00 -4.352509788984619377e+00
2.473307330733073286e+03 -2.365437227670101006e+00 -4.363721034497849871e+00
2.473377337733773402e+03 -2.365508198524482353e+00 -4.374932280011080366e+00
2.473447344734473518e+03 -2.365579169733617704e+00 -4.386143525524310860e+00
2.473517351735173634e+03 -2.365650141297520381e+00 -4.397354771037541354e+00
2.473587358735873750e+03 -2.365721113216198823e+00 -4.408566016550764743e+00
2.473657365736573411e+03 -2.365792085489669461e+00 -4.419777262063924184e+00
2.473727372737273527e+03 -2.365863058117941620e+00 -4.430988507577147573e+00
2.473797379737973642e+03 -2.365934031101027735e+00 -4.442199753090378067e+00
2.473867386738673758e+03 -2.366005004438938908e+00 -4.453410998603608562e+00
2.473937393739373874e+03 -2.366075978131689350e+00 -4.464622244116839056e+00
2.474007400740073990e+03 -2.366146952179287943e+00 -4.475833489630069550e+00
2.474077407740774106e+03 -2.366217926581749342e+00 -4.487044735143300045e+00
2.474147414741474222e+03 -2.366288901339085093e+00 -4.498255980656530539e+00
2.474217421742174338e+03 -2.366359876451308075e+00 -4.509467226169761034e+00
2.474287428742874454e+03 -2.366430851918429390e+00 -4.520678471682984423e+00
2.474357435743574570e+03 -2.366501827740461472e+00 -4.531889717196214917e+00
2.474427442744274231e+03 -2.366572803917412315e+00 -4.543100962709367252e+00
2.474497449744974347e+03 -2.366643780449300127e+00 -4.554312208222597746e+00
2.474567456745674463e+03 -2.366714757336134234e+00 -4.565523453735828241e+00
2.474637463746374578e+03 -2.366785734577926625e+00 -4.576734699249058735e+00
2.474707470747074694e+03 -2.366856712174690625e+00 -4.587945944762289230e+00
2.474777477747774810e+03 -2.366927690126436890e+00 -4.599157190275519724e+00
2.474847484748474926e+03 -2.366998668433178299e+00 -4.610368435788743113e+00
2.474917491749175042e+03 -2.367069647094925067e+00 -4.621579681301966502e+00
2.474987498749875158e+03 -2.367140626111690960e+00 -4.632790926815204102e+00
2.475057505750574819e+03 -2.367211605483485304e+00 -4.644002172328356437e+00
2.475127512751274935e+03 -2.367282585210324974e+00 -4.655213417841594037e+00
2.475197519751975051e+03 -2.367353565292220630e+00 -4.666424663354817426e+00
2.475267526752675167e+03 -2.367424545729182039e+00 -4.677635908868055026e+00
2.475337533753375283e+03 -2.367495526521222526e+00 -4.688847154381278415e+00
2.475407540754075399e+03 -2.367566507668353193e+00 -4.700058399894516015e+00
2.475477547754775514e+03 -2.367637489170586473e+00 -4.711269645407732298e+00
2.475547554755475630e+03 -2.367708471027935691e+00 -4.722480890920969898e+00
2.475617561756175746e+03 -2.367779453240412391e+00 -4.733692136434193287e+00
2.475687568756875862e+03 -2.367850435808028564e+00 -4.744903381947423782e+00
2.475757575757575978e+03 -2.367921418730795757e+00 -4.756114627460654276e+00
2.475827582758275639e+03 -2.367992402008726849e+00 -4.767325872973813716e+00
2.475897589758975755e+03 -2.368063385641831164e+00 -4.778537118487044211e+00
2.475967596759675871e+03 -2.368134369630124691e+00 -4.789748364000267600e+00
2.476037603760375987e+03 -2.368205353973615868e+00 -4.800959609513498094e+00
2.476107610761076103e+03 -2.368276338672319348e+00 -4.812170855026728589e+00
2.476177617761776219e+03 -2.368347323726247122e+00 -4.823382100539959083e+00
2.476247624762476335e+03 -2.368418309135410738e+00 -4.834593346053182472e+00
2.476317631763176450e+03 -2.368489294899821296e+00 -4.845804591566412967e+00
2.476387638763876566e+03 -2.368560281019492120e+00 -4.857015837079643461e+00
2.476457645764576228e+03 -2.368631267494431647e+00 -4.868227082592795796e+00
2.476527652765276343e+03 -2.368702254324658529e+00 -4.879438328106026290e+00
2.476597659765976459e+03 -2.368773241510178984e+00 -4.890649573619256785e+00
2.476667666766676575e+03 -2.368844229051008998e+00 -4.901860819132487279e+00
2.476737673767376691e+03 -2.368915216947158342e+00 -4.913072064645710668e+00
2.476807680768076807e+03 -2.368986205198640782e+00 -4.924283310158941163e+00
2.476877687768776923e+03 -2.369057193805466532e+00 -4.935494555672171657e+00
2.476947694769477039e+03 -2.369128182767647139e+00 -4.946705801185402152e+00
2.477017701770177155e+03 -2.369199172085197258e+00 -4.957917046698632646e+00
2.477087708770876816e+03 -2.369270161758124882e+00 -4.969128292211792086e+00
2.477157715771577386e+03 -2.369341151786447330e+00 -4.980339537725093635e+00
2.477227722772277048e+03 -2.369412142170173929e+00 -4.991550783238253075e+00
2.477297729772977164e+03 -2.369483132909316669e+00 -5.002762028751483570e+00
2.477367736773677279e+03 -2.369554124003887985e+00 -5.013973274264706959e+00
2.477437743774377395e+03 -2.369625115453899422e+00 -5.025184519777937453e+00
2.477507750775077511e+03 -2.369696107259362083e+00 -5.036395765291167947e+00
2.477577757775777627e+03 -2.369767099420290180e+00 -5.047607010804391336e+00
2.477647764776477743e+03 -2.369838091936695257e+00 -5.058818256317621831e+00
2.477717771777177859e+03 -2.369909084808588862e+00 -5.070029501830852325e+00
2.477787778777877975e+03 -2.369980078035984317e+00 -5.081240747344082820e+00
2.477857785778577636e+03 -2.370051071618891392e+00 -5.092451992857235155e+00
2.477927792779277752e+03 -2.370122065557322522e+00 -5.100772568976651655e+00
2.477997799779977868e+03 -2.370193059851291917e+00 -5.099384452205086404e+00
2.478067806780677984e+03 -2.370264054500808903e+00 -5.097996335433521153e+00
2.478137813781378100e+03 -2.370335049505886804e+00 -5.096608218661963008e+00
2.478207820782078215e+03 -2.370406044866538053e+00 -5.095220101890404862e+00
2.478277827782778331e+03 -2.370477040582775086e+00 -5.093831985118839611e+00
2.478347834783478447e+03 -2.370548036654609891e+00 -5.092443868347281466e+00
2.478417841784178563e+03 -2.370619033082053129e+00 -5.091055751575716215e+00
2.478487848784878224e+03 -2.370690029865115456e+00 -5.089667634804158070e+00
2.478557855785578340e+03 -2.370761027003813304e+00 -5.088279518032592819e+00
2.478627862786278456e+03 -2.370832024498155555e+00 -5.086891401261027568e+00
2.478697869786978572e+03 -2.370903022348156419e+00 -5.085503284489469422e+00
2.478767876787678688e+03 -2.370974020553826556e+00 -5.084115167717904171e+00
2.478837883788378804e+03 -2.371045019115177954e+00 -5.082727050946338920e+00
2.478907890789078920e+03 -2.371116018032223494e+00 -5.081338934174780775e+00
2.478977897789779036e+03 -2.371187017304972944e+00 -5.079950817403208418e+00
2.479047904790479151e+03 -2.371258016933441404e+00 -5.078562700631650273e+00
2.479117911791179267e+03 -2.371329016917638199e+00 -5.077174583860085022e+00
2.479187918791879383e+03 -2.371400017257577097e+00 -5.075786467088519771e+00
2.479257925792579044e+03 -2.371471017953271421e+00 -5.074398350316961626e+00
2.479327932793279160e+03 -2.371542019004731383e+00 -5.073010233545396375e+00
2.479397939793979276e+03 -2.371613020411968975e+00 -5.071622116773838229e+00
2.479467946794679392e+03 -2.371684022174995743e+00 -5.070234000002272978e+00
2.479537953795379508e+03 -2.371755024293823677e+00 -5.068845883230714833e+00
2.479607960796079624e+03 -2.371826026768467433e+00 -5.067457766459149582e+00
2.479677967796779740e+03 -2.371897029598937223e+00 -5.066069649687584331e+00
2.479747974797479856e+03 -2.371968032785245484e+00 -5.064681532916019080e+00
2.479817981798179972e+03 -2.372039036327403760e+00 -5.063293416144453829e+00
2.479887988798879633e+03 -2.372110040225425376e+00 -5.061905299372902789e+00
2.479957995799579749e+03 -2.372181044479319212e+00 -5.060517182601344643e+00
2.480028002800279864e+03 -2.372252049089101700e+00 -5.059129065829779393e+00
2.480098009800979980e+03 -2.372323054054780833e+00 -5.057740949058214142e+00
2.480168016801680096e+03 -2.372394059376370379e+00 -5.056352832286655996e+00
2.480238023802380212e+03 -2.372465065053884548e+00 -5.054964715515090745e+00
2.480308030803080328e+03 -2.372536071087333109e+00 -5.053576598743532600e+00
2.480378037803780444e+03 -2.372607077476728499e+00 -5.052188481971960243e+00
2.480448044804480560e+03 -2.372678084222082262e+00 -5.050800365200394992e+00
2.480518051805180676e+03 -2.372749091323406834e+00 -5.049412248428836847e+00
2.480588058805880792e+03 -2.372820098780712872e+00 -5.048024131657271596e+00
2.480658065806580453e+03 -2.372891106594015032e+00 -5.045400894603631059e+00
2.480728072807280569e+03 -2.372962114763325303e+00 -5.042499075479206283e+00
2.480798079807980685e+03 -2.373033123288654345e+00 -5.039597256354788612e+00
2.480868086808680800e+03 -2.373104132170015035e+00 -5.036695437230370942e+00
2.480938093809380916e+03 -2.373175141407418476e+00 -5.033793618105946166e+00
2.481008100810081032e+03 -2.373246151000876214e+00 -5.030891798981528495e+00
2.481078107810781148e+03 -2.373317160950402904e+00 -5.027989979857110825e+00
2.481148114811481264e+03 -2.373388171256007428e+00 -5.025088160732693154e+00
2.481218121812181380e+03 -2.373459181917703109e+00 -5.022186341608275484e+00
2.481288128812881041e+03 -2.373530192935505045e+00 -5.019284522483879130e+00
2.481358135813581157e+03 -2.373601204309421231e+00 -5.016382703359454354e+00
2.481428142814281273e+03 -2.373672216039465432e+00 -5.013480884235043789e+00
2.481498149814981389e+03 -2.373743228125648308e+00 -5.010579065110619013e+00
2.481568156815681505e+03 -2.373814240567982736e+00 -5.007677245986194237e+00
2.481638163816381621e+03 -2.373885253366482484e+00 -5.004775426861783671e+00
2.481708170817081736e+03 -2.373956266521156433e+00 -5.001873607737358896e+00
2.481778177817781852e+03 -2.374027280032020126e+00 -4.998971788612934120e+00
2.481848184818481968e+03 -2.374098293899084222e+00 -4.996069969488523554e+00
2.481918191819182084e+03 -2.374169308122360267e+00 -4.993168150364098778e+00
2.481988198819882200e+03 -2.374240322701860695e+00 -4.990266331239681108e+00
2.482058205820581861e+03 -2.374311337637595720e+00 -4.987364512115277648e+00
2.482128212821281977e+03 -2.374382352929579110e+00 -4.984462692990859978e+00
2.482198219821982093e+03 -2.374453368577823298e+00 -4.981560873866442307e+00
2.482268226822682209e+03 -2.374524384582340719e+00 -4.978659054742017531e+00
2.482338233823382325e+03 -2.374595400943142032e+00 -4.975757235617599861e+00
2.482408240824082441e+03 -2.374666417660241002e+00 -4.972855416493182190e+00
2.482478247824782557e+03 -2.374737434733648289e+00 -4.969953597368764520e+00
2.482548254825482672e+03 -2.374808452163375883e+00 -4.967051778244339744e+00
2.482618261826182788e+03 -2.374879469949434885e+00 -4.964149959119922073e+00
2.482688268826882450e+03 -2.374950488091839507e+00 -4.961248139995518613e+00
2.482758275827582565e+03 -2.375021506590601739e+00 -4.958346320871108048e+00
2.482828282828282681e+03 -2.375092525445734015e+00 -4.955444501746683272e+00
2.482898289828982797e+03 -2.375163544657246106e+00 -4.952542682622265602e+00
2.482968296829682913e+03 -2.375234564225152223e+00 -4.949640863497847931e+00
2.483038303830383029e+03 -2.375305584149462135e+00 -4.946739044373423155e+00
2.483108310831083145e+03 -2.375376604430190053e+00 -4.943837225249005485e+00
2.483178317831783261e+03 -2.375447625067346191e+00 -4.940935406124587814e+00
2.483248324832483377e+03 -2.375518646060943873e+00 -4.938033587000170144e+00
2.483318331833183493e+03 -2.375589667410996864e+00 -4.935131767875752473e+00
2.483388338833883608e+03 -2.375660689117514046e+00 -4.932229948751327697e+00
2.483458345834583270e+03 -2.375731711180510075e+00 -4.929328129626924238e+00
2.483528352835283386e+03 -2.375802733599993832e+00 -4.926426310502506567e+00
2.483598359835983501e+03 -2.375873756375979085e+00 -4.923524491378088896e+00
2.483668366836683617e+03 -2.375944779508479154e+00 -4.920622672253664120e+00
2.483738373837383733e+03 -2.376015802997505144e+00 -4.917720853129246450e+00
2.483808380838083849e+03 -2.376086826843069932e+00 -4.914819034004828779e+00
2.483878387838783965e+03 -2.376157851045183733e+00 -4.911917214880404003e+00
2.483948394839484081e+03 -2.376228875603860313e+00 -4.909015395755986333e+00
2.484018401840184197e+03 -2.376299900519111219e+00 -4.906113576631568662e+00
2.484088408840883858e+03 -2.376370925790946220e+00 -4.903211757507165203e+00
2.484158415841583974e+03 -2.376441951419379972e+00 -4.900309938382754638e+00
2.484228422842284090e+03 -2.376512977404424909e+00 -4.897408119258329862e+00
2.484298429842984206e+03 -2.376584003746092577e+00 -4.894506300133905086e+00
2.484368436843684322e+03 -2.376655030444394523e+00 -4.891604481009494521e+00
2.484438443844384437e+03 -2.376726057499343625e+00 -4.888702661885069745e+00
2.484508450845084553e+03 -2.376797084910950986e+00 -4.885800842760652074e+00
2.484578457845784669e+03 -2.376868112679229039e+00 -4.882899023636234404e+00
2.484648464846484785e+03 -2.376939140804188000e+00 -4.879997204511809628e+00
2.484718471847184446e+03 -2.377010169285842522e+00 -4.877095385387413273e+00
2.484788478847885017e+03 -2.377081198124205486e+00 -4.874193566262974286e+00
2.484858485848584678e+03 -2.377152227319287103e+00 -4.871291747138570827e+00
2.484928492849284794e+03 -2.377223256871099810e+00 -4.868389928014153156e+00
2.484998499849984910e+03 -2.377294286779655152e+00 -4.865488108889728380e+00
2.485068506850685026e+03 -2.377365317044965565e+00 -4.862586289765317815e+00
2.485138513851385142e+03 -2.377436347667043925e+00 -4.859684470640893039e+00
2.485208520852085258e+03 -2.377507378645900005e+00 -4.856782651516468263e+00
2.485278527852785373e+03 -2.377578409981548457e+00 -4.853880832392057698e+00
2.485348534853485489e+03 -2.377649441674000830e+00 -4.850979013267632922e+00
2.485418541854185605e+03 -2.377720473723269112e+00 -4.848077194143215252e+00
2.485488548854885266e+03 -2.377791506129364407e+00 -4.845175375018818897e+00
2.485558555855585382e+03 -2.377862538892299149e+00 -4.842273555894394121e+00
2.485628562856285498e+03 -2.377933572012085772e+00 -4.839371736769976451e+00
2.485698569856985614e+03 -2.378004605488736711e+00 -4.836469917645558780e+00
2.485768576857685730e+03 -2.378075639322262624e+00 -4.833568098521134004e+00
2.485838583858385846e+03 -2.378146673512677278e+00 -4.830666279396723439e+00
2.485908590859085962e+03 -2.378217708059992663e+00 -4.827764460272298663e+00
2.485978597859786078e+03 -2.378288742964219882e+00 -4.824862641147873887e+00
2.486048604860486194e+03 -2.378359778225370924e+00 -4.816947688704281916e+00
2.486118611861185855e+03 -2.378430813843457781e+00 -4.807291767822405859e+00
2.486188618861885971e+03 -2.378501849818493330e+00 -4.797635846940458748e+00
2.486258625862586086e+03 -2.378572886150487786e+00 -4.787979926058518743e+00
2.486328632863286202e+03 -2.378643922839457137e+00 -4.778324005176578737e+00
2.486398639863986318e+03 -2.378714959885411151e+00 -4.768668084294638732e+00
2.486468646864686434e+03 -2.378785997288361376e+00 -4.759012163412698726e+00
2.486538653865386550e+03 -2.378857035048321134e+00 -4.749356242530758720e+00
2.486608660866086666e+03 -2.378928073165299750e+00 -4.739700321648818715e+00
2.486678667866786782e+03 -2.378999111639311437e+00 -4.730044400766878709e+00
2.486748674867486898e+03 -2.379070150470368628e+00 -4.720388479884931598e+00
2.486818681868187014e+03 -2.379141189658482869e+00 -4.710732559002991593e+00
2.486888688868886675e+03 -2.379212229203667039e+00 -4.701076638121115536e+00
2.486958695869586791e+03 -2.379283269105932241e+00 -4.691420717239175531e+00
2.487028702870286907e+03 -2.379354309365291353e+00 -4.681764796357235525e+00
2.487098709870987022e+03 -2.379425349981753701e+00 -4.672108875475295520e+00
2.487168716871687138e+03 -2.379496390955335272e+00 -4.662452954593348409e+00
2.487238723872387254e+03 -2.379567432286044948e+00 -4.652797033711408403e+00
2.487308730873087370e+03 -2.379638473973896495e+00 -4.643141112829475503e+00
2.487378737873787486e+03 -2.379709516018902349e+00 -4.633485191947528392e+00
2.487448744874487602e+03 -2.379780558421074499e+00 -4.623829271065588387e+00
2.487518751875187263e+03 -2.379851601180424936e+00 -4.614173350183712330e+00
2.487588758875887379e+03 -2.379922644296962542e+00 -4.604517429301765219e+00
2.487658765876587495e+03 -2.379993687770703303e+00 -4.594861508419832319e+00
2.487728772877287611e+03 -2.380064731601659211e+00 -4.585205587537892313e+00
2.487798779877987727e+03 -2.380135775789840036e+00 -4.575549666655945202e+00
2.487868786878687843e+03 -2.380206820335260431e+00 -4.565893745774012302e+00
2.487938793879387958e+03 -2.380277865237931056e+00 -4.556237824892065191e+00
2.488008800880088074e+03 -2.380348910497863013e+00 -4.546581904010125186e+00
2.488078807880788190e+03 -2.380419956115070956e+00 -4.536925983128185180e+00
2.488148814881488306e+03 -2.380491002089563768e+00 -4.527270062246245175e+00
2.488218821882188422e+03 -2.380562048421356103e+00 -4.517614141364298064e+00
2.488288828882888083e+03 -2.380633095110457287e+00 -4.507958220482422007e+00
2.488358835883588199e+03 -2.380704142156882863e+00 -4.498302299600482002e+00
2.488428842884288315e+03 -2.380775189560643934e+00 -4.488646378718534891e+00
2.488498849884988431e+03 -2.380846237321752046e+00 -4.478990457836601990e+00
2.488568856885688547e+03 -2.380917285440218745e+00 -4.469820690585493139e+00
2.488638863886388663e+03 -2.380988333916055577e+00 -4.460837229124592795e+00
2.488708870887088779e+03 -2.381059382749275866e+00 -4.451853767663692452e+00
2.488778877887788894e+03 -2.381130431939892489e+00 -4.442870306202792108e+00
2.488848884888489010e+03 -2.381201481487914773e+00 -4.433886844741898869e+00
2.488918891889188671e+03 -2.381272531393358260e+00 -4.424903383281055369e+00
2.488988898889888787e+03 -2.381343581656232722e+00 -4.415919921820155025e+00
2.489058905890588903e+03 -2.381414632276551924e+00 -4.406936460359254681e+00
2.489128912891289019e+03 -2.381485683254325192e+00 -4.397952998898347232e+00
2.489198919891989135e+03 -2.381556734589566737e+00 -4.388969537437453994e+00
2.489268926892689251e+03 -2.381627786282286774e+00 -4.379986075976560755e+00
2.489338933893389367e+03 -2.381698838332499957e+00 -4.371002614515653306e+00
2.489408940894089483e+03 -2.381769890740217388e+00 -4.362019153054752962e+00
2.489478947894789599e+03 -2.381840943505451502e+00 -4.353035691593859724e+00
2.489548954895489715e+03 -2.381911996628213846e+00 -4.344052230132959380e+00
2.489618961896189830e+03 -2.381983050108515965e+00 -4.335068768672051931e+00
2.489688968896889492e+03 -2.382054103946367629e+00 -4.326085307211222641e+00
2.489758975897589607e+03 -2.382125158141786603e+00 -4.317101845750315192e+00
2.489828982898289723e+03 -2.382196212694781767e+00 -4.308118384289421954e+00
2.489898989898989839e+03 -2.382267267605366445e+00 -4.299134922828514505e+00
2.489968996899689955e+03 -2.382338322873550851e+00 -4.290151461367621266e+00
2.490039003900390071e+03 -2.382409378499348751e+00 -4.281167999906713817e+00
2.490109010901090187e+03 -2.382480434482771692e+00 -4.272184538445813473e+00
2.490179017901790303e+03 -2.382551490823830331e+00 -4.263201076984920235e+00
2.490249024902490419e+03 -2.382622547522538881e+00 -4.254217615524019891e+00
2.490319031903190080e+03 -2.382693604578905777e+00 -4.245234154063176391e+00
2.490389038903890196e+03 -2.382764661992948785e+00 -4.236250692602276047e+00
2.490459045904590312e+03 -2.382835719764677229e+00 -4.227267231141375703e+00
2.490529052905290428e+03 -2.382906777894103101e+00 -4.218283769680475359e+00
2.490599059905990543e+03 -2.382977836381238390e+00 -4.209300308219575015e+00
2.490669066906690659e+03 -2.383048895226093755e+00 -4.200316846758681777e+00
2.490739073907390775e+03 -2.383119954428682519e+00 -4.191333385297774328e+00
2.490809080908090891e+03 -2.383191013989018447e+00 -4.182349923836881089e+00
2.490879087908791007e+03 -2.383262073907111755e+00 -4.173366462375980745e+00
2.490949094909491123e+03 -2.383333134182975765e+00 -4.164383000915080402e+00
2.491019101910191239e+03 -2.383404194816621580e+00 -4.155399539454172952e+00
2.491089108910890900e+03 -2.383475255808061632e+00 -4.146416077993343663e+00
2.491159115911591016e+03 -2.383546317157306582e+00 -4.137432616532436214e+00
2.491229122912291132e+03 -2.383617378864371084e+00 -4.128449155071542975e+00
2.491299129912991248e+03 -2.383688440929264019e+00 -4.119465693610635526e+00
2.491369136913691364e+03 -2.383759503352000486e+00 -4.110482232149742288e+00
2.491439143914391479e+03 -2.383830566132592033e+00 -4.101498770688841944e+00
2.491509150915091595e+03 -2.383901629271050648e+00 -4.092515309227941600e+00
2.491579157915791711e+03 -2.383972692767387880e+00 -4.083531847767034151e+00
2.491649164916491827e+03 -2.384043756621615273e+00 -4.074548386306140912e+00
2.491719171917191488e+03 -2.384114820833743487e+00 -4.065564924845297412e+00
2.491789178917891604e+03 -2.384185885403788951e+00 -4.056581463384397068e+00
2.491859185918591720e+03 -2.384256950331761438e+00 -4.047598001923496724e+00
2.491929192919291836e+03 -2.384328015617673380e+00 -4.038614540462596381e+00
2.491999199919991952e+03 -2.384399081261536324e+00 -4.029631079001696037e+00
2.492069206920692068e+03 -2.384470147263363149e+00 -4.020647617540795693e+00
2.492139213921392184e+03 -2.384541213623164513e+00 -4.011664156079902455e+00
2.492209220922092300e+03 -2.384612280340953738e+00 -4.002680694618995005e+00
2.492279227922792415e+03 -2.384683347416742816e+00 -3.993697233158094662e+00
2.492349234923492077e+03 -2.384754414850540627e+00 -3.984713771697258267e+00
2.492419241924192647e+03 -2.384825482642365824e+00 -3.975730310236308185e+00
2.492489248924892308e+03 -2.384896550792225511e+00 -3.966746848775457579e+00
2.492559255925592424e+03 -2.384967619300134345e+00 -3.957763387314564341e+00
2.492629262926292540e+03 -2.385038688166102538e+00 -3.948779925853656891e+00
2.492699269926992656e+03 -2.385109757390142082e+00 -3.939796464392756548e+00
2.492769276927692772e+03 -2.385180826972266299e+00 -3.930813002931863309e+00
2.492839283928392888e+03 -2.385251896912487179e+00 -3.921829541470962965e+00
2.492909290929093004e+03 -2.385322967210816270e+00 -3.912846080010062622e+00
2.492979297929793120e+03 -2.385394037867266004e+00 -3.903862618549155172e+00
2.493049304930493236e+03 -2.385465108881849261e+00 -3.894879157088261934e+00
2.493119311931192897e+03 -2.385536180254577143e+00 -3.885895695627418434e+00
2.493189318931893013e+03 -2.385607251985460309e+00 -3.876912234166525195e+00
2.493259325932593129e+03 -2.385678324074513412e+00 -3.867928772705624851e+00
2.493329332933293244e+03 -2.385749396521746224e+00 -3.858945311244724508e+00
2.493399339933993360e+03 -2.385820469327172511e+00 -3.849961849783824164e+00
2.493469346934693476e+03 -2.385891542490805595e+00 -3.840978388322923820e+00
2.493539353935393592e+03 -2.385962616012655246e+00 -3.831994926862023476e+00
2.493609360936093708e+03 -2.386033689892735232e+00 -3.823011465401123132e+00
2.493679367936793824e+03 -2.386104764131055767e+00 -3.814028003940222789e+00
2.493749374937493485e+03 -2.386175838727627063e+00 -3.815876698517193688e+00
2.493819381938193601e+03 -2.386246913682467330e+00 -3.820824943036754462e+00
2.493889388938893717e+03 -2.386317988995584560e+00 -3.825773187556315236e+00
2.493959395939593833e+03 -2.386389064666992077e+00 -3.830721432075883115e+00
2.494029402940293949e+03 -2.386460140696701870e+00 -3.835669676595443889e+00
2.494099409940994065e+03 -2.386531217084725043e+00 -3.840617921115011768e+00
2.494169416941694180e+03 -2.386602293831074917e+00 -3.845566165634579647e+00
2.494239423942394296e+03 -2.386673370935762595e+00 -3.850514410154133316e+00
2.494309430943094412e+03 -2.386744448398800511e+00 -3.855462654673701195e+00
2.494379437943794528e+03 -2.386815526220200212e+00 -3.860410899193261969e+00
2.494449444944494644e+03 -2.386886604399974132e+00 -3.865359143712829848e+00
2.494519451945194305e+03 -2.386957682938136038e+00 -3.870307388232362200e+00
2.494589458945894421e+03 -2.387028761834697033e+00 -3.875255632751930079e+00
2.494659465946594537e+03 -2.387099841089668217e+00 -3.880203877271483748e+00
2.494729472947294653e+03 -2.387170920703062027e+00 -3.885152121791051627e+00
2.494799479947994769e+03 -2.387242000674890008e+00 -3.890100366310612401e+00
2.494869486948694885e+03 -2.387313081005166371e+00 -3.895048610830180280e+00
2.494939493949395001e+03 -2.387384161693900886e+00 -3.899996855349733949e+00
2.495009500950095116e+03 -2.387455242741107764e+00 -3.904945099869301828e+00
2.495079507950795232e+03 -2.387526324146798551e+00 -3.909893344388862602e+00
2.495149514951494893e+03 -2.387597405910984794e+00 -3.914841588908402059e+00
2.495219521952195009e+03 -2.387668488033677150e+00 -3.919789833427962833e+00
2.495289528952895125e+03 -2.387739570514890719e+00 -3.924738077947530712e+00
2.495359535953595241e+03 -2.387810653354634827e+00 -3.929686322467084381e+00
2.495429542954295357e+03 -2.387881736552922352e+00 -3.934634566986652260e+00
2.495499549954995473e+03 -2.387952820109767949e+00 -3.939582811506213034e+00
2.495569556955695589e+03 -2.388023904025180499e+00 -3.944531056025773808e+00
2.495639563956395705e+03 -2.388094988299174659e+00 -3.949479300545341687e+00
2.495709570957095821e+03 -2.388166072931760198e+00 -3.954427545064902461e+00
2.495779577957795937e+03 -2.388237157922948661e+00 -3.959375789584463234e+00
2.495849584958496052e+03 -2.388308243272754261e+00 -3.964324034104031114e+00
2.495919591959195714e+03 -2.388379328981188099e+00 -3.969272278623563466e+00
2.495989598959895829e+03 -2.388450415048263942e+00 -3.974220523143117134e+00
2.496059605960595945e+03 -2.388521501473992448e+00 -3.979168767662685013e+00
2.496129612961296061e+03 -2.388592588258386495e+00 -3.984117012182245787e+00
2.496199619961996177e+03 -2.388663675401457187e+00 -3.989065256701813666e+00
2.496269626962696293e+03 -2.388734762903216513e+00 -3.994013501221381546e+00
2.496339633963396409e+03 -2.388805850763677352e+00 -3.998961745740949425e+00
2.496409640964096525e+03 -2.388876938982849918e+00 -4.003909990260503093e+00
2.496479647964796641e+03 -2.388948027560749310e+00 -4.010042243240349080e+00
2.496549654965496302e+03 -2.389019116497385742e+00 -4.016757957124873712e+00
2.496619661966196418e+03 -2.389090205792772981e+00 -4.023473671009440977e+00
2.496689668966896534e+03 -2.389161295446921685e+00 -4.030189384894008242e+00
2.496759675967596650e+03 -2.389232385459842956e+00 -4.036905098778582612e+00
2.496829682968296765e+03 -2.389303475831550116e+00 -4.043620812663149877e+00
2.496899689968996881e+03 -2.389374566562056934e+00 -4.050336526547724247e+00
2.496969696969696997e+03 -2.389445657651372290e+00 -4.057052240432284407e+00
2.497039703970397113e+03 -2.389516749099511284e+00 -4.063767954316858777e+00
2.497109710971097229e+03 -2.389587840906485017e+00 -4.070483668201426042e+00
2.497179717971797345e+03 -2.389658933072304592e+00 -4.077199382085993307e+00
2.497249724972497461e+03 -2.389730025596982443e+00 -4.083915095970560571e+00
2.497319731973197122e+03 -2.389801118480530118e+00 -4.090630809855092309e+00
2.497389738973897238e+03 -2.389872211722960937e+00 -4.097346523739659574e+00
2.497459745974597354e+03 -2.389943305324286005e+00 -4.104062237624233944e+00
2.497529752975297470e+03 -2.390014399284519975e+00 -4.110777951508794104e+00
2.497599759975997586e+03 -2.390085493603672617e+00 -4.117493665393368474e+00
2.497669766976697701e+03 -2.390156588281755923e+00 -4.124209379277935739e+00
2.497739773977397817e+03 -2.390227683318783214e+00 -4.130925093162495898e+00
2.497809780978097933e+03 -2.390298778714765149e+00 -4.137640807047070268e+00
2.497879787978798049e+03 -2.390369874469713274e+00 -4.144356520931637533e+00
2.497949794979497710e+03 -2.390440970583641800e+00 -4.151072234816162165e+00
2.498019801980197826e+03 -2.390512067056563605e+00 -4.157787948700736536e+00
2.498089808980897942e+03 -2.390583163888488460e+00 -4.164503662585303800e+00
2.498159815981598058e+03 -2.390654261079430132e+00 -4.171219376469871065e+00
2.498229822982298174e+03 -2.390725358629399722e+00 -4.177935090354438330e+00
2.498299829982998290e+03 -2.390796456538407444e+00 -4.184650804239012700e+00
2.498369836983698406e+03 -2.390867554806469286e+00 -4.191366518123572860e+00
2.498439843984398522e+03 -2.390938653433593242e+00 -4.198082232008147230e+00
2.498509850985098637e+03 -2.391009752419794854e+00 -4.204797945892714495e+00
2.498579857985798753e+03 -2.391080851765086113e+00 -4.211513659777281759e+00
2.498649864986498869e+03 -2.391151951469478121e+00 -4.218229373661856130e+00
2.498719871987198530e+03 -2.391223051532982424e+00 -4.224945087546380762e+00
2.498789878987898646e+03 -2.391294151955610570e+00 -4.231660801430940921e+00
2.498859885988598762e+03 -2.391365252737375879e+00 -4.238376515315515292e+00
2.498929892989298878e+03 -2.391436353878291232e+00 -4.245092229200089662e+00
2.498999899989998994e+03 -2.391507455378367730e+00 -4.251807943084656927e+00
2.499069906990699110e+03 -2.391578557237616920e+00 -4.258523656969217086e+00
2.499139913991399226e+03 -2.391649659456053456e+00 -4.265239370853791456e+00
2.499209920992099342e+03 -2.391720762033686665e+00 -4.271955084738358721e+00
2.499279927992799458e+03 -2.391791864970528980e+00 -4.278670798622925986e+00
2.499349934993499119e+03 -2.391862968266592393e+00 -4.285386512507457724e+00
2.499419941994199235e+03 -2.391934071921889338e+00 -4.292102226392024988e+00
2.499489948994899351e+03 -2.392005175936433137e+00 -4.298817940276592253e+00
2.499559955995599466e+03 -2.392076280310235337e+00 -4.305533654161159518e+00
2.499629962996299582e+03 -2.392147385043308816e+00 -4.312249368045733888e+00
2.499699969996999698e+03 -2.392218490135664233e+00 -4.318965081930301153e+00
2.499769976997699814e+03 -2.392289595587313134e+00 -4.325680795814875523e+00
2.499839983998399930e+03 -2.392360701398269285e+00 -4.332396509699442788e+00
2.499909990999100046e+03 -2.392431807568542457e+00 -4.339112223584010053e+00
2.499979997999799707e+03 -2.392502914098146416e+00 -4.345827937468534685e+00
2.500050005000500278e+03 -2.392574020987094929e+00 -4.352543651353144583e+00
2.500120012001199939e+03 -2.392645128235398655e+00 -4.359259365237669215e+00
2.500190019001900055e+03 -2.392716235843069583e+00 -4.365975079122236480e+00
2.500260026002600171e+03 -2.392787343810119260e+00 -4.372690793006803744e+00
2.500330033003300287e+03 -2.392858452136559233e+00 -4.379406506891378115e+00
2.500400040004000402e+03 -2.392929560822404600e+00 -4.386122220775945380e+00
2.500470047004700518e+03 -2.393000669867662911e+00 -4.392837934660519750e+00
2.500540054005400634e+03 -2.393071779272349708e+00 -4.399553648545087015e+00
2.500610061006100750e+03 -2.393142889036477872e+00 -4.406269362429654279e+00
2.500680068006800866e+03 -2.393213999160057615e+00 -4.412985076314221544e+00
2.500750075007500527e+03 -2.393285109643101372e+00 -4.419700790198746176e+00
2.500820082008200643e+03 -2.393356220485619801e+00 -4.426416504083313441e+00
2.500890089008900759e+03 -2.393427331687626669e+00 -4.433132217967880706e+00
2.500960096009600875e+03 -2.393498443249134855e+00 -4.439847931852447971e+00
2.501030103010300991e+03 -2.393569555170154572e+00 -4.446563645737022341e+00
2.501100110011001107e+03 -2.393640667450700033e+00 -4.453279359621589606e+00
2.501170117011701223e+03 -2.393711780090782337e+00 -4.459995073506163976e+00
2.501240124012401338e+03 -2.393782893090413033e+00 -4.466710787390724136e+00
2.501310131013101454e+03 -2.393854006449605443e+00 -4.473426501275298506e+00
2.501380138013801115e+03 -2.393925120168369336e+00 -4.480142215159823138e+00
2.501450145014501231e+03 -2.393996234246718036e+00 -4.486857929044397508e+00
2.501520152015201347e+03 -2.394067348684664420e+00 -4.493573642928964773e+00
2.501590159015901463e+03 -2.394138463482221368e+00 -4.500289356813539143e+00
2.501660166016601579e+03 -2.394209578639399538e+00 -4.504878237885037606e+00
2.501730173017301695e+03 -2.394280694156212252e+00 -4.506645707250051203e+00
2.501800180018001811e+03 -2.394351810032669281e+00 -4.508413176615064799e+00
2.501870187018701927e+03 -2.394422926268783947e+00 -4.510180645980071290e+00
2.501940194019402043e+03 -2.394494042864568240e+00 -4.511948115345070676e+00
2.502010201020102159e+03 -2.394565159820035483e+00 -4.513715584710084272e+00
2.502080208020802274e+03 -2.394636277135196778e+00 -4.515483054075090763e+00
2.502150215021501936e+03 -2.394707394810065448e+00 -4.517250523440083043e+00
2.502220222022202051e+03 -2.394778512844651708e+00 -4.519017992805082429e+00
2.502290229022902167e+03 -2.394849631238969323e+00 -4.520785462170096025e+00
2.502360236023602283e+03 -2.394920749993028508e+00 -4.522552931535102516e+00
2.502430243024302399e+03 -2.394991869106843030e+00 -4.524320400900101902e+00
2.502500250025002515e+03 -2.395062988580423546e+00 -4.526087870265115498e+00
2.502570257025702631e+03 -2.395134108413783380e+00 -4.527855339630121989e+00
2.502640264026402747e+03 -2.395205228606935410e+00 -4.529622808995128480e+00
2.502710271027102863e+03 -2.395276349159890739e+00 -4.531390278360127866e+00
2.502780278027802524e+03 -2.395347470072660911e+00 -4.533157747725127251e+00
2.502850285028502640e+03 -2.395418591345257919e+00 -4.534925217090133742e+00
2.502920292029202756e+03 -2.395489712977694197e+00 -4.536692686455140233e+00
2.502990299029902872e+03 -2.395560834969983954e+00 -4.538460155820146724e+00
2.503060306030602987e+03 -2.395631957322136518e+00 -4.540227625185153215e+00
2.503130313031303103e+03 -2.395703080034166099e+00 -4.541995094550159706e+00
2.503200320032003219e+03 -2.395774203106082911e+00 -4.543762563915166197e+00
2.503270327032703335e+03 -2.395845326537901609e+00 -4.545530033280172688e+00
2.503340334033403451e+03 -2.395916450329631964e+00 -4.547297502645179179e+00
2.503410341034103567e+03 -2.395987574481285076e+00 -4.549064972010185670e+00
2.503480348034803683e+03 -2.396058698992875602e+00 -4.550832441375192161e+00
2.503550355035503344e+03 -2.396129823864413311e+00 -4.552599910740184441e+00
2.503620362036203460e+03 -2.396200949095914190e+00 -4.554367380105190932e+00
2.503690369036903576e+03 -2.396272074687388454e+00 -4.556134849470197423e+00
2.503760376037603692e+03 -2.396343200638847648e+00 -4.557902318835203914e+00
2.503830383038303808e+03 -2.396414326950302875e+00 -4.559669788200210405e+00
2.503900390039003923e+03 -2.396485453621767903e+00 -4.561437257565224002e+00
2.503970397039704039e+03 -2.396556580653252944e+00 -4.563204726930223387e+00
2.504040404040404155e+03 -2.396627708044773541e+00 -4.564972196295229878e+00
2.504110411041104271e+03 -2.396698835796338578e+00 -4.566739665660229264e+00
2.504180418041803932e+03 -2.396769963907962708e+00 -4.568507135025235755e+00
2.504250425042504048e+03 -2.396841092379656146e+00 -4.570274604390235140e+00
2.504320432043204164e+03 -2.396912221211433103e+00 -4.572042073755248737e+00
2.504390439043904280e+03 -2.396983350403301571e+00 -4.574783010049848997e+00
2.504460446044604396e+03 -2.397054479955278428e+00 -4.577899327324580270e+00
2.504530453045304512e+03 -2.397125609867371665e+00 -4.581015644599304437e+00
2.504600460046004628e+03 -2.397196740139596383e+00 -4.584131961874035710e+00
2.504670467046704744e+03 -2.397267870771964127e+00 -4.587248279148766983e+00
2.504740474047404859e+03 -2.397339001764487776e+00 -4.590364596423491150e+00
2.504810481048104975e+03 -2.397410133117177544e+00 -4.593480913698229529e+00
2.504880488048805091e+03 -2.397481264830046310e+00 -4.596597230972946591e+00
2.504950495049504752e+03 -2.397552396903104288e+00 -4.599713548247656547e+00
2.505020502050204868e+03 -2.397623529336367465e+00 -4.602829865522380715e+00
2.505090509050904984e+03 -2.397694662129845611e+00 -4.605946182797111987e+00
2.505160516051605100e+03 -2.397765795283552492e+00 -4.609062500071850366e+00
2.505230523052305216e+03 -2.397836928797498324e+00 -4.612178817346574533e+00
2.505300530053005332e+03 -2.397908062671696428e+00 -4.615295134621305806e+00
2.505370537053705448e+03 -2.397979196906158794e+00 -4.618411451896037079e+00
2.505440544054405564e+03 -2.398050331500895194e+00 -4.621527769170761246e+00
2.505510551055105680e+03 -2.398121466455922057e+00 -4.624644086445485414e+00
2.505580558055805341e+03 -2.398192601771245602e+00 -4.627760403720202476e+00
2.505650565056505457e+03 -2.398263737446884480e+00 -4.630876720994926643e+00
2.505720572057205572e+03 -2.398334873482848462e+00 -4.633993038269657916e+00
2.505790579057905688e+03 -2.398406009879148648e+00 -4.637109355544382083e+00
2.505860586058605804e+03 -2.398477146635798363e+00 -4.640225672819113356e+00
2.505930593059305920e+03 -2.398548283752807375e+00 -4.643341990093844629e+00
2.506000600060006036e+03 -2.398619421230189008e+00 -4.646458307368568796e+00
2.506070607060706152e+03 -2.398690559067957029e+00 -4.649574624643300069e+00
2.506140614061406268e+03 -2.398761697266121207e+00 -4.652690941918024237e+00
2.506210621062106384e+03 -2.398832835824697085e+00 -4.655807259192755510e+00
2.506280628062806500e+03 -2.398903974743693990e+00 -4.658923576467479677e+00
2.506350635063506161e+03 -2.398975114023124799e+00 -4.662039893742189633e+00
2.506420642064206277e+03 -2.399046253662999728e+00 -4.665156211016920906e+00
2.506490649064906393e+03 -2.399117393663333875e+00 -4.668272528291645074e+00
2.506560656065606508e+03 -2.399188534024137454e+00 -4.671388845566383452e+00
2.506630663066306624e+03 -2.399259674745423343e+00 -4.674505162841107619e+00
2.506700670067006740e+03 -2.399330815827204422e+00 -4.677621480115838892e+00
2.506770677067706856e+03 -2.399401957269492236e+00 -4.680737797390563060e+00
2.506840684068406972e+03 -2.399473099072297444e+00 -4.683854114665294333e+00
2.506910691069107088e+03 -2.399544241235634701e+00 -4.686970431940011395e+00
2.506980698069806749e+03 -2.399615383759512444e+00 -4.690086749214735562e+00
2.507050705070506865e+03 -2.399686526643947104e+00 -4.693203066489459729e+00
2.507120712071206981e+03 -2.399757669888948453e+00 -4.696319383764191002e+00
2.507190719071907097e+03 -2.399828813494529811e+00 -4.699435701038915170e+00
2.507260726072607213e+03 -2.399899957460702726e+00 -4.702552018313646442e+00
2.507330733073307329e+03 -2.399971101787479189e+00 -4.705668335588377715e+00
2.507400740074007444e+03 -2.400042246474871188e+00 -4.708784652863101883e+00
2.507470747074707560e+03 -2.400113391522890716e+00 -4.711900970137833156e+00
2.507540754075407676e+03 -2.400184536931549761e+00 -4.715017287412557323e+00
2.507610761076107337e+03 -2.400255682700858983e+00 -4.718133604687274385e+00
2.507680768076807908e+03 -2.400326828830835257e+00 -4.721249921962012763e+00
2.507750775077507569e+03 -2.400397975321488353e+00 -4.724366239236722720e+00
2.507820782078207685e+03 -2.400469122172828929e+00 -4.727482556511453993e+00
2.507890789078907801e+03 -2.400540269384870751e+00 -4.730598873786178160e+00
2.507960796079607917e+03 -2.400611416957623589e+00 -4.733715191060909433e+00
2.508030803080308033e+03 -2.400682564891101212e+00 -4.736831508335640706e+00
2.508100810081008149e+03 -2.400753713185317384e+00 -4.739947825610364873e+00
2.508170817081708265e+03 -2.400824861840281876e+00 -4.743064142885096146e+00
2.508240824082408380e+03 -2.400896010856008012e+00 -4.746180460159820313e+00
2.508310831083108496e+03 -2.400967160232508224e+00 -4.749296777434551586e+00
2.508380838083808158e+03 -2.401038309969794060e+00 -4.752413094709261543e+00
2.508450845084508273e+03 -2.401109460067876178e+00 -4.755529411983992816e+00
2.508520852085208389e+03 -2.401180610526769232e+00 -4.758645729258716983e+00
2.508590859085908505e+03 -2.401251761346482549e+00 -4.761762046533448256e+00
2.508660866086608621e+03 -2.401322912527029896e+00 -4.764878363808172423e+00
2.508730873087308737e+03 -2.401394064068425926e+00 -4.767994681082910802e+00
2.508800880088008853e+03 -2.401465215970679523e+00 -4.771110998357627864e+00
2.508870887088708969e+03 -2.401536368233803120e+00 -4.774227315632366242e+00
2.508940894089409085e+03 -2.401607520857810041e+00 -4.777343632907090409e+00
2.509010901090108746e+03 -2.401678673842708722e+00 -4.780459950181807471e+00
2.509080908090808862e+03 -2.401749827188517372e+00 -4.783576267456531639e+00
2.509150915091508978e+03 -2.401820980895243540e+00 -4.786692584731255806e+00
2.509220922092209094e+03 -2.401892134962902770e+00 -4.789808902005987079e+00
2.509290929092909209e+03 -2.401963289391504386e+00 -4.792925219280718352e+00
2.509360936093609325e+03 -2.402034444181061712e+00 -4.796041536555442519e+00
2.509430943094309441e+03 -2.402105599331586738e+00 -4.799157853830173792e+00
2.509500950095009557e+03 -2.402176754843090567e+00 -4.802274171104905065e+00
2.509570957095709673e+03 -2.402247910715586965e+00 -4.806308042763468791e+00
2.509640964096409789e+03 -2.402319066949085258e+00 -4.811859767047380387e+00
2.509710971097109905e+03 -2.402390223543600989e+00 -4.817411491331299089e+00
2.509780978097809566e+03 -2.402461380499145704e+00 -4.822963215615175159e+00
2.509850985098509682e+03 -2.402532537815731839e+00 -4.828514939899086755e+00
2.509920992099209798e+03 -2.402603695493369607e+00 -4.834066664183005457e+00
2.509990999099909914e+03 -2.402674853532070109e+00 -4.839618388466909948e+00
2.510061006100610030e+03 -2.402746011931848447e+00 -4.845170112750828650e+00
2.510131013101310145e+03 -2.402817170692717053e+00 -4.850721837034740247e+00
2.510201020102010261e+03 -2.402888329814685253e+00 -4.856273561318651844e+00
2.510271027102710377e+03 -2.402959489297767259e+00 -4.861825285602563440e+00
2.510341034103410493e+03 -2.403030649141975506e+00 -4.867377009886482142e+00
2.510411041104110154e+03 -2.403101809347321094e+00 -4.872928734170358211e+00
2.510481048104810270e+03 -2.403172969913815127e+00 -4.878480458454276913e+00
2.510551055105510386e+03 -2.403244130841472259e+00 -4.884032182738188510e+00
2.510621062106210502e+03 -2.403315292130301373e+00 -4.889583907022107212e+00
2.510691069106910618e+03 -2.403386453780317566e+00 -4.895135631306011703e+00
2.510761076107610734e+03 -2.403457615791532387e+00 -4.900687355589930405e+00
2.510831083108310850e+03 -2.403528778163958268e+00 -4.906239079873849107e+00
2.510901090109010966e+03 -2.403599940897606757e+00 -4.911790804157760704e+00
2.510971097109711081e+03 -2.403671103992488955e+00 -4.917342528441672300e+00
2.511041104110411197e+03 -2.403742267448617742e+00 -4.922894252725583897e+00
2.511111111111111313e+03 -2.403813431266004219e+00 -4.928445977009495493e+00
2.511181118111810974e+03 -2.403884595444662597e+00 -4.933997701293378668e+00
2.511251125112511090e+03 -2.403955759984605756e+00 -4.939549425577290265e+00
2.511321132113211206e+03 -2.404026924885843464e+00 -4.945101149861201861e+00
2.511391139113911322e+03 -2.404098090148388600e+00 -4.950652874145120563e+00
2.511461146114611438e+03 -2.404169255772254488e+00 -4.956204598429025054e+00
2.511531153115311554e+03 -2.404240421757449564e+00 -4.961756322712943756e+00
2.511601160116011670e+03 -2.404311588103991149e+00 -4.967308046996855353e+00
2.511671167116711786e+03 -2.404382754811885903e+00 -4.972859771280774055e+00
2.511741174117411902e+03 -2.404453921881150258e+00 -4.978411495564678546e+00
2.511811181118111563e+03 -2.404525089311795760e+00 -4.983963219848561721e+00
2.511881188118811679e+03 -2.404596257103833956e+00 -4.989514944132473317e+00
2.511951195119511794e+03 -2.404667425257276392e+00 -4.995066668416384914e+00
2.512021202120211910e+03 -2.404738593772134614e+00 -5.000618392700303616e+00
2.512091209120912026e+03 -2.404809762648421056e+00 -5.006170116984215213e+00
2.512161216121612142e+03 -2.404880931886150819e+00 -5.011721841268133915e+00
2.512231223122312258e+03 -2.404952101485332339e+00 -5.017273565552045511e+00
2.512301230123012374e+03 -2.405023271445980271e+00 -5.024338627139783853e+00
2.512371237123712490e+03 -2.405094441768105717e+00 -5.031663615254132083e+00
2.512441244124412606e+03 -2.405165612451720669e+00 -5.038988603368473207e+00
2.512511251125112722e+03 -2.405236783496838004e+00 -5.046313591482821437e+00
2.512581258125812383e+03 -2.405307954903467049e+00 -5.053638579597119929e+00
2.512651265126512499e+03 -2.405379126671622458e+00 -5.060963567711461053e+00
2.512721272127212615e+03 -2.405450298801316666e+00 -5.068288555825809283e+00
2.512791279127912730e+03 -2.405521471292562108e+00 -5.075613543940164618e+00
2.512861286128612846e+03 -2.405592644145369885e+00 -5.082938532054505743e+00
2.512931293129312962e+03 -2.405663817359752876e+00 -5.090263520168846867e+00
2.513001300130013078e+03 -2.405734990935722184e+00 -5.097588508283187991e+00
2.513071307130713194e+03 -2.405806164873289799e+00 -5.104913496397536221e+00
2.513141314131413310e+03 -2.405877339172468155e+00 -5.112238484511884451e+00
2.513211321132112971e+03 -2.405948513833269686e+00 -5.119563472626182943e+00
2.513281328132813087e+03 -2.406019688855708161e+00 -5.126888460740524067e+00
2.513351335133513203e+03 -2.406090864239793348e+00 -5.134213448854865192e+00
2.513421342134213319e+03 -2.406162039985539014e+00 -5.141538436969213421e+00
2.513491349134913435e+03 -2.406233216092956706e+00 -5.148863425083568757e+00
2.513561356135613551e+03 -2.406304392562057082e+00 -5.156188413197909881e+00
2.513631363136313666e+03 -2.406375569392853908e+00 -5.163513401312251005e+00
2.513701370137013782e+03 -2.406446746585358287e+00 -5.170838389426599235e+00
2.513771377137713898e+03 -2.406517924139583542e+00 -5.178163377540947465e+00
2.513841384138414014e+03 -2.406589102055542551e+00 -5.185488365655288590e+00
2.513911391139114130e+03 -2.406660280333245971e+00 -5.192813353769636819e+00
2.513981398139813791e+03 -2.406731458972706239e+00 -5.200138341883935311e+00
2.514051405140513907e+03 -2.406802637973934456e+00 -5.207463329998283541e+00
2.514121412141214023e+03 -2.406873817336943944e+00 -5.214788318112624665e+00
2.514191419141914139e+03 -2.406944997061748026e+00 -5.222113306226972895e+00
2.514261426142614255e+03 -2.407016177148356029e+00 -5.229438294341321125e+00
2.514331433143314371e+03 -2.407087357596783495e+00 -5.236763282455669355e+00
2.514401440144014487e+03 -2.407158538407040638e+00 -5.244088270570010479e+00
2.514471447144714602e+03 -2.407229719579139005e+00 -5.251413258684351604e+00
2.514541454145414718e+03 -2.407300901113091918e+00 -5.258738246798699834e+00
2.514611461146114380e+03 -2.407372083008910035e+00 -5.266063234912998325e+00
2.514681468146814495e+03 -2.407443265266606236e+00 -5.273388223027346555e+00
2.514751475147514611e+03 -2.407514447886192510e+00 -5.280713211141694785e+00
2.514821482148214727e+03 -2.407585630867683513e+00 -5.288038199256028804e+00
2.514891489148914843e+03 -2.407656814211089458e+00 -5.295363187370384139e+00
2.514961496149614959e+03 -2.407727997916422336e+00 -5.302688175484725264e+00
2.515031503150315075e+03 -2.407799181983693693e+00 -5.310013163599073494e+00
2.515101510151015191e+03 -2.407870366412915963e+00 -5.317338151713414618e+00
2.515171517151715307e+03 -2.407941551204100694e+00 -5.324663139827755742e+00
2.515241524152414968e+03 -2.408012736357262096e+00 -5.331988127942061340e+00
2.515311531153115538e+03 -2.408083921872411715e+00 -5.339313116056452202e+00
2.515381538153815200e+03 -2.408155107749561097e+00 -5.346638104170750694e+00
2.515451545154515316e+03 -2.408226293988723565e+00 -5.353963092285098924e+00
2.515521552155215431e+03 -2.408297480589909334e+00 -5.361288080399440048e+00
2.515591559155915547e+03 -2.408368667553130393e+00 -5.368613068513788278e+00
2.515661566156615663e+03 -2.408439854878402286e+00 -5.375938056628136508e+00
2.515731573157315779e+03 -2.408511042565731675e+00 -5.383263044742484738e+00
2.515801580158015895e+03 -2.408582230615135877e+00 -5.390588032856825862e+00
2.515871587158716011e+03 -2.408653419026625109e+00 -5.397913020971166986e+00
2.515941594159416127e+03 -2.408724607800210915e+00 -5.405238009085515216e+00
2.516011601160115788e+03 -2.408795796935907507e+00 -5.412562997199820813e+00
2.516081608160815904e+03 -2.408866986433723767e+00 -5.419887985314161938e+00
2.516151615161516020e+03 -2.408938176293673461e+00 -5.427212973428503062e+00
2.516221622162216136e+03 -2.409009366515769912e+00 -5.434537961542851292e+00
2.516291629162916252e+03 -2.409080557100023334e+00 -5.441862949657192416e+00
2.516361636163616367e+03 -2.409151748046447938e+00 -5.449187937771547752e+00
2.516431643164316483e+03 -2.409222939355055271e+00 -5.456512925885888876e+00
2.516501650165016599e+03 -2.409294131025856434e+00 -5.463837914000237106e+00
2.516571657165716715e+03 -2.409365323058863861e+00 -5.471162902114578230e+00
2.516641664166416376e+03 -2.409436515454089989e+00 -5.478487890228876722e+00
2.516711671167116492e+03 -2.409507708211545474e+00 -5.485812878343232057e+00
2.516781678167816608e+03 -2.409578901331244971e+00 -5.493137866457566076e+00
2.516851685168516724e+03 -2.409650094813200027e+00 -5.500462854571914306e+00
2.516921692169216840e+03 -2.409721288657423077e+00 -5.507787842686262536e+00
2.516991699169916956e+03 -2.409792482863926111e+00 -5.515112830800603660e+00
2.517061706170617072e+03 -2.409863677432719786e+00 -5.522437818914951890e+00
2.517131713171317188e+03 -2.409934872363816538e+00 -5.529762807029293015e+00
2.517201720172017303e+03 -2.410006067657229245e+00 -5.537087795143641245e+00
2.517271727172717419e+03 -2.410077263312970786e+00 -5.544412783257989474e+00
2.517341734173417535e+03 -2.410148459331051818e+00 -5.551737771372330599e+00
2.517411741174117196e+03 -2.410219655711486553e+00 -5.559062759486636196e+00
2.517481748174817312e+03 -2.410290852454285648e+00 -5.565726359577212179e+00
2.517551755175517428e+03 -2.410362049559461983e+00 -5.569353797394931860e+00
2.517621762176217544e+03 -2.410433247027025772e+00 -5.572981235212658646e+00
2.517691769176917660e+03 -2.410504444856991668e+00 -5.576608673030378327e+00
2.517761776177617776e+03 -2.410575643049368999e+00 -5.580236110848105113e+00
2.517831783178317892e+03 -2.410646841604172419e+00 -5.583863548665824794e+00
2.517901790179018008e+03 -2.410718040521415251e+00 -5.587490986483558686e+00
2.517971797179718124e+03 -2.410789239801105932e+00 -5.591118424301278367e+00
2.518041804180417785e+03 -2.410860439443260006e+00 -5.594745862118969626e+00
2.518111811181117901e+03 -2.410931639447886354e+00 -5.598373299936696412e+00
2.518181818181818016e+03 -2.411002839814999188e+00 -5.602000737754423199e+00
2.518251825182518132e+03 -2.411074040544610941e+00 -5.605628175572149985e+00
2.518321832183218248e+03 -2.411145241636732717e+00 -5.609255613389869666e+00
2.518391839183918364e+03 -2.411216443091378281e+00 -5.612883051207596452e+00
2.518461846184618480e+03 -2.411287644908558736e+00 -5.616510489025323238e+00
2.518531853185318596e+03 -2.411358847088285629e+00 -5.620137926843042919e+00
2.518601860186018712e+03 -2.411430049630571837e+00 -5.623765364660769706e+00
2.518671867186718828e+03 -2.411501252535428907e+00 -5.627392802478489386e+00
2.518741874187418944e+03 -2.411572455802870163e+00 -5.631020240296209067e+00
2.518811881188118605e+03 -2.411643659432904041e+00 -5.634647678113914537e+00
2.518881888188818721e+03 -2.411714863425547861e+00 -5.638275115931634218e+00
2.518951895189518837e+03 -2.411786067780812726e+00 -5.641902553749361005e+00
2.519021902190218952e+03 -2.411857272498710181e+00 -5.645529991567080685e+00
2.519091909190919068e+03 -2.411928477579250885e+00 -5.649157429384800366e+00
2.519161916191619184e+03 -2.411999683022447272e+00 -5.652784867202534258e+00
2.519231923192319300e+03 -2.412070888828311777e+00 -5.656412305020253939e+00
2.519301930193019416e+03 -2.412142094996858166e+00 -5.660039742837980725e+00
2.519371937193719532e+03 -2.412213301528097098e+00 -5.663667180655707512e+00
2.519441944194419193e+03 -2.412284508422042340e+00 -5.667294618473398771e+00
2.519511951195119309e+03 -2.412355715678704104e+00 -5.670922056291125557e+00
2.519581958195819425e+03 -2.412426923298095716e+00 -5.674549494108845238e+00
2.519651965196519541e+03 -2.412498131280227831e+00 -5.678176931926579130e+00
2.519721972197219657e+03 -2.412569339625114662e+00 -5.681804369744298810e+00
2.519791979197919773e+03 -2.412640548332765977e+00 -5.685431807562018491e+00
2.519861986198619888e+03 -2.412711757403196433e+00 -5.689059245379752383e+00
2.519931993199320004e+03 -2.412782966836417575e+00 -5.692686683197472064e+00
2.520002000200020120e+03 -2.412854176632440506e+00 -5.696314121015198850e+00
2.520072007200720236e+03 -2.412925386791279436e+00 -5.699941558832918531e+00
2.520142014201420352e+03 -2.412996597312944136e+00 -5.703439766290060220e+00
2.520212021202120013e+03 -2.413067808197445707e+00 -5.705631450712068897e+00
2.520282028202820129e+03 -2.413139019444800581e+00 -5.707823135134084680e+00
2.520352035203520245e+03 -2.413210231055018085e+00 -5.710014819556107568e+00
2.520422042204220361e+03 -2.413281443028111095e+00 -5.712206503978123351e+00
2.520492049204920477e+03 -2.413352655364092936e+00 -5.714398188400139134e+00
2.520562056205620593e+03 -2.413423868062973821e+00 -5.716589872822154916e+00
2.520632063206320709e+03 -2.413495081124767072e+00 -5.718781557244170699e+00
2.520702070207020824e+03 -2.413566294549482460e+00 -5.720973241666186482e+00
2.520772077207720940e+03 -2.413637508337135973e+00 -5.723164926088202265e+00
2.520842084208420601e+03 -2.413708722487735159e+00 -5.725356610510210942e+00
2.520912091209120717e+03 -2.413779937001297782e+00 -5.727548294932226725e+00
2.520982098209820833e+03 -2.413851151877833168e+00 -5.729739979354242507e+00
2.521052105210520949e+03 -2.413922367117352419e+00 -5.731931663776258290e+00
2.521122112211221065e+03 -2.413993582719870190e+00 -5.734123348198274073e+00
2.521192119211921181e+03 -2.414064798685394919e+00 -5.736315032620296961e+00
2.521262126212621297e+03 -2.414136015013941261e+00 -5.738506717042312744e+00
2.521332133213321413e+03 -2.414207231705522538e+00 -5.740698401464335632e+00
2.521402140214021529e+03 -2.414278448760148521e+00 -5.742890085886351415e+00
2.521472147214721645e+03 -2.414349666177834308e+00 -5.745081770308367197e+00
2.521542154215421760e+03 -2.414420883958590114e+00 -5.747273454730382980e+00
2.521612161216121422e+03 -2.414492102102427040e+00 -5.749465139152384552e+00
2.521682168216821537e+03 -2.414563320609357966e+00 -5.751656823574400335e+00
2.521752175217521653e+03 -2.414634539479396658e+00 -5.753848507996416117e+00
2.521822182218221769e+03 -2.414705758712552885e+00 -5.756040192418439005e+00
2.521892189218921885e+03 -2.414776978308839972e+00 -5.758231876840447683e+00
2.521962196219622001e+03 -2.414848198268271684e+00 -5.760423561262463465e+00
2.522032203220322117e+03 -2.414919418590857791e+00 -5.762615245684486354e+00
2.522102210221022233e+03 -2.414990639276612949e+00 -5.764806930106509242e+00
2.522172217221722349e+03 -2.415061860325547372e+00 -5.766998614528525025e+00
2.522242224222422010e+03 -2.415133081737669940e+00 -5.769190298950526596e+00
2.522312231223122126e+03 -2.415204303513000195e+00 -5.771381983372542379e+00
2.522382238223822242e+03 -2.415275525651544353e+00 -5.773573667794558162e+00
2.522452245224522358e+03 -2.415346748153318845e+00 -5.775765352216573945e+00
2.522522252225222473e+03 -2.415417971018333887e+00 -5.777957036638596833e+00
2.522592259225922589e+03 -2.415489194246601024e+00 -5.780148721060612615e+00
2.522662266226622705e+03 -2.415560417838133578e+00 -5.782340405482628398e+00
2.522732273227322821e+03 -2.415631641792941764e+00 -5.784532089904644181e+00
2.522802280228022937e+03 -2.415702866111040237e+00 -5.786723774326667069e+00
2.522872287228722598e+03 -2.415774090792437878e+00 -5.788915458748661536e+00
2.522942294229423169e+03 -2.415845315837151119e+00 -5.791107143170698635e+00
2.523012301230122830e+03 -2.415916541245190174e+00 -5.793298827592700206e+00
2.523082308230822946e+03 -2.415987767016567034e+00 -5.795490512014723095e+00
2.523152315231523062e+03 -2.416058993151294132e+00 -5.797682196436738877e+00
2.523222322232223178e+03 -2.416130219649383015e+00 -5.799873880858747555e+00
2.523292329232923294e+03 -2.416201446510845230e+00 -5.802065565280770443e+00
2.523362336233623409e+03 -2.416272673735695875e+00 -5.804257249702793331e+00
2.523432343234323525e+03 -2.416343901323943832e+00 -5.806448934124809114e+00
2.523502350235023641e+03 -2.416415129275603757e+00 -5.808640618546824896e+00
2.523572357235723757e+03 -2.416486357590687195e+00 -5.810832302968833574e+00
2.523642364236423418e+03 -2.416557586269206137e+00 -5.813023987390842251e+00
2.523712371237123534e+03 -2.416628815311170797e+00 -5.815215671812858034e+00
2.523782378237823650e+03 -2.416700044716596274e+00 -5.817407356234873816e+00
2.523852385238523766e+03 -2.416771274485491450e+00 -5.819599040656889599e+00
2.523922392239223882e+03 -2.416842504617871867e+00 -5.821790725078905382e+00
2.523992399239923998e+03 -2.416913735113749517e+00 -5.823982409500928270e+00
2.524062406240624114e+03 -2.416984965973135946e+00 -5.826174093922944053e+00
2.524132413241324230e+03 -2.417056197196042255e+00 -5.828365778344959836e+00
2.524202420242024345e+03 -2.417127428782481324e+00 -5.830557462766975618e+00
2.524272427242724007e+03 -2.417198660732462923e+00 -5.832749147188984296e+00
2.524342434243424123e+03 -2.417269893046004370e+00 -5.834940831611000078e+00
2.524412441244124238e+03 -2.417341125723113215e+00 -5.837132516033015861e+00
2.524482448244824354e+03 -2.417412358763805447e+00 -5.839324200455038749e+00
2.524552455245524470e+03 -2.417483592168090833e+00 -5.841515884877054532e+00
2.524622462246224586e+03 -2.417554825935981810e+00 -5.843707569299070315e+00
2.524692469246924702e+03 -2.417626060067490812e+00 -5.845899253721086097e+00
2.524762476247624818e+03 -2.417697294562628496e+00 -5.848090938143101880e+00
2.524832483248324934e+03 -2.417768529421410406e+00 -5.850282622565117663e+00
2.524902490249025050e+03 -2.417839764643844092e+00 -5.852474306987133446e+00
2.524972497249725166e+03 -2.417911000229946428e+00 -5.854665991409156334e+00
2.525042504250424827e+03 -2.417982236179727629e+00 -5.856857675831165011e+00
2.525112511251124943e+03 -2.418053472493200129e+00 -5.859049360253173688e+00
2.525182518251825059e+03 -2.418124709170375475e+00 -5.861241044675189471e+00
2.525252525252525174e+03 -2.418195946211266101e+00 -5.863432729097212359e+00
2.525322532253225290e+03 -2.418267183615882665e+00 -5.865624413519228142e+00
2.525392539253925406e+03 -2.418338421384240711e+00 -5.867223663958448299e+00
2.525462546254625522e+03 -2.418409659516350452e+00 -5.866463828426105920e+00
2.525532553255325638e+03 -2.418480898012224323e+00 -5.865703992893770646e+00
2.525602560256025754e+03 -2.418552136871875202e+00 -5.864944157361435373e+00
2.525672567256725415e+03 -2.418623376095314192e+00 -5.864184321829092994e+00
2.525742574257425531e+03 -2.418694615682552396e+00 -5.863424486296757721e+00
2.525812581258125647e+03 -2.418765855633605355e+00 -5.862664650764415342e+00
2.525882588258825763e+03 -2.418837095948481508e+00 -5.861904815232080068e+00
2.525952595259525879e+03 -2.418908336627195066e+00 -5.861144979699737689e+00
2.526022602260225995e+03 -2.418979577669759351e+00 -5.860385144167402416e+00
2.526092609260926110e+03 -2.419050819076184577e+00 -5.859625308635060037e+00
2.526162616261626226e+03 -2.419122060846483624e+00 -5.858865473102724764e+00
2.526232623262326342e+03 -2.419193302980668925e+00 -5.858105637570382385e+00
2.526302630263026458e+03 -2.419264545478751138e+00 -5.857345802038040006e+00
2.526372637263726574e+03 -2.419335788340743143e+00 -5.856585966505704732e+00
2.526442644264426235e+03 -2.419407031566658262e+00 -5.855826130973369459e+00
2.526512651265126351e+03 -2.419478275156508928e+00 -5.855066295441034185e+00
2.526582658265826467e+03 -2.419549519110306690e+00 -5.854306459908691807e+00
2.526652665266526583e+03 -2.419620763428063093e+00 -5.853546624376356533e+00
2.526722672267226699e+03 -2.419692008109791015e+00 -5.852786788844014154e+00
2.526792679267926815e+03 -2.419763253155501115e+00 -5.852026953311671775e+00
2.526862686268626931e+03 -2.419834498565208047e+00 -5.851267117779336502e+00
2.526932693269327046e+03 -2.419905744338921139e+00 -5.850507282246994123e+00
2.527002700270027162e+03 -2.419976990476653267e+00 -5.849747446714651744e+00
2.527072707270726823e+03 -2.420048236978420420e+00 -5.848987611182316471e+00
2.527142714271426939e+03 -2.420119483844231478e+00 -5.848227775649981197e+00
2.527212721272127055e+03 -2.420190731074097990e+00 -5.847467940117638818e+00
2.527282728272827171e+03 -2.420261978668032832e+00 -5.846708104585296439e+00
2.527352735273527287e+03 -2.420333226626047995e+00 -5.845948269052961166e+00
2.527422742274227403e+03 -2.420404474948157691e+00 -5.845188433520625892e+00
2.527492749274927519e+03 -2.420475723634371690e+00 -5.844428597988290619e+00
2.527562756275627635e+03 -2.420546972684704645e+00 -5.843668762455941135e+00
2.527632763276327751e+03 -2.420618222099165884e+00 -5.842908926923598756e+00
2.527702770277027867e+03 -2.420689471877770504e+00 -5.842149091391270588e+00
2.527772777277727982e+03 -2.420760722020528277e+00 -5.841389255858928209e+00
2.527842784278427644e+03 -2.420831972527451192e+00 -5.840629420326592935e+00
2.527912791279127759e+03 -2.420903223398552129e+00 -5.839869584794250557e+00
2.527982798279827875e+03 -2.420974474633843521e+00 -5.839109749261915283e+00
2.528052805280527991e+03 -2.421045726233338691e+00 -5.838064521659504180e+00
2.528122812281228107e+03 -2.421116978197049185e+00 -5.836123922044492929e+00
2.528192819281928223e+03 -2.421188230524986995e+00 -5.834183322429474572e+00
2.528262826282628339e+03 -2.421259483217163222e+00 -5.832242722814456215e+00
2.528332833283328455e+03 -2.421330736273591189e+00 -5.830302123199437858e+00
2.528402840284028571e+03 -2.421401989694281554e+00 -5.828361523584419501e+00
2.528472847284728232e+03 -2.421473243479247195e+00 -5.826420923969415355e+00
2.528542854285428348e+03 -2.421544497628503212e+00 -5.824480324354396998e+00
2.528612861286128464e+03 -2.421615752142059819e+00 -5.822539724739378642e+00
2.528682868286828580e+03 -2.421687007019928117e+00 -5.820599125124367390e+00
2.528752875287528695e+03 -2.421758262262120986e+00 -5.818658525509341928e+00
2.528822882288228811e+03 -2.421829517868649972e+00 -5.816717925894337782e+00
2.528892889288928927e+03 -2.421900773839528842e+00 -5.814777326279312319e+00
2.528962896289629043e+03 -2.421972030174766921e+00 -5.812836726664293963e+00
2.529032903290329159e+03 -2.422043286874379753e+00 -5.810896127049282711e+00
2.529102910291029275e+03 -2.422114543938377995e+00 -5.808955527434264354e+00
2.529172917291729391e+03 -2.422185801366774527e+00 -5.807014927819253103e+00
2.529242924292429052e+03 -2.422257059159580894e+00 -5.805074328204241851e+00
2.529312931293129168e+03 -2.422328317316809088e+00 -5.803133728589230600e+00
2.529382938293829284e+03 -2.422399575838470209e+00 -5.801193128974212243e+00
2.529452945294529400e+03 -2.422470834724579358e+00 -5.799252529359193886e+00
2.529522952295229516e+03 -2.422542093975146305e+00 -5.797311929744175529e+00
2.529592959295929631e+03 -2.422613353590186147e+00 -5.795371330129164278e+00
2.529662966296629747e+03 -2.422684613569708212e+00 -5.793430730514145921e+00
2.529732973297329863e+03 -2.422755873913724933e+00 -5.791490130899127564e+00
2.529802980298029979e+03 -2.422827134622250078e+00 -5.789549531284116313e+00
2.529872987298729640e+03 -2.422898395695293861e+00 -5.787608931669105061e+00
2.529942994299429756e+03 -2.422969657132868715e+00 -5.785668332054093810e+00
2.530013001300129872e+03 -2.423040918934987964e+00 -5.783727732439075453e+00
2.530083008300829988e+03 -2.423112181101664930e+00 -5.781787132824057096e+00
2.530153015301530104e+03 -2.423183443632909384e+00 -5.779846533209038739e+00
2.530223022302230220e+03 -2.423254706528735536e+00 -5.777905933594027488e+00
2.530293029302930336e+03 -2.423325969789153156e+00 -5.775965333979009131e+00
2.530363036303630452e+03 -2.423397233414175567e+00 -5.774024734363990774e+00
2.530433043304330567e+03 -2.423468497403814759e+00 -5.772084134748972417e+00
2.530503050305030229e+03 -2.423539761758084055e+00 -5.770143535133968271e+00
2.530573057305730799e+03 -2.423611026476995889e+00 -5.768202935518935703e+00
2.530643064306430460e+03 -2.423682291560560920e+00 -5.766262335903931557e+00
2.530713071307130576e+03 -2.423753557008792470e+00 -5.764321736288913200e+00
2.530783078307830692e+03 -2.423824822821702085e+00 -5.762381136673901949e+00
2.530853085308530808e+03 -2.423896088999300424e+00 -5.760440537058876487e+00
2.530923092309230924e+03 -2.423967355541603030e+00 -5.758499937443872341e+00
2.530993099309931040e+03 -2.424038622448618785e+00 -5.756559337828846878e+00
2.531063106310631156e+03 -2.424109889720362343e+00 -5.754618738213835627e+00
2.531133113311331272e+03 -2.424181157356845695e+00 -5.752678138598817270e+00
2.531203120312031388e+03 -2.424252425358079499e+00 -5.750737538983806019e+00
2.531273127312731049e+03 -2.424323693724078410e+00 -5.748796939368794767e+00
2.531343134313431165e+03 -2.424394962454851310e+00 -5.746856339753783516e+00
2.531413141314131281e+03 -2.424466231550411077e+00 -5.744915740138765159e+00
2.531483148314831396e+03 -2.424537501010772811e+00 -5.742975140523753907e+00
2.531553155315531512e+03 -2.424608770835946281e+00 -5.741034540908728445e+00
2.531623162316231628e+03 -2.424680041025945254e+00 -5.739093941293710088e+00
2.531693169316931744e+03 -2.424751311580780389e+00 -5.737153341678698837e+00
2.531763176317631860e+03 -2.424822582500465451e+00 -5.735212742063680480e+00
2.531833183318331976e+03 -2.424893853785010212e+00 -5.733272142448655018e+00
2.531903190319031637e+03 -2.424965125434428437e+00 -5.731331542833657977e+00
2.531973197319731753e+03 -2.425036397448730785e+00 -5.729390943218632515e+00
2.532043204320431869e+03 -2.425107669827932355e+00 -5.727450343603628369e+00
2.532113211321131985e+03 -2.425178942572044249e+00 -5.725509743988602906e+00
2.532183218321832101e+03 -2.425250215681078014e+00 -5.723569144373584550e+00
2.532253225322532217e+03 -2.425321489155046972e+00 -5.721628544758573298e+00
2.532323232323232332e+03 -2.425392762993961782e+00 -5.719687945143554941e+00
2.532393239323932448e+03 -2.425464037197833989e+00 -5.717747345528543690e+00
2.532463246324632564e+03 -2.425535311766676916e+00 -5.715806745913525333e+00
2.532533253325332680e+03 -2.425606586700504330e+00 -5.713866146298506976e+00
2.532603260326032796e+03 -2.425677861999326446e+00 -5.711925546683488619e+00
2.532673267326732457e+03 -2.425749137663156585e+00 -5.709984947068484473e+00
2.532743274327432573e+03 -2.425820413692006294e+00 -5.708044347453466116e+00
2.532813281328132689e+03 -2.425891690085888452e+00 -5.706103747838454865e+00
2.532883288328832805e+03 -2.425962966844813717e+00 -5.704163148223436508e+00
2.532953295329532921e+03 -2.426034243968795856e+00 -5.702222548608418151e+00
2.533023302330233037e+03 -2.426105521457845082e+00 -5.700281948993406900e+00
2.533093309330933153e+03 -2.426176799311975607e+00 -5.698341349378381437e+00
2.533163316331633268e+03 -2.426248077531200309e+00 -5.696400749763370186e+00
2.533233323332333384e+03 -2.426319356115529402e+00 -5.694460150148351829e+00
2.533303330333033045e+03 -2.426390635064976653e+00 -5.695860850196091008e+00
2.533373337333733161e+03 -2.426461914379551388e+00 -5.702329004853609717e+00
2.533443344334433277e+03 -2.426533194059267817e+00 -5.708797159511121322e+00
2.533513351335133393e+03 -2.426604474104140152e+00 -5.715265314168647137e+00
2.533583358335833509e+03 -2.426675754514176830e+00 -5.721733468826165847e+00
2.533653365336533625e+03 -2.426747035289393839e+00 -5.728201623483677452e+00
2.533723372337233741e+03 -2.426818316429800060e+00 -5.734669778141203267e+00
2.533793379337933857e+03 -2.426889597935409704e+00 -5.741137932798721977e+00
2.533863386338633973e+03 -2.426960879806234317e+00 -5.747606087456240687e+00
2.533933393339334089e+03 -2.427032162042285446e+00 -5.754074242113759396e+00
2.534003400340034204e+03 -2.427103444643576413e+00 -5.760542396771285212e+00
2.534073407340733866e+03 -2.427174727610116101e+00 -5.767010551428761289e+00
2.534143414341433981e+03 -2.427246010941922272e+00 -5.773478706086279999e+00
2.534213421342134097e+03 -2.427317294639004253e+00 -5.779946860743791603e+00
2.534283428342834213e+03 -2.427388578701374477e+00 -5.786415015401317419e+00
2.534353435343534329e+03 -2.427459863129044937e+00 -5.792883170058836129e+00
2.534423442344234445e+03 -2.427531147922027621e+00 -5.799351324716354839e+00
2.534493449344934561e+03 -2.427602433080333633e+00 -5.805819479373873548e+00
2.534563456345634677e+03 -2.427673718603978958e+00 -5.812287634031399364e+00
2.534633463346334793e+03 -2.427745004492972036e+00 -5.818755788688910968e+00
2.534703470347034454e+03 -2.427816290747327077e+00 -5.825223943346394151e+00
2.534773477347734570e+03 -2.427887577367056071e+00 -5.831692098003905755e+00
2.534843484348434686e+03 -2.427958864352171009e+00 -5.838160252661431571e+00
2.534913491349134802e+03 -2.428030151702682549e+00 -5.844628407318950281e+00
2.534983498349834917e+03 -2.428101439418605789e+00 -5.851096561976468990e+00
2.535053505350535033e+03 -2.428172727499949612e+00 -5.857564716633980595e+00
2.535123512351235149e+03 -2.428244015946728673e+00 -5.864032871291513516e+00
2.535193519351935265e+03 -2.428315304758954962e+00 -5.870501025949025120e+00
2.535263526352635381e+03 -2.428386593936641358e+00 -5.876969180606543830e+00
2.535333533353335497e+03 -2.428457883479798518e+00 -5.883437335264062540e+00
2.535403540354035613e+03 -2.428529173388438878e+00 -5.889905489921581250e+00
2.535473547354735274e+03 -2.428600463662572650e+00 -5.896373644579057327e+00
2.535543554355435390e+03 -2.428671754302216712e+00 -5.902841799236576037e+00
2.535613561356135506e+03 -2.428743045307379500e+00 -5.909309953894101852e+00
2.535683568356835622e+03 -2.428814336678076113e+00 -5.915778108551620562e+00
2.535753575357535738e+03 -2.428885628414316766e+00 -5.922246263209132167e+00
2.535823582358235853e+03 -2.428956920516114337e+00 -5.928714417866657982e+00
2.535893589358935969e+03 -2.429028212983481261e+00 -5.935182572524176692e+00
2.535963596359636085e+03 -2.429099505816426419e+00 -5.940779468641828487e+00
2.536033603360336201e+03 -2.429170799014967574e+00 -5.944554216850043815e+00
2.536103610361035862e+03 -2.429242092579111834e+00 -5.948328965058223616e+00
2.536173617361735978e+03 -2.429313386508875627e+00 -5.952103713266446050e+00
2.536243624362436094e+03 -2.429384680804270058e+00 -5.955878461474654273e+00
2.536313631363136210e+03 -2.429455975465305784e+00 -5.959653209682869601e+00
2.536383638363836326e+03 -2.429527270491996571e+00 -5.963427957891077824e+00
2.536453645364536442e+03 -2.429598565884351746e+00 -5.967202706099300258e+00
2.536523652365236558e+03 -2.429669861642386408e+00 -5.970977454307508481e+00
2.536593659365936674e+03 -2.429741157766113435e+00 -5.974752202515716704e+00
2.536663666366636789e+03 -2.429812454255542153e+00 -5.978526950723939137e+00
2.536733673367336905e+03 -2.429883751110687662e+00 -5.982301698932154466e+00
2.536803680368037021e+03 -2.429955048331560175e+00 -5.986076447140362689e+00
2.536873687368736682e+03 -2.430026345918173902e+00 -5.989851195348556701e+00
2.536943694369436798e+03 -2.430097643870537727e+00 -5.993625943556764923e+00
2.537013701370136914e+03 -2.430168942188666747e+00 -5.997400691764987357e+00
2.537083708370837030e+03 -2.430240240872570734e+00 -6.001175439973202685e+00
2.537153715371537146e+03 -2.430311539922264341e+00 -6.004950188181410908e+00
2.537223722372237262e+03 -2.430382839337759115e+00 -6.008724936389626237e+00
2.537293729372937378e+03 -2.430454139119067491e+00 -6.012499684597834460e+00
2.537363736373637494e+03 -2.430525439266201015e+00 -6.016274432806049788e+00
2.537433743374337610e+03 -2.430596739779172122e+00 -6.020049181014272222e+00
2.537503750375037271e+03 -2.430668040657990581e+00 -6.023823929222452023e+00
2.537573757375737387e+03 -2.430739341902673267e+00 -6.027598677430674456e+00
2.537643764376437503e+03 -2.430810643513229063e+00 -6.031373425638875574e+00
2.537713771377137618e+03 -2.430881945489673512e+00 -6.035148173847090902e+00
2.537783778377837734e+03 -2.430953247832015052e+00 -6.038922922055306231e+00
2.537853785378537850e+03 -2.431024550540267448e+00 -6.042697670263521559e+00
2.537923792379237966e+03 -2.431095853614444025e+00 -6.046472418471736887e+00
2.537993799379938082e+03 -2.431167157054553662e+00 -6.050247166679952215e+00
2.538063806380638198e+03 -2.431238460860612349e+00 -6.054021914888160438e+00
2.538133813381337859e+03 -2.431309765032627634e+00 -6.057796663096354450e+00
2.538203820382038430e+03 -2.431381069570617726e+00 -6.061571411304583989e+00
2.538273827382738091e+03 -2.431452374474591505e+00 -6.065346159512785107e+00
2.538343834383438207e+03 -2.431523679744562738e+00 -6.069120907720993330e+00
2.538413841384138323e+03 -2.431594985380541640e+00 -6.072895655929208658e+00
2.538483848384838439e+03 -2.431666291382540646e+00 -6.076670404137423986e+00
2.538553855385538554e+03 -2.431737597750571300e+00 -6.080445152345639315e+00
2.538623862386238670e+03 -2.431808904484649592e+00 -6.084219900553847538e+00
2.538693869386938786e+03 -2.431880211584783513e+00 -6.087994648762062866e+00
2.538763876387638902e+03 -2.431951519050988164e+00 -6.091769396970278194e+00
2.538833883388339018e+03 -2.432022826883275091e+00 -6.095544145178493523e+00
2.538903890389038679e+03 -2.432094135081655395e+00 -6.099318893386680429e+00
2.538973897389738795e+03 -2.432165443646141512e+00 -6.103093641594895757e+00
2.539043904390438911e+03 -2.432236752576747207e+00 -6.106868389803103980e+00
2.539113911391139027e+03 -2.432308061873482252e+00 -6.110643138011326414e+00
2.539183918391839143e+03 -2.432379371536360413e+00 -6.114417886219534637e+00
2.539253925392539259e+03 -2.432450681565394124e+00 -6.118192634427749965e+00
2.539323932393239375e+03 -2.432521991960595820e+00 -6.121967382635965294e+00
2.539393939393939490e+03 -2.432593302721977047e+00 -6.125742130844180622e+00
2.539463946394639606e+03 -2.432664613849549795e+00 -6.129516879052395950e+00
2.539533953395339267e+03 -2.432735925343324279e+00 -6.133291627260582857e+00
2.539603960396039383e+03 -2.432807237203317374e+00 -6.137066375468791080e+00
2.539673967396739499e+03 -2.432878549429537518e+00 -6.140841123676999302e+00
2.539743974397439615e+03 -2.432949862022000254e+00 -6.144615871885214631e+00
2.539813981398139731e+03 -2.433021174980714907e+00 -6.148390620093437064e+00
2.539883988398839847e+03 -2.433092488305695245e+00 -6.152165368301645287e+00
2.539953995399539963e+03 -2.433163801996952813e+00 -6.155940116509860616e+00
2.540024002400240079e+03 -2.433235116054498715e+00 -6.159714864718075944e+00
2.540094009400940195e+03 -2.433306430478347160e+00 -6.163489612926284167e+00
2.540164016401640311e+03 -2.433377745268508807e+00 -6.167264361134499495e+00
2.540234023402340426e+03 -2.433449060424996535e+00 -6.171039109342721929e+00
2.540304030403040088e+03 -2.433520375947823666e+00 -6.174813857550901730e+00
2.540374037403740203e+03 -2.433591691837001747e+00 -6.178588605759124164e+00
2.540444044404440319e+03 -2.433663008092543212e+00 -6.182363353967332387e+00
2.540514051405140435e+03 -2.433734324714457831e+00 -6.186138102175547715e+00
2.540584058405840551e+03 -2.433805641702759370e+00 -6.189912850383755938e+00
2.540654065406540667e+03 -2.433876959057461598e+00 -6.193687598591978372e+00
2.540724072407240783e+03 -2.433948276778575615e+00 -6.197462346800186594e+00
2.540794079407940899e+03 -2.434019594866114300e+00 -6.201237095008401923e+00
2.540864086408641015e+03 -2.434090913320088756e+00 -6.205011843216610146e+00
2.540934093409340676e+03 -2.434162232140511861e+00 -6.208786591424804158e+00
2.541004100410040792e+03 -2.434233551327394718e+00 -6.212561339633019486e+00
2.541074107410740908e+03 -2.434304870880751093e+00 -6.216336087841234814e+00
2.541144114411441024e+03 -2.434376190800591644e+00 -6.220110836049443037e+00
2.541214121412141139e+03 -2.434447511086929250e+00 -6.223281653805379676e+00
2.541284128412841255e+03 -2.434518831739777678e+00 -6.220672531699335650e+00
2.541354135413541371e+03 -2.434590152759147585e+00 -6.218063409593291624e+00
2.541424142414241487e+03 -2.434661474145051852e+00 -6.215454287487240492e+00
2.541494149414941603e+03 -2.434732795897502022e+00 -6.212845165381196466e+00
2.541564156415641719e+03 -2.434804118016510532e+00 -6.210236043275145335e+00
2.541634163416341835e+03 -2.434875440502088040e+00 -6.207626921169101308e+00
2.541704170417041496e+03 -2.434946763354249200e+00 -6.205017799063064388e+00
2.541774177417741612e+03 -2.435018086573006890e+00 -6.202408676957027467e+00
2.541844184418441728e+03 -2.435089410158371770e+00 -6.199799554850976335e+00
2.541914191419141844e+03 -2.435160734110355385e+00 -6.197190432744932309e+00
2.541984198419841960e+03 -2.435232058428971502e+00 -6.194581310638874072e+00
2.542054205420542075e+03 -2.435303383114230336e+00 -6.191972188532822940e+00
2.542124212421242191e+03 -2.435374708166146984e+00 -6.189363066426778914e+00
2.542194219421942307e+03 -2.435446033584729886e+00 -6.186753944320741994e+00
2.542264226422642423e+03 -2.435517359369994139e+00 -6.184144822214690862e+00
2.542334233423342084e+03 -2.435588685521952623e+00 -6.181535700108653941e+00
2.542404240424042200e+03 -2.435660012040615996e+00 -6.178926578002609915e+00
2.542474247424742316e+03 -2.435731338925996692e+00 -6.176317455896565889e+00
2.542544254425442432e+03 -2.435802666178106257e+00 -6.173708333790514757e+00
2.542614261426142548e+03 -2.435873993796956238e+00 -6.171099211684463626e+00
2.542684268426842664e+03 -2.435945321782563067e+00 -6.168490089578419600e+00
2.542754275427542780e+03 -2.436016650134934292e+00 -6.165880967472375573e+00
2.542824282428242896e+03 -2.436087978854085456e+00 -6.163271845366324442e+00
2.542894289428943011e+03 -2.436159307940026331e+00 -6.160662723260280416e+00
2.542964296429643127e+03 -2.436230637392771126e+00 -6.158053601154229284e+00
2.543034303430343243e+03 -2.436301967212330055e+00 -6.155444479048185258e+00
2.543104310431042904e+03 -2.436373297398716442e+00 -6.152835356942148337e+00
2.543174317431743020e+03 -2.436444627951941833e+00 -6.150226234836097206e+00
2.543244324432443136e+03 -2.436515958872019549e+00 -6.147617112730053179e+00
2.543314331433143252e+03 -2.436587290158962471e+00 -6.145007990624009153e+00
2.543384338433843368e+03 -2.436658621812781256e+00 -6.142398868517958022e+00
2.543454345434543484e+03 -2.436729953833488338e+00 -6.139789746411913995e+00
2.543524352435243600e+03 -2.436801286221097040e+00 -6.137180624305862864e+00
2.543594359435943716e+03 -2.436872618975617133e+00 -6.134571502199811732e+00
2.543664366436643832e+03 -2.436943952097062382e+00 -6.131962380093767706e+00
2.543734373437343493e+03 -2.437015285585445223e+00 -6.129353257987730785e+00
2.543804380438043609e+03 -2.437086619440778978e+00 -6.126744135881686759e+00
2.543874387438743724e+03 -2.437157953663074750e+00 -6.124465326991611391e+00
2.543944394439443840e+03 -2.437229288252344528e+00 -6.123201955829678411e+00
2.544014401440143956e+03 -2.437300623208599859e+00 -6.121938584667752536e+00
2.544084408440844072e+03 -2.437371958531854066e+00 -6.120675213505819556e+00
2.544154415441544188e+03 -2.437443294222120027e+00 -6.119411842343893682e+00
2.544224422442244304e+03 -2.437514630279407069e+00 -6.118148471181974912e+00
2.544294429442944420e+03 -2.437585966703728957e+00 -6.116885100020041932e+00
2.544364436443644536e+03 -2.437657303495100791e+00 -6.115621728858116057e+00
2.544434443444344652e+03 -2.437728640653532342e+00 -6.114358357696183077e+00
2.544504450445044313e+03 -2.437799978179035154e+00 -6.113094986534271413e+00
2.544574457445744429e+03 -2.437871316071621663e+00 -6.111831615372345539e+00
2.544644464446444545e+03 -2.437942654331304748e+00 -6.110568244210412558e+00
2.544714471447144660e+03 -2.438013992958097287e+00 -6.109304873048486684e+00
2.544784478447844776e+03 -2.438085331952009938e+00 -6.108041501886560809e+00
2.544854485448544892e+03 -2.438156671313056467e+00 -6.106778130724620723e+00
2.544924492449245008e+03 -2.438228011041248866e+00 -6.105514759562709060e+00
2.544994499449945124e+03 -2.438299351136598236e+00 -6.104251388400776079e+00
2.545064506450645240e+03 -2.438370691599117901e+00 -6.102988017238850205e+00
2.545134513451344901e+03 -2.438442032428818518e+00 -6.101724646076931435e+00
2.545204520452045017e+03 -2.438513373625712966e+00 -6.100461274914998455e+00
2.545274527452745133e+03 -2.438584715189815011e+00 -6.099197903753072580e+00
2.545344534453445249e+03 -2.438656057121136200e+00 -6.097934532591146706e+00
2.545414541454145365e+03 -2.438727399419688524e+00 -6.096671161429213726e+00
2.545484548454845481e+03 -2.438798742085484861e+00 -6.095407790267287851e+00
2.545554555455545596e+03 -2.438870085118535869e+00 -6.094144419105361976e+00
2.545624562456245712e+03 -2.438941428518853538e+00 -6.092881047943436101e+00
2.545694569456945828e+03 -2.439012772286451192e+00 -6.091617676781503121e+00
2.545764576457645489e+03 -2.439084116421341264e+00 -6.090354305619584352e+00
2.545834583458346060e+03 -2.439155460923537078e+00 -6.089090934457651372e+00
2.545904590459045721e+03 -2.439226805793049291e+00 -6.087827563295732602e+00
2.545974597459745837e+03 -2.439298151029890782e+00 -6.086564192133799622e+00
2.546044604460445953e+03 -2.439369496634073098e+00 -6.085300820971873748e+00
2.546114611461146069e+03 -2.439440842605608228e+00 -6.084037449809947873e+00
2.546184618461846185e+03 -2.439512188944509052e+00 -6.082774078648021998e+00
2.546254625462546301e+03 -2.439583535650787116e+00 -6.081510707486089018e+00
2.546324632463246417e+03 -2.439654882724455298e+00 -6.080247336324163143e+00
2.546394639463946532e+03 -2.439726230165527365e+00 -6.078983965162237268e+00
2.546464646464646648e+03 -2.439797577974013532e+00 -6.077720594000311394e+00
2.546534653465346310e+03 -2.439868926149926676e+00 -6.076457222838385519e+00
2.546604660466046425e+03 -2.439940274693277900e+00 -6.075193851676466750e+00
2.546674667466746541e+03 -2.440011623604079638e+00 -6.073930480514540875e+00
2.546744674467446657e+03 -2.440082972882346546e+00 -6.072667109352607895e+00
2.546814681468146773e+03 -2.440154322528088837e+00 -6.071403738190674915e+00
2.546884688468846889e+03 -2.440225672541318946e+00 -6.070140367028749040e+00
2.546954695469547005e+03 -2.440297022922050196e+00 -6.068876995866823165e+00
2.547024702470247121e+03 -2.440368373670294133e+00 -6.067613624704897290e+00
2.547094709470947237e+03 -2.440439724786061859e+00 -6.066350253542978521e+00
2.547164716471646898e+03 -2.440511076269366253e+00 -6.065086882381052646e+00
2.547234723472347014e+03 -2.440582428120219305e+00 -6.063823511219112561e+00
2.547304730473047130e+03 -2.440653780338633894e+00 -6.062560140057193792e+00
2.547374737473747246e+03 -2.440725132924623786e+00 -6.061296768895267917e+00
2.547444744474447361e+03 -2.440796485878198308e+00 -6.060033397733342042e+00
2.547514751475147477e+03 -2.440867839199373002e+00 -6.058770026571416167e+00
2.547584758475847593e+03 -2.440939192888157194e+00 -6.057506655409476082e+00
2.547654765476547709e+03 -2.441010546944561987e+00 -6.056243284247557312e+00
2.547724772477247825e+03 -2.441081901368602036e+00 -6.054979913085631438e+00
2.547794779477947941e+03 -2.441153256160290663e+00 -6.053716541923698458e+00
2.547864786478648057e+03 -2.441224611319637638e+00 -6.052453170761772583e+00
2.547934793479347718e+03 -2.441295966846657617e+00 -6.051189799599853814e+00
2.548004800480047834e+03 -2.441367322741361257e+00 -6.049926428437927939e+00
2.548074807480747950e+03 -2.441438679003760548e+00 -6.048663057276002064e+00
2.548144814481448066e+03 -2.441510035633867481e+00 -6.047399686114069084e+00
2.548214821482148182e+03 -2.441581392631695824e+00 -6.046136314952143209e+00
2.548284828482848297e+03 -2.441652749997256233e+00 -6.044872943790217334e+00
2.548354835483548413e+03 -2.441724107730561144e+00 -6.043609572628284354e+00
2.548424842484248529e+03 -2.441795465831625211e+00 -6.042346201466358480e+00
2.548494849484948645e+03 -2.441866824300457761e+00 -6.041082830304432605e+00
2.548564856485648306e+03 -2.441938183137073448e+00 -6.039819459142506730e+00
2.548634863486348422e+03 -2.442009542341481154e+00 -6.038556087980595066e+00
2.548704870487048538e+03 -2.442080901913695534e+00 -6.037292716818662086e+00
2.548774877487748654e+03 -2.442152261853729023e+00 -6.036029345656722001e+00
2.548844884488448770e+03 -2.442223622161592278e+00 -6.034765974494803231e+00
2.548914891489148886e+03 -2.442294982837299955e+00 -6.033502603332870251e+00
2.548984898489849002e+03 -2.442366343880863155e+00 -6.032239232170944376e+00
2.549054905490549118e+03 -2.442437705292293426e+00 -6.030975861009025607e+00
2.549124912491249233e+03 -2.442509067071604090e+00 -6.029567980992403875e+00
2.549194919491949349e+03 -2.442580429218804916e+00 -6.027461430781983154e+00
2.549264926492649465e+03 -2.442651791733911004e+00 -6.025354880571569538e+00
2.549334933493349126e+03 -2.442723154616931236e+00 -6.023248330361163028e+00
2.549404940494049242e+03 -2.442794517867882931e+00 -6.021141780150742306e+00
2.549474947494749358e+03 -2.442865881486775415e+00 -6.019035229940328691e+00
2.549544954495449474e+03 -2.442937245473621122e+00 -6.016928679729915075e+00
2.549614961496149590e+03 -2.443008609828432487e+00 -6.014822129519501459e+00
2.549684968496849706e+03 -2.443079974551220612e+00 -6.012715579309080738e+00
2.549754975497549822e+03 -2.443151339641997932e+00 -6.010609029098660017e+00
2.549824982498249938e+03 -2.443222705100778658e+00 -6.008502478888246401e+00
2.549894989498950054e+03 -2.443294070927573003e+00 -6.006395928677832785e+00
2.549964996499649715e+03 -2.443365437122395178e+00 -6.004289378467426275e+00
2.550035003500349831e+03 -2.443436803685256287e+00 -6.002182828257012659e+00
2.550105010501049946e+03 -2.443508170616169206e+00 -6.000076278046591938e+00
2.550175017501750062e+03 -2.443579537915143707e+00 -5.997969727836178322e+00
2.550245024502450178e+03 -2.443650905582194888e+00 -5.995863177625757601e+00
2.550315031503150294e+03 -2.443722273617332963e+00 -5.993756627415343985e+00
2.550385038503850410e+03 -2.443793642020571255e+00 -5.991650077204930369e+00
2.550455045504550526e+03 -2.443865010791923531e+00 -5.989543526994509648e+00
2.550525052505250642e+03 -2.443936379931400005e+00 -5.987436976784088927e+00
2.550595059505950758e+03 -2.444007749439013999e+00 -5.985330426573675311e+00
2.550665066506650874e+03 -2.444079119314776616e+00 -5.983223876363254590e+00
2.550735073507350535e+03 -2.444150489558698069e+00 -5.981117326152855185e+00
2.550805080508050651e+03 -2.444221860170796123e+00 -5.979010775942434464e+00
2.550875087508750767e+03 -2.444293231151079215e+00 -5.976904225732020848e+00
2.550945094509450882e+03 -2.444364602499561112e+00 -5.974797675521600127e+00
2.551015101510150998e+03 -2.444435974216253804e+00 -5.972691125311193616e+00
2.551085108510851114e+03 -2.444507346301168393e+00 -5.970584575100772895e+00
2.551155115511551230e+03 -2.444578718754318647e+00 -5.968478024890352174e+00
2.551225122512251346e+03 -2.444650091575714779e+00 -5.966371474679938558e+00
2.551295129512951462e+03 -2.444721464765371888e+00 -5.964264924469517837e+00
2.551365136513651123e+03 -2.444792838323297524e+00 -5.962158374259111326e+00
2.551435143514351239e+03 -2.444864212249509450e+00 -5.960051824048697711e+00
2.551505150515051355e+03 -2.444935586544017880e+00 -5.957945273838276989e+00
2.551575157515751471e+03 -2.445006961206834806e+00 -5.955838723627863374e+00
2.551645164516451587e+03 -2.445078336237972660e+00 -5.953732173417442652e+00
2.551715171517151703e+03 -2.445149711637441658e+00 -5.951625623207029037e+00
2.551785178517851818e+03 -2.445221087405256011e+00 -5.948667123865149620e+00
2.551855185518551934e+03 -2.445292463541429040e+00 -5.943115890114782474e+00
2.551925192519252050e+03 -2.445363840045970960e+00 -5.937564656364415328e+00
2.551995199519952166e+03 -2.445435216918895094e+00 -5.932013422614055287e+00
2.552065206520652282e+03 -2.445506594160214764e+00 -5.926462188863688141e+00
2.552135213521351943e+03 -2.445577971769939740e+00 -5.920910955113356522e+00
2.552205220522052059e+03 -2.445649349748082901e+00 -5.915359721362996481e+00
2.552275227522752175e+03 -2.445720728094658014e+00 -5.909808487612636441e+00
2.552345234523452291e+03 -2.445792106809674848e+00 -5.904257253862262189e+00
2.552415241524152407e+03 -2.445863485893147171e+00 -5.898706020111902149e+00
2.552485248524852523e+03 -2.445934865345088749e+00 -5.893154786361542108e+00
2.552555255525552639e+03 -2.446006245165510240e+00 -5.887603552611174962e+00
2.552625262526252754e+03 -2.446077625354423635e+00 -5.882052318860807816e+00
2.552695269526952870e+03 -2.446149005911841812e+00 -5.876501085110440670e+00
2.552765276527652532e+03 -2.446220386837773653e+00 -5.870949851360109051e+00
2.552835283528352647e+03 -2.446291768132238253e+00 -5.865398617609749010e+00
2.552905290529052763e+03 -2.446363149795241387e+00 -5.859847383859381864e+00
2.552975297529752879e+03 -2.446434531826800374e+00 -5.854296150109014718e+00
2.553045304530452995e+03 -2.446505914226924983e+00 -5.848744916358654677e+00
2.553115311531153111e+03 -2.446577296995627204e+00 -5.843193682608287531e+00
2.553185318531853227e+03 -2.446648680132919917e+00 -5.837642448857920385e+00
2.553255325532553343e+03 -2.446720063638813780e+00 -5.832091215107560345e+00
2.553325332533253459e+03 -2.446791447513323448e+00 -5.826539981357193199e+00
2.553395339533953120e+03 -2.446862831756457801e+00 -5.820988747606861580e+00
2.553465346534653690e+03 -2.446934216368234605e+00 -5.815437513856458907e+00
2.553535353535353352e+03 -2.447005601348662296e+00 -5.809886280106134393e+00
2.553605360536053468e+03 -2.447076986697753753e+00 -5.804335046355767247e+00
2.553675367536753583e+03 -2.447148372415521411e+00 -5.798783812605407206e+00
2.553745374537453699e+03 -2.447219758501976372e+00 -5.793232578855040060e+00
2.553815381538153815e+03 -2.447291144957131515e+00 -5.787681345104672914e+00
2.553885388538853931e+03 -2.447362531781001049e+00 -5.782130111354305768e+00
2.553955395539554047e+03 -2.447433918973594746e+00 -5.776578877603945728e+00
2.554025402540254163e+03 -2.447505306534925928e+00 -5.771027643853585687e+00
2.554095409540954279e+03 -2.447576694465007918e+00 -5.765476410103218541e+00
2.554165416541653940e+03 -2.447648082763851374e+00 -5.759925176352886922e+00
2.554235423542354056e+03 -2.447719471431467841e+00 -5.754373942602519776e+00
2.554305430543054172e+03 -2.447790860467871088e+00 -5.748822708852159735e+00
2.554375437543754288e+03 -2.447862249873072216e+00 -5.743271475101785484e+00
2.554445444544454404e+03 -2.447933639647084547e+00 -5.737720241351425443e+00
2.554515451545154519e+03 -2.448005029789921405e+00 -5.732169007601058297e+00
2.554585458545854635e+03 -2.448076420301593448e+00 -5.726617773850698256e+00
2.554655465546554751e+03 -2.448147811182112665e+00 -5.721066540100331110e+00
2.554725472547254867e+03 -2.448219202431492825e+00 -5.715515306349963964e+00
2.554795479547954528e+03 -2.448290594049742364e+00 -5.709964072599639451e+00
2.554865486548654644e+03 -2.448361986036878601e+00 -5.704412838849272305e+00
2.554935493549354760e+03 -2.448433378392909976e+00 -5.698861605098912264e+00
2.555005500550054876e+03 -2.448504771117852474e+00 -5.693310371348545118e+00
2.555075507550754992e+03 -2.448576164211715422e+00 -5.687759137598177972e+00
2.555145514551455108e+03 -2.448647557674512143e+00 -5.682207903847810826e+00
2.555215521552155224e+03 -2.448718951506255070e+00 -5.676656670097450785e+00
2.555285528552855340e+03 -2.448790345706954419e+00 -5.671105436347083639e+00
2.555355535553555455e+03 -2.448861740276625287e+00 -5.665554202596716493e+00
2.555425542554255571e+03 -2.448933135215277446e+00 -5.660002968846349347e+00
2.555495549554955687e+03 -2.449004530522924661e+00 -5.654451735095989307e+00
2.555565556555655348e+03 -2.449075926199580255e+00 -5.648900501345657688e+00
2.555635563556355464e+03 -2.449147322245254443e+00 -5.643349267595297647e+00
2.555705570557055580e+03 -2.449218718659960992e+00 -5.637798033844930501e+00
2.555775577557755696e+03 -2.449290115443710558e+00 -5.632246800094570460e+00
2.555845584558455812e+03 -2.449361512596515134e+00 -5.626695566344203314e+00
2.555915591559155928e+03 -2.449432910118389373e+00 -5.621144332593836168e+00
2.555985598559856044e+03 -2.449504308009343934e+00 -5.615593098843469022e+00
2.556055605560556160e+03 -2.449575706269392583e+00 -5.610041865093108981e+00
2.556125612561256276e+03 -2.449647104898545980e+00 -5.604490631342734730e+00
2.556195619561955937e+03 -2.449718503896817445e+00 -5.598939397592417322e+00
2.556265626562656053e+03 -2.449789903264216751e+00 -5.593388163842050176e+00
2.556335633563356168e+03 -2.449861303000759438e+00 -5.587836930091683030e+00
2.556405640564056284e+03 -2.449932703106454390e+00 -5.582285696341322989e+00
2.556475647564756400e+03 -2.450004103581317594e+00 -5.576734462590955843e+00
2.556545654565456516e+03 -2.450075504425359707e+00 -5.571183228840595802e+00
2.556615661566156632e+03 -2.450146905638592276e+00 -5.565631995090221551e+00
2.556685668566856748e+03 -2.450218307221028624e+00 -5.560080761339861510e+00
2.556755675567556864e+03 -2.450289709172680741e+00 -5.554529527589494364e+00
2.556825682568256980e+03 -2.450361111493560173e+00 -5.548978293839127218e+00
2.556895689568957096e+03 -2.450432514183678467e+00 -5.543427060088760072e+00
2.556965696569656757e+03 -2.450503917243050278e+00 -5.537875826338435559e+00
2.557035703570356873e+03 -2.450575320671686708e+00 -5.531670017671721951e+00
2.557105710571056989e+03 -2.450646724469601079e+00 -5.523923022578543396e+00
2.557175717571757104e+03 -2.450718128636804494e+00 -5.516176027485357736e+00
2.557245724572457220e+03 -2.450789533173309387e+00 -5.508429032392172076e+00
2.557315731573157336e+03 -2.450860938079126417e+00 -5.500682037298986415e+00
2.557385738573857452e+03 -2.450932343354270682e+00 -5.492935042205800755e+00
2.557455745574557568e+03 -2.451003748998751508e+00 -5.485188047112615095e+00
2.557525752575257684e+03 -2.451075155012583551e+00 -5.477441052019436540e+00
2.557595759575957345e+03 -2.451146561395779688e+00 -5.469694056926300618e+00
2.557665766576657461e+03 -2.451217968148350579e+00 -5.461947061833107853e+00
2.557735773577357577e+03 -2.451289375270308213e+00 -5.454200066739929298e+00
2.557805780578057693e+03 -2.451360782761665469e+00 -5.446453071646743638e+00
2.557875787578757809e+03 -2.451432190622433005e+00 -5.438706076553557978e+00
2.557945794579457925e+03 -2.451503598852627697e+00 -5.430959081460372317e+00
2.558015801580158040e+03 -2.451575007452255761e+00 -5.423212086367193763e+00
2.558085808580858156e+03 -2.451646416421334518e+00 -5.415465091274000997e+00
2.558155815581558272e+03 -2.451717825759874625e+00 -5.407718096180822442e+00
2.558225822582258388e+03 -2.451789235467888073e+00 -5.399971101087629677e+00
2.558295829582958504e+03 -2.451860645545386408e+00 -5.392224105994451122e+00
2.558365836583658165e+03 -2.451932055992380732e+00 -5.384477110901315200e+00
2.558435843584358281e+03 -2.452003466808885701e+00 -5.376730115808122434e+00
2.558505850585058397e+03 -2.452074877994912860e+00 -5.368983120714943880e+00
2.558575857585758513e+03 -2.452146289550476421e+00 -5.361236125621758219e+00
2.558645864586458629e+03 -2.452217701475585709e+00 -5.353489130528572559e+00
2.558715871587158745e+03 -2.452289113770254492e+00 -5.345742135435394005e+00
2.558785878587858861e+03 -2.452360526434495203e+00 -5.337995140342201239e+00
2.558855885588558976e+03 -2.452431939468318056e+00 -5.330248145249022684e+00
2.558925892589259092e+03 -2.452503352871736819e+00 -5.322501150155837024e+00
2.558995899589958753e+03 -2.452574766644763482e+00 -5.314754155062701102e+00
2.559065906590658869e+03 -2.452646180787411812e+00 -5.307007159969515442e+00
2.559135913591358985e+03 -2.452717595299692910e+00 -5.299260164876329782e+00
2.559205920592059101e+03 -2.452789010181619211e+00 -5.291513169783151227e+00
2.559275927592759217e+03 -2.452860425433202263e+00 -5.283766174689958461e+00
2.559345934593459333e+03 -2.452931841054454942e+00 -5.276019179596779907e+00
2.559415941594159449e+03 -2.453003257045389685e+00 -5.268272184503587141e+00
2.559485948594859565e+03 -2.453074673406016259e+00 -5.260525189410408586e+00
2.559555955595559681e+03 -2.453146090136350654e+00 -5.252778194317222926e+00
2.559625962596259797e+03 -2.453217507236404860e+00 -5.245031199224037266e+00
2.559695969596959912e+03 -2.453288924706189977e+00 -5.237127944853995132e+00
2.559765976597659574e+03 -2.453360342545717554e+00 -5.225865146163826580e+00
2.559835983598359689e+03 -2.453431760755000024e+00 -5.214602347473586974e+00
2.559905990599059805e+03 -2.453503179334049822e+00 -5.203339548783340263e+00
2.559975997599759921e+03 -2.453574598282880714e+00 -5.192076750093093551e+00
2.560046004600460037e+03 -2.453646017601502916e+00 -5.180813951402853945e+00
2.560116011601160153e+03 -2.453717437289931080e+00 -5.169551152712614339e+00
2.560186018601860269e+03 -2.453788857348176311e+00 -5.158288354022367628e+00
2.560256025602560385e+03 -2.453860277776249710e+00 -5.147025555332128022e+00
2.560326032603260501e+03 -2.453931698574165488e+00 -5.135762756641881310e+00
2.560396039603960162e+03 -2.454003119741933414e+00 -5.124499957951712759e+00
2.560466046604660278e+03 -2.454074541279566368e+00 -5.113237159261466047e+00
2.560536053605360394e+03 -2.454145963187079005e+00 -5.101974360571233547e+00
2.560606060606060510e+03 -2.454217385464482426e+00 -5.090711561880979730e+00
2.560676067606760625e+03 -2.454288808111789066e+00 -5.079448763190733018e+00
2.560746074607460741e+03 -2.454360231129010472e+00 -5.068185964500493412e+00
2.560816081608160857e+03 -2.454431654516159078e+00 -5.056923165810253806e+00
2.560886088608860973e+03 -2.454503078273246874e+00 -5.045660367120007095e+00
2.560956095609561089e+03 -2.454574502400284963e+00 -5.034397568429760383e+00
2.561026102610260750e+03 -2.454645926897288444e+00 -5.023134769739591832e+00
2.561096109610961321e+03 -2.454717351764269306e+00 -5.011871971049281171e+00
2.561166116611660982e+03 -2.454788777001238653e+00 -5.000609172359105514e+00
2.561236123612361098e+03 -2.454860202608209807e+00 -4.989346373668858803e+00
2.561306130613061214e+03 -2.454931628585193426e+00 -4.978083574978619197e+00
2.561376137613761330e+03 -2.455003054932201501e+00 -4.966820776288372485e+00
2.561446144614461446e+03 -2.455074481649248685e+00 -4.955557977598132879e+00
2.561516151615161561e+03 -2.455145908736344751e+00 -4.944295178907886168e+00
2.561586158615861677e+03 -2.455217336193502575e+00 -4.933032380217639457e+00
2.561656165616561793e+03 -2.455288764020737258e+00 -4.921769581527399851e+00
2.561726172617261909e+03 -2.455360192218058568e+00 -4.910506782837153139e+00
2.561796179617961570e+03 -2.455431620785478941e+00 -4.899243984146984587e+00
2.561866186618661686e+03 -2.455503049723009479e+00 -4.887981185456744981e+00
2.561936193619361802e+03 -2.455574479030664392e+00 -4.876718386766498270e+00
2.562006200620061918e+03 -2.455645908708455671e+00 -4.865455588076258664e+00
2.562076207620762034e+03 -2.455717338756394419e+00 -4.854192789386019058e+00
2.562146214621462150e+03 -2.455788769174495734e+00 -4.842929990695772346e+00
2.562216221622162266e+03 -2.455860199962769386e+00 -4.831667192005532740e+00
2.562286228622862382e+03 -2.455931631121228254e+00 -4.820404393315286029e+00
2.562356235623562497e+03 -2.456003062649884328e+00 -4.809141594625046423e+00
2.562426242624262159e+03 -2.456074494548749154e+00 -4.797878795934877871e+00
2.562496249624962275e+03 -2.456145926817835612e+00 -4.786615997244624054e+00
2.562566256625662390e+03 -2.456217359457156579e+00 -4.775353198554391554e+00
2.562636263626362506e+03 -2.456288792466725823e+00 -4.764090399864137737e+00
2.562706270627062622e+03 -2.456360225846553558e+00 -4.752827601173898131e+00
2.562776277627762738e+03 -2.456431659596652661e+00 -4.741564802483651420e+00
2.562846284628462854e+03 -2.456503093717034680e+00 -4.730302003793411814e+00
2.562916291629162970e+03 -2.456574528207711605e+00 -4.719039205103165102e+00
2.562986298629863086e+03 -2.456645963068696314e+00 -4.707776406412925496e+00
2.563056305630563202e+03 -2.456717398300002575e+00 -4.696513607722678785e+00
2.563126312631263318e+03 -2.456788833901640157e+00 -4.685250809032439179e+00
2.563196319631962979e+03 -2.456860269873624159e+00 -4.673988010342270627e+00
2.563266326632663095e+03 -2.456931706215964795e+00 -4.662725211652016810e+00
2.563336333633363211e+03 -2.457003142928675388e+00 -4.651462412961784310e+00
2.563406340634063326e+03 -2.457074580011766596e+00 -4.640199614271530493e+00
2.563476347634763442e+03 -2.457146017465252630e+00 -4.628936815581297992e+00
2.563546354635463558e+03 -2.457217455289142816e+00 -4.617674016891044175e+00
2.563616361636163674e+03 -2.457288893483452696e+00 -4.606411218200804569e+00
2.563686368636863790e+03 -2.457360332048194707e+00 -4.595148419510564963e+00
2.563756375637563906e+03 -2.457431770983379060e+00 -4.583885620820318252e+00
2.563826382638263567e+03 -2.457503210289019968e+00 -4.572622822130142595e+00
2.563896389638963683e+03 -2.457574649965126756e+00 -4.561360023439902989e+00
2.563966396639663799e+03 -2.457646090011713191e+00 -4.550097224749663383e+00
2.564036403640363915e+03 -2.457717530428793040e+00 -4.538834426059423777e+00
2.564106410641064031e+03 -2.457788971216376961e+00 -4.527571627369177065e+00
2.564176417641764147e+03 -2.457860412374477832e+00 -4.516308828678937459e+00
2.564246424642464262e+03 -2.457931853903108532e+00 -4.505046029988690748e+00
2.564316431643164378e+03 -2.458003295802281052e+00 -4.493783231298451142e+00
2.564386438643864494e+03 -2.458074738072007381e+00 -4.482520432608204430e+00
2.564456445644564610e+03 -2.458146180712297291e+00 -4.471257633917957719e+00
2.564526452645264726e+03 -2.458217623723167211e+00 -4.459994835227718113e+00
2.564596459645964387e+03 -2.458289067104625580e+00 -4.448732036537549561e+00
2.564666466646664503e+03 -2.458360510856689274e+00 -4.437469237847309955e+00
2.564736473647364619e+03 -2.458431954979367617e+00 -4.426206439157056138e+00
2.564806480648064735e+03 -2.458503399472673490e+00 -4.414943640466816532e+00
2.564876487648764851e+03 -2.458574844336618881e+00 -4.403680841776569821e+00
2.564946494649464967e+03 -2.458646289571215782e+00 -4.400238619288884934e+00
2.565016501650165083e+03 -2.458717735176476626e+00 -4.403075235562234013e+00
2.565086508650865198e+03 -2.458789181152415182e+00 -4.405911851835583093e+00
2.565156515651565314e+03 -2.458860627499041662e+00 -4.408748468108939278e+00
2.565226522652264975e+03 -2.458932074216370278e+00 -4.411585084382274147e+00
2.565296529652965091e+03 -2.459003521304412576e+00 -4.414421700655623226e+00
2.565366536653665207e+03 -2.459074968763180102e+00 -4.417258316928979411e+00
2.565436543654365323e+03 -2.459146416592684847e+00 -4.420094933202328491e+00
2.565506550655065439e+03 -2.459217864792940578e+00 -4.422931549475684676e+00
2.565576557655765555e+03 -2.459289313363957952e+00 -4.425768165749033756e+00
2.565646564656465671e+03 -2.459360762305751180e+00 -4.428604782022382835e+00
2.565716571657165787e+03 -2.459432211618331809e+00 -4.431441398295739020e+00
2.565786578657865903e+03 -2.459503661301712274e+00 -4.434278014569088100e+00
2.565856585658566019e+03 -2.459575111355903676e+00 -4.437114630842451390e+00
2.565926592659266134e+03 -2.459646561780920671e+00 -4.439951247115800470e+00
2.565996599659965796e+03 -2.459718012576769919e+00 -4.442787863389128233e+00
2.566066606660665911e+03 -2.459789463743471405e+00 -4.445624479662484418e+00
2.566136613661366027e+03 -2.459860915281032234e+00 -4.448461095935833498e+00
2.566206620662066143e+03 -2.459932367189467062e+00 -4.451297712209182578e+00
2.566276627662766259e+03 -2.460003819468788322e+00 -4.454134328482538763e+00
2.566346634663466375e+03 -2.460075272119006673e+00 -4.456970944755894948e+00
2.566416641664166491e+03 -2.460146725140135882e+00 -4.459807561029244027e+00
2.566486648664866607e+03 -2.460218178532185718e+00 -4.462644177302600212e+00
2.566556655665566723e+03 -2.460289632295171280e+00 -4.465480793575956397e+00
2.566626662666266384e+03 -2.460361086429101896e+00 -4.468317409849291266e+00
2.566696669666966500e+03 -2.460432540933993550e+00 -4.471154026122640346e+00
2.566766676667666616e+03 -2.460503995809857347e+00 -4.473990642395982320e+00
2.566836683668366732e+03 -2.460575451056704832e+00 -4.476827258669345611e+00
2.566906690669066847e+03 -2.460646906674547996e+00 -4.479663874942687585e+00
2.566976697669766963e+03 -2.460718362663399272e+00 -4.482500491216050875e+00
2.567046704670467079e+03 -2.460789819023270208e+00 -4.485337107489399955e+00
2.567116711671167195e+03 -2.460861275754176791e+00 -4.488173723762749034e+00
2.567186718671867311e+03 -2.460932732856126570e+00 -4.491010340036105219e+00
2.567256725672567427e+03 -2.461004190329135977e+00 -4.493846956309461405e+00
2.567326732673267543e+03 -2.461075648173213892e+00 -4.496683572582810484e+00
2.567396739673967204e+03 -2.461147106388375416e+00 -4.499520188856145353e+00
2.567466746674667320e+03 -2.461218564974629430e+00 -4.502356805129494433e+00
2.567536753675367436e+03 -2.461290023931991477e+00 -4.505193421402850618e+00
2.567606760676067552e+03 -2.461361483260471772e+00 -4.508030037676199697e+00
2.567676767676767668e+03 -2.461432942960083636e+00 -4.516808624096164237e+00
2.567746774677467783e+03 -2.461504403030839505e+00 -4.529049758284145355e+00
2.567816781678167899e+03 -2.461575863472752701e+00 -4.541290892472126473e+00
2.567886788678868015e+03 -2.461647324285833438e+00 -4.553532026660107590e+00
2.567956795679568131e+03 -2.461718785470094595e+00 -4.565773160848081602e+00
2.568026802680267792e+03 -2.461790247025546385e+00 -4.578014295035991665e+00
2.568096809680967908e+03 -2.461861708952205241e+00 -4.590255429223965677e+00
2.568166816681668024e+03 -2.461933171250080932e+00 -4.602496563411953900e+00
2.568236823682368140e+03 -2.462004633919187668e+00 -4.614737697599927913e+00
2.568306830683068256e+03 -2.462076096959536553e+00 -4.626978831787916135e+00
2.568376837683768372e+03 -2.462147560371139576e+00 -4.639219965975897253e+00
2.568446844684468488e+03 -2.462219024154009617e+00 -4.651461100163878370e+00
2.568516851685168604e+03 -2.462290488308156444e+00 -4.663702234351859488e+00
2.568586858685868719e+03 -2.462361952833596934e+00 -4.675943368539847711e+00
2.568656865686568381e+03 -2.462433417730337304e+00 -4.688184502727736458e+00
2.568726872687268951e+03 -2.462504882998397537e+00 -4.700425636915802841e+00
2.568796879687968612e+03 -2.462576348637784740e+00 -4.712666771103705798e+00
2.568866886688668728e+03 -2.462647814648513123e+00 -4.724907905291686916e+00
2.568936893689368844e+03 -2.462719281030593788e+00 -4.737149039479668033e+00
2.569006900690068960e+03 -2.462790747784037837e+00 -4.749390173667656256e+00
2.569076907690769076e+03 -2.462862214908860370e+00 -4.761631307855637374e+00
2.569146914691469192e+03 -2.462933682405072933e+00 -4.773872442043618491e+00
2.569216921692169308e+03 -2.463005150272686627e+00 -4.786113576231599609e+00
2.569286928692869424e+03 -2.463076618511715665e+00 -4.798354710419573621e+00
2.569356935693569540e+03 -2.463148087122171592e+00 -4.810595844607561844e+00
2.569426942694269201e+03 -2.463219556104065511e+00 -4.822836978795457696e+00
2.569496949694969317e+03 -2.463291025457410743e+00 -4.835078112983438814e+00
2.569566956695669433e+03 -2.463362495182220169e+00 -4.847319247171427037e+00
2.569636963696369548e+03 -2.463433965278503113e+00 -4.859560381359401049e+00
2.569706970697069664e+03 -2.463505435746275118e+00 -4.871801515547389272e+00
2.569776977697769780e+03 -2.463576906585548620e+00 -4.884042649735370389e+00
2.569846984698469896e+03 -2.463648377796334277e+00 -4.896283783923351507e+00
2.569916991699170012e+03 -2.463719849378645410e+00 -4.908524918111339730e+00
2.569986998699870128e+03 -2.463791321332494011e+00 -4.920766052299313742e+00
2.570057005700569789e+03 -2.463862793657888517e+00 -4.933007186487216700e+00
2.570127012701269905e+03 -2.463934266354848468e+00 -4.945248320675197817e+00
2.570197019701970021e+03 -2.464005739423380970e+00 -4.957489454863178935e+00
2.570267026702670137e+03 -2.464077212863501565e+00 -4.969730589051167158e+00
2.570337033703370253e+03 -2.464148686675220468e+00 -4.981971723239141170e+00
2.570407040704070369e+03 -2.464220160858550557e+00 -4.994212857427129393e+00
2.570477047704770484e+03 -2.464291635413504267e+00 -5.006453991615110510e+00
2.570547054705470600e+03 -2.464363110340092700e+00 -5.018695125803084522e+00
2.570617061706170716e+03 -2.464434585638330066e+00 -5.030936259991065640e+00
2.570687068706870832e+03 -2.464506061308226137e+00 -5.043177394179053863e+00
2.570757075707570948e+03 -2.464577537349795122e+00 -5.055418528367027875e+00
2.570827082708270609e+03 -2.464649013763050345e+00 -5.067659662554930833e+00
2.570897089708970725e+03 -2.464720490548002907e+00 -5.079900796742919056e+00
2.570967096709670841e+03 -2.464791967704665243e+00 -5.092141930930893068e+00
2.571037103710370957e+03 -2.464863445233048012e+00 -5.104383065118881291e+00
2.571107110711071073e+03 -2.464934923133164091e+00 -5.116624199306862408e+00
2.571177117711771189e+03 -2.465006401405028136e+00 -5.128865333494843526e+00
2.571247124712471305e+03 -2.465077880048650805e+00 -5.141106467682831749e+00
2.571317131713171420e+03 -2.465149359064044532e+00 -5.153347601870805761e+00
2.571387138713871536e+03 -2.465220838451222196e+00 -5.165588736058786878e+00
2.571457145714571197e+03 -2.465292318210195344e+00 -5.177829870246682731e+00
2.571527152715271313e+03 -2.465363798340975521e+00 -5.190071004434670954e+00
2.571597159715971429e+03 -2.465435278843576938e+00 -5.202312138622659177e+00
2.571667166716671545e+03 -2.465506759718009366e+00 -5.214553272810633189e+00
2.571737173717371661e+03 -2.465578240964287016e+00 -5.226794406998621412e+00
2.571807180718071777e+03 -2.465649722582423653e+00 -5.239035541186602529e+00
2.571877187718771893e+03 -2.465721204572428604e+00 -5.251276675374576541e+00
2.571947194719472009e+03 -2.465792686934316524e+00 -5.263517809562557659e+00
2.572017201720172125e+03 -2.465864169668098071e+00 -5.275758943750538776e+00
2.572087208720872241e+03 -2.465935652773785236e+00 -5.288000077938519894e+00
2.572157215721572356e+03 -2.466007136251390008e+00 -5.300241212126508117e+00
2.572227222722272018e+03 -2.466078620100926599e+00 -5.312482346314403969e+00
2.572297229722972133e+03 -2.466150104322408332e+00 -5.324723480502392192e+00
2.572367236723672249e+03 -2.466221588915844531e+00 -5.336964614690366204e+00
2.572437243724372365e+03 -2.466293073881249409e+00 -5.349205748878354427e+00
2.572507250725072481e+03 -2.466364559218634955e+00 -5.361446883066335545e+00
2.572577257725772597e+03 -2.466436044928011384e+00 -5.373688017254316662e+00
2.572647264726472713e+03 -2.466507531009394238e+00 -5.385929151442297780e+00
2.572717271727172829e+03 -2.466579017462791956e+00 -5.398170285630278897e+00
2.572787278727872945e+03 -2.466650504288220080e+00 -5.410411419818260015e+00
2.572857285728572606e+03 -2.466721991485691490e+00 -5.422652554006162973e+00
2.572927292729272722e+03 -2.466793479055217286e+00 -5.424631604642485172e+00
2.572997299729972838e+03 -2.466864966996809017e+00 -5.426317813807763457e+00
2.573067306730672954e+03 -2.466936455310478227e+00 -5.428004022973034637e+00
2.573137313731373069e+03 -2.467007943996238684e+00 -5.429690232138305817e+00
2.573207320732073185e+03 -2.467079433054104154e+00 -5.431376441303584102e+00
2.573277327732773301e+03 -2.467150922484083519e+00 -5.433062650468862387e+00
2.573347334733473417e+03 -2.467222412286191879e+00 -5.434748859634133566e+00
2.573417341734173533e+03 -2.467293902460440780e+00 -5.436435068799411852e+00
2.573487348734873649e+03 -2.467365393006843099e+00 -5.438121277964683031e+00
2.573557355735573765e+03 -2.467436883925409496e+00 -5.439807487129954211e+00
2.573627362736273426e+03 -2.467508375216152405e+00 -5.441493696295218285e+00
2.573697369736973542e+03 -2.467579866879084260e+00 -5.443179905460489465e+00
2.573767376737673658e+03 -2.467651358914218385e+00 -5.444866114625767750e+00
2.573837383738373774e+03 -2.467722851321568989e+00 -5.446552323791046035e+00
2.573907390739073890e+03 -2.467794344101144510e+00 -5.448238532956317215e+00
2.573977397739774005e+03 -2.467865837252959160e+00 -5.449924742121588395e+00
2.574047404740474121e+03 -2.467937330777025373e+00 -5.451610951286866680e+00
2.574117411741174237e+03 -2.468008824673354251e+00 -5.453297160452137859e+00
2.574187418741874353e+03 -2.468080318941957341e+00 -5.454983369617416145e+00
2.574257425742574014e+03 -2.468151813582850185e+00 -5.456669578782680219e+00
2.574327432743274130e+03 -2.468223308596043886e+00 -5.458355787947951399e+00
2.574397439743974246e+03 -2.468294803981550878e+00 -5.460041997113222578e+00
2.574467446744674362e+03 -2.468366299739382708e+00 -5.461728206278493758e+00
2.574537453745374478e+03 -2.468437795869550921e+00 -5.463414415443772043e+00
2.574607460746074594e+03 -2.468509292372069286e+00 -5.465100624609043223e+00
2.574677467746774710e+03 -2.468580789246949792e+00 -5.466786833774321508e+00
2.574747474747474826e+03 -2.468652286494202208e+00 -5.468473042939599793e+00
2.574817481748174941e+03 -2.468723784113842967e+00 -5.470159252104870973e+00
2.574887488748875057e+03 -2.468795282105883171e+00 -5.471845461270149258e+00
2.574957495749575173e+03 -2.468866780470335254e+00 -5.473531670435413332e+00
2.575027502750274834e+03 -2.468938279207210318e+00 -5.475217879600677406e+00
2.575097509750974950e+03 -2.469009778316519910e+00 -5.476904088765955692e+00
2.575167516751675066e+03 -2.469081277798278240e+00 -5.478590297931226871e+00
2.575237523752375182e+03 -2.469152777652498187e+00 -5.480276507096505156e+00
2.575307530753075298e+03 -2.469224277879188634e+00 -5.481962716261776336e+00
2.575377537753775414e+03 -2.469295778478366454e+00 -5.483648925427054621e+00
2.575447544754475530e+03 -2.469367279450041419e+00 -5.485335134592325801e+00
2.575517551755175646e+03 -2.469438780794226851e+00 -5.487021343757604086e+00
2.575587558755875762e+03 -2.469510282510933852e+00 -5.484253667314348490e+00
2.575657565756575423e+03 -2.469581784600173968e+00 -5.480218906380791566e+00
2.575727572757275539e+03 -2.469653287061960523e+00 -5.476184145447199114e+00
2.575797579757975655e+03 -2.469724789896306838e+00 -5.472149384513620873e+00
2.575867586758675770e+03 -2.469796293103225349e+00 -5.468114623580035527e+00
2.575937593759375886e+03 -2.469867796682728045e+00 -5.464079862646450181e+00
2.576007600760076002e+03 -2.469939300634826029e+00 -5.460045101712864835e+00
2.576077607760776118e+03 -2.470010804959532624e+00 -5.456010340779279488e+00
2.576147614761476234e+03 -2.470082309656858488e+00 -5.451975579845701247e+00
2.576217621762176350e+03 -2.470153814726817387e+00 -5.447940818912101690e+00
2.576287628762876011e+03 -2.470225320169422201e+00 -5.443906057978551871e+00
2.576357635763576582e+03 -2.470296825984684919e+00 -5.439871297044938103e+00
2.576427642764276243e+03 -2.470368332172617976e+00 -5.435836536111381179e+00
2.576497649764976359e+03 -2.470439838733233362e+00 -5.431801775177795832e+00
2.576567656765676475e+03 -2.470511345666543068e+00 -5.427767014244217592e+00
2.576637663766376591e+03 -2.470582852972559085e+00 -5.423732253310632245e+00
2.576707670767076706e+03 -2.470654360651295178e+00 -5.419697492377046899e+00
2.576777677767776822e+03 -2.470725868702761119e+00 -5.415662731443461553e+00
2.576847684768476938e+03 -2.470797377126971117e+00 -5.411627970509883312e+00
2.576917691769177054e+03 -2.470868885923938052e+00 -5.407593209576290860e+00
2.576987698769877170e+03 -2.470940395093673914e+00 -5.403558448642712619e+00
2.577057705770576831e+03 -2.471011904636191137e+00 -5.399523687709148589e+00
2.577127712771276947e+03 -2.471083414551499491e+00 -5.395488926775563243e+00
2.577197719771977063e+03 -2.471154924839613631e+00 -5.391454165841985002e+00
2.577267726772677179e+03 -2.471226435500547325e+00 -5.387419404908399656e+00
2.577337733773377295e+03 -2.471297946534309009e+00 -5.383384643974814310e+00
2.577407740774077411e+03 -2.471369457940914227e+00 -5.379349883041228964e+00
2.577477747774777527e+03 -2.471440969720374969e+00 -5.375315122107643617e+00
2.577547754775477642e+03 -2.471512481872702338e+00 -5.371280361174065376e+00
2.577617761776177758e+03 -2.471583994397909656e+00 -5.367245600240472925e+00
2.577687768776877419e+03 -2.471655507296007137e+00 -5.363210839306916000e+00
2.577757775777577535e+03 -2.471727020567007660e+00 -5.359176078373330654e+00
2.577827782778277651e+03 -2.471798534210925435e+00 -5.355141317439745308e+00
2.577897789778977767e+03 -2.471870048227773786e+00 -5.351106556506159961e+00
2.577967796779677883e+03 -2.471941562617562482e+00 -5.347071795572581721e+00
2.578037803780377999e+03 -2.472013077380304846e+00 -5.343037034638996374e+00
2.578107810781078115e+03 -2.472084592516011980e+00 -5.339002273705411028e+00
2.578177817781778231e+03 -2.472156108024697208e+00 -5.334967512771825682e+00
2.578247824782478347e+03 -2.472227623906372074e+00 -5.330932751838247441e+00
2.578317831783178463e+03 -2.472299140161049902e+00 -5.326897990904654989e+00
2.578387838783878578e+03 -2.472370656788743126e+00 -5.322863229971069643e+00
2.578457845784578240e+03 -2.472442173789463737e+00 -5.318828469037512718e+00
2.578527852785278355e+03 -2.472513691163224614e+00 -5.314793708103934478e+00
2.578597859785978471e+03 -2.472585208910036858e+00 -5.310758947170349131e+00
2.578667866786678587e+03 -2.472656727029912460e+00 -5.306724186236763785e+00
2.578737873787378703e+03 -2.472728245522866519e+00 -5.302689425303178439e+00
2.578807880788078819e+03 -2.472799764388907029e+00 -5.298654664369593092e+00
2.578877887788778935e+03 -2.472871283628049532e+00 -5.294619903436014852e+00
2.578947894789479051e+03 -2.472942803240306908e+00 -5.290585142502429505e+00
2.579017901790179167e+03 -2.473014323225690259e+00 -5.286550381568837054e+00
2.579087908790878828e+03 -2.473085843584211130e+00 -5.282515620635280129e+00
2.579157915791578944e+03 -2.473157364315881956e+00 -5.278480859701694783e+00
2.579227922792279060e+03 -2.473228885420715173e+00 -5.274446098768116542e+00
2.579297929792979176e+03 -2.473300406898725878e+00 -5.270411337834531196e+00
2.579367936793679291e+03 -2.473371928749922510e+00 -5.266376576900945850e+00
2.579437943794379407e+03 -2.473443450974319724e+00 -5.262341815967360503e+00
2.579507950795079523e+03 -2.473514973571929509e+00 -5.258307055033775157e+00
2.579577957795779639e+03 -2.473586496542762969e+00 -5.254272294100189811e+00
2.579647964796479755e+03 -2.473658019886834758e+00 -5.250237533166611570e+00
2.579717971797179871e+03 -2.473729543604153758e+00 -5.246202772233019118e+00
2.579787978797879987e+03 -2.473801067694735512e+00 -5.242168011299433772e+00
2.579857985798579648e+03 -2.473872592158588013e+00 -5.238133250365876847e+00
2.579927992799279764e+03 -2.473944116995730802e+00 -5.234098489432298607e+00
2.579997999799979880e+03 -2.474015642206171428e+00 -5.230063728498706155e+00
2.580068006800679996e+03 -2.474087167789921882e+00 -5.226028967565127914e+00
2.580138013801380112e+03 -2.474158693746996374e+00 -5.221994206631542568e+00
2.580208020802080227e+03 -2.474230220077405562e+00 -5.217959445697957221e+00
2.580278027802780343e+03 -2.474301746781161437e+00 -5.213924684764371875e+00
2.580348034803480459e+03 -2.474373273858279543e+00 -5.209889923830793634e+00
2.580418041804180575e+03 -2.474444801308769204e+00 -5.205855162897201183e+00
2.580488048804880236e+03 -2.474516329132644188e+00 -5.201820401963651364e+00
2.580558055805580352e+03 -2.474587857329916041e+00 -5.197785641030058912e+00
2.580628062806280468e+03 -2.474659385900598085e+00 -5.193750880096480671e+00
2.580698069806980584e+03 -2.474730914844701424e+00 -5.189716119162888219e+00
2.580768076807680700e+03 -2.474802444162238935e+00 -5.185545884384595183e+00
2.580838083808380816e+03 -2.474873973853221720e+00 -5.174408930772777637e+00
2.580908090809080932e+03 -2.474945503917663991e+00 -5.163271977160981407e+00
2.580978097809781048e+03 -2.475017034355578183e+00 -5.152135023549170967e+00
2.581048104810481163e+03 -2.475088565166976284e+00 -5.140998069937360526e+00
2.581118111811181279e+03 -2.475160096351869843e+00 -5.129861116325557191e+00
2.581188118811881395e+03 -2.475231627910271737e+00 -5.118724162713739645e+00
2.581258125812581056e+03 -2.475303159842191292e+00 -5.107587209102007364e+00
2.581328132813281172e+03 -2.475374692147646716e+00 -5.096450255490196923e+00
2.581398139813981288e+03 -2.475446224826646002e+00 -5.085313301878386483e+00
2.581468146814681404e+03 -2.475517757879203806e+00 -5.074176348266576042e+00
2.581538153815381520e+03 -2.475589291305331230e+00 -5.063039394654772707e+00
2.581608160816081636e+03 -2.475660825105041152e+00 -5.051902441042962266e+00
2.581678167816781752e+03 -2.475732359278345562e+00 -5.040765487431151826e+00
2.581748174817481868e+03 -2.475803893825256008e+00 -5.029628533819348490e+00
2.581818181818181984e+03 -2.475875428745785811e+00 -5.018491580207545155e+00
2.581888188818881645e+03 -2.475946964039945630e+00 -5.007354626595805769e+00
2.581958195819581761e+03 -2.476018499707751452e+00 -4.996217672983995328e+00
2.582028202820281876e+03 -2.476090035749212603e+00 -4.985080719372184888e+00
2.582098209820981992e+03 -2.476161572164342850e+00 -4.973943765760374447e+00
2.582168216821682108e+03 -2.476233108953154183e+00 -4.962806812148571112e+00
2.582238223822382224e+03 -2.476304646115657704e+00 -4.951669858536760671e+00
2.582308230823082340e+03 -2.476376183651866736e+00 -4.940532904924950230e+00
2.582378237823782456e+03 -2.476447721561794157e+00 -4.929395951313139790e+00
2.582448244824482572e+03 -2.476519259845451515e+00 -4.918258997701329349e+00
2.582518251825182688e+03 -2.476590798502851687e+00 -4.907122044089526014e+00
2.582588258825882804e+03 -2.476662337534007108e+00 -4.895985090477722679e+00
2.582658265826582465e+03 -2.476733876938929768e+00 -4.884848136865983292e+00
2.582728272827282581e+03 -2.476805416717630770e+00 -4.873711183254172852e+00
2.582798279827982697e+03 -2.476876956870125213e+00 -4.862574229642362411e+00
2.582868286828682812e+03 -2.476948497396422422e+00 -4.851437276030551971e+00
2.582938293829382928e+03 -2.477020038296535276e+00 -4.840300322418748635e+00
2.583008300830083044e+03 -2.477091579570479318e+00 -4.829163368806938195e+00
2.583078307830783160e+03 -2.477163121218263875e+00 -4.818026415195134859e+00
2.583148314831483276e+03 -2.477234663239902712e+00 -4.806889461583317313e+00
2.583218321832183392e+03 -2.477306205635406933e+00 -4.795752507971513978e+00
2.583288328832883053e+03 -2.477377748404787638e+00 -4.784615554359781697e+00
2.583358335833583169e+03 -2.477449291548060817e+00 -4.773478600747971257e+00
2.583428342834283285e+03 -2.477520835065236682e+00 -4.762341647136167921e+00
2.583498349834983401e+03 -2.477592378956327668e+00 -4.753518238199255563e+00
2.583568356835683517e+03 -2.477663923221347098e+00 -4.746331813338535710e+00
2.583638363836383633e+03 -2.477735467860306073e+00 -4.739145388477808751e+00
2.583708370837083748e+03 -2.477807012873217474e+00 -4.731958963617088898e+00
2.583778377837783864e+03 -2.477878558260091957e+00 -4.724772538756376150e+00
2.583848384838483980e+03 -2.477950104020945510e+00 -4.717586113895656297e+00
2.583918391839183641e+03 -2.478021650155785238e+00 -4.710399689034971971e+00
2.583988398839884212e+03 -2.478093196664629350e+00 -4.703213264174209485e+00
2.584058405840583873e+03 -2.478164743547487170e+00 -4.696026839313539369e+00
2.584128412841283989e+03 -2.478236290804371578e+00 -4.688840414452812411e+00
2.584198419841984105e+03 -2.478307838435294563e+00 -4.681653989592092557e+00
2.584268426842684221e+03 -2.478379386440267673e+00 -4.674467564731379809e+00
2.584338433843384337e+03 -2.478450934819303786e+00 -4.667281139870667062e+00
2.584408440844084453e+03 -2.478522483572416668e+00 -4.660094715009947208e+00
2.584478447844784569e+03 -2.478594032699617866e+00 -4.652908290149220250e+00
2.584548454845484684e+03 -2.478665582200919371e+00 -4.645721865288500396e+00
2.584618461846184800e+03 -2.478737132076334060e+00 -4.638535440427780543e+00
2.584688468846884462e+03 -2.478808682325873036e+00 -4.631349015567103322e+00
2.584758475847584577e+03 -2.478880232949548734e+00 -4.624162590706390574e+00
2.584828482848284693e+03 -2.478951783947375365e+00 -4.616976165845670721e+00
2.584898489848984809e+03 -2.479023335319362698e+00 -4.609789740984950868e+00
2.584968496849684925e+03 -2.479094887065525388e+00 -4.602603316124231014e+00
2.585038503850385041e+03 -2.479166439185874982e+00 -4.595416891263504056e+00
2.585108510851085157e+03 -2.479237991680424358e+00 -4.588230466402798413e+00
2.585178517851785273e+03 -2.479309544549185063e+00 -4.581044041542078560e+00
2.585248524852485389e+03 -2.479381097792169530e+00 -4.573857616681358707e+00
2.585318531853185050e+03 -2.479452651409387975e+00 -4.566671191820681486e+00
2.585388538853885166e+03 -2.479524205400857273e+00 -4.559484766959961632e+00
2.585458545854585282e+03 -2.479595759766586305e+00 -4.552298342099241779e+00
2.585528552855285398e+03 -2.479667314506590170e+00 -4.545111917238521926e+00
2.585598559855985513e+03 -2.479738869620878639e+00 -4.537925492377794967e+00
2.585668566856685629e+03 -2.479810425109466365e+00 -4.530739067517082219e+00
2.585738573857385745e+03 -2.479881980972363120e+00 -4.523552642656362366e+00
2.585808580858085861e+03 -2.479953537209581782e+00 -4.516366217795642513e+00
2.585878587858785977e+03 -2.480025093821136561e+00 -4.509179792934915554e+00
2.585948594859486093e+03 -2.480096650807037229e+00 -4.501993368074202806e+00
2.586018601860186209e+03 -2.480168208167297106e+00 -4.494806943213490058e+00
2.586088608860885870e+03 -2.480239765901931293e+00 -4.487620518352812837e+00
2.586158615861585986e+03 -2.480311324010949559e+00 -4.480434093492092984e+00
2.586228622862286102e+03 -2.480382882494364338e+00 -4.473247668631373131e+00
2.586298629862986218e+03 -2.480454441352186734e+00 -4.466061243770653277e+00
2.586368636863686334e+03 -2.480526000584430069e+00 -4.458874818909933424e+00
2.586438643864386449e+03 -2.480597560191108997e+00 -4.451688394049213571e+00
2.586508650865086565e+03 -2.480669120172232844e+00 -4.444501969188493717e+00
2.586578657865786681e+03 -2.480740680527816711e+00 -4.437315544327773864e+00
2.586648664866486797e+03 -2.480812241257870365e+00 -4.430129119467054011e+00
2.586718671867186458e+03 -2.480883802362408019e+00 -4.422942694606383895e+00
2.586788678867886574e+03 -2.480955363841439443e+00 -4.415756269745664042e+00
2.586858685868586690e+03 -2.481026925694980179e+00 -4.408569844884951294e+00
2.586928692869286806e+03 -2.481098487923039553e+00 -4.401383420024231441e+00
2.586998699869986922e+03 -2.481170050525632220e+00 -4.394196995163511588e+00
2.587068706870687038e+03 -2.481241613502770171e+00 -4.387010570302791734e+00
2.587138713871387154e+03 -2.481313176854465397e+00 -4.379824145442071881e+00
2.587208720872087270e+03 -2.481384740580730774e+00 -4.372637720581352028e+00
2.587278727872787385e+03 -2.481456304681577851e+00 -4.365451295720632174e+00
2.587348734873487501e+03 -2.481527869157017729e+00 -4.358264870859912321e+00
2.587418741874187617e+03 -2.481599434007063731e+00 -4.351078445999192468e+00
2.587488748874887278e+03 -2.481670999231729624e+00 -4.343892021138515247e+00
2.587558755875587394e+03 -2.481742564831028286e+00 -4.336705596277795394e+00
2.587628762876287510e+03 -2.481814130804969487e+00 -4.329519171417082646e+00
2.587698769876987626e+03 -2.481885697153568326e+00 -4.322332746556362792e+00
2.587768776877687742e+03 -2.481957263876834130e+00 -4.315146321695642939e+00
2.587838783878387858e+03 -2.482028830974780220e+00 -4.307959896834923086e+00
2.587908790879087974e+03 -2.482100398447419920e+00 -4.300773471974203233e+00
2.587978797879788090e+03 -2.482171966294763887e+00 -4.293587047113483379e+00
2.588048804880488206e+03 -2.482243534516826333e+00 -4.286400622252763526e+00
2.588118811881187867e+03 -2.482315103113620580e+00 -4.279214197392086305e+00
2.588188818881887983e+03 -2.482386672085155954e+00 -4.272027772531366452e+00
2.588258825882588098e+03 -2.482458241431447110e+00 -4.264841347670646599e+00
2.588328832883288214e+03 -2.482529811152504262e+00 -4.257654922809926745e+00
2.588398839883988330e+03 -2.482601381248340289e+00 -4.250468497949206892e+00
2.588468846884688446e+03 -2.482672951718969845e+00 -4.243282073088487039e+00
2.588538853885388562e+03 -2.482744522564402700e+00 -4.236095648227774291e+00
2.588608860886088678e+03 -2.482816093784653511e+00 -4.228909223367054437e+00
2.588678867886788794e+03 -2.482887665379732045e+00 -4.225619643172258577e+00
2.588748874887488910e+03 -2.482959237349653847e+00 -4.226461555542961435e+00
2.588818881888189026e+03 -2.483030809694428243e+00 -4.227303467913664292e+00
2.588888888888888687e+03 -2.483102382414067666e+00 -4.228145380284360044e+00
2.588958895889588803e+03 -2.483173955508584996e+00 -4.228987292655062902e+00
2.589028902890288919e+03 -2.483245528977993555e+00 -4.229829205025758654e+00
2.589098909890989034e+03 -2.483317102822306222e+00 -4.230671117396461511e+00
2.589168916891689150e+03 -2.483388677041534542e+00 -4.231513029767164369e+00
2.589238923892389266e+03 -2.483460251635691396e+00 -4.232354942137867226e+00
2.589308930893089382e+03 -2.483531826604786996e+00 -4.233196854508570084e+00
2.589378937893789498e+03 -2.483603401948835110e+00 -4.234038766879272941e+00
2.589448944894489614e+03 -2.483674977667847283e+00 -4.234880679249975799e+00
2.589518951895189275e+03 -2.483746553761836839e+00 -4.235722591620671551e+00
2.589588958895889391e+03 -2.483818130230817545e+00 -4.236564503991374409e+00
2.589658965896589507e+03 -2.483889707074800501e+00 -4.237406416362070161e+00
2.589728972897289623e+03 -2.483961284293797256e+00 -4.238248328732773018e+00
2.589798979897989739e+03 -2.484032861887820687e+00 -4.239090241103475876e+00
2.589868986898689855e+03 -2.484104439856882340e+00 -4.239932153474178733e+00
[truncated: 333,235 more chars]
