# Supplementary material for: Multipolar electric and magnetic contributions to sum-frequency generation spectra reveal biaxial interfacial water structure
Source: Nat Commun. 2026 May 13;17:4333. doi: 10.1038/s41467-026-72345-4 (PMC13172427; doi:10.1038/s41467-026-72345-4)
Supplement: Supplementary file 3 — Source data [file 41467_2026_72345_MOESM3_ESM.zip › SourceData/SuppFig4(j,l).txt]

# f surface bulk
nan nan nan nan nan nan nan nan nan nan nan nan nan nan nan nan nan nan nan nan nan nan nan nan nan nan nan nan nan nan nan nan nan nan nan nan nan nan nan nan nan nan nan nan nan nan nan nan nan nan nan nan nan nan nan nan nan nan nan nan nan nan nan nan nan nan nan nan nan nan nan nan nan nan nan nan nan nan nan nan nan nan nan nan nan nan nan nan nan nan nan nan nan nan nan nan nan nan nan nan nan nan nan nan nan nan nan nan nan nan nan nan nan nan nan nan nan nan nan nan nan nan nan nan nan nan nan nan nan nan nan nan nan nan nan nan nan nan nan nan nan nan nan nan nan nan nan nan nan nan nan nan nan nan nan nan nan nan nan nan nan nan nan nan nan nan nan nan nan nan nan nan nan nan nan nan nan nan nan nan nan nan nan nan nan nan nan nan nan nan nan nan nan nan nan nan nan nan nan nan -1.159625835791700671e-02 -1.275909307162612083e-02 -1.389718043074207078e-02 -1.499336002299283405e-02 -1.603429082516159496e-02 -1.700969196845890374e-02 -1.790866144035755878e-02 -1.872247653745022847e-02 -1.944775943980942001e-02 -2.008148949923075494e-02 -2.062210002851562127e-02 -2.107139323949069887e-02 -2.142937704695984172e-02 -2.169569940692840648e-02 -2.187151615929003659e-02 -2.196430585153334725e-02 -2.198644508731715727e-02 -2.194940637912317152e-02 -2.186734230078792376e-02 -2.175586656191994331e-02 -2.162936350594279675e-02 -2.149473622547241197e-02 -2.135074022331418311e-02 -2.119749282660611522e-02 -2.103733380569151878e-02 -2.087203270027557581e-02 -2.070289829456117489e-02 -2.053034388701932555e-02 -2.035348690466154409e-02 -2.017351315283869018e-02 -1.999506121218146484e-02 -1.982104199757312238e-02 -1.965270033036384950e-02 -1.949208608126294651e-02 -1.933900837285888394e-02 -1.919357348862565579e-02 -1.905538948812138950e-02 -1.892170429298818679e-02 -1.879208886296320630e-02 -1.866956844728210815e-02 -1.855592045568358814e-02 -1.845119163530603221e-02 -1.835714897634933146e-02 -1.827383341801076116e-02 -1.819838500913326454e-02 -1.812941613096918231e-02 -1.806537517975313062e-02 -1.800111626764265907e-02 -1.793200544073534144e-02 -1.785451240174112594e-02 -1.776417847135560238e-02 -1.766054376453964417e-02 -1.754715430594606940e-02 -1.742813952064217395e-02 -1.730434816299286638e-02 -1.717578607538894700e-02 -1.704476695493175806e-02 -1.691186722654991481e-02 -1.677720978088093409e-02 -1.664238193966252610e-02 -1.650992432804124568e-02 -1.638221934520978432e-02 -1.625988073087206859e-02 -1.614091574376300825e-02 -1.602431299505039861e-02 -1.590867862455439680e-02 -1.579081483979171557e-02 -1.566684805669897596e-02 -1.553215142242102102e-02 -1.538407787364009897e-02 -1.522338975767790516e-02 -1.505373286851164477e-02 -1.487572390500959199e-02 -1.468864048572569685e-02 -1.449360677430273740e-02 -1.429156048598678556e-02 -1.408487231781281948e-02 -1.387533913389576296e-02 -1.366457163270575793e-02 -1.345528884993811049e-02 -1.325064785030592544e-02 -1.305255610478905925e-02 -1.285915675156643762e-02 -1.266912811184687029e-02 -1.248137784998371545e-02 -1.229513580689050277e-02 -1.211102885673567831e-02 -1.193006514865632521e-02 -1.175144803114517439e-02 -1.157418909194217645e-02 -1.140133455814563296e-02 -1.123602901607509939e-02 -1.107943748230326604e-02 -1.093159345234155470e-02 -1.079061007644365779e-02 -1.065457868841849544e-02 -1.052251304306129655e-02 -1.039329753224259995e-02 -1.026697026085332878e-02 -1.014316560067075358e-02 -1.002011187179058932e-02 -9.897758947759301151e-03 -9.778730666980607264e-03 -9.665220051363585668e-03 -9.558768530188693768e-03 -9.461887829563496444e-03 -9.378002656473026846e-03 -9.310236221826541023e-03 -9.256883233852925344e-03 -9.213344983679044517e-03 -9.175261631225450909e-03 -9.141091582578218799e-03 -9.111545945414236888e-03 -9.083106020439211600e-03 -9.052952918457753823e-03 -9.020376833122924903e-03 -8.983615224087438192e-03 -8.939716418799162345e-03 -8.885295998171406293e-03 -8.816691377347541866e-03 -8.731327094101596839e-03 -8.630502626628362012e-03 -8.516294837290857081e-03 -8.391399687530992982e-03 -8.257002621651030397e-03 -8.114385502404878117e-03 -7.966937808876209393e-03 -7.817767862920455349e-03 -7.670206803438911480e-03 -7.524811856355094648e-03 -7.381941881059485289e-03 -7.242609562814378982e-03 -7.106170827402709909e-03 -6.972973977204331708e-03 -6.844382539335389266e-03 -6.721344115411188175e-03 -6.605833792037957980e-03 -6.499873164999819992e-03 -6.404764291336311269e-03 -6.322726827198039100e-03 -6.253150413992392305e-03 -6.193068511711767934e-03 -6.139450554597940778e-03 -6.088784217023692283e-03 -6.038224213817082985e-03 -5.985186325570985080e-03 -5.927250890002061859e-03 -5.865321399512966709e-03 -5.801290530586354979e-03 -5.735673811325788830e-03 -5.667858197051877864e-03 -5.596852295873691249e-03 -5.525125058097064140e-03 -5.455349515465637150e-03 -5.388969595236526265e-03 -5.326332304170278836e-03 -5.266495079729336358e-03 -5.210134714463496991e-03 -5.160153228522529681e-03 -5.118527600708001890e-03 -5.084771303046816890e-03 -5.058705884740152814e-03 -5.040980621294126850e-03 -5.032925783631497091e-03 -5.032816841427483097e-03 -5.038151528112492367e-03 -5.048989293674640416e-03 -5.065855037258884530e-03 -5.088619852997879750e-03 -5.116251986702526587e-03 -5.149318350137739066e-03 -5.189046360318725487e-03 -5.234983080650595921e-03 -5.286245597835022986e-03 -5.341419431594794653e-03 -5.398104223743146329e-03 -5.452740981604936414e-03 -5.501979236772401756e-03 -5.545241365167914369e-03 -5.582621091078199954e-03 -5.613313050104342533e-03 -5.636430597962789960e-03 -5.651539579892693455e-03 -5.658389357662231209e-03 -5.657459492794648936e-03 -5.648877078543120857e-03 -5.632233838993430663e-03 -5.607863069542215993e-03 -5.576339325741900069e-03 -5.538655286385463054e-03 -5.496296804348123170e-03 -5.450006250022975708e-03 -5.399786857140279062e-03 -5.346051589720508639e-03 -5.290885273125222471e-03 -5.237733264623782581e-03 -5.188809219506210907e-03 -5.144594016455449580e-03 -5.106059262378481386e-03 -5.074523646848121128e-03 -5.049728082561057672e-03 -5.031294977015581676e-03 -5.019084301268992437e-03 -5.014048838399304091e-03 -5.016835793039024077e-03 -5.028199071332524646e-03 -5.049350658663725316e-03 -5.079455688873492185e-03 -5.116353967946147413e-03 -5.158160351885724727e-03 -5.204340136510154750e-03 -5.253827940787650884e-03 -5.304943399014966365e-03 -5.356816207781064411e-03 -5.409495310471753617e-03 -5.463449495435397131e-03 -5.517287142473115830e-03 -5.567855944581622148e-03 -5.613948568310587507e-03 -5.655155370342207673e-03 -5.690930387790378228e-03 -5.721391660976624279e-03 -5.747064025520895805e-03 -5.768298590370295013e-03 -5.783671263068699414e-03 -5.792117929963782469e-03 -5.795406130417981444e-03 -5.796280993227729238e-03 -5.795615863668907713e-03 -5.792948519556103022e-03 -5.788079648855304349e-03 -5.781493640505723508e-03 -5.773859087537052369e-03 -5.765214291482948297e-03 -5.755381331536435843e-03 -5.743772412237406824e-03 -5.729051735335788549e-03 -5.710146341966135242e-03 -5.688380083067325413e-03 -5.667340091170235301e-03 -5.648768099074160526e-03 -5.633288690497688725e-03 -5.622686879065929427e-03 -5.618898598413311733e-03 -5.620900834423045271e-03 -5.625904581755410486e-03 -5.634567914963030735e-03 -5.647388329840153168e-03 -5.664000573177504355e-03 -5.684224477387610219e-03 -5.707878317885617565e-03 -5.735592433097286627e-03 -5.767419569005474006e-03 -5.801656746055129654e-03 -5.836538834728698111e-03 -5.871722279756567096e-03 -5.906473189542298281e-03 -5.938959376239550531e-03 -5.968199869861605909e-03 -5.993732181521040266e-03 -6.013451463704355682e-03 -6.025561736507288775e-03 -6.030354045098328640e-03 -6.030103930680943101e-03 -6.026437680791064955e-03 -6.019433312611505507e-03 -6.007785447297833183e-03 -5.990994042177074687e-03 -5.970053803920568475e-03 -5.946715665210919322e-03 -5.922264173678192488e-03 -5.897319590579482712e-03 -5.872151704039766523e-03 -5.845907951396414788e-03 -5.819025666944860689e-03 -5.792832612672597914e-03 -5.767649414699875694e-03 -5.741850130790120653e-03 -5.714226129701402597e-03 -5.684576046112489907e-03 -5.652163505498975123e-03 -5.617422239770721026e-03 -5.581409518014443689e-03 -5.546087628654759218e-03 -5.512700739687246936e-03 -5.481603916477915950e-03 -5.455454011168522910e-03 -5.434668407405526119e-03 -5.416639904741037299e-03 -5.401586691515480182e-03 -5.391358777125259717e-03 -5.386872596176671413e-03 -5.388962478738049816e-03 -5.398954521996504261e-03 -5.418995337132710005e-03 -5.451169428368294462e-03 -5.497784889814558325e-03 -5.559783198363929882e-03 -5.636972148762003226e-03 -5.729492137633091647e-03 -5.834670573898337841e-03 -5.948382425625908972e-03 -6.067275713621883386e-03 -6.187561625035527084e-03 -6.304487276440411472e-03 -6.414651294543602562e-03 -6.516363872707505063e-03 -6.608012465328267152e-03 -6.686810872252917093e-03 -6.749842075312571972e-03 -6.796443233559647419e-03 -6.826128766249365057e-03 -6.838394645015330453e-03 -6.833244439406621802e-03 -6.812270309210242090e-03 -6.778993253309645479e-03 -6.736390559520636506e-03 -6.685215514914690307e-03 -6.629218521191595180e-03 -6.574336651451967960e-03 -6.522948010573097720e-03 -6.476174741600797605e-03 -6.436623897146907802e-03 -6.407283593800279509e-03 -6.387469148351521825e-03 -6.376629322596201466e-03 -6.377252877417119784e-03 -6.393200081550587388e-03 -6.425855264712771082e-03 -6.472849137661364216e-03 -6.532801091526197618e-03 -6.604512761790078818e-03 -6.684471527823124606e-03 -6.769208917097157413e-03 -6.856479922333529389e-03 -6.942416164471667053e-03 -7.022981645927192998e-03 -7.095230480543330068e-03 -7.157198432782782734e-03 -7.208425663082568963e-03 -7.249155474476416672e-03 -7.278693733148523803e-03 -7.295958474994686770e-03 -7.302979130390453884e-03 -7.302262028615874763e-03 -7.293986515085970970e-03 -7.278806255967192398e-03 -7.260175353818238385e-03 -7.240361615591843839e-03 -7.219518789410246662e-03 -7.200221007450252793e-03 -7.185481470998889703e-03 -7.177258251720055118e-03 -7.176715474390653673e-03 -7.184521110813447096e-03 -7.202561618780684363e-03 -7.232525576597753983e-03 -7.273692807463189199e-03 -7.324687766812290612e-03 -7.384616537833724702e-03 -7.453018722377378023e-03 -7.529478884725575825e-03 -7.613813122496654838e-03 -7.707813875001508740e-03 -7.810575587978899233e-03 -7.917931810364153833e-03 -8.027414672688261074e-03 -8.139289289674297642e-03 -8.253889450421323867e-03 -8.368054251649170022e-03 -8.478968957389827060e-03 -8.586613106175070356e-03 -8.689699519640528905e-03 -8.785504259473051955e-03 -8.873691210788335962e-03 -8.954601946852174324e-03 -9.027899949932289766e-03 -9.093272068059122040e-03 -9.151618016280924778e-03 -9.205159268241237466e-03 -9.255819480958046158e-03 -9.306292027115269094e-03 -9.356410146815740889e-03 -9.404712424475894506e-03 -9.452144862264730968e-03 -9.500094962274276481e-03 -9.548487799671979276e-03 -9.598780340425987212e-03 -9.651805833174629395e-03 -9.705493503296832095e-03 -9.760052946794349482e-03 -9.817128184785965661e-03 -9.877823454231144870e-03 -9.941762992322109721e-03 -1.000679155644454421e-02 -1.007125795470753017e-02 -1.013410545576962432e-02 -1.019564405082492957e-02 -1.025758946800253008e-02 -1.032089975485251526e-02 -1.038412853764155569e-02 -1.044572440188939501e-02 -1.050540366116484853e-02 -1.056278463850732555e-02 -1.061961216473509759e-02 -1.067690708022982736e-02 -1.073309666712928163e-02 -1.078758105654806058e-02 -1.084100436298017847e-02 -1.089392763783055863e-02 -1.094694787028392333e-02 -1.100066572650146984e-02 -1.105557234283045115e-02 -1.111235457313160258e-02 -1.117199796766534838e-02 -1.123602497157169360e-02 -1.130579112213850150e-02 -1.138160978185277089e-02 -1.146337541847760461e-02 -1.155158408768259051e-02 -1.164493094259050517e-02 -1.174124436310057529e-02 -1.184087104131061052e-02 -1.194428327351710652e-02 -1.205046961588937364e-02 -1.215839850811252509e-02 -1.226783773408810820e-02 -1.238077246586697169e-02 -1.249929866774345151e-02 -1.262275327246539271e-02 -1.275011735113391886e-02 -1.288051734226621642e-02 -1.301272953593043437e-02 -1.314782948434491984e-02 -1.328733205137409834e-02 -1.343096945543986558e-02 -1.357765915969579018e-02 -1.372573994007036773e-02 -1.387498782944187638e-02 -1.402580602152501445e-02 -1.417729935203417869e-02 -1.432916473410916769e-02 -1.448222051802000587e-02 -1.463550682585445031e-02 -1.478760321171919238e-02 -1.493768832137363535e-02 -1.508474704920707669e-02 -1.522981494203555324e-02 -1.537461000087948781e-02 -1.551936338124820791e-02 -1.566537845496571157e-02 -1.581430166519916247e-02 -1.596593639272552226e-02 -1.611965624182399789e-02 -1.627528586677380248e-02 -1.643211607908489150e-02 -1.658917700361834183e-02 -1.674502519075923498e-02 -1.689872419041077434e-02 -1.705215338387655946e-02 -1.720811169898406323e-02 -1.736706290466193472e-02 -1.752685426572912070e-02 -1.768413050644148526e-02 -1.783660479104566890e-02 -1.798295241950113865e-02 -1.812224528584933242e-02 -1.825557944429070587e-02 -1.838581943237227456e-02 -1.851538986849636872e-02 -1.864739771309789282e-02 -1.878499521946676298e-02 -1.892786991291465007e-02 -1.907636563257390783e-02 -1.923247643861253006e-02 -1.939646835529475546e-02 -1.956747097620724005e-02 -1.974439753590682967e-02 -1.992861235948733059e-02 -2.012145046758832129e-02 -2.032049315548157056e-02 -2.052378078563762281e-02 -2.073314664724690282e-02 -2.095232347950556906e-02 -2.118222116736145910e-02 -2.142187804133353912e-02 -2.166973756882986310e-02 -2.192227263821875174e-02 -2.217568422681061302e-02 -2.242756167970023223e-02 -2.267642919801414816e-02 -2.291967650592369177e-02 -2.315657878173929540e-02 -2.338786604612606498e-02 -2.361309758210807311e-02 -2.383268159802356262e-02 -2.404578851434863163e-02 -2.425042078488360078e-02 -2.444626336124420402e-02 -2.463408995619581487e-02 -2.481445686378484436e-02 -2.499010491135077519e-02 -2.516636056753114928e-02 -2.534769319691407286e-02 -2.553570669526481624e-02 -2.572928698303663872e-02 -2.592915468487341432e-02 -2.613554978033973131e-02 -2.634736232874619957e-02 -2.656320762766498089e-02 -2.678345551906304023e-02 -2.701333303376826644e-02 -2.725572663711865046e-02 -2.750839056387072157e-02 -2.777112226163702333e-02 -2.804720078627213897e-02 -2.833713376976520690e-02 -2.863673565058597048e-02 -2.894219033756759846e-02 -2.925243436855837209e-02 -2.956451389050428202e-02 -2.987375646947691005e-02 -3.017631894536797199e-02 -3.047018964197279606e-02 -3.075652504569388601e-02 -3.103775775389513991e-02 -3.131540854295596782e-02 -3.159296152965806320e-02 -3.187373979946279967e-02 -3.215600528160942467e-02 -3.243855448487640430e-02 -3.272202736215223950e-02 -3.300567129749455014e-02 -3.329068885654589555e-02 -3.357967863346419252e-02 -3.387519205697061414e-02 -3.417827786204356150e-02 -3.448957338399807893e-02 -3.481178149447745895e-02 -3.514672787716605074e-02 -3.549462737581128569e-02 -3.585227748024710781e-02 -3.621602571114567598e-02 -3.658711346125034097e-02 -3.696697367997014982e-02 -3.735260401407622388e-02 -3.774286995260522914e-02 -3.814023127874455188e-02 -3.854546574397008096e-02 -3.895756592395001328e-02 -3.937320332515223398e-02 -3.978951665623672862e-02 -4.020727906295678417e-02 -4.062776473991339121e-02 -4.104931842261008712e-02 -4.146933840033290020e-02 -4.188884360846117927e-02 -4.231039121005672476e-02 -4.273531186615492361e-02 -4.316577128007242220e-02 -4.360339417217482666e-02 -4.404474317963832930e-02 -4.448647232882586844e-02 -4.492623179672963069e-02 -4.536139868735987457e-02 -4.579396844929259358e-02 -4.622228391295862826e-02 -4.664399624064047289e-02 -4.706329131296974055e-02 -4.748240124676743334e-02 -4.790030824509170643e-02 -4.831761570432310110e-02 -4.873602073896682318e-02 -4.915376310751966987e-02 -4.956757153864883858e-02 -4.998021461356458306e-02 -5.039272404240005554e-02 -5.080249466599251473e-02 -5.121078012030427090e-02 -5.162031817732353617e-02 -5.203402035138702392e-02 -5.245576243364100111e-02 -5.288943609017034142e-02 -5.333755606988987985e-02 -5.379991422512897525e-02 -5.427520184075267790e-02 -5.475829695944092745e-02 -5.524436218202541382e-02 -5.573142619568854927e-02 -5.621381838041722423e-02 -5.668813310595907651e-02 -5.715366821351679921e-02 -5.760771301223149149e-02 -5.804686833359604808e-02 -5.847289501611731277e-02 -5.888971437294061861e-02 -5.929994658169397692e-02 -5.970695955107544611e-02 -6.011428804795935360e-02 -6.052627704110405404e-02 -6.095040743049631726e-02 -6.139457853880590094e-02 -6.186141562850216991e-02 -6.235308067513759683e-02 -6.287004863667967902e-02 -6.341164106201306605e-02 -6.397661707435911560e-02 -6.455901511916718738e-02 -6.515712338966131445e-02 -6.577292673911985799e-02 -6.640142884072171292e-02 -6.703718477430146983e-02 -6.768081954426513613e-02 -6.833374155036252284e-02 -6.899529040953987502e-02 -6.966235274749890682e-02 -7.033009675125874438e-02 -7.099478705479143892e-02 -7.165299631721837315e-02 -7.230303906184507023e-02 -7.294442484514171432e-02 -7.357075400689228051e-02 -7.417534840637135529e-02 -7.475884185860544318e-02 -7.532132820038188459e-02 -7.586301682559647153e-02 -7.638617309235784525e-02 -7.689300486069680640e-02 -7.738959464719324943e-02 -7.788283549352706392e-02 -7.837893278241764294e-02 -7.888141068514614718e-02 -7.939570200188199312e-02 -7.992473497683336148e-02 -8.047062865356327532e-02 -8.104261878067617331e-02 -8.164366258296906764e-02 -8.227274076703094963e-02 -8.293030763690834029e-02 -8.361419452859199242e-02 -8.432014031817908206e-02 -8.504709587168095275e-02 -8.579174949077650325e-02 -8.654628167828098961e-02 -8.730727050366327013e-02 -8.807161188270877517e-02 -8.883718720359409793e-02 -8.960707741191464848e-02 -9.038229245549375679e-02 -9.116338809404721244e-02 -9.194891578950921407e-02 -9.273616439378803977e-02 -9.352385444947272641e-02 -9.430943708391825719e-02 -9.509359652559043474e-02 -9.587093340704880284e-02 -9.662882005227563242e-02 -9.736000094698137042e-02 -9.806601772408962692e-02 -9.874779925529890423e-02 -9.940560382321693422e-02 -1.000459194923203621e-01 -1.006761993611966777e-01 -1.013020687290231425e-01 -1.019256455039620618e-01 -1.025432768859539379e-01 -1.031536544460381066e-01 -1.037596966579123897e-01 -1.043592634298657479e-01 -1.049518144815886206e-01 -1.055430759898293713e-01 -1.061327693734480659e-01 -1.067202876677467160e-01 -1.073054801492468457e-01 -1.078846791207596079e-01 -1.084612358254152115e-01 -1.090405534999173559e-01 -1.096269030834251812e-01 -1.102253007045494171e-01 -1.108463164623680053e-01 -1.114988017587183605e-01 -1.121852008983021953e-01 -1.129140505458040428e-01 -1.136907383285526985e-01 -1.145196558030373429e-01 -1.154101872202997064e-01 -1.163615087274273707e-01 -1.173687157555866750e-01 -1.184335138162781187e-01 -1.195540168244880186e-01 -1.207193494675180834e-01 -1.219161589082933123e-01 -1.231300746574332250e-01 -1.243434488672643667e-01 -1.255527092284433599e-01 -1.267621274671597575e-01 -1.279635555124288560e-01 -1.291437071321039076e-01 -1.302926849496385264e-01 -1.314015873411965296e-01 -1.324586675719865159e-01 -1.334543265110139931e-01 -1.343853138636813271e-01 -1.352549862874659337e-01 -1.360750126384408509e-01 -1.368607627470670440e-01 -1.376198279023743976e-01 -1.383587769589382510e-01 -1.390856210169751084e-01 -1.398018244920635478e-01 -1.405139229577539728e-01 -1.412277311247312483e-01 -1.419500666094002383e-01 -1.426885009858125941e-01 -1.434510206033691171e-01 -1.442520633093703208e-01 -1.450953327564280526e-01 -1.459804196007596644e-01 -1.469035693310221657e-01 -1.478581673352231396e-01 -1.488447104198822035e-01 -1.498593846401796714e-01 -1.508990040039113190e-01 -1.519664042269073256e-01 -1.530562737120900740e-01 -1.541597513886281134e-01 -1.552646628726585265e-01 -1.563541544062240496e-01 -1.574195807697368610e-01 -1.584631489852155184e-01 -1.594942800987189935e-01 -1.605173943558620420e-01 -1.615390432025285150e-01 -1.625654074231277502e-01 -1.636011670054092204e-01 -1.646613345944507589e-01 -1.657521093319945238e-01 -1.668745209978271526e-01 -1.680358195909135155e-01 -1.692412321459424163e-01 -1.704952681921384494e-01 -1.717964961792259604e-01 -1.731438422817012102e-01 -1.745444072223490406e-01 -1.759903781536536760e-01 -1.774706026369345657e-01 -1.789871245265466926e-01 -1.805404092263493687e-01 -1.821331874057459110e-01 -1.837605745801185186e-01 -1.854089536766674318e-01 -1.870704401620093826e-01 -1.887371072485612700e-01 -1.904018844719374270e-01 -1.920615839195567165e-01 -1.937176964539850665e-01 -1.953713593070948162e-01 -1.970213000811905091e-01 -1.986665401472183512e-01 -2.003053597170207645e-01 -2.019413193342541324e-01 -2.035758229236371841e-01 -2.051945288265355494e-01 -2.067842199251408997e-01 -2.083406500694926500e-01 -2.098618718737972899e-01 -2.113522824443133663e-01 -2.128177808782172886e-01 -2.142583217811687979e-01 -2.156709386934826389e-01 -2.170596517919380075e-01 -2.184249839727125664e-01 -2.197557213416326261e-01 -2.210435374279813847e-01 -2.222858981497837783e-01 -2.234826774120471926e-01 -2.246368108570494515e-01 -2.257466508404584182e-01 -2.268113262241647221e-01 -2.278292734892836957e-01 -2.287990860270199822e-01 -2.297162689599375196e-01 -2.305596698133469680e-01 -2.313150445465849969e-01 -2.319868723054325788e-01 -2.325843166534556361e-01 -2.331089095573677106e-01 -2.335573173445641137e-01 -2.339422755412638721e-01 -2.342952790612684300e-01 -2.346442423317656178e-01 -2.350091259229802609e-01 -2.354085514091012465e-01 -2.358549067455225079e-01 -2.363576449904550292e-01 -2.369185131223897622e-01 -2.375349673397422756e-01 -2.382076822220879908e-01 -2.389342460064389495e-01 -2.397156497686506182e-01 -2.405508675041198308e-01 -2.414368670922762972e-01 -2.423717623287293677e-01 -2.433445426092005204e-01 -2.443415974264583346e-01 -2.453501462380022202e-01 -2.463583381723672139e-01 -2.473495157907270314e-01 -2.483008928113888403e-01 -2.491906482892507491e-01 -2.500080393173899074e-01 -2.507524364027342578e-01 -2.514269525421452545e-01 -2.520305484373509541e-01 -2.525519424008905722e-01 -2.529828426926679086e-01 -2.533242357942026013e-01 -2.535807929376933667e-01 -2.537551847384957315e-01 -2.538545044042535004e-01 -2.538952982803010516e-01 -2.539025191642897417e-01 -2.539106939101788973e-01 -2.539521248910326934e-01 -2.540384491343108952e-01 -2.541727408186344461e-01 -2.543704212389765740e-01 -2.546374277492786109e-01 -2.549658772765078241e-01 -2.553549748691223975e-01 -2.558080390833383788e-01 -2.563146315650606799e-01 -2.568589028145634723e-01 -2.574331867572638988e-01 -2.580315624649411332e-01 -2.586434070212932923e-01 -2.592524584892019202e-01 -2.598455657402660712e-01 -2.604056790434889912e-01 -2.609194271988251046e-01 -2.613785211573499967e-01 -2.617683491275600294e-01 -2.620832878095882834e-01 -2.623355714197567745e-01 -2.625287110425459924e-01 -2.626579586819464684e-01 -2.627312366839433810e-01 -2.627639250414462446e-01 -2.627732381595259681e-01 -2.627628022570272504e-01 -2.627314414760559824e-01 -2.626743099132233250e-01 -2.625808521194885059e-01 -2.624548180613028858e-01 -2.623057626709423551e-01 -2.621522274815334952e-01 -2.620072854238839066e-01 -2.618754805150699250e-01 -2.617565669946251838e-01 -2.616412064937289617e-01 -2.615317468190464512e-01 -2.614335232546025067e-01 -2.613481392114004875e-01 -2.612758251860712311e-01 -2.612288994829863320e-01 -2.612209702579224579e-01 -2.612571496476973620e-01 -2.613476063468569421e-01 -2.614917398667841453e-01 -2.616701412686003314e-01 -2.618718649361475581e-01 -2.620977474207965563e-01 -2.623384987743339614e-01 -2.625899643947491313e-01 -2.628535191753779698e-01 -2.631257688563170549e-01 -2.634055203977198611e-01 -2.636913708489310171e-01 -2.639787340871082022e-01 -2.642624187037887484e-01 -2.645463268860756556e-01 -2.648321556828300283e-01 -2.651067510563982488e-01 -2.653604680371726698e-01 -2.655900287332212395e-01 -2.657904674825613545e-01 -2.659503218415950609e-01 -2.660533280348039153e-01 -2.660901101821691039e-01 -2.660606872846595361e-01 -2.659764168185462241e-01 -2.658480639588898242e-01 -2.656893016952370790e-01 -2.655109439538596017e-01 -2.653159921985746017e-01 -2.651186224119388979e-01 -2.649370139004167402e-01 -2.647939919191925617e-01 -2.647117590401532605e-01 -2.646998400473419832e-01 -2.647563216672251807e-01 -2.648679119357441047e-01 -2.650279577334566095e-01 -2.652267481045229025e-01 -2.654564939118144173e-01 -2.657282948099474740e-01 -2.660358815591503112e-01 -2.663585769035126671e-01 -2.666969601798929168e-01 -2.670560220451215772e-01 -2.674233590044943765e-01 -2.677901627471460100e-01 -2.681522053896027158e-01 -2.685060473005275727e-01 -2.688526089658226370e-01 -2.691946530568016804e-01 -2.695236711290491249e-01 -2.698358442869258633e-01 -2.701441087473352431e-01 -2.704563519445140618e-01 -2.707785731629897552e-01 -2.711211543547900615e-01 -2.714959752571730611e-01 -2.719065457900812777e-01 -2.723457368152162328e-01 -2.728024656727201513e-01 -2.732740170223819098e-01 -2.737662835853300058e-01 -2.742864636333416928e-01 -2.748323186459697420e-01 -2.753971672722378972e-01 -2.759732932833685037e-01 -2.765545118895509913e-01 -2.771314941662716413e-01 -2.776954367110239241e-01 -2.782497910148986620e-01 -2.787924854378789341e-01 -2.793166640040051774e-01 -2.798209644855038092e-01 -2.803111937432722911e-01 -2.807972139386253896e-01 -2.812997737315191538e-01 -2.818496010383168549e-01 -2.824590512635653528e-01 -2.831226891108422627e-01 -2.838430134340211852e-01 -2.846281830862131268e-01 -2.854808916224650939e-01 -2.863942653457449694e-01 -2.873586055355661362e-01 -2.883773859574640941e-01 -2.894546024418708785e-01 -2.905861757447171789e-01 -2.917738511177502825e-01 -2.930136411892760306e-01 -2.943039151738409687e-01 -2.956426003073914788e-01 -2.970101986947781825e-01 -2.983939617674313816e-01 -2.997889742102520239e-01 -3.011770956144195210e-01 -3.025429406805119070e-01 -3.038832817233240724e-01 -3.052219540606037618e-01 -3.066026449133035792e-01 -3.080533988093864806e-01 -3.095906166402295212e-01 -3.112239662910381566e-01 -3.129538250744942629e-01 -3.147939500636656174e-01 -3.167774001792298399e-01 -3.189152608139224632e-01 -3.212007783062275634e-01 -3.236326881931970156e-01 -3.262057246605323257e-01 -3.289117478466384026e-01 -3.317399305576189117e-01 -3.346659111694619826e-01 -3.376664039970165287e-01 -3.407389553621764655e-01 -3.438656619833143080e-01 -3.470173055488440794e-01 -3.501856264272308339e-01 -3.533791150942194870e-01 -3.566029409791152682e-01 -3.598565712892082269e-01 -3.631415464503097712e-01 -3.664657065465538044e-01 -3.698432201664256791e-01 -3.732726502290244497e-01 -3.767434435935735904e-01 -3.802549240433938937e-01 -3.838187015305794536e-01 -3.874518793555614127e-01 -3.911714372713679388e-01 -3.949819619120747971e-01 -3.988979335608118237e-01 -4.029339882546784657e-01 -4.070989626774327852e-01 -4.114191667897730831e-01 -4.159134829952966239e-01 -4.206046372055520788e-01 -4.255033911274522795e-01 -4.305809735473582478e-01 -4.358160438758720279e-01 -4.412282776769544390e-01 -4.468345258519991758e-01 -4.526502966992964061e-01 -4.586788478244184231e-01 -4.649109859810880430e-01 -4.713651921057417926e-01 -4.780558376086626038e-01 -4.850004309716748896e-01 -4.922178312664471367e-01 -4.997130271314367267e-01 -5.075263240187317670e-01 -5.157138107894395640e-01 -5.243025272045501728e-01 -5.333201787664338944e-01 -5.427897827980551204e-01 -5.527241276737419051e-01 -5.631019335773808088e-01 -5.738689721767084029e-01 -5.850314906757448918e-01 -5.966026480287739409e-01 -6.085493587235188961e-01 -6.208554339261499466e-01 -6.335571971724061058e-01 -6.467091591318968602e-01 -6.603303174458952096e-01 -6.744357243687075787e-01 -6.890585495832087792e-01 -7.042196788119688966e-01 -7.199222107747007549e-01 -7.361578890234674599e-01 -7.529190806030798822e-01 -7.702183547976093614e-01 -7.880806043559177576e-01 -8.065071167076018899e-01 -8.255111947708867470e-01 -8.451239955972709161e-01 -8.653541526142038975e-01 -8.862550235150319367e-01 -9.079278265650627677e-01 -9.304925147289783149e-01 -9.540703060585440376e-01 -9.787409404173401661e-01 -1.004587173274072764e+00 -1.031674131021366847e+00 -1.060060781865333590e+00 -1.089837287505462271e+00 -1.121047030081121720e+00 -1.153759149977065190e+00 -1.188126594631730315e+00 -1.224259434745262221e+00 -1.262224550423659775e+00 -1.302079973825241765e+00 -1.343825133655661030e+00 -1.387532746772606851e+00 -1.433334075339169011e+00 -1.481360996069081670e+00 -1.531748953263027513e+00 -1.584523434534703235e+00 -1.639666046450168668e+00 -1.697197044544150657e+00 -1.757124914991941012e+00 -1.819411306968570230e+00 -1.884062221702706985e+00 -1.951087469970289368e+00 -2.020442028945503843e+00 -2.092147740770355036e+00 -2.166323482319302052e+00 -2.243080317947056201e+00 -2.322616017707848979e+00 -2.405079749607035300e+00 -2.490436624088479434e+00 -2.578776451511516576e+00 -2.670316087081001655e+00 -2.765184448341436507e+00 -2.863468120578782194e+00 -2.965336150717311270e+00 -3.071140873153462181e+00 -3.181346268643843622e+00 -3.296288562505346853e+00 -3.416243051306553813e+00 -3.541514954103376578e+00 -3.672451586170515814e+00 -3.809338174001053900e+00 -3.952398879426035627e+00 -4.101782670903211248e+00 -4.257424054720984508e+00 -4.419148961635841033e+00 -4.586977397331301276e+00 -4.761012561472730553e+00 -4.941416777283210493e+00 -5.128232298076053297e+00 -5.321376055840286945e+00 -5.520743565386301732e+00 -5.726158137261932346e+00 -5.937629673443314715e+00 -6.155254217094616287e+00 -6.379079399358858815e+00 -6.609112113573949898e+00 -6.845242679638039895e+00 -7.087275221334391695e+00 -7.334933403995993473e+00 -7.587597507981583611e+00 -7.844645773605789962e+00 -8.105593119014896430e+00 -8.370041869304984061e+00 -8.637643214463286867e+00 -8.908118316278105908e+00 -9.181268076346935203e+00 -9.456742063601286219e+00 -9.734081663411430441e+00 -1.001281169620139444e+01 -1.029226428555057993e+01 -1.057184568481816456e+01 -1.085129768519902171e+01 -1.113049745419333192e+01 -1.140911924518592357e+01 -1.168658341732741590e+01 -1.196220286157508816e+01 -1.223548866792951983e+01 -1.250609448662159906e+01 -1.277372795573310604e+01 -1.303831051980577627e+01 -1.329981039136166920e+01 -1.355861433180433018e+01 -1.381502039795129377e+01 -1.406904553560037385e+01 -1.432094416067877063e+01 -1.457122047826031341e+01 -1.481999635521197689e+01 -1.506704016724182615e+01 -1.531216440618086949e+01 -1.555539820305223309e+01 -1.579651886984185971e+01 -1.603490491584428312e+01 -1.626972371535044815e+01 -1.650026443254468234e+01 -1.672590980317451326e+01 -1.694600866025114172e+01 -1.716021017369234869e+01 -1.736812224681297678e+01 -1.756966632273206130e+01 -1.776516419226852506e+01 -1.795497189303726060e+01 -1.813880644942537401e+01 -1.831654927066974636e+01 -1.848855064476928689e+01 -1.865520879418184208e+01 -1.881688728543356603e+01 -1.897360793676957869e+01 -1.912531472355617623e+01 -1.927238344162605088e+01 -1.941556357485099227e+01 -1.955539932738263431e+01 -1.969203630688953766e+01 -1.982544929467881900e+01 -1.995547157230248203e+01 -2.008168764079877633e+01 -2.020385168319350910e+01 -2.032218940201141777e+01 -2.043688900555753563e+01 -2.054779813405267319e+01 -2.065438952003411899e+01 -2.075585595041991382e+01 -2.085249871210363537e+01 -2.094508442237693302e+01 -2.103367454855058583e+01 -2.111808335647150514e+01 -2.119849988856864798e+01 -2.127596995926543855e+01 -2.135136620098352012e+01 -2.142489430535399109e+01 -2.149675234921428313e+01 -2.156702305097288885e+01 -2.163602783382911099e+01 -2.170428311945362765e+01 -2.177239138373923666e+01 -2.184055052937585728e+01 -2.190895586150249130e+01 -2.197841738050237836e+01 -2.204927529401859942e+01 -2.212107716342585206e+01 -2.219314932356785164e+01 -2.226518199557593647e+01 -2.233638692841779871e+01 -2.240563784573346950e+01 -2.247209458601474807e+01 -2.253513778243658194e+01 -2.259402261277135437e+01 -2.264760928270069229e+01 -2.269520144757374780e+01 -2.273662688378297148e+01 -2.277144010205796221e+01 -2.279951103872391016e+01 -2.282119700683401220e+01 -2.283677995249749060e+01 -2.284743760024847603e+01 -2.285435065410230493e+01 -2.285806516982373182e+01 -2.285913799390948142e+01 -2.285815440413778177e+01 -2.285551264274424099e+01 -2.285143624870456236e+01 -2.284612047164522508e+01 -2.283963832333988009e+01 -2.283238554334523940e+01 -2.282477792627943813e+01 -2.281703988199690514e+01 -2.280842273306522117e+01 -2.279846099250498170e+01 -2.278796173779275946e+01 -2.277733933183725767e+01 -2.276668990060009889e+01 -2.275600012552778040e+01 -2.274510123962033603e+01 -2.273389329647185519e+01 -2.272238020395304048e+01 -2.271037427619211613e+01 -2.269725720065491004e+01 -2.268268578316594031e+01 -2.266673483610051676e+01 -2.264941000359821288e+01 -2.263106055263662952e+01 -2.261214981907941990e+01 -2.259258799336667067e+01 -2.257207761468538010e+01 -2.255030477640912068e+01 -2.252702614961754435e+01 -2.250224432033182964e+01 -2.247605230010040955e+01 -2.244814272797118804e+01 -2.241842743459067222e+01 -2.238723935712197033e+01 -2.235473130501276273e+01 -2.232080676390857832e+01 -2.228522467494102344e+01 -2.224811958135317624e+01 -2.221002507418952376e+01 -2.217126151159529002e+01 -2.213200580114769522e+01 -2.209330259596322321e+01 -2.205621177163791202e+01 -2.202083461333215553e+01 -2.198724469621394562e+01 -2.195557326113934948e+01 -2.192585904071113490e+01 -2.189797226972308408e+01 -2.187179309776362857e+01 -2.184689565868138317e+01 -2.182225294223861667e+01 -2.179782106727438418e+01 -2.177428122492334595e+01 -2.175138128286228678e+01 -2.172838274379865808e+01 -2.170456167820026039e+01 -2.167950290573695327e+01 -2.165314485377350096e+01 -2.162524689916066478e+01 -2.159531979056428952e+01 -2.156363061530106506e+01 -2.153095491366889291e+01 -2.149721346685355527e+01 -2.146197122157506953e+01 -2.142515803464692681e+01 -2.138709212515452052e+01 -2.134859325420805476e+01 -2.131108120468627121e+01 -2.127595548179290219e+01 -2.124391396017757216e+01 -2.121501831019236306e+01 -2.118880736265423792e+01 -2.116454618313160196e+01 -2.114193373755500716e+01 -2.112113461367534128e+01 -2.110175834313200482e+01 -2.108318167086223127e+01 -2.106467802409941825e+01 -2.104554292010745087e+01 -2.102534560511573503e+01 -2.100311481750036080e+01 -2.097831253462073064e+01 -2.095128477060202954e+01 -2.092238207183150323e+01 -2.089145480560622303e+01 -2.085845174423712933e+01 -2.082347280053793170e+01 -2.078737316681180758e+01 -2.075137937526512033e+01 -2.071592463478911128e+01 -2.068132323022303609e+01 -2.064808752469213005e+01 -2.061679627467320230e+01 -2.058730134518052068e+01 -2.055909504431192758e+01 -2.053218865120770786e+01 -2.050637333516229788e+01 -2.048195563305694833e+01 -2.045949299628766838e+01 -2.043876473500155910e+01 -2.041940692849803440e+01 -2.040129693607838846e+01 -2.038505732359191569e+01 -2.037089087387136743e+01 -2.035791942741840543e+01 -2.034566992576650080e+01 -2.033376812089832342e+01 -2.032176493609014756e+01 -2.030942917851454155e+01 -2.029629878840837520e+01 -2.028196018201037631e+01 -2.026584145176934015e+01 -2.024734901052381986e+01 -2.022627642991278307e+01 -2.020301416298467601e+01 -2.017772203354146754e+01 -2.015023465092839672e+01 -2.012064080427068191e+01 -2.008911355613509997e+01 -2.005607895633468374e+01 -2.002165140389965003e+01 -1.998534663523356869e+01 -1.994650279758164757e+01 -1.990443685605601587e+01 -1.985859236536019523e+01 -1.980873367540584695e+01 -1.975430564343264450e+01 -1.969473722207015598e+01 -1.963027186150249648e+01 -1.956068973346578943e+01 -1.948495898328589249e+01 -1.940327038486910283e+01 -1.931698052430647294e+01 -1.922764114293778448e+01 -1.913660759442464609e+01 -1.904472232039374191e+01 -1.895231952528219566e+01 -1.885978650944018042e+01 -1.876747010235166613e+01 -1.867537018645851532e+01 -1.858332163853945573e+01 -1.849084952076969302e+01 -1.839795369285088711e+01 -1.830508280723554648e+01 -1.821198709187770248e+01 -1.811825073293578114e+01 -1.802363701938283924e+01 -1.792770108473990476e+01 -1.783053051024860380e+01 -1.773268971905099534e+01 -1.763461890264099807e+01 -1.753622066699965742e+01 -1.743734724387038426e+01 -1.733782344109163276e+01 -1.723725840227375272e+01 -1.713537789639000408e+01 -1.703172266313509908e+01 -1.692579396323548480e+01 -1.681741325094188255e+01 -1.670621984353030243e+01 -1.659152764785885026e+01 -1.647315952924986604e+01 -1.635190471476661855e+01 -1.622823884665385918e+01 -1.610225450421472004e+01 -1.597429355614038826e+01 -1.584482109242119385e+01 -1.571396379735859483e+01 -1.558191947015781409e+01 -1.544948970986902737e+01 -1.531700303667338225e+01 -1.518460002833537636e+01 -1.505231147757780974e+01 -1.491988380183420126e+01 -1.478714901959522798e+01 -1.465400972929217005e+01 -1.452056229277387445e+01 -1.438676687086428174e+01 -1.425258507884753456e+01 -1.411829724044357626e+01 -1.398434605104378115e+01 -1.385123119851715501e+01 -1.371946169168450780e+01 -1.358947940761813200e+01 -1.346131300264758934e+01 -1.333502898437799722e+01 -1.321088681058449765e+01 -1.308898373868441212e+01 -1.296926233232049164e+01 -1.285174967406523905e+01 -1.273631698956758385e+01 -1.262276793298106270e+01 -1.251075904448197740e+01 -1.239985859747763897e+01 -1.228982901088295243e+01 -1.218052442044967698e+01 -1.207187831125840205e+01 -1.196369626986896861e+01 -1.185610713304398445e+01 -1.174957230797779850e+01 -1.164413012835340488e+01 -1.153923846104584428e+01 -1.143463647548245454e+01 -1.133027477916456682e+01 -1.122576532251428283e+01 -1.112066241800372346e+01 -1.101467870987787379e+01 -1.090761978352534278e+01 -1.079924258539817039e+01 -1.068927353830793692e+01 -1.057745070093677064e+01 -1.046362753491439435e+01 -1.034787508231144670e+01 -1.023038864195519437e+01 -1.011139150217191762e+01 -9.991001375987174526e+00 -9.869216928243446318e+00 -9.746270103982503485e+00 -9.622711285033235029e+00 -9.498808717366957310e+00 -9.374852211045796579e+00 -9.251184597271469912e+00 -9.127948202541558587e+00 -9.005710662700151303e+00 -8.885090156349191304e+00 -8.766166199815840443e+00 -8.648815490353838342e+00 -8.533111205193588233e+00 -8.419183022146304651e+00 -8.307467964660098403e+00 -8.198366240381799841e+00 -8.091949770502074202e+00 -7.988482524872866364e+00 -7.888095756738509934e+00 -7.790829037985536054e+00 -7.696691108000442760e+00 -7.605480147294516158e+00 -7.516919601538411655e+00 -7.430571919713990781e+00 -7.346037777263366486e+00 -7.262960845291006606e+00 -7.180969786665816201e+00 -7.099782788115160947e+00 -7.019347380123654112e+00 -6.939443103512648037e+00 -6.859695929466564479e+00 -6.779947961629807729e+00 -6.700019972222422737e+00 -6.619886764770185117e+00 -6.539790684190264436e+00 -6.459877090481140449e+00 -6.380065040908331042e+00 -6.300377844557729645e+00 -6.220783800312950973e+00 -6.141261720579395345e+00 -6.062151118020955742e+00 -5.983711790340311865e+00 -5.906098965661015221e+00 -5.829567677529778003e+00 -5.754149620014813671e+00 -5.679686111886049105e+00 -5.606026235605806818e+00 -5.533070400163573765e+00 -5.460652188395288320e+00 -5.388827573838043783e+00 -5.317973700421311456e+00 -5.248423336555544161e+00 -5.180418035328343329e+00 -5.113930160842942385e+00 -5.048744337464118992e+00 -4.984979325883479362e+00 -4.922820356496753647e+00 -4.862355890072986853e+00 -4.803621927652070411e+00 -4.746489573714529620e+00 -4.690956809652711890e+00 -4.636959721681802371e+00 -4.584490787678364931e+00 -4.533711586163959417e+00 -4.484595827291276038e+00 -4.436996155624179039e+00 -4.390695671386832366e+00 -4.345463802483348736e+00 -4.301181244967238193e+00 -4.257815083395421141e+00 -4.215270629618721010e+00 -4.173460297581220502e+00 -4.132388797860758523e+00 -4.091992254821897212e+00 -4.052247429592810590e+00 -4.013223856416019864e+00 -3.974915476926593083e+00 -3.937339043044015607e+00 -3.900532969751376200e+00 -3.864474372047841833e+00 -3.829073798084885460e+00 -3.794170725411259326e+00 -3.759554184875906202e+00 -3.725138919409033633e+00 -3.690954615358685409e+00 -3.657019546849532787e+00 -3.623444663395559484e+00 -3.590376020920345024e+00 -3.557881985762895827e+00 -3.525986865028097217e+00 -3.494677856333529675e+00 -3.463824799742096339e+00 -3.433388126103992022e+00 -3.403445758915386143e+00 -3.373942998667561088e+00 -3.344727743496623162e+00 -3.315696721930193380e+00 -3.286912087864910070e+00 -3.258533918781748362e+00 -3.230522410912940678e+00 -3.202820729546389522e+00 -3.175430056174778137e+00 -3.148281032316462280e+00 -3.121448069437332773e+00 -3.094987128688183819e+00 -3.068956531370737650e+00 -3.043442228037519737e+00 -3.018478163884334542e+00 -2.994098165364192710e+00 -2.970295792341495655e+00 -2.947086357675834378e+00 -2.924414174218970430e+00 -2.902133237173300628e+00 -2.880072792857525155e+00 -2.858084774701700415e+00 -2.836105916538333549e+00 -2.814111252942641528e+00 -2.792104783236732946e+00 -2.770047826855793094e+00 -2.747929686981613440e+00 -2.725744314366806531e+00 -2.703547928004121914e+00 -2.681443928086722828e+00 -2.659500863691153238e+00 -2.637881127099877432e+00 -2.616692825393556188e+00 -2.595922903413071747e+00 -2.575545304964917737e+00 -2.555449104557414586e+00 -2.535562357683329715e+00 -2.515955388057056208e+00 -2.496677934448957359e+00 -2.477755299775751929e+00 -2.459187659231699463e+00 -2.440898357094930304e+00 -2.422740385209098957e+00 -2.404533643017559008e+00 -2.386153310468397404e+00 -2.367576124672685633e+00 -2.348852312924151420e+00 -2.330003169312401479e+00 -2.310986302250089164e+00 -2.291763684737865070e+00 -2.272341395585912416e+00 -2.252776388501878113e+00 -2.233142152535035674e+00 -2.213510432919915338e+00 -2.193895410219935282e+00 -2.174287657850538125e+00 -2.154684767121556099e+00 -2.135087824530940370e+00 -2.115539667908181265e+00 -2.096129014398921964e+00 -2.076896991368051282e+00 -2.057904761674608007e+00 -2.039227357525744910e+00 -2.020886265327472398e+00 -2.002934109871437496e+00 -1.985416878563940335e+00 -1.968423067811619909e+00 -1.951994235706414615e+00 -1.936033130632393240e+00 -1.920438530089912277e+00 -1.905131434958578174e+00 -1.890062020675190801e+00 -1.875234379098444926e+00 -1.860686583392277882e+00 -1.846499096156104081e+00 -1.832676184199242275e+00 -1.819129637008064071e+00 -1.805831387612021777e+00 -1.792766385209995761e+00 -1.779914615320621341e+00 -1.767263892410548598e+00 -1.754794323914647736e+00 -1.742472916087979273e+00 -1.730236699644889020e+00 -1.718009817082671864e+00 -1.705687220150303052e+00 -1.693212554357994115e+00 -1.680593611478390148e+00 -1.667840851875590280e+00 -1.654891458481862365e+00 -1.641684733574271693e+00 -1.628195086328624086e+00 -1.614359437435680000e+00 -1.600139661326606122e+00 -1.585546474989185439e+00 -1.570602522594747086e+00 -1.555343604150356995e+00 -1.539794519278927964e+00 -1.523990269413621368e+00 -1.508043009540935175e+00 -1.492032887335708713e+00 -1.475987880284591158e+00 -1.459940391056006703e+00 -1.443932669620195952e+00 -1.428027245351752406e+00 -1.412258715687481292e+00 -1.396666061598479835e+00 -1.381325763482434077e+00 -1.366310885135322950e+00 -1.351653525424181712e+00 -1.337370759300628098e+00 -1.323470652351229626e+00 -1.309928611297772605e+00 -1.296717438596801220e+00 -1.283789607299806512e+00 -1.271109356329761741e+00 -1.258649334626894545e+00 -1.246358164206972097e+00 -1.234202241905665964e+00 -1.222190928019221356e+00 -1.210333901016424907e+00 -1.198618741996074544e+00 -1.187066195799960644e+00 -1.175744525601211121e+00 -1.164660278631284962e+00 -1.153778157756574663e+00 -1.143083184511996864e+00 -1.132546419443028141e+00 -1.122170477335504124e+00 -1.111934013523878439e+00 -1.101811331542848160e+00 -1.091820848701332114e+00 -1.081985890275882545e+00 -1.072338235177925370e+00 -1.062875885653614683e+00 -1.053559157733757301e+00 -1.044388985009509163e+00 -1.035365001478238289e+00 -1.026433918143916157e+00 -1.017565666634830945e+00 -1.008747615359534722e+00 -9.999709480728388167e-01 -9.912372811927687710e-01 -9.825506986735867976e-01 -9.739278292445178176e-01 -9.653729353323868834e-01 -9.569141871142339273e-01 -9.485749328982887585e-01 -9.403387157219148529e-01 -9.322060142927924842e-01 -9.241992248700772183e-01 -9.163436253514718466e-01 -9.086262848075373766e-01 -9.010485303345774355e-01 -8.936642240589143249e-01 -8.865179592200299608e-01 -8.796239719812277702e-01 -8.729475111739151139e-01 -8.664096200911765022e-01 -8.599556378658343991e-01 -8.535744614714575462e-01 -8.472483908898370553e-01 -8.409349859614669853e-01 -8.346109531552752259e-01 -8.282602179323946823e-01 -8.218679300258973086e-01 -8.154154740288801495e-01 -8.088867564520335618e-01 -8.022982834221115134e-01 -7.956455646128950399e-01 -7.889398622871107714e-01 -7.821997932911262108e-01 -7.754160915255966513e-01 -7.685980878755481749e-01 -7.617618847907935420e-01 -7.549204629039403258e-01 -7.480958496655540912e-01 -7.413233566992751822e-01 -7.346423270001642969e-01 -7.280700669025250704e-01 -7.216006578980815878e-01 -7.152419754544586672e-01 -7.089967941700662246e-01 -7.028643211029946825e-01 -6.968647093209766608e-01 -6.909929746506362491e-01 -6.852534692737214383e-01 -6.796864180350555840e-01 -6.742875905051047836e-01 -6.690388426357705143e-01 -6.639275527917587461e-01 -6.589343641394687090e-01 -6.540396934326655476e-01 -6.491958172640288627e-01 -6.443597161563899833e-01 -6.395178817471188770e-01 -6.346820267146343619e-01 -6.298656743706136929e-01 -6.250765541352125698e-01 -6.203183801207885484e-01 -6.155885240909310108e-01 -6.108747214360583655e-01 -6.061642699864185913e-01 -6.014675484226458257e-01 -5.968216081225944381e-01 -5.922536806532404663e-01 -5.877566833212054531e-01 -5.833311768665643271e-01 -5.789979746835871577e-01 -5.747539871503520859e-01 -5.705940005317587937e-01 -5.665439190232379740e-01 -5.626079428259610493e-01 -5.587804485582150704e-01 -5.550474589591519736e-01 -5.513792490900435439e-01 -5.477411891161988455e-01 -5.440962270654446931e-01 -5.404416631378416991e-01 -5.367734165058909435e-01 -5.330606705482210383e-01 -5.292792151545006041e-01 -5.254127145426447099e-01 -5.214448222426132373e-01 -5.173687364803092326e-01 -5.131863971549563974e-01 -5.089106957779127027e-01 -5.045622923304270424e-01 -5.001543592774752023e-01 -4.957009630443784953e-01 -4.912382981637936630e-01 -4.868175836905304088e-01 -4.824889369321441746e-01 -4.782847177128332072e-01 -4.742115701835200037e-01 -4.702687578740840646e-01 -4.664605947444718237e-01 -4.628009796839359646e-01 -4.593062358510591192e-01 -4.559781584225695572e-01 -4.528228310530105216e-01 -4.498399371826504733e-01 -4.470160120340598287e-01 -4.443305551473639148e-01 -4.417721914948725126e-01 -4.393404471506267561e-01 -4.370088474335344642e-01 -4.347471737891907551e-01 -4.325447810930244663e-01 -4.303878055973570094e-01 -4.282268898380655608e-01 -4.260289717734483950e-01 -4.237891836115197375e-01 -4.214903142489264676e-01 -4.191156844145551563e-01 -4.166582105908809286e-01 -4.141225394008671845e-01 -4.115059513421080450e-01 -4.088104206530989160e-01 -4.060471598178511110e-01 -4.032221144977741756e-01 -4.003548631028805982e-01 -3.974735522621289374e-01 -3.946074723444661370e-01 -3.917726176859848142e-01 -3.889637026094596162e-01 -3.861908050843116391e-01 -3.834878794654890122e-01 -3.808803951163164947e-01 -3.783854309125191384e-01 -3.760209172820322965e-01 -3.737923869898482354e-01 -3.716913680565361866e-01 -3.697010035897982383e-01 -3.677978613612125081e-01 -3.659585665447399605e-01 -3.641633035598391688e-01 -3.623831190045135875e-01 -3.605933668577144813e-01 -3.587861194694477174e-01 -3.569688997443017375e-01 -3.551414064072055954e-01 -3.532806594938307510e-01 -3.513745047804868737e-01 -3.494301747383710133e-01 -3.474584538676495638e-01 -3.454710852437308799e-01 -3.434808499087003142e-01 -3.414937905891579639e-01 -3.395200013072656731e-01 -3.375627093940918311e-01 -3.356129514336557706e-01 -3.336811988861696499e-01 -3.317901297514314063e-01 -3.299553757687740396e-01 -3.281799132752953874e-01 -3.264620189213469637e-01 -3.247948618063772885e-01 -3.231676776919458205e-01 -3.215788471069791488e-01 -3.200108573253621636e-01 -3.184380219112312727e-01 -3.168402166305494538e-01 -3.152054977115087420e-01 -3.135242671797277558e-01 -3.117749036527142081e-01 -3.099362983507925606e-01 -3.079978098156617716e-01 -3.059521123625083550e-01 -3.037992327969413209e-01 -3.015509077542788408e-01 -2.992196762527300491e-01 -2.968292069103239395e-01 -2.944015021272671784e-01 -2.919597486236133466e-01 -2.895369321222177050e-01 -2.871632345668735375e-01 -2.848648751874747753e-01 -2.826534231356253590e-01 -2.805311986784610467e-01 -2.785059617517126607e-01 -2.765832268815019979e-01 -2.747584371544323778e-01 -2.730270492637716373e-01 -2.713787112023849923e-01 -2.697894328908425066e-01 -2.682489113833635419e-01 -2.667624357885655662e-01 -2.653335232709309044e-01 -2.639726323797608187e-01 -2.626870376602326584e-01 -2.614639821294794664e-01 -2.602859514279493580e-01 -2.591408311938970810e-01 -2.580149376514366266e-01 -2.569004940940286530e-01 -2.557933930374275411e-01 -2.546942084036165066e-01 -2.536035769059836742e-01 -2.525299851113036453e-01 -2.514731494344423779e-01 -2.504166612749508802e-01 -2.493472892839043720e-01 -2.482540449988717146e-01 -2.471328963198816675e-01 -2.459852142952719811e-01 -2.448210402734271041e-01 -2.436562072121919442e-01 -2.424945025430411683e-01 -2.413305560719366805e-01 -2.401735072786984893e-01 -2.390318616186256073e-01 -2.379140853966664748e-01 -2.368265784210124569e-01 -2.357646410058217290e-01 -2.347316997462178534e-01 -2.337390742010652667e-01 -2.327922866009320413e-01 -2.318995289770426071e-01 -2.310654543933593763e-01 -2.302902181849361962e-01 -2.295706113132949255e-01 -2.288913961736691316e-01 -2.282378418914337570e-01 -2.276003675221660305e-01 -2.269533533850431606e-01 -2.262590383373901115e-01 -2.254959191473373259e-01 -2.246465020030506965e-01 -2.236903929085585774e-01 -2.226217250868979536e-01 -2.214399849763553085e-01 -2.201479367570978729e-01 -2.187544476401909188e-01 -2.172705612473589953e-01 -2.157155440797021706e-01 -2.141012055344792275e-01 -2.124353278450252791e-01 -2.107236465793917712e-01 -2.089798015613256732e-01 -2.072299662167167433e-01 -2.054954543182221927e-01 -2.037995516610054403e-01 -2.021674139342403420e-01 -2.006176204702474486e-01 -1.991581965933838516e-01 -1.977837943540963483e-01 -1.964887301133906861e-01 -1.952728945402418259e-01 -1.941332483801380127e-01 -1.930696278477074257e-01 -1.920781163175044604e-01 -1.911553596105517450e-01 -1.902973480576531651e-01 -1.894900652926020390e-01 -1.887249570054053138e-01 -1.880041686094545972e-01 -1.873225941446013676e-01 -1.866711379791535785e-01 -1.860426704125262842e-01 -1.854331612046705435e-01 -1.848415440219762784e-01 -1.842728971364616108e-01 -1.837321864732114340e-01 -1.832213318529603285e-01 -1.827405008789461938e-01 -1.822760667908049914e-01 -1.818146843630329412e-01 -1.813458252630569811e-01 -1.808544273349781406e-01 -1.803233821715136131e-01 -1.797298652875724823e-01 -1.790594386587571474e-01 -1.783004787284349912e-01 -1.774422435615714277e-01 -1.764925190758665496e-01 -1.754549923562767066e-01 -1.743315629722807791e-01 -1.731347074332683367e-01 -1.718751527013610281e-01 -1.705630137602130447e-01 -1.692107371433885232e-01 -1.678341217881360314e-01 -1.664500545217748873e-01 -1.650734494397231022e-01 -1.637207387768458422e-01 -1.624147282115857294e-01 -1.611791060707352674e-01 -1.600260274794303716e-01 -1.589612158701193545e-01 -1.579926230919506958e-01 -1.571276201043026455e-01 -1.563705751942269240e-01 -1.557278032665145584e-01 -1.551935030515840808e-01 -1.547473370036239748e-01 -1.543684622827110886e-01 -1.540393743248035519e-01 -1.537474643626929316e-01 -1.534806898830056998e-01 -1.532257526130342828e-01 -1.529667784702099798e-01 -1.526874197281982426e-01 -1.523743832199478676e-01 -1.520229597257349852e-01 -1.516359604801192640e-01 -1.512073519393156706e-01 -1.507304263007102629e-01 -1.502059828594172197e-01 -1.496360854704228693e-01 -1.490290758674551741e-01 -1.483865878426447737e-01 -1.477069332360927134e-01 -1.469958019685980721e-01 -1.462596066267060901e-01 -1.455090169447507964e-01 -1.447536194581539870e-01 -1.439973739342050585e-01 -1.432485575156584590e-01 -1.425107553987245979e-01 -1.417843808778322390e-01 -1.410717282695260200e-01 -1.403729103693691638e-01 -1.396916363448998111e-01 -1.390315768208592595e-01 -1.383888452111400602e-01 -1.377582623124012362e-01 -1.371409839361264482e-01 -1.365404547610636343e-01 -1.359617124358663276e-01 -1.353998098670071426e-01 -1.348539181363389017e-01 -1.343262819889627646e-01 -1.338129437529861909e-01 -1.333134198450846297e-01 -1.328295316961497496e-01 -1.323615918648792800e-01 -1.319052238690475443e-01 -1.314554278841110757e-01 -1.310065928332652396e-01 -1.305505658245563472e-01 -1.300800963795742671e-01 -1.295927085072288987e-01 -1.290862150799463870e-01 -1.285588087670831436e-01 -1.280139203528150305e-01 -1.274576402744260484e-01 -1.268931030163198137e-01 -1.263211078187149450e-01 -1.257426857247321283e-01 -1.251620160765993250e-01 -1.245815578474628871e-01 -1.240011057717308740e-01 -1.234194670056250609e-01 -1.228357506372112218e-01 -1.222550928032826167e-01 -1.216801171600489506e-01 -1.211080083267784407e-01 -1.205413983664270772e-01 -1.199830522929274529e-01 -1.194320660943748447e-01 -1.188859388294029734e-01 -1.183436238050169370e-01 -1.178067654408224557e-01 -1.172782685803756275e-01 -1.167604743539064488e-01 -1.162530535077622579e-01 -1.157601984182620863e-01 -1.152818708830625205e-01 -1.148196487867958054e-01 -1.143750792824921592e-01 -1.139394755934936554e-01 -1.135097226968844741e-01 -1.130833342673529807e-01 -1.126550071202075815e-01 -1.122283809194741244e-01 -1.118092444300435723e-01 -1.114014751855050139e-01 -1.110068736095696229e-01 -1.106210917533257537e-01 -1.102442102729499773e-01 -1.098765184423774466e-01 -1.095170576142941443e-01 -1.091665939664611812e-01 -1.088236169421603616e-01 -1.084798899920561416e-01 -1.081238202021270745e-01 -1.077494874556539362e-01 -1.073542064828730269e-01 -1.069359041811375199e-01 -1.064957419403837202e-01 -1.060345358987784259e-01 -1.055490687894775487e-01 -1.050384013272999129e-01 -1.044983896584062849e-01 -1.039283431411745645e-01 -1.033352200736079862e-01 -1.027246955984281729e-01 -1.021046377585543008e-01 -1.014860564803635318e-01 -1.008782221874442442e-01 -1.002871311688739581e-01 -9.972070928583265381e-02 -9.918267161761325224e-02 -9.867275574550200823e-02 -9.819358424563785770e-02 -9.774030509966381841e-02 -9.730551925409086644e-02 -9.688695978078115667e-02 -9.648105848743777913e-02 -9.608775798245704214e-02 -9.571129739283222582e-02 -9.535642791840720500e-02 -9.502340203955285391e-02 -9.470196148569086370e-02 -9.438527812685455765e-02 -9.407167925037203393e-02 -9.375804365046841449e-02 -9.344429229110240431e-02 -9.312768690117918802e-02 -9.280602166473313208e-02 -9.247885054914023462e-02 -9.214367762132369410e-02 -9.179820494427323729e-02 -9.144247908448963069e-02 -9.108094241358016818e-02 -9.071778475330630198e-02 -9.035613838207159909e-02 -8.999717564879461396e-02 -8.963935962309210748e-02 -8.927917985857945771e-02 -8.891783187068592886e-02 -8.856032997410460961e-02 -8.821173617699827607e-02 -8.787433439008665581e-02 -8.754479219090853526e-02 -8.722315653830370330e-02 -8.691053804245940650e-02 -8.660620284563602667e-02 -8.630847651885838190e-02 -8.601398780216283624e-02 -8.571822907905424227e-02 -8.541737542020699792e-02 -8.510914194352922624e-02 -8.479082598834924989e-02 -8.446030504840212894e-02 -8.411830227594105369e-02 -8.376853643799249405e-02 -8.341528169529605075e-02 -8.305859753335008422e-02 -8.269404614626184313e-02 -8.231794869189032471e-02 -8.193372009371120701e-02 -8.154874722173618973e-02 -8.116448661503398998e-02 -8.078204232944098673e-02 -8.040322088497056652e-02 -8.002681579196227468e-02 -7.965156736015552297e-02 -7.927893336665131629e-02 -7.890920208575034900e-02 -7.853763025147193766e-02 -7.815992394419915557e-02 -7.777783500492707613e-02 -7.739572354077670080e-02 -7.701285725238514457e-02 -7.662780173744776491e-02 -7.624258404038108949e-02 -7.585915164835163593e-02 -7.548015277977923598e-02 -7.510575164253821545e-02 -7.473556210458996707e-02 -7.436593138586852780e-02 -7.399162778192049095e-02 -7.361155052929768683e-02 -7.322424981131651911e-02 -7.282982760802268751e-02 -7.242648943929595740e-02 -7.201695108016158142e-02 -7.160685191691094909e-02 -7.119757033402630830e-02 -7.078956895300306251e-02 -7.038354341381285184e-02 -6.998325277010718215e-02 -6.959421561839954085e-02 -6.922024426015137288e-02 -6.886264347139776920e-02 -6.852088046275230104e-02 -6.819483484475477586e-02 -6.788880276976141936e-02 -6.760580445595719412e-02 -6.734439499964965659e-02 -6.710405405982655669e-02 -6.688332467180138630e-02 -6.667737441605625648e-02 -6.648281535444654222e-02 -6.629709033372691018e-02 -6.611712912380322826e-02 -6.593793829785120353e-02 -6.575537224282217152e-02 -6.556902803163866533e-02 -6.538322287691432366e-02 -6.520001369194038110e-02 -6.501456728635122972e-02 -6.482811168420825332e-02 -6.464109522232817928e-02 -6.444968495675496012e-02 -6.425125620921563752e-02 -6.404527381339351899e-02 -6.382912845888935593e-02 -6.359715354652022146e-02 -6.335190779141987305e-02 -6.309619180538450500e-02 -6.282954610837694631e-02 -6.255327740930381741e-02 -6.226720141935906949e-02 -6.197309874663370355e-02 -6.167405387966983649e-02 -6.137354083642148489e-02 -6.107561033501608672e-02 -6.078747669106152746e-02 -6.051606511865653681e-02 -6.026289188411911024e-02 -6.003023198151354045e-02 -5.982254385587082446e-02 -5.964078715057692659e-02 -5.948167610024995833e-02 -5.934477023126908529e-02 -5.922698874469568830e-02 -5.912218219725007273e-02 -5.902562037285994517e-02 -5.893148253162677069e-02 -5.883809291854107809e-02 -5.874357668665839555e-02 -5.864296316781075769e-02 -5.853468924753413294e-02 -5.841837977550343175e-02 -5.829033589791859926e-02 -5.814822759597748636e-02 -5.798864850045135078e-02 -5.780192121145824591e-02 -5.758569623050324715e-02 -5.734779743867434582e-02 -5.709353548885903046e-02 -5.682424776112149356e-02 -5.654333677145001458e-02 -5.625779300235828062e-02 -5.597189753305620297e-02 -5.569100655475267558e-02 -5.542410262210593214e-02 -5.517553275619222625e-02 -5.494902528765582828e-02 -5.474664215588730815e-02 -5.456561613054189408e-02 -5.440316104435946598e-02 -5.425947946862133553e-02 -5.413512834686971115e-02 -5.402634202265066410e-02 -5.393131494848976693e-02 -5.384996769481822931e-02 -5.377965510697917811e-02 -5.371700410347474142e-02 -5.365799635098018883e-02 -5.359698536201080998e-02 -5.352939721774790244e-02 -5.345565243839356384e-02 -5.337575115774101375e-02 -5.328712904681120327e-02 -5.318643959414407624e-02 -5.307090733211859007e-02 -5.293746063419511177e-02 -5.278254048179055469e-02 -5.260641003550865780e-02 -5.241109677126543076e-02 -5.220034133539663140e-02 -5.197919654042908871e-02 -5.175470202747500803e-02 -5.153187096419936664e-02 -5.131586735324956960e-02 -5.111540510396175852e-02 -5.093590578345448538e-02 -5.077732980482139308e-02 -5.063527419197971086e-02 -5.050721915865274969e-02 -5.039256947228303724e-02 -5.028750546810858979e-02 -5.018825130750123598e-02 -5.009326163597586229e-02 -5.000138498857205349e-02 -4.991234038188520350e-02 -4.982603388625518603e-02 -4.974214503673753812e-02 -4.966102181217222494e-02 -4.958070476114003616e-02 -4.949927600083293272e-02 -4.941650927594251619e-02 -4.933268807257819299e-02 -4.924438808622144670e-02 -4.914727838479071576e-02 -4.904017225555280801e-02 -4.892412347167073711e-02 -4.880372646970282391e-02 -4.868071973214375264e-02 -4.855313350760357555e-02 -4.841975897237085769e-02 -4.828324101627834430e-02 -4.815001988059405130e-02 -4.802830430207340878e-02 -4.792267436582747092e-02 -4.783419780540696525e-02 -4.776330111495158404e-02 -4.771163575606682250e-02 -4.768257901053968295e-02 -4.767589552098527861e-02 -4.768893054939382647e-02 -4.772066039370057716e-02 -4.776914499381526569e-02 -4.782913110822528679e-02 -4.789207163073891382e-02 -4.794636964329355988e-02 -4.798025676758715941e-02 -4.798876003717297140e-02 -4.796952456366278955e-02 -4.791866081562690810e-02 -4.783669798954077318e-02 -4.772733620434330137e-02 -4.759389229936059756e-02 -4.743679376058861780e-02 -4.725420866881436394e-02 -4.704545306796661941e-02 -4.681487174567193488e-02 -4.656834987344357635e-02 -4.631031539389296459e-02 -4.604539024321505775e-02 -4.577814065975946423e-02 -4.551415523491850190e-02 -4.525999614317025715e-02 -4.501951182398525320e-02 -4.479621611702473694e-02 -4.459490256488871096e-02 -4.441407664685170786e-02 -4.425194195020146909e-02 -4.411264263838524102e-02 -4.399796762746738255e-02 -4.390547213963915535e-02 -4.382806237832093110e-02 -4.375852621839863149e-02 -4.369493305073451905e-02 -4.363870085149405137e-02 -4.359033620158092592e-02 -4.354569298450233772e-02 -4.350231534135572120e-02 -4.346141481844580101e-02 -4.342381343611973615e-02 -4.338740695323162200e-02 -4.335009180086044078e-02 -4.331240822877439195e-02 -4.327597725551826646e-02 -4.324336832332689728e-02 -4.322115745077795973e-02 -4.321418204355750858e-02 -4.322506407325632516e-02 -4.325423063448885497e-02 -4.330048856724032919e-02 -4.336486567391321240e-02 -4.344616520156759781e-02 -4.354217439342580875e-02 -4.365234951613455872e-02 -4.377661303049186492e-02 -4.391363985866933439e-02 -4.406131680589991939e-02 -4.421716558696912186e-02 -4.437992106337382281e-02 -4.454984960269522259e-02 -4.472409310026780743e-02 -4.489713627454681999e-02 -4.506473845729724870e-02 -4.522300824246664602e-02 -4.536916270900545611e-02 -4.550151482202424713e-02 -4.561892432893754207e-02 -4.571901302846158310e-02 -4.579729479825003780e-02 -4.585397343249635743e-02 -4.589601211239911077e-02 -4.592757493211305220e-02 -4.594625941231674643e-02 -4.595311297753215674e-02 -4.595241095793525105e-02 -4.594657083088099503e-02 -4.593816800320089933e-02 -4.592676003191345502e-02 -4.591096801840301861e-02 -4.589436271290954494e-02 -4.588413194536684891e-02 -4.588295396341371402e-02 -4.589277379213746455e-02 -4.591741454274581025e-02 -4.595441338064047004e-02 -4.600134440821988108e-02 -4.605823923823103988e-02 -4.612582497812964949e-02 -4.620294715602010077e-02 -4.628557836927668645e-02 -4.637256097411340122e-02 -4.646562581603126685e-02 -4.656595863227390442e-02 -4.667410753603391804e-02 -4.679127780146860593e-02 -4.691943694211234139e-02 -4.706297484258637615e-02 -4.722208828433880484e-02 -4.739157877418337383e-02 -4.756963788872897725e-02 -4.775641500775060916e-02 -4.795235694449393599e-02 -4.815901915584165638e-02 -4.837149084541045307e-02 -4.858408853487982543e-02 -4.879139839913566173e-02 -4.898870236913467624e-02 -4.917956766108255023e-02 -4.936472650791454142e-02 -4.953989256626992882e-02 -4.970591845697584082e-02 -4.986873825786308778e-02 -5.003035179676695865e-02 -5.018712679485368838e-02 -5.033395719295650356e-02 -5.046545409227656820e-02 -5.058069844950523891e-02 -5.068358540086387309e-02 -5.077378999478237426e-02 -5.084784492855523585e-02 -5.090894700075183910e-02 -5.096335858999401225e-02 -5.101676041245463422e-02 -5.107392732235185862e-02 -5.113962447462914312e-02 -5.122058756282186348e-02 -5.132109776614915408e-02 -5.144302195891427287e-02 -5.158631079218997662e-02 -5.175031812703326933e-02 -5.193394188606281769e-02 -5.213702390587032082e-02 -5.235936856179519705e-02 -5.259733180256298546e-02 -5.284815644902627479e-02 -5.310776077242791715e-02 -5.337098300244387528e-02 -5.363441438365353087e-02 -5.389462789219598426e-02 -5.415064565249023965e-02 -5.440277195521084352e-02 -5.465074431408645239e-02 -5.489365303400565305e-02 -5.513123207939538140e-02 -5.536654280092696834e-02 -5.560223488961012900e-02 -5.583638675410229624e-02 -5.606756233332291228e-02 -5.629531802719600631e-02 -5.651777399811757502e-02 -5.673072248115601512e-02 -5.692929660498968758e-02 -5.711618350947919587e-02 -5.729913708584969539e-02 -5.748212713586145495e-02 -5.766272962475998964e-02 -5.783799539050504812e-02 -5.801058741128516799e-02 -5.818400528229517032e-02 -5.835767726471068756e-02 -5.853089808113142584e-02 -5.870503498994932706e-02 -5.888343425326839076e-02 -5.906700947413871111e-02 -5.925610827134002861e-02 -5.945504413303995955e-02 -5.966767934798389295e-02 -5.989794261992299751e-02 -6.014806188317074753e-02 -6.041728469543530822e-02 -6.070306281331187132e-02 -6.100363316977489014e-02 -6.131844277522743858e-02 -6.164439647576203107e-02 -6.197659487491159747e-02 -6.231304184006878494e-02 -6.265277181155939901e-02 -6.299274704611526610e-02 -6.332723763411990392e-02 -6.364734069269277483e-02 -6.394311210534546486e-02 -6.421308362197727937e-02 -6.446157650822419150e-02 -6.468784099702148960e-02 -6.489526489296329470e-02 -6.509140873381173698e-02 -6.527794574216484735e-02 -6.545629408156747320e-02 -6.563252926599109915e-02 -6.581484336267261204e-02 -6.600693449127188750e-02 -6.620425114597579264e-02 -6.640524411294167206e-02 -6.661166149684172311e-02 -6.682875315412610540e-02 -6.706154178200846028e-02 -6.730808532575031922e-02 -6.756845477722661641e-02 -6.784472823285624121e-02 -6.813692528018944206e-02 -6.844351508872031919e-02 -6.876233096020807622e-02 -6.909234708610660636e-02 -6.942794838408652969e-02 -6.976215753725521773e-02 -7.009347123967325788e-02 -7.041785668759732719e-02 -7.072925977133319442e-02 -7.102296927557834316e-02 -7.129930921065001648e-02 -7.156239668917283026e-02 -7.181399272613511742e-02 -7.205232087938832908e-02 -7.227800646562305975e-02 -7.249062621060546607e-02 -7.268823146129753388e-02 -7.287610068796764040e-02 -7.306057189128516149e-02 -7.324696922409364153e-02 -7.344398972189115915e-02 -7.365441404864157826e-02 -7.387255623155615514e-02 -7.409961965106721948e-02 -7.433669224107945783e-02 -7.457956065523009548e-02 -7.482645092067055637e-02 -7.507522906125052575e-02 -7.531946624026915338e-02 -7.555547335941381615e-02 -7.578921736066493442e-02 -7.603188952222061925e-02 -7.629340541404061593e-02 -7.657690611595016628e-02 -7.688002959857881402e-02 -7.719942587000461209e-02 -7.753539489145429286e-02 -7.788780582678266062e-02 -7.825729427606785416e-02 -7.864512298135037383e-02 -7.904899760895266192e-02 -7.946953624479557998e-02 -7.990453818032888789e-02 -8.035440745911025251e-02 -8.081809290091569731e-02 -8.128485315255679078e-02 -8.174917632213095364e-02 -8.221354364047346597e-02 -8.268258574292487728e-02 -8.315745557117701359e-02 -8.363611240303213401e-02 -8.411824852408233966e-02 -8.460785342421722754e-02 -8.510578599517366893e-02 -8.561016409590216369e-02 -8.612313267804827532e-02 -8.664003866712195745e-02 -8.715099923392717607e-02 -8.764843755935668168e-02 -8.812288397899849246e-02 -8.857087424361874406e-02 -8.899446619261247582e-02 -8.939422465715918253e-02 -8.977245946481034189e-02 -9.013715541858845215e-02 -9.050007011265566448e-02 -9.086933147123138488e-02 -9.124952004056392785e-02 -9.164139340675148127e-02 -9.204466930022024707e-02 -9.245789044785099331e-02 -9.286999427145671560e-02 -9.327298595736173425e-02 -9.366972765832397296e-02 -9.406943334793817224e-02 -9.448033502586472565e-02 -9.490327375844037627e-02 -9.533649782809376638e-02 -9.577921063577297944e-02 -9.623357749843430842e-02 -9.669771914227927312e-02 -9.716771775849174231e-02 -9.764395721663304828e-02 -9.813119896214396454e-02 -9.863286517874532422e-02 -9.914507174305180193e-02 -9.966252416718172913e-02 -1.001802315392189002e-01 -1.006950308068132599e-01 -1.012065768874874649e-01 -1.017138475578882595e-01 -1.022139592903138355e-01 -1.027048944031697247e-01 -1.031867065874589040e-01 -1.036574121815664884e-01 -1.041188731813979529e-01 -1.045793765312627716e-01 -1.050507549360762127e-01 -1.055454214421924219e-01 -1.060662240425020580e-01 -1.066155717963942068e-01 -1.071973575685716967e-01 -1.078087201893894731e-01 -1.084403010639634346e-01 -1.090782945596250192e-01 -1.097137497236178316e-01 -1.103381185087743410e-01 -1.109422471092366136e-01 -1.115228201965195870e-01 -1.120745318552236330e-01 -1.125941883954849898e-01 -1.130845359153657137e-01 -1.135455047636831361e-01 -1.139712770735827330e-01 -1.143549181994946845e-01 -1.146988683255671798e-01 -1.150091227067826793e-01 -1.152868649871126999e-01 -1.155312536318858774e-01 -1.157462176710960799e-01 -1.159435432909626251e-01 -1.161323155639862742e-01 -1.163167586034402068e-01 -1.165021574884892025e-01 -1.167014225306536868e-01 -1.169263389259520836e-01 -1.171855425367543807e-01 -1.174861276418536077e-01 -1.178252497544899358e-01 -1.181989908685074087e-01 -1.186082759919742796e-01 -1.190536552764236006e-01 -1.195350540193217403e-01 -1.200544108534119803e-01 -1.206104614134307501e-01 -1.212004033837354583e-01 -1.218195003974095469e-01 -1.224593103609369210e-01 -1.231168443706182614e-01 -1.237911222909376802e-01 -1.244795719240915366e-01 -1.251759735018264930e-01 -1.258724690293173409e-01 -1.265736542823290012e-01 -1.272856971766289647e-01 -1.280150709643274043e-01 -1.287694530260588832e-01 -1.295433397608943826e-01 -1.303368123851977589e-01 -1.311616954907006971e-01 -1.320284432806425046e-01 -1.329306495914696074e-01 -1.338534555567798268e-01 -1.347954198117769231e-01 -1.357543951162282492e-01 -1.367265936379185864e-01 -1.377132246945075855e-01 -1.387144296303514934e-01 -1.397218727986876685e-01 -1.407270965845545119e-01 -1.417268303863114809e-01 -1.427172164025297674e-01 -1.436953149157345622e-01 -1.446546777585693000e-01 -1.455916201927229259e-01 -1.465058678928095881e-01 -1.473975648927016158e-01 -1.482649767951579045e-01 -1.491024160722266290e-01 -1.499080443159251930e-01 -1.506853391674228271e-01 -1.514307387700945251e-01 -1.521373566475072714e-01 -1.528095494758913431e-01 -1.534571010945158798e-01 -1.540835571287657302e-01 -1.546912558628280032e-01 -1.552881991350309188e-01 -1.558799866698229453e-01 -1.564645776997304893e-01 -1.570406913134803073e-01 -1.576136249101378894e-01 -1.581816857603807192e-01 -1.587491152758017388e-01 -1.593198134516731201e-01 -1.598899894826516788e-01 -1.604687903211430844e-01 -1.610638153449247545e-01 -1.616762282542122398e-01 -1.623045629231326947e-01 -1.629555461408004335e-01 -1.636430521867684729e-01 -1.643658327724107637e-01 -1.651167250499542272e-01 -1.658901803822034615e-01 -1.666785346640693444e-01 -1.674690389091320619e-01 -1.682555985970427548e-01 -1.690291409283785906e-01 -1.697765712951291861e-01 -1.705006399519875537e-01 -1.712062578933418455e-01 -1.718958571784056644e-01 -1.725719638519932764e-01 -1.732357005254873683e-01 -1.738867553453773696e-01 -1.745289297340368861e-01 -1.751700423474868706e-01 -1.758126247632609829e-01 -1.764529669766620179e-01 -1.770988848142450722e-01 -1.777634215866100709e-01 -1.784457588061139632e-01 -1.791365495409611708e-01 -1.798358837583742820e-01 -1.805545270543814362e-01 -1.813091880020990809e-01 -1.821152345958596541e-01 -1.829811064584407898e-01 -1.839101170181216827e-01 -1.848977022632518619e-01 -1.859412421493471523e-01 -1.870269722811477853e-01 -1.881534761977954051e-01 -1.893283879710534745e-01 -1.905357902948845716e-01 -1.917546549307760362e-01 -1.929599658440666332e-01 -1.941278166604374078e-01 -1.952400648566818553e-01 -1.962805667263929077e-01 -1.972418351154714145e-01 -1.981261364632330157e-01 -1.989372964669297861e-01 -1.996720341300690371e-01 -2.003332378225957111e-01 -2.009295328593330709e-01 -2.014787325401943829e-01 -2.019982648082796206e-01 -2.024888488081854898e-01 -2.029580753855737274e-01 -2.034088112123529912e-01 -2.038360407310761957e-01 -2.042432269903527997e-01 -2.046395960478460951e-01 -2.050430525506658219e-01 -2.054692390900582089e-01 -2.059291650934675921e-01 -2.064297970056978571e-01 -2.069784259026519746e-01 -2.075918435328788780e-01 -2.082816969561225307e-01 -2.090543142634169738e-01 -2.099070191498076388e-01 -2.108296787732468758e-01 -2.117993732389331640e-01 -2.127908160602850762e-01 -2.137939261502239396e-01 -2.147941841463964774e-01 -2.157740928409550285e-01 -2.167231926946585896e-01 -2.176386434010967319e-01 -2.185023993695318356e-01 -2.192968343491826788e-01 -2.200245549760296848e-01 -2.206807285177252442e-01 -2.212598315096684365e-01 -2.217695548239130288e-01 -2.222183002786971562e-01 -2.226133839420507687e-01 -2.229656723700825516e-01 -2.232847450065024164e-01 -2.235728258838478588e-01 -2.238298509365299616e-01 -2.240638262621820198e-01 -2.242824068167134921e-01 -2.244882353638206762e-01 -2.246947514780456290e-01 -2.249125236993373411e-01 -2.251467546704021550e-01 -2.254163030485744901e-01 -2.257358614024568277e-01 -2.261121094450503632e-01 -2.265455752106777243e-01 -2.270321008504700144e-01 -2.275767553012441047e-01 -2.281776162256977103e-01 -2.288324151486826052e-01 -2.295310465055194760e-01 -2.302485296494481970e-01 -2.309740623062782050e-01 -2.317007304954458169e-01 -2.324291209212738796e-01 -2.331606035742750105e-01 -2.338877346997151607e-01 -2.345965825217639633e-01 -2.352555422948068298e-01 -2.358506249877737881e-01 -2.363943912697000216e-01 -2.368807332197828686e-01 -2.372997421442872013e-01 -2.376525960061680598e-01 -2.379305834833781719e-01 -2.381262893795511870e-01 -2.382456502282172817e-01 -2.382997238106329407e-01 -2.382936479395592055e-01 -2.382371950664589344e-01 -2.381358087073270624e-01 -2.379798230349489951e-01 -2.377592086643363634e-01 -2.374750189622774066e-01 -2.371493927819234848e-01 -2.368076753235480725e-01 -2.364696322631355818e-01 -2.361482987871741379e-01 -2.358432233824958590e-01 -2.355568646181218639e-01 -2.352911055976955046e-01 -2.350404699540943332e-01 -2.348066401045634244e-01 -2.345941638639644222e-01 -2.344054006827205883e-01 -2.342461273888274131e-01 -2.341193141647714693e-01 -2.340162332867909700e-01 -2.339262336389345553e-01 -2.338409614842489048e-01 -2.337508005726708360e-01 -2.336510803963518512e-01 -2.335386321921180119e-01 -2.334045830074160388e-01 -2.332487168808251576e-01 -2.330719229652530589e-01 -2.328616107200408847e-01 -2.326254012855385744e-01 -2.323765428977603298e-01 -2.321068321319742778e-01 -2.318160712362463960e-01 -2.315005810234130879e-01 -2.311579258332464581e-01 -2.307891349664379921e-01 -2.303913078974434703e-01 -2.299718441102920341e-01 -2.295336145652918103e-01 -2.290746891635092597e-01 -2.285885223655194365e-01 -2.280726628501419107e-01 -2.275296639895461048e-01 -2.269623688191805266e-01 -2.263862733027733887e-01 -2.258059532076722997e-01 -2.252082555729300051e-01 -2.245911378082874887e-01 -2.239665631618444341e-01 -2.233398694174945909e-01 -2.227151974714846883e-01 -2.221000005617357054e-01 -2.214936942443574697e-01 -2.208999908117650068e-01 -2.203236468287889105e-01 -2.197662985738548513e-01 -2.192127845014828214e-01 -2.186407593334871446e-01 -2.180524682224078414e-01 -2.174562463829023962e-01 -2.168721227784899674e-01 -2.163239598979094791e-01 -2.158161255908558340e-01 -2.153496213155358940e-01 -2.149225892315217712e-01 -2.145183413298091812e-01 -2.141250746435003072e-01 -2.137484615336161520e-01 -2.133851538368183309e-01 -2.130263399327649021e-01 -2.126752120543652647e-01 -2.123349579357463046e-01 -2.120033267150749079e-01 -2.116703909820579210e-01 -2.113359264215826094e-01 -2.110111818779445425e-01 -2.106973175932711495e-01 -2.103891342555658517e-01 -2.100818258625778423e-01 -2.097735371634277812e-01 -2.094651958494627708e-01 -2.091626930251401228e-01 -2.088701988482569993e-01 -2.085759476489194852e-01 -2.082698576756608633e-01 -2.079630883750577253e-01 -2.076547930246238904e-01 -2.073206522680386965e-01 -2.069469810676504429e-01 -2.065269123741392543e-01 -2.060548292989199115e-01 -2.055406671746428382e-01 -2.049979033939714756e-01 -2.044392193870778751e-01 -2.038622656374027009e-01 -2.032690765508287090e-01 -2.026743712506286765e-01 -2.020873360103262462e-01 -2.015150117886817527e-01 -2.009532991031457994e-01 -2.004046156764386355e-01 -1.998661775919122197e-01 -1.993241011884580860e-01 -1.987725124408844524e-01 -1.982089654590405425e-01 -1.976384095138865316e-01 -1.970677449253025737e-01 -1.964996679347000841e-01 -1.959373527118889458e-01 -1.953765330841437664e-01 -1.948128145418887847e-01 -1.942455154718435717e-01 -1.936725685631182636e-01 -1.930951523048036744e-01 -1.924982470670387191e-01 -1.918643403351993071e-01 -1.911904610085599643e-01 -1.904731358248576145e-01 -1.897142502214509419e-01 -1.889245191233470400e-01 -1.881165569179237274e-01 -1.873014371630943031e-01 -1.864957711320721079e-01 -1.857187472093722314e-01 -1.849702074557328102e-01 -1.842443163784682203e-01 -1.835486045470539063e-01 -1.828916617929281507e-01 -1.822856169597776577e-01 -1.817399769462286485e-01 -1.812499135829877261e-01 -1.807986227434074389e-01 -1.803627989493442885e-01 -1.799402384195627758e-01 -1.795385607286598961e-01 -1.791624512573181671e-01 -1.788163817362727337e-01 -1.785028861957512758e-01 -1.782280335453509668e-01 -1.779839664057966397e-01 -1.777718374517780475e-01 -1.776041786615109308e-01 -1.774803378543247101e-01 -1.773996093478031055e-01 -1.773572926041438458e-01 -1.773542934215217581e-01 -1.773993875789486030e-01 -1.774834245383224429e-01 -1.775952273995336228e-01 -1.777281411522144416e-01 -1.778807664501556585e-01 -1.780508452454621082e-01 -1.782260004700177702e-01 -1.784002148317895831e-01 -1.785707893083365305e-01 -1.787381577291808077e-01 -1.789037822108325571e-01 -1.790610169736691348e-01 -1.791956891887874215e-01 -1.792926264274576909e-01 -1.793346556436948291e-01 -1.792999749255058117e-01 -1.791732692545824346e-01 -1.789483917218684661e-01 -1.786292317282110464e-01 -1.782278850128492242e-01 -1.777598647771311269e-01 -1.772363898971174856e-01 -1.766655507510442868e-01 -1.760701097297184270e-01 -1.754711669842044242e-01 -1.748876769478635018e-01 -1.743394774853556095e-01 -1.738420458395214530e-01 -1.733998360068795819e-01 -1.730205499085448739e-01 -1.727176441055345846e-01 -1.724881071336730742e-01 -1.723308619294201538e-01 -1.722399983711458971e-01 -1.722032661509704521e-01 -1.722163124568995285e-01 -1.722692219533048519e-01 -1.723519286987566790e-01 -1.724567495517798366e-01 -1.725791833224243621e-01 -1.727297862551480101e-01 -1.729115991382126072e-01 -1.731159936217051554e-01 -1.733318483448136604e-01 -1.735530994116558368e-01 -1.737720290906258347e-01 -1.739739314385198021e-01 -1.741546420411447527e-01 -1.743144680048278605e-01 -1.744504626613254394e-01 -1.745640969808344156e-01 -1.746590555620969321e-01 -1.747350305880936983e-01 -1.747891634821107376e-01 -1.748240782001075078e-01 -1.748385662091889170e-01 -1.748288275671053826e-01 -1.747937918097751675e-01 -1.747366357650823043e-01 -1.746626476959709517e-01 -1.745803847534266873e-01 -1.745058652088576912e-01 -1.744405680743436604e-01 -1.743929623895757730e-01 -1.743783866665366833e-01 -1.744028058142214344e-01 -1.744761931912683084e-01 -1.746050992503460353e-01 -1.747819704828700305e-01 -1.750001321890715111e-01 -1.752611225857449995e-01 -1.755555289931658991e-01 -1.758653307473647676e-01 -1.761884786220827559e-01 -1.765394985000902084e-01 -1.769281262319157277e-01 -1.773535271424092619e-01 -1.778143251781436063e-01 -1.782993703403444319e-01 -1.787857937059579294e-01 -1.792644540042701573e-01 -1.797400030370584489e-01 -1.802224527228148132e-01 -1.807172833267235157e-01 -1.812283178808120621e-01 -1.817664990221239674e-01 -1.823302664910442794e-01 -1.829107823574969982e-01 -1.835040488601472897e-01 -1.841047248828663330e-01 -1.847121489988891307e-01 -1.853302335289770120e-01 -1.859688394996342753e-01 -1.866371047121131999e-01 -1.873470193842363685e-01 -1.881109529550691606e-01 -1.889336829428973630e-01 -1.898175205574743341e-01 -1.907461733283432048e-01 -1.917013576781396722e-01 -1.926761146178246065e-01 -1.936742629529958626e-01 -1.947011452252088715e-01 -1.957504731205665927e-01 -1.968187396751834017e-01 -1.979033812227669054e-01 -1.990118158809544568e-01 -2.001478004411095246e-01 -2.013029883109959395e-01 -2.024694845298666834e-01 -2.036525104461711921e-01 -2.048805017370553816e-01 -2.061790197086546539e-01 -2.075517978871900537e-01 -2.089907893826923324e-01 -2.104939081381863863e-01 -2.120502619451298809e-01 -2.136409382290943848e-01 -2.152617836020404851e-01 -2.169148132497371317e-01 -2.186026763474690771e-01 -2.203322805544614682e-01 -2.221181520139925425e-01 -2.239709825152157718e-01 -2.258952404003192749e-01 -2.278974984278175908e-01 -2.299765752113178685e-01 -2.321413597036048049e-01 -2.344018444322364392e-01 -2.367590937673496043e-01 -2.392139492737025419e-01 -2.417693179642494694e-01 -2.444312083205810726e-01 -2.471929314513561238e-01 -2.500459359141328775e-01 -2.529984242497128610e-01 -2.560536320910571373e-01 -2.592189380764101103e-01 -2.625037539500822414e-01 -2.659044865405501001e-01 -2.694097633574948358e-01 -2.730010521582970640e-01 -2.766740590135761124e-01 -2.804286550153152757e-01 -2.842593059550841406e-01 -2.881586367046023445e-01 -2.921387252956624825e-01 -2.962248956527894772e-01 -3.004345637748031539e-01 -3.047680375392496921e-01 -3.092226246370630149e-01 -3.137951856493905178e-01 -3.184751038939352963e-01 -3.232696614838672655e-01 -3.281889683937916913e-01 -3.332461316530893058e-01 -3.384804896040560784e-01 -3.439261671588550451e-01 -3.495884111008958350e-01 -3.554748175380111341e-01 -3.615981015249060682e-01 -3.679564181690921365e-01 -3.745490900283102165e-01 -3.813773067773975622e-01 -3.884552305435344799e-01 -3.958004048333402802e-01 -4.034200979388754549e-01 -4.113221430275268431e-01 -4.195066848534846904e-01 -4.279763060410929909e-01 -4.367359005357089874e-01 -4.457911967365290606e-01 -4.551593866444980652e-01 -4.648618949671561862e-01 -4.749291623710679144e-01 -4.853938280214410428e-01 -4.962993378896602414e-01 -5.076983160434286324e-01 -5.196305533214627959e-01 -5.321196691189591377e-01 -5.451623346784992830e-01 -5.587683266065140986e-01 -5.729763573267270260e-01 -5.878213643283899392e-01 -6.033193847041010693e-01 -6.194576646250917751e-01 -6.362085935680202864e-01 -6.535931606762874768e-01 -6.716821361228929588e-01 -6.905479934981200163e-01 -7.102784187406324667e-01 -7.309585793584159052e-01 -7.526331210554526585e-01 -7.753073990060456167e-01 -7.990181767266554269e-01 -8.238204760503775592e-01 -8.497553781181651500e-01 -8.769430541487335251e-01 -9.055137565816917533e-01 -9.355829151383071585e-01 -9.672645307472782505e-01 -1.000644286824569296e+00 -1.035837952267257611e+00 -1.072940246100569928e+00 -1.112054459750724922e+00 -1.153294335961676964e+00 -1.196746267069829894e+00 -1.242528070294792730e+00 -1.290763834485086692e+00 -1.341532934343639738e+00 -1.394927994006300187e+00 -1.451071035953962030e+00 -1.510063539813057298e+00 -1.571996407392086681e+00 -1.636979011989767363e+00 -1.705068123767132793e+00 -1.776242536586683407e+00 -1.850535571495030895e+00 -1.927973752397431628e+00 -2.008638565780313190e+00 -2.092648586614650252e+00 -2.180085081414485870e+00 -2.271201902062324418e+00 -2.366286170738700179e+00 -2.465458605026094041e+00 -2.568816605169919498e+00 -2.676426166955667263e+00 -2.788427707558138735e+00 -2.904984110158272514e+00 -3.026130128550531762e+00 -3.151816854264713363e+00 -3.282044797223344190e+00 -3.416865093882003102e+00 -3.556305613591596693e+00 -3.700297166221186984e+00 -3.848591907485511943e+00 -4.000986739924894842e+00 -4.157429728498171606e+00 -4.317841280609804322e+00 -4.482056477083246726e+00 -4.649891143457426601e+00 -4.820943850885282878e+00 -4.994835178378382423e+00 -5.171342892007530168e+00 -5.350118216755694434e+00 -5.530685674196084811e+00 -5.712334069541025627e+00 -5.894421511208598474e+00 -6.076495395212185180e+00 -6.258026738360391583e+00 -6.438570848758132570e+00 -6.617626247926792438e+00 -6.794462276029974213e+00 -6.968421658005458319e+00 -7.139097040020724094e+00 -7.306097940670671420e+00 -7.468867863714331534e+00 -7.626841981089296674e+00 -7.779377436844493232e+00 -7.925662358154065501e+00 -8.064897122726396361e+00 -8.196506119328171636e+00 -8.319992869913733102e+00 -8.435076404114397519e+00 -8.541712619972608778e+00 -8.639678629141545940e+00 -8.728748610585276069e+00 -8.808875789174271276e+00 -8.880068846406560468e+00 -8.942421986269890155e+00 -8.995909686119007986e+00 -9.040454439346573778e+00 -9.076154049891950848e+00 -9.103064388950190988e+00 -9.121301922320434130e+00 -9.130708971894256010e+00 -9.130721086239487860e+00 -9.120826443295602104e+00 -9.100690934020764900e+00 -9.070099236326401027e+00 -9.029093995246595838e+00 -8.977785281464017331e+00 -8.916029357899880381e+00 -8.843701099057147630e+00 -8.760942806643905456e+00 -8.668158636334913680e+00 -8.565733825776508326e+00 -8.454029817343794662e+00 -8.333563355672904294e+00 -8.204783331646018141e+00 -8.068251709744936662e+00 -7.924853775434730352e+00 -7.775381484785748754e+00 -7.620391208062116561e+00 -7.460457648726299240e+00 -7.296307307003778497e+00 -7.128760398154955880e+00 -6.958643125021260367e+00 -6.786889489427268884e+00 -6.614397645787551738e+00 -6.441661660752280305e+00 -6.269161594018274997e+00 -6.097372015923941291e+00 -5.926503895665897304e+00 -5.756957168424079896e+00 -5.589082811008412754e+00 -5.423038849158091423e+00 -5.259050003812954621e+00 -5.097310887703919491e+00 -4.938073052598908497e+00 -4.781549237096885285e+00 -4.627732505565395726e+00 -4.476652546564348079e+00 -4.328425523022644050e+00 -4.183319442725835557e+00 -4.041809913959990119e+00 -3.904353941022070451e+00 -3.771236973172189977e+00 -3.642586789485355414e+00 -3.518495836483561678e+00 -3.398983272271618894e+00 -3.284110687862443090e+00 -3.174021832225179640e+00 -3.068777814334546328e+00 -2.968436206873987793e+00 -2.872992079924923559e+00 -2.782296750909457828e+00 -2.696070602886427636e+00 -2.614021813824532359e+00 -2.535850332194098389e+00 -2.461164926169422174e+00 -2.389650300916593917e+00 -2.321078516449920581e+00 -2.255286751824374214e+00 -2.192085192516235459e+00 -2.131254814783941409e+00 -2.072651894174813769e+00 -2.016141686780629882e+00 -1.961690691929631747e+00 -1.909294120435929942e+00 -1.858886624309626256e+00 -1.810418241150492324e+00 -1.763925327882251315e+00 -1.719429816470134487e+00 -1.676836705328864419e+00 -1.636029190275098744e+00 -1.596876274093859793e+00 -1.559245497918616774e+00 -1.523018404951416827e+00 -1.488124380940190505e+00 -1.454515529648009231e+00 -1.422173055087994520e+00 -1.391084317179676511e+00 -1.361214950291970371e+00 -1.332507340348895619e+00 -1.304877807224834818e+00 -1.278313140916559565e+00 -1.252868146193707011e+00 -1.228521168133820840e+00 -1.205207999656109585e+00 -1.182921517196127814e+00 -1.161678656242004060e+00 -1.141455685029106881e+00 -1.122156352852671901e+00 -1.103658498316345549e+00 -1.085896913157119004e+00 -1.068881048369665576e+00 -1.052582051426769638e+00 -1.036984745263503482e+00 -1.022106368428665091e+00 -1.007895033505071369e+00 -9.942712209686537239e-01 -9.811428086499489609e-01 -9.684733057605212636e-01 -9.562477515506009329e-01 -9.444394610773945153e-01 -9.330706184452722818e-01 -9.221325123196543183e-01 -9.116177799656581815e-01 -9.015200702572372382e-01 -8.918068560558444213e-01 -8.824041470212167226e-01 -8.732344519363212099e-01 -8.642871026285064984e-01 -8.555433657328347374e-01 -8.469706976767126250e-01 -8.385725697355731478e-01 -8.303699553841945580e-01 -8.223812563971208967e-01 -8.146108127477426075e-01 -8.070625936768784925e-01 -7.997265997307588803e-01 -7.926025363032018767e-01 -7.857226186310909410e-01 -7.790883141908113707e-01 -7.726915392348330247e-01 -7.665594394609422935e-01 -7.607285684049855945e-01 -7.552023933742119111e-01 -7.499596259573723112e-01 -7.449449018442809711e-01 -7.400872454546938428e-01 -7.353580372298278434e-01 -7.307633812688822950e-01 -7.262855014261184738e-01 -7.218963325336927861e-01 -7.175926073575094044e-01 -7.133554762038268882e-01 -7.091765668666383249e-01 -7.050785059305578750e-01 -7.010783894958000362e-01 -6.971972393490277753e-01 -6.934383941805030149e-01 -6.897926193967186537e-01 -6.862615802218154926e-01 -6.828289968527319065e-01 -6.794802579822210031e-01 -6.762045259936191322e-01 -6.729782752615828256e-01 -6.697886189340240826e-01 -6.666846765300418198e-01 -6.637213318601958845e-01 -6.608922652618514082e-01 -6.581857120757672597e-01 -6.556132753017771542e-01 -6.531665102580830329e-01 -6.508214906951826917e-01 -6.485766500043185223e-01 -6.464411087799158961e-01 -6.444343020522128596e-01 -6.425712956228245565e-01 -6.408237203066378118e-01 -6.391752064452689286e-01 -6.376490912771171082e-01 -6.362485235355137547e-01 -6.349293628894173702e-01 -6.336414532919887321e-01 -6.323827846435667865e-01 -6.311536224736494782e-01 -6.299732708056237085e-01 -6.288756575672107552e-01 -6.278653096822328639e-01 -6.269353113911216857e-01 -6.260748866743609531e-01 -6.252800706126591113e-01 -6.245825744199833274e-01 -6.239927679156521689e-01 -6.234660602805535135e-01 -6.229538727167729384e-01 -6.224031667873537454e-01 -6.217739971010933786e-01 -6.210407178437442610e-01 -6.202024302640581910e-01 -6.192739373529785318e-01 -6.182549773164311979e-01 -6.171526499110879804e-01 -6.159910738644920336e-01 -6.147994910730762985e-01 -6.135909852965456546e-01 -6.123426050609087623e-01 -6.110404337566026634e-01 -6.097199026135291522e-01 -6.084319472512292881e-01 -6.072264746101759814e-01 -6.061716063673974197e-01 -6.053271645531297374e-01 -6.047122421045523222e-01 -6.043210810904100505e-01 -6.041644418383511628e-01 -6.042638794976200600e-01 -6.046301747655768999e-01 -6.052289376593242842e-01 -6.060066758593110059e-01 -6.069296045522734051e-01 -6.079767318399794673e-01 -6.091249077157496750e-01 -6.103221933145239753e-01 -6.115187101633685618e-01 -6.126744099792610365e-01 -6.137443166429621400e-01 -6.146718272312385878e-01 -6.154319427160293010e-01 -6.160200691527153438e-01 -6.163996109368499177e-01 -6.165111540540584301e-01 -6.163286923054944744e-01 -6.158584984660118167e-01 -6.151377090098306688e-01 -6.142407764760854372e-01 -6.132425673569140701e-01 -6.122062015357410125e-01 -6.111674710956751522e-01 -6.101589564290442746e-01 -6.092175073155603471e-01 -6.083737330063025972e-01 -6.076468541466845119e-01 -6.070522321409934641e-01 -6.066346168152114693e-01 -6.064325256860625402e-01 -6.064540656983675726e-01 -6.067127499148841085e-01 -6.072102962078191890e-01 -6.079305011616957799e-01 -6.088377805704271450e-01 -6.099041424413722545e-01 -6.111049132731217748e-01 -6.124146702646947604e-01 -6.137906019175092265e-01 -6.151542631620741108e-01 -6.164764598615173341e-01 -6.177578545450969072e-01 -6.189829661549031137e-01 -6.201128800896050786e-01 -6.211001725373711535e-01 -6.219409486890248306e-01 -6.226585474675040421e-01 -6.232677888798952015e-01 -6.237716096130984100e-01 -6.241976837905092168e-01 -6.245968628263880440e-01 -6.249936519706960070e-01 -6.254117655050962510e-01 -6.258726018900153676e-01 -6.263878888416452018e-01 -6.269667861849330670e-01 -6.276067768070805464e-01 -6.282939320257598936e-01 -6.290121319546919665e-01 -6.297381428948969351e-01 -6.304329097621741429e-01 -6.310760564665011119e-01 -6.316547768956501940e-01 -6.321586754392024554e-01 -6.325888233608254474e-01 -6.329718461286497622e-01 -6.333617255406075452e-01 -6.337636942335090895e-01 -6.341809084535784402e-01 -6.346533422654729861e-01 -6.351906384148189311e-01 -6.357917091583280556e-01 -6.364279526643579210e-01 -6.370707738735243986e-01 -6.377057195005737533e-01 -6.383143443897210112e-01 -6.388885227180612914e-01 -6.394328298823802603e-01 -6.399952822661661989e-01 -6.406035892035828461e-01 -6.412770439049547688e-01 -6.420381170394388048e-01 -6.429172606536989187e-01 -6.439509961520064607e-01 -6.451510368985495791e-01 -6.465327705123167235e-01 -6.481120842681096228e-01 -6.499120034028345039e-01 -6.519337269539275947e-01 -6.541715324956172140e-01 -6.566025378333881779e-01 -6.591706462690001267e-01 -6.618513697625147962e-01 -6.646496051153049089e-01 -6.675555395865765407e-01 -6.705611777392096462e-01 -6.736277899634915967e-01 -6.767005344205964112e-01 -6.797619927230490466e-01 -6.827886246026781958e-01 -6.857574017783096831e-01 -6.886612649319385770e-01 -6.914906922553234470e-01 -6.942284359039978536e-01 -6.968387232658739272e-01 -6.992762663949236845e-01 -7.015202246115128659e-01 -7.035584751264551961e-01 -7.053626493166333944e-01 -7.069182104489215579e-01 -7.082475996535094742e-01 -7.093971794194611213e-01 -7.104106012947174476e-01 -7.113311722121559155e-01 -7.122106073975984497e-01 -7.130757282515671758e-01 -7.139298606937209968e-01 -7.147668574280743314e-01 -7.155895640172377226e-01 -7.163982972163112084e-01 -7.171864663752200997e-01 -7.179852681163230166e-01 -7.188257299560424363e-01 -7.197237216548288963e-01 -7.206903653260945397e-01 -7.217029892830489901e-01 -7.227276612085307139e-01 -7.237436628482643020e-01 -7.247159118536545819e-01 -7.256188115371707825e-01 -7.264641972190258867e-01 -7.272454107385571964e-01 -7.279403753594966275e-01 -7.285430783187556436e-01 -7.290348028536239866e-01 -7.294365815856100888e-01 -7.298038398971826712e-01 -7.301550083710571792e-01 -7.305389492667547779e-01 -7.309870382513156128e-01 -7.314906253507431622e-01 -7.320572592275026436e-01 -7.326836965522018907e-01 -7.334093235987838577e-01 -7.342828465971962260e-01 -7.353271678378084930e-01 -7.365439174675426637e-01 -7.379301825077330124e-01 -7.395218425882207347e-01 -7.413386945616333712e-01 -7.433501797722702475e-01 -7.455303472865002501e-01 -7.478785241123991900e-01 -7.503873386040316174e-01 -7.530612880816076604e-01 -7.559034049725029680e-01 -7.588983829764442968e-01 -7.620319473269996369e-01 -7.652845650575766934e-01 -7.686231881702907387e-01 -7.719629062799306940e-01 -7.752286758132801436e-01 -7.783690875395419262e-01 -7.813308228617183993e-01 -7.841268630326830857e-01 -7.867708302922433727e-01 -7.892391767638006206e-01 -7.915287515752601477e-01 -7.936694692882645397e-01 -7.956765801409155792e-01 -7.975697233063214764e-01 -7.993697116204878661e-01 -8.010951623970543611e-01 -8.027695862055985732e-01 -8.043927897454600240e-01 -8.059336403099175428e-01 -8.073733899941150094e-01 -8.087401349461265099e-01 -8.100815102872659379e-01 -8.114384427616775364e-01 -8.128553151141050259e-01 -8.143847421041517931e-01 -8.159942975691238942e-01 -8.176337332349782328e-01 -8.192770834276423830e-01 -8.209204767543614167e-01 -8.225727905674031781e-01 -8.242190250066848689e-01 -8.258414738395569721e-01 -8.274607729796641387e-01 -8.290973488566377725e-01 -8.307179256342100970e-01 -8.322942225282260464e-01 -8.337657548081500725e-01 -8.350976835727306202e-01 -8.363338324957588776e-01 -8.375239754308649864e-01 -8.386900778343253648e-01 -8.398438871019584528e-01 -8.410099074008891007e-01 -8.422014440570908533e-01 -8.434405960063386942e-01 -8.447675074385383454e-01 -8.461885000333175810e-01 -8.477033687715851418e-01 -8.493256974408620597e-01 -8.510643114040572499e-01 -8.529239824077079479e-01 -8.549006833658792104e-01 -8.569798254557512429e-01 -8.591327440264612259e-01 -8.613283388557338993e-01 -8.635484367727157551e-01 -8.657762023402327811e-01 -8.680113291044309065e-01 -8.702554379460141210e-01 -8.724741804255661259e-01 -8.746114113495222497e-01 -8.766268993737805770e-01 -8.785144821761239342e-01 -8.802917161079237829e-01 -8.819902352892470265e-01 -8.836384144430864396e-01 -8.853052244516673719e-01 -8.870467364139280608e-01 -8.888744302411993869e-01 -8.907710859430220118e-01 -8.927332223236498221e-01 -8.947544927833075423e-01 -8.968119852037997886e-01 -8.989268109844309462e-01 -9.011232699352913489e-01 -9.034371167013104387e-01 -9.058898232855661092e-01 -9.084836361305863583e-01 -9.111924476566484188e-01 -9.140017365139160299e-01 -9.169042038949298812e-01 -9.198651688822082617e-01 -9.228466892048117209e-01 -9.258144561169777687e-01 -9.287493672645776854e-01 -9.316236156847061967e-01 -9.343859960458905656e-01 -9.370050646421357321e-01 -9.394637539960712935e-01 -9.417380764858720443e-01 -9.438144856674792749e-01 -9.456751450258906733e-01 -9.473269389735187174e-01 -9.487874384593482091e-01 -9.500881247047026079e-01 -9.512632906656807164e-01 -9.523444901154172193e-01 -9.533588789986332523e-01 -9.542859465691029275e-01 -9.551087046349648890e-01 -9.558545687038523253e-01 -9.565604993119256605e-01 -9.572184985684917269e-01 -9.577913725947566626e-01 -9.582688665097967018e-01 -9.586246755369954853e-01 -9.588330207517951065e-01 -9.589113792048897800e-01 -9.589252794738135632e-01 -9.588910379873006873e-01 -9.588102242110873030e-01 -9.587439836173440311e-01 -9.587297839174202529e-01 -9.588112198202154435e-01 -9.590341506672592775e-01 -9.594274131471476341e-01 -9.600234080437559658e-01 -9.608584201958907389e-01 -9.619269508494495691e-01 -9.632238286245784487e-01 -9.647794822425789230e-01 -9.666516075024915722e-01 -9.688822837186897852e-01 -9.714755800046367407e-01 -9.743991404888050489e-01 -9.776076711625247828e-01 -9.810650238037406101e-01 -9.847455069161823449e-01 -9.886351148903624875e-01 -9.927225401087622636e-01 -9.969972294168792937e-01 -1.001431332695111420e+00 -1.006007535910661055e+00 -1.010679405348568372e+00 -1.015371845829619479e+00 -1.019994653056246703e+00 -1.024502337209526770e+00 -1.028901061577869758e+00 -1.033156097444959398e+00 -1.037196671590459918e+00 -1.040938668819390456e+00 -1.044321539820314948e+00 -1.047345729678189619e+00 -1.050035490021671070e+00 -1.052420601785216236e+00 -1.054499244103908273e+00 -1.056282061230018554e+00 -1.057788906444561805e+00 -1.059074708198816550e+00 -1.060217299551507120e+00 -1.061223558257606170e+00 -1.062080483301567346e+00 -1.062800495281908342e+00 -1.063432413102290752e+00 -1.064042545984111632e+00 -1.064690008017279865e+00 -1.065425249281956033e+00 -1.066357121442174316e+00 -1.067609083556078309e+00 -1.069256813144029428e+00 -1.071318230222686241e+00 -1.073771208785584852e+00 -1.076584491133691923e+00 -1.079731752755334284e+00 -1.083176928282812979e+00 -1.086912574420647370e+00 -1.090937044905183617e+00 -1.095197595425123849e+00 -1.099640356064543356e+00 -1.104256654279272443e+00 -1.109043919108606113e+00 -1.113940309350025970e+00 -1.118870116162769435e+00 -1.123771780847556689e+00 -1.128621679951426815e+00 -1.133395940291900938e+00 -1.138065307660515391e+00 -1.142647308733068634e+00 -1.147167241671016136e+00 -1.151633144107194751e+00 -1.156049454218845529e+00 -1.160409574822456991e+00 -1.164681374619718879e+00 -1.168866771050885323e+00 -1.173037911027043689e+00 -1.177229288872655211e+00 -1.181446115051673074e+00 -1.185709604033092557e+00 -1.190049330110454218e+00 -1.194466649654311707e+00 -1.198952613784592724e+00 -1.203515161416930823e+00 -1.208158431024267010e+00 -1.212856898347946855e+00 -1.217542062025251726e+00 -1.222161509971346538e+00 -1.226666566051958229e+00 -1.231017874955407487e+00 -1.235176993671616152e+00 -1.239106874550335746e+00 -1.242836526095203897e+00 -1.246416224008752849e+00 -1.249915183225108084e+00 -1.253454330454233601e+00 -1.257094447641182722e+00 -1.260867203554088656e+00 -1.264846222757961325e+00 -1.269083750215519446e+00 -1.273602319682621609e+00 -1.278401387682450263e+00 -1.283451943253341998e+00 -1.288742809730711869e+00 -1.294275047749082752e+00 -1.300014529362920834e+00 -1.305873270229835681e+00 -1.311826759284994814e+00 -1.317913370498811965e+00 -1.324091248823448197e+00 -1.330310309239699951e+00 -1.336547899703220077e+00 -1.342782202570830474e+00 -1.348984815302172180e+00 -1.355074524259158641e+00 -1.360941658056200154e+00 -1.366521340001828566e+00 -1.371760531649132808e+00 -1.376590784456047656e+00 -1.380989775919505114e+00 -1.385020967638892486e+00 -1.388754230994364569e+00 -1.392217577190751232e+00 -1.395459523835767879e+00 -1.398535777181519002e+00 -1.401523344414915329e+00 -1.404558040315566192e+00 -1.407752718686924753e+00 -1.411201690928947539e+00 -1.415003189640209769e+00 -1.419233439312801437e+00 -1.423921889855647382e+00 -1.429047800337607033e+00 -1.434625052644370236e+00 -1.440670855725231903e+00 -1.447170917191813011e+00 -1.454137762262080358e+00 -1.461551960581798593e+00 -1.469362637651046244e+00 -1.477474165463887434e+00 -1.485743996727834304e+00 -1.494090258288043982e+00 -1.502458898384059438e+00 -1.510763989737337498e+00 -1.518923025913959224e+00 -1.526914690835171839e+00 -1.534668120298496419e+00 -1.542104043163287530e+00 -1.549271666537143322e+00 -1.556265994532541219e+00 -1.563167413048538679e+00 -1.570037052623016738e+00 -1.576934061138746568e+00 -1.583923736211330535e+00 -1.591076278747502792e+00 -1.598443093432946771e+00 -1.606081328402686914e+00 -1.614071641183173256e+00 -1.622434905252492676e+00 -1.631159212233613154e+00 -1.640296492877246992e+00 -1.649910233626365574e+00 -1.659984665121811975e+00 -1.670474577117433856e+00 -1.681336762455992728e+00 -1.692503677011187868e+00 -1.703909423335420614e+00 -1.715521367020365506e+00 -1.727354341740180432e+00 -1.739409451143635543e+00 -1.751675811230205104e+00 -1.764164656206712367e+00 -1.776823967200077181e+00 -1.789538052014076008e+00 -1.802228876523629841e+00 -1.814819929790589148e+00 -1.827282552373383773e+00 -1.839629233900781813e+00 -1.851864806406728903e+00 -1.864124391379481160e+00 -1.876574368445117491e+00 -1.889262335966345407e+00 -1.902231569457553340e+00 -1.915598706218144542e+00 -1.929383896506098983e+00 -1.943518972455144045e+00 -1.957949964481679572e+00 -1.972607077923529406e+00 -1.987370367071573218e+00 -2.002161312015197314e+00 -2.016937040857942343e+00 -2.031631672237132147e+00 -2.046244177066961267e+00 -2.060780780110595511e+00 -2.075283704672679086e+00 -2.089828695100597766e+00 -2.104451791436649621e+00 -2.119224283433155609e+00 -2.134244651290931660e+00 -2.149556393181857761e+00 -2.165079257069650875e+00 -2.180736887840932337e+00 -2.196602788830840591e+00 -2.212743265498873679e+00 -2.229214971784817312e+00 -2.246066676093750658e+00 -2.263238253833123270e+00 -2.280671130302221350e+00 -2.298358215805382354e+00 -2.316325508622795848e+00 -2.334647494333816464e+00 -2.353457609221775382e+00 -2.372951813923872333e+00 -2.393232608821675544e+00 -2.414296227828669483e+00 -2.436073012974663499e+00 -2.458426976284675547e+00 -2.481222756381029182e+00 -2.504274938191771938e+00 -2.527455191132454093e+00 -2.550776437762621640e+00 -2.574268555463960606e+00 -2.597868279707310712e+00 -2.621528767781689417e+00 -2.645244421804964219e+00 -2.669027965259683111e+00 -2.692948692572365577e+00 -2.717093293222887507e+00 -2.741503098600071020e+00 -2.766303892505475925e+00 -2.791650906699532086e+00 -2.817524186333104197e+00 -2.843896644664889450e+00 -2.870694793925900878e+00 -2.897804996413650969e+00 -2.925191014866873829e+00 -2.952794961350374781e+00 -2.980620539160841798e+00 -3.008705142217916073e+00 -3.037180640487977090e+00 -3.066211119610476210e+00 -3.095799998302084965e+00 -3.125956950550262903e+00 -3.156706872850145729e+00 -3.188028711581082142e+00 -3.220014284229255175e+00 -3.252839103433959878e+00 -3.286625939663706308e+00 -3.321435672598323841e+00 -3.357313771144711190e+00 -3.394250862418591197e+00 -3.432137156862356875e+00 -3.471003898874005511e+00 -3.510940267408408921e+00 -3.552002923396116341e+00 -3.594238002365237605e+00 -3.637727023591251996e+00 -3.682467176114859519e+00 -3.728374702431120014e+00 -3.775321707673247928e+00 -3.823107018920348210e+00 -3.871547378099194248e+00 -3.920536474314221476e+00 -3.970082135344251029e+00 -4.020123918381112382e+00 -4.070620315113806065e+00 -4.121626538990434518e+00 -4.173136408635973460e+00 -4.225012375057856318e+00 -4.277196374161150061e+00 -4.329752143157462818e+00 -4.382689191101014181e+00 -4.436124182515070125e+00 -4.490281263292984271e+00 -4.545154004474759368e+00 -4.600724806132055811e+00 -4.657025473193464826e+00 -4.714162256782403304e+00 -4.772161101688044305e+00 -4.830845808072248282e+00 -4.890183049541917626e+00 -4.950190274543272650e+00 -5.010778926566100466e+00 -5.071799817998922322e+00 -5.133009011720374382e+00 -5.194388882253317519e+00 -5.256142666167632704e+00 -5.318206270352445308e+00 -5.380372634168056223e+00 -5.442603334523403724e+00 -5.505057938654967842e+00 -5.567715311645789811e+00 -5.630533220010931927e+00 -5.693588920760912941e+00 -5.756984027782752200e+00 -5.820949065565015346e+00 -5.885923256885051913e+00 -5.952140556567606211e+00 -6.019636123376591819e+00 -6.088849114071031465e+00 -6.160246107876867327e+00 -6.234104063481426650e+00 -6.310655526501993684e+00 -6.390149400305635830e+00 -6.472682043668903873e+00 -6.558105284056376050e+00 -6.646285512968464815e+00 -6.736997383793890570e+00 -6.829753259899449702e+00 -6.923966277638010425e+00 -7.019440469867686438e+00 -7.116057302925837824e+00 -7.213455995321618630e+00 -7.311471044604667568e+00 -7.410040642682798939e+00 -7.509252855540963445e+00 -7.609127960616816289e+00 -7.709469647040283036e+00 -7.810377940031769661e+00 -7.912083766580258803e+00 -8.014703776924426037e+00 -8.118073324798373847e+00 -8.222172361789500172e+00 -8.327275340328652575e+00 -8.433381825357326278e+00 -8.540443120088177409e+00 -8.648792516824507004e+00 -8.758964882078112524e+00 -8.871177526816152792e+00 -8.985423409416240403e+00 -9.101937312459595475e+00 -9.220912255083112186e+00 -9.342312180377259523e+00 -9.466269390351763846e+00 -9.592836082137683462e+00 -9.721703844774999936e+00 -9.852341336133365601e+00 -9.984342508778365044e+00 -1.011741765440074658e+01 -1.025099908656142489e+01 -1.038432217844333749e+01 -1.051702923828720415e+01 -1.064896263346874150e+01 -1.077993913001376036e+01 -1.091015320911879272e+01 -1.103963714610439695e+01 -1.116827027090690549e+01 -1.129631418876428128e+01 -1.142419735198082265e+01 -1.155189385259099311e+01 -1.167919790767470545e+01 -1.180601657170296903e+01 -1.193245079019959221e+01 -1.205903144182612152e+01 -1.218597192180057220e+01 -1.231336488161852039e+01 -1.244149694087175284e+01 -1.257043007556674041e+01 -1.269998705503801517e+01 -1.283015878494692075e+01 -1.296132952766543056e+01 -1.309394574035092162e+01 -1.322858743156503181e+01 -1.336521515112620584e+01 -1.350309841833662006e+01 -1.364195898619615654e+01 -1.378176281915060386e+01 -1.392242304985489376e+01 -1.406403214195488083e+01 -1.420636936573953335e+01 -1.434886796691653821e+01 -1.449098307292956989e+01 -1.463217014630853718e+01 -1.477204299725602610e+01 -1.491031634740201639e+01 -1.504742656613184515e+01 -1.518399246795094193e+01 -1.532015994133715253e+01 -1.545633492827439426e+01 -1.559293288468610506e+01 -1.572971306230657085e+01 -1.586626961057965346e+01 -1.600259419265190175e+01 -1.613815857375393392e+01 -1.627198862865480677e+01 -1.640356875765012035e+01 -1.653273757269373334e+01 -1.665979171893249244e+01 -1.678487099474113009e+01 -1.690818452721971354e+01 -1.703039907911412953e+01 -1.715122797316537984e+01 -1.726956645635211274e+01 -1.738458674104654733e+01 -1.749592246564709441e+01 -1.760391422959355623e+01 -1.770938413132291700e+01 -1.781293227284384528e+01 -1.791453363150563050e+01 -1.801411350491839869e+01 -1.811128935522098971e+01 -1.820495759160988314e+01 -1.829483986388243721e+01 -1.838180131259153782e+01 -1.846644876489671816e+01 -1.854889991386675874e+01 -1.862918930579646215e+01 -1.870703908218294487e+01 -1.878222034738727686e+01 -1.885498646120368704e+01 -1.892570086581579858e+01 -1.899402780217449660e+01 -1.905998283484236921e+01 -1.912431532964013314e+01 -1.918670490381177984e+01 -1.924672738103502212e+01 -1.930412331825532135e+01 -1.935807923259605445e+01 -1.940853808766999578e+01 -1.945592549730264409e+01 -1.950052265074670643e+01 -1.954207566934728391e+01 -1.958071851841889099e+01 -1.961713541258482962e+01 -1.965200886623794219e+01 -1.968642213953214437e+01 -1.972031640449695900e+01 -1.975334505510891248e+01 -1.978540103354533031e+01 -1.981592359994016661e+01 -1.984514613522637205e+01 -1.987369161580953048e+01 -1.990193896758902525e+01 -1.993039465525943399e+01 -1.995838588021446824e+01 -1.998476330443732607e+01 -2.000898680048509348e+01 -2.003066141638727515e+01 -2.004888659647188831e+01 -2.006312535469930936e+01 -2.007392187112785464e+01 -2.008152866476541121e+01 -2.008549611464252393e+01 -2.008461185474451227e+01 -2.007908510033361438e+01 -2.007016441081144720e+01 -2.005888156605473682e+01 -2.004636756740576686e+01 -2.003296426096410698e+01 -2.001876627920301743e+01 -2.000450432656446154e+01 -1.999043664037828449e+01 -1.997605222801801617e+01 -1.996158166139801082e+01 -1.994702139919492723e+01 -1.993207535235534422e+01 -1.991782950029719146e+01 -1.990495047776170523e+01 -1.989319872606892048e+01 -1.988218545663453085e+01 -1.987135887973661852e+01 -1.985953867584281340e+01 -1.984589915925898040e+01 -1.982998022635393909e+01 -1.981046845989627414e+01 -1.978688686696171217e+01 -1.975957155237795249e+01 -1.972861899322241186e+01 -1.969371591817717970e+01 -1.965474105157960949e+01 -1.961193581643944128e+01 -1.956552345087353117e+01 -1.951567631644932987e+01 -1.946305277529984323e+01 -1.940802796670294228e+01 -1.935098773815802176e+01 -1.929236493840554800e+01 -1.923326601922363466e+01 -1.917484917586035209e+01 -1.911779533778406304e+01 -1.906320992885706644e+01 -1.901196974125877404e+01 -1.896539812870255659e+01 -1.892316392716032780e+01 -1.888345244096338504e+01 -1.884484764324651707e+01 -1.880644550312623409e+01 -1.876767564267173327e+01 -1.872810953249392796e+01 -1.868745384943768784e+01 -1.864526901974585371e+01 -1.860084221671656834e+01 -1.855351654408449491e+01 -1.850332837409387210e+01 -1.845060036547273796e+01 -1.839450899955261320e+01 -1.833409959091219221e+01 -1.826929751680868463e+01 -1.819997526285852629e+01 -1.812628477750137890e+01 -1.804917840852563060e+01 -1.796909058523918290e+01 -1.788546791158957561e+01 -1.779834586904126681e+01 -1.770857258543280111e+01 -1.761695576250346207e+01 -1.752418689606742319e+01 -1.743133940180949892e+01 -1.733929353118285732e+01 -1.724827151803391345e+01 -1.715857375451089339e+01 -1.707070012554904181e+01 -1.698519342006614607e+01 -1.690283354203470978e+01 -1.682403015893062914e+01 -1.674944953061727304e+01 -1.667919657141874268e+01 -1.661314394172050157e+01 -1.655139568869303801e+01 -1.649364330341232687e+01 -1.643958894174843621e+01 -1.638845399564923966e+01 -1.633941044919877683e+01 -1.629258010854758254e+01 -1.624818939599066070e+01 -1.620550075261526146e+01 -1.616372424076254433e+01 -1.612295951580812314e+01 -1.608359608572687804e+01 -1.604522414987944501e+01 -1.600715455656510144e+01 -1.596876648478222549e+01 -1.592967057045761159e+01 -1.588915973688706096e+01 -1.584688658826532937e+01 -1.580244762323615682e+01 -1.575473986813340588e+01 -1.570313320338568985e+01 -1.564783014259705141e+01 -1.558948378506290311e+01 -1.552899347080598602e+01 -1.546767793365017418e+01 -1.540588764414693657e+01 -1.534321803319073219e+01 -1.527942146179363014e+01 -1.521414528767346752e+01 -1.514738646583906245e+01 -1.507980197094853558e+01 -1.501229498090849646e+01 -1.494572978176029032e+01 -1.488042597598196259e+01 -1.481623321186238051e+01 -1.475260417555807102e+01 -1.468876410565231438e+01 -1.462419098840200071e+01 -1.455928075734862581e+01 -1.449483131119558621e+01 -1.443073975455734015e+01 -1.436661886258465870e+01 -1.430222753533192126e+01 -1.423765308621309345e+01 -1.417350640325791566e+01 -1.410996609108375566e+01 -1.404665081765708479e+01 -1.398333578285029688e+01 -1.392040843397129279e+01 -1.385775508319825100e+01 -1.379481112143427701e+01 -1.373177569794835762e+01 -1.366934322381484179e+01 -1.360798932942702599e+01 -1.354768291731268803e+01 -1.348877835978333373e+01 -1.343125653983093493e+01 -1.337539026495512928e+01 -1.332231581688989053e+01 -1.327295926886387534e+01 -1.322713293775789545e+01 -1.318353413938832830e+01 -1.314103973012294091e+01 -1.309903198906043365e+01 -1.305734749282700946e+01 -1.301540022997404833e+01 -1.297235760381256142e+01 -1.292797018786786545e+01 -1.288182600036026670e+01 -1.283261390084439668e+01 -1.277919457405773507e+01 -1.272104206502574186e+01 -1.265746866215975608e+01 -1.258806762123832179e+01 -1.251371570251113496e+01 -1.243607085070217444e+01 -1.235615820984260260e+01 -1.227438607890792177e+01 -1.219083163554026328e+01 -1.210570104443888084e+01 -1.201979322175580478e+01 -1.193443549820651484e+01 -1.185095548329204718e+01 -1.177055371764941150e+01 -1.169458940045510609e+01 -1.162442966910102982e+01 -1.156098136159335610e+01 -1.150448759457596992e+01 -1.145469204189696200e+01 -1.141084063663597448e+01 -1.137260055447418239e+01 -1.133954885486301656e+01 -1.131069639834517737e+01 -1.128512262968255087e+01 -1.126172137464983436e+01 -1.123973755855351975e+01 -1.121803533011247822e+01 -1.119513306796334540e+01 -1.117021517010340759e+01 -1.114275607558311521e+01 -1.111260522705660847e+01 -1.107966724339358677e+01 -1.104354026932188049e+01 -1.100393025257008084e+01 -1.096092059898706417e+01 -1.091445926596492910e+01 -1.086432700366477988e+01 -1.081076586586517330e+01 -1.075437904437875503e+01 -1.069585179617269688e+01 -1.063550905284960635e+01 -1.057346138423750581e+01 -1.051050447071161997e+01 -1.044719019771688551e+01 -1.038356575562205819e+01 -1.032044911062138226e+01 -1.025899140278597699e+01 -1.020020019894177210e+01 -1.014485535271723826e+01 -1.009358142725638885e+01 -1.004640764529612440e+01 -1.000276317727398556e+01 -9.961750482415721919e+00 -9.922155887204986868e+00 -9.883003136104834496e+00 -9.844099196962716292e+00 -9.805773046529367321e+00 -9.767984416791392732e+00 -9.730800859938730341e+00 -9.693891620984064872e+00 -9.656657769496074906e+00 -9.618866744701525917e+00 -9.580270746683408944e+00 -9.540594573164629111e+00 -9.499552818885522498e+00 -9.457512267954301777e+00 -9.414938719274724477e+00 -9.371731420746373331e+00 -9.327780840751865199e+00 -9.283115871118978291e+00 -9.238048084210474187e+00 -9.192923916470197909e+00 -9.147934577714551097e+00 -9.103423649162625253e+00 -9.059920749422390784e+00 -9.017740277653784275e+00 -8.977144356600353703e+00 -8.938782613994623816e+00 -8.902886490779698292e+00 -8.869031668141454716e+00 -8.837445149660888788e+00 -8.808535795014192260e+00 -8.782384564163075780e+00 -8.758892631469075596e+00 -8.737648483341912353e+00 -8.718062547917012850e+00 -8.699125415965566432e+00 -8.680402762067501499e+00 -8.661604522841235720e+00 -8.642182110740739276e+00 -8.622102921039626722e+00 -8.601532698612407657e+00 -8.580678922689633836e+00 -8.559676515638916072e+00 -8.538481875351491723e+00 -8.516850968385215381e+00 -8.494583933614967108e+00 -8.471390473413837441e+00 -8.446699580942688357e+00 -8.420496303568771879e+00 -8.393381968726343345e+00 -8.365626308129963107e+00 -8.337407575703062790e+00 -8.308707015185976985e+00 -8.279370428030253137e+00 -8.249195028390648332e+00 -8.217587861385272419e+00 -8.184159540924866860e+00 -8.149175207467159510e+00 -8.112870038380426863e+00 -8.075362248002837973e+00 -8.036919648690007634e+00 -7.997269982016431022e+00 -7.956404685251709630e+00 -7.914930623560767486e+00 -7.872966095118979268e+00 -7.830408029315680807e+00 -7.787543005478283042e+00 -7.745382873268894741e+00 -7.704687595976523085e+00 -7.665474918495949197e+00 -7.627962981544874843e+00 -7.592536861872750897e+00 -7.559450106818873749e+00 -7.528527531843747234e+00 -7.499890621899267806e+00 -7.473436710527135318e+00 -7.448298261856109548e+00 -7.424044607816481012e+00 -7.400631809763978275e+00 -7.378071614349335228e+00 -7.356528126935637957e+00 -7.336036078522489845e+00 -7.316236500690999733e+00 -7.296502211474663824e+00 -7.276114620408325351e+00 -7.254676154774469587e+00 -7.232392143400438123e+00 -7.209470682783643447e+00 -7.185865515669377146e+00 -7.161269983568773867e+00 -7.135408435478168165e+00 -7.108445605465755435e+00 -7.080351610970620158e+00 -7.051082189477549278e+00 -7.021338060910240486e+00 -6.992122404355548326e+00 -6.963498666154011474e+00 -6.935162585375556965e+00 -6.906997852268188076e+00 -6.878702914514812861e+00 -6.850612150960661673e+00 -6.823035341317707392e+00 -6.796040986886369595e+00 -6.770285914476883882e+00 -6.746196824050814556e+00 -6.723822032244211044e+00 -6.702978777090795148e+00 -6.683634095060021707e+00 -6.665911893898762486e+00 -6.649267288773936357e+00 -6.633148062695227054e+00 -6.617134521353491117e+00 -6.601560405031972500e+00 -6.587012685764193520e+00 -6.573435154544046810e+00 -6.560849753924142824e+00 -6.549229866149267387e+00 -6.538345862076029746e+00 -6.527747755804845120e+00 -6.516844537197065357e+00 -6.505432467894218362e+00 -6.493489553174786266e+00 -6.480827348701578394e+00 -6.467732444926847180e+00 -6.454756871959948406e+00 -6.442080724939991399e+00 -6.429319361222699314e+00 -6.415633111264089194e+00 -6.400796190051103451e+00 -6.385089564866741618e+00 -6.368653924773433062e+00 -6.351598879723866276e+00 -6.333505470300742068e+00 -6.313700872700612976e+00 -6.291770962021484337e+00 -6.267852451013105508e+00 -6.242362291136304364e+00 -6.215443353008606842e+00 -6.187439186713594275e+00 -6.158849978678853532e+00 -6.130139277936662801e+00 -6.101740516637529588e+00 -6.073625519316048660e+00 -6.045638386500087336e+00 -6.018093035087328957e+00 -5.991309782377349791e+00 -5.965385276967726469e+00 -5.940732436773424219e+00 -5.917896758058214246e+00 -5.897296442149838391e+00 -5.879100262519816766e+00 -5.862557167493535282e+00 -5.846904831965542115e+00 -5.832207078647114962e+00 -5.818497292448615354e+00 -5.805719797447717490e+00 -5.793796895907675548e+00 -5.782345580956533837e+00 -5.770749046246102409e+00 -5.758160175129345859e+00 -5.743947395766489272e+00 -5.728061271592348014e+00 -5.710599318236422306e+00 -5.691435889975654305e+00 -5.670575921053242041e+00 -5.648328358496640611e+00 -5.625151369897807285e+00 -5.601238939238910142e+00 -5.576613219985560477e+00 -5.551361317531620543e+00 -5.525481072165766783e+00 -5.499494336642783310e+00 -5.473991765837737944e+00 -5.449421128184154917e+00 -5.426419138405623954e+00 -5.405338384297795784e+00 -5.386621816324216994e+00 -5.370676703963720655e+00 -5.357834164655909781e+00 -5.348146505018916308e+00 -5.341296888305269164e+00 -5.336987028932470345e+00 -5.334978510592742751e+00 -5.334937923188569187e+00 -5.336484403372908858e+00 -5.339326603841119123e+00 -5.342740611761839453e+00 -5.345898765566774458e+00 -5.347905854870080411e+00 -5.347970525224181593e+00 -5.345938998284679222e+00 -5.341652021844737419e+00 -5.334895277836730898e+00 -5.325828164913862572e+00 -5.314466669727192283e+00 -5.300534859993941694e+00 -5.283790992369699957e+00 -5.264558430645388754e+00 -5.243186281901402346e+00 -5.219986692592696542e+00 -5.195464273978661396e+00 -5.169800114374800692e+00 -5.143082550769070949e+00 -5.115234237213357460e+00 -5.086434698526879572e+00 -5.057238327247239873e+00 -5.028280925335834262e+00 -4.999986016065179228e+00 -4.972526625890032470e+00 -4.946362442291572847e+00 -4.921875745274679304e+00 -4.899344961919853247e+00 -4.878805132729505445e+00 -4.859854168752058889e+00 -4.842329815266812609e+00 -4.826329507549580455e+00 -4.811827209026962038e+00 -4.798351288437952000e+00 -4.785622966891337704e+00 -4.773580349390399213e+00 -4.762226259140450502e+00 -4.751781694512756893e+00 -4.742267371084333938e+00 -4.733579581898222699e+00 -4.725440113422101795e+00 -4.717682428379269766e+00 -4.710450985909739430e+00 -4.703856044472020770e+00 -4.698050455800909297e+00 -4.693127642452277648e+00 -4.688969468108136418e+00 -4.685302838683075954e+00 -4.681880107640340682e+00 -4.678357916819272155e+00 -4.674513531381015774e+00 -4.670605828229263956e+00 -4.666639487965302813e+00 -4.662584218144219861e+00 -4.658282855224944008e+00 -4.653371030410077047e+00 -4.647748742837686464e+00 -4.641310492360491757e+00 -4.634190690997063378e+00 -4.626472593611735462e+00 -4.618115736370085322e+00 -4.608976594021195083e+00 -4.598815801239242163e+00 -4.587781097740799119e+00 -4.576018924654767339e+00 -4.563827896706007969e+00 -4.551634368885067339e+00 -4.539674328483523702e+00 -4.527956693259802101e+00 -4.516445362151645604e+00 -4.505078987989794115e+00 -4.493917307062756272e+00 -4.483224142705075188e+00 -4.473154442590441704e+00 -4.463648720508307299e+00 -4.454702495721643452e+00 -4.446517901787659710e+00 -4.439209982737654769e+00 -4.432806500339246725e+00 -4.427324323002977735e+00 -4.422822755523843519e+00 -4.419274779617915705e+00 -4.416631713167387119e+00 -4.414961920268304141e+00 -4.414207384473527007e+00 -4.414002793122048018e+00 -4.414060240075726504e+00 -4.414113276159937982e+00 -4.414102253722936631e+00 -4.413953656908541134e+00 -4.413381910314190471e+00 -4.412352122056293346e+00 -4.411143653712331414e+00 -4.409983153242827747e+00 -4.408823420067281340e+00 -4.407561792237266296e+00 -4.406254411542103178e+00 -4.405048116028123850e+00 -4.403796287401834597e+00 -4.402267586864880400e+00 -4.400686941110728334e+00 -4.399400821191494337e+00 -4.398236543544181920e+00 -4.396930443562876434e+00 -4.395137698964655115e+00 -4.392376205945553558e+00 -4.388460709142903760e+00 -4.383653032156588303e+00 -4.378152107491780853e+00 -4.372097245054122894e+00 -4.365772554643121417e+00 -4.359021970327108697e+00 -4.351610057540327148e+00 -4.344074337343978520e+00 -4.336909868536181101e+00 -4.330148746049064634e+00 -4.323785643409991941e+00 -4.318126657829700399e+00 -4.313649538170953868e+00 -4.310258800874282592e+00 -4.307726915128333722e+00 -4.305856766023668847e+00 -4.304327985591885231e+00 -4.302893362312467218e+00 -4.301423229964260742e+00 -4.299611973642301521e+00 -4.297156305470074322e+00 -4.293919596080729484e+00 -4.290002067493253968e+00 -4.285449585269817341e+00 -4.279967121473570835e+00 -4.273230575504222806e+00 -4.265212771896451649e+00 -4.255908528126252754e+00 -4.245256201600203561e+00 -4.233230774461468116e+00 -4.219639863690688664e+00 -4.204621535899560669e+00 -4.188416478829156908e+00 -4.171148316201874096e+00 -4.152891108445141199e+00 -4.133727302343678467e+00 -4.113839019173093803e+00 -4.093500630148015240e+00 -4.073107661992063200e+00 -4.052800839058050109e+00 -4.032424355005240990e+00 -4.012089318448848196e+00 -3.991972782543307119e+00 -3.972173337176728936e+00 -3.953189123798296123e+00 -3.935605391679529053e+00 -3.919116503419337150e+00 -3.903232539535148149e+00 -3.887915406189873302e+00 -3.873153213194639566e+00 -3.858742897892681878e+00 -3.844448603165337097e+00 -3.830519640991215002e+00 -3.817065560423450687e+00 -3.804016172333840373e+00 -3.791485687076869837e+00 -3.779509738212436076e+00 -3.768165199703333634e+00 -3.757692696151370804e+00 -3.748272311277784041e+00 -3.740013564691538228e+00 -3.732634846294502040e+00 -3.725900058254957514e+00 -3.719798583667428549e+00 -3.714057065026603599e+00 -3.708261739233604359e+00 -3.702233238062613285e+00 -3.695904187106448191e+00 -3.688985374369504466e+00 -3.681112786640641232e+00 -3.672052731526494807e+00 -3.661716392100116568e+00 -3.649864635890133435e+00 -3.636343062595465803e+00 -3.621329011615033622e+00 -3.605113239454503571e+00 -3.587842090039981890e+00 -3.569659187352550056e+00 -3.551039866188041572e+00 -3.532684588602336362e+00 -3.514894721996103311e+00 -3.497759115512510064e+00 -3.481138661890025077e+00 -3.464739179392593460e+00 -3.448523034460226011e+00 -3.432866147467244389e+00 -3.418160855342897264e+00 -3.404211259287289959e+00 -3.390656691530071765e+00 -3.377336990248443360e+00 -3.364056171767463077e+00 -3.350534260271331277e+00 -3.336758843224640003e+00 -3.322893986369836572e+00 -3.308928370751877512e+00 -3.294900211933402545e+00 -3.280959901813185198e+00 -3.266917102146258411e+00 -3.252439468392682276e+00 -3.237229429036160511e+00 -3.221202936858986732e+00 -3.204486451473378850e+00 -3.187134692044187645e+00 -3.169326741307120443e+00 -3.151319100019714270e+00 -3.133374180006919918e+00 -3.115625359609366818e+00 -3.098124060013168979e+00 -3.081431400813907651e+00 -3.066104879126129390e+00 -3.052297021535867572e+00 -3.039985793931343494e+00 -3.029232971489129511e+00 -3.020279052069741343e+00 -3.013134803047413879e+00 -3.007708439459949368e+00 -3.004001692544308710e+00 -3.001866376861312968e+00 -3.001048003830113942e+00 -3.001566369731162087e+00 -3.003361039304503155e+00 -3.006205970351811807e+00 -3.010050855235397282e+00 -3.014691273219590073e+00 -3.019600299182020109e+00 -3.024156279029455163e+00 -3.028120976699881339e+00 -3.031578038601224989e+00 -3.034408096859197546e+00 -3.036465238088712937e+00 -3.037747575285398849e+00 -3.038251495011865089e+00 -3.037897494576684565e+00 -3.036610567549405726e+00 -3.034308375192328100e+00 -3.030924393910880976e+00 -3.026723479843277609e+00 -3.022111374375915815e+00 -3.017342129473093326e+00 -3.012682909888453775e+00 -3.008285631251183645e+00 -3.004221896242087020e+00 -3.000576019496719482e+00 -2.997345152666092361e+00 -2.994595758738178404e+00 -2.992744605240333478e+00 -2.992244551659627660e+00 -2.992851938428945147e+00 -2.994141907381642653e+00 -2.996215699681274991e+00 -2.999135181715971044e+00 -3.002764421810787177e+00 -3.007009563496150228e+00 -3.011636547172263256e+00 -3.016682202115513078e+00 -3.021948584339340549e+00 -3.027228635513506738e+00 -3.032420425686012333e+00 -3.037261613161649887e+00 -3.041751136913524167e+00 -3.045978509511191756e+00 -3.049944551581130980e+00 -3.053309561244301751e+00 -3.055919762149594376e+00 -3.057793642534836209e+00 -3.059046690122129153e+00 -3.059856104088975570e+00 -3.060262578984877635e+00 -3.060276510231616509e+00 -3.059751941007247567e+00 -3.058517511503093811e+00 -3.056601565347139449e+00 -3.054090908532666404e+00 -3.051025675653406211e+00 -3.047425494357193898e+00 -3.043284180731149924e+00 -3.038423273452254048e+00 -3.032516186489273124e+00 -3.025566608141505132e+00 -3.017854120238535387e+00 -3.009512304553055184e+00 -3.000547952190382173e+00 -2.991076639057367093e+00 -2.981051670269256437e+00 -2.970261517974290832e+00 -2.958702161221980376e+00 -2.946293101349160004e+00 -2.932934622226687882e+00 -2.918451191276018708e+00 -2.902986120856503316e+00 -2.886689266026454703e+00 -2.869219513274282374e+00 -2.850399400338622602e+00 -2.829962722425188204e+00 -2.807861316738398560e+00 -2.784074197298465503e+00 -2.758407807443585824e+00 -2.730550084443270187e+00 -2.699743377974035408e+00 -2.665366707670198121e+00 -2.626999902745477566e+00 -2.584349909198012440e+00 -2.537019190722639372e+00 -2.484429566634958064e+00 -2.425801777868998421e+00 -2.360465634469106622e+00 -2.288031615629849913e+00 -2.208068926587892111e+00 -2.120237390960423962e+00 -2.024246284926133566e+00 -1.920123790250835016e+00 -1.807884982878029012e+00 -1.687289026466345376e+00 -1.558223753682359325e+00 -1.420650949066275537e+00 -1.274898223846510747e+00 -1.121832607851768415e+00 -9.621373891108468968e-01 -7.964083553881075028e-01 -6.253755791491912852e-01 -4.499010050110386350e-01 -2.711525127670852409e-01 -9.055532692069734324e-02 9.055532737133245580e-02 2.711525132160425566e-01 4.499010054550293680e-01 6.253755795830151509e-01 7.964083558052844625e-01 9.621373895040634672e-01 1.121832608214069493e+00 1.274898224171537864e+00 1.420650949348355896e+00 1.558223753916829324e+00 1.687289026650018675e+00 1.807884983008970936e+00 1.920123790326372815e+00 2.024246284943250984e+00 2.120237390914406550e+00 2.208068926472989357e+00 2.288031615441009858e+00 2.360465634202168150e+00 2.425801777519694724e+00 2.484429566197964068e+00 2.537019190194572005e+00 2.584349908577638910e+00 2.626999902031929679e+00 2.665366706862261736e+00 2.699743377069820482e+00 2.730550083440968834e+00 2.758407806340278601e+00 2.784074196089930009e+00 2.807861315420929760e+00 2.829962720997032388e+00 2.850399398798185935e+00 2.869219511618454455e+00 2.886689264251764975e+00 2.902986118961799811e+00 2.918451189264655188e+00 2.932934620104482804e+00 2.946293099125451231e+00 2.958702158909373381e+00 2.970261515584780909e+00 2.981051667813795714e+00 2.991076636545875189e+00 3.000547949637780931e+00 3.009512301980094229e+00 3.017854117667533753e+00 3.025566605597735048e+00 3.032516183998290593e+00 3.038423271036737372e+00 3.043284178409029650e+00 3.047425492142362913e+00 3.051025673556742479e+00 3.054090906561472973e+00 3.056601563505261687e+00 3.058517509789138167e+00 3.059751939415778832e+00 3.060276508754462110e+00 3.060262577612190782e+00 3.059856102807403389e+00 3.059046688915300294e+00 3.057793641385835315e+00 3.055919761039723070e+00 3.053309560153469882e+00 3.049944550489792405e+00 3.045978508401656626e+00 3.041751135769726666e+00 3.037261611967471797e+00 3.032420424425185335e+00 3.027228634170571642e+00 3.021948582900552349e+00 3.016682200569107408e+00 3.011636545511970464e+00 3.007009561724004243e+00 3.002764419934233597e+00 2.999135179744720325e+00 2.996215697626448460e+00 2.994141905255956360e+00 2.992851936244435240e+00 2.992244549425383759e+00 2.992744602964521938e+00 2.994595756428902078e+00 2.997345150330187558e+00 3.000576017137572826e+00 3.004221893861453552e+00 3.008285628850796201e+00 3.012682907465115800e+00 3.017342127020724796e+00 3.022111371889301790e+00 3.026723477317537547e+00 3.030924391342659785e+00 3.034308372577179558e+00 3.036610564878665208e+00 3.037897491841611952e+00 3.038251492205769289e+00 3.037747572405165908e+00 3.036465235133469776e+00 3.034408093825794239e+00 3.031578035488250222e+00 3.028120973508865443e+00 3.024156275763645318e+00 3.019600295844600435e+00 3.014691269811631269e+00 3.010050851757696933e+00 3.006205966808559005e+00 3.003361035700489623e+00 3.001566366070600012e+00 3.001048000119202364e+00 3.001866373109837394e+00 3.004001688769463829e+00 3.007708435684781634e+00 3.013134799295576816e+00 3.020279048362520147e+00 3.029232967844950775e+00 3.039985790366805052e+00 3.052297018061959744e+00 3.066104875748919323e+00 3.081431397535305372e+00 3.098124056831689899e+00 3.115625356522935263e+00 3.133374177011640782e+00 3.151319097108816081e+00 3.169326738467987070e+00 3.187134689256177822e+00 3.204486448709689128e+00 3.221202934091860648e+00 3.237229426239244034e+00 3.252439465542322328e+00 3.266917099222461651e+00 3.280959898797866980e+00 3.294900208812919118e+00 3.308928367515139524e+00 3.322893983008936125e+00 3.336758839739603744e+00 3.350534256662577093e+00 3.364056168034160077e+00 3.377336986393100204e+00 3.390656687561675042e+00 3.404211255224382171e+00 3.418160851206485606e+00 3.432866143274279302e+00 3.448523030226609887e+00 3.464739175133566107e+00 3.481138657614609500e+00 3.497759111226922624e+00 3.514894717706339211e+00 3.532684584312586917e+00 3.551039861896686745e+00 3.569659183045001072e+00 3.587842085686490989e+00 3.605113235014536066e+00 3.621329007044895132e+00 3.636343057854342309e+00 3.649864630936338283e+00 3.661716386890341290e+00 3.672052726020806901e+00 3.681112780806516049e+00 3.688985368184691804e+00 3.695904180557511243e+00 3.702233231143847725e+00 3.708261731951358442e+00 3.714057057398187034e+00 3.719798575715638211e+00 3.725900050006684783e+00 3.732634837780617332e+00 3.740013555945806534e+00 3.748272302339790585e+00 3.757692687063748149e+00 3.768165190508549589e+00 3.779509728954279169e+00 3.791485677799563803e+00 3.804016163078259183e+00 3.817065551221657138e+00 3.830519631873690489e+00 3.844448594165028155e+00 3.858742889039798118e+00 3.873153204512483683e+00 3.887915397691400710e+00 3.903232531224405832e+00 3.919116495294057145e+00 3.935605383735200302e+00 3.953189116032850947e+00 3.972173329595655389e+00 3.991972775152895281e+00 4.012089311249494195e+00 4.032424347993072367e+00 4.052800832226133743e+00 4.073107655329074817e+00 4.093500623640379921e+00 4.113839012806683293e+00 4.133727296098162363e+00 4.152891102289828495e+00 4.171148310099771273e+00 4.188416472745683627e+00 4.204621529798915347e+00 4.219639857529800864e+00 4.233230768192370874e+00 4.245256195178749969e+00 4.255908521513971365e+00 4.265212765051492383e+00 4.273230568383872274e+00 4.279967114039137321e+00 4.285449577486903472e+00 4.290002059331225581e+00 4.293919587513501668e+00 4.297156296474555326e+00 4.299611964204446579e+00 4.301423220079563237e+00 4.302893351981988523e+00 4.304327974827828029e+00 4.305856754846539403e+00 4.307726903569133015e+00 4.310258788971456312e+00 4.313649525961603004e+00 4.318126645352650783e+00 4.323785630700555771e+00 4.330148733139529860e+00 4.336909855463512820e+00 4.344074324156032674e+00 4.351610044292612223e+00 4.359021957066725683e+00 4.365772541401460316e+00 4.372097231856899135e+00 4.378152094365100666e+00 4.383653019121205752e+00 4.388460696215162216e+00 4.392376193139455154e+00 4.395137686290616408e+00 4.396930431028848396e+00 4.398236531156944906e+00 4.399400808955548747e+00 4.400686929029069994e+00 4.402267574940434081e+00 4.403796275632392287e+00 4.405048104409094556e+00 4.406254400068749355e+00 4.407561780896979364e+00 4.408823408839853464e+00 4.409983142107889442e+00 4.411143642649895114e+00 4.412352111041744074e+00 4.413381899316600077e+00 4.413953645895458244e+00 4.414102242663102693e+00 4.414113265023281052e+00 4.414060228829220556e+00 4.414002781731676706e+00 4.414207372911637783e+00 4.414961908514387190e+00 4.416631701215646189e+00 4.419274767470034782e+00 4.422822743181423100e+00 4.427324310474742397e+00 4.432806487641788529e+00 4.439209969898438857e+00 4.446517888845999522e+00 4.454702482719503642e+00 4.463648707480008859e+00 4.473154429563936496e+00 4.483224129710736250e+00 4.493917294134321949e+00 4.505078975157260857e+00 4.516445349435031176e+00 4.527956680677572621e+00 4.539674316051888425e+00 4.551634356611707233e+00 4.563827884595157869e+00 4.576018912706799391e+00 4.587781085945201731e+00 4.598815789578927671e+00 4.608976582480437401e+00 4.618115724928823163e+00 4.626472582252008969e+00 4.634190679696200021e+00 4.641310481082119743e+00 4.647748731536996303e+00 4.653371019040958068e+00 4.658282843745214841e+00 4.662584206513035845e+00 4.666639476144281318e+00 4.670605816184523640e+00 4.674513519085647495e+00 4.678357904257762989e+00 4.681880094807602255e+00 4.685302825585466735e+00 4.688969454762051292e+00 4.693127628879297575e+00 4.698050442028472773e+00 4.703856030531141208e+00 4.710450971838964662e+00 4.717682414223879128e+00 4.725440099227893320e+00 4.733579567708416924e+00 4.742267356941489709e+00 4.751781680455900769e+00 4.762226245206989894e+00 4.773580335624299842e+00 4.785622953334304874e+00 4.798351275122718640e+00 4.811827195969917703e+00 4.826329494756302019e+00 4.842329802745789280e+00 4.859854156499867628e+00 4.878805120728289424e+00 4.899344950155605005e+00 4.921875733738180436e+00 4.946362430967193191e+00 4.972526614755896190e+00 4.999986005097800223e+00 5.028280914502791354e+00 5.057238316504772513e+00 5.086434687823156331e+00 5.115234226499319803e+00 5.143082540007380743e+00 5.169800103538658931e+00 5.195464263041968955e+00 5.219986681529693584e+00 5.243186270691449380e+00 5.264558419277221901e+00 5.283790980839594198e+00 5.300534848293789736e+00 5.314466657846981690e+00 5.325828152847192243e+00 5.334895265585088531e+00 5.341652009414942448e+00 5.345938985687170408e+00 5.347970512480494598e+00 5.347905842007304678e+00 5.345898752609059557e+00 5.342740598742327762e+00 5.339326590805155703e+00 5.336484390375579423e+00 5.334937910281853490e+00 5.334978497818186227e+00 5.336987016327913835e+00 5.341296875897992180e+00 5.348146492825637921e+00 5.357834152689603613e+00 5.370676692242495776e+00 5.386621804858771512e+00 5.405338373080184056e+00 5.426419127412015264e+00 5.449421117376788359e+00 5.473991755158395200e+00 5.499494326012078105e+00 5.525481061492821588e+00 5.551361306717537580e+00 5.576613208919583897e+00 5.601238927804661927e+00 5.625151357990105794e+00 5.648328346030551117e+00 5.670575907964662044e+00 5.691435876215708234e+00 5.710599303770667490e+00 5.728061256407136703e+00 5.743947379867321068e+00 5.758160158540454709e+00 5.770749029015503240e+00 5.782345563153004520e+00 5.793796877612012786e+00 5.805719778741473824e+00 5.818497273413920645e+00 5.832207059360398738e+00 5.846904812495070658e+00 5.862557147898182386e+00 5.879100242836871715e+00 5.897296422407364958e+00 5.917896738275556068e+00 5.940732416940829985e+00 5.965385257042111533e+00 5.991309762289048990e+00 6.018093014753579162e+00 6.045638365831658589e+00 6.073625498229562325e+00 6.101740495067213388e+00 6.130139255835191037e+00 6.158849956013226823e+00 6.187439163468441805e+00 6.215443329191451483e+00 6.242362266776157576e+00 6.267852426169991276e+00 6.291770936771846401e+00 6.313700847128109750e+00 6.333505444502063320e+00 6.351598853818529733e+00 6.368653898901634136e+00 6.385089539182449592e+00 6.400796164719958270e+00 6.415633086447165567e+00 6.429319337050097616e+00 6.442080701510393581e+00 6.454756849353938897e+00 6.467732423195162283e+00 6.480827327856309772e+00 6.493489533190127894e+00 6.505432448703695414e+00 6.516844518696477628e+00 6.527747737864171285e+00 6.538345844564421583e+00 6.549229848939160270e+00 6.560849736874053484e+00 6.573435137504806569e+00 6.587012668588250186e+00 6.601560387578301992e+00 6.617134503496905573e+00 6.633148044309824520e+00 6.649267269736388819e+00 6.665911874104475388e+00 6.683634074438791650e+00 6.702978755601676220e+00 6.723822009872060690e+00 6.746196800831183005e+00 6.770285890473626722e+00 6.796040962180683209e+00 6.823035316007831419e+00 6.850612125156809284e+00 6.878702888331097220e+00 6.906997825803966151e+00 6.935162558708507063e+00 6.963498639346029861e+00 6.992122377465133098e+00 7.021338033991110450e+00 7.051082162566726375e+00 7.080351584090395889e+00 7.108445578633096673e+00 7.135408408708494576e+00 7.161269956868338227e+00 7.185865489026650010e+00 7.209470656189963300e+00 7.232392116851430686e+00 7.254676128248458866e+00 7.276114593875999681e+00 7.296502184928439938e+00 7.316236474145576096e+00 7.336036052007109731e+00 7.356528100485978605e+00 7.378071588002923953e+00 7.400631783555548182e+00 7.424044581776659157e+00 7.448298236013241258e+00 7.473436684901024307e+00 7.499890596506523899e+00 7.528527506690458893e+00 7.559450081896006424e+00 7.592536837168923469e+00 7.627962957052480952e+00 7.665474894216576018e+00 7.704687571908523935e+00 7.745382849398405156e+00 7.787542981776542916e+00 7.830408005722891751e+00 7.872966071554310830e+00 7.914930599931456534e+00 7.956404661453840177e+00 7.997269957942332752e+00 8.036919624217567559e+00 8.075362223017689800e+00 8.112870012813155896e+00 8.149175181294699755e+00 8.184159514158976023e+00 8.217587834048279305e+00 8.249195000506162501e+00 8.279370399635176625e+00 8.308706986355266721e+00 8.337407546535066771e+00 8.365626278705178720e+00 8.393381939111590029e+00 8.420496273832354106e+00 8.446699551147643703e+00 8.471390443631051426e+00 8.494583903943359715e+00 8.516850938918633318e+00 8.538481846159115207e+00 8.559676486781986782e+00 8.580678894231741793e+00 8.601532670608529330e+00 8.622102893521864431e+00 8.642182083710531870e+00 8.661604496267775843e+00 8.680402735897377653e+00 8.699125390153890081e+00 8.718062522423338123e+00 8.737648458108322913e+00 8.758892606441945006e+00 8.782384539300489124e+00 8.808535770293628886e+00 8.837445125075202412e+00 8.869031643692521172e+00 8.902886466478063809e+00 8.938782589854053384e+00 8.977144332623186784e+00 9.017740253787650317e+00 9.059920725557219612e+00 9.103423625178823642e+00 9.147934553518792811e+00 9.192923891980532503e+00 9.238048059319785565e+00 9.283115845688854506e+00 9.327780814643380936e+00 9.371731393852297032e+00 9.414938691526664627e+00 9.457512239294251444e+00 9.499552789226068938e+00 9.540594542400882005e+00 9.580270714754380634e+00 9.618866711595538632e+00 9.656657735240884222e+00 9.693891585644585973e+00 9.730800823607211214e+00 9.767984379584893517e+00 9.805773008568948512e+00 9.844099158375119174e+00 9.883003097026794137e+00 9.922155847758435954e+00 9.961750442706694741e+00 1.000276313740903866e+01 1.004640760539843214e+01 1.009358138748631717e+01 1.014485531329803791e+01 1.020020016009220853e+01 1.025899136467685402e+01 1.032044907341134987e+01 1.038356571943988982e+01 1.044719016260649269e+01 1.051050443662013656e+01 1.057346135107313145e+01 1.063550902052064373e+01 1.069585176457604803e+01 1.075437901339760849e+01 1.081076583539357827e+01 1.086432697361458999e+01 1.091445923626815961e+01 1.096092056956551453e+01 1.100393022329585158e+01 1.104354024004693358e+01 1.107966721398188525e+01 1.111260519737817987e+01 1.114275604550129195e+01 1.117021513948323985e+01 1.119513303667549486e+01 1.121803529803826294e+01 1.123973752560376127e+01 1.126172134077236286e+01 1.128512259484535996e+01 1.131069636254711597e+01 1.133954881812631754e+01 1.137260051681840345e+01 1.141084059809506357e+01 1.145469200249658570e+01 1.150448755436315373e+01 1.156098132065933726e+01 1.162442962753119424e+01 1.169458935833107027e+01 1.177055367505264805e+01 1.185095544028561854e+01 1.193443545484847235e+01 1.201979317809498049e+01 1.210570100045248410e+01 1.219083159116086890e+01 1.227438603409853357e+01 1.235615816462392758e+01 1.243607080511341501e+01 1.251371565661367846e+01 1.258806757511814389e+01 1.265746861586993255e+01 1.272104201860490491e+01 1.277919452752822593e+01 1.283261385419556078e+01 1.288182595356193261e+01 1.292797014091502206e+01 1.297235755670649304e+01 1.301540018266298659e+01 1.305734744527349100e+01 1.309903194126416714e+01 1.314103968209064810e+01 1.318353409115191610e+01 1.322713288938625276e+01 1.327295922044094212e+01 1.332231576848447574e+01 1.337539021660908567e+01 1.343125649157312296e+01 1.348877831159082952e+01 1.354768286911626696e+01 1.360798928113235107e+01 1.366934317531685750e+01 1.373177564920081295e+01 1.379481107239445237e+01 1.385775503383450591e+01 1.392040838429187843e+01 1.398333573284054410e+01 1.404665076728747408e+01 1.410996604031968005e+01 1.417350635204257436e+01 1.423765303447210329e+01 1.430222748296329627e+01 1.436661880944738634e+01 1.443073970053300847e+01 1.449483125624350421e+01 1.455928070145362874e+01 1.462419093150339933e+01 1.468876404769878086e+01 1.475260411653592385e+01 1.481623315177425582e+01 1.488042591486103561e+01 1.494572971961998853e+01 1.501229491773638358e+01 1.507980190672098608e+01 1.514738640056037866e+01 1.521414522139203740e+01 1.527942139454414772e+01 1.534321796504348612e+01 1.540588757517406293e+01 1.546767786390030963e+01 1.552899340037121334e+01 1.558948371402839683e+01 1.564783007101010526e+01 1.570313313129282307e+01 1.575473979559278170e+01 1.580244755028999037e+01 1.584688651492726308e+01 1.588915966321040685e+01 1.592967049653738343e+01 1.596876641068377900e+01 1.600715448227397886e+01 1.604522407529561079e+01 1.608359601073640377e+01 1.612295944028178596e+01 1.616372416446391114e+01 1.620550067526481186e+01 1.624818931729254246e+01 1.629258002821049089e+01 1.633941036702398009e+01 1.638845391150274367e+01 1.643958885555296234e+01 1.649364321520716459e+01 1.655139559858825393e+01 1.661314384984478920e+01 1.667919647803753591e+01 1.674944943607287229e+01 1.682403006353482766e+01 1.690283344608812044e+01 1.698519332390082681e+01 1.707070002953782861e+01 1.715857365903518073e+01 1.724827142353560916e+01 1.733929343814829238e+01 1.743133931066026321e+01 1.752418680713345722e+01 1.761695567609622515e+01 1.770857250182649167e+01 1.779834578841009218e+01 1.788546783398669149e+01 1.796909051055133588e+01 1.804917833655295922e+01 1.812628470804194691e+01 1.819997519569640332e+01 1.826929745170965802e+01 1.833409952767605589e+01 1.839450893799697440e+01 1.845060030537284135e+01 1.850332831511010667e+01 1.855351648576686685e+01 1.860084215871573221e+01 1.864526896179710036e+01 1.868745379127415163e+01 1.872810947387783997e+01 1.876767558345536813e+01 1.880644544324913880e+01 1.884484758273037031e+01 1.888345237987289238e+01 1.892316386554689345e+01 1.896539806664361549e+01 1.901196967888995104e+01 1.906320986638836246e+01 1.911779527544563351e+01 1.917484911379494150e+01 1.923326595740200773e+01 1.929236487677360756e+01 1.935098767671263786e+01 1.940802790538495159e+01 1.946305271396097680e+01 1.951567625485974133e+01 1.956552338875811969e+01 1.961193575345813045e+01 1.965474098736062558e+01 1.969371585240693889e+01 1.972861892560818831e+01 1.975957148261867857e+01 1.978688679477733459e+01 1.981046838513636388e+01 1.982998014898197070e+01 1.984589907930011421e+01 1.985953859342535566e+01 1.987135879504604929e+01 1.988218536985392859e+01 1.989319863733527072e+01 1.990495038717776310e+01 1.991782940798335133e+01 1.993207525848017880e+01 1.994702130405477192e+01 1.996158156539833328e+01 1.997605213144864678e+01 1.999043654340073317e+01 2.000450422931680450e+01 2.001876618177558598e+01 2.003296416336040409e+01 2.004636746959229754e+01 2.005888146801747496e+01 2.007016431251707189e+01 2.007908500175002686e+01 2.008461175590231207e+01 2.008549601558821252e+01 2.008152856545429188e+01 2.007392177147973555e+01 2.006312525471647135e+01 2.004888649621041452e+01 2.003066131585334375e+01 2.000898669967503452e+01 1.998476320345126567e+01 1.995838577920785895e+01 1.993039455440568375e+01 1.990193886700784986e+01 1.987369151555513724e+01 1.984514603532981170e+01 1.981592350037968941e+01 1.978540093424804525e+01 1.975334495597796547e+01 1.972031630549998482e+01 1.968642204061455914e+01 1.965200876724842516e+01 1.961713531336269511e+01 1.958071841874753005e+01 1.954207556891544328e+01 1.950052254925099859e+01 1.945592539450312586e+01 1.940853798334697800e+01 1.935807912653789487e+01 1.930412321023459299e+01 1.924672727076702472e+01 1.918670479108191174e+01 1.912431521437647675e+01 1.905998271708498493e+01 1.899402768206964609e+01 1.892570074357607623e+01 1.885498633715510763e+01 1.878222022198398733e+01 1.870703895599307742e+01 1.862918917951660092e+01 1.854889978823063856e+01 1.846644864061667946e+01 1.838180119033494719e+01 1.829483974422442927e+01 1.820495747504514483e+01 1.811128924216205860e+01 1.801411339570158532e+01 1.791453352643110364e+01 1.781293217212543567e+01 1.770938403508817061e+01 1.760391413788698856e+01 1.749592237838615461e+01 1.738458665812261117e+01 1.726956637765144009e+01 1.715122789851951168e+01 1.703039900828209241e+01 1.690818445992199415e+01 1.678487093068998703e+01 1.665979165774328763e+01 1.653273751391119717e+01 1.640356870085062369e+01 1.627198857340799876e+01 1.613815851960238845e+01 1.600259413917978790e+01 1.586626955738342204e+01 1.572971300900542246e+01 1.559293283096023508e+01 1.545633487385758897e+01 1.532015988604135970e+01 1.518399241172323855e+01 1.504742650898712242e+01 1.491031628937167852e+01 1.477204293843175265e+01 1.463217008680711650e+01 1.449098301292274904e+01 1.434886790662279488e+01 1.420636930535664888e+01 1.406403208162084972e+01 1.392242298966118064e+01 1.378176275919087779e+01 1.364195892654190700e+01 1.350309835905238032e+01 1.336521509230417593e+01 1.322858737329651824e+01 1.309394568271812354e+01 1.296132947073117236e+01 1.283015872872089247e+01 1.269998699949280230e+01 1.257043002061700143e+01 1.244149688642012208e+01 1.231336482761471984e+01 1.218597186821891398e+01 1.205903138865081559e+01 1.193245073740245132e+01 1.180601651924723328e+01 1.167919785553840484e+01 1.155189380074095595e+01 1.142419730035514647e+01 1.129631413729680212e+01 1.116827021954500054e+01 1.103963709483175926e+01 1.091015315795881868e+01 1.077993907899086778e+01 1.064896258260068329e+01 1.051702918760306460e+01 1.038432212798977972e+01 1.025099903639730847e+01 1.011741760459782924e+01 9.984342459400231462e+00 9.852341287240156120e+00 9.721703796445558154e+00 9.592836034452353999e+00 9.466269343389532409e+00 9.342312134214635577e+00 9.220912209791071845e+00 9.101937268086091493e+00 8.985423365977402099e+00 8.871177484315712292e+00 8.758964840498260074e+00 8.648792476125620965e+00 8.540443080214570770e+00 8.433381786268556723e+00 8.327275302005464397e+00 8.222172324198004034e+00 8.118073287900271495e+00 8.014703740708995383e+00 7.912083731049165181e+00 7.810377905195119652e+00 7.709469612911274083e+00 7.609127927192616880e+00 7.509252822800512206e+00 7.410040610587358856e+00 7.311471013113835404e+00 7.213455964398725939e+00 7.116057272523717891e+00 7.019440439941327270e+00 6.923966248156121495e+00 6.829753230847180667e+00 6.736997355172706037e+00 6.646285484779085095e+00 6.558105256293504937e+00 6.472682016325402188e+00 6.390149373375582087e+00 6.310655499979525018e+00 6.234104037349792904e+00 6.160246082106339394e+00 6.088849088626709261e+00 6.019636098224714793e+00 5.952140531675766510e+00 5.885923232225203527e+00 5.820949041114037215e+00 5.756984003512098269e+00 5.693588896636198271e+00 5.630533195999895213e+00 5.567715287722120543e+00 5.505057914797570895e+00 5.442603310710842912e+00 5.380372610387674115e+00 5.318206246600317044e+00 5.256142642437777290e+00 5.194388858534080278e+00 5.133008988003867401e+00 5.071799794292665808e+00 5.010778902891575015e+00 4.950190250926752356e+00 4.890183026008617873e+00 4.830845784646967900e+00 4.772161078396099931e+00 4.714162233654671574e+00 4.657025450267400224e+00 4.600724783445318877e+00 4.545153982065621712e+00 4.490281241195815731e+00 4.436124160758296853e+00 4.382689169710682009e+00 4.329752122161267813e+00 4.277196353578072596e+00 4.225012354895364197e+00 4.173136388893908588e+00 4.121626519662702215e+00 4.070620296189947140e+00 4.020123899842876547e+00 3.970082117171908731e+00 3.920536456491365396e+00 3.871547360609755462e+00 3.823107001748702771e+00 3.775321690800962138e+00 3.728374685836176816e+00 3.682467159773904264e+00 3.637727007479646613e+00 3.594237986466078727e+00 3.552002907699946643e+00 3.510940251904386855e+00 3.471003883549698799e+00 3.432137141705877248e+00 3.394250847423787132e+00 3.357313756308826669e+00 3.321435657919365791e+00 3.286625925142510063e+00 3.252839089074283763e+00 3.220014270031514414e+00 3.188028697542508283e+00 3.156706858963563622e+00 3.125956936804064057e+00 3.095799984685775552e+00 3.066211106114256069e+00 3.037180627103614139e+00 3.008705128940912576e+00 2.980620525988002534e+00 2.952794948281414200e+00 2.925191001902991417e+00 2.897804983556470759e+00 2.870694781178569688e+00 2.843896632031408966e+00 2.817524173816978283e+00 2.791650894303285391e+00 2.766303880231053114e+00 2.741503086448962012e+00 2.717093281195551047e+00 2.692948680667308636e+00 2.669027953475355819e+00 2.645244410136486035e+00 2.621528756218191258e+00 2.597868268235143052e+00 2.574268544068106568e+00 2.550776426426820453e+00 2.527455179838884458e+00 2.504274926922528621e+00 2.481222745119798567e+00 2.458426965014053334e+00 2.436073001676099636e+00 2.414296216487741287e+00 2.393232597428910147e+00 2.372951802473812766e+00 2.353457597712632410e+00 2.334647482767062243e+00 2.316325497001308520e+00 2.298358204134132610e+00 2.280671118588416313e+00 2.263238242086088370e+00 2.246066664325769846e+00 2.229214960012255276e+00 2.212743253739609450e+00 2.196602777103179083e+00 2.180736876163272608e+00 2.165079245459753388e+00 2.149556381656252402e+00 2.134244639865019444e+00 2.119224272119758279e+00 2.104451780244681824e+00 2.089828684036924678e+00 2.075283693741485802e+00 2.060780769313504290e+00 2.046244166403194509e+00 2.031631661703241054e+00 2.016937030448433532e+00 2.002161301722448439e+00 1.987370356885937328e+00 1.972607067835514982e+00 1.957949954482546051e+00 1.943518962537120309e+00 1.929383886663089687e+00 1.915598696444463123e+00 1.902231559747656675e+00 1.889262326314110174e+00 1.876574358843811741e+00 1.864124381823051069e+00 1.851864796890871467e+00 1.839629224425092247e+00 1.827282542940531718e+00 1.814819920401687714e+00 1.802228867178854221e+00 1.789538042713475052e+00 1.776823957941573440e+00 1.764164646987336882e+00 1.751675802047422570e+00 1.739409441993940764e+00 1.727354332620274269e+00 1.715521357927292989e+00 1.703909414266024047e+00 1.692503667961527292e+00 1.681336753421702968e+00 1.670474568095008383e+00 1.659984656107185819e+00 1.649910224614772991e+00 1.640296483864111199e+00 1.631159203213452091e+00 1.622434896219139722e+00 1.614071632131623080e+00 1.606081319330227020e+00 1.598443084339908005e+00 1.591076269636925389e+00 1.583923727087726219e+00 1.576934052006931930e+00 1.570037043487466866e+00 1.563167403914902165e+00 1.556265985407382146e+00 1.549271657426755100e+00 1.542104034073661589e+00 1.534668111235665044e+00 1.526914681804587559e+00 1.518923016919198732e+00 1.510763980780477134e+00 1.502458889466748326e+00 1.494090249411756721e+00 1.485743987893040519e+00 1.477474156669299266e+00 1.469362628894384848e+00 1.461551951860679210e+00 1.454137753575119874e+00 1.447170908538104372e+00 1.440670847104018160e+00 1.434625044056477394e+00 1.429047791784603838e+00 1.423921881338766404e+00 1.419233430833759746e+00 1.415003181200261917e+00 1.411201682528250956e+00 1.407752710325284928e+00 1.404558031992952039e+00 1.401523336131744735e+00 1.398535768938461876e+00 1.395459515634230430e+00 1.392217569032693669e+00 1.388754222881831035e+00 1.385020959574547739e+00 1.380989767906217747e+00 1.376590776495925317e+00 1.371760523742490578e+00 1.366521332147078382e+00 1.360941650250033330e+00 1.355074516497794423e+00 1.348984807582794598e+00 1.342782194891057657e+00 1.336547892059924969e+00 1.330310301628780056e+00 1.324091241240274774e+00 1.317913362938245792e+00 1.311826751741070884e+00 1.305873262695706583e+00 1.300014521832268288e+00 1.294275040216752437e+00 1.288742802192127224e+00 1.283451935705736346e+00 1.278401380125408382e+00 1.273602312116987045e+00 1.269083742642734824e+00 1.264846215179682432e+00 1.260867195971505872e+00 1.257094440054718154e+00 1.253454322863414294e+00 1.249915175629139119e+00 1.246416216407259636e+00 1.242836518489176534e+00 1.239106866941217966e+00 1.235176986061601090e+00 1.231017867348280781e+00 1.226666558452124134e+00 1.222161502383335208e+00 1.217542054453489175e+00 1.212856890796383258e+00 1.208158423496334510e+00 1.203515153915854841e+00 1.198952606311844304e+00 1.194466642208582341e+00 1.190049322689403555e+00 1.185709596634453744e+00 1.181446107673491897e+00 1.177229281512916170e+00 1.173037903683501249e+00 1.168866763720384228e+00 1.164681367298164849e+00 1.160409567506058393e+00 1.156049446904092504e+00 1.151633136791076595e+00 1.147167234351941900e+00 1.142647301411240379e+00 1.138065300337702368e+00 1.133395932971089426e+00 1.128621672635180317e+00 1.123771773537646013e+00 1.118870108860939183e+00 1.113940302056704690e+00 1.109043911823096806e+00 1.104256647001191638e+00 1.099640348793473832e+00 1.095197588160760960e+00 1.090937037647963903e+00 1.086912567171644639e+00 1.083176921043266905e+00 1.079731745526467002e+00 1.076584483917117474e+00 1.073771201582609525e+00 1.071318223033642658e+00 1.069256805967493618e+00 1.067609076389452794e+00 1.066357114282950214e+00 1.065425242127518324e+00 1.064690000864480401e+00 1.064042538828978257e+00 1.063432405940538672e+00 1.062800488110149821e+00 1.062080476118850259e+00 1.061223551065512138e+00 1.060217292352377383e+00 1.059074700995241924e+00 1.057788899239301417e+00 1.056282054025820205e+00 1.054499236903630566e+00 1.052420594591719993e+00 1.050035482837687661e+00 1.047345722506191512e+00 1.044321532662478180e+00 1.040938661677985211e+00 1.037196664467144869e+00 1.033156090340028532e+00 1.028901054490351630e+00 1.024502330137656569e+00 1.019994645999257932e+00 1.015371838787340275e+00 1.010679398320351474e+00 1.006007528895465075e+00 1.001431325691380714e+00 9.969972224232486191e-01 9.927225331244984297e-01 9.886351079160333732e-01 9.847454999527038844e-01 9.810650168514829517e-01 9.776076642218548551e-01 9.743991335597371739e-01 9.714755730865158867e-01 9.688822768104619065e-01 9.666516006035996700e-01 9.647794753524099320e-01 9.632238217419812898e-01 9.619269439732178739e-01 9.608584133249028492e-01 9.600234011779502641e-01 9.594274062879926124e-01 9.590341438172990118e-01 9.588112129816286355e-01 9.587297770912188710e-01 9.587439768037496757e-01 9.588102174100026076e-01 9.588910311986122981e-01 9.589252726974880625e-01 9.589113724410109896e-01 9.588330140008798352e-01 9.586246688001081040e-01 9.582688597874371439e-01 9.577913658866986646e-01 9.572184918736014181e-01 9.565604926277933018e-01 9.558545620275902266e-01 9.551086979636652652e-01 9.542859398994818498e-01 9.533588723271111398e-01 9.523444834386420865e-01 9.512632839808836671e-01 9.500881180101358181e-01 9.487874317543898428e-01 9.473269322583242058e-01 9.456751383005794764e-01 9.438144789326747830e-01 9.417380697422355063e-01 9.394637472431670577e-01 9.370050578792753493e-01 9.343859892730738137e-01 9.316236089028205880e-01 9.287493604757719456e-01 9.258144493243151141e-01 9.228466824114122113e-01 9.198651620918429916e-01 9.169041971122180446e-01 9.140017297434099852e-01 9.111924409027972738e-01 9.084836293972685661e-01 9.058898165760123078e-01 9.034371100182042591e-01 9.011232632804060394e-01 8.989268043592059110e-01 8.968119786094143064e-01 8.947544862204694915e-01 8.927332157929982470e-01 8.907710794448377989e-01 8.888744237752009836e-01 8.870467299787991866e-01 8.853052180452458675e-01 8.836384080635838467e-01 8.819902289356692515e-01 8.802917097801403745e-01 8.785144758737388759e-01 8.766268930956186978e-01 8.746114050947346730e-01 8.724741741940497120e-01 8.702554317384540994e-01 8.680113229215614679e-01 8.657761961817258545e-01 8.635484306371227214e-01 8.613283327417255997e-01 8.591327379332457381e-01 8.569798193815243437e-01 8.549006773073348775e-01 8.529239763611420333e-01 8.510643053667170665e-01 8.493256914109781341e-01 8.477033627473380406e-01 8.461884940128081567e-01 8.447675014194127030e-01 8.434405899852439603e-01 8.422014380305283821e-01 8.410099013663203671e-01 8.398438810573675140e-01 8.386900717780879644e-01 8.375239693617901882e-01 8.363338264134224653e-01 8.350976774776569522e-01 8.337657487015992519e-01 8.322942164124530473e-01 8.307179195126960236e-01 8.290973427337562374e-01 8.274607668606986932e-01 8.258414677302111651e-01 8.242190189122127197e-01 8.225727844925494470e-01 8.209204707035427928e-01 8.192770774047046789e-01 8.176337272426685843e-01 8.159942916087680187e-01 8.143847361766287651e-01 8.128553092209687136e-01 8.114384369035086975e-01 8.100815044626235029e-01 8.087401291522283708e-01 8.073733842265911065e-01 8.059336345633703047e-01 8.043927840148740183e-01 8.027695804863110851e-01 8.010951566836042037e-01 7.993697059073692213e-01 7.975697175897238367e-01 7.956765744180946953e-01 7.936694635566352574e-01 7.915287458327333603e-01 7.892391710088683121e-01 7.867708245240705445e-01 7.841268572512338775e-01 7.813308170679273967e-01 7.783690817358330793e-01 7.752286700032370304e-01 7.719629004672494688e-01 7.686231823583081768e-01 7.652845592493944249e-01 7.620319415257091888e-01 7.588983771847046533e-01 7.559033991924526408e-01 7.530612823149543944e-01 7.503873328510360929e-01 7.478785183716217810e-01 7.455303415560183833e-01 7.433501740494840027e-01 7.413386888428125099e-01 7.395218368694206346e-01 7.379301767851430549e-01 7.365439117373787647e-01 7.353271620964509925e-01 7.342828408415789099e-01 7.334093178265524982e-01 7.326836907609155514e-01 7.320572534145060040e-01 7.314906195145854939e-01 7.309870323926815905e-01 7.305389433879881933e-01 7.301550024760454782e-01 7.298038339909930228e-01 7.294365756736236328e-01 7.290347969412765972e-01 7.285430724125112611e-01 7.279403694661543689e-01 7.272454048640002444e-01 7.264641913687239771e-01 7.256188057156741644e-01 7.247159060641604755e-01 7.237436570932749280e-01 7.227276554898988126e-01 7.217029836022454958e-01 7.206903596841378601e-01 7.197237160523554111e-01 7.188257243933785512e-01 7.179852625928063725e-01 7.171864608895734960e-01 7.163982917669118322e-01 7.155895586018486965e-01 7.147668520441413653e-01 7.139298553384140211e-01 7.130757229215642923e-01 7.122106020900794698e-01 7.113311669248274516e-01 7.104105960247649731e-01 7.093971741635498596e-01 7.082475944084208885e-01 7.069182052124718396e-01 7.053626440875735426e-01 7.035584699041410595e-01 7.015202193957965626e-01 6.992762611862899380e-01 6.968387180653361490e-01 6.942284307125123899e-01 6.914906870739111477e-01 6.886612597615960896e-01 6.857573966192137549e-01 6.827886194544022791e-01 6.797619875846770965e-01 6.767005292914074488e-01 6.736277848435437976e-01 6.705611726290344743e-01 6.675555344859427365e-01 6.646496000231278956e-01 6.618513646782632209e-01 6.591706411925586373e-01 6.566025327653548516e-01 6.541715274378501199e-01 6.519337219087008028e-01 6.499119983722555505e-01 6.481120792538087594e-01 6.465327655150997499e-01 6.451510319182028885e-01 6.439509911873912973e-01 6.429172557035078839e-01 6.420381121018555737e-01 6.412770389774201663e-01 6.406035842836083072e-01 6.399952773511281556e-01 6.394328249691610955e-01 6.388885178034118262e-01 6.383143394706274343e-01 6.377057145744488009e-01 6.370707689382432148e-01 6.364279477183364397e-01 6.357917042010312603e-01 6.351906334459929138e-01 6.346533372843359277e-01 6.341809034591066041e-01 6.337636892251817811e-01 6.333617205184427501e-01 6.329718410927580585e-01 6.325888183118907326e-01 6.321586703788888428e-01 6.316547718266567468e-01 6.310760513924076331e-01 6.304329046870663644e-01 6.297381378229878202e-01 6.290121268895587647e-01 6.282939269701142138e-01 6.276067717630549048e-01 6.269667811542324332e-01 6.263878838255133585e-01 6.258725968882574708e-01 6.254117605161888527e-01 6.249936469929950889e-01 6.245968578577483221e-01 6.241976788286096589e-01 6.237716046559249605e-01 6.232677839256027807e-01 6.226585425147316277e-01 6.219409437366105742e-01 6.211001675843296210e-01 6.201128751349112012e-01 6.189829611979362767e-01 6.177578495864685104e-01 6.164764549023530327e-01 6.151542582033857620e-01 6.137905969605709222e-01 6.124146653110725813e-01 6.111049083245169156e-01 6.099041374995552989e-01 6.088377756370738636e-01 6.079304962385461142e-01 6.072102912960481991e-01 6.067127450147403733e-01 6.064540608100840169e-01 6.064325208102188114e-01 6.066346119519481217e-01 6.070522272902243444e-01 6.076468493086493172e-01 6.083737281814083353e-01 6.092175025038738534e-01 6.101589516298373539e-01 6.111674663074950775e-01 6.122061967568445118e-01 6.132425625856519069e-01 6.142407717108180343e-01 6.151377042490542291e-01 6.158584937085349598e-01 6.163286875504256912e-01 6.165111493008007537e-01 6.163996061859228215e-01 6.160200644058876351e-01 6.154319379751007624e-01 6.146718224983438450e-01 6.137443119202051767e-01 6.126744052680773711e-01 6.115187054646776810e-01 6.103221886283742847e-01 6.091249030416550081e-01 6.079767271774593196e-01 6.069295999011251608e-01 6.060066712196392480e-01 6.052289330307760729e-01 6.046301701464855682e-01 6.042638748855433395e-01 6.041644372304703081e-01 6.043210764836358662e-01 6.047122374953941559e-01 6.053271599377707535e-01 6.061716017416991509e-01 6.072264699696184875e-01 6.084319425916558943e-01 6.097198979315581191e-01 6.110404290495691226e-01 6.123426003265888262e-01 6.135909805330219680e-01 6.147994862784751380e-01 6.159910690370594688e-01 6.171526450495308236e-01 6.182549724195376406e-01 6.192739324200238205e-01 6.202024252950453231e-01 6.210407128390285081e-01 6.217739920611767834e-01 6.224031617129786031e-01 6.229538676095899286e-01 6.234660551429955788e-01 6.239927627501544727e-01 6.245825692289384001e-01 6.252800653985384205e-01 6.260748814395019624e-01 6.269353061379803194e-01 6.278653044128917893e-01 6.288756522842064989e-01 6.299732655125029890e-01 6.311536171742450074e-01 6.323827793421372689e-01 6.336414479932168664e-01 6.349293575979192417e-01 6.362485182552275464e-01 6.376490860111104775e-01 6.391752011961104873e-01 6.408237150772119195e-01 6.425712904159580630e-01 6.444342968702309049e-01 6.464411036250380382e-01 6.485766448787319005e-01 6.508214856002553228e-01 6.531665051945216849e-01 6.556132702702142101e-01 6.581857070761745199e-01 6.608922602930089596e-01 6.637213269197467236e-01 6.666846716148284724e-01 6.697886140404403221e-01 6.729782703857343229e-01 6.762045211313162385e-01 6.794802531283028468e-01 6.828289920016636927e-01 6.862615753679653929e-01 6.897926145343257209e-01 6.934383893037825430e-01 6.971972344524927090e-01 7.010783845745038878e-01 7.050785009795266234e-01 7.091765618812002625e-01 7.133554711805012438e-01 7.175926022939440596e-01 7.218963274284256881e-01 7.262854962783094059e-01 7.307633760779908005e-01 7.353580319954912126e-01 7.400872401760673069e-01 7.449448965201969086e-01 7.499596205870627807e-01 7.552023879570973763e-01 7.607285629405333705e-01 7.665594339488707165e-01 7.726915336755051378e-01 7.790883085850236478e-01 7.857226129795518155e-01 7.926025306066328824e-01 7.997265939902078458e-01 8.070625878930649533e-01 8.146108069206315916e-01 8.223812505265339912e-01 8.303699494705393258e-01 8.385725637792561526e-01 8.469706916775625594e-01 8.555433596904379323e-01 8.642870965426743268e-01 8.732344458065686155e-01 8.824041408465316261e-01 8.918068498351706674e-01 9.015200639894858092e-01 9.116177736486679173e-01 9.221325059509100086e-01 9.330706120222949096e-01 9.444394545976000366e-01 9.562477450111318555e-01 9.684732991586115780e-01 9.811428019827108660e-01 9.942712142329409586e-01 1.007895026698190977e+00 1.022106361548343001e+00 1.036984738305879672e+00 1.052582044386627613e+00 1.068881041240485885e+00 1.085896905931642342e+00 1.103658490987874385e+00 1.122156345415543210e+00 1.141455677479175757e+00 1.161678648576192519e+00 1.182921509410111316e+00 1.205207991744733143e+00 1.228521160091692099e+00 1.252868138014862076e+00 1.278313132594387724e+00 1.304877798752881901e+00 1.332507331719001709e+00 1.361214941494202746e+00 1.391084308202985120e+00 1.422173045921752976e+00 1.454515520281973062e+00 1.488124371363267473e+00 1.523018395153313387e+00 1.559245487891080861e+00 1.596876263830105280e+00 1.636029179769173725e+00 1.676836694574182607e+00 1.719429805460507943e+00 1.763925316611184790e+00 1.810418229611360452e+00 1.858886612495500801e+00 1.909294108339196105e+00 1.961690679541292504e+00 2.016141674091380676e+00 2.072651881174438326e+00 2.131254801462444171e+00 2.192085178862414274e+00 2.255286737824977905e+00 2.321078502089412243e+00 2.389650286177113170e+00 2.461164911032460267e+00 2.535850316642853652e+00 2.614021797844740647e+00 2.696070586468581443e+00 2.782296734044098496e+00 2.872992062600111751e+00 2.968436189073050624e+00 3.068777796038564709e+00 3.174021813413084647e+00 3.284110668512688402e+00 3.398983252360787688e+00 3.518495815983836206e+00 3.642586768371870676e+00 3.771236951428153628e+00 3.904353918626883413e+00 4.041809890888212742e+00 4.183319418929370315e+00 4.328425498434041785e+00 4.476652521119925510e+00 4.627732479206897231e+00 4.781549209780526333e+00 4.938073024290632773e+00 5.097310858357989360e+00 5.259049973371646480e+00 5.423038817558061275e+00 5.589082778190962664e+00 5.756957134326873060e+00 5.926503860232186227e+00 6.097371979107316875e+00 6.269161555773409944e+00 6.441661621038180741e+00 6.614397604575092515e+00 6.786889446707646378e+00 6.958643080805550163e+00 7.128760352470429495e+00 7.296307259905535858e+00 7.460457600292262903e+00 7.620391158377110230e+00 7.775381433946811249e+00 7.924853723551517959e+00 8.068251656929868787e+00 8.204783278012060421e+00 8.333563301332274520e+00 8.454029762405800952e+00 8.565733770352219167e+00 8.668158580534619517e+00 8.760942750577930482e+00 8.843701042834494430e+00 8.916029301620405079e+00 8.977785225223328780e+00 9.029093939134501312e+00 9.070099180414766593e+00 9.100690878359065650e+00 9.120826387910636157e+00 9.130721031145290212e+00 9.130708917116097112e+00 9.121301867882353420e+00 9.103064334863717022e+00 9.076153996163233373e+00 9.040454385964601158e+00 8.995909633066938582e+00 8.942421933547649360e+00 8.880068794030856694e+00 8.808875737175959841e+00 8.728748559004291252e+00 8.639678578036926737e+00 8.541712569411400224e+00 8.435076354160628398e+00 8.319992820639855680e+00 8.196506070814079337e+00 8.064897075058857112e+00 7.925662311415965888e+00 7.779377391109604467e+00 7.626841936424483492e+00 7.468867820167822913e+00 7.306097898274876989e+00 7.139096998809501216e+00 6.968421618004860818e+00 6.794462237253776848e+00 6.617626210383318330e+00 6.438570812447569125e+00 6.258026703271482916e+00 6.076495361330923828e+00 5.894421478512665402e+00 5.712334038001587011e+00 5.530685643772291549e+00 5.350118187396880387e+00 5.171342863659942779e+00 4.994835150982458671e+00 4.820943824379692266e+00 4.649891117782120276e+00 4.482056452179752348e+00 4.317841256436141251e+00 4.157429705022789967e+00 4.000986717121098657e+00 3.848591885341690499e+00 3.700297144731257148e+00 3.556305592747818878e+00 3.416865073680895648e+00 3.282044777659186341e+00 3.151816835330061295e+00 3.026130110238800075e+00 2.904984092462505885e+00 2.788427690468443743e+00 2.676426150458605768e+00 2.568816589251555982e+00 2.465458589677086643e+00 2.366286155952441739e+00 2.271201887833757205e+00 2.180085067733003257e+00 2.092648573465233142e+00 2.008638553148637484e+00 1.927973740268847713e+00 1.850535559854122214e+00 1.776242525418456175e+00 1.705068113053797463e+00 1.636979001712047577e+00 1.571996397529309863e+00 1.510063530343728422e+00 1.451071026857744251e+00 1.394927985264488690e+00 1.341532925935340792e+00 1.290763826388040547e+00 1.242528062486766283e+00 1.196746259529777312e+00 1.153294328668551305e+00 1.112054452684477557e+00 1.072940239241265248e+00 1.035837945594928478e+00 1.000644280321619339e+00 9.672645243990132258e-01 9.355829089308684843e-01 9.055137505027719413e-01 8.769430481885589490e-01 8.497553722696203904e-01 8.238204703077210977e-01 7.990181710855646102e-01 7.753073934629730601e-01 7.526331156081851326e-01 7.309585740055292158e-01 7.102784134817234918e-01 6.905479883329870283e-01 6.716821310513607646e-01 6.535931556975497214e-01 6.362085886806860824e-01 6.194576598280265856e-01 6.033193799963936232e-01 5.878213597093714382e-01 5.729763527965642256e-01 5.587683221649805132e-01 5.451623303247535857e-01 5.321196648516267613e-01 5.196305491385004860e-01 5.076983119422532331e-01 4.962993338678864941e-01 4.853938240768482792e-01 4.749291585016099937e-01 4.648618911709316848e-01 4.551593829194348628e-01 4.457911930804700495e-01 4.367358969466093033e-01 4.279763025169203150e-01 4.195066813921214943e-01 4.113221396262647378e-01 4.034200945947595263e-01 3.958004015435413470e-01 3.884552273049151627e-01 3.813773035865898331e-01 3.745490868825275821e-01 3.679564150657161914e-01 3.615980984613952343e-01 3.554748145118069580e-01 3.495884081096196638e-01 3.439261642003141328e-01 3.384804866762285980e-01 3.332461287544093986e-01 3.281889655232838598e-01 3.232696586407569628e-01 3.184751010779823255e-01 3.137951828605501370e-01 3.092226218751195077e-01 3.047680348041010845e-01 3.004345610664731492e-01 2.962248929715045054e-01 2.921387226418755700e-01 2.881586340788505618e-01 2.842593033580969042e-01 2.804286524475451681e-01 2.766740564752483422e-01 2.730010496496130812e-01 2.694097608784454811e-01 2.659044840910244623e-01 2.625037515299076807e-01 2.592189356847793280e-01 2.560536297264576211e-01 2.529984219099695730e-01 2.500459335967539221e-01 2.471929291539381457e-01 2.444312060408499743e-01 2.417693157000143089e-01 2.392139470228523968e-01 2.367590915280957664e-01 2.344018422033854465e-01 2.321413574842497995e-01 2.299765730005784992e-01 2.278974962253889069e-01 2.258952382066635178e-01 2.239709803308276848e-01 2.221181498395224940e-01 2.203322783908603921e-01 2.186026741957255437e-01 2.169148111107123134e-01 2.152617814765645510e-01 2.136409361180115207e-01 2.120502598491951773e-01 2.104939060579607557e-01 2.089907873184366771e-01 2.075517958385486583e-01 2.061790176746957082e-01 2.048804997166819852e-01 2.036525084382961315e-01 2.024694825334095727e-01 2.013029863247280393e-01 2.001477984636497176e-01 1.990118139110406692e-01 1.979033792591682328e-01 1.968187377165210028e-01 1.957504711653034468e-01 1.947011432717938861e-01 1.936742610000711240e-01 1.926761126642038136e-01 1.917013557228076093e-01 1.907461713702415240e-01 1.898175185956204325e-01 1.889336809768442371e-01 1.881109509846266015e-01 1.873470174096089902e-01 1.866371027339099042e-01 1.859688375184696540e-01 1.853302315455181981e-01 1.847121470140522803e-01 1.841047228975782046e-01 1.835040468751497900e-01 1.829107803736068905e-01 1.823302645092929886e-01 1.817664970435354799e-01 1.812283159063420857e-01 1.807172813571145398e-01 1.802224507586687174e-01 1.797400010790309866e-01 1.792644520529795560e-01 1.787857917618690118e-01 1.782993684035800719e-01 1.778143232485621950e-01 1.773535252197510625e-01 1.769281243159001593e-01 1.765394965902625513e-01 1.761884767177973599e-01 1.758653288480657162e-01 1.755555270982572524e-01 1.752611206944940381e-01 1.750001303008053843e-01 1.747819685970838643e-01 1.746050973664800554e-01 1.744761913086568528e-01 1.744028039323235191e-01 1.743783847848321411e-01 1.743929605074668876e-01 1.744405661910859995e-01 1.745058633236446777e-01 1.745803828655883017e-01 1.746626458052326636e-01 1.747366338715448664e-01 1.747937899134722750e-01 1.748288256678590114e-01 1.748385643064864492e-01 1.748240762932238568e-01 1.747891615705079726e-01 1.747350286714146883e-01 1.746590536399619253e-01 1.745640950527926893e-01 1.744504607270414009e-01 1.743144660641598453e-01 1.741546400939820161e-01 1.739739294848782758e-01 1.737720271306818776e-01 1.735530974456346298e-01 1.733318463728982239e-01 1.731159916442014945e-01 1.729115971556114129e-01 1.727297842678171269e-01 1.725791813307792633e-01 1.724567475563216490e-01 1.723519266999153365e-01 1.722692199512451394e-01 1.722163104516798160e-01 1.722032641428148381e-01 1.722399963601775053e-01 1.723308599155085052e-01 1.724881051165438606e-01 1.727176420850901895e-01 1.730205478847780531e-01 1.733998339795927990e-01 1.738420438083951580e-01 1.743394754499933974e-01 1.748876749079245618e-01 1.754711649394030126e-01 1.760701076799136844e-01 1.766655486962091515e-01 1.772363878371648327e-01 1.777598627120468844e-01 1.782278829427187405e-01 1.786292296532493440e-01 1.789483896425539955e-01 1.791732671715456082e-01 1.792999728394088221e-01 1.793346535551525733e-01 1.792926243370367434e-01 1.791956870970846105e-01 1.790610148813551461e-01 1.789037801184197862e-01 1.787381556369439517e-01 1.785707872163357079e-01 1.784002127397689430e-01 1.782259983774942824e-01 1.780508431518395551e-01 1.778807643545980421e-01 1.777281390535051520e-01 1.775952252963058919e-01 1.774834224293911078e-01 1.773993854632721079e-01 1.773542912981782849e-01 1.773572904721384402e-01 1.773996072062793139e-01 1.774803357025879769e-01 1.776041764987765503e-01 1.777718352774061983e-01 1.779839642194593341e-01 1.782280313470805955e-01 1.785028839856241945e-01 1.788163795142504453e-01 1.791624490235295963e-01 1.795385584830856418e-01 1.799402361619967528e-01 1.803627966797590743e-01 1.807986204619735915e-01 1.812499112898547926e-01 1.817399746415463146e-01 1.822856146436578340e-01 1.828916594653107464e-01 1.835486022080707047e-01 1.842443140284093228e-01 1.849702050946653853e-01 1.857187448372386029e-01 1.864957687484801729e-01 1.873014347673870872e-01 1.881165545097919223e-01 1.889245167027467087e-01 1.897142477881194889e-01 1.904731333785364134e-01 1.911904585491962516e-01 1.918643378629137641e-01 1.924982445821089572e-01 1.930951498075821060e-01 1.936725660538533011e-01 1.942455129508013079e-01 1.948128120093832460e-01 1.953765305403382668e-01 1.959373501566155640e-01 1.964996653675297744e-01 1.970677423461261180e-01 1.976384069231310048e-01 1.982089628570660178e-01 1.987725098279745084e-01 1.993240985650625852e-01 1.998661749584107472e-01 2.004046130328561992e-01 2.009532964491265172e-01 2.015150091237682128e-01 2.020873333341236811e-01 2.026743685630086333e-01 2.032690738522493212e-01 2.038622629285258003e-01 2.044392166683819956e-01 2.049979006659043701e-01 2.055406644378279246e-01 2.060548265542941904e-01 2.065269096229678247e-01 2.069469783115921446e-01 2.073206495087371593e-01 2.076547902633027742e-01 2.079630856128680816e-01 2.082698549138317645e-01 2.085759448889322742e-01 2.088701960914245981e-01 2.091626902719826431e-01 2.094651930997905864e-01 2.097735344168310534e-01 2.100818231185749285e-01 2.103891315134210904e-01 2.106973148517973515e-01 2.110111791355560040e-01 2.113359236765420257e-01 2.116703882326924635e-01 2.120033239597128860e-01 2.123349551727135298e-01 2.126752092818673390e-01 2.130263371491112057e-01 2.133851510406438445e-01 2.137484587233477173e-01 2.141250718171842371e-01 2.145183384857551057e-01 2.149225863686854976e-01 2.153496184332886476e-01 2.158161226888002104e-01 2.163239569761621073e-01 2.168721198376144244e-01 2.174562434236269048e-01 2.180524652459075452e-01 2.186407563411627564e-01 2.192127814945965258e-01 2.197662955538591811e-01 2.203236437976005824e-01 2.208999877715538962e-01 2.214936911974678679e-01 2.220999975104764046e-01 2.227151944179487641e-01 2.233398663634127423e-01 2.239665601084990243e-01 2.245911347568407546e-01 2.252082525246345002e-01 2.258059501636589528e-01 2.263862702635631718e-01 2.269623657850517451e-01 2.275296609607317111e-01 2.280726598267176775e-01 2.285885193474326282e-01 2.290746861504464604e-01 2.295336115564813317e-01 2.299718411047489974e-01 2.303913048941033659e-01 2.307891319639668870e-01 2.311579228302096944e-01 2.315005780184226092e-01 2.318160682279883089e-01 2.321068291194068878e-01 2.323765398800819448e-01 2.326253982620201111e-01 2.328616076899631404e-01 2.330719199281564846e-01 2.332487138368375124e-01 2.334045799568945923e-01 2.335386291355767696e-01 2.336510773346618386e-01 2.337507975070027555e-01 2.338409584160945076e-01 2.339262305700113564e-01 2.340162302187037968e-01 2.341193110988036286e-01 2.342461243262303483e-01 2.344053976249295956e-01 2.345941608122587840e-01 2.348066370594011354e-01 2.350404669151197334e-01 2.352911025645304799e-01 2.355568615904927443e-01 2.358432203600341615e-01 2.361482957694633900e-01 2.364696292497512065e-01 2.368076723138120565e-01 2.371493897746981827e-01 2.374750159564834873e-01 2.377592056589636904e-01 2.379798200288638643e-01 2.381358056997179284e-01 2.382371920568284451e-01 2.382936449273109492e-01 2.382997207952922691e-01 2.382456472092864819e-01 2.381262863564120869e-01 2.379305804557022841e-01 2.376525929737987042e-01 2.372997391068548956e-01 2.368807301767194007e-01 2.363943882202523827e-01 2.358506219310853858e-01 2.352555392300899606e-01 2.345965794484020095e-01 2.338877316173477716e-01 2.331606004824819667e-01 2.324291178198495678e-01 2.317007273844815252e-01 2.309740591860294789e-01 2.302485265203544074e-01 2.295310433681975459e-01 2.288324120039691434e-01 2.281776130743696784e-01 2.275767521441758867e-01 2.270320976888342557e-01 2.265455720456760469e-01 2.261121062781554503e-01 2.257358582359903498e-01 2.254162998853174449e-01 2.251467515127397734e-01 2.249125205492373825e-01 2.246947483372022936e-01 2.244882322336429759e-01 2.242824036982778990e-01 2.240638231562405991e-01 2.238298478437015793e-01 2.235728228048064481e-01 2.232847419419816404e-01 2.229656693206861218e-01 2.226133809078311432e-01 2.222182972594010930e-01 2.217695518193970039e-01 2.212598285200829684e-01 2.206807255436684378e-01 2.200245520182585734e-01 2.192968314082012482e-01 2.185023964456074275e-01 2.176386404946543951e-01 2.167231898060888173e-01 2.157740899705941906e-01 2.147941812945000639e-01 2.137939233168203446e-01 2.127908132453635026e-01 2.117993704423594414e-01 2.108296759947482224e-01 2.099070163887336027e-01 2.090543115188129575e-01 2.082816942268712335e-01 2.075918408178608898e-01 2.069784232007766678e-01 2.064297943159798254e-01 2.059291624153065381e-01 2.054692364230032153e-01 2.050430498942034385e-01 2.046395934015398099e-01 2.042432243535786673e-01 2.038360381031269764e-01 2.034088085927822365e-01 2.029580727737699264e-01 2.024888462033541114e-01 2.019982622100354175e-01 2.014787299485314154e-01 2.009295302743890899e-01 2.003332352446352549e-01 1.996720315595614803e-01 1.989372939043057009e-01 1.981261339087135309e-01 1.972418325692519570e-01 1.962805641888309971e-01 1.952400623280333425e-01 1.941278141407923874e-01 1.929599633331684494e-01 1.917546524282233433e-01 1.905357878004111105e-01 1.893283854842795488e-01 1.881534737182011807e-01 1.870269698079823351e-01 1.859412396818419522e-01 1.848976998009461414e-01 1.839101145608869892e-01 1.829811040062722105e-01 1.821152321486879389e-01 1.813091855600033608e-01 1.805545246176116780e-01 1.798358813272015744e-01 1.791365471156057265e-01 1.784457563868493968e-01 1.777634191736301716e-01 1.770988824077241452e-01 1.764529645767049237e-01 1.758126223698802115e-01 1.751700399608389636e-01 1.745289273545533315e-01 1.738867529736350948e-01 1.732356981622902581e-01 1.725719614982732519e-01 1.718958548349715232e-01 1.712062555612881287e-01 1.705006376328032924e-01 1.697765689900982700e-01 1.690291386386364447e-01 1.682555963237658547e-01 1.674690366533004016e-01 1.666785324263650725e-01 1.658901781630256478e-01 1.651167228495683537e-01 1.643658305907747808e-01 1.636430500233342911e-01 1.629555439948008055e-01 1.623045607936664525e-01 1.616762261404868228e-01 1.610638132460776029e-01 1.604687882361778839e-01 1.598899874107212460e-01 1.593198113920886172e-01 1.587491132281518003e-01 1.581816837243812945e-01 1.576136228853380061e-01 1.570406892992168846e-01 1.564645756953540745e-01 1.558799846748798734e-01 1.552881971490632784e-01 1.546912538855051422e-01 1.540835551600311382e-01 1.534570991344987034e-01 1.528095475248027191e-01 1.521373547057333908e-01 1.514307368381157259e-01 1.506853372457330753e-01 1.499080424050386606e-01 1.491024141726270125e-01 1.482649749071549006e-01 1.473975630166159123e-01 1.465058660288664216e-01 1.455916183411435361e-01 1.446546759197989140e-01 1.436953130900890940e-01 1.427172145900421629e-01 1.417268285869041633e-01 1.407270947979606945e-01 1.397218710244943762e-01 1.387144278682116150e-01 1.377132229441689337e-01 1.367265918991962259e-01 1.357543933889161503e-01 1.347954180958183257e-01 1.338534538523963868e-01 1.329306478988874773e-01 1.320284416000933048e-01 1.311616938221922546e-01 1.303368107286618505e-01 1.295433381162750253e-01 1.287694513931669227e-01 1.280150693428662723e-01 1.272856955660784384e-01 1.265736526821139019e-01 1.258724674389117004e-01 1.251759719208226651e-01 1.244795703522874608e-01 1.237911207281796877e-01 1.231168428167571244e-01 1.224593088157109322e-01 1.218194988604744539e-01 1.212004018547646195e-01 1.206104598921479143e-01 1.200544093394983469e-01 1.195350525125513513e-01 1.190536537767383357e-01 1.186082744992431603e-01 1.181989893825683008e-01 1.178252482751050156e-01 1.174861261685175712e-01 1.171855410689241900e-01 1.169263374629639779e-01 1.167014210717391975e-01 1.165021560331396810e-01 1.163167571513760018e-01 1.161323141149882138e-01 1.159435418448149929e-01 1.157462162275578604e-01 1.155312521909605677e-01 1.152868635490290200e-01 1.150091212717557626e-01 1.146988668938867806e-01 1.143549167716746001e-01 1.139712756502190144e-01 1.135455033452408558e-01 1.130845345021626314e-01 1.125941869876893320e-01 1.120745304526965108e-01 1.115228187991148118e-01 1.109422457169524645e-01 1.103381171215546130e-01 1.097137483414792475e-01 1.090782931827755653e-01 1.084402996927070345e-01 1.078087188241242944e-01 1.071973562097027488e-01 1.066155704443336322e-01 1.060662226977082678e-01 1.055454201050933793e-01 1.050507536070350856e-01 1.045793752106662783e-01 1.041188718696215293e-01 1.036574108788377302e-01 1.031867052937258111e-01 1.027048931183263680e-01 1.022139580144448279e-01 1.017138462909533969e-01 1.012065756293697300e-01 1.006950295574204346e-01 1.001802302982695292e-01 9.966252293430738485e-02 9.914507051780767355e-02 9.863286396070823636e-02 9.813119775096873498e-02 9.764395601194218732e-02 9.716771655994858869e-02 9.669771794962782330e-02 9.623357631124242195e-02 9.577920945342027759e-02 9.533649665001855955e-02 9.490327258418543299e-02 9.448033385493215253e-02 9.406943217980535954e-02 9.366972649265503659e-02 9.327298479400963904e-02 9.286999311046113814e-02 9.245788928954815078e-02 9.204466814493872384e-02 9.164139225470853412e-02 9.124951889205597244e-02 9.086933032665930887e-02 9.050006897239815107e-02 9.013715428297192078e-02 8.977245833409240594e-02 8.939422353156789569e-02 8.899446507232781911e-02 8.857087312876760210e-02 8.812288286971742268e-02 8.764843645570583042e-02 8.715099813579103849e-02 8.664003757417403084e-02 8.612313158988915696e-02 8.561016301220221447e-02 8.510578491545239821e-02 8.460785234790643705e-02 8.411824745085687283e-02 8.363611133277917831e-02 8.315745450390162052e-02 8.268258467881106633e-02 8.221354257978430446e-02 8.174917526510556975e-02 8.128485209931790578e-02 8.081809185156878239e-02 8.035440641385876992e-02 7.990453713934288216e-02 7.946953520817588712e-02 7.904899657679331781e-02 7.864512195376036074e-02 7.825729325324803920e-02 7.788780480898878367e-02 7.753539387892532941e-02 7.719942486295355843e-02 7.688002859713483073e-02 7.657690512016018802e-02 7.629340442390947219e-02 7.603188853760278754e-02 7.578921638120471316e-02 7.555547238464917215e-02 7.531946526970684230e-02 7.507522809434451216e-02 7.482644995686386913e-02 7.457955969398925855e-02 7.433669128182188168e-02 7.409961869313187732e-02 7.387255527432856628e-02 7.365441309157014227e-02 7.344398876449989566e-02 7.324696826607693390e-02 7.306057093260709401e-02 7.287609972890089771e-02 7.268823050236981886e-02 7.249062525245303368e-02 7.227800550898358378e-02 7.205231992503184635e-02 7.181399177479853846e-02 7.156239574157904904e-02 7.129930826751258721e-02 7.102296833752273775e-02 7.072925883891567622e-02 7.041785576138624714e-02 7.009347032032398062e-02 6.976215662538994000e-02 6.942794748014824435e-02 6.909234619047431580e-02 6.876233007321913560e-02 6.844351421059635676e-02 6.813692441102471575e-02 6.784472737253666175e-02 6.756845392549604146e-02 6.730808448228221830e-02 6.706154094639926733e-02 6.682875232595773818e-02 6.661166067569250504e-02 6.640524329835609252e-02 6.620425033747305565e-02 6.600693368842248943e-02 6.581484256513210618e-02 6.563252847344631935e-02 6.545629329379583361e-02 6.527794495901088900e-02 6.509140795516114852e-02 6.489526411883390911e-02 6.468784022752056828e-02 6.446157574343740204e-02 6.421308286197667525e-02 6.394311135018891645e-02 6.364733994247534499e-02 6.332723688888050595e-02 6.299274630584351942e-02 6.265277107624125930e-02 6.231304110959177273e-02 6.197659414905959396e-02 6.164439575432668905e-02 6.131844205805812159e-02 6.100363245672840024e-02 6.070306210423252052e-02 6.041728399020586393e-02 6.014806118168170013e-02 5.989794192213124258e-02 5.966767865382358038e-02 5.945504344232565436e-02 5.925610758390190136e-02 5.906700878981139408e-02 5.888343357186297949e-02 5.870503431125920907e-02 5.853089740494332727e-02 5.835767659092381404e-02 5.818400461085981856e-02 5.801058674218828592e-02 5.783799472378654827e-02 5.766272896049184915e-02 5.748212647414598087e-02 5.729913642684766883e-02 5.711618285340833157e-02 5.692929595204171411e-02 5.673072183146935649e-02 5.651777335178667649e-02 5.629531738421757192e-02 5.606756169363102948e-02 5.583638611760038950e-02 5.560223425617250026e-02 5.536654217044470472e-02 5.513123145173581818e-02 5.489365240900537235e-02 5.465074369165082852e-02 5.440277133526411069e-02 5.415064503492115350e-02 5.389462727685195159e-02 5.363441377036964192e-02 5.337098239114246301e-02 5.310776016316810788e-02 5.284815584189749699e-02 5.259733119765809539e-02 5.235936795926166010e-02 5.213702330589366218e-02 5.193394128881496929e-02 5.175031753264856121e-02 5.158631020070595513e-02 5.144302137030096894e-02 5.132109718040826080e-02 5.122058697999654076e-02 5.113962389481852000e-02 5.107392674566893498e-02 5.101675983902234646e-02 5.096335801999227894e-02 5.090894643429943328e-02 5.084784436567919841e-02 5.077378943543329332e-02 5.068358484492088700e-02 5.058069789679882355e-02 5.046545354258098748e-02 5.033395664596487795e-02 5.018712625022100915e-02 5.003035125419594970e-02 4.986873771704829206e-02 4.970591791759866596e-02 4.953989202812567050e-02 4.936472597088253922e-02 4.917956712503696037e-02 4.898870183394844757e-02 4.879139786467654588e-02 4.858408800105712411e-02 4.837149031222309076e-02 4.815901862328310357e-02 4.795235641256238857e-02 4.775641447650502691e-02 4.756963735829156104e-02 4.739157824471145614e-02 4.722208775599778807e-02 4.706297431549785748e-02 4.691943641637750378e-02 4.679127727719035318e-02 4.667410701334167439e-02 4.656595811133284329e-02 4.646562529698658461e-02 4.637256045710589497e-02 4.628557785448735723e-02 4.620294664363529258e-02 4.612582446824534804e-02 4.605823873084078507e-02 4.600134390330057332e-02 4.595441287819213710e-02 4.591741404282242978e-02 4.589277329479531098e-02 4.588295346863650176e-02 4.588413145309384877e-02 4.589436222306600421e-02 4.591096753089827370e-02 4.592675954664958426e-02 4.593816752008703097e-02 4.594657034980408061e-02 4.595241047872843793e-02 4.595311250002478975e-02 4.594625893640204989e-02 4.592757445772356617e-02 4.589601163938990952e-02 4.585397296064944866e-02 4.579729432737204148e-02 4.571901255838836664e-02 4.561892385954605111e-02 4.550151435326502819e-02 4.536916224085815047e-02 4.522300777491417012e-02 4.506473799031612826e-02 4.489713580812970672e-02 4.472409263442002347e-02 4.454984913741028008e-02 4.437992059865660671e-02 4.421716512282322653e-02 4.406131634230033012e-02 4.391363939557278023e-02 4.377661256781086724e-02 4.365234905369293206e-02 4.354217393101503936e-02 4.344616473899261949e-02 4.336486521094874702e-02 4.330048810363817946e-02 4.325423017007534038e-02 4.322506360791644742e-02 4.321418157715238573e-02 4.322115698322522015e-02 4.324336785457186250e-02 4.327597678548474741e-02 4.331240775743986499e-02 4.335009132828548939e-02 4.338740647952987056e-02 4.342381296139968122e-02 4.346141434280129806e-02 4.350231486494461619e-02 4.354569250757420185e-02 4.359033572443875293e-02 4.363870037444066846e-02 4.369493257404254843e-02 4.375852574233093928e-02 4.382806190315629430e-02 4.390547166566426129e-02 4.399796715495452731e-02 4.411264216758552931e-02 4.425194148134036637e-02 4.441407618009417246e-02 4.459490210029104507e-02 4.479621565455933763e-02 4.501951136361215244e-02 4.525999568481675617e-02 4.551415477848149566e-02 4.577814020513221172e-02 4.604538979022946427e-02 4.631031494233628365e-02 4.656834942311282449e-02 4.681487129636946465e-02 4.704545261947656182e-02 4.725420822095482976e-02 4.743679331323188975e-02 4.759389185239590314e-02 4.772733575767545283e-02 4.783669754309143735e-02 4.791866036933820766e-02 4.796952411751917444e-02 4.798875959122325674e-02 4.798025632186639355e-02 4.794636919778719197e-02 4.789207118543362118e-02 4.782913066309628369e-02 4.776914454879862409e-02 4.772065994873958550e-02 4.768893010449559711e-02 4.767589507618449907e-02 4.768257856581645249e-02 4.771163531133479352e-02 4.776330067009185859e-02 4.783419736028941133e-02 4.792267392033691675e-02 4.802830385606324942e-02 4.815001943385718852e-02 4.828324056858161739e-02 4.841975852347576298e-02 4.855313305728508472e-02 4.868071928019400418e-02 4.880372601593591098e-02 4.892412301597149488e-02 4.904017179788933145e-02 4.914727792514422128e-02 4.924438762456892493e-02 4.933268760889237409e-02 4.941650881016390606e-02 4.949927553293183291e-02 4.958070429115477712e-02 4.966102134015940028e-02 4.974214456286593644e-02 4.982603341083016724e-02 4.991233990523930714e-02 5.000138451104072651e-02 5.009326115788620415e-02 5.018825082916749530e-02 5.028750498979098205e-02 5.039256899417973723e-02 5.050721868090406880e-02 5.063527371464265209e-02 5.077732932791376858e-02 5.093590530698932639e-02 5.111540462794116751e-02 5.131586687767782096e-02 5.153187048907137413e-02 5.175470155273158984e-02 5.197919606597054681e-02 5.220034086112155386e-02 5.241109629705847928e-02 5.260640956125579859e-02 5.278254000736692236e-02 5.293746015945008376e-02 5.307090685688366227e-02 5.318643911828660475e-02 5.328712857026209060e-02 5.337575068046779281e-02 5.345565196037334321e-02 5.352939673895523720e-02 5.359698488239118819e-02 5.365799587045197439e-02 5.371700362200816647e-02 5.377965462458727391e-02 5.384996721147281007e-02 5.393131446414021340e-02 5.402634153721778271e-02 5.413512786027649404e-02 5.425947898079528514e-02 5.440316055519733851e-02 5.456561563995966646e-02 5.474664166372683605e-02 5.494902479362532427e-02 5.517553225997467309e-02 5.542410212338241826e-02 5.569100605321382347e-02 5.597189702840643655e-02 5.625779249435688967e-02 5.654333625991785767e-02 5.682424724593609922e-02 5.709353496992904120e-02 5.734779691589644846e-02 5.758569570380520780e-02 5.780192068080641787e-02 5.798864796583166892e-02 5.814822705740675668e-02 5.829033535549121847e-02 5.841837922937731520e-02 5.853468869790742768e-02 5.864296261493105039e-02 5.874357613074432383e-02 5.883809235979180902e-02 5.893148197026121249e-02 5.902561980910699113e-02 5.912218163135964100e-02 5.922698817690807277e-02 5.934476966175278312e-02 5.948167552912519973e-02 5.964078657799059408e-02 5.982254328201994792e-02 6.003023140657788581e-02 6.026289130817985562e-02 6.051606454172334115e-02 6.078747611315611643e-02 6.107560975609586246e-02 6.137354025638833838e-02 6.167405329842659545e-02 6.197309816408602678e-02 6.226720083536545908e-02 6.255327682363222286e-02 6.282954552070822707e-02 6.309619121538488640e-02 6.335190719878479315e-02 6.359715295096665666e-02 6.382912786019037665e-02 6.404527321138837881e-02 6.425125560370664735e-02 6.444968434751160991e-02 6.464109460914872762e-02 6.482811106695381131e-02 6.501456666501262416e-02 6.520001306659786722e-02 6.538322224769413382e-02 6.556902739872962071e-02 6.575537160650178625e-02 6.593793765843157517e-02 6.611712848157418054e-02 6.629708968896816379e-02 6.648281470735925569e-02 6.667737376682976447e-02 6.688332402069498139e-02 6.710405340711801669e-02 6.734439434561781401e-02 6.760580380085841334e-02 6.788880211384133723e-02 6.819483418829719312e-02 6.852087980605447992e-02 6.886264281468464088e-02 6.922024360359750605e-02 6.959421496218730352e-02 6.998325211438520543e-02 7.038354275866325060e-02 7.078956829845638177e-02 7.119756968013579712e-02 7.160685126366170272e-02 7.201695042741700081e-02 7.242648878685685465e-02 7.282982695568522569e-02 7.322424915885027141e-02 7.361154987645429637e-02 7.399162712847738577e-02 7.436593073159972200e-02 7.473556144926567224e-02 7.510575098590271947e-02 7.548015212151880371e-02 7.585915098820977809e-02 7.624258337815692510e-02 7.662780107294570042e-02 7.701285658541247303e-02 7.739572287108545390e-02 7.777783433220261666e-02 7.815992326811004032e-02 7.853762957162108149e-02 7.890920140165431917e-02 7.927893267773161723e-02 7.965156666580248956e-02 8.002681509165288087e-02 8.040322017834328205e-02 8.078204161629914948e-02 8.116448589526373270e-02 8.154874649524537777e-02 8.193371936044147041e-02 8.231794795182707791e-02 8.269404539941715981e-02 8.305859677986289491e-02 8.341528093544613165e-02 8.376853567218210672e-02 8.411830150465578193e-02 8.446030427208249536e-02 8.479082520741619555e-02 8.510914115838957850e-02 8.541737463122678342e-02 8.571822828649107440e-02 8.601398700624786342e-02 8.630847571990359068e-02 8.660620204397040389e-02 8.691053723845755530e-02 8.722315573240345399e-02 8.754479138360159174e-02 8.787433358186778898e-02 8.821173536826784622e-02 8.856032916516430598e-02 8.891783106178274831e-02 8.927917904993842857e-02 8.963935881488534207e-02 8.999717484114552746e-02 9.035613757506949506e-02 9.071778394701099368e-02 9.108094160794022454e-02 9.144247827936161088e-02 9.179820413951278457e-02 9.214367681684709765e-02 9.247884974484246734e-02 9.280602086051231714e-02 9.312768609698740541e-02 9.344429148684377240e-02 9.375804284595912197e-02 9.407167844535117840e-02 9.438527732103021983e-02 9.470196067881364588e-02 9.502340123137074934e-02 9.535642710866153171e-02 9.571129658127147666e-02 9.608775716874351502e-02 9.648105767122266974e-02 9.688695896172443145e-02 9.730551843178372740e-02 9.774030427375512975e-02 9.819358341582018479e-02 9.867275491150295785e-02 9.918267077931432196e-02 9.972070844333173756e-02 1.002871303224488336e-01 1.008782213374321002e-01 1.014860556270727882e-01 1.021046369022192979e-01 1.027246947392079640e-01 1.033352192115796486e-01 1.039283422764091525e-01 1.044983887910513193e-01 1.050384004574519692e-01 1.055490679171292578e-01 1.060345350239234458e-01 1.064957410630422291e-01 1.069359033011956089e-01 1.073542056000673511e-01 1.077494865695779319e-01 1.081238193123214286e-01 1.084798890980328834e-01 1.088236160433273120e-01 1.091665930621412567e-01 1.095170567038263459e-01 1.098765175251421589e-01 1.102442093483376323e-01 1.106210908207828220e-01 1.110068726686554152e-01 1.114014742357795074e-01 1.118092434710400013e-01 1.122283799508682345e-01 1.126550061418771786e-01 1.130833332792804957e-01 1.135097216991503566e-01 1.139394745863713532e-01 1.143750782663739418e-01 1.148196477620926220e-01 1.152818698502803552e-01 1.157601973780285481e-01 1.162530524608336724e-01 1.167604733011188139e-01 1.172782675225090970e-01 1.178067643784782431e-01 1.183436227386366613e-01 1.188859377592617061e-01 1.194320650206540518e-01 1.199830512158023138e-01 1.205413972860567839e-01 1.211080072431815480e-01 1.216801160730251186e-01 1.222550917125178327e-01 1.228357495424103885e-01 1.234194659065272204e-01 1.240011046680108697e-01 1.245815567386564099e-01 1.251620149622751088e-01 1.257426846045626712e-01 1.263211066924856407e-01 1.268931018839536129e-01 1.274576391359742433e-01 1.280139192083423472e-01 1.285588076166613303e-01 1.290862139237491379e-01 1.295927073455188372e-01 1.300800952126830168e-01 1.305505646528456187e-01 1.310065916570705424e-01 1.314554267038555990e-01 1.319052226850985221e-01 1.323615906773824569e-01 1.328295305050138930e-01 1.333134186500839202e-01 1.338129425538305550e-01 1.343262807852110552e-01 1.348539169273670901e-01 1.353998086521135957e-01 1.359617112143897966e-01 1.365404535323598290e-01 1.371409826994565151e-01 1.377582610669818575e-01 1.383888439561626604e-01 1.390315755556132682e-01 1.396916350687629482e-01 1.403729090818173209e-01 1.410717269701119436e-01 1.417843795661053452e-01 1.425107540743151269e-01 1.432485561784095640e-01 1.439973725842536023e-01 1.447536180958257368e-01 1.455090155703133714e-01 1.462596052403543900e-01 1.469958005707326099e-01 1.477069318273928900e-01 1.483865864239637955e-01 1.490290744397384515e-01 1.496360840344819199e-01 1.502059814158898665e-01 1.507304248500722921e-01 1.512073504819820835e-01 1.516359590165747284e-01 1.520229582564241733e-01 1.523743817451549132e-01 1.526874182480506270e-01 1.529667769847587455e-01 1.532257511223011903e-01 1.534806883867465555e-01 1.537474628605374483e-01 1.540393728164407561e-01 1.543684607679089438e-01 1.547473354821135294e-01 1.551935015230014592e-01 1.557278017303661832e-01 1.563705736499468868e-01 1.571276185512938683e-01 1.579926215294988057e-01 1.589612142975400100e-01 1.600260258962140913e-01 1.611791044764216974e-01 1.624147266057768546e-01 1.637207371592645788e-01 1.650734478102485470e-01 1.664500528805111790e-01 1.678341201354482948e-01 1.692107354798325636e-01 1.705630120864443655e-01 1.718751510179793440e-01 1.731347057407296164e-01 1.743315612709983309e-01 1.754549906468437781e-01 1.764925173590038143e-01 1.774422418378240052e-01 1.783004769980765791e-01 1.790594369218736492e-01 1.797298635439881498e-01 1.803233804209986857e-01 1.808544255773548992e-01 1.813458234981734085e-01 1.818146825908481812e-01 1.822760650112511538e-01 1.827404990916375871e-01 1.832213300573094505e-01 1.837321846686212901e-01 1.842728953222593502e-01 1.848415421975568851e-01 1.854331593697512437e-01 1.860426685669014368e-01 1.866711361225221466e-01 1.873225922764565066e-01 1.880041667292209340e-01 1.887249551125341762e-01 1.894900633866255513e-01 1.902973461382577725e-01 1.911553576775639751e-01 1.920781143709232586e-01 1.930696258875748139e-01 1.941332464063688090e-01 1.952728925527625337e-01 1.964887281121423246e-01 1.977837923389889341e-01 1.991581945645904683e-01 2.006176184281357466e-01 2.021674118792406716e-01 2.037995495936617274e-01 2.054954522390353699e-01 2.072299641262680403e-01 2.089797994601572673e-01 2.107236444678796394e-01 2.124353257231437753e-01 2.141012034018382471e-01 2.157155419357980330e-01 2.172705590916660656e-01 2.187544454722114284e-01 2.201479345764513484e-01 2.214399827827383538e-01 2.226217228799868275e-01 2.236903906881189119e-01 2.246464997688648324e-01 2.254959168991050034e-01 2.262590360750300622e-01 2.269533511086710975e-01 2.276003652319168735e-01 2.282378395874859189e-01 2.288913938561130124e-01 2.295706089818604634e-01 2.302902158392551302e-01 2.310654520330430728e-01 2.318995266018027968e-01 2.327922842110037860e-01 2.337390717971233878e-01 2.347316973290942688e-01 2.357646385764186336e-01 2.368265759800115555e-01 2.379140829444848504e-01 2.390318591555664340e-01 2.401735048051152066e-01 2.413305535882578345e-01 2.424945000497575054e-01 2.436562047095428007e-01 2.448210377611049204e-01 2.459852117726786247e-01 2.471328937862574127e-01 2.482540424532259093e-01 2.493472867251883829e-01 2.504166587020607571e-01 2.514731468463535791e-01 2.525299825068238468e-01 2.536035742840123119e-01 2.546942057633700407e-01 2.557933903782136920e-01 2.569004914151142849e-01 2.580149349520320934e-01 2.591408284731594458e-01 2.602859486850614412e-01 2.614639793640241017e-01 2.626870348720927173e-01 2.639726295688707425e-01 2.653335204373876155e-01 2.667624329325692378e-01 2.682489085052411903e-01 2.697894299910791882e-01 2.713787082815767859e-01 2.730270463227025823e-01 2.747584341943200004e-01 2.765832239036418727e-01 2.785059587573833206e-01 2.805311956688558706e-01 2.826534201114047629e-01 2.848648721490686930e-01 2.871632315147371051e-01 2.895369290568398646e-01 2.919597455457656476e-01 2.944014990374716478e-01 2.968292038086740581e-01 2.992196731388921394e-01 3.015509046274622573e-01 3.037992296561338179e-01 3.059521092068173687e-01 3.079978066444311602e-01 3.099362951633712893e-01 3.117749004483373887e-01 3.135242639576258372e-01 3.152054944704730244e-01 3.168402133689892652e-01 3.184380186274290425e-01 3.200108540177808436e-01 3.215788437748228756e-01 3.231676743349871095e-01 3.247948584240288317e-01 3.264620155128291623e-01 3.281799098396496750e-01 3.299553723049060139e-01 3.317901262583652922e-01 3.336811953627168981e-01 3.356129478791712306e-01 3.375627058087494747e-01 3.395199976910630024e-01 3.414937869419635286e-01 3.434808462305940502e-01 3.454710815349643638e-01 3.474584501290037819e-01 3.494301709710460058e-01 3.513745009853556089e-01 3.532806556717534296e-01 3.551414025595067692e-01 3.569688958727641470e-01 3.587861155755234788e-01 3.605933629421618214e-01 3.623831150678243351e-01 3.641632996022132751e-01 3.659585625660835007e-01 3.677978573616436098e-01 3.697009995693638640e-01 3.716913640152048615e-01 3.737923829275127119e-01 3.760209131982885089e-01 3.783854268065225956e-01 3.808803909867205517e-01 3.834878753106121807e-01 3.861908009023266586e-01 3.889636983981367702e-01 3.917726134432019669e-01 3.946074680685721092e-01 3.974735479517654824e-01 4.003548587568380168e-01 4.032221101145059272e-01 4.060471553954104751e-01 4.088104161901491285e-01 4.115059468384295593e-01 4.141225348573300824e-01 4.166582060088608874e-01 4.191156797956745450e-01 4.214903095952298173e-01 4.237891789247069108e-01 4.260289670539427753e-01 4.282268850859791698e-01 4.303878008129581878e-01 4.325447762764129123e-01 4.347471689401500305e-01 4.370088425511685637e-01 4.393404422333614945e-01 4.417721865412161941e-01 4.443305501562246906e-01 4.470160070042705769e-01 4.498399321126547723e-01 4.528228259416357537e-01 4.559781532695419415e-01 4.593062306565769970e-01 4.628009744486141774e-01 4.664605894693157895e-01 4.702687525596087048e-01 4.742115648300362918e-01 4.782847123209916784e-01 4.824889315029308179e-01 4.868175782249483108e-01 4.912382926629808577e-01 4.957009575087790165e-01 5.001543537066757139e-01 5.045622867239062392e-01 5.089106901353782630e-01 5.131863914763999945e-01 5.173687307656764656e-01 5.214448164919657236e-01 5.254127087563492671e-01 5.292792093334947046e-01 5.330606646940951876e-01 5.367734106200924282e-01 5.404416572211461212e-01 5.440962211181560315e-01 5.477411831387036800e-01 5.513792430819218771e-01 5.550474529189939332e-01 5.587804424847757634e-01 5.626079367190411906e-01 5.665439128821309067e-01 5.705939943547893023e-01 5.747539809354788032e-01 5.789979684286321593e-01 5.833311705695958249e-01 5.877566769805997460e-01 5.922536742665929221e-01 5.968216016864901219e-01 6.014675419332566886e-01 6.061642634399430074e-01 6.108747148287955175e-01 6.155885174189317244e-01 6.203183733801136412e-01 6.250765473220818436e-01 6.298656674809969269e-01 6.346820197451967793e-01 6.395178746953438242e-01 6.443597090200871014e-01 6.491958100410410992e-01 6.540396861212349755e-01 6.589343567383064704e-01 6.639275453008640637e-01 6.690388350563254427e-01 6.742875828387081549e-01 6.796864102834938581e-01 6.852534614388736678e-01 6.909929667346045301e-01 6.968647013258567613e-01 7.028643130308056541e-01 7.089967860224483109e-01 7.152419672315155630e-01 7.216006495990980874e-01 7.280700585263202296e-01 7.346423185449049154e-01 7.413233481625750576e-01 7.480958410454551233e-01 7.549204541988210337e-01 7.617618759982651699e-01 7.685980789929388601e-01 7.754160825515902244e-01 7.821997842258102684e-01 7.889398531314066876e-01 7.956455553679958603e-01 8.022982740891508868e-01 8.088867470317119279e-01 8.154154645225193399e-01 8.218679204348027234e-01 8.282602082574025415e-01 8.346109433972541680e-01 8.409349761213175123e-01 8.472483809668021060e-01 8.535744514629355351e-01 8.599556277685865835e-01 8.664096099019172881e-01 8.729475008906458777e-01 8.796239616032212050e-01 8.865179487474457165e-01 8.936642134931713777e-01 9.010485196765387617e-01 9.086262740574296837e-01 9.163436145090705365e-01 9.241992139348179647e-01 9.322060032645252958e-01 9.403387046011622008e-01 9.485749216844615583e-01 9.569141758054000579e-01 9.653729239263100226e-01 9.739278177386927471e-01 9.825506870652189750e-01 9.912372694800368755e-01 9.999709362540407653e-01 1.008747603432797346e+00 1.017565654597462954e+00 1.026433905992360174e+00 1.035364989210461273e+00 1.044388972625253542e+00 1.053559145231098837e+00 1.062875873028643836e+00 1.072338222426524990e+00 1.081985877393811579e+00 1.091820835684550905e+00 1.101811318388081107e+00 1.111934000228900210e+00 1.122170463899624604e+00 1.132546405866487138e+00 1.143083170796422410e+00 1.153778143902738362e+00 1.164660264638718079e+00 1.175744511469229314e+00 1.187066181529326192e+00 1.198618727590038846e+00 1.210333886479570742e+00 1.222190913356208108e+00 1.234202227119826523e+00 1.246358149301274310e+00 1.258649319604237427e+00 1.271109341192507181e+00 1.283789592051276074e+00 1.296717423241107170e+00 1.309928595839636056e+00 1.323470636794541022e+00 1.337370743647589011e+00 1.351653509675095011e+00 1.366310869290354724e+00 1.381325747541357840e+00 1.396666045559690650e+00 1.412258699547954910e+00 1.428027229107372342e+00 1.443932653266886357e+00 1.459940374590582346e+00 1.475987863703347003e+00 1.492032870635304320e+00 1.508042992717628872e+00 1.523990252461054240e+00 1.539794502187746383e+00 1.555343586911810849e+00 1.570602505200612065e+00 1.585546457430368594e+00 1.600139643593892602e+00 1.614359419519665551e+00 1.628195068219712383e+00 1.641684715262812677e+00 1.654891439958046551e+00 1.667840833130358691e+00 1.680593592503611733e+00 1.693212535148659104e+00 1.705687200704249840e+00 1.718009797399757010e+00 1.730236679725954518e+00 1.742472895933744326e+00 1.754794303525564203e+00 1.767263871788079754e+00 1.779914594466279754e+00 1.792766364124277478e+00 1.805831366294303297e+00 1.819129615456979820e+00 1.832676162413084953e+00 1.846499074132855744e+00 1.860686561126796867e+00 1.875234356583880047e+00 1.890061997909176617e+00 1.905131411943592923e+00 1.920438506826017466e+00 1.936033107117406615e+00 1.951994211941002311e+00 1.968423043799114147e+00 1.985416854308864831e+00 2.002934085378344164e+00 2.020886240596540429e+00 2.039227332554512717e+00 2.057904736459278183e+00 2.076896965904707848e+00 2.096128988684948791e+00 2.115539641942876248e+00 2.135087798315515872e+00 2.154684740658809883e+00 2.174287631145039423e+00 2.193895383278005706e+00 2.213510405747406207e+00 2.233142125137025147e+00 2.252776360877632111e+00 2.272341367729381556e+00 2.291763656639484115e+00 2.310986273897291721e+00 2.330003140695495301e+00 2.348852284036897053e+00 2.367576095509667855e+00 2.386153281025984896e+00 2.404533613293653893e+00 2.422740355203552465e+00 2.440898326807028340e+00 2.459187628660827851e+00 2.477755268923843346e+00 2.496677903320728475e+00 2.515955356658464925e+00 2.535562326021166601e+00 2.555449072641184038e+00 2.575545272809651287e+00 2.595922871035577728e+00 2.616692792806109669e+00 2.637881094303893725e+00 2.659500830684095707e+00 2.681443894864973920e+00 2.703547894558210984e+00 2.725744280684637033e+00 2.747929653049975496e+00 2.770047792661925801e+00 2.792104748772514800e+00 2.814111218205610498e+00 2.836105881531028050e+00 2.858084739429627152e+00 2.880072757327377886e+00 2.902133201398364726e+00 2.924414138219787684e+00 2.947086321470585801e+00 2.970295755944326821e+00 2.994098128779062229e+00 3.018478127106851261e+00 3.043442191063160607e+00 3.068956494199505336e+00 3.094987091326128592e+00 3.121448031895324160e+00 3.148280994604547356e+00 3.175430018295193779e+00 3.202820691492503702e+00 3.230522372673414910e+00 3.258533880341509814e+00 3.286912049205959363e+00 3.315696683028264147e+00 3.344727704324599316e+00 3.373942959202347325e+00 3.403445719135111069e+00 3.433388085987933103e+00 3.463824759272988274e+00 3.494677815491764150e+00 3.525986823790066893e+00 3.557881944098450600e+00 3.590375978797607281e+00 3.623444620785812198e+00 3.657019503733297316e+00 3.690954571722132371e+00 3.725138875241533309e+00 3.759554140174879766e+00 3.794170680180774191e+00 3.829073752337357917e+00 3.864474325801273480e+00 3.900532923026231558e+00 3.937338995862139868e+00 3.974915429309941128e+00 4.013223808387127889e+00 4.052247381162988660e+00 4.091992205986392683e+00 4.132388748605951179e+00 4.173460247893558517e+00 4.215270579478218593e+00 4.257815032782821696e+00 4.301181193869330066e+00 4.345463750884732690e+00 4.390695619259266991e+00 4.436996102924848806e+00 4.484595773978088395e+00 4.533711532202199912e+00 4.584490733042190236e+00 4.636959666355084053e+00 4.690956753619107467e+00 4.746489516959726984e+00 4.803621870156286278e+00 4.862355831813800044e+00 4.922820297459207239e+00 4.984979266055437286e+00 5.048744276828683653e+00 5.113930099378373839e+00 5.180417973016560040e+00 5.248423273387517796e+00 5.317973636394472514e+00 5.388827508961477442e+00 5.460652122688426147e+00 5.533070333650383255e+00 5.606026168325111136e+00 5.679686043894924374e+00 5.754149551368027637e+00 5.829567608275866064e+00 5.906098895839058116e+00 5.983711719975677745e+00 6.062151047137973592e+00 6.141261649205120854e+00 6.220783728450171246e+00 6.300377772179187374e+00 6.380064967972663759e+00 6.459877016950226647e+00 6.539790610012222949e+00 6.619886689873607288e+00 6.700019896526952401e+00 6.779947885055844559e+00 6.859695851934024091e+00 6.939443024938713123e+00 7.019347300420483826e+00 7.099782707205964272e+00 7.180969704493273653e+00 7.262960761803087806e+00 7.346037692425113619e+00 7.430571833502686019e+00 7.516919513932818653e+00 7.605480058291258061e+00 7.696691017615338026e+00 7.790828946253427034e+00 7.888095663704490335e+00 7.988482430581813176e+00 8.091949675004032727e+00 8.198366143749263202e+00 8.307467866976679716e+00 8.419182923495116100e+00 8.533111105644334060e+00 8.648815389958636857e+00 8.766166098601516410e+00 8.885090054318290242e+00 9.005710559864789744e+00 9.127948098914279385e+00 9.251184492848285146e+00 9.374852105824274418e+00 9.498808611344328412e+00 9.622711178202353111e+00 9.746269996326736518e+00 9.869216819726689849e+00 9.991001266538194869e+00 1.011139139171395840e+01 1.023038853042145746e+01 1.034787496963957665e+01 1.046362742101345944e+01 1.057745058570654173e+01 1.068927342166269590e+01 1.079924246725778758e+01 1.090761966382334869e+01 1.101467858856473647e+01 1.112066229502786463e+01 1.122576519782221993e+01 1.133027465268596679e+01 1.143463634714014532e+01 1.153923833075920413e+01 1.164412999601953480e+01 1.174957217351294858e+01 1.185610699639966370e+01 1.196369613099298945e+01 1.207187817009656960e+01 1.218052427697526063e+01 1.228982886509506933e+01 1.239985844941639748e+01 1.251075889422421739e+01 1.262276778058067883e+01 1.273631683507412937e+01 1.285174951756275874e+01 1.296926217391927594e+01 1.308898357851560412e+01 1.321088664881743391e+01 1.333502882119506694e+01 1.346131283820076163e+01 1.358947924204232294e+01 1.371946152511648087e+01 1.385123103107062015e+01 1.398434588280561286e+01 1.411829707148661228e+01 1.425258490922942123e+01 1.438676670061322937e+01 1.452056212191989459e+01 1.465400955790536841e+01 1.478714884775354221e+01 1.491988362958949210e+01 1.505231130499930536e+01 1.518459985550778768e+01 1.531700286368825203e+01 1.544948953681606874e+01 1.558191929710075740e+01 1.571396362431862315e+01 1.584482091939147885e+01 1.597429338309101610e+01 1.610225433112721305e+01 1.622823867350194504e+01 1.635190454150697903e+01 1.647315935585794477e+01 1.659152747426903574e+01 1.670621966963933147e+01 1.681741307666782248e+01 1.692579378847501559e+01 1.703172248775013742e+01 1.713537772021883399e+01 1.723725822509548422e+01 1.733782326263483853e+01 1.743734706389637523e+01 1.753622048532145428e+01 1.763461871908275569e+01 1.773268953341513665e+01 1.783053032231515544e+01 1.792770089431198954e+01 1.802363682633412267e+01 1.811825053722424883e+01 1.821198689347724553e+01 1.830508260610392668e+01 1.839795348898240590e+01 1.849084931421756295e+01 1.858332142940718157e+01 1.867536997487022887e+01 1.876746988846722886e+01 1.885978629342001156e+01 1.895231930721901747e+01 1.904472210036609425e+01 1.913660737252862276e+01 1.922764091924666374e+01 1.931698029889615498e+01 1.940327015777821273e+01 1.948495875450025494e+01 1.956068950300062781e+01 1.963027162942485759e+01 1.969473698845635568e+01 1.975430540837333027e+01 1.980873343898916161e+01 1.985859212767483939e+01 1.990443661718569501e+01 1.994650255751949075e+01 1.998534639388524425e+01 2.002165116115294907e+01 2.005607871207737603e+01 2.008911331028303948e+01 2.012064055678805019e+01 2.015023440180417680e+01 2.017772178278433515e+01 2.020301391064477770e+01 2.022627617603900063e+01 2.024734875515168397e+01 2.026584119497158198e+01 2.028195992393288805e+01 2.029629852920169242e+01 2.030942891825563379e+01 2.032176467482144488e+01 2.033376785863800507e+01 2.034566966252130271e+01 2.035791916320519945e+01 2.037089060869001855e+01 2.038505705740665519e+01 2.040129666882921455e+01 2.041940666013130468e+01 2.043876446548718206e+01 2.045949272564116939e+01 2.048195536129202310e+01 2.050637306225465295e+01 2.053218837705456323e+01 2.055909476874148467e+01 2.058730106799112747e+01 2.061679599566829779e+01 2.064808724373125415e+01 2.068132294718516562e+01 2.071592434954752093e+01 2.075137908774290452e+01 2.078737287697626002e+01 2.082347250839272945e+01 2.085845144982114618e+01 2.089145450897471790e+01 2.092238177308579594e+01 2.095128446992459459e+01 2.097831223223289498e+01 2.100311451362038540e+01 2.102534529992804124e+01 2.104554261374072155e+01 2.106467771669599642e+01 2.108318136263291365e+01 2.110175803427975794e+01 2.112113430437693751e+01 2.114193342801145192e+01 2.116454587350364491e+01 2.118880705306025192e+01 2.121501800079480660e+01 2.124391365116863639e+01 2.127595517334272657e+01 2.131108089690981799e+01 2.134859294718195599e+01 2.138709181893641542e+01 2.142515772929089835e+01 2.146197091721448302e+01 2.149721316363875090e+01 2.153095461154083523e+01 2.156363031398629460e+01 2.159531948965295811e+01 2.162524659820486761e+01 2.165314455232020663e+01 2.167950260338541568e+01 2.170456137468799795e+01 2.172838243896331889e+01 2.175138097659660730e+01 2.177428091710550717e+01 2.179782075771223404e+01 2.182225263070036547e+01 2.184689534491780094e+01 2.187179278151006656e+01 2.189797195074174851e+01 2.192585871879844817e+01 2.195557293613210703e+01 2.198724436801866489e+01 2.202083428196015902e+01 2.205621143718736121e+01 2.209330225853906171e+01 2.213200546092610921e+01 2.217126116885263798e+01 2.221002472921630755e+01 2.224811923442535644e+01 2.228522432635870487e+01 2.232080641401426391e+01 2.235473095411754585e+01 2.238723900549052814e+01 2.241842708243577320e+01 2.244814237538680857e+01 2.247605194711310261e+01 2.250224396691415052e+01 2.252702579569723795e+01 2.255030442198937379e+01 2.257207725981688640e+01 2.259258763806986181e+01 2.261214946324810882e+01 2.263106019609418595e+01 2.264940964632446097e+01 2.266673447824021537e+01 2.268268542494336160e+01 2.269725684228838247e+01 2.271037391788186355e+01 2.272237984589773419e+01 2.273389293886780038e+01 2.274510088261128260e+01 2.275599976914668332e+01 2.276668954487194796e+01 2.277733897684198894e+01 2.278796138363215107e+01 2.279846063929811351e+01 2.280842238096013475e+01 2.281703953111851746e+01 2.282477757676419472e+01 2.283238519536516620e+01 2.283963797701592213e+01 2.284612012696261374e+01 2.285143590554533688e+01 2.285551230101365050e+01 2.285815406372095282e+01 2.285913765459075364e+01 2.285806483134423672e+01 2.285435031619598689e+01 2.284743726263911867e+01 2.283677961489244623e+01 2.282119666889422049e+01 2.279951070010408998e+01 2.277143976253073987e+01 2.273662654329690014e+01 2.269520110612248942e+01 2.264760894027602944e+01 2.259402226934173541e+01 2.253513743787232215e+01 2.247209424020130086e+01 2.240563749863180476e+01 2.233638658007677336e+01 2.226518164611285044e+01 2.219314897309720891e+01 2.212107681202758158e+01 2.204927494178391356e+01 2.197841702758741889e+01 2.190895550811520209e+01 2.184055017570538126e+01 2.177239102988313135e+01 2.170428276551374935e+01 2.163602748009606103e+01 2.156702269784218018e+01 2.149675199709178841e+01 2.142489395466663282e+01 2.135136585216864091e+01 2.127596961277647125e+01 2.119849954482820209e+01 2.111808301581635305e+01 2.103367421125166459e+01 2.094508408868219007e+01 2.085249838222723184e+01 2.075585562451605526e+01 2.065438919818794261e+01 2.054779781628981539e+01 2.043688869192101976e+01 2.032218909253799310e+01 2.020385137783679141e+01 2.008168733944545181e+01 1.995547127476298144e+01 1.982544900072200278e+01 1.969203601630900380e+01 1.955539903991221706e+01 1.941556329017809901e+01 1.927238315950182823e+01 1.912531444379002821e+01 1.897360765924268833e+01 1.881688701010163811e+01 1.865520852100266325e+01 1.848855037370665499e+01 1.831654900168133793e+01 1.813880618243805642e+01 1.795497162802364599e+01 1.776516392926979648e+01 1.756966606180612800e+01 1.736812198805345631e+01 1.716020991723338085e+01 1.694600840630086580e+01 1.672590955200861984e+01 1.650026418444995713e+01 1.626972347052794632e+01 1.603490467442572509e+01 1.579651863193806527e+01 1.555539796873357083e+01 1.531216417544938935e+01 1.506703994005683711e+01 1.481999613154507678e+01 1.457122025808304855e+01 1.432094394393770997e+01 1.406904532226718096e+01 1.381502018806280674e+01 1.355861412544155975e+01 1.329981018861007591e+01 1.303831032075946439e+01 1.277372776045799441e+01 1.250609429516589799e+01 1.223548848036214842e+01 1.196220267796848269e+01 1.168658323777815866e+01 1.140911906981881785e+01 1.113049728308836706e+01 1.085129751837463097e+01 1.057184552222544305e+01 1.029226412709923011e+01 1.001281154178952271e+01 9.734081512935091496e+00 9.456741916931747483e+00 9.181267933321256791e+00 8.908118176700789093e+00 8.637643078113049100e+00 8.370041735975979336e+00 8.105592988533100396e+00 7.844645645815242929e+00 7.587597382761998688e+00 7.334933281251356796e+00 7.087275100968603248e+00 6.845242561550891836e+00 6.609111997669995020e+00 6.379079285528501231e+00 6.155254105227513151e+00 5.937629563432097690e+00 5.726158028999345007e+00 5.520743458790083658e+00 5.321375950870929294e+00 5.128232194686025203e+00 4.941416675416267168e+00 4.761012461085710079e+00 4.586977298403391856e+00 4.419148864155377332e+00 4.257423958684478649e+00 4.101782576309127570e+00 3.952398786279493592e+00 3.809338082314173590e+00 3.672451495967932189e+00 3.541514865414866264e+00 3.416242964161070095e+00 3.296288476936423351e+00 3.181346184699469504e+00 3.071140790894537620e+00 2.965336070220965681e+00 2.863468041940244291e+00 2.765184371665265761e+00 2.670316012458037402e+00 2.578776379020748966e+00 2.490436553805703834e+00 2.405079681604935793e+00 2.322615952042074383e+00 2.243080254658174066e+00 2.166323421440233599e+00 2.092147682326114033e+00 2.020441972938993747e+00 1.951087416383497697e+00 1.884062170490329313e+00 1.819411258057387348e+00 1.757124868299245968e+00 1.697196999982651722e+00 1.639666003929188820e+00 1.584523393963950477e+00 1.531748914543141771e+00 1.481360959095305407e+00 1.433334040011995825e+00 1.387532713000903195e+00 1.343825101348147477e+00 1.302079942894157405e+00 1.262224520786269899e+00 1.224259406327279809e+00 1.188126567360095809e+00 1.153759123781303186e+00 1.121047004897785415e+00 1.089837263279736401e+00 1.060060758543069692e+00 1.031674108551438040e+00 1.004587151605649487e+00 9.787409195011186336e-01 9.540702858520972995e-01 9.304924951970678926e-01 9.079278076731807090e-01 8.862550052315759652e-01 8.653541349056222964e-01 8.451239784304300784e-01 8.255111781172207452e-01 8.065071005425039630e-01 7.880805886555946049e-01 7.702183395410521216e-01 7.529190657708551004e-01 7.361578745986533390e-01 7.199221967396275401e-01 7.042196651494945225e-01 6.890585362772096989e-01 6.744357114031314104e-01 6.603303048043898116e-01 6.467091467984765751e-01 6.335571851338311911e-01 6.208554221730984146e-01 6.085493472474625687e-01 5.966026368221334364e-01 5.850314797309009718e-01 5.738689614866496758e-01 5.631019231356654275e-01 5.527241174744313978e-01 5.427897728346965378e-01 5.333201690324909094e-01 5.243025176934880127e-01 5.157138014948222660e-01 5.075263149323818723e-01 4.997130182441726909e-01 4.922178225689510800e-01 4.850004224541565323e-01 4.780558292605976423e-01 4.713651839167122271e-01 4.649109779407992749e-01 4.586788399227286206e-01 4.526502889260404783e-01 4.468345181972194213e-01 4.412282701321069145e-01 4.358160364341861492e-01 4.305809662027041407e-01 4.255033838750226227e-01 4.206046300404494009e-01 4.159134759124266667e-01 4.114191597853080196e-01 4.070989557485642507e-01 4.029339813982049101e-01 3.988979267741047940e-01 3.949819551928839267e-01 3.911714306176950484e-01 3.874518727648061933e-01 3.838186949993440678e-01 3.802549175689683425e-01 3.767434371745441712e-01 3.732726438650815215e-01 3.698432138585696083e-01 3.664657002961634324e-01 3.631415402586106733e-01 3.598565651572777080e-01 3.566029349077175503e-01 3.533791090833673376e-01 3.501856204766973790e-01 3.470172996583928970e-01 3.438656561523268929e-01 3.407389495894318499e-01 3.376663982806030750e-01 3.346659055068772481e-01 3.317399249463740540e-01 3.289117422838120919e-01 3.262057191429255099e-01 3.236326827179820120e-01 3.212007728706141596e-01 3.189152554146769680e-01 3.167773948133627560e-01 3.147939447287415593e-01 3.129538197683645051e-01 3.112239610119534872e-01 3.095906113866798148e-01 3.080533935799766865e-01 3.066026397073953191e-01 3.052219488778176171e-01 3.038832765636419464e-01 3.025429355445132251e-01 3.011770905023443690e-01 2.997889691223153963e-01 2.983939567044026631e-01 2.970101936570888612e-01 2.956425952956577841e-01 2.943039101890377318e-01 2.930136362321814625e-01 2.917738461891741797e-01 2.905861708454001158e-01 2.894545975719470809e-01 2.883773811167196777e-01 2.873586007232368233e-01 2.863942605607540659e-01 2.854808868639492903e-01 2.846281783530125176e-01 2.838430087248404732e-01 2.831226844241511720e-01 2.824590465971377751e-01 2.818495963895787382e-01 2.812997690979849308e-01 2.807972093183107032e-01 2.803111891348732398e-01 2.798209598883270033e-01 2.793166594174471551e-01 2.787924808615092065e-01 2.782497864483864380e-01 2.776954321540867077e-01 2.771314896190813504e-01 2.765545073529138143e-01 2.759732887581165528e-01 2.753971627589274496e-01 2.748323141451927687e-01 2.742864591461472989e-01 2.737662791134017892e-01 2.732740125675829357e-01 2.728024612364364776e-01 2.723457323980211786e-01 2.719065413916351703e-01 2.714959708767134550e-01 2.711211499920544443e-01 2.707785688187120399e-01 2.704563476198287297e-01 2.701441044435790029e-01 2.698358400050721584e-01 2.695236668693437032e-01 2.691946488192848430e-01 2.688526047503080885e-01 2.685060431066851327e-01 2.681522012173085945e-01 2.677901585962312314e-01 2.674233548745276745e-01 2.670560179352010621e-01 2.666969560884775436e-01 2.663585728289922239e-01 2.660358774999953546e-01 2.657282907648803039e-01 2.654564898796323291e-01 2.652267440838397827e-01 2.650279537234687122e-01 2.648679079358977617e-01 2.647563176770108551e-01 2.646998360664206129e-01 2.647117550677686171e-01 2.647939879541214014e-01 2.649370099414598556e-01 2.651186184580107130e-01 2.653159882486657017e-01 2.655109400068778602e-01 2.656892977501449926e-01 2.658480600150069373e-01 2.659764128753314139e-01 2.660606833412900163e-01 2.660901062373396964e-01 2.660533240871780225e-01 2.659503178902056786e-01 2.657904635271330362e-01 2.655900247739031994e-01 2.653604640740540588e-01 2.651067470898983980e-01 2.648321517131967950e-01 2.645463229132782867e-01 2.642624147276899649e-01 2.639787301078855286e-01 2.636913668674132905e-01 2.634055164146888450e-01 2.631257648725136566e-01 2.628535151918329760e-01 2.625899604124030118e-01 2.623384947940279321e-01 2.620977434434748621e-01 2.618718609630030225e-01 2.616701373012370602e-01 2.614917359068151259e-01 2.613476023957535532e-01 2.612571457067855429e-01 2.612209663285610661e-01 2.612288955665886259e-01 2.612758212833293792e-01 2.613481353224034187e-01 2.614335193790606193e-01 2.615317429561620499e-01 2.616412026428103221e-01 2.617565631552957739e-01 2.618754766868211514e-01 2.620072816059926257e-01 2.621522236731447242e-01 2.623057588710354104e-01 2.624548142686113361e-01 2.625808483327554121e-01 2.626743061314667504e-01 2.627314376984993816e-01 2.627627984833413310e-01 2.627732343897328793e-01 2.627639212755503162e-01 2.627312329220256593e-01 2.626579549244398848e-01 2.625287072900412411e-01 2.623355676725970254e-01 2.620832840678565256e-01 2.617683453911748837e-01 2.613785174261463173e-01 2.609194234721350369e-01 2.604056753197620533e-01 2.598455620177899106e-01 2.592524547664251666e-01 2.586434032965193031e-01 2.580315587368032237e-01 2.574331830247424957e-01 2.568588990770400149e-01 2.563146278221605789e-01 2.558080353344890367e-01 2.553549711139299072e-01 2.549658735149070710e-01 2.546374239814998552e-01 2.543704174658610317e-01 2.541727370415569065e-01 2.540384453548975019e-01 2.539521211109825316e-01 2.539106901317704224e-01 2.539025153904559962e-01 2.538952945143391204e-01 2.538545006495502299e-01 2.537551809981839490e-01 2.535807892146661469e-01 2.533242320910215617e-01 2.529828390115527181e-01 2.525519387437578089e-01 2.520305448055421560e-01 2.514269489365273946e-01 2.507524328237734079e-01 2.500080357648866713e-01 2.491906447624478993e-01 2.483008893090112024e-01 2.473495123109179239e-01 2.463583347131569345e-01 2.453501427975452731e-01 2.443415940028234867e-01 2.433445392004279229e-01 2.423717589329754674e-01 2.414368637077763946e-01 2.405508641292090077e-01 2.397156464022054123e-01 2.389342426480931258e-01 2.382076788719655058e-01 2.375349639981209349e-01 2.369185097892683722e-01 2.363576416658846879e-01 2.358549034295710500e-01 2.354085481015447956e-01 2.350091226237642494e-01 2.346442390408287337e-01 2.342952757784020068e-01 2.339422722667370835e-01 2.335573140787972068e-01 2.331089063008559836e-01 2.325843134070079976e-01 2.319868690701438751e-01 2.313150413232526459e-01 2.305596666021595409e-01 2.297162657606850178e-01 2.287990828394912413e-01 2.278292703135257335e-01 2.268113230602763208e-01 2.257466476886056950e-01 2.246368077174682731e-01 2.234826742849392867e-01 2.222858950353364116e-01 2.210435343262296959e-01 2.197557182525488872e-01 2.184249808964595363e-01 2.170596487288323218e-01 2.156709356439654168e-01 2.142583187459350946e-01 2.128177778577795276e-01 2.113522794388723036e-01 2.098618688834936741e-01 2.083406470941369659e-01 2.067842169641237737e-01 2.051945258793735349e-01 2.035758199900133403e-01 2.019413164139893802e-01 2.003053568098881743e-01 1.986665372530796170e-01 1.970212972003300977e-01 1.953713564400464398e-01 1.937176936011882900e-01 1.920615810812862367e-01 1.904018816486054977e-01 1.887371044408195364e-01 1.870704373709067836e-01 1.854089509035405925e-01 1.837605718259414100e-01 1.821331846715230629e-01 1.805404065131521463e-01 1.789871218350651549e-01 1.774705999674674739e-01 1.759903755060992503e-01 1.745444045964986701e-01 1.731438396775921984e-01 1.717964935967464801e-01 1.704952656309424996e-01 1.692412296056661491e-01 1.680358170710971044e-01 1.668745184979179841e-01 1.657521068512067264e-01 1.646613321317637046e-01 1.636011645597527098e-01 1.625654049933195067e-01 1.615390407872967504e-01 1.605173919539094607e-01 1.594942777090029296e-01 1.584631466068348316e-01 1.574195784018989352e-01 1.563541520483820446e-01 1.552646605242010147e-01 1.541597490491593836e-01 1.530562713814641596e-01 1.519664019047040626e-01 1.508990016896405439e-01 1.498593823333328190e-01 1.488447081200892363e-01 1.478581650421284255e-01 1.469035670444381048e-01 1.459804173208353595e-01 1.450953304834706747e-01 1.442520610438993156e-01 1.434510183462219535e-01 1.426884987380087344e-01 1.419500643720771893e-01 1.412277288991986290e-01 1.405139207453548755e-01 1.398018222937193189e-01 1.390856188331560384e-01 1.383587747900721365e-01 1.376198257490460763e-01 1.368607606100048779e-01 1.360750105183413938e-01 1.352549841846283629e-01 1.343853117781862450e-01 1.334543244428101627e-01 1.324586655207367070e-01 1.314015853063732198e-01 1.302926829306672862e-01 1.291437051285321547e-01 1.279635535237994559e-01 1.267621254928645025e-01 1.255527072677962153e-01 1.243434469195265069e-01 1.231300727218180013e-01 1.219161569837413223e-01 1.207193475528419990e-01 1.195540149184577960e-01 1.184335119174934059e-01 1.173687138628389248e-01 1.163615068399470598e-01 1.154101853377517695e-01 1.145196539253921647e-01 1.136907364558936567e-01 1.129140486784517838e-01 1.121851990366634633e-01 1.114987999032767130e-01 1.108463146135273414e-01 1.102252988625516683e-01 1.096269012485189542e-01 1.090405516722161849e-01 1.084612340047744622e-01 1.078846773071256426e-01 1.073054783426968389e-01 1.067202858684563743e-01 1.061327675817917565e-01 1.055430742063015459e-01 1.049518127067977646e-01 1.043592616644245102e-01 1.037596949022109860e-01 1.031536527002432646e-01 1.025432751501616224e-01 1.019256437782241065e-01 1.013020670131577899e-01 1.006761976549320758e-01 1.000459177954582946e-01 9.940560213561470959e-02 9.874779757674331804e-02 9.806601605431747304e-02 9.735999928582415863e-02 9.662881839962572661e-02 9.587093176280458984e-02 9.509359488970116348e-02 9.430943545639945691e-02 9.352385283035113961e-02 9.273616278298406346e-02 9.194891418687811679e-02 9.116338649954164319e-02 9.038229086915726407e-02 8.960707583366445128e-02 8.883718563322801076e-02 8.807161032004774681e-02 8.730726894854089204e-02 8.654628013042098278e-02 8.579174794987068364e-02 8.504709433739664204e-02 8.432013879016517222e-02 8.361419300656008913e-02 8.293030612051242867e-02 8.227273925601163995e-02 8.164366107738572909e-02 8.104261728055961456e-02 8.047062715878526562e-02 7.992473348714043690e-02 7.939570051698204012e-02 7.888140920478541041e-02 7.837893130632671290e-02 7.788283402152149093e-02 7.738959317933886972e-02 7.689300339729893130e-02 7.638617163376480723e-02 7.586301537216122437e-02 7.532132675253751242e-02 7.475884041671557179e-02 7.417534697067409977e-02 7.357075257751669040e-02 7.294442342202965557e-02 7.230303764473733352e-02 7.165299490592236253e-02 7.099478564922460933e-02 7.033009535142568935e-02 6.966235135344904517e-02 6.899528902125261209e-02 6.833374016780238702e-02 6.768081816751821134e-02 6.703718340353477523e-02 6.640142747619916241e-02 6.577292538120245446e-02 6.515712203871718011e-02 6.455901377555771370e-02 6.397661573843048399e-02 6.341163973410189614e-02 6.287004731715502281e-02 6.235307936432096798e-02 6.186141432667474627e-02 6.139457724620376450e-02 6.095040614733415740e-02 6.052627576769723655e-02 6.011428678468009462e-02 5.970695829811800692e-02 5.929994533910389054e-02 5.888971314074309404e-02 5.847289379419778887e-02 5.804686712162219347e-02 5.760771180977075634e-02 5.715366702010872546e-02 5.668813192107152038e-02 5.621381720329930026e-02 5.573142502540447130e-02 5.524436101766764390e-02 5.475829580019603293e-02 5.427520068583797930e-02 5.379991307380962984e-02 5.333755492154465538e-02 5.288943494433853698e-02 5.245576129010887101e-02 5.203401921020583965e-02 5.162031703854746967e-02 5.121077898400483441e-02 5.080249353228197956e-02 5.039272291146158766e-02 4.998021348576139888e-02 4.956757041447112239e-02 4.915376198743583169e-02 4.873601962341413130e-02 4.831761459367599210e-02 4.790030713963930320e-02 4.748240014678681287e-02 4.706329021882225266e-02 4.664399515276192870e-02 4.622228283178808628e-02 4.579396737521020805e-02 4.536139762069569398e-02 4.492623073773957532e-02 4.448647127772861060e-02 4.404474213657946779e-02 4.360339313720235088e-02 4.316577025317129557e-02 4.273531084723708462e-02 4.231039019892907094e-02 4.188884260480771338e-02 4.146933740384134426e-02 4.104931743302041997e-02 4.062776375691596470e-02 4.020727808632026945e-02 3.978951568586968496e-02 3.937320236099116355e-02 3.895756496594682261e-02 3.854546479205633175e-02 3.814023033279060476e-02 3.774286901242884101e-02 3.735260307945045127e-02 3.696697275068788757e-02 3.658711253709913402e-02 3.621602479181482842e-02 3.585227656532326279e-02 3.549462646492582835e-02 3.514672696998868279e-02 3.481178059080387854e-02 3.448957248372228057e-02 3.417827696504652929e-02 3.387519116316716622e-02 3.357967774281965523e-02 3.329068796907425770e-02 3.300567041321337408e-02 3.272202648109498457e-02 3.243855360716495217e-02 3.215600440734724813e-02 3.187373892872036318e-02 3.159296066253110963e-02 3.131540767957086829e-02 3.103775689438682123e-02 3.075652419015948574e-02 3.047018879042556402e-02 3.017631809773821047e-02 2.987375562563466397e-02 2.956451305035561264e-02 2.925243353205804822e-02 2.894218950470272070e-02 2.863673482139927548e-02 2.833713294437164090e-02 2.804719996481570138e-02 2.777112144425856327e-02 2.750838975058433888e-02 2.725572582785601439e-02 2.701333222849466864e-02 2.678345471770925135e-02 2.656320683016595574e-02 2.634736153512883330e-02 2.613554899071714177e-02 2.592915389941424439e-02 2.572928620190182564e-02 2.553570591858720512e-02 2.534769242489334773e-02 2.516635980038136114e-02 2.499010414915788306e-02 2.481445610648055564e-02 2.463408920348024791e-02 2.444626261258302236e-02 2.425042003963578593e-02 2.404578777188135300e-02 2.383268085771402672e-02 2.361309684342359494e-02 2.338786530868264268e-02 2.315657804528923822e-02 2.291967577028869094e-02 2.267642846302906148e-02 2.242756094522916840e-02 2.217568349279994133e-02 2.192227190469073217e-02 2.166973683579563603e-02 2.142187730883562957e-02 2.118222043552703965e-02 2.095232274854177956e-02 2.073314591744125288e-02 2.052378005725755128e-02 2.032049242876181327e-02 2.012144974274235679e-02 1.992861163674289338e-02 1.974439681548226938e-02 1.956747025817670224e-02 1.939646763961464654e-02 1.923247572526507604e-02 1.907636492152291197e-02 1.892786920401579032e-02 1.878499451254026995e-02 1.864739700795461572e-02 1.851538916485671177e-02 1.838581872990607824e-02 1.825557874265348532e-02 1.812224458474247582e-02 1.798295171869588802e-02 1.783660409032155822e-02 1.768412980563935019e-02 1.752685356479749892e-02 1.736706220368237213e-02 1.720811099810750852e-02 1.705215268333003589e-02 1.689872349054149722e-02 1.674502449192725659e-02 1.658917630625880019e-02 1.643211538363282750e-02 1.627528517358638876e-02 1.611965555119361168e-02 1.596593570490343825e-02 1.581430098044990865e-02 1.566537777356333608e-02 1.551936270341967156e-02 1.537460932676701364e-02 1.522981427177939710e-02 1.508474638300731988e-02 1.493768765943069392e-02 1.478760255421375860e-02 1.463550617293703920e-02 1.448221986983160882e-02 1.432916409078335666e-02 1.417729871361539731e-02 1.402580538792642939e-02 1.387498720050980329e-02 1.372573931571743205e-02 1.357765853986935348e-02 1.343096883998092309e-02 1.328733144000420613e-02 1.314782887676407656e-02 1.301272893188159391e-02 1.288051674152059824e-02 1.275011675341288647e-02 1.262275267741489598e-02 1.249929807496413109e-02 1.238077187487329062e-02 1.226783714438717775e-02 1.215839791928433056e-02 1.205046902755135818e-02 1.194428268529179084e-02 1.184087045287718701e-02 1.174124377426471327e-02 1.164493035327885881e-02 1.155158349789473307e-02 1.146337482831342319e-02 1.138160919143835215e-02 1.130579053150550933e-02 1.123602438072303714e-02 1.117199737663696762e-02 1.111235398196026500e-02 1.105557175156781161e-02 1.100066513520960368e-02 1.094694727904532532e-02 1.089392704677775298e-02 1.084100377231599077e-02 1.078758046647487062e-02 1.073309607776805688e-02 1.067690649163183236e-02 1.061961157691684171e-02 1.056278405142557254e-02 1.050540307470421500e-02 1.044572381594355281e-02 1.038412795213660561e-02 1.032089916968673832e-02 1.025758888294649868e-02 1.019564346556130902e-02 1.013410487003544268e-02 1.007125736831816082e-02 1.000679096933511369e-02 9.941762404492451508e-03 9.877822865645369266e-03 9.817127595457482078e-03 9.760052356816706354e-03 9.705492912820364027e-03 9.651805242436292676e-03 9.598779749676988882e-03 9.548487209183088853e-03 9.500094372375139998e-03 9.452144273310258971e-03 9.404711836795196997e-03 9.356409560739417999e-03 9.306291442977379993e-03 9.255818899061702548e-03 9.205158688823378288e-03 9.151617439500308454e-03 9.093271494109567490e-03 9.027899379089812312e-03 8.954601379405994002e-03 8.873690647037349097e-03 8.785503699703113220e-03 8.689698963984146887e-03 8.586612554596374444e-03 8.478968409783889035e-03 8.368053707821041659e-03 8.253888910130676576e-03 8.139288752717376008e-03 8.027414138813094777e-03 7.917931279240791528e-03 7.810575059230002136e-03 7.707813348225691329e-03 7.613812597250984096e-03 7.529478360516404095e-03 7.453018198653346867e-03 7.384616014102560362e-03 7.324687242661863558e-03 7.273692282438149262e-03 7.232525050254053588e-03 7.202561090660464932e-03 7.184520580434944695e-03 7.176714941361069661e-03 7.177257715761825932e-03 7.185480931925700837e-03 7.200220465189716840e-03 7.219518243972021694e-03 7.240361067036369357e-03 7.260174802243335446e-03 7.278805701566016390e-03 7.293985958167101442e-03 7.302261469583789383e-03 7.302978569699247746e-03 7.295957913131922989e-03 7.278693170648367974e-03 7.249154911893373153e-03 7.208425100982992009e-03 7.157197871789651444e-03 7.095229921267959261e-03 7.022981088889915582e-03 6.942415610084354954e-03 6.856479370887902380e-03 6.769208368890101274e-03 6.684470983124981246e-03 6.604512220739220188e-03 6.532800554133706868e-03 6.472848603771156131e-03 6.425854734049682958e-03 6.393199553817581655e-03 6.377252352251836127e-03 6.376628799558295944e-03 6.387468626896511577e-03 6.407283073321551684e-03 6.436623377070101529e-03 6.476174221418467235e-03 6.522947489826686450e-03 6.574336129735370085e-03 6.629217998174357154e-03 6.685214990307836690e-03 6.736390033035207468e-03 6.778992724686148941e-03 6.812269778339161488e-03 6.833243906315145458e-03 6.838394109790810367e-03 6.826128229019227077e-03 6.796442694488805635e-03 6.749841534630179017e-03 6.686810330223115842e-03 6.608011922182879111e-03 6.516363328646721659e-03 6.414650749742342034e-03 6.304486731111072495e-03 6.187561079426856861e-03 6.067275167962326785e-03 5.948381880130117205e-03 5.834670028768185017e-03 5.729491592992994736e-03 5.636971604690198256e-03 5.559782654953941868e-03 5.497784347122246229e-03 5.451168886411449609e-03 5.418994795923733933e-03 5.398953981566111116e-03 5.388961939046437236e-03 5.386872057106304942e-03 5.391358238555063465e-03 5.401586153279928568e-03 5.416639366558873535e-03 5.434667868938196367e-03 5.455453472064063052e-03 5.481603376417615650e-03 5.512700198486481309e-03 5.546087086189085275e-03 5.581408974157612592e-03 5.617421694429126228e-03 5.652162958545614915e-03 5.684575497377583435e-03 5.714225579034399281e-03 5.741849578112526858e-03 5.767648860092055088e-03 5.792832056257912754e-03 5.819025108852252104e-03 5.845907391832884728e-03 5.872151143242804704e-03 5.897319028810194506e-03 5.922263611136883814e-03 5.946715102055211491e-03 5.970053240309386444e-03 5.990993478259819781e-03 6.007784883210617877e-03 6.019432748406345485e-03 6.026437116516153436e-03 6.030103366429612546e-03 6.030353480917859804e-03 6.025561172391104454e-03 6.013450899618060647e-03 5.993731617368816197e-03 5.968199305525133391e-03 5.938958811631598125e-03 5.906472624535737646e-03 5.871721714154512321e-03 5.836538268227733049e-03 5.801656178341199101e-03 5.767418999900331654e-03 5.735591862491959750e-03 5.707877745697566285e-03 5.684223903638421435e-03 5.663999997957403637e-03 5.647387753270557281e-03 5.634567337220487693e-03 5.625904002974454164e-03 5.620900254696555368e-03 5.618898017855311622e-03 5.622686297752737400e-03 5.633288108534366574e-03 5.648767516679895767e-03 5.667339508615061930e-03 5.688379500611263732e-03 5.710145759767694743e-03 5.729051153432108794e-03 5.743771830577525106e-03 5.755380749989123801e-03 5.765213709882330805e-03 5.773858505699441292e-03 5.781493058312040488e-03 5.788079066229636152e-03 5.792947936419607334e-03 5.795615279928322330e-03 5.796280408777690525e-03 5.795405545134859129e-03 5.792117343627267538e-03 5.783670675345523732e-03 5.768298000911633444e-03 5.747063434024039970e-03 5.721391067166955308e-03 5.690929791406937333e-03 5.655154771108020229e-03 5.613947965941281162e-03 5.567855338866055902e-03 5.517286533256404897e-03 5.463448882664802449e-03 5.409494694208212551e-03 5.356815588059296585e-03 5.304942775782273481e-03 5.253827313950954619e-03 5.204339506020488199e-03 5.158159717774432607e-03 5.116353330193394895e-03 5.079455047381699340e-03 5.049350013331213062e-03 5.028198422052303912e-03 5.016835139652668640e-03 5.014048180756965067e-03 5.019083639259515686e-03 5.031294310481290374e-03 5.049727411354652112e-03 5.074522970890366080e-03 5.106058581638288872e-03 5.144593330966413386e-03 5.188808529325602929e-03 5.237732569824549676e-03 5.290884573842573324e-03 5.346050886135871039e-03 5.399786149392580940e-03 5.450005538229580650e-03 5.496296088578763589e-03 5.538654566673959119e-03 5.576338602170491550e-03 5.607862342248314674e-03 5.632233108074324174e-03 5.648876344075438871e-03 5.657458754903847524e-03 5.658388616466704379e-03 5.651538835479027328e-03 5.636429850405058097e-03 5.613312299346220197e-03 5.582620336932965846e-03 5.545240607446778533e-03 5.501978475311842219e-03 5.452740216139740845e-03 5.398103453903136013e-03 5.341418656948403350e-03 5.286244817960760595e-03 5.234982295139980167e-03 5.189045568704777484e-03 5.149317551799734854e-03 5.116251181012739131e-03 5.088619039403240174e-03 5.065854215224172528e-03 5.048988462677847337e-03 5.038150687707238298e-03 5.032815991216625651e-03 5.032924923251204039e-03 5.040979750414841497e-03 5.058705003022308244e-03 5.084770410119975048e-03 5.118526696202420345e-03 5.160152311943953622e-03 5.210133785246122938e-03 5.266494137311040179e-03 5.326331347958682821e-03 5.388968624458552632e-03 5.455348529271544615e-03 5.525124055719685123e-03 5.596851276671333322e-03 5.667857160383002989e-03 5.735672756480420659e-03 5.801289456735263597e-03 5.865320305820907916e-03 5.927249775688253099e-03 5.985185189857867780e-03 6.038223055859269148e-03 6.088783035951543347e-03 6.139449349618037594e-03 6.193067282243417022e-03 6.253149159328343434e-03 6.322725546399298596e-03 6.404762983658911744e-03 6.499871830045285924e-03 6.605832429449712620e-03 6.721342724849782568e-03 6.844381120532431334e-03 6.972972529977407470e-03 7.106169351587349366e-03 7.242608058375674292e-03 7.381940348095108323e-03 7.524810295027370421e-03 7.670205213881869065e-03 7.817766245254898286e-03 7.966936163168019877e-03 8.114383828701242363e-03 8.257000919941359651e-03 8.391397957755642248e-03 8.516293079275455424e-03 8.630500840117962327e-03 8.731325278980184290e-03 8.816689533775816032e-03 8.885294126118291336e-03 8.939714517982035383e-03 8.983613293791796114e-03 9.020374872386679663e-03 9.052950926303844972e-03 9.083103995763701019e-03 9.111543887140733863e-03 9.141089489827712924e-03 9.175259503256733007e-03 9.213342819977080392e-03 9.256881034234427583e-03 9.310233986405890352e-03 9.378000385256952259e-03 9.461885522542082261e-03 9.558766187258847108e-03 9.665217672253765060e-03 9.778728250846635550e-03 9.897756493560581903e-03 1.002010937906373973e-02 1.014316306913911475e-02 1.026696769005957903e-02 1.039329492187452721e-02 1.052251039273274097e-02 1.065457599763423857e-02 1.079060734470272884e-02 1.093159067922299527e-02 1.107943466740838115e-02 1.123602615903564021e-02 1.140133165870980958e-02 1.157418615006994278e-02 1.175144504709353319e-02 1.193006212301120361e-02 1.211102578993477653e-02 1.229513269924980244e-02 1.248137470172600537e-02 1.266912492316321637e-02 1.285915352265419934e-02 1.305255283563385230e-02 1.325064454037426856e-02 1.345528549865560898e-02 1.366456823952025973e-02 1.387533569847927174e-02 1.408486883977878336e-02 1.429155696469241836e-02 1.449360320874100438e-02 1.468863687442549873e-02 1.487572024602348310e-02 1.505372915954861224e-02 1.522338599667909936e-02 1.538407405873997748e-02 1.553214755174247598e-02 1.566684412880419916e-02 1.579081085353058536e-02 1.590867457917110456e-02 1.602430888986057858e-02 1.614091157858267220e-02 1.625987650595114853e-02 1.638221506047904050e-02 1.650991998293650093e-02 1.664237753351375040e-02 1.677720531318614358e-02 1.691186269721538585e-02 1.704476236391668995e-02 1.717578142261600924e-02 1.730434344903433383e-02 1.742813474677381083e-02 1.754714947367195729e-02 1.766053887547671883e-02 1.776417352705796440e-02 1.785450740357542171e-02 1.793200038947688132e-02 1.800111116391739027e-02 1.806537002386194440e-02 1.812941092284345995e-02 1.819837974897044880e-02 1.827382810622619688e-02 1.835714361277394555e-02 1.845118621949861162e-02 1.855591498741792147e-02 1.866956292650441551e-02 1.879208328955266419e-02 1.892169866705124825e-02 1.905538380915453717e-02 1.919356775565310425e-02 1.933900258507388961e-02 1.949208023809911178e-02 1.965269443150753984e-02 1.982103604245516806e-02 1.999505519984786858e-02 2.017350708222834244e-02 2.035348077476882567e-02 2.053033769710928269e-02 2.070289204366022873e-02 2.087202638753909295e-02 2.103732743150775464e-02 2.119748639265733869e-02 2.135073373179300835e-02 2.149472967920266347e-02 2.162935690799698552e-02 2.175585991528312599e-02 2.186733561330466563e-02 2.194939966365214157e-02 2.198643836139810639e-02 2.196429913624869251e-02 2.187150947871878415e-02 2.169569278796466133e-02 2.142937051861630582e-02 2.107138683228105408e-02 2.062209377366431423e-02 2.008148342823279017e-02 1.944775358361463050e-02 1.872247092582115385e-02 1.790865610109856898e-02 1.700968692606228197e-02 1.603428610017326728e-02 1.499335563227187189e-02 1.389717638702383032e-02 1.275908938271669638e-02 nan nan nan nan nan nan nan nan nan nan nan nan nan nan nan nan nan nan nan nan nan nan nan nan nan nan nan nan nan nan nan nan nan nan nan nan nan nan nan nan nan nan nan nan nan nan nan nan nan nan nan nan nan nan nan nan nan nan nan nan nan nan nan nan nan nan nan nan nan nan nan nan nan nan nan nan nan nan nan nan nan nan nan nan nan nan nan nan nan nan nan nan nan nan nan nan nan nan nan nan nan nan nan nan nan nan nan nan nan nan nan nan nan nan nan nan nan nan nan nan nan nan nan nan nan nan nan nan nan nan nan nan nan nan nan nan nan nan nan nan nan nan nan nan nan nan nan nan nan nan nan nan nan nan nan nan nan nan nan nan nan nan nan nan nan nan nan nan nan nan nan nan nan nan nan nan nan nan nan nan nan nan nan nan nan nan nan nan nan nan nan nan nan nan nan nan nan nan nan
[truncated: 254,980 more chars]
